# Supplementary material for: The Language of Innovation
Source: PLoS One. 2020 Apr 30;15(4):e0230107. doi: 10.1371/journal.pone.0230107 (PMC7194493; doi:10.1371/journal.pone.0230107)
Supplement: S7 File — (GZ) [file pone.0230107.s007.tar.gz › 1985-1989/V2Run_8_VS_4500_embeddings1985-1989ED32.txt]

2.389835193753242493e-02 -8.929139375686645508e-02 -4.152774438261985779e-02 3.652040660381317139e-02 -1.072248965501785278e-01 -3.474387899041175842e-02 1.358925104141235352e-01 2.242972403764724731e-01 1.182258427143096924e-01 3.092920221388339996e-02 -2.320488989353179932e-01 -1.281137298792600632e-02 1.460075080394744873e-01 -1.289408057928085327e-01 1.340069472789764404e-01 2.376694232225418091e-01 -2.499054968357086182e-01 -1.458326429128646851e-01 -3.274062573909759521e-01 1.203276142477989197e-01 -1.782049052417278290e-02 -1.119078621268272400e-01 2.341513037681579590e-01 3.474045097827911377e-01 1.816954165697097778e-01 8.416964858770370483e-02 9.013016521930694580e-02 2.044002115726470947e-01 2.400409728288650513e-01 2.729712426662445068e-01 -2.024298906326293945e-01 -2.621474266052246094e-01
1.258304864168167114e-01 1.103237345814704895e-01 4.732489585876464844e-02 2.734594643115997314e-01 -3.041777908802032471e-01 -9.603203833103179932e-02 -1.276848167181015015e-01 1.784067153930664062e-01 1.463522613048553467e-01 1.598247885704040527e-01 2.949906513094902039e-03 2.408306896686553955e-01 -1.838427037000656128e-02 -7.716491818428039551e-02 9.866286069154739380e-02 1.604244261980056763e-01 -1.411520838737487793e-01 -2.388547360897064209e-01 -2.964363992214202881e-01 -9.844159334897994995e-02 1.791230440139770508e-01 -4.257368743419647217e-01 1.822699010372161865e-01 6.777077168226242065e-02 -4.810398072004318237e-02 1.995366513729095459e-01 1.271069645881652832e-01 2.486045211553573608e-01 -1.292329579591751099e-01 -2.120236679911613464e-02 -1.507153213024139404e-01 1.127619743347167969e-01
-1.684522372670471668e-03 3.654101630672812462e-03 -2.240602299571037292e-02 1.792994290590286255e-01 -1.294625103473663330e-01 7.669895142316818237e-02 1.118981372565031052e-02 2.276622056961059570e-01 -3.345027267932891846e-01 3.344683051109313965e-01 -8.986357599496841431e-02 7.511815428733825684e-02 -1.503625186160206795e-03 1.994466632604598999e-01 -8.554708212614059448e-02 -1.066449806094169617e-01 -3.245157003402709961e-01 -3.865654766559600830e-01 -2.056951224803924561e-01 -1.151534020900726318e-01 -1.681251674890518188e-01 -2.007048577070236206e-01 1.444648206233978271e-02 -1.837380081415176392e-01 -9.236891567707061768e-02 1.441697478294372559e-01 1.160073876380920410e-01 2.927979230880737305e-01 4.586255550384521484e-02 1.353315412998199463e-01 -1.637518554925918579e-01 9.063137322664260864e-02
9.020604938268661499e-02 2.454310357570648193e-01 1.240512207150459290e-01 1.428341865539550781e-01 -3.252086341381072998e-01 1.858916431665420532e-01 3.523847088217735291e-02 8.286327123641967773e-02 8.270345628261566162e-03 1.053395867347717285e-02 7.723771035671234131e-02 3.019876182079315186e-01 -2.148270010948181152e-01 -5.650391802191734314e-02 -1.115966066718101501e-01 -2.669313363730907440e-02 -3.796636164188385010e-01 -1.216577067971229553e-01 2.370237559080123901e-02 -1.777730137109756470e-01 -1.036272719502449036e-01 -2.317689210176467896e-01 2.813102602958679199e-01 2.274342328310012817e-01 8.331802487373352051e-02 2.231086045503616333e-01 9.721351414918899536e-02 1.138084903359413147e-01 6.239736825227737427e-02 2.593616545200347900e-01 -1.001427993178367615e-01 2.020412236452102661e-01
-8.494136482477188110e-02 2.236068397760391235e-01 -7.388654351234436035e-02 1.841623932123184204e-01 -1.339771747589111328e-01 -1.415490657091140747e-01 1.520695090293884277e-01 3.649382591247558594e-01 3.132079169154167175e-02 8.058993518352508545e-02 -2.789885699748992920e-01 2.516373097896575928e-01 5.663461238145828247e-02 2.741596661508083344e-02 -1.630542129278182983e-01 1.129490206949412823e-03 1.978832483291625977e-02 -4.476952925324440002e-02 -5.754474177956581116e-02 -6.729105487465858459e-03 -2.176808007061481476e-02 -6.503222137689590454e-02 2.503055334091186523e-01 2.064109891653060913e-01 -1.613179445266723633e-01 9.092310443520545959e-03 -1.467764750123023987e-02 3.814135193824768066e-01 1.244365274906158447e-01 4.561164975166320801e-01 -1.109959259629249573e-01 8.112626522779464722e-02
-2.100305408239364624e-01 2.695758640766143799e-01 5.515353754162788391e-02 2.218551933765411377e-01 -2.047999054193496704e-01 -1.306661963462829590e-01 -9.568022191524505615e-02 3.308344185352325439e-01 -1.333778351545333862e-01 4.615778848528862000e-02 7.462003827095031738e-02 -1.056138053536415100e-02 1.393730752170085907e-02 4.425593614578247070e-01 7.455839961767196655e-02 1.436352580785751343e-01 -1.202871873974800110e-01 -1.138767972588539124e-01 -4.747175052762031555e-02 -3.397026658058166504e-02 -6.745780259370803833e-02 -1.172621697187423706e-01 1.744132041931152344e-01 1.428745836019515991e-01 7.731705904006958008e-02 8.220496028661727905e-02 8.346977829933166504e-02 3.024623692035675049e-01 2.821471989154815674e-01 3.294869065284729004e-01 -1.888472214341163635e-02 7.614733278751373291e-02
-1.186674460768699646e-01 2.455752938985824585e-01 1.312920898199081421e-01 3.787615299224853516e-01 -8.102855086326599121e-02 9.604675322771072388e-02 -8.188274502754211426e-02 2.332060784101486206e-01 -1.170288100838661194e-01 -8.540127426385879517e-02 -2.286868542432785034e-01 3.883431851863861084e-01 5.564304068684577942e-02 2.499691098928451538e-01 -9.843945503234863281e-02 1.759454235434532166e-02 -2.213832736015319824e-01 -6.832066923379898071e-02 -3.287766873836517334e-01 -2.732477895915508270e-02 -1.011025607585906982e-01 -5.055089294910430908e-02 1.781694707460701466e-03 3.967277240008115768e-03 -1.078176964074373245e-02 -6.236096099019050598e-02 4.524479433894157410e-02 2.641250789165496826e-01 2.813963592052459717e-01 1.394818276166915894e-01 -1.740866601467132568e-01 -9.099542349576950073e-02
-3.812762349843978882e-02 3.375976383686065674e-01 9.771279245615005493e-02 7.954958826303482056e-02 -1.211359947919845581e-01 -1.671634465456008911e-01 -1.102024614810943604e-01 1.813554018735885620e-01 6.000209227204322815e-02 -1.938701868057250977e-01 5.089758709073066711e-02 3.343048989772796631e-01 -8.660333603620529175e-02 3.408190235495567322e-02 -1.555546671152114868e-01 -2.356990799307823181e-02 -1.933202296495437622e-01 -1.165722385048866272e-01 -7.742130756378173828e-02 -2.381483316421508789e-01 -2.001841086894273758e-03 -1.458634734153747559e-01 4.191413819789886475e-01 2.435092031955718994e-01 2.231642007827758789e-01 1.370792388916015625e-01 1.035078167915344238e-01 2.807236015796661377e-01 -1.574427448213100433e-02 1.811505258083343506e-01 1.552534550428390503e-01 8.300106972455978394e-02
-4.252478107810020447e-02 4.711645841598510742e-02 2.795284390449523926e-01 3.234767019748687744e-01 5.089369416236877441e-02 7.411459088325500488e-02 -7.318041473627090454e-02 1.929551362991333008e-01 1.671504229307174683e-01 -9.870562702417373657e-02 -5.662300810217857361e-02 4.287321269512176514e-01 3.334335237741470337e-02 -2.510675191879272461e-01 6.606504321098327637e-02 1.232214123010635376e-01 -2.504733204841613770e-01 -1.197361573576927185e-01 -2.574158646166324615e-02 -3.134873807430267334e-01 -2.731565535068511963e-01 -2.282219380140304565e-01 1.764837205410003662e-01 -5.106031522154808044e-02 1.818868145346641541e-02 1.807458549737930298e-01 9.656795114278793335e-02 1.667668968439102173e-01 6.350541114807128906e-02 1.310885790735483170e-02 -1.532655805349349976e-01 1.408487558364868164e-01
-6.745801120996475220e-02 8.996736258268356323e-03 -1.093819290399551392e-01 1.762781590223312378e-01 9.348659962415695190e-02 -1.813723333179950714e-02 -2.444009184837341309e-01 -1.833097264170646667e-02 -4.415246099233627319e-02 -3.671407103538513184e-01 5.884567648172378540e-02 4.834368824958801270e-02 1.774579584598541260e-01 1.014273092150688171e-01 -2.484474182128906250e-01 5.517845973372459412e-02 -3.094224631786346436e-01 -1.299369186162948608e-01 -8.640117198228836060e-02 2.400299161672592163e-01 -1.449298411607742310e-01 -2.510461211204528809e-01 1.813345253467559814e-01 1.043984964489936829e-01 -1.712175160646438599e-01 -5.619107931852340698e-02 2.675659358501434326e-01 2.523401677608489990e-01 2.430975437164306641e-01 2.247410714626312256e-01 2.038137316703796387e-01 -9.849826991558074951e-02
-2.667458914220333099e-02 1.538037359714508057e-01 2.015745192766189575e-01 2.320116758346557617e-01 -1.118842326104640961e-02 -2.064531445503234863e-01 5.571946501731872559e-02 7.413067668676376343e-02 1.938155740499496460e-01 -1.077671945095062256e-01 -9.638426452875137329e-02 1.041588261723518372e-01 1.330038458108901978e-01 -2.550775185227394104e-02 -1.511128097772598267e-01 1.099825128912925720e-01 -3.930217325687408447e-01 -9.047766029834747314e-02 -3.268819302320480347e-02 -1.428256779909133911e-01 2.660573124885559082e-01 -2.592953741550445557e-01 1.865640133619308472e-01 -1.407109014689922333e-02 7.486571371555328369e-02 2.320181280374526978e-01 8.530210703611373901e-02 3.113122284412384033e-01 7.533592730760574341e-02 -3.532400354743003845e-02 -1.633460670709609985e-01 3.909668326377868652e-01
-3.604044020175933838e-02 1.182061359286308289e-01 3.946087881922721863e-02 2.930272519588470459e-01 -4.854130744934082031e-02 1.518620699644088745e-01 2.263515628874301910e-02 2.238797023892402649e-03 1.641065478324890137e-01 7.207129895687103271e-02 -2.601714730262756348e-01 2.077128142118453979e-01 -1.155639812350273132e-01 -3.967503458261489868e-02 -1.148698329925537109e-01 2.378960512578487396e-02 -1.082158163189888000e-01 2.317731501534581184e-03 -2.064365595579147339e-01 8.543806523084640503e-02 -9.485635906457901001e-02 -4.317498207092285156e-01 1.871414035558700562e-01 1.457455754280090332e-01 2.501470744609832764e-01 2.662817835807800293e-01 5.064044520258903503e-02 4.009389132261276245e-02 3.820489645004272461e-01 2.977664172649383545e-01 7.478574663400650024e-02 9.246495366096496582e-02
2.233611419796943665e-02 1.521275490522384644e-01 4.820861294865608215e-02 5.154019221663475037e-02 2.523070201277732849e-02 2.664505243301391602e-01 1.021792739629745483e-01 2.407405972480773926e-01 -1.191568300127983093e-01 9.186366200447082520e-02 3.210080042481422424e-02 1.999713480472564697e-01 3.332182765007019043e-01 1.643373668193817139e-01 -5.648214370012283325e-03 1.961808651685714722e-01 -5.911238119006156921e-02 -3.743205964565277100e-01 -2.152724415063858032e-01 -4.326121881604194641e-02 3.825879096984863281e-02 -3.701905608177185059e-01 2.027722150087356567e-01 -6.923695560544729233e-03 1.987958699464797974e-01 -7.896974682807922363e-02 1.175782084465026855e-01 8.682551234960556030e-02 2.044558227062225342e-01 2.011586129665374756e-01 -2.230985611677169800e-01 1.431078612804412842e-01
3.456307351589202881e-01 3.839587047696113586e-02 2.211118787527084351e-01 1.628766506910324097e-01 -1.393499970436096191e-01 8.188877999782562256e-02 7.239405065774917603e-03 2.375095933675765991e-01 2.262691259384155273e-01 1.164440885186195374e-01 -2.797364592552185059e-01 -2.706322260200977325e-02 -1.022476237267255783e-02 1.789839714765548706e-01 5.821609124541282654e-02 2.736141979694366455e-01 -2.733654081821441650e-01 -1.076838001608848572e-01 4.297335445880889893e-02 -1.764649599790573120e-01 -1.505824178457260132e-01 -5.979004129767417908e-02 -1.635867916047573090e-02 1.722118407487869263e-01 1.640664339065551758e-01 2.212877422571182251e-01 -1.010917034000158310e-02 3.448286354541778564e-01 2.038498967885971069e-02 1.056851297616958618e-01 -2.517128884792327881e-01 1.469628512859344482e-01
-9.823117405176162720e-02 -2.309352904558181763e-01 1.881757825613021851e-01 1.125097721815109253e-01 -4.320046398788690567e-03 -5.511226132512092590e-02 -1.007080376148223877e-01 2.510864138603210449e-01 2.721857652068138123e-02 8.266505599021911621e-02 -2.337416633963584900e-03 1.708590686321258545e-01 -7.669812999665737152e-03 -1.451302319765090942e-01 -2.868634089827537537e-02 4.648063331842422485e-02 -2.839452922344207764e-01 -2.752961590886116028e-03 -8.394297957420349121e-02 -2.113409787416458130e-01 -1.580821871757507324e-01 -1.971971839666366577e-01 2.704382240772247314e-01 6.288557499647140503e-02 1.897069364786148071e-01 2.310998737812042236e-01 -2.101467549800872803e-02 4.183772504329681396e-01 1.493272632360458374e-01 2.604297399520874023e-01 -1.362716108560562134e-01 3.239589929580688477e-01
3.960870802402496338e-01 1.861265003681182861e-01 1.394706517457962036e-01 2.188537418842315674e-01 -3.712159767746925354e-02 1.724377423524856567e-01 2.585242092609405518e-01 2.084121406078338623e-01 1.612577773630619049e-02 -7.465094327926635742e-02 -8.849649131298065186e-02 8.197692036628723145e-02 7.956992834806442261e-02 1.961232349276542664e-02 1.819035559892654419e-01 1.076341196894645691e-01 -8.445916324853897095e-02 1.891965791583061218e-02 -9.277888387441635132e-02 -1.514235883951187134e-01 -3.415737533941864967e-03 -1.923531889915466309e-01 -4.438087344169616699e-03 3.887834027409553528e-02 -4.161640536040067673e-03 1.347645372152328491e-01 1.921217590570449829e-01 4.866436719894409180e-01 2.402989864349365234e-01 2.391376644372940063e-01 -1.652973294258117676e-01 -1.273930966854095459e-01
-2.097757905721664429e-01 8.520614355802536011e-03 1.748633533716201782e-01 8.872583508491516113e-02 -1.253276467323303223e-01 2.953699417412281036e-02 -9.169299155473709106e-02 3.052893579006195068e-01 -4.678267985582351685e-02 7.708565890789031982e-02 -8.995988219976425171e-02 2.000155597925186157e-01 4.263468086719512939e-02 1.586374193429946899e-01 1.909417808055877686e-01 1.774742603302001953e-01 -2.175400257110595703e-01 2.903242781758308411e-02 -2.153147906064987183e-01 -4.464295133948326111e-02 -1.687980629503726959e-02 -1.633696109056472778e-01 1.341096013784408569e-01 4.601230919361114502e-01 -3.103497810661792755e-02 1.526823733001947403e-02 2.089726775884628296e-01 -2.622651867568492889e-02 3.176762461662292480e-01 3.846500515937805176e-01 3.956235013902187347e-03 -2.185378223657608032e-02
-1.714316383004188538e-02 2.137376815080642700e-01 6.847946345806121826e-02 7.096672058105468750e-02 1.357627063989639282e-01 8.337905257940292358e-02 -9.354104101657867432e-02 -1.127480044960975647e-01 1.524268835783004761e-01 -1.024795323610305786e-01 -1.863148212432861328e-01 6.691655516624450684e-02 2.210657745599746704e-01 2.124471217393875122e-01 5.955668166279792786e-02 -9.477534890174865723e-02 -4.310296773910522461e-01 -9.980029612779617310e-02 -2.125718593597412109e-01 -4.119823500514030457e-02 9.531607478857040405e-02 -2.947833538055419922e-01 -1.928066760301589966e-01 3.169999718666076660e-01 -7.800879329442977905e-02 7.865772396326065063e-02 2.159544527530670166e-01 3.229327499866485596e-01 -4.206673055887222290e-02 8.585803210735321045e-02 -1.648335754871368408e-01 -2.054473012685775757e-01
1.275107115507125854e-01 -1.054078713059425354e-02 1.059370487928390503e-01 1.367236971855163574e-01 -2.327924072742462158e-01 1.292736381292343140e-01 -3.406643569469451904e-01 -1.282964795827865601e-01 -7.301953434944152832e-02 6.568800657987594604e-02 -1.474245171993970871e-02 2.760247513651847839e-02 1.268607527017593384e-01 7.600048929452896118e-02 -2.686549127101898193e-01 9.179295599460601807e-02 -2.002988308668136597e-01 -2.782604396343231201e-01 3.630736470222473145e-02 2.099092751741409302e-01 -4.274998232722282410e-02 -3.078808486461639404e-01 6.271375715732574463e-02 1.545471251010894775e-01 1.755643039941787720e-01 3.134770095348358154e-01 2.361407279968261719e-01 3.192286491394042969e-01 9.044127911329269409e-02 2.147767394781112671e-01 -2.114871703088283539e-02 -9.121456742286682129e-02
-5.417656898498535156e-02 2.276311814785003662e-01 2.651795148849487305e-01 -3.246090188622474670e-02 -1.947117000818252563e-01 -6.054221838712692261e-02 -5.938862636685371399e-02 2.576639689505100250e-02 6.939782947301864624e-02 -3.103228211402893066e-01 -4.120782911777496338e-01 1.654437780380249023e-01 -9.140884131193161011e-02 -8.601142466068267822e-02 1.069797575473785400e-01 -1.440952420234680176e-01 -2.185424417257308960e-02 -8.647573739290237427e-02 -1.965072900056838989e-01 -2.209489345550537109e-01 -8.295598626136779785e-02 -3.061794638633728027e-01 5.408355221152305603e-02 -1.187985166907310486e-01 2.850320376455783844e-02 1.418766081333160400e-01 -4.825184494256973267e-02 4.444620013236999512e-01 3.206447511911392212e-02 1.731201708316802979e-01 -1.290853917598724365e-01 -1.775729469954967499e-02
-1.990599632263183594e-01 2.302421033382415771e-01 5.332233011722564697e-02 9.779437677934765816e-04 -1.113055124878883362e-01 -8.407796919345855713e-02 -7.364129275083541870e-02 1.813932955265045166e-01 3.228808566927909851e-02 5.950663983821868896e-02 -1.097842026501893997e-02 2.567930817604064941e-01 1.204748973250389099e-01 -5.056678317487239838e-03 1.235492751002311707e-01 -2.422180175781250000e-01 -3.003910183906555176e-01 -5.732151865959167480e-02 -1.470647305250167847e-01 -3.867097496986389160e-01 -1.928795501589775085e-02 -9.245450794696807861e-02 2.572601474821567535e-02 2.251112163066864014e-01 -1.709564775228500366e-02 2.582801580429077148e-01 2.315593510866165161e-01 3.205573856830596924e-01 1.465758830308914185e-01 2.535197436809539795e-01 1.259482651948928833e-01 1.940803825855255127e-01
-7.559044659137725830e-02 4.533480480313301086e-02 -1.112752687186002731e-02 7.295506447553634644e-02 -2.847560048103332520e-01 -1.129588037729263306e-01 8.382842689752578735e-02 -4.110771231353282928e-03 -7.872214540839195251e-03 1.218057423830032349e-01 -1.989985257387161255e-01 3.657305240631103516e-01 9.870339184999465942e-02 1.376174539327621460e-01 -9.094368666410446167e-03 1.210401505231857300e-01 -1.196944527328014374e-02 -1.939188838005065918e-01 -2.695302963256835938e-01 -2.674615979194641113e-01 -3.840216100215911865e-01 -1.567084342241287231e-01 2.489001750946044922e-01 1.275131553411483765e-01 9.798754751682281494e-02 4.759012721478939056e-03 1.553811132907867432e-01 7.825078815221786499e-02 2.613797485828399658e-01 2.578726112842559814e-01 -3.482088074088096619e-02 2.147807925939559937e-01
6.441731750965118408e-02 3.025854825973510742e-01 5.156330019235610962e-02 3.073441088199615479e-01 -4.888291284441947937e-02 -5.936086550354957581e-02 9.611278027296066284e-02 -3.631136193871498108e-02 4.075077548623085022e-02 -2.041282132267951965e-02 -1.378196924924850464e-01 7.373859733343124390e-02 -6.613404303789138794e-02 1.062722355127334595e-01 9.116841852664947510e-02 -2.318920791149139404e-01 -3.194352388381958008e-01 -1.274196952581405640e-01 -3.509368300437927246e-01 -5.497166141867637634e-02 -7.896607369184494019e-02 -3.497004806995391846e-01 6.528853625059127808e-02 4.321155250072479248e-01 -9.686073660850524902e-02 -6.342364102602005005e-02 1.354564446955919266e-02 -5.855294317007064819e-02 1.653901934623718262e-01 2.414232492446899414e-01 -1.290916055440902710e-01 5.617753416299819946e-02
-2.607530914247035980e-02 -6.921733915805816650e-02 -3.783552348613739014e-02 -2.460633665323257446e-01 3.300826530903577805e-03 3.693409636616706848e-02 1.367411613464355469e-01 6.952490657567977905e-02 2.569870091974735260e-02 1.103952303528785706e-01 3.288532048463821411e-02 2.736457288265228271e-01 -1.012820154428482056e-01 -2.026509493589401245e-01 -8.441695570945739746e-02 -1.565217375755310059e-01 -2.578665614128112793e-01 -2.645698487758636475e-01 1.629570424556732178e-01 1.837106645107269287e-01 -2.777774930000305176e-01 -6.971050798892974854e-02 3.466699421405792236e-01 -6.886425614356994629e-02 5.642962828278541565e-02 -4.718235507607460022e-02 4.508013725280761719e-01 6.796998530626296997e-02 2.723362743854522705e-01 1.279872208833694458e-01 -1.663827300071716309e-01 -2.567816898226737976e-02
-2.482455521821975708e-01 9.660121798515319824e-02 2.163775265216827393e-01 1.062781512737274170e-01 -2.651102542877197266e-01 -6.202598102390766144e-03 -8.582686632871627808e-02 2.668236196041107178e-01 1.395953595638275146e-01 6.162683945149183273e-03 9.727141261100769043e-02 8.085188269615173340e-02 1.916308552026748657e-01 1.586441397666931152e-01 9.311787784099578857e-02 4.545738175511360168e-02 -2.860845327377319336e-01 -2.505848109722137451e-01 1.088865846395492554e-01 -2.988276258111000061e-02 1.981153786182403564e-01 -1.726263612508773804e-01 4.566209390759468079e-02 9.044697135686874390e-02 -5.866275355219841003e-02 1.913775354623794556e-01 2.652482092380523682e-01 1.015746518969535828e-01 1.848461329936981201e-01 4.456427991390228271e-01 3.383649885654449463e-02 -1.501363366842269897e-01
-3.143799901008605957e-01 1.964982450008392334e-01 3.166699111461639404e-01 1.924061030149459839e-01 -1.404141038656234741e-01 8.635909855365753174e-02 -1.310434788465499878e-01 1.702790558338165283e-01 5.353908613324165344e-02 -1.470443010330200195e-01 1.049338132143020630e-01 3.281061947345733643e-01 4.474788159132003784e-02 1.189961954951286316e-01 2.110425829887390137e-01 1.723438873887062073e-02 -2.398484051227569580e-01 -1.050829067826271057e-01 5.263603292405605316e-03 1.020118594169616699e-02 -1.522452384233474731e-01 -8.080805838108062744e-02 1.667161136865615845e-01 8.153445273637771606e-02 -7.553102821111679077e-02 1.035162061452865601e-01 1.540956944227218628e-01 1.805207431316375732e-01 2.884142994880676270e-01 3.834870159626007080e-01 9.775862842798233032e-02 -4.850651323795318604e-02
-2.034807056188583374e-01 1.298264563083648682e-01 -6.548599898815155029e-02 -1.036756858229637146e-01 -2.053595483303070068e-01 -7.630147039890289307e-02 1.439147889614105225e-01 1.430983096361160278e-01 2.400950193405151367e-01 7.453170418739318848e-02 2.177916616201400757e-01 3.364917933940887451e-01 -1.140192970633506775e-01 -9.477035701274871826e-02 -3.103637136518955231e-02 2.247534394264221191e-01 -1.589343696832656860e-01 1.398569904267787933e-02 -7.127480953931808472e-02 -7.907301932573318481e-02 -2.123640477657318115e-01 -2.680674493312835693e-01 1.417570561170578003e-02 1.213523820042610168e-01 -9.218967519700527191e-03 -3.179986029863357544e-02 1.102008745074272156e-01 2.319841831922531128e-01 3.663513064384460449e-01 1.255904883146286011e-01 -3.691152036190032959e-01 1.350447684526443481e-01
2.703946828842163086e-01 2.363121807575225830e-01 1.354016810655593872e-01 1.406467556953430176e-01 2.178602963685989380e-01 5.329329147934913635e-02 1.426486819982528687e-01 1.776186227798461914e-01 -1.900901496410369873e-01 -1.518303062766790390e-02 -1.598263680934906006e-01 2.687446773052215576e-01 1.404423117637634277e-01 7.451774179935455322e-02 1.174204051494598389e-01 -9.494762122631072998e-02 -9.152089804410934448e-02 -2.074479609727859497e-01 -2.411988824605941772e-01 -8.503594249486923218e-02 -1.279347985982894897e-01 -2.542451322078704834e-01 1.881001889705657959e-01 1.874440759420394897e-01 2.459282577037811279e-01 3.505721688270568848e-01 1.319676637649536133e-01 2.165676802396774292e-01 8.045539259910583496e-02 -1.376493573188781738e-01 -3.386983647942543030e-02 7.684691995382308960e-02
-8.770262449979782104e-02 2.597435414791107178e-01 9.624007344245910645e-02 2.271969169378280640e-01 1.995735429227352142e-02 6.592796742916107178e-02 -8.109717071056365967e-02 1.613868772983551025e-01 -6.437623500823974609e-02 1.811472177505493164e-01 1.906812340021133423e-01 3.381463885307312012e-01 1.014979258179664612e-01 1.159011125564575195e-01 1.044407933950424194e-01 1.831983029842376709e-01 -1.615195423364639282e-01 -1.877771019935607910e-01 4.068128392100334167e-02 -8.799390494823455811e-02 7.312078028917312622e-03 -6.661616265773773193e-03 1.533687561750411987e-01 1.331366002559661865e-01 -1.711118519306182861e-01 1.394906640052795410e-01 3.642689287662506104e-01 1.644804328680038452e-01 2.921888828277587891e-01 3.907549679279327393e-01 -2.934892103075981140e-02 -1.059664860367774963e-01
-1.584924459457397461e-01 9.871017187833786011e-02 1.443763077259063721e-01 1.435635983943939209e-01 -1.630497127771377563e-01 5.679518729448318481e-02 5.171050131320953369e-02 3.433117568492889404e-01 1.933231502771377563e-01 1.527020037174224854e-01 2.265050262212753296e-02 3.049070835113525391e-01 5.424617975950241089e-02 2.407806813716888428e-01 1.559109985828399658e-01 1.477008610963821411e-01 -3.731999993324279785e-01 -1.690707206726074219e-01 2.237743139266967773e-02 -9.533428400754928589e-02 3.789293579757213593e-03 4.126095399260520935e-02 1.232741847634315491e-01 1.651656031608581543e-01 1.573408693075180054e-01 2.735433280467987061e-01 3.259215056896209717e-01 8.513690903782844543e-03 9.756084531545639038e-02 1.999742537736892700e-01 -1.519794017076492310e-01 -1.094906926155090332e-01
-1.616230756044387817e-01 1.027340218424797058e-01 2.103039994835853577e-02 1.965575665235519409e-01 -6.604234687983989716e-03 1.619780957698822021e-01 2.020074129104614258e-01 2.206344902515411377e-01 -1.433192491531372070e-01 6.502646207809448242e-02 -1.297446340322494507e-01 1.993794590234756470e-01 -7.232350856065750122e-02 8.468273282051086426e-02 -4.291261360049247742e-02 9.454485028982162476e-02 -4.388521909713745117e-01 -4.468687772750854492e-01 -1.147814840078353882e-01 1.070501208305358887e-01 7.499656081199645996e-02 -5.168527737259864807e-02 1.471448224037885666e-02 -7.556702196598052979e-02 1.898214370012283325e-01 2.180314064025878906e-01 6.601364817470312119e-03 2.023196071386337280e-01 1.132968440651893616e-01 2.547018826007843018e-01 -2.643048465251922607e-01 -2.625587768852710724e-02
-3.825508803129196167e-02 -4.071257263422012329e-02 -2.039697319269180298e-01 2.979122400283813477e-01 9.957255423069000244e-02 -3.410021588206291199e-02 7.795976940542459488e-03 2.216535955667495728e-01 1.752585172653198242e-01 -1.245290786027908325e-01 -9.729597717523574829e-02 5.100543424487113953e-02 1.045397203415632248e-02 -4.637324437499046326e-02 -8.725607395172119141e-02 -1.987319737672805786e-01 -7.266876846551895142e-02 -3.384094238281250000e-01 1.809215359389781952e-02 1.650330871343612671e-01 -1.928442418575286865e-01 -2.747938632965087891e-01 7.443450391292572021e-02 2.835921049118041992e-01 5.531073734164237976e-02 1.957802772521972656e-01 1.032934635877609253e-01 5.035734176635742188e-01 1.869863569736480713e-01 8.284851908683776855e-02 -1.360319089144468307e-02 7.005611062049865723e-02
-5.047018453478813171e-02 2.734201848506927490e-01 6.025890260934829712e-02 2.169044613838195801e-01 -1.483690589666366577e-01 -9.377017617225646973e-02 2.079242467880249023e-01 1.963064968585968018e-01 -1.897162497043609619e-01 -7.209634641185402870e-04 -6.556453555822372437e-02 3.218943774700164795e-01 7.040336728096008301e-02 1.544779241085052490e-01 -3.768910169601440430e-01 8.303000777959823608e-02 -1.228119209408760071e-01 -2.507553994655609131e-01 -1.914334595203399658e-01 9.803457558155059814e-02 -1.162038147449493408e-01 -3.721763491630554199e-01 -1.450609415769577026e-01 8.403214067220687866e-02 -2.204067073762416840e-02 8.418206125497817993e-02 5.240823701024055481e-02 1.477226465940475464e-01 1.787548512220382690e-01 1.032373681664466858e-01 -2.305910736322402954e-01 7.420577853918075562e-02
1.743707656860351562e-01 7.144172489643096924e-02 -1.056060567498207092e-01 5.770836025476455688e-02 3.620269894599914551e-02 1.602473706007003784e-01 -7.285972684621810913e-02 2.205017358064651489e-01 1.844875961542129517e-01 -3.487308621406555176e-01 8.316922932863235474e-02 5.478115379810333252e-02 -7.757853716611862183e-02 1.672556847333908081e-01 8.398352563381195068e-02 -2.735036909580230713e-01 -3.474949896335601807e-01 -3.754901587963104248e-01 -1.094081401824951172e-01 -1.053225350915454328e-04 -8.459670841693878174e-02 -2.266251444816589355e-01 2.496172636747360229e-01 -2.043074928224086761e-02 2.700369656085968018e-01 -9.238632023334503174e-02 1.287993490695953369e-01 9.739913791418075562e-02 -6.525047868490219116e-02 1.150346845388412476e-01 -2.145104557275772095e-01 1.472321599721908569e-01
-2.178373187780380249e-01 9.942941367626190186e-02 8.689560741186141968e-02 1.589594483375549316e-01 -4.618503153324127197e-01 -8.396097458899021149e-03 -7.806339859962463379e-02 3.048378825187683105e-01 9.212807752192020416e-03 1.108429729938507080e-01 -2.447640337049961090e-02 2.812704741954803467e-01 1.236148476600646973e-01 1.422506272792816162e-01 8.024100959300994873e-02 3.439812362194061279e-02 -1.645904779434204102e-01 -1.414669901132583618e-01 -7.718041539192199707e-03 -6.668740510940551758e-02 -9.023753926157951355e-03 -3.853471577167510986e-02 1.527534276247024536e-01 2.505007684230804443e-01 -4.043395072221755981e-02 -2.872603572905063629e-02 3.017835319042205811e-01 1.043419763445854187e-01 3.969075679779052734e-01 1.753909885883331299e-01 -1.574383676052093506e-01 -7.388668507337570190e-02
-2.318359765922650695e-04 3.613825738430023193e-01 2.121615260839462280e-01 -1.081380322575569153e-01 -1.399738341569900513e-01 -2.491771057248115540e-02 7.038971781730651855e-02 1.342096179723739624e-01 1.685873372480273247e-03 -2.652943693101406097e-02 -2.377381771802902222e-01 3.471931219100952148e-01 -6.527141481637954712e-02 2.724246084690093994e-01 -1.725193709135055542e-01 1.514886170625686646e-01 -2.558187842369079590e-01 4.994535818696022034e-02 -4.516230523586273193e-02 5.533836781978607178e-03 1.239189505577087402e-01 -1.321739256381988525e-01 1.694842725992202759e-01 1.400989741086959839e-01 -7.092475146055221558e-02 2.094991877675056458e-02 4.278587177395820618e-02 1.593944877386093140e-01 2.251230776309967041e-01 2.800617218017578125e-01 -3.441371917724609375e-01 -1.706492751836776733e-01
4.864474013447761536e-02 -1.038901507854461670e-01 1.214556917548179626e-01 -1.231383755803108215e-01 3.757153451442718506e-02 -1.147768944501876831e-01 9.501023590564727783e-02 3.445186913013458252e-01 -5.944335833191871643e-02 -4.926693812012672424e-02 -1.722873561084270477e-02 -8.920437842607498169e-02 2.808274328708648682e-02 1.370420213788747787e-02 2.593062520027160645e-01 -2.850087732076644897e-02 -1.280494630336761475e-01 -2.960225641727447510e-01 6.658716499805450439e-02 -3.380618095397949219e-01 -7.698184996843338013e-02 -2.094593644142150879e-01 1.278785895556211472e-02 1.903703659772872925e-01 7.996501773595809937e-02 4.529467225074768066e-01 1.237187832593917847e-01 1.482798904180526733e-02 3.621803224086761475e-01 2.003514021635055542e-01 -1.222375109791755676e-01 9.533574432134628296e-02
-1.318325847387313843e-01 1.057460308074951172e-01 2.234559804201126099e-01 5.126623809337615967e-02 1.182397529482841492e-01 -2.373016923666000366e-01 7.886316627264022827e-02 2.403359860181808472e-01 2.614745870232582092e-02 -2.733302790147718042e-05 -1.641317009925842285e-01 3.144976198673248291e-01 -1.085880249738693237e-01 -9.086649864912033081e-02 1.267959475517272949e-01 1.557728201150894165e-01 -3.847675323486328125e-01 -3.410328328609466553e-01 -1.593023389577865601e-01 1.872909367084503174e-01 -1.310602128505706787e-01 -5.782384052872657776e-02 1.387752313166856766e-02 2.077528536319732666e-01 -2.429722100496292114e-01 2.980324029922485352e-01 1.553668826818466187e-01 -7.704818993806838989e-02 1.077882293611764908e-02 -1.179554164409637451e-01 -4.551491141319274902e-02 1.223414018750190735e-01
-1.044561788439750671e-01 3.118250966072082520e-01 1.556011736392974854e-01 9.958320856094360352e-02 -1.337996870279312134e-01 1.065809950232505798e-01 -1.496605277061462402e-01 1.919611245393753052e-01 -3.089185617864131927e-02 2.024919390678405762e-01 -2.370602041482925415e-01 1.848872154951095581e-01 1.888841092586517334e-01 3.130137324333190918e-01 -1.574591249227523804e-01 9.287852793931961060e-02 -1.779103279113769531e-01 -1.535658091306686401e-01 -5.168369039893150330e-02 -1.523748636245727539e-01 -1.894848793745040894e-01 -2.062553912401199341e-01 5.495798215270042419e-02 2.982079088687896729e-01 4.141945391893386841e-02 1.283659934997558594e-01 1.749101281166076660e-01 3.731550276279449463e-02 2.261012047529220581e-01 2.668960392475128174e-01 1.923355013132095337e-01 -9.358442574739456177e-02
3.902868181467056274e-02 1.072530671954154968e-01 -6.150042638182640076e-02 -2.103595435619354248e-02 -2.226135134696960449e-02 1.588913649320602417e-01 1.076285541057586670e-01 3.874057158827781677e-02 -9.526822715997695923e-02 1.605027168989181519e-02 2.594380378723144531e-01 -2.141043692827224731e-01 -5.635713413357734680e-02 -3.586875796318054199e-01 -1.192452087998390198e-01 -2.253174185752868652e-01 -1.713221371173858643e-01 -3.537265956401824951e-01 5.434590391814708710e-03 -1.956483572721481323e-01 -2.087221145629882812e-01 -1.585044860839843750e-01 3.880484402179718018e-02 3.269511461257934570e-01 -1.032584812492132187e-02 5.952582880854606628e-02 3.320038020610809326e-01 1.333648413419723511e-01 -6.170384585857391357e-03 1.954784542322158813e-01 -2.869602441787719727e-01 -4.987622797489166260e-02
2.333618886768817902e-02 1.540006697177886963e-01 1.397118866443634033e-01 -4.381043463945388794e-02 -2.087675929069519043e-01 1.904741823673248291e-01 7.471742480993270874e-02 2.680284082889556885e-01 -1.418790519237518311e-01 -8.828138560056686401e-02 -5.134423449635505676e-02 1.417417675256729126e-01 -1.164171006530523300e-02 2.793335020542144775e-01 -6.112967431545257568e-02 1.285409927368164062e-01 -3.872475922107696533e-01 -8.862742036581039429e-02 -2.594103515148162842e-01 -1.212131828069686890e-01 8.678058534860610962e-02 -2.944763600826263428e-01 4.479472711682319641e-02 3.395244479179382324e-01 -1.953069269657135010e-01 7.035525143146514893e-02 9.859141707420349121e-02 1.514150947332382202e-01 1.547292172908782959e-01 3.109003007411956787e-01 1.463384740054607391e-02 -7.298126816749572754e-03
-2.092260569334030151e-01 -6.819223612546920776e-02 -9.366270154714584351e-02 1.965899020433425903e-01 -1.517687141895294189e-01 -2.122368067502975464e-01 -2.351459860801696777e-01 9.093112498521804810e-02 -3.028952479362487793e-01 -6.339342147111892700e-02 -6.176999211311340332e-02 -9.471307694911956787e-02 2.804172039031982422e-01 -9.519412182271480560e-03 -9.880401194095611572e-02 -1.074070576578378677e-02 -5.733207985758781433e-02 -3.812868595123291016e-01 -2.817731797695159912e-01 8.065396547317504883e-02 -1.487165689468383789e-01 -2.632735073566436768e-01 6.734252721071243286e-02 -1.179150268435478210e-01 4.604065790772438049e-02 5.311222374439239502e-02 3.555454611778259277e-01 1.427034735679626465e-01 -7.029211521148681641e-02 -1.409566868096590042e-02 -2.182642370462417603e-01 -1.625682562589645386e-01
6.672070827335119247e-03 9.070213884115219116e-02 -2.295883148908615112e-01 1.155845727771520615e-02 -8.184731006622314453e-02 3.229371085762977600e-02 -2.226377576589584351e-01 -2.191908657550811768e-01 1.534403264522552490e-01 -1.060068383812904358e-01 -1.507521867752075195e-01 1.337876766920089722e-01 8.764897286891937256e-02 -2.781800627708435059e-01 -1.814730614423751831e-01 1.565340608358383179e-01 -1.380991786718368530e-01 -5.249800682067871094e-01 -4.354657139629125595e-03 8.769690990447998047e-03 -4.153819009661674500e-02 -1.840293854475021362e-01 2.727600745856761932e-03 3.052700161933898926e-01 -5.308847129344940186e-02 2.579777538776397705e-01 1.520974189043045044e-01 6.894578691571950912e-03 -1.543847769498825073e-01 5.352509394288063049e-02 -2.668419182300567627e-01 -4.005833715200424194e-02
1.809154897928237915e-01 1.138744428753852844e-01 2.198167443275451660e-01 1.287420243024826050e-01 -2.079499214887619019e-01 -2.179516712203621864e-03 -3.078256845474243164e-01 9.264232963323593140e-02 8.786811679601669312e-02 2.159918546676635742e-01 -3.906427323818206787e-01 2.316021174192428589e-01 -8.141743950545787811e-03 -1.468052621930837631e-02 1.783751994371414185e-01 2.277889996767044067e-01 -1.207606270909309387e-01 -1.937730461359024048e-01 9.348334372043609619e-02 1.221525575965642929e-02 7.057435065507888794e-02 2.798649854958057404e-02 6.499949842691421509e-02 1.885308474302291870e-01 -9.393641352653503418e-02 1.091155931353569031e-01 -3.535552322864532471e-02 1.622843146324157715e-01 2.807398140430450439e-01 3.702603280544281006e-01 -1.301661282777786255e-01 1.024691313505172729e-01
-3.050281666219234467e-02 -8.883363753557205200e-02 2.688663825392723083e-02 1.438730582594871521e-02 3.607096150517463684e-02 -8.021258562803268433e-02 2.464080303907394409e-01 5.078228935599327087e-02 -1.640841923654079437e-02 -2.914396524429321289e-01 -1.111380234360694885e-01 1.497177481651306152e-01 9.969289600849151611e-02 -1.376838330179452896e-02 2.014473080635070801e-01 -2.472754567861557007e-02 -1.324299126863479614e-01 -2.458388358354568481e-01 2.005154341459274292e-01 1.102238968014717102e-01 -2.479671537876129150e-01 -4.062862694263458252e-01 2.397502809762954712e-01 6.657931208610534668e-02 -3.594648465514183044e-02 1.805493831634521484e-01 1.509881466627120972e-01 4.216473698616027832e-01 1.504723578691482544e-01 9.692963957786560059e-02 -1.949736177921295166e-01 1.568367630243301392e-01
-1.941726803779602051e-01 8.002427965402603149e-02 7.400482892990112305e-02 -3.182439133524894714e-02 -1.659609526395797729e-01 -1.033635959029197693e-01 -1.567432582378387451e-01 -8.372814953327178955e-02 7.693613879382610321e-03 2.771579846739768982e-02 -8.429954200983047485e-02 6.417983025312423706e-02 1.515755206346511841e-01 2.740054391324520111e-02 -1.538956463336944580e-01 -5.753489956259727478e-02 -7.883740216493606567e-02 -7.918902486562728882e-02 -1.893765181303024292e-01 2.985741198062896729e-01 1.142661552876234055e-02 -2.660896778106689453e-01 2.843720912933349609e-01 4.049644470214843750e-01 -9.125869721174240112e-02 -3.098134323954582214e-02 4.411614835262298584e-01 3.097227215766906738e-01 -4.295803140848875046e-03 5.600715801119804382e-02 -1.200839877128601074e-01 -2.147457003593444824e-01
-2.777692675590515137e-02 1.090799346566200256e-01 -1.122122555971145630e-01 2.210865616798400879e-01 1.470026820898056030e-01 -5.247901380062103271e-02 -2.171115428209304810e-01 2.129932790994644165e-01 -1.614690274000167847e-01 7.288244366645812988e-02 -2.430856972932815552e-01 -4.180052131414413452e-02 -6.140905991196632385e-02 -4.290721565485000610e-02 -2.910352647304534912e-01 -9.790892899036407471e-02 -2.318299114704132080e-01 -1.824654042720794678e-01 1.453424692153930664e-01 2.029291987419128418e-01 -2.637109458446502686e-01 -2.344930022954940796e-01 1.129960492253303528e-01 3.323003053665161133e-01 7.862219586968421936e-03 -6.191045790910720825e-02 3.605512976646423340e-01 2.088018804788589478e-01 1.563905924558639526e-01 -9.253434091806411743e-02 8.287962526082992554e-02 -4.924020543694496155e-02
4.972414672374725342e-02 8.108264207839965820e-02 -5.819876212626695633e-03 1.183960065245628357e-01 2.442128770053386688e-02 -1.339521817862987518e-02 1.892058849334716797e-01 1.222181320190429688e-01 -7.576223928481340408e-03 -1.580599322915077209e-02 -1.228157058358192444e-02 3.849249780178070068e-01 -2.497763335704803467e-01 -3.121306374669075012e-02 -7.662547379732131958e-02 1.091399267315864563e-01 2.672597300261259079e-03 -3.567638695240020752e-01 -2.758498191833496094e-01 -3.355886936187744141e-01 3.363431617617607117e-02 -1.425895243883132935e-01 3.202861547470092773e-01 1.406401246786117554e-01 2.429651916027069092e-01 1.127284094691276550e-01 1.009781360626220703e-01 5.946577712893486023e-02 1.160336807370185852e-01 3.568117320537567139e-01 -8.973584324121475220e-02 -3.858834505081176758e-02
-5.055224895477294922e-02 4.304744005203247070e-01 1.046985685825347900e-01 8.414958417415618896e-02 -1.914397180080413818e-01 -7.328239083290100098e-02 -1.340925395488739014e-01 4.252640604972839355e-01 -3.984814509749412537e-02 -1.028522327542304993e-01 -2.961735986173152924e-02 5.610986426472663879e-02 -3.864581882953643799e-02 4.968729987740516663e-02 4.037272930145263672e-01 8.731729537248611450e-02 -3.188562095165252686e-01 -1.034685000777244568e-01 -1.320533305406570435e-01 -2.818131074309349060e-02 -8.321992307901382446e-02 -1.206409335136413574e-01 5.840089172124862671e-02 -8.454974740743637085e-02 -1.041255220770835876e-01 4.011492058634757996e-02 8.478848636150360107e-02 -3.079600445926189423e-02 3.641059994697570801e-01 1.704450696706771851e-01 1.326432079076766968e-01 -3.876759205013513565e-03
7.552710920572280884e-02 1.870879381895065308e-01 5.446606129407882690e-02 5.806727707386016846e-02 -6.980396062135696411e-02 -2.072525024414062500e-02 1.443179845809936523e-01 1.160023137927055359e-01 -1.003763228654861450e-01 -1.250782907009124756e-01 -1.183142140507698059e-01 2.378805875778198242e-01 9.693852066993713379e-02 -9.321439266204833984e-02 6.403528898954391479e-02 -1.135354265570640564e-01 -2.210198491811752319e-01 -1.390262693166732788e-01 -3.915102481842041016e-01 -1.447451561689376831e-01 6.129146087914705276e-03 -1.176064684987068176e-01 4.980009049177169800e-02 2.483596503734588623e-01 -3.499215841293334961e-01 3.445218503475189209e-01 6.774675566703081131e-03 -4.179621115326881409e-03 1.935698390007019043e-01 4.166134297847747803e-01 7.091137766838073730e-02 6.540367752313613892e-02
1.350613869726657867e-02 6.484290212392807007e-02 2.777864038944244385e-01 3.243969082832336426e-01 1.351894289255142212e-01 -4.598073288798332214e-02 -1.888382434844970703e-02 4.580944031476974487e-02 -2.133297324180603027e-01 -8.236768096685409546e-02 -2.482948005199432373e-01 -4.278126731514930725e-02 -1.462594568729400635e-01 1.616246253252029419e-01 -4.093634709715843201e-02 9.120106697082519531e-02 -4.767214506864547729e-02 -3.188598155975341797e-01 -1.017410084605216980e-01 -2.018011547625064850e-02 9.513995051383972168e-02 -2.549291849136352539e-01 2.253338545560836792e-01 2.530694603919982910e-01 1.348379701375961304e-01 -5.742013081908226013e-02 9.422317147254943848e-02 3.823248744010925293e-01 3.231464326381683350e-01 4.227928072214126587e-02 -3.475464507937431335e-02 1.719771027565002441e-01
1.480291485786437988e-01 2.144116759300231934e-01 1.223394572734832764e-01 4.698396474123001099e-02 3.991324082016944885e-02 -7.731701433658599854e-02 -1.221179887652397156e-01 4.141366481781005859e-02 -8.951383829116821289e-02 -9.015792049467563629e-03 -1.911394745111465454e-01 2.158566266298294067e-01 -6.989835202693939209e-02 -6.218853592872619629e-02 -4.451151192188262939e-02 5.163697898387908936e-02 3.177310898900032043e-02 -3.090761005878448486e-01 -3.357257544994354248e-01 -4.694590717554092407e-02 3.541769087314605713e-02 -2.876062095165252686e-01 7.414626330137252808e-02 6.595394760370254517e-02 2.727025002241134644e-02 1.912249773740768433e-01 -3.190953731536865234e-01 1.011725142598152161e-01 3.170848488807678223e-01 4.493506848812103271e-01 -1.694619506597518921e-01 -1.735729351639747620e-02
1.803216189146041870e-01 6.583678722381591797e-02 -1.681024283170700073e-01 1.873059570789337158e-01 1.703401803970336914e-01 4.697995632886886597e-02 -8.136395364999771118e-02 4.571884498000144958e-02 2.808625102043151855e-01 -1.227593719959259033e-01 -2.827557921409606934e-01 1.451781243085861206e-01 1.423586755990982056e-01 -1.595181785523891449e-02 2.469447851181030273e-01 6.737510859966278076e-02 -2.731563746929168701e-01 -1.643638163805007935e-01 4.394698143005371094e-02 1.543896347284317017e-01 -6.212923303246498108e-02 -6.299865245819091797e-02 5.285892263054847717e-02 1.244601905345916748e-01 1.983403265476226807e-01 -1.818500459194183350e-02 1.882397979497909546e-01 4.367355704307556152e-01 2.000043094158172607e-01 1.901734471321105957e-01 -1.924492120742797852e-01 2.151627540588378906e-01
4.562098160386085510e-02 2.255200147628784180e-01 1.260751932859420776e-01 -7.881222665309906006e-02 1.968915760517120361e-02 -8.331291377544403076e-02 -4.655059576034545898e-01 1.998409777879714966e-01 2.654755115509033203e-01 1.417656093835830688e-01 -4.920370876789093018e-02 1.118101999163627625e-01 2.336550056934356689e-01 1.955565363168716431e-01 -3.205352649092674255e-02 1.765876635909080505e-02 2.630714885890483856e-02 -1.267422139644622803e-01 -2.672137618064880371e-01 3.487301245331764221e-02 -3.247750401496887207e-01 -1.527241468429565430e-01 1.559991985559463501e-01 -2.903862856328487396e-02 -7.217145711183547974e-02 2.231080532073974609e-01 1.271736994385719299e-02 1.758999526500701904e-01 1.722659915685653687e-01 -6.395208835601806641e-02 -2.701102793216705322e-01 -1.585803031921386719e-01
8.757910132408142090e-02 -8.695031702518463135e-02 -8.078231662511825562e-02 9.168042987585067749e-02 1.883464455604553223e-01 -4.606576636433601379e-02 4.146771878004074097e-02 1.388981789350509644e-01 3.692661970853805542e-02 -2.848870754241943359e-01 -4.031335189938545227e-02 5.826012045145034790e-02 2.878614664077758789e-01 -1.166544258594512939e-01 -8.189849555492401123e-03 -2.468988299369812012e-01 -3.435602411627769470e-02 -3.242153227329254150e-01 -1.545961014926433563e-02 6.268247216939926147e-02 6.615678966045379639e-02 -2.624929547309875488e-01 2.396789193153381348e-01 1.256263405084609985e-01 -2.109477296471595764e-02 1.768224835395812988e-01 9.817063808441162109e-02 3.411618173122406006e-01 1.607468426227569580e-01 1.047004312276840210e-01 -4.266577661037445068e-01 1.806594133377075195e-01
-1.651785820722579956e-01 2.086523026227951050e-01 3.097311407327651978e-02 1.428730189800262451e-01 -7.943230681121349335e-03 2.974705398082733154e-01 1.658037453889846802e-01 2.343204617500305176e-01 1.854030340909957886e-01 -4.277358204126358032e-02 -1.903416067361831665e-01 -5.368298664689064026e-02 2.501435279846191406e-01 -1.103225126862525940e-01 1.763491034507751465e-01 -2.997894287109375000e-01 -2.704468369483947754e-01 -1.580186039209365845e-01 -1.494503766298294067e-01 -1.982215046882629395e-01 2.401138655841350555e-02 -2.484394609928131104e-01 2.296882420778274536e-01 2.225855588912963867e-01 2.708443999290466309e-02 2.453731931746006012e-02 1.491765677928924561e-01 9.047631174325942993e-03 -1.611519232392311096e-02 2.509848773479461670e-01 -2.298244237899780273e-01 -4.179221764206886292e-02
-1.517766714096069336e-01 2.550939917564392090e-01 1.445096582174301147e-01 7.826159894466400146e-02 -1.546579413115978241e-02 -9.829168021678924561e-02 -1.959055513143539429e-01 3.418689966201782227e-02 1.759199053049087524e-01 1.555489152669906616e-01 -2.351436167955398560e-01 2.991701066493988037e-01 -3.898900151252746582e-01 5.601742118597030640e-02 -1.549649685621261597e-01 -4.330091923475265503e-02 -1.840676814317703247e-01 -7.596319913864135742e-02 2.481291815638542175e-02 6.044495105743408203e-02 -4.638411104679107666e-02 1.197731867432594299e-01 1.916972547769546509e-01 1.440544277429580688e-01 -1.149487346410751343e-01 1.767935454845428467e-01 4.048215970396995544e-02 2.951969504356384277e-01 2.786606252193450928e-01 2.522619068622589111e-01 -2.055663615465164185e-01 1.405106335878372192e-01
-1.791733205318450928e-01 9.489355981349945068e-02 -3.995851054787635803e-02 1.167981848120689392e-01 -3.681125119328498840e-02 2.263210155069828033e-02 -1.192019432783126831e-01 1.015376225113868713e-01 1.823515146970748901e-01 4.233297333121299744e-02 -2.955450117588043213e-01 -1.425594538450241089e-01 2.369220368564128876e-02 2.054915577173233032e-01 -2.678223536349833012e-04 1.617182940244674683e-01 -2.791720330715179443e-01 -9.171217679977416992e-02 -2.196834608912467957e-02 -8.368137478828430176e-02 1.429543793201446533e-01 -3.918416500091552734e-01 2.594777643680572510e-01 6.352455914020538330e-02 -3.283772468566894531e-01 2.944284379482269287e-01 -4.429367184638977051e-02 1.150427609682083130e-01 -3.418369963765144348e-02 3.448481857776641846e-01 -1.244460046291351318e-01 -1.454194933176040649e-01
1.933333724737167358e-01 -1.818854361772537231e-01 3.650745004415512085e-02 -1.661140024662017822e-01 -7.154724001884460449e-02 -2.648515403270721436e-01 -8.685319125652313232e-02 2.384905815124511719e-01 -3.410147503018379211e-02 -1.580091565847396851e-01 -5.638819560408592224e-02 1.327963024377822876e-01 5.861007608473300934e-03 1.279409229755401611e-01 -3.819173574447631836e-02 -1.599080413579940796e-01 -5.675593763589859009e-02 -1.624296456575393677e-01 1.693936586380004883e-01 -3.334924578666687012e-02 -4.091347381472587585e-02 -3.817006647586822510e-01 9.684420377016067505e-02 6.005455181002616882e-02 -8.888790011405944824e-02 4.425403177738189697e-01 1.126151904463768005e-01 9.927264600992202759e-02 3.427219390869140625e-01 1.649369299411773682e-01 -2.521013021469116211e-01 1.276186853647232056e-01
-2.610903382301330566e-01 1.371258646249771118e-01 1.138631030917167664e-01 8.231129497289657593e-02 2.693011760711669922e-01 -3.504244983196258545e-01 7.828363031148910522e-02 1.222880836576223373e-02 -1.867465376853942871e-01 -1.267805844545364380e-01 6.890135258436203003e-02 -9.660106152296066284e-02 -1.742534041404724121e-01 -9.862583130598068237e-02 3.103426396846771240e-01 2.042154371738433838e-01 -1.295688897371292114e-01 -2.277878671884536743e-01 -4.059252515435218811e-02 -9.179908782243728638e-02 -1.756301820278167725e-01 -7.987792789936065674e-02 7.114294171333312988e-02 3.285173773765563965e-01 -6.335329264402389526e-02 9.645659010857343674e-04 1.587301790714263916e-01 2.212151587009429932e-01 1.906757056713104248e-01 1.466659903526306152e-01 -2.524616718292236328e-01 1.408648490905761719e-01
-1.656504161655902863e-02 -9.947678446769714355e-02 -2.635945677757263184e-01 7.237394154071807861e-02 1.049187779426574707e-01 2.687606513500213623e-01 -4.840525612235069275e-02 3.157255351543426514e-01 1.624166220426559448e-01 -1.898517012596130371e-01 -1.046366244554519653e-01 3.466024529188871384e-03 -4.560729861259460449e-02 -8.427821099758148193e-02 2.900120615959167480e-02 -8.191661536693572998e-02 6.038407795131206512e-03 -3.842271566390991211e-01 -2.268581464886665344e-02 8.228816441260278225e-04 -2.160529494285583496e-01 -2.360558360815048218e-01 1.276803910732269287e-01 2.298386394977569580e-01 5.297742784023284912e-02 2.167160660028457642e-01 1.893112659454345703e-01 3.602860569953918457e-01 2.046025693416595459e-01 -4.652509465813636780e-03 -1.662300825119018555e-01 1.872992515563964844e-01
-2.997234165668487549e-01 2.346873730421066284e-01 1.241635382175445557e-01 -9.619324468076229095e-03 -1.253691315650939941e-01 1.037263199687004089e-01 -6.021581962704658508e-02 3.531850576400756836e-01 7.317155599594116211e-02 1.113873273134231567e-01 -5.012042075395584106e-02 4.024037718772888184e-01 1.920623481273651123e-01 7.947830483317375183e-03 1.162613779306411743e-01 1.465869992971420288e-01 -1.062234044075012207e-01 -1.172903403639793396e-01 1.991050392389297485e-01 -2.561613023281097412e-01 2.026692032814025879e-03 -1.099305376410484314e-01 1.805547326803207397e-01 1.016471162438392639e-01 -3.651819005608558655e-02 8.719153702259063721e-02 1.593125164508819580e-01 2.747760117053985596e-01 3.058601617813110352e-01 1.548136025667190552e-01 -1.312441825866699219e-01 -2.635957486927509308e-02
-2.033215463161468506e-01 4.245007634162902832e-01 1.474557667970657349e-01 1.620742976665496826e-01 -2.187445610761642456e-01 1.395161300897598267e-01 -2.540148794651031494e-01 2.308710813522338867e-01 1.554166823625564575e-01 5.091675743460655212e-02 1.272744685411453247e-01 2.401122003793716431e-01 -1.699411273002624512e-01 -9.594238549470901489e-02 -1.543101221323013306e-01 -7.399218529462814331e-02 -6.550196092575788498e-03 -1.608360856771469116e-01 -1.151373833417892456e-01 -1.682480275630950928e-01 -1.623867154121398926e-01 -8.876480162143707275e-02 9.073948860168457031e-02 1.912431120872497559e-01 1.151740700006484985e-01 1.422315537929534912e-01 2.425689250230789185e-02 4.074861481785774231e-02 2.539113461971282959e-01 3.217881023883819580e-01 -1.387179493904113770e-01 8.832994103431701660e-02
1.189914420247077942e-01 -9.960251301527023315e-02 -1.325794458389282227e-01 4.384832456707954407e-02 1.568219857290387154e-03 -2.477616518735885620e-01 1.460985243320465088e-01 1.034324169158935547e-01 2.376713417470455170e-02 -1.767829358577728271e-01 4.365706443786621094e-02 1.859079748392105103e-01 -5.434042215347290039e-02 -9.264040738344192505e-02 5.122141167521476746e-02 5.542255192995071411e-02 -1.973046064376831055e-01 -1.527161747217178345e-01 1.383311208337545395e-02 7.661850750446319580e-02 -3.804710805416107178e-01 -3.960736691951751709e-01 2.134968340396881104e-01 -5.287496745586395264e-02 2.196043916046619415e-02 -2.509951218962669373e-02 1.975037008523941040e-01 2.463951855897903442e-01 2.464524805545806885e-01 4.915835335850715637e-02 -2.944592535495758057e-01 3.293314874172210693e-01
1.364278644323348999e-01 8.581632375717163086e-02 1.410260349512100220e-01 2.013513147830963135e-01 -2.809489518404006958e-02 1.152629256248474121e-01 -1.452929824590682983e-01 -6.951836496591567993e-02 4.356473311781883240e-02 -6.104334071278572083e-02 2.179690152406692505e-01 -2.927632443606853485e-02 -2.275350317358970642e-02 2.328665927052497864e-02 -3.209710419178009033e-01 -6.696583330631256104e-02 -2.120162248611450195e-01 -2.984789609909057617e-01 -9.249734133481979370e-02 2.215807139873504639e-01 -8.343909680843353271e-02 -7.573127001523971558e-02 1.275600790977478027e-01 1.739524304866790771e-01 2.905661985278129578e-02 1.404554694890975952e-01 4.229271709918975830e-01 3.412693440914154053e-01 7.496751099824905396e-02 3.423504233360290527e-01 1.134080886840820312e-01 9.221623092889785767e-02
1.476046629250049591e-02 2.034112960100173950e-01 7.216770946979522705e-02 1.250160783529281616e-01 -1.045452132821083069e-01 -1.363148242235183716e-01 -4.202390089631080627e-02 1.049818992614746094e-01 1.766576245427131653e-02 2.508672885596752167e-02 -2.457666695117950439e-01 3.469886183738708496e-01 5.830427631735801697e-03 3.235573768615722656e-01 -1.251073777675628662e-01 6.344802677631378174e-02 -1.163917481899261475e-01 -4.574272781610488892e-02 -1.087618693709373474e-01 1.396484822034835815e-01 -2.743263170123100281e-02 -2.282218188047409058e-01 9.203059971332550049e-02 1.108487099409103394e-01 4.149570316076278687e-02 2.275552786886692047e-02 3.835212811827659607e-02 3.160605430603027344e-01 4.781930521130561829e-02 5.803283452987670898e-01 -8.302867412567138672e-02 1.378188729286193848e-01
-1.058003902435302734e-01 5.960488319396972656e-02 1.208402588963508606e-01 1.740604825317859650e-02 -7.327979803085327148e-02 -1.176755279302597046e-01 -3.568776845932006836e-01 2.202842831611633301e-01 2.227499336004257202e-01 4.554727673530578613e-02 1.572310626506805420e-01 4.593956843018531799e-02 -7.581032067537307739e-02 1.087429597973823547e-01 -2.269961237907409668e-01 -9.546607732772827148e-02 -3.179107308387756348e-01 -1.469513326883316040e-01 -2.017821669578552246e-01 -5.001265928149223328e-02 -2.192686311900615692e-02 4.684748128056526184e-02 2.696385681629180908e-01 1.229764148592948914e-01 2.671157568693161011e-02 2.419726401567459106e-01 -7.288756966590881348e-02 3.864654898643493652e-02 -1.239350065588951111e-01 2.563354671001434326e-01 -4.282779097557067871e-01 -1.776607185602188110e-01
1.431210786104202271e-01 3.326810002326965332e-01 4.029300436377525330e-02 4.095619916915893555e-02 -6.334012001752853394e-02 -3.445252776145935059e-02 -1.191355586051940918e-01 1.129709482192993164e-01 -6.020535528659820557e-02 1.641225367784500122e-01 -7.464550435543060303e-02 1.617950648069381714e-01 -1.011982709169387817e-01 1.191960182040929794e-02 7.884051650762557983e-02 1.626757830381393433e-01 -2.314884066581726074e-01 -1.295993328094482422e-01 -7.178241759538650513e-02 8.587400615215301514e-02 -2.502183914184570312e-01 2.105643004179000854e-01 -1.094358861446380615e-01 1.676724702119827271e-01 -1.561020463705062866e-01 -1.010442078113555908e-01 1.703049428761005402e-02 3.289247751235961914e-01 3.172925114631652832e-01 3.560507297515869141e-01 -2.495204210281372070e-01 2.555351257324218750e-01
1.419865339994430542e-01 8.467356115579605103e-02 3.477695956826210022e-02 4.114627372473478317e-04 3.066214919090270996e-01 -1.164543852210044861e-01 1.942405402660369873e-01 2.032307386398315430e-01 2.755415439605712891e-01 1.349144876003265381e-01 1.166596561670303345e-01 1.331063508987426758e-01 -1.492391619831323624e-02 -8.678282797336578369e-02 8.480494469404220581e-02 -1.435798257589340210e-01 -3.063147366046905518e-01 -1.841819845139980316e-03 -1.946150660514831543e-01 1.646379530429840088e-01 -3.569667339324951172e-01 -1.309945881366729736e-01 1.333106309175491333e-01 2.254752442240715027e-02 6.569145619869232178e-02 1.932608336210250854e-01 -7.063072919845581055e-02 1.713254153728485107e-01 3.789407610893249512e-01 2.726876139640808105e-01 -2.252149954438209534e-02 -8.770044147968292236e-02
2.861549258232116699e-01 -8.877888321876525879e-02 3.262347728013992310e-02 1.874800920486450195e-01 5.761187057942152023e-03 -7.164824753999710083e-02 9.153664112091064453e-02 3.613066673278808594e-01 1.078566610813140869e-01 -5.518816038966178894e-02 -1.947823911905288696e-01 7.796712964773178101e-02 1.164673455059528351e-02 -3.349567949771881104e-02 1.491075754165649414e-01 -9.275086969137191772e-02 -1.561053544282913208e-01 -4.217829704284667969e-01 -7.922982424497604370e-02 -2.487721294164657593e-01 -1.250178962945938110e-01 -2.016185820102691650e-01 3.145577311515808105e-01 2.101746648550033569e-01 6.718727201223373413e-02 -9.162401407957077026e-02 4.363060370087623596e-02 -3.096562437713146210e-02 5.244200304150581360e-02 3.145220875740051270e-01 -6.069186329841613770e-02 2.194947004318237305e-01
-1.982862651348114014e-01 5.068518966436386108e-02 1.302241086959838867e-01 4.364795237779617310e-02 -1.073190420866012573e-01 -7.917551323771476746e-03 -8.028898388147354126e-03 2.073711752891540527e-01 6.240208167582750320e-03 1.018928512930870056e-01 -2.827344462275505066e-03 -1.663895510137081146e-02 -2.689467966556549072e-01 -4.546416178345680237e-02 -2.512980699539184570e-01 2.115490138530731201e-01 -1.292283833026885986e-01 -3.178054466843605042e-02 -2.812715806066989899e-02 -7.463575899600982666e-02 2.304266840219497681e-01 -4.565346613526344299e-02 2.302869260311126709e-01 3.194550797343254089e-02 -2.526550590991973877e-01 4.446042701601982117e-03 2.164100110530853271e-01 3.687280118465423584e-01 3.667707145214080811e-01 3.321208059787750244e-01 -2.578154504299163818e-01 -1.863679476082324982e-02
-1.122859269380569458e-01 2.712035477161407471e-01 -8.097707480192184448e-02 1.302109062671661377e-01 -1.714783608913421631e-01 1.523913294076919556e-01 -1.248456537723541260e-01 1.035914570093154907e-01 -1.544783171266317368e-02 1.102256625890731812e-01 -2.412131279706954956e-01 1.908859163522720337e-01 1.237770617008209229e-01 2.808000743389129639e-01 -9.032461792230606079e-02 2.000636756420135498e-01 -4.189229607582092285e-01 -1.660940498113632202e-01 -3.586848080158233643e-02 8.870138972997665405e-02 -7.281499356031417847e-02 -6.113400310277938843e-02 2.705801129341125488e-01 1.564082205295562744e-01 2.492650598287582397e-02 -1.434485521167516708e-02 7.686412334442138672e-02 4.893279075622558594e-02 2.434131205081939697e-01 3.729360699653625488e-01 8.599628508090972900e-02 1.679544597864151001e-01
-1.827305927872657776e-02 -1.270362585783004761e-01 1.974123716354370117e-01 3.324981629848480225e-01 6.148153916001319885e-02 -6.832609651610255241e-04 6.541112810373306274e-02 1.909940242767333984e-01 -3.244467079639434814e-02 2.852847054600715637e-02 -8.298744261264801025e-02 1.967271566390991211e-01 -1.843533962965011597e-01 1.246914640069007874e-01 5.054183676838874817e-02 3.378641903400421143e-01 9.775070473551750183e-03 -2.220192998647689819e-01 2.263684943318367004e-02 -9.918640553951263428e-02 -2.118703573942184448e-01 -1.172032505273818970e-01 7.297739386558532715e-02 2.962150275707244873e-01 -2.182315886020660400e-01 1.934037357568740845e-01 2.559607625007629395e-01 2.389123737812042236e-01 2.929825186729431152e-01 1.738900989294052124e-01 -3.145229071378707886e-02 1.991072595119476318e-01
-1.810925006866455078e-01 1.322724819183349609e-01 1.085209921002388000e-01 1.477287858724594116e-01 -1.535983476787805557e-02 4.993899539113044739e-02 -2.299682945013046265e-01 -1.403082162141799927e-02 1.635190695524215698e-01 -3.041784465312957764e-01 -6.013125926256179810e-02 -1.492804586887359619e-01 1.568449586629867554e-01 3.902562707662582397e-02 -1.165988296270370483e-01 -2.129825502634048462e-01 -2.259719520807266235e-01 -1.739030778408050537e-01 -2.461391836404800415e-01 6.203362718224525452e-02 -8.981164544820785522e-02 -2.429804354906082153e-01 2.833402752876281738e-01 1.142067462205886841e-01 -1.844203174114227295e-01 -1.634578406810760498e-02 3.934126794338226318e-01 3.207603991031646729e-01 5.246234685182571411e-02 1.679132878780364990e-02 -7.297105342149734497e-02 -1.535791456699371338e-01
-1.665372550487518311e-01 1.570134758949279785e-01 1.325905770063400269e-01 -1.027198974043130875e-02 1.999410428106784821e-02 2.537975460290908813e-02 -2.736927568912506104e-01 -6.696526706218719482e-02 -2.391013083979487419e-03 -3.785506263375282288e-02 -1.158947795629501343e-01 8.042377978563308716e-02 1.164306141436100006e-02 -6.714983284473419189e-02 -1.858141869306564331e-01 2.228714339435100555e-02 -2.369688004255294800e-01 -2.167148590087890625e-01 -1.958181709051132202e-01 -7.436908315867185593e-03 1.185499206185340881e-01 -3.862524032592773438e-01 1.742837280035018921e-01 2.467660158872604370e-01 -1.403685510158538818e-01 -2.117548137903213501e-01 4.363100528717041016e-01 2.001017481088638306e-01 6.121334061026573181e-02 -6.250473111867904663e-02 -9.464401006698608398e-02 -2.844100296497344971e-01
-1.106972843408584595e-01 -2.364882826805114746e-01 -1.606521606445312500e-01 9.961903840303421021e-02 -9.806242585182189941e-02 -1.358867585659027100e-01 -1.912291347980499268e-01 1.943749189376831055e-01 1.370793133974075317e-01 -2.551807463169097900e-01 -7.857009768486022949e-02 1.672247946262359619e-01 -3.196505457162857056e-02 1.354131251573562622e-01 -4.464333131909370422e-02 -5.250418186187744141e-02 8.793960511684417725e-02 -3.524972796440124512e-01 3.239290043711662292e-02 1.508973240852355957e-01 -2.034545242786407471e-01 -2.970212399959564209e-01 9.042831510305404663e-02 1.024517193436622620e-01 9.026309847831726074e-02 2.248124331235885620e-01 2.103656977415084839e-01 3.805736601352691650e-01 2.116671949625015259e-01 1.441723667085170746e-02 -2.334194332361221313e-01 1.147751696407794952e-02
-8.603964745998382568e-02 1.045524924993515015e-01 3.485617786645889282e-02 9.763173013925552368e-02 -3.515788167715072632e-02 -2.323483675718307495e-01 5.803780164569616318e-03 2.741044163703918457e-01 -2.594816312193870544e-02 -6.494033336639404297e-02 -1.338420063257217407e-01 3.307234942913055420e-01 5.367500707507133484e-02 7.697256654500961304e-02 1.248629763722419739e-01 2.302100807428359985e-01 -3.725559711456298828e-01 -7.547555863857269287e-02 -3.000094294548034668e-01 -1.546742916107177734e-01 1.251981407403945923e-01 -1.565307676792144775e-01 1.334812194108963013e-01 -8.993940055370330811e-02 -1.488223224878311157e-01 8.658537268638610840e-02 1.806617826223373413e-01 1.130199879407882690e-01 4.785877466201782227e-02 -1.222393065690994263e-01 -4.168282151222229004e-01 2.010268718004226685e-01
1.274296641349792480e-01 2.171594053506851196e-01 5.917858704924583435e-02 3.050281666219234467e-02 -3.389475494623184204e-02 2.778362110257148743e-02 1.773111373186111450e-01 2.026987820863723755e-01 4.157917946577072144e-02 -1.065454445779323578e-02 -3.436346054077148438e-01 2.311224639415740967e-01 5.017498880624771118e-02 -1.259086877107620239e-01 -1.938921660184860229e-01 1.221999377012252808e-01 2.566180527210235596e-01 -1.677776724100112915e-01 -1.675459593534469604e-01 -1.286219358444213867e-01 -4.685032367706298828e-02 -4.944762587547302246e-01 2.467502206563949585e-01 1.165643855929374695e-01 4.953275993466377258e-02 4.977874923497438431e-03 3.673341497778892517e-02 2.179796695709228516e-01 2.637927532196044922e-01 1.470315754413604736e-01 -9.444217383861541748e-02 4.714785143733024597e-02
-1.291580032557249069e-02 2.448676526546478271e-01 2.907342910766601562e-01 7.275070250034332275e-02 -2.021224647760391235e-01 5.366772413253784180e-02 -7.759382575750350952e-02 2.848296463489532471e-01 6.264513731002807617e-02 2.915671467781066895e-01 3.560898452997207642e-02 8.510950952768325806e-02 -2.493868768215179443e-01 2.673951685428619385e-01 -2.777304649353027344e-01 -1.732538454234600067e-02 -1.801113486289978027e-01 -2.599284648895263672e-01 -5.263610929250717163e-02 -9.171659126877784729e-03 -1.231771148741245270e-02 -4.980793967843055725e-02 1.059559136629104614e-01 -4.505277425050735474e-02 -7.715406268835067749e-02 -9.208604693412780762e-02 3.808161616325378418e-01 1.495257616043090820e-01 2.835536897182464600e-01 1.586288660764694214e-01 -6.257659289985895157e-03 -6.657875329256057739e-02
1.587590873241424561e-01 1.879381686449050903e-01 -2.766467928886413574e-01 -8.166255801916122437e-02 1.502462327480316162e-01 -2.938483059406280518e-01 -2.597102709114551544e-02 3.026075065135955811e-01 2.420088946819305420e-01 -7.228773087263107300e-02 -1.897157579660415649e-01 1.676392406225204468e-01 2.409750223159790039e-01 9.248190559446811676e-03 -1.315505653619766235e-01 -2.386923581361770630e-01 -1.099959313869476318e-01 -1.187578588724136353e-01 -6.848951306892558932e-05 6.645527482032775879e-02 -1.635956913232803345e-01 -3.144890964031219482e-01 4.725571349263191223e-02 -7.189899682998657227e-02 -5.100570619106292725e-02 1.895433366298675537e-01 2.037306725978851318e-01 -8.968687802553176880e-02 2.826769053936004639e-01 1.586664617061614990e-01 -1.335758417844772339e-01 1.417496949434280396e-01
8.892937004566192627e-02 8.579487353563308716e-02 -2.987778745591640472e-02 -1.798069179058074951e-01 -2.298868633806705475e-02 -2.103652507066726685e-01 1.210093647241592407e-01 3.851388692855834961e-01 -2.530700899660587311e-02 -1.306843012571334839e-01 -1.269672214984893799e-01 -2.165917120873928070e-02 -2.320862002670764923e-02 -3.485538065433502197e-02 1.270184814929962158e-01 -3.081848286092281342e-02 -1.510014086961746216e-01 -1.215279027819633484e-01 2.815892696380615234e-01 -3.230943530797958374e-02 -6.000201404094696045e-02 -3.030811548233032227e-01 1.418462395668029785e-01 1.814752817153930664e-01 1.105376426130533218e-02 3.788161575794219971e-01 -4.646910727024078369e-02 1.668798476457595825e-01 4.245920777320861816e-01 8.194580674171447754e-02 -1.099970191717147827e-01 2.268496751785278320e-01
-3.196277320384979248e-01 2.179084904491901398e-02 3.491102531552314758e-02 -7.295107096433639526e-02 -1.301828026771545410e-01 -6.925886869430541992e-02 -1.034864336252212524e-01 1.227539032697677612e-01 2.105799466371536255e-01 1.246880665421485901e-01 -1.064172983169555664e-01 1.487086266279220581e-01 -9.698792546987533569e-02 2.484138496220111847e-02 -6.752213835716247559e-02 9.561910480260848999e-02 -4.032056331634521484e-01 4.679982364177703857e-02 -9.256536513566970825e-02 -2.220431715250015259e-01 -2.092787772417068481e-01 -2.121734321117401123e-01 -2.268701232969760895e-02 1.806795746088027954e-01 1.228353753685951233e-01 -6.424549967050552368e-02 1.330262273550033569e-01 2.942863106727600098e-01 4.498946070671081543e-01 -2.056509722024202347e-03 -1.845517605543136597e-01 1.471318304538726807e-01
-1.064153388142585754e-01 1.401335448026657104e-01 -5.506401881575584412e-02 1.166936308145523071e-01 -3.051367960870265961e-02 -1.096500549465417862e-02 -2.746739983558654785e-01 -1.038036346435546875e-01 6.406234204769134521e-02 -2.729290127754211426e-01 -1.974969953298568726e-01 7.327783852815628052e-02 2.870272099971771240e-01 2.093077749013900757e-01 -2.733421325683593750e-01 -5.597812309861183167e-02 -2.549874782562255859e-01 -1.505344808101654053e-01 -5.052692443132400513e-02 6.122425571084022522e-02 -4.699754342436790466e-02 -2.929508388042449951e-01 3.035514652729034424e-01 1.571114212274551392e-01 -2.616541646420955658e-02 2.738866209983825684e-02 2.477074265480041504e-01 1.770667731761932373e-01 1.602391898632049561e-01 -4.482923448085784912e-02 -1.551059037446975708e-01 -3.055753111839294434e-01
-8.763253688812255859e-02 2.682880163192749023e-01 -2.595150172710418701e-01 4.662036523222923279e-02 5.275166779756546021e-02 -1.712153404951095581e-01 -2.086948007345199585e-01 2.139849364757537842e-01 2.284368574619293213e-01 -2.970738522708415985e-02 -2.823145315051078796e-02 -1.185732781887054443e-01 -1.075808554887771606e-01 2.007953822612762451e-01 5.680234357714653015e-02 3.824313357472419739e-02 -3.448335528373718262e-01 -2.538235485553741455e-01 -3.985163196921348572e-02 -2.330607362091541290e-02 -1.337913423776626587e-01 -1.201294586062431335e-01 9.785290807485580444e-02 -4.935019090771675110e-02 2.280142754316329956e-01 1.813295036554336548e-01 -8.679230511188507080e-02 -2.081000208854675293e-01 3.733515441417694092e-01 1.193692907691001892e-01 -2.456676363945007324e-01 -1.592607796192169189e-01
6.939174234867095947e-02 -1.257617622613906860e-01 5.613262578845024109e-02 4.655786976218223572e-02 -2.217532694339752197e-01 4.600655287504196167e-03 -2.251989692449569702e-01 5.932520329952239990e-02 1.038965508341789246e-01 -1.039313599467277527e-01 -2.411605715751647949e-01 -2.387690544128417969e-01 -1.111384257674217224e-01 -6.963943690061569214e-02 2.783250212669372559e-01 -3.430479019880294800e-02 -4.323150813579559326e-01 -2.089153826236724854e-01 -1.743586808443069458e-01 -2.198529541492462158e-01 -1.229679957032203674e-01 -2.124583125114440918e-01 3.394122719764709473e-01 1.075684577226638794e-01 -4.549348354339599609e-02 -8.796156384050846100e-03 -2.235781401395797729e-02 1.280374526977539062e-01 1.028533503413200378e-01 -1.955045945942401886e-02 3.711455315351486206e-02 3.321499526500701904e-01
-8.282074332237243652e-02 1.051120832562446594e-01 1.373428553342819214e-01 -8.941149711608886719e-02 -2.345395684242248535e-01 -6.848192214965820312e-02 -1.247247159481048584e-01 3.575467169284820557e-01 1.394130289554595947e-02 -5.642260890454053879e-03 -8.668050915002822876e-02 2.884202897548675537e-01 -1.654931604862213135e-01 3.433352112770080566e-01 2.125827595591545105e-02 -7.390357204712927341e-04 -1.503486782312393188e-01 -3.292435705661773682e-01 9.855267591774463654e-03 -1.632100939750671387e-01 1.301543563604354858e-01 -1.172563210129737854e-01 7.383987307548522949e-02 -4.810667410492897034e-02 -1.373744606971740723e-01 -6.082994490861892700e-02 3.002414405345916748e-01 5.509461089968681335e-02 2.625385522842407227e-01 2.580302953720092773e-01 -1.568884700536727905e-01 -2.083885073661804199e-01
-1.034988388419151306e-01 -1.401828080415725708e-01 -6.610760837793350220e-02 2.919268608093261719e-01 9.091097861528396606e-03 1.085178181529045105e-02 -2.134177833795547485e-01 1.568657755851745605e-01 -5.846545472741127014e-02 -1.686078011989593506e-01 -3.862324059009552002e-01 -1.510462313890457153e-01 -1.069815680384635925e-01 1.531452685594558716e-02 -1.049950346350669861e-01 7.915689796209335327e-02 -2.680821120738983154e-01 -2.319050133228302002e-01 -4.788553342223167419e-04 2.113292217254638672e-01 -1.600088179111480713e-01 -3.379556238651275635e-01 2.027154713869094849e-01 2.377739101648330688e-01 -5.688689649105072021e-02 1.182762607932090759e-01 1.779763251543045044e-01 9.895285964012145996e-02 9.668417274951934814e-02 5.253970995545387268e-02 2.623001113533973694e-02 -3.124746680259704590e-01
-1.763943582773208618e-01 -6.608936470001935959e-03 -4.547515884041786194e-03 1.520809531211853027e-01 7.125561684370040894e-02 -2.597881555557250977e-01 6.159363314509391785e-02 -2.892287075519561768e-02 -6.188378110527992249e-02 -6.779344379901885986e-02 8.868046849966049194e-02 8.379414677619934082e-02 1.697510853409767151e-02 3.404496237635612488e-02 1.320980638265609741e-01 1.189999803900718689e-01 -2.318722307682037354e-01 -1.373486816883087158e-01 3.436232358217239380e-02 2.588898241519927979e-01 -3.691538274288177490e-01 -4.151826202869415283e-01 -1.519060693681240082e-02 5.151832476258277893e-02 -2.506637480109930038e-03 3.156782686710357666e-02 2.705892324447631836e-01 2.397175133228302002e-01 9.442433714866638184e-03 1.678204685449600220e-01 -4.333236217498779297e-01 -1.097592711448669434e-01
-1.173096522688865662e-01 7.361222803592681885e-02 1.336979269981384277e-01 -2.252667546272277832e-01 -1.798524856567382812e-01 8.675713092088699341e-02 -2.075299620628356934e-01 4.687508568167686462e-02 1.012794449925422668e-01 2.507933378219604492e-01 -9.106023609638214111e-02 2.039961963891983032e-01 -3.411717414855957031e-01 1.446394920349121094e-01 -1.499614566564559937e-01 -9.406458586454391479e-02 -1.232099458575248718e-01 -1.239702850580215454e-01 -6.356719881296157837e-02 9.899504482746124268e-02 -6.708984822034835815e-02 -8.348982036113739014e-02 3.194539248943328857e-02 2.012380212545394897e-01 -2.887326292693614960e-02 -5.983710661530494690e-02 3.757053315639495850e-01 2.770162820816040039e-01 3.225300014019012451e-01 2.749663591384887695e-01 -1.859449744224548340e-01 3.807589411735534668e-02
-3.080421984195709229e-01 1.384392827749252319e-01 1.702359467744827271e-01 2.648717761039733887e-01 -3.455082327127456665e-02 7.096179574728012085e-02 -8.561551570892333984e-02 2.586050033569335938e-01 -2.510876655578613281e-01 1.271950900554656982e-01 -5.817934405058622360e-03 1.318476498126983643e-01 2.465972304344177246e-01 3.334162384271621704e-02 -1.857509016990661621e-01 6.622716039419174194e-02 -2.163490504026412964e-01 -3.735912740230560303e-01 -1.647416688501834869e-02 -2.273854315280914307e-01 -2.525262720882892609e-02 -1.389412581920623779e-01 -5.958103016018867493e-02 8.228245191276073456e-03 -6.869892030954360962e-02 9.616672992706298828e-02 8.302703499794006348e-02 6.230916827917098999e-02 4.028532803058624268e-01 1.813895106315612793e-01 -1.140079870820045471e-01 1.186243742704391479e-01
-2.147859334945678711e-01 1.167470961809158325e-01 1.841871589422225952e-01 -1.559045463800430298e-01 -1.459614839404821396e-02 -1.924304366111755371e-01 3.454332053661346436e-02 1.205345615744590759e-01 1.383485347032546997e-01 2.999375760555267334e-01 1.110798791050910950e-01 1.679355651140213013e-01 -1.682262718677520752e-01 -1.780372112989425659e-02 9.918759763240814209e-02 2.684989273548126221e-01 -2.212548553943634033e-01 -1.344306319952011108e-01 3.004495985805988312e-02 -7.409704476594924927e-02 -9.216019511222839355e-02 -2.750279307365417480e-01 1.170173194259405136e-02 5.470822751522064209e-02 1.489015966653823853e-01 -1.853613182902336121e-02 3.734202682971954346e-02 3.443292677402496338e-01 3.180253207683563232e-01 2.615057528018951416e-01 -2.445903569459915161e-01 1.906477957963943481e-01
2.108195275068283081e-01 1.981440335512161255e-01 4.021896049380302429e-02 2.121895104646682739e-01 4.923662915825843811e-02 -1.330038756132125854e-01 -5.876281298696994781e-03 2.964019216597080231e-02 -1.970928758382797241e-01 -1.746060401201248169e-01 -8.912862092256546021e-02 3.141104280948638916e-01 2.928419969975948334e-02 2.403143495321273804e-01 9.138436615467071533e-02 1.799534820020198822e-02 -9.420640766620635986e-02 -2.115799188613891602e-01 6.683890521526336670e-02 1.148000955581665039e-01 -2.053382098674774170e-01 -3.970417976379394531e-01 -1.116126310080289841e-02 2.923541963100433350e-01 1.251100152730941772e-01 1.345477402210235596e-01 5.626634508371353149e-02 3.896233439445495605e-01 1.944290101528167725e-01 6.694351881742477417e-02 8.221745491027832031e-02 1.045879125595092773e-01
-2.426775246858596802e-01 1.090681701898574829e-01 2.550576925277709961e-01 -1.728904782794415951e-03 -7.357838004827499390e-02 1.862839013338088989e-01 -1.661761999130249023e-01 2.495556473731994629e-01 -2.689461410045623779e-01 -7.086343597620725632e-03 -1.040763184428215027e-01 1.508112400770187378e-01 2.647563517093658447e-01 3.073657453060150146e-01 -1.053861007094383240e-01 1.272197961807250977e-01 -2.358948737382888794e-01 -2.444170266389846802e-01 -1.339340507984161377e-01 -8.972599357366561890e-02 -1.487062573432922363e-01 -2.356022298336029053e-01 4.652639478445053101e-02 7.175959646701812744e-02 -6.962395273149013519e-03 5.626717582345008850e-02 4.916802793741226196e-02 1.580971479415893555e-01 2.708935439586639404e-01 2.772217690944671631e-01 -7.132074981927871704e-02 1.551374942064285278e-01
-1.075599789619445801e-01 1.386810392141342163e-01 5.683155730366706848e-02 2.481149137020111084e-01 -4.397176578640937805e-02 8.051210641860961914e-02 -2.772977352142333984e-01 2.140070796012878418e-01 3.248315677046775818e-02 -4.738325253129005432e-02 -7.786334026604890823e-03 4.613795578479766846e-01 9.202988445758819580e-02 1.601951718330383301e-01 1.876207068562507629e-02 6.922978162765502930e-02 -2.235272973775863647e-01 -2.196276783943176270e-01 1.615737080574035645e-01 -1.322550773620605469e-01 1.222792565822601318e-01 -1.059451028704643250e-01 2.174188643693923950e-01 2.599280178546905518e-01 1.465951055288314819e-01 2.278907746076583862e-01 1.472512632608413696e-01 1.668636202812194824e-01 2.014073543250560760e-02 3.128594160079956055e-01 -9.329975396394729614e-02 7.098944485187530518e-02
-1.970107257366180420e-01 3.149398863315582275e-01 3.349461778998374939e-02 -2.440343238413333893e-02 -4.536198377609252930e-01 7.860599458217620850e-02 3.084596246480941772e-02 9.308969229459762573e-02 -1.649782620370388031e-02 6.702380627393722534e-02 -2.174428403377532959e-01 2.005182355642318726e-01 1.382212638854980469e-01 4.086695984005928040e-02 -8.956929296255111694e-02 1.864891648292541504e-01 -1.272302418947219849e-01 4.322865046560764313e-03 -1.638299822807312012e-01 -1.031095385551452637e-01 -1.915392875671386719e-01 -2.194882929325103760e-01 2.802881300449371338e-01 1.859866380691528320e-01 1.712996363639831543e-01 -1.431939303874969482e-01 1.400756984949111938e-01 2.254185676574707031e-01 2.039039283990859985e-01 2.298764288425445557e-01 -4.975617304444313049e-02 1.183826327323913574e-01
-2.235538214445114136e-01 1.729106009006500244e-01 1.706961989402770996e-01 3.498032689094543457e-02 4.558789730072021484e-02 -9.511844068765640259e-02 -6.050671264529228210e-02 4.205697178840637207e-01 -2.846051156520843506e-01 -8.562855422496795654e-02 -2.304478548467159271e-02 2.046250104904174805e-01 -1.970687657594680786e-01 -8.878839761018753052e-02 -9.940044581890106201e-02 1.887846887111663818e-01 -1.563157290220260620e-01 -4.178416132926940918e-01 -2.346342355012893677e-01 1.642952710390090942e-01 -1.159044727683067322e-01 -1.522599011659622192e-01 -1.076897159218788147e-01 2.233780324459075928e-01 -4.796750470995903015e-02 1.001034975051879883e-01 -4.785916954278945923e-02 1.266665309667587280e-01 1.815305277705192566e-02 1.252575367689132690e-01 -2.097490876913070679e-01 7.259878516197204590e-02
-1.063912957906723022e-01 1.782474219799041748e-01 2.061977535486221313e-01 -1.066188439726829529e-01 4.745881631970405579e-02 -8.275347203016281128e-02 1.225722506642341614e-01 4.769988954067230225e-01 -3.158949315547943115e-01 -9.171760082244873047e-02 -7.677079737186431885e-02 2.036742419004440308e-01 8.130834996700286865e-02 3.204631060361862183e-02 5.269139632582664490e-02 7.345519214868545532e-02 -2.186608463525772095e-01 -4.782183468341827393e-01 -6.740765273571014404e-02 1.148347929120063782e-01 -3.637256100773811340e-02 -1.145814508199691772e-01 -3.980391472578048706e-02 1.500641852617263794e-01 -8.576852083206176758e-02 9.203130006790161133e-02 -3.131428360939025879e-02 3.225275278091430664e-01 -1.194161013700067997e-03 3.774726018309593201e-02 -3.487692028284072876e-02 1.540051400661468506e-01
1.237062811851501465e-01 3.276851773262023926e-01 -1.167005077004432678e-01 1.961926743388175964e-02 -5.788205564022064209e-02 2.515086380299180746e-04 -1.998477131128311157e-01 2.156482338905334473e-01 -1.093432400375604630e-02 4.407231137156486511e-02 -4.087972640991210938e-02 -1.762647330760955811e-01 8.636202663183212280e-02 7.837044447660446167e-02 1.588895767927169800e-01 -1.448400970548391342e-02 -1.392167210578918457e-01 -7.982347160577774048e-02 -3.019178807735443115e-01 -2.501753568649291992e-01 1.104314625263214111e-01 -1.825393177568912506e-02 1.982653886079788208e-01 4.997179657220840454e-02 -9.193266183137893677e-02 3.005384802818298340e-01 -8.072931319475173950e-03 2.053633928298950195e-01 1.413812041282653809e-01 3.382144868373870850e-01 -3.810491263866424561e-01 2.127041220664978027e-01
5.523148179054260254e-02 -1.363638043403625488e-01 3.599895909428596497e-02 -2.264741249382495880e-02 -5.388024728745222092e-04 -2.914883494377136230e-01 1.466909945011138916e-01 9.177352488040924072e-02 6.852307915687561035e-02 -1.654946804046630859e-01 -4.097632318735122681e-02 3.029072284698486328e-02 -1.162340641021728516e-01 -4.136947914958000183e-02 1.510410457849502563e-01 -4.316839575767517090e-02 -1.805103272199630737e-01 -2.144075632095336914e-01 2.731665372848510742e-01 2.613335102796554565e-02 7.494311779737472534e-03 -3.082126975059509277e-01 4.645935893058776855e-01 1.690250486135482788e-01 -2.590729482471942902e-02 2.241129875183105469e-01 5.369262024760246277e-02 3.480474054813385010e-01 1.906870901584625244e-01 1.662898212671279907e-01 -2.195954918861389160e-01 -8.112385869026184082e-02
-5.768408998847007751e-02 -9.566146135330200195e-02 1.457980424165725708e-01 6.835527718067169189e-02 1.005111560225486755e-01 -4.366079270839691162e-01 1.650088466703891754e-02 1.215469762682914734e-01 -8.047417551279067993e-02 -1.656409539282321930e-02 -1.517946869134902954e-01 -1.040256917476654053e-01 -1.819704771041870117e-01 -2.043395042419433594e-01 6.253847479820251465e-02 -8.407042920589447021e-02 -3.353211879730224609e-01 -1.809919476509094238e-01 9.446678683161735535e-03 -7.598918676376342773e-02 -7.678746432065963745e-02 -3.257344365119934082e-01 5.151923745870590210e-02 1.243586763739585876e-01 -8.632037043571472168e-02 3.432762920856475830e-01 7.673335820436477661e-02 1.861532777547836304e-01 3.492271304130554199e-01 8.104617148637771606e-02 -1.939934194087982178e-01 7.863711565732955933e-02
-4.519631341099739075e-02 4.327123984694480896e-02 1.081485971808433533e-01 1.017064526677131653e-01 -9.961520880460739136e-02 8.634296059608459473e-02 5.629637837409973145e-02 -2.525710687041282654e-02 -1.543027441948652267e-02 -2.464683502912521362e-01 2.333330921828746796e-02 1.698072403669357300e-01 -1.380051821470260620e-01 2.127522975206375122e-01 2.118915468454360962e-01 3.203408718109130859e-01 -8.801852911710739136e-02 -2.970913648605346680e-01 -4.774903133511543274e-02 -2.220435887575149536e-01 1.094051972031593323e-01 -2.787047997117042542e-02 1.047898828983306885e-02 2.504327297210693359e-01 4.055497422814369202e-02 1.228010654449462891e-01 2.179401516914367676e-01 3.649798631668090820e-01 3.046787679195404053e-01 2.700203955173492432e-01 -1.973640173673629761e-01 1.593039482831954956e-01
6.680132448673248291e-02 3.968062698841094971e-01 4.636626318097114563e-02 7.457824051380157471e-02 -1.074162796139717102e-01 -5.320008471608161926e-02 4.699382558465003967e-02 1.063906401395797729e-01 -2.257503122091293335e-01 -6.989465653896331787e-02 -4.045888483524322510e-01 1.031453758478164673e-01 -1.094733923673629761e-01 -7.687690109014511108e-02 -1.236337646842002869e-01 4.407787695527076721e-02 -2.050660364329814911e-02 -9.895259141921997070e-02 -2.603233456611633301e-01 -1.369997113943099976e-01 -7.339927554130554199e-02 -3.311559557914733887e-01 2.174441218376159668e-01 8.192088454961776733e-02 5.872020870447158813e-02 5.511404946446418762e-02 -8.097894489765167236e-02 8.783795684576034546e-02 3.102192282676696777e-01 3.911793529987335205e-01 -3.659483417868614197e-02 -4.826292861253023148e-03
-2.647590935230255127e-01 2.206149399280548096e-01 -9.924233704805374146e-02 -8.246167004108428955e-02 -4.685735329985618591e-02 -5.932676047086715698e-02 1.613550186157226562e-01 2.359881252050399780e-01 -9.856080263853073120e-02 -1.342684477567672729e-01 -3.939805086702108383e-03 6.286809220910072327e-03 6.335901468992233276e-02 -2.398325055837631226e-01 5.566153558902442455e-04 1.627917587757110596e-02 -2.284436970949172974e-01 -2.202526777982711792e-01 1.276666969060897827e-01 -1.923047900199890137e-01 -1.604728847742080688e-01 -4.559882581233978271e-01 1.329052001237869263e-01 -7.210564613342285156e-02 3.973275423049926758e-01 1.205920502543449402e-01 -6.071309000253677368e-02 2.155028283596038818e-01 5.474475771188735962e-02 1.950119137763977051e-01 -7.471928745508193970e-02 -8.876200020313262939e-02
1.512314826250076294e-01 -1.157060712575912476e-01 -1.266036331653594971e-01 1.166598498821258545e-01 -3.796381643041968346e-03 -1.932508498430252075e-01 -1.900336891412734985e-01 1.049588546156883240e-01 -1.714705526828765869e-01 -2.436607778072357178e-01 -1.958295851945877075e-01 3.891231492161750793e-02 -1.004399284720420837e-01 1.268930435180664062e-01 -9.138196706771850586e-02 5.842965841293334961e-02 6.093253847211599350e-03 -1.633904278278350830e-01 -2.047127932310104370e-01 4.711264371871948242e-02 -1.919782459735870361e-01 -2.239383161067962646e-01 3.897930681705474854e-02 2.000946551561355591e-01 1.616442352533340454e-01 3.346549570560455322e-01 3.260974884033203125e-01 4.150852262973785400e-01 -1.067694723606109619e-01 1.161698102951049805e-01 -1.366291493177413940e-01 1.525791287422180176e-01
3.129677474498748779e-01 1.203944385051727295e-01 1.000447794795036316e-01 -6.827452033758163452e-02 5.817699059844017029e-02 -1.085542067885398865e-01 3.934300318360328674e-02 3.677814602851867676e-01 -8.824323862791061401e-02 -2.888986468315124512e-02 2.019036561250686646e-03 -1.745706647634506226e-01 -2.135991901159286499e-01 3.906445205211639404e-02 1.264522820711135864e-01 -3.342374414205551147e-02 2.803543349727988243e-03 -2.635123729705810547e-01 9.727111458778381348e-02 -4.773115366697311401e-02 -1.808794774115085602e-02 -4.228676855564117432e-01 5.176922678947448730e-02 1.761813908815383911e-01 -5.201220139861106873e-02 3.467033803462982178e-01 1.651915013790130615e-01 1.979386508464813232e-01 2.978906929492950439e-01 -4.511976242065429688e-02 -1.796307712793350220e-01 1.052560061216354370e-01
-2.004879266023635864e-01 5.921861156821250916e-02 3.742050006985664368e-02 -1.097774356603622437e-01 -1.327980868518352509e-02 -3.323889374732971191e-01 -2.847549971193075180e-03 7.623869925737380981e-02 2.276856005191802979e-01 2.316042631864547729e-01 8.683424443006515503e-02 -1.243794038891792297e-01 -1.238742098212242126e-01 -1.872825026512145996e-01 -1.383120566606521606e-01 -1.160981133580207825e-01 -3.977019339799880981e-02 -7.383047789335250854e-02 -7.243066281080245972e-02 1.983972638845443726e-01 -3.345286250114440918e-01 -2.129044979810714722e-01 2.763825058937072754e-01 2.028427273035049438e-01 -1.064314544200897217e-01 2.815205156803131104e-01 1.257143467664718628e-01 5.190538987517356873e-02 3.736664652824401855e-01 1.912537664175033569e-01 -4.752032109536230564e-04 5.614213272929191589e-02
4.783668369054794312e-02 -5.226768925786018372e-02 -1.169632002711296082e-01 -2.849624119699001312e-02 -1.939818412065505981e-01 8.813768625259399414e-02 -2.807664275169372559e-01 2.261079996824264526e-01 1.737068444490432739e-01 7.178671658039093018e-02 5.699170753359794617e-02 2.291692644357681274e-01 -1.205470487475395203e-01 -2.569984644651412964e-02 2.980999052524566650e-01 6.101018935441970825e-02 -1.239654272794723511e-01 -1.726994365453720093e-01 2.683674357831478119e-02 -1.504178196191787720e-01 -2.300129830837249756e-01 -4.159882664680480957e-01 2.865154445171356201e-01 2.138367295265197754e-01 2.650213241577148438e-01 -4.821095615625381470e-02 6.348335742950439453e-02 -4.530994221568107605e-03 2.353167906403541565e-02 2.561955153942108154e-01 -1.934736222028732300e-01 6.101414561271667480e-02
-5.382356047630310059e-02 -1.433297246694564819e-01 -9.986186027526855469e-02 6.906101107597351074e-02 -4.750175029039382935e-02 -1.019499823451042175e-01 3.134223818778991699e-01 -3.192227333784103394e-02 -8.540675044059753418e-03 -1.957031935453414917e-01 -1.222349032759666443e-01 8.018633723258972168e-02 3.192587569355964661e-02 1.432210300117731094e-02 2.470626682043075562e-01 7.454791665077209473e-02 -2.546219825744628906e-01 -2.543610334396362305e-01 6.832282245159149170e-02 2.280886843800544739e-02 -1.132390499114990234e-01 -2.970064282417297363e-01 3.976927101612091064e-01 8.104857057332992554e-02 3.080563433468341827e-02 1.306546330451965332e-01 6.199827790260314941e-02 3.065965175628662109e-01 2.385892271995544434e-01 1.932962536811828613e-01 -3.127363026142120361e-01 1.179307475686073303e-01
2.249588221311569214e-01 2.883154451847076416e-01 -1.513982862234115601e-01 1.084856837987899780e-01 7.652648538351058960e-02 -1.910999417304992676e-01 -1.107076406478881836e-01 1.808701902627944946e-01 7.408665865659713745e-02 -9.685414284467697144e-02 -2.124915570020675659e-01 2.188096195459365845e-01 -5.077535286545753479e-02 1.224998906254768372e-01 1.983450800180435181e-01 2.106112986803054810e-01 -3.591910898685455322e-01 -4.516988247632980347e-02 -1.101977080106735229e-01 -2.929261028766632080e-01 6.793928891420364380e-02 -2.276231944561004639e-01 1.108085960149765015e-01 1.252506375312805176e-01 3.907148912549018860e-02 3.877469105646014214e-03 3.022665977478027344e-01 2.427733317017555237e-02 -4.092082753777503967e-02 3.496847152709960938e-01 6.037490069866180420e-02 2.349282428622245789e-02
-1.519731730222702026e-01 3.895148634910583496e-01 1.635478436946868896e-01 -2.182563766837120056e-02 -2.574476897716522217e-01 1.637007109820842743e-02 -5.838114395737648010e-02 2.187294214963912964e-01 2.928074300289154053e-01 1.202112883329391479e-01 -1.631650328636169434e-01 8.238598704338073730e-02 -1.320948600769042969e-01 1.431567966938018799e-01 9.645710885524749756e-02 1.539899110794067383e-01 -1.347478181123733521e-01 -1.522364020347595215e-01 -1.288921236991882324e-01 -8.978415280580520630e-02 5.407802015542984009e-02 -1.121782436966896057e-01 5.078672617673873901e-02 -4.065407812595367432e-02 1.165044233202934265e-01 2.758839353919029236e-02 4.660283401608467102e-02 2.412220984697341919e-01 3.505970537662506104e-01 2.501391172409057617e-01 -1.610228568315505981e-01 -3.220939636230468750e-01
3.253797292709350586e-01 -3.748977556824684143e-02 -5.576937645673751831e-02 -1.893669553101062775e-02 -8.178871124982833862e-02 5.881207063794136047e-02 1.381307989358901978e-01 2.896831929683685303e-01 2.347596287727355957e-01 -1.803386062383651733e-01 -1.814836412668228149e-01 -4.271683841943740845e-02 -2.730915546417236328e-01 -8.954987674951553345e-02 -1.155070438981056213e-01 1.133899763226509094e-01 -5.227330327033996582e-01 -1.185835227370262146e-01 -1.232304051518440247e-01 6.226265430450439453e-02 -6.855621933937072754e-02 -1.162420809268951416e-01 1.557000074535608292e-02 8.901602774858474731e-02 -1.423592418432235718e-01 -2.213301807641983032e-01 1.294028759002685547e-01 1.677287817001342773e-01 7.416330277919769287e-02 2.539253234863281250e-01 -1.518555581569671631e-01 7.066955417394638062e-02
-3.805984929203987122e-02 -1.477461755275726318e-01 -2.973577380180358887e-01 1.582953631877899170e-01 -5.572693049907684326e-02 2.132887579500675201e-02 1.868949620984494686e-04 2.787372767925262451e-01 1.545244902372360229e-01 -1.821141541004180908e-01 -1.013298705220222473e-01 1.449183374643325806e-01 7.334701716899871826e-02 -3.588448092341423035e-02 4.329930245876312256e-02 -5.649554356932640076e-02 1.989901810884475708e-02 -4.325425028800964355e-01 -5.885733291506767273e-02 6.726474314928054810e-02 -2.148357480764389038e-01 -2.701488137245178223e-01 1.615134030580520630e-01 2.591328918933868408e-01 1.695575416088104248e-01 1.357529461383819580e-01 1.279242187738418579e-01 3.835465610027313232e-01 2.017975002527236938e-01 6.271588802337646484e-02 -1.354186087846755981e-01 2.117753215134143829e-02
-4.422780126333236694e-03 -4.377770423889160156e-02 2.229325175285339355e-01 -2.059462666511535645e-01 -2.074509710073471069e-01 -6.919369846582412720e-02 3.207398951053619385e-01 5.888416618108749390e-02 1.470536291599273682e-01 1.708283126354217529e-01 -1.599522233009338379e-01 2.154410257935523987e-02 2.846875600516796112e-02 -5.580754578113555908e-02 -8.459913730621337891e-02 9.857159107923507690e-03 -2.068220674991607666e-01 -2.481740415096282959e-01 8.632133156061172485e-02 3.717492148280143738e-02 -3.671936094760894775e-01 -1.808170825242996216e-01 2.485818266868591309e-01 1.535230875015258789e-01 -6.283712387084960938e-02 3.242699503898620605e-01 1.308916807174682617e-01 1.452385932207107544e-01 3.031212389469146729e-01 -1.445276588201522827e-01 -1.076905056834220886e-01 1.611500382423400879e-01
3.561204075813293457e-01 1.809667348861694336e-01 -2.622809261083602905e-02 2.716830372810363770e-01 2.667291834950447083e-02 9.913688898086547852e-02 2.404490485787391663e-02 3.468980491161346436e-01 2.024372853338718414e-02 -3.035305067896842957e-02 -1.982985287904739380e-01 5.710811540484428406e-02 -1.479463130235671997e-01 -2.178919911384582520e-01 3.776499629020690918e-02 -5.872718617320060730e-02 -2.954071164131164551e-01 -2.844939231872558594e-01 -6.163319945335388184e-02 -2.795223295688629150e-01 -1.868721097707748413e-01 -2.427534908056259155e-01 2.794616818428039551e-01 1.811233013868331909e-01 1.197041496634483337e-01 -7.367702573537826538e-02 1.377259790897369385e-01 4.343204572796821594e-02 -2.904120460152626038e-02 8.639996498823165894e-02 1.519466517493128777e-03 1.118369027972221375e-01
-1.927263140678405762e-01 -8.186880499124526978e-02 2.474721074104309082e-01 1.004623323678970337e-01 -2.533261179924011230e-01 5.922793969511985779e-02 -2.509350478649139404e-01 1.903883367776870728e-01 1.257120072841644287e-01 1.466995626688003540e-01 7.143169641494750977e-02 1.419418603181838989e-01 -1.048009395599365234e-01 2.154376059770584106e-01 -1.444822549819946289e-01 -7.918619550764560699e-03 -2.181769013404846191e-01 -1.407827734947204590e-01 -2.253379672765731812e-01 4.296172037720680237e-02 9.056670218706130981e-02 -8.939836174249649048e-02 1.236563846468925476e-01 -8.897860348224639893e-02 -8.705734461545944214e-02 -7.043135911226272583e-02 3.830518722534179688e-01 2.649537920951843262e-01 9.202660620212554932e-02 3.570300340652465820e-01 -2.081006616353988647e-01 -9.408490359783172607e-02
2.617721557617187500e-01 3.398168981075286865e-01 1.392651647329330444e-01 1.651574373245239258e-01 -6.142173078842461109e-04 -8.597055077552795410e-02 -2.393490821123123169e-01 1.037917211651802063e-01 8.528584241867065430e-02 2.038070000708103180e-02 -2.450633049011230469e-02 5.697114765644073486e-02 8.444826304912567139e-02 -7.746646553277969360e-02 7.454069703817367554e-02 1.847557127475738525e-01 -1.014589592814445496e-01 -2.959186434745788574e-01 -1.774260699748992920e-01 -1.207529604434967041e-01 9.312569350004196167e-02 1.052351519465446472e-01 -2.270141541957855225e-01 1.766827255487442017e-01 -6.747218966484069824e-02 -2.075225114822387695e-02 -1.930628158152103424e-02 3.516306877136230469e-01 2.403885722160339355e-01 3.724416196346282959e-01 -2.106313258409500122e-01 1.150220483541488647e-01
2.472429275512695312e-01 8.623456209897994995e-02 3.041852265596389771e-02 2.848757505416870117e-01 -1.028958708047866821e-01 -2.637022174894809723e-02 -2.462430298328399658e-01 -5.869996547698974609e-02 1.661596149206161499e-01 -9.998282045125961304e-02 1.476229429244995117e-01 -6.994050741195678711e-02 -2.446626573801040649e-01 -1.631681472063064575e-01 -2.325689941644668579e-01 -5.264397338032722473e-02 -3.669922649860382080e-01 -7.829470187425613403e-02 -2.333032339811325073e-02 1.303785443305969238e-01 1.036316063255071640e-02 -1.607550382614135742e-01 -5.569818988442420959e-02 3.010367453098297119e-01 2.004857659339904785e-01 -3.348720818758010864e-02 2.106839269399642944e-01 3.029642701148986816e-01 1.690882295370101929e-01 2.501344680786132812e-01 -1.010770127177238464e-01 -9.726697206497192383e-02
-2.740985751152038574e-01 1.153361201286315918e-01 3.392322361469268799e-02 1.045745909214019775e-01 -1.234120205044746399e-01 1.242906898260116577e-01 -3.137910664081573486e-01 -1.073309853672981262e-01 1.198468804359436035e-01 -4.169147461652755737e-02 -2.064801603555679321e-01 4.171297326683998108e-02 1.438406258821487427e-01 -2.598133869469165802e-02 -2.159130759537220001e-02 -9.549348801374435425e-02 -1.040025278925895691e-01 -1.770470589399337769e-01 -8.741568773984909058e-02 2.224891185760498047e-01 6.738583743572235107e-02 -2.977071404457092285e-01 6.506671756505966187e-02 2.504532337188720703e-01 -5.034678429365158081e-02 4.217039048671722412e-02 5.481098294258117676e-01 7.528321444988250732e-02 2.161026298999786377e-01 1.815254427492618561e-02 -1.782959699630737305e-01 -1.368624418973922729e-01
1.330647170543670654e-01 3.496189415454864502e-02 -9.078361093997955322e-02 5.028068646788597107e-02 2.941346168518066406e-01 1.903449743986129761e-02 3.087088838219642639e-02 3.852602094411849976e-02 2.147959023714065552e-01 -1.636579334735870361e-01 -1.213911622762680054e-01 -1.662126779556274414e-01 2.044606059789657593e-01 -2.692209184169769287e-01 1.814872771501541138e-01 2.898394316434860229e-02 -9.304147213697433472e-02 -3.003067374229431152e-01 -1.289726793766021729e-01 -4.078229144215583801e-02 -7.178738713264465332e-02 -3.450331091880798340e-01 1.291604638099670410e-01 2.788444757461547852e-01 5.255918204784393311e-02 9.249025583267211914e-02 2.692803442478179932e-01 3.723807632923126221e-01 1.614830791950225830e-01 -5.097575858235359192e-02 -7.818447798490524292e-02 1.567834019660949707e-01
1.702933013439178467e-01 3.171900510787963867e-01 1.661025434732437134e-01 -1.099801249802112579e-02 -2.775864601135253906e-01 1.140965521335601807e-01 -3.490785509347915649e-02 1.251469403505325317e-01 7.650782167911529541e-02 6.549935787916183472e-02 -9.893905371427536011e-02 -3.233586996793746948e-02 -7.719903718680143356e-03 -4.807786643505096436e-02 3.214105591177940369e-02 2.099220454692840576e-01 -1.254636645317077637e-01 -2.075381129980087280e-01 -4.614103585481643677e-03 -1.911114156246185303e-01 -1.470616012811660767e-01 1.062995344400405884e-01 -3.257533609867095947e-01 2.694616317749023438e-01 -6.651495583355426788e-03 4.166035726666450500e-02 1.268583238124847412e-01 3.215603828430175781e-01 3.563965260982513428e-01 2.853467464447021484e-01 -1.227480992674827576e-01 1.244418472051620483e-01
-1.525476947426795959e-02 3.167509436607360840e-01 4.671908915042877197e-02 7.766168564558029175e-02 5.725806578993797302e-03 1.752009987831115723e-02 1.925005763769149780e-01 -4.042206704616546631e-02 2.619077265262603760e-01 9.928055852651596069e-02 5.342928227037191391e-03 1.530102491378784180e-01 1.117129996418952942e-01 -2.019596844911575317e-01 2.966301143169403076e-02 -7.704178988933563232e-02 -2.152132987976074219e-01 -2.158797681331634521e-01 1.421736478805541992e-01 -3.062574379146099091e-02 -2.412417829036712646e-01 -3.404046297073364258e-01 1.351031810045242310e-01 1.218518465757369995e-01 6.746084988117218018e-02 -3.720415011048316956e-02 8.728954195976257324e-02 4.957808181643486023e-02 4.517379105091094971e-01 -1.836065761744976044e-02 -1.227750182151794434e-01 -3.653488159179687500e-01
-1.648090779781341553e-01 2.070184201002120972e-01 1.505445241928100586e-01 9.918849915266036987e-02 -1.556109338998794556e-01 7.367500662803649902e-02 -1.124182194471359253e-01 1.174396499991416931e-01 -1.807216256856918335e-01 -1.458490788936614990e-01 -2.006419748067855835e-01 1.666800528764724731e-01 -3.182752430438995361e-01 -2.244189530611038208e-01 1.043317653238773346e-02 6.469774991273880005e-02 2.047435753047466278e-02 -1.907951235771179199e-01 -3.515112102031707764e-01 -2.399948835372924805e-01 5.129535216838121414e-03 -2.122981995344161987e-01 9.764818847179412842e-02 2.124056220054626465e-01 2.225508391857147217e-01 1.443224549293518066e-01 1.883432120084762573e-01 1.465795338153839111e-01 1.721826791763305664e-01 2.910900115966796875e-01 -3.133664280176162720e-02 5.541204288601875305e-02
5.024398118257522583e-02 -5.567420646548271179e-02 -4.325043037533760071e-02 2.704473733901977539e-01 -1.607159823179244995e-01 -5.320175364613533020e-02 3.237537667155265808e-02 9.540226310491561890e-02 2.465219944715499878e-01 -1.405065646395087242e-03 9.406665712594985962e-02 1.172400414943695068e-01 1.701493561267852783e-01 -6.019463390111923218e-02 -1.849869638681411743e-01 -7.395151257514953613e-02 -8.984703570604324341e-02 -1.618322134017944336e-01 -2.242729067802429199e-01 1.624808013439178467e-01 -1.756103038787841797e-01 -2.490008622407913208e-01 1.208118796348571777e-01 3.618317544460296631e-01 1.111897081136703491e-01 1.800204068422317505e-01 1.795036345720291138e-01 4.354531764984130859e-01 1.488995999097824097e-01 -8.641187846660614014e-02 -1.376652568578720093e-01 2.457675933837890625e-01
-2.279877513647079468e-01 1.620366722345352173e-01 8.571245521306991577e-02 9.670899063348770142e-02 9.679734706878662109e-03 -1.839859634637832642e-01 -3.729953467845916748e-01 -7.471983134746551514e-02 2.125155031681060791e-01 -2.397278100252151489e-01 -2.256055176258087158e-01 7.096841931343078613e-02 5.751719698309898376e-02 2.751004695892333984e-02 -6.605938822031021118e-02 -1.304861456155776978e-01 -9.415677189826965332e-02 -1.640057116746902466e-01 -2.003057748079299927e-01 3.377314284443855286e-02 -1.962465420365333557e-02 -3.176215589046478271e-01 2.848393321037292480e-01 1.645258963108062744e-01 -1.144543364644050598e-01 -5.722898524254560471e-03 3.839325010776519775e-01 1.616706550121307373e-01 5.568234622478485107e-02 6.608428061008453369e-02 1.854575239121913910e-02 -2.478069067001342773e-01
1.195264011621475220e-01 -2.541454881429672241e-02 1.360870748758316040e-01 -2.533160150051116943e-01 5.820058286190032959e-02 -6.896355003118515015e-02 -1.938967704772949219e-01 1.464387178421020508e-01 3.645130693912506104e-01 1.054188013076782227e-01 -1.810098290443420410e-01 5.663205869495868683e-03 2.764188051223754883e-01 1.720641404390335083e-01 5.607528612017631531e-02 -1.650423854589462280e-01 -2.556160986423492432e-01 -2.663514018058776855e-01 -1.642290204763412476e-01 2.543554306030273438e-01 -3.177735805511474609e-01 6.068982556462287903e-02 1.246525198221206665e-01 7.971139997243881226e-02 -4.981965944170951843e-02 1.359949111938476562e-01 -3.513343259692192078e-02 1.118459105491638184e-01 2.858373522758483887e-01 1.838936209678649902e-01 -1.298993974924087524e-01 1.997129432857036591e-02
-2.465705573558807373e-01 2.869659960269927979e-01 2.919523417949676514e-01 -1.348597090691328049e-02 5.370213836431503296e-02 2.408859552815556526e-03 1.474190205335617065e-01 3.738737404346466064e-01 -2.466239482164382935e-01 -9.831301122903823853e-02 2.869251556694507599e-02 2.842826843261718750e-01 2.649752655997872353e-03 3.799945488572120667e-02 6.588689237833023071e-02 3.362154215574264526e-02 -1.725801378488540649e-01 -3.461840152740478516e-01 -7.098693400621414185e-02 1.087239831686019897e-01 -2.040517330169677734e-01 -2.453451156616210938e-01 -1.958786323666572571e-02 1.287622302770614624e-01 -1.207848936319351196e-01 1.686160415410995483e-01 -6.747063715010881424e-03 3.074025213718414307e-01 3.912037238478660583e-02 -8.208937197923660278e-02 -9.183683991432189941e-02 -9.183360636234283447e-02
9.406331926584243774e-02 3.467073142528533936e-01 2.085400521755218506e-01 2.512640506029129028e-02 -2.030263543128967285e-01 -1.417739391326904297e-01 -4.669272154569625854e-02 1.878040432929992676e-01 6.147735565900802612e-02 1.284033358097076416e-01 -4.086869657039642334e-01 1.169483736157417297e-01 6.148871406912803650e-02 2.486951500177383423e-01 1.121990680694580078e-01 2.779936492443084717e-01 -3.990751877427101135e-02 -2.410913854837417603e-01 1.287396699190139771e-01 -8.148550242185592651e-02 -1.486767921596765518e-02 -1.956671848893165588e-02 -6.665776483714580536e-03 1.531462073326110840e-01 -2.160303853452205658e-02 1.195616871118545532e-01 9.865471720695495605e-02 2.827269732952117920e-01 1.809196174144744873e-01 2.974764406681060791e-01 -1.196984052658081055e-01 1.567581892013549805e-01
-6.168769672513008118e-03 2.818146646022796631e-01 2.159931138157844543e-02 -3.046836331486701965e-02 -1.795883774757385254e-01 -3.632435500621795654e-01 4.235535487532615662e-02 1.774322390556335449e-01 1.509672999382019043e-01 3.235168159008026123e-01 1.816000789403915405e-01 1.241821795701980591e-02 5.670878663659095764e-02 -1.007165089249610901e-01 -2.657554447650909424e-01 -2.339699119329452515e-02 -1.093117445707321167e-01 -2.703281342983245850e-01 7.218044251203536987e-02 -2.304682731628417969e-01 -1.362666040658950806e-01 -1.918824762105941772e-01 2.632577717304229736e-01 -6.364355981349945068e-02 1.181801930069923401e-01 2.812111079692840576e-01 7.462767511606216431e-02 1.386448442935943604e-01 1.277797371149063110e-01 -6.172990053892135620e-02 -2.241455018520355225e-01 -1.274425387382507324e-01
1.177258417010307312e-01 3.582079112529754639e-01 -5.675321444869041443e-03 7.250776886940002441e-02 5.270081385970115662e-02 -2.737245708703994751e-02 7.193318754434585571e-02 9.355870634317398071e-02 -1.882784962654113770e-01 4.092303290963172913e-02 -1.476418226957321167e-01 -1.589632034301757812e-02 -9.043489396572113037e-02 1.045597419142723083e-01 -2.350044995546340942e-01 -5.574500560760498047e-02 -1.164906844496726990e-01 -1.301435977220535278e-01 -2.521948218345642090e-01 -1.656543910503387451e-01 1.059215515851974487e-01 -2.509398460388183594e-01 -1.136328727006912231e-01 -6.812705658376216888e-03 1.713610738515853882e-01 1.712622791528701782e-01 1.514047384262084961e-01 1.095116809010505676e-01 3.953536748886108398e-01 4.542992115020751953e-01 -1.477086097002029419e-01 1.078977137804031372e-01
1.319997850805521011e-02 1.782144606113433838e-01 1.552204415202140808e-02 1.106210798025131226e-01 -2.301864475011825562e-01 -2.899983823299407959e-01 6.889929622411727905e-02 1.869959533214569092e-01 1.839079707860946655e-01 2.376538328826427460e-02 -2.492928057909011841e-01 1.006257683038711548e-01 -1.157204732298851013e-01 1.201682351529598236e-02 2.257878780364990234e-01 3.114457130432128906e-01 -9.980059415102005005e-02 -1.808109879493713379e-01 -4.583787638694047928e-03 -8.758308249525725842e-04 -2.125154435634613037e-01 -6.229584664106369019e-02 5.635245237499475479e-03 -6.248635705560445786e-03 -1.225919499993324280e-01 -1.299762874841690063e-01 -1.120615527033805847e-01 4.207567572593688965e-01 2.515120506286621094e-01 3.304476141929626465e-01 -1.269589811563491821e-01 9.346831589937210083e-02
6.923432927578687668e-03 1.608862876892089844e-01 -6.006913259625434875e-02 1.314432621002197266e-01 2.291717380285263062e-01 -9.905701875686645508e-02 -3.791614994406700134e-02 1.202055662870407104e-01 6.376534700393676758e-02 -7.251524180173873901e-02 -1.154719293117523193e-01 1.130299940705299377e-01 6.681082397699356079e-02 7.574618607759475708e-02 1.357566937804222107e-02 -2.347256690263748169e-01 -3.128294646739959717e-01 -2.704007029533386230e-01 -1.799228936433792114e-01 -3.001139126718044281e-02 1.704073101282119751e-01 -3.554345667362213135e-01 -4.768143873661756516e-03 1.827268898487091064e-01 -1.719141900539398193e-01 2.045326232910156250e-01 2.666174471378326416e-01 -1.610589921474456787e-01 -1.727469414472579956e-01 3.093464374542236328e-01 -2.670381367206573486e-01 -1.255090087652206421e-01
-1.518064178526401520e-02 1.858363002538681030e-01 2.818675711750984192e-02 -3.585745766758918762e-02 -2.546632885932922363e-01 -7.089783251285552979e-02 -3.123244047164916992e-01 2.675718367099761963e-01 5.385027453303337097e-02 8.669911324977874756e-02 -6.067832186818122864e-02 3.624389469623565674e-01 -1.843284517526626587e-01 1.263862401247024536e-01 3.153279423713684082e-02 7.634887099266052246e-02 -9.902583062648773193e-02 -2.122591882944107056e-01 -1.530122477561235428e-02 -1.931258141994476318e-01 3.855007886886596680e-02 3.944062441587448120e-02 1.295035332441329956e-01 3.038908839225769043e-01 1.040771976113319397e-01 2.758888006210327148e-01 3.645610064268112183e-02 1.330160349607467651e-01 8.469810336828231812e-02 4.323477447032928467e-01 -1.109472811222076416e-01 7.048298418521881104e-02
-2.045615948736667633e-02 1.222452446818351746e-01 1.639361977577209473e-01 3.960006684064865112e-02 7.058573514223098755e-02 -4.037772119045257568e-01 -1.191871333867311478e-02 3.665273189544677734e-01 7.254585623741149902e-02 1.338401343673467636e-02 -5.814639851450920105e-02 1.441735215485095978e-02 8.158359676599502563e-03 -3.116420120932161808e-04 2.043930590152740479e-01 1.620621681213378906e-01 -2.907134294509887695e-01 -1.347640305757522583e-01 -3.651068508625030518e-01 -7.810119539499282837e-02 -1.236997917294502258e-01 -3.278695046901702881e-02 -2.484702877700328827e-02 1.422080844640731812e-01 -1.172767132520675659e-01 -3.501061722636222839e-02 3.469313085079193115e-01 4.121194779872894287e-02 3.154093325138092041e-01 -9.392040967941284180e-02 -1.076124608516693115e-01 2.008329629898071289e-01
-1.366261690855026245e-01 1.142292916774749756e-01 2.493726015090942383e-01 -4.333918169140815735e-02 7.336235791444778442e-02 3.928404301404953003e-02 -2.181585505604743958e-02 2.523844242095947266e-01 -3.684545457363128662e-01 -4.845876246690750122e-02 1.525846272706985474e-01 3.297460973262786865e-01 -6.145909428596496582e-02 -3.761935606598854065e-02 -1.002383306622505188e-01 2.091244608163833618e-01 -3.074432909488677979e-01 -3.177348971366882324e-01 -1.407364755868911743e-01 1.566619426012039185e-01 -5.895965173840522766e-02 -1.439139246940612793e-01 -1.502742320299148560e-01 2.183839380741119385e-01 5.975057557225227356e-02 1.614535301923751831e-01 -4.350169096142053604e-03 2.515553534030914307e-01 1.723206341266632080e-01 -4.060735553503036499e-02 -2.085643261671066284e-01 -4.426339268684387207e-02
-1.689741015434265137e-02 2.123909592628479004e-01 -6.191857904195785522e-02 -8.279941231012344360e-02 -2.393691800534725189e-02 -2.635834179818630219e-02 -5.466389283537864685e-02 3.161526918411254883e-01 1.418791115283966064e-01 -7.912530004978179932e-02 -8.284607529640197754e-02 2.668303623795509338e-02 1.914422810077667236e-01 1.593972593545913696e-01 9.304995834827423096e-02 -2.322595380246639252e-02 -2.635507881641387939e-01 -2.228723317384719849e-01 -3.856270909309387207e-01 -9.263341873884201050e-02 -3.025178564712405205e-03 -9.683459252119064331e-02 1.271596550941467285e-01 1.097041144967079163e-01 -1.926784515380859375e-01 3.040249645709991455e-01 -5.775153404101729393e-04 -8.715145289897918701e-02 8.063951507210731506e-03 4.658800959587097168e-01 -1.035720407962799072e-01 2.355546802282333374e-01
-1.277821511030197144e-02 -1.394068598747253418e-01 1.940399524755775928e-03 7.078633457422256470e-02 -7.096356153488159180e-02 -3.532636165618896484e-02 -4.132358133792877197e-01 2.508856058120727539e-01 1.374272853136062622e-01 -4.937448352575302124e-02 -2.053310424089431763e-01 4.332350566983222961e-02 -3.600182710215449333e-03 1.421619802713394165e-01 1.550154536962509155e-01 9.472096711397171021e-02 -3.197733163833618164e-01 -3.318471014499664307e-01 2.985658869147300720e-02 -1.334502249956130981e-01 -9.172803163528442383e-02 -3.877494633197784424e-01 3.871928155422210693e-01 6.606212351471185684e-03 1.928393989801406860e-01 -5.367618426680564880e-02 7.947540283203125000e-02 -3.017816878855228424e-02 2.663378603756427765e-02 1.336575150489807129e-01 1.255173794925212860e-02 1.047862991690635681e-01
-7.540341466665267944e-02 1.935086995363235474e-01 -2.730349898338317871e-01 1.285805851221084595e-01 3.389156609773635864e-02 1.224219501018524170e-01 -2.410739809274673462e-01 -2.341287024319171906e-02 2.184760719537734985e-01 2.341052144765853882e-02 -8.401469141244888306e-02 1.350354254245758057e-01 -2.386092394590377808e-02 2.664142847061157227e-01 2.442547529935836792e-01 -7.050194591283798218e-02 -2.591439783573150635e-01 -3.358719050884246826e-01 -2.439744770526885986e-01 7.804240286350250244e-02 -6.048258766531944275e-02 -2.653273940086364746e-01 3.271177783608436584e-02 6.909635663032531738e-02 -1.964731961488723755e-01 4.690542072057723999e-02 -1.619192026555538177e-02 9.584695845842361450e-02 2.320048958063125610e-02 4.195183217525482178e-01 -8.447643369436264038e-02 1.477686017751693726e-01
-1.634147912263870239e-01 1.500097066164016724e-01 -2.981729507446289062e-01 2.779809571802616119e-02 -1.443000584840774536e-01 -9.041175246238708496e-02 -2.721935510635375977e-01 4.076644480228424072e-01 -3.900556638836860657e-02 1.783391237258911133e-01 -1.718762889504432678e-02 3.388848006725311279e-01 -2.386376261711120605e-02 -2.660340070724487305e-01 -2.232874780893325806e-01 3.018602356314659119e-02 -2.721447050571441650e-01 -1.955793350934982300e-01 4.847014322876930237e-02 -1.902700811624526978e-01 5.456309765577316284e-02 -1.684146374464035034e-02 9.553369879722595215e-02 2.166529186069965363e-03 -3.121387213468551636e-02 1.044712215662002563e-01 6.880232132971286774e-03 2.310810834169387817e-01 1.383482106029987335e-02 1.821942776441574097e-01 -2.392605394124984741e-01 4.511719942092895508e-02
4.167957231402397156e-02 -9.281669557094573975e-02 -5.468149855732917786e-02 8.364013582468032837e-02 2.497904002666473389e-03 -5.228924751281738281e-02 2.065965160727500916e-02 8.833525329828262329e-02 2.175077348947525024e-01 1.762291342020034790e-01 -2.133938483893871307e-03 2.184379547834396362e-01 -2.116601467132568359e-01 -4.699401184916496277e-02 1.620460003614425659e-01 -3.294638171792030334e-02 -2.619446814060211182e-01 -1.746752560138702393e-01 7.124414294958114624e-02 -1.127018108963966370e-01 -1.579791009426116943e-01 -3.377799093723297119e-01 2.005695104598999023e-01 4.190868884325027466e-02 -5.575626716017723083e-02 -7.017952203750610352e-02 -8.592967689037322998e-02 4.637289941310882568e-01 3.496079146862030029e-01 2.652113139629364014e-01 -1.459436714649200439e-01 1.612057685852050781e-01
-3.908269107341766357e-02 5.892084911465644836e-02 2.541497051715850830e-01 4.688957333564758301e-02 -2.329485565423965454e-01 1.355041712522506714e-01 -1.370380520820617676e-01 3.932235240936279297e-01 -1.477976292371749878e-01 1.187218353152275085e-01 -6.447117030620574951e-02 1.344281286001205444e-01 -1.556659936904907227e-01 1.069484725594520569e-01 -4.419765435159206390e-03 -1.005638018250465393e-01 -2.211922705173492432e-01 -1.393584609031677246e-01 1.678375899791717529e-02 -9.569485485553741455e-02 1.477517932653427124e-02 -4.558916203677654266e-03 1.768920719623565674e-01 -5.175505951046943665e-02 -1.755038201808929443e-01 2.079534530639648438e-01 2.773949801921844482e-01 2.140261381864547729e-01 3.344329297542572021e-01 2.416148036718368530e-01 -4.763730801641941071e-03 -3.149112462997436523e-01
3.214569091796875000e-01 1.250878721475601196e-01 2.242550253868103027e-01 1.195307821035385132e-01 -1.213079169392585754e-01 1.200012788176536560e-01 -2.600682377815246582e-01 1.373389065265655518e-01 1.321272403001785278e-01 -2.080477327108383179e-01 -5.635338649153709412e-02 1.844409704208374023e-01 -6.277655810117721558e-02 1.111555397510528564e-01 3.906042873859405518e-02 -1.056262999773025513e-01 -1.891871690750122070e-01 -3.270258605480194092e-01 -1.677658408880233765e-01 -3.399274647235870361e-01 -2.163758128881454468e-01 -2.073045969009399414e-01 2.043603658676147461e-01 2.054010033607482910e-01 1.506306231021881104e-01 -2.595413476228713989e-02 2.408191263675689697e-01 3.883039951324462891e-02 -4.825589805841445923e-02 -4.189276322722434998e-02 4.801875352859497070e-02 1.564544290304183960e-01
2.058397792279720306e-02 2.715661227703094482e-01 6.048558745533227921e-03 1.011296361684799194e-01 -3.424708247184753418e-01 5.698364973068237305e-02 -2.084054350852966309e-01 1.614637821912765503e-01 3.563698381185531616e-02 2.965944819152355194e-02 -2.170263081789016724e-01 1.552378535270690918e-01 -2.817664444446563721e-01 -1.118140742182731628e-01 8.481466211378574371e-03 -2.104919701814651489e-01 -6.327783223241567612e-03 -9.365447610616683960e-02 -2.200538963079452515e-01 -1.938619017601013184e-01 -3.459041565656661987e-02 -1.429442465305328369e-01 2.174621969461441040e-01 -5.511748790740966797e-02 -8.408028632402420044e-02 -1.441068649291992188e-01 1.262570619583129883e-01 1.728879660367965698e-01 3.613596856594085693e-01 2.791156172752380371e-01 -2.574272453784942627e-01 -2.660882845520973206e-02
1.889802664518356323e-01 1.493049710988998413e-01 -2.720183134078979492e-02 2.403507381677627563e-01 7.087869942188262939e-02 -1.915052235126495361e-01 -3.344804942607879639e-01 -2.120308130979537964e-01 -2.431517094373703003e-02 -7.217341661453247070e-02 -6.713176518678665161e-02 7.192609459161758423e-02 1.258557587862014771e-01 4.021634906530380249e-02 -4.715694859623908997e-02 -4.724872112274169922e-02 7.999605499207973480e-03 -3.796637356281280518e-01 -1.959994137287139893e-01 2.509374618530273438e-01 -1.904025375843048096e-01 1.778116822242736816e-02 1.798884123563766479e-01 2.248543053865432739e-01 -1.446170210838317871e-01 -1.125648617744445801e-01 2.047760039567947388e-01 3.268269598484039307e-01 2.886398732662200928e-01 1.158880740404129028e-01 5.785348638892173767e-02 7.321209181100130081e-03
-2.452321499586105347e-01 -7.277933508157730103e-02 -4.482622444629669189e-02 -1.024530604481697083e-01 3.651131317019462585e-02 -2.290322035551071167e-01 -1.034131124615669250e-01 9.527231752872467041e-02 2.585441768169403076e-01 -1.226645335555076599e-01 -8.819338679313659668e-02 2.269266992807388306e-01 -9.925332665443420410e-02 4.350224137306213379e-02 7.648820430040359497e-02 1.589436233043670654e-01 -4.875245988368988037e-01 2.557470276951789856e-02 -3.816398978233337402e-02 -1.717021316289901733e-01 -2.148459553718566895e-01 -2.382380962371826172e-01 4.238776490092277527e-02 -1.743849180638790131e-02 4.558218270540237427e-02 6.230410560965538025e-02 7.687134295701980591e-02 3.497558534145355225e-01 2.493550181388854980e-01 2.075016051530838013e-01 -1.295886188745498657e-01 1.842837780714035034e-01
2.628336250782012939e-01 -2.314462326467037201e-02 6.928251683712005615e-02 2.138004750013351440e-01 -2.157194539904594421e-02 1.940569467842578888e-02 -2.278162539005279541e-01 -4.364657774567604065e-02 2.177876681089401245e-01 -3.024229593575000763e-02 -1.801313012838363647e-01 1.745868176221847534e-01 5.992800369858741760e-02 -6.577444076538085938e-02 -7.613496482372283936e-02 -9.598233550786972046e-02 1.892390573630109429e-04 -1.156422793865203857e-01 1.465119272470474243e-01 -5.001593846827745438e-03 -9.516665339469909668e-02 -3.107150197029113770e-01 9.081135690212249756e-02 1.573704183101654053e-01 3.642232716083526611e-02 3.705228865146636963e-01 2.852772474288940430e-01 4.319459497928619385e-01 2.376826405525207520e-01 -4.298973828554153442e-02 -2.269562631845474243e-01 3.351288288831710815e-02
-3.566570878028869629e-01 1.720689386129379272e-01 4.008416086435317993e-02 -1.002499759197235107e-01 -2.678925395011901855e-01 -2.622808814048767090e-01 4.858357086777687073e-02 1.825568526983261108e-01 2.875618338584899902e-01 1.461376994848251343e-01 -6.184034794569015503e-02 7.828933000564575195e-02 1.159788295626640320e-01 1.406145747750997543e-02 -4.639564454555511475e-02 -1.019973382353782654e-01 -2.229624092578887939e-01 -2.014727704226970673e-02 -1.097235456109046936e-01 -1.286557614803314209e-01 -1.206516474485397339e-01 6.683812290430068970e-02 2.988035976886749268e-01 1.740285754203796387e-01 -4.708200693130493164e-02 1.681041568517684937e-01 -5.421753600239753723e-02 2.710996270179748535e-01 4.138748049736022949e-01 1.102212667465209961e-01 -8.408571034669876099e-02 1.883835718035697937e-02
9.975627064704895020e-02 1.037627607583999634e-01 2.143823802471160889e-01 2.446253746747970581e-01 -1.922643631696701050e-01 -1.990439742803573608e-01 -2.174799889326095581e-02 2.077230513095855713e-01 1.192763298749923706e-01 9.975074231624603271e-02 -2.146937698125839233e-01 3.191582486033439636e-02 9.404430538415908813e-02 -9.517558664083480835e-02 6.864567101001739502e-02 3.618028163909912109e-01 8.182777464389801025e-02 -1.567108929157257080e-01 2.333143167197704315e-02 -9.559306502342224121e-02 6.126407161355018616e-02 -1.113187000155448914e-01 -6.611680239439010620e-02 2.556908428668975830e-01 -6.326068192720413208e-02 -5.584572628140449524e-02 2.603441290557384491e-02 3.494512140750885010e-01 2.485734373331069946e-01 1.351740062236785889e-01 -4.278918504714965820e-01 9.258297830820083618e-02
-1.426148861646652222e-01 2.843653857707977295e-01 -1.184388715773820877e-02 2.757159173488616943e-01 7.766725961118936539e-03 9.910731762647628784e-02 2.115286737680435181e-01 2.880655527114868164e-01 7.432685047388076782e-02 -1.178588345646858215e-01 -2.213788479566574097e-01 1.440006047487258911e-01 -2.964005172252655029e-01 3.026048652827739716e-03 -1.319482922554016113e-01 -2.489654161036014557e-02 -2.041313052177429199e-01 -1.696015447378158569e-01 -2.065485268831253052e-01 -2.482702583074569702e-01 -1.042719408869743347e-01 -2.124445438385009766e-01 2.986384630203247070e-01 -3.238597139716148376e-02 1.001429259777069092e-01 1.029518321156501770e-01 1.572199463844299316e-01 1.437737047672271729e-01 3.005475401878356934e-01 3.411846701055765152e-03 2.155984565615653992e-02 1.103674322366714478e-01
1.491660326719284058e-01 7.356210798025131226e-02 -9.089752286672592163e-02 2.079018801450729370e-01 -1.857303678989410400e-01 6.056491285562515259e-02 -1.489309370517730713e-01 1.765808463096618652e-02 8.053127676248550415e-03 1.247637644410133362e-01 -2.095987647771835327e-02 -1.826350986957550049e-01 2.291173189878463745e-01 -4.602537676692008972e-02 -1.082955002784729004e-01 -3.783992305397987366e-02 -1.506899297237396240e-02 -1.432873159646987915e-01 -1.764465868473052979e-01 3.080141916871070862e-02 -7.673571258783340454e-02 -2.120002359151840210e-01 2.464814782142639160e-01 1.734224855899810791e-01 3.000179231166839600e-01 1.687358617782592773e-01 3.590237200260162354e-01 4.305214285850524902e-01 1.816886216402053833e-01 2.264196574687957764e-01 1.036610007286071777e-01 -1.440307796001434326e-01
6.684991717338562012e-02 2.067234665155410767e-01 1.603833884000778198e-01 -1.789523512125015259e-01 -2.159217000007629395e-02 -1.680506318807601929e-01 -3.959088623523712158e-01 8.605246990919113159e-02 1.156627759337425232e-01 1.538594961166381836e-01 1.478900294750928879e-02 -1.099850796163082123e-02 1.434613466262817383e-01 2.281122803688049316e-01 -1.232046857476234436e-01 -1.666080206632614136e-01 -3.365696370601654053e-01 -1.511018276214599609e-01 -3.207634389400482178e-01 5.296630412340164185e-02 -3.229915499687194824e-01 -1.075734719634056091e-01 6.819117814302444458e-02 -3.271254897117614746e-02 1.587706208229064941e-01 2.126161307096481323e-01 -8.600641041994094849e-02 1.222200468182563782e-01 2.583215236663818359e-01 3.108157776296138763e-02 -1.568203270435333252e-01 -2.812135778367519379e-02
-5.204191803932189941e-02 3.429633378982543945e-01 1.155256703495979309e-01 -8.496680110692977905e-02 -1.758509427309036255e-01 -1.660754233598709106e-01 -4.766920115798711777e-03 4.347924292087554932e-01 3.317888453602790833e-02 -2.895404351875185966e-03 1.028766334056854248e-01 6.063593551516532898e-02 1.734041869640350342e-01 -2.251301407814025879e-01 1.132260411977767944e-01 -3.614272177219390869e-02 -3.224229812622070312e-01 -1.152182072401046753e-01 -2.007886916399002075e-01 1.589166969060897827e-01 1.988519579172134399e-01 -1.054659336805343628e-01 -3.680105507373809814e-02 1.784168332815170288e-01 -2.124130129814147949e-01 -1.009464561939239502e-01 6.501390784978866577e-02 1.250433623790740967e-01 1.658967584371566772e-01 2.689890861511230469e-01 -2.428495734930038452e-01 2.454749867320060730e-02
-2.507610805332660675e-02 2.522740364074707031e-01 6.051632389426231384e-02 8.594366163015365601e-02 -1.060571372509002686e-01 -3.105896990746259689e-03 -2.814552187919616699e-01 3.019231557846069336e-01 2.843598127365112305e-01 -2.763592079281806946e-02 -4.129507392644882202e-02 3.375079035758972168e-01 2.174381632357835770e-03 -2.979047596454620361e-02 5.752955377101898193e-02 8.811727166175842285e-02 -1.622551232576370239e-01 -3.015389852225780487e-02 1.136188283562660217e-01 -1.954825967550277710e-01 8.898545801639556885e-02 -1.422767490148544312e-01 3.958424627780914307e-01 6.095621362328529358e-02 7.667554914951324463e-02 2.963013648986816406e-01 1.638538539409637451e-01 6.174029037356376648e-02 1.844931691884994507e-01 3.008539974689483643e-01 1.340604573488235474e-01 7.563140243291854858e-03
-1.490395963191986084e-01 8.270904421806335449e-02 1.779481172561645508e-01 2.164202332496643066e-01 -4.965723305940628052e-02 3.113732673227787018e-02 -7.707041501998901367e-02 2.312477231025695801e-01 -1.603855937719345093e-01 1.422150880098342896e-01 -7.996535301208496094e-02 4.277810081839561462e-02 1.327639967203140259e-01 2.011392563581466675e-01 -1.475668996572494507e-01 2.100538611412048340e-01 -3.800274133682250977e-01 -4.982493519783020020e-01 -1.285116672515869141e-01 8.796249330043792725e-02 -1.339210271835327148e-01 -2.252489179372787476e-01 -2.690871804952621460e-02 2.542671002447605133e-02 -1.081485897302627563e-01 6.517980992794036865e-02 -9.846341609954833984e-02 1.411905139684677124e-01 3.178795874118804932e-01 -6.217926740646362305e-02 -3.762395679950714111e-02 1.120955273509025574e-01
1.620005816221237183e-01 7.726895064115524292e-02 -9.584336727857589722e-02 8.389279246330261230e-02 2.244985997676849365e-01 -7.459620386362075806e-02 -4.123988375067710876e-02 1.561566442251205444e-01 1.590592712163925171e-01 -1.132860854268074036e-01 -4.380438476800918579e-02 3.938627243041992188e-02 -5.190546810626983643e-02 1.732242410071194172e-03 1.764529794454574585e-01 -1.190871521830558777e-01 -3.053531944751739502e-01 -2.933303713798522949e-01 -1.300191693007946014e-02 8.227793872356414795e-02 -1.822449713945388794e-01 -4.300121366977691650e-01 2.874307930469512939e-01 3.123505972325801849e-02 4.205465316772460938e-01 -1.020740345120429993e-01 9.601959586143493652e-02 2.107742577791213989e-01 3.235773742198944092e-02 7.623119652271270752e-02 -2.868264913558959961e-02 2.082079797983169556e-01
-8.443958312273025513e-02 3.537351787090301514e-01 1.602025628089904785e-01 2.059375680983066559e-02 8.005769923329353333e-04 7.204762846231460571e-02 4.130142182111740112e-02 2.737847343087196350e-02 -2.061470896005630493e-01 6.815165746957063675e-03 3.917586803436279297e-02 1.805355250835418701e-01 -8.721525780856609344e-03 2.535143792629241943e-01 -5.890446901321411133e-02 5.302846059203147888e-02 -1.764190793037414551e-01 -9.498403966426849365e-02 -1.137520074844360352e-01 -3.936094418168067932e-02 9.034962952136993408e-02 -2.569129168987274170e-01 -7.025109231472015381e-02 3.349876403808593750e-01 -3.194992244243621826e-01 3.395753353834152222e-02 2.891324162483215332e-01 1.313191503286361694e-01 3.641020357608795166e-01 2.678403854370117188e-01 -1.309830844402313232e-01 1.233417615294456482e-01
2.163996100425720215e-01 4.663349688053131104e-02 2.144906856119632721e-02 -2.001273185014724731e-01 9.216019883751869202e-03 -1.058975830674171448e-01 7.676246762275695801e-02 3.807263076305389404e-01 -9.967011213302612305e-02 -1.075001955032348633e-01 1.603267341852188110e-01 -7.241819053888320923e-02 9.191602468490600586e-03 1.153930351138114929e-01 -2.345465682446956635e-02 1.885749399662017822e-01 -4.844753146171569824e-01 -1.456895172595977783e-01 -1.006241440773010254e-01 7.894819602370262146e-03 -2.379497289657592773e-01 -2.825817465782165527e-01 -1.946088671684265137e-02 3.373106196522712708e-02 -1.416224092245101929e-01 -1.142695024609565735e-01 2.860335409641265869e-01 2.198569029569625854e-01 -1.756695806980133057e-01 1.970726549625396729e-01 2.696867100894451141e-02 9.263671189546585083e-02
5.538398399949073792e-02 2.411618530750274658e-01 7.532431185245513916e-02 -1.698803454637527466e-01 3.090969920158386230e-01 5.267491564154624939e-03 1.901394687592983246e-03 1.306280493736267090e-01 2.004083432257175446e-02 1.704211980104446411e-01 1.617819517850875854e-01 1.009309142827987671e-01 -1.389157027006149292e-01 1.349357981234788895e-02 -3.208652604371309280e-03 -1.372511405497789383e-02 -3.532435894012451172e-01 -2.036732435226440430e-01 -1.079863607883453369e-01 -2.449129335582256317e-02 1.762312948703765869e-01 -2.015402317047119141e-01 3.323620259761810303e-01 2.325104027986526489e-01 -3.283005654811859131e-01 2.256610989570617676e-01 2.092721126973628998e-02 1.709293872117996216e-01 -2.000157237052917480e-01 2.332645803689956665e-01 -6.141311023384332657e-03 -9.262415766716003418e-02
-7.762300223112106323e-02 -1.591786444187164307e-01 1.550078485161066055e-02 2.602161169052124023e-01 -1.117775440216064453e-01 -1.461919397115707397e-02 -1.034551635384559631e-01 3.793700039386749268e-01 1.218400076031684875e-01 -1.604268401861190796e-01 -2.202975302934646606e-01 3.210268169641494751e-02 2.167119234800338745e-01 -8.191230893135070801e-02 3.885690867900848389e-02 -7.043348997831344604e-02 1.311839669942855835e-01 -3.068276345729827881e-01 1.635247096419334412e-02 2.455411292612552643e-02 -1.480337232351303101e-01 -1.511008143424987793e-01 9.706519544124603271e-02 1.399504393339157104e-01 3.008792363107204437e-02 1.031635478138923645e-01 2.532101273536682129e-01 4.122819304466247559e-01 2.065691798925399780e-01 7.814303785562515259e-02 -2.833747267723083496e-01 1.495653688907623291e-01
7.885503023862838745e-02 2.708463966846466064e-01 3.632522374391555786e-02 -8.497442118823528290e-03 1.057049166411161423e-02 6.268531084060668945e-02 8.115955442190170288e-02 3.376919329166412354e-01 -7.415710389614105225e-02 -1.347216367721557617e-01 1.055395044386386871e-02 -8.902204222977161407e-03 2.682263255119323730e-01 6.605125963687896729e-02 2.150179296731948853e-01 -1.017856970429420471e-01 -2.903840243816375732e-01 -1.356893181800842285e-01 -3.780386447906494141e-01 -2.262640744447708130e-02 1.035238988697528839e-02 -6.662493944168090820e-02 2.382541149854660034e-01 1.023980304598808289e-01 -2.953645586967468262e-01 2.244202941656112671e-01 8.442199230194091797e-02 -4.510463401675224304e-02 6.739568710327148438e-02 3.310854732990264893e-01 -1.567939370870590210e-01 1.848278343677520752e-01
1.991891674697399139e-02 -1.410307735204696655e-01 5.786459147930145264e-02 5.054718255996704102e-02 -1.345036923885345459e-02 -1.621933728456497192e-01 -1.120352745056152344e-01 2.073806971311569214e-01 -1.470325700938701630e-02 -6.208756566047668457e-02 -3.277756869792938232e-01 -8.850059658288955688e-02 -5.606794729828834534e-02 4.160756245255470276e-02 -2.523065917193889618e-02 -2.410096675157546997e-01 -1.320631355047225952e-01 -3.298504650592803955e-01 -4.744241386651992798e-02 -3.342627733945846558e-02 -3.777262289077043533e-03 -4.205821752548217773e-01 1.391835957765579224e-01 1.052104458212852478e-01 7.812608033418655396e-02 2.659652531147003174e-01 1.089326292276382446e-01 -3.915743902325630188e-02 2.883633673191070557e-01 -8.763614296913146973e-02 -4.226416945457458496e-01 1.103246361017227173e-01
5.701466649770736694e-02 3.733243346214294434e-01 -4.954175278544425964e-02 5.043704807758331299e-02 -3.675058111548423767e-02 -1.529274880886077881e-01 1.145704016089439392e-01 -1.073240265250205994e-01 6.806676741689443588e-03 -4.967601597309112549e-02 1.800454407930374146e-01 3.992947638034820557e-01 1.043931692838668823e-01 -3.553181588649749756e-01 2.165202796459197998e-02 7.479348778724670410e-02 -1.274147480726242065e-01 -3.719666302204132080e-01 -5.477890372276306152e-02 -2.073048353195190430e-01 5.382205545902252197e-02 -8.124946802854537964e-02 6.813372671604156494e-02 -8.904220908880233765e-02 1.641563139855861664e-02 2.070635184645652771e-02 2.245323657989501953e-01 1.972146332263946533e-01 1.412497162818908691e-01 4.364611580967903137e-02 -2.442681342363357544e-01 -2.669280469417572021e-01
-9.587547741830348969e-03 3.889130353927612305e-01 1.471757190302014351e-03 -2.617671489715576172e-01 -4.753606766462326050e-02 1.990790963172912598e-01 8.202442526817321777e-02 1.774989962577819824e-01 1.130334362387657166e-01 7.824638485908508301e-02 2.338964864611625671e-02 2.237350940704345703e-01 -1.574478484690189362e-02 2.400889396667480469e-01 2.228175988420844078e-03 -1.016587540507316589e-01 5.123893544077873230e-02 -1.813902556896209717e-01 -1.426260173320770264e-01 2.153642624616622925e-01 1.030047386884689331e-01 -1.663355529308319092e-01 2.973961234092712402e-01 2.055824846029281616e-01 -7.949817180633544922e-02 1.865914463996887207e-01 9.889579564332962036e-02 3.486212790012359619e-01 9.833781048655509949e-03 2.855230867862701416e-01 -1.489436924457550049e-01 1.215532347559928894e-01
1.826930791139602661e-01 2.704702019691467285e-01 2.871299907565116882e-02 1.264016926288604736e-01 5.993503704667091370e-02 -1.481072902679443359e-01 1.092983931303024292e-01 2.717744112014770508e-01 1.580769419670104980e-01 -3.704549372196197510e-02 3.442613407969474792e-02 -1.949427276849746704e-02 1.268571466207504272e-01 2.145797312259674072e-01 -3.456712961196899414e-01 2.311828173696994781e-02 -2.791594266891479492e-01 1.086212769150733948e-01 2.892823144793510437e-02 1.376415491104125977e-01 -3.302797675132751465e-01 1.125966086983680725e-01 2.542266249656677246e-01 1.188790053129196167e-01 -2.575526945292949677e-03 1.697040200233459473e-01 2.168601751327514648e-01 6.213161349296569824e-02 1.687657833099365234e-01 2.461510449647903442e-01 -2.336143851280212402e-01 -1.478718519210815430e-01
-3.499372005462646484e-01 2.319203913211822510e-01 1.255270540714263916e-01 -8.476095646619796753e-02 -1.534924656152725220e-01 5.385586619377136230e-02 -5.478111281991004944e-02 2.612420320510864258e-01 2.526987195014953613e-01 2.092171832919120789e-02 -9.188085049390792847e-02 1.653077155351638794e-01 2.187665104866027832e-01 7.364480942487716675e-02 -4.909357056021690369e-02 2.383038997650146484e-01 -6.055369507521390915e-03 -2.179713696241378784e-01 -1.013538055121898651e-02 -5.496017262339591980e-02 -2.646753489971160889e-01 -5.305724963545799255e-02 1.314461231231689453e-01 -1.206236109137535095e-01 1.135157942771911621e-01 1.340218782424926758e-01 1.148834526538848877e-01 9.479746222496032715e-02 2.671787440776824951e-01 2.890488803386688232e-01 -2.045041322708129883e-01 2.922437191009521484e-01
9.701327234506607056e-02 1.345043480396270752e-01 -1.279998570680618286e-01 3.147832304239273071e-02 -5.785034596920013428e-02 -2.753183841705322266e-01 -2.881946042180061340e-02 -1.248896121978759766e-01 1.535049378871917725e-01 3.120170831680297852e-01 1.002269387245178223e-01 3.334985077381134033e-01 5.869856104254722595e-02 -2.450292557477951050e-02 -1.090205162763595581e-01 5.633041635155677795e-02 -1.555063128471374512e-01 -3.294909298419952393e-01 6.236345320940017700e-02 -2.097316831350326538e-01 -1.836774311959743500e-02 -1.733058243989944458e-01 4.597472026944160461e-02 3.530157729983329773e-02 1.022902801632881165e-01 3.043801896274089813e-02 2.958492636680603027e-01 2.002560943365097046e-01 2.745770812034606934e-01 -4.766250401735305786e-02 -2.928809821605682373e-01 -2.853767275810241699e-01
5.994337424635887146e-02 1.709625869989395142e-01 -8.819899085210636258e-05 -2.852942049503326416e-01 -2.031599879264831543e-01 -1.474496573209762573e-01 -2.963216304779052734e-01 1.944282799959182739e-01 4.643639922142028809e-02 2.232454568147659302e-01 -1.574306339025497437e-01 2.679488621652126312e-02 1.105898842215538025e-01 1.132615283131599426e-01 -2.100943922996520996e-01 -1.656044274568557739e-01 -3.356506824493408203e-01 -2.480345219373703003e-02 -2.373161017894744873e-01 1.712130159139633179e-01 -2.559228837490081787e-01 -1.126003637909889221e-01 1.811756342649459839e-01 1.469480153173208237e-02 -8.749213069677352905e-02 2.549309432506561279e-01 -1.837021321989595890e-03 8.157410472631454468e-02 8.262336254119873047e-02 7.673434168100357056e-02 -2.590624094009399414e-01 -2.319173365831375122e-01
6.594787538051605225e-02 2.967300713062286377e-01 -8.652164787054061890e-02 5.774615705013275146e-02 4.754457995295524597e-02 -1.333987265825271606e-01 -4.355031251907348633e-02 4.156825318932533264e-02 -1.944777071475982666e-01 -6.270383298397064209e-02 1.494409237056970596e-02 3.270136415958404541e-01 -4.816907644271850586e-02 2.189971506595611572e-01 -1.639442592859268188e-01 1.517414301633834839e-01 2.651734743267297745e-03 -2.009048759937286377e-01 -1.731586903333663940e-01 -2.357691526412963867e-02 -1.147037073969841003e-01 -6.514524668455123901e-02 1.757422089576721191e-01 5.878370255231857300e-03 -9.377497248351573944e-03 3.661547973752021790e-02 -2.411199808120727539e-01 5.306926369667053223e-01 1.967389136552810669e-01 1.976428031921386719e-01 -2.915800511837005615e-01 -2.798800356686115265e-02
-2.781738340854644775e-01 1.310347765684127808e-01 8.331990242004394531e-02 -3.882379531860351562e-01 1.093826591968536377e-01 -1.316799372434616089e-01 -2.333325706422328949e-02 1.101479977369308472e-01 2.611866295337677002e-01 -4.943858459591865540e-02 -1.151145696640014648e-01 1.798076927661895752e-01 4.148686304688453674e-02 4.833074659109115601e-02 1.702283769845962524e-01 3.808756172657012939e-02 -1.660690307617187500e-01 -1.070219427347183228e-01 2.269327826797962189e-02 -2.523374855518341064e-01 -1.722594797611236572e-01 -2.555448114871978760e-01 1.412177085876464844e-01 -1.502403151243925095e-02 2.059154659509658813e-01 -1.202805265784263611e-01 1.416949927806854248e-01 3.067269325256347656e-01 3.815451264381408691e-01 4.984110593795776367e-02 -9.828358888626098633e-02 -8.917726576328277588e-02
-4.346242919564247131e-02 2.163309603929519653e-01 1.750441491603851318e-01 1.082710698246955872e-01 -7.887049019336700439e-02 -1.102518960833549500e-01 -2.905637323856353760e-01 -1.378851830959320068e-01 -5.226907879114151001e-02 -2.354721724987030029e-01 -2.370131611824035645e-01 -6.708781421184539795e-02 2.149939686059951782e-01 -4.900824278593063354e-02 -6.865852326154708862e-02 -1.017342805862426758e-01 -2.861331999301910400e-01 -7.984058558940887451e-02 -1.624403744935989380e-01 1.300223320722579956e-01 3.952933847904205322e-02 -2.394545376300811768e-01 1.643028110265731812e-01 1.365734338760375977e-01 -1.247506439685821533e-01 5.840677022933959961e-02 4.801222383975982666e-01 2.840749323368072510e-01 9.397931396961212158e-02 -2.533413656055927277e-02 5.927842576056718826e-03 -1.697136610746383667e-01
-1.713816970586776733e-01 2.424807697534561157e-01 -5.205992981791496277e-02 -4.810017049312591553e-01 1.243212372064590454e-01 -2.509203553199768066e-01 -1.091973260045051575e-01 2.478432804346084595e-01 1.735329329967498779e-01 1.153756901621818542e-01 3.729070536792278290e-03 -1.081064194440841675e-01 3.820175537839531898e-03 1.194246560335159302e-01 9.294261783361434937e-02 -6.566110253334045410e-02 -1.838272660970687866e-01 -2.582302093505859375e-01 -2.483181357383728027e-01 1.908382624387741089e-01 -2.218820899724960327e-01 -1.127236783504486084e-01 2.299947142601013184e-01 3.062598966062068939e-02 -2.096631005406379700e-02 6.935141980648040771e-02 1.728879958391189575e-01 1.166877057403326035e-02 1.632223725318908691e-01 9.737411886453628540e-02 -2.092303484678268433e-01 1.188784390687942505e-01
-1.596944779157638550e-01 1.427308619022369385e-01 1.211212277412414551e-01 -2.477414458990097046e-01 2.367275506258010864e-01 -3.130856156349182129e-01 1.790670901536941528e-01 1.921146064996719360e-01 1.408067643642425537e-01 9.286113828420639038e-02 -1.700147390365600586e-01 -2.791685611009597778e-02 -1.870471611618995667e-02 -3.577047586441040039e-02 -1.278147380799055099e-02 5.768248438835144043e-02 -1.335034519433975220e-01 -2.094406187534332275e-01 -1.679025217890739441e-02 9.261946543119847775e-04 -2.351606637239456177e-01 -2.861784696578979492e-01 1.681851893663406372e-01 -1.491754204034805298e-01 1.345669385045766830e-02 1.150014623999595642e-02 1.807845681905746460e-01 2.382355928421020508e-01 4.864597320556640625e-01 7.410116493701934814e-02 -5.772069096565246582e-02 8.283568173646926880e-02
4.148117303848266602e-01 1.379695385694503784e-01 1.648527197539806366e-02 -1.062347292900085449e-01 1.867981404066085815e-01 -1.193648651242256165e-01 3.142355754971504211e-02 2.882358133792877197e-01 2.457735091447830200e-01 6.291451305150985718e-02 -1.892254352569580078e-01 -7.908862829208374023e-02 2.792106270790100098e-01 1.049096602946519852e-02 -9.254205971956253052e-02 1.471260637044906616e-01 -1.632962822914123535e-01 -3.023037016391754150e-01 -1.442734301090240479e-01 -3.732240200042724609e-02 -3.157719373703002930e-01 -2.438444048166275024e-01 -2.189874053001403809e-01 -1.079286113381385803e-01 -3.846413688734173775e-03 7.939705252647399902e-02 1.719910502433776855e-01 1.655697375535964966e-01 7.526584714651107788e-02 1.270026564598083496e-01 -4.709327220916748047e-02 5.535294115543365479e-02
2.867671549320220947e-01 8.820302784442901611e-02 -4.478670284152030945e-02 -1.251310557126998901e-01 -8.741278201341629028e-03 -3.084406852722167969e-01 -3.068846091628074646e-02 8.794245868921279907e-02 3.278945088386535645e-01 -3.076886571943759918e-02 -4.575019702315330505e-02 -1.521750092506408691e-01 -1.115427836775779724e-01 -7.512931525707244873e-02 1.124440431594848633e-01 7.101999968290328979e-02 -7.448918372392654419e-02 -1.875161677598953247e-01 -2.354091256856918335e-01 3.348334506154060364e-02 -3.648993968963623047e-01 2.786292135715484619e-02 2.041504085063934326e-01 -1.229763999581336975e-01 -2.560069262981414795e-01 3.594525158405303955e-01 2.080292105674743652e-01 1.102353855967521667e-01 1.075209453701972961e-01 2.483147084712982178e-01 -7.277980446815490723e-02 4.773336276412010193e-02
-9.491177648305892944e-02 3.237317502498626709e-01 1.165376324206590652e-02 1.508711576461791992e-01 -3.755069337785243988e-03 1.136880218982696533e-01 -3.145096004009246826e-01 -4.647447913885116577e-02 1.228649765253067017e-01 -1.329296529293060303e-01 -2.466718852519989014e-01 1.423425320535898209e-02 8.929746598005294800e-02 -2.248817309737205505e-02 1.147029106505215168e-03 3.416498750448226929e-02 -2.428491413593292236e-01 -2.380869835615158081e-01 -8.098907023668289185e-02 3.244780600070953369e-01 -2.026749551296234131e-01 -9.820521622896194458e-02 1.621883511543273926e-01 3.197827339172363281e-01 -4.380838572978973389e-02 -1.657869666814804077e-01 1.606898754835128784e-01 3.180508911609649658e-01 1.032921746373176575e-01 7.526853680610656738e-02 1.478477716445922852e-01 -2.108143866062164307e-01
-4.022801667451858521e-02 1.896012574434280396e-01 -3.798960149288177490e-02 -1.641598641872406006e-01 1.790983080863952637e-01 1.153370067477226257e-01 -2.081887573003768921e-01 2.446990162134170532e-01 1.668164692819118500e-02 5.572893097996711731e-02 -8.465128391981124878e-02 5.343378870747983456e-04 -8.366885781288146973e-02 2.257012948393821716e-02 -1.556108593940734863e-01 1.708640307188034058e-01 -1.218205764889717102e-01 1.466963887214660645e-01 -5.729881674051284790e-02 5.018787831068038940e-02 -4.902413487434387207e-02 -5.848221182823181152e-01 1.281401813030242920e-01 1.234155520796775818e-01 -3.291691243648529053e-01 1.281583309173583984e-01 1.694928407669067383e-01 2.729209661483764648e-01 6.889682263135910034e-02 -1.442352682352066040e-02 -1.869129836559295654e-01 -1.669057607650756836e-01
1.824811697006225586e-01 1.842405498027801514e-01 3.671166719868779182e-03 -1.135010346770286560e-01 2.441381104290485382e-02 -1.969187724171206355e-04 4.029008746147155762e-02 4.136446863412857056e-02 1.982176005840301514e-01 4.630293324589729309e-02 4.365980252623558044e-02 3.372646123170852661e-02 6.173089891672134399e-02 -1.297991275787353516e-01 -7.111520320177078247e-02 -1.220195367932319641e-01 -4.868692159652709961e-01 -3.356988430023193359e-01 2.003525346517562866e-01 -3.273082673549652100e-01 -3.579111695289611816e-01 -1.022465433925390244e-02 -1.579896956682205200e-01 7.409173995256423950e-02 -2.069738954305648804e-01 2.057428956031799316e-01 1.206591054797172546e-01 1.148121803998947144e-01 2.003217339515686035e-01 -8.602346479892730713e-02 -2.765568159520626068e-02 -1.182468011975288391e-01
-1.936981081962585449e-01 1.730825006961822510e-01 1.888856142759323120e-01 5.255348980426788330e-02 -6.306805461645126343e-02 -3.716789186000823975e-01 8.717075735330581665e-02 9.946846216917037964e-02 -1.214321628212928772e-01 -1.246782690286636353e-01 -3.939585387706756592e-02 3.396946564316749573e-02 2.309423172846436501e-03 -2.109800465404987335e-02 2.202092111110687256e-01 2.464909106492996216e-02 -1.983060091733932495e-01 -1.840001046657562256e-01 1.058975979685783386e-01 -2.653983794152736664e-02 -4.655892848968505859e-01 -1.603709161281585693e-01 1.438692063093185425e-01 1.364873349666595459e-01 -1.620566099882125854e-02 -6.343320012092590332e-02 -4.936349019408226013e-02 -1.987309381365776062e-02 1.794938892126083374e-01 2.675083875656127930e-01 -4.160400927066802979e-01 -3.188163787126541138e-02
2.716381847858428955e-01 -8.048703521490097046e-02 -1.016174703836441040e-01 1.529112365096807480e-02 9.432739764451980591e-02 -2.195177525281906128e-01 2.161310315132141113e-01 1.140626426786184311e-02 9.772390127182006836e-02 -8.293521404266357422e-02 -3.492746353149414062e-01 1.822382956743240356e-01 8.685789257287979126e-02 -4.400750249624252319e-02 1.568818241357803345e-01 4.558312520384788513e-02 -4.215199649333953857e-01 -3.392642736434936523e-01 9.973255917429924011e-03 -2.678069099783897400e-02 7.888085395097732544e-02 -1.148586422204971313e-01 1.063351333141326904e-01 -3.729400632437318563e-04 2.050208449363708496e-01 1.866365075111389160e-01 2.049331367015838623e-01 2.909100353717803955e-01 3.480375185608863831e-02 3.245949372649192810e-02 -2.300565242767333984e-01 1.201733797788619995e-01
-2.680490016937255859e-01 3.878473937511444092e-01 -3.673798218369483948e-02 1.004453748464584351e-01 -1.551442593336105347e-01 2.976758778095245361e-02 -2.122476547956466675e-01 2.303672134876251221e-01 3.567956387996673584e-01 -2.512721903622150421e-02 1.600702106952667236e-02 -5.177035927772521973e-03 3.222908591851592064e-03 -1.380979567766189575e-01 -4.280374199151992798e-02 2.739623486995697021e-01 -1.204963177442550659e-01 -1.556271016597747803e-01 -1.555356290191411972e-02 -2.125310301780700684e-01 -1.570756137371063232e-01 -1.121097207069396973e-01 2.240105271339416504e-01 -1.072463095188140869e-01 1.856569387018680573e-02 1.098006665706634521e-01 9.354215115308761597e-03 1.646444499492645264e-01 4.006884694099426270e-01 1.180165410041809082e-01 -1.991665735840797424e-02 1.465549767017364502e-01
1.079253479838371277e-01 -6.290388852357864380e-02 5.680969357490539551e-02 6.295718997716903687e-02 -1.588588804006576538e-01 2.144805938005447388e-01 8.181889541447162628e-03 3.159375786781311035e-01 3.387571275234222412e-01 -2.798670902848243713e-02 -2.325000911951065063e-01 5.213263444602489471e-03 5.880502983927726746e-02 -1.611940115690231323e-01 -8.129206299781799316e-02 2.419811040163040161e-01 -2.800500392913818359e-01 -4.478161036968231201e-01 1.943548470735549927e-01 3.983712196350097656e-02 -1.865296512842178345e-01 -1.780336797237396240e-01 -1.136476472020149231e-01 5.237711966037750244e-02 6.609093397855758667e-03 4.102306440472602844e-03 1.197433564811944962e-02 1.404589563608169556e-01 -1.332750320434570312e-01 2.758708000183105469e-01 -7.765213400125503540e-02 1.467958092689514160e-01
-2.257653176784515381e-01 1.330274492502212524e-01 -6.261628866195678711e-02 5.986511334776878357e-02 -5.780823156237602234e-02 3.799341991543769836e-02 1.969779133796691895e-01 -8.853742480278015137e-02 1.194550693035125732e-01 -1.106908619403839111e-01 -2.613332569599151611e-01 -9.852190315723419189e-02 -1.280284970998764038e-01 -2.479026317596435547e-01 -2.565003335475921631e-01 9.692890942096710205e-02 -2.322686761617660522e-01 -3.019548952579498291e-01 -3.171819746494293213e-01 -2.690107375383377075e-02 -3.435826599597930908e-01 -1.055491045117378235e-01 7.922346889972686768e-02 1.507970411330461502e-02 -2.270716577768325806e-01 4.709632694721221924e-02 8.981087058782577515e-02 1.188815459609031677e-01 3.009921312332153320e-01 1.958280801773071289e-01 -9.155569970607757568e-02 1.392608880996704102e-01
-1.347598992288112640e-02 -1.280759721994400024e-01 -2.694806754589080811e-01 2.553460188210010529e-02 1.497719287872314453e-01 7.563358172774314880e-03 1.616127975285053253e-02 2.531851232051849365e-01 1.284482032060623169e-01 -3.271473050117492676e-01 -2.404425293207168579e-01 1.525701135396957397e-01 1.495771110057830811e-01 -7.206051796674728394e-02 -7.511565834283828735e-02 1.332917660474777222e-01 3.907618299126625061e-02 -3.110220432281494141e-01 -1.679987832903862000e-02 5.983229354023933411e-02 -1.406569331884384155e-01 -2.484531104564666748e-01 -3.840470919385552406e-03 1.475314646959304810e-01 8.800175040960311890e-02 2.679905593395233154e-01 2.058231979608535767e-01 4.586952030658721924e-01 1.509458571672439575e-02 1.238428056240081787e-01 -1.139525398612022400e-01 -3.749119862914085388e-02
-5.339528992772102356e-02 8.018159866333007812e-02 2.630901895463466644e-02 -3.462517857551574707e-01 -2.310824245214462280e-01 -2.298291474580764771e-01 -9.246524423360824585e-02 1.072223559021949768e-01 1.053508296608924866e-01 3.817136585712432861e-02 1.357640177011489868e-01 -1.167760863900184631e-01 2.035147696733474731e-01 -2.093401402235031128e-01 -2.083163708448410034e-01 3.122181296348571777e-01 -3.317839000374078751e-03 -1.806115806102752686e-01 4.754918813705444336e-02 2.793071419000625610e-02 -3.582703694701194763e-02 -7.101390510797500610e-02 2.787440419197082520e-01 2.038516253232955933e-01 -1.466363370418548584e-01 2.674123942852020264e-01 -7.388411462306976318e-02 1.429435163736343384e-01 3.513344824314117432e-01 2.420122176408767700e-01 -1.347721368074417114e-02 -1.038520485162734985e-01
-7.468782365322113037e-02 1.422547399997711182e-01 2.126128971576690674e-01 -6.526649743318557739e-02 -2.368250787258148193e-01 2.303898707032203674e-02 -8.543814718723297119e-02 3.749442994594573975e-01 6.787092890590429306e-03 1.078614443540573120e-01 2.648233436048030853e-02 1.597253084182739258e-01 -2.866640090942382812e-01 1.531848907470703125e-01 -8.920653909444808960e-02 -1.048158947378396988e-02 -1.816264241933822632e-01 -1.099607944488525391e-01 -1.187523361295461655e-02 -1.105083227157592773e-01 8.354381471872329712e-02 -6.017764285206794739e-02 1.273827850818634033e-01 -6.054650247097015381e-02 -2.304795235395431519e-01 1.814947873353958130e-01 3.855059444904327393e-01 1.659827232360839844e-01 3.235737085342407227e-01 2.897807061672210693e-01 -7.660195231437683105e-02 -1.546787172555923462e-01
-7.408957928419113159e-02 1.828121542930603027e-01 1.361724138259887695e-01 3.160716267302632332e-03 -5.299457907676696777e-02 -1.453940868377685547e-01 9.102351218461990356e-02 1.502465754747390747e-01 -5.862958356738090515e-02 1.388675160706043243e-02 3.109765239059925079e-02 2.790198028087615967e-01 -3.115420937538146973e-01 8.696294389665126801e-03 1.512744426727294922e-01 1.462250798940658569e-01 -1.463057398796081543e-01 -4.413447380065917969e-01 -2.582844793796539307e-01 -5.426789447665214539e-02 -1.563073694705963135e-01 -1.023774966597557068e-03 -2.915175259113311768e-02 5.685864388942718506e-02 -2.605843245983123779e-01 1.020857095718383789e-01 3.236071169376373291e-01 -2.016917914152145386e-01 2.533969283103942871e-01 2.343663759529590607e-02 -2.117029428482055664e-01 1.273370534181594849e-01
-1.839180290699005127e-01 -1.088752895593643188e-01 1.260586641728878021e-02 -2.215254120528697968e-02 -5.225719884037971497e-02 1.090421527624130249e-01 7.275679707527160645e-02 1.452966332435607910e-01 3.178635239601135254e-01 -7.847219705581665039e-02 -1.038425862789154053e-01 1.268769800662994385e-01 1.919693350791931152e-01 -2.096057236194610596e-01 -4.287239536643028259e-02 9.013714641332626343e-02 -2.594431042671203613e-01 -2.352611869573593140e-01 -2.137523740530014038e-01 -8.783512562513351440e-02 1.421892344951629639e-01 2.491420879960060120e-02 1.577377468347549438e-01 1.853170990943908691e-01 3.047447204589843750e-01 -1.212934106588363647e-01 2.299246750771999359e-02 4.216440916061401367e-01 9.100397676229476929e-02 2.565931677818298340e-01 -1.597505211830139160e-01 -2.148438394069671631e-01
1.610288470983505249e-01 -2.535751163959503174e-01 1.572738960385322571e-02 -7.315745949745178223e-02 -1.009058281779289246e-01 -1.868743747472763062e-01 1.528600137680768967e-02 3.420546650886535645e-01 1.297493726015090942e-01 -8.517703413963317871e-02 -5.103550106287002563e-02 -9.837202727794647217e-03 6.017874926328659058e-03 -2.387330681085586548e-01 3.455401165410876274e-03 -2.844582498073577881e-01 -1.713330596685409546e-01 -2.404076159000396729e-01 9.226380288600921631e-02 -3.957616910338401794e-02 -2.226999029517173767e-02 -3.304403424263000488e-01 2.162045091390609741e-01 1.567352712154388428e-01 -2.299980968236923218e-01 2.325537204742431641e-01 7.489218562841415405e-02 1.782611161470413208e-01 2.535787522792816162e-01 1.099357306957244873e-01 -2.665050029754638672e-01 8.411397784948348999e-02
2.752961963415145874e-02 1.543493419885635376e-01 1.512509882450103760e-01 -1.677887290716171265e-01 6.095615774393081665e-02 -3.935701027512550354e-02 -1.036276295781135559e-01 5.630539730191230774e-02 2.963335216045379639e-01 1.532357633113861084e-01 -1.321737617254257202e-01 2.057732045650482178e-01 -7.033100724220275879e-02 9.507963061332702637e-02 -4.743175581097602844e-02 3.001478612422943115e-01 3.436160460114479065e-02 -1.124745085835456848e-01 1.494768857955932617e-01 -2.024434208869934082e-01 -1.499111056327819824e-01 -2.255277037620544434e-01 4.598134458065032959e-01 2.847385704517364502e-01 -7.048846036195755005e-02 -1.517971158027648926e-01 -1.348443422466516495e-02 2.430099844932556152e-01 2.396275103092193604e-01 5.600853264331817627e-02 -1.323120146989822388e-01 -1.395447552204132080e-01
1.105616837739944458e-01 2.766654491424560547e-01 -3.272581100463867188e-02 8.790938556194305420e-02 -6.586747616529464722e-02 -5.649241805076599121e-02 -1.475876122713088989e-01 1.510388255119323730e-01 2.841244339942932129e-01 -7.592866569757461548e-02 -1.587355136871337891e-01 -1.707350760698318481e-01 7.944245636463165283e-02 -1.516234725713729858e-01 -2.584131248295307159e-02 -8.600274473428726196e-02 -2.383263111114501953e-01 -1.396975964307785034e-01 -9.686096757650375366e-02 -2.025716602802276611e-01 -2.778976857662200928e-01 -9.137624502182006836e-02 -3.520914614200592041e-01 -1.814074069261550903e-01 -7.101080566644668579e-02 5.134903267025947571e-02 5.071089789271354675e-02 3.695062994956970215e-01 3.066333234310150146e-01 2.108847051858901978e-01 -1.318766474723815918e-01 -1.564419269561767578e-02
-4.727475345134735107e-02 2.776609957218170166e-01 1.514613032341003418e-01 6.066963821649551392e-02 -1.634345352649688721e-01 -8.987763524055480957e-02 1.077002063393592834e-01 1.134052686393260956e-02 -1.174093782901763916e-02 3.186130523681640625e-02 -2.004685699939727783e-01 1.442056298255920410e-01 -1.809991747140884399e-01 -8.885185420513153076e-02 -7.169216871261596680e-02 -1.071419641375541687e-01 -2.355682402849197388e-01 -1.529486924409866333e-01 -3.199949562549591064e-01 -2.580796778202056885e-01 8.078762330114841461e-03 -2.768947780132293701e-01 1.079433858394622803e-01 2.552155554294586182e-01 1.180142611265182495e-01 1.288501769304275513e-01 -1.269422918558120728e-01 2.382803559303283691e-01 7.759591564536094666e-03 4.269108176231384277e-01 -6.521530449390411377e-03 -2.023199647665023804e-01
-1.473744511604309082e-01 1.927585750818252563e-01 2.107488736510276794e-02 2.036822885274887085e-01 1.946843788027763367e-02 -2.893350459635257721e-02 -2.638832330703735352e-01 -1.089817062020301819e-01 2.794168330729007721e-02 -1.375417411327362061e-01 -3.571122884750366211e-02 1.354433447122573853e-01 1.478175222873687744e-01 -6.245505809783935547e-02 -3.038086295127868652e-01 3.613551706075668335e-02 -3.729279935359954834e-01 -3.041639626026153564e-01 -1.891118139028549194e-01 2.084548622369766235e-01 -1.203282028436660767e-01 -1.906086504459381104e-01 3.076561987400054932e-01 2.011223584413528442e-01 -3.355256095528602600e-02 1.316522806882858276e-01 1.065844744443893433e-01 2.260071188211441040e-01 3.233033791184425354e-02 -5.576603114604949951e-02 1.818397045135498047e-01 -2.072506248950958252e-01
-8.059747517108917236e-02 1.372322142124176025e-01 7.887731492519378662e-02 -1.785343289375305176e-01 1.364441588521003723e-02 -2.600459456443786621e-01 6.399247795343399048e-02 1.333566009998321533e-02 3.025584220886230469e-01 2.578222453594207764e-01 1.264187246561050415e-01 -7.474970072507858276e-02 -6.167779862880706787e-02 -1.025576796382665634e-02 -4.661313071846961975e-02 1.410876810550689697e-01 5.876320227980613708e-02 -2.493751347064971924e-01 -7.576841395348310471e-03 9.702908247709274292e-02 -1.774210929870605469e-01 -3.735499382019042969e-01 1.682174950838088989e-01 1.742805093526840210e-01 -1.254532784223556519e-01 3.554494082927703857e-01 1.668649911880493164e-01 1.077541261911392212e-01 3.352285027503967285e-01 1.313099861145019531e-01 2.321255765855312347e-02 2.059680223464965820e-01
-2.202566340565681458e-02 -3.917552530765533447e-02 9.444859623908996582e-02 1.185762416571378708e-02 1.816373914480209351e-01 2.028496116399765015e-01 -3.131278157234191895e-01 2.703498601913452148e-01 1.925751566886901855e-01 -3.291910514235496521e-02 1.013665422797203064e-01 3.477527573704719543e-02 8.518038690090179443e-02 1.231093332171440125e-02 -1.462505757808685303e-01 -5.716611072421073914e-02 -2.316156774759292603e-01 -9.557531028985977173e-02 -5.379163101315498352e-02 -2.161962389945983887e-01 9.704728424549102783e-02 -3.324787020683288574e-01 2.605985701084136963e-01 7.863917201757431030e-02 -9.066734462976455688e-03 1.856382787227630615e-01 5.005610734224319458e-02 2.930803596973419189e-01 1.895853132009506226e-01 2.884841151535511017e-02 -2.777919173240661621e-01 3.443304598331451416e-01
-1.160517055541276932e-02 1.531834602355957031e-01 1.794589012861251831e-01 -6.057501211762428284e-02 -1.529295444488525391e-01 -8.972904831171035767e-02 -2.232394963502883911e-01 3.004930615425109863e-01 1.259135007858276367e-01 1.725799590349197388e-01 1.901281625032424927e-02 -9.408237412571907043e-03 3.038072027266025543e-02 1.277648955583572388e-01 -1.571204960346221924e-01 1.503376197069883347e-02 -3.291394710540771484e-01 -1.101130843162536621e-01 -2.328323274850845337e-01 -3.321541249752044678e-01 -2.355286180973052979e-01 1.265147626399993896e-01 3.437798619270324707e-01 1.607719957828521729e-01 -9.409903548657894135e-03 2.628751397132873535e-01 7.729401439428329468e-02 -9.046579897403717041e-02 4.942335560917854309e-02 1.231995820999145508e-01 -2.385943084955215454e-01 -1.493366956710815430e-01
1.277156919240951538e-01 1.981052160263061523e-01 7.819543778896331787e-02 -5.699257552623748779e-02 -1.338890939950942993e-02 -9.335992485284805298e-02 1.305066496133804321e-01 -1.112305000424385071e-01 6.220216676592826843e-02 2.321679145097732544e-01 -5.315994843840599060e-03 5.119384825229644775e-02 5.357906594872474670e-02 -1.609952300786972046e-01 -6.116496026515960693e-02 1.301724612712860107e-01 3.396834433078765869e-02 -2.116633504629135132e-01 1.516953408718109131e-01 1.302004158496856689e-01 5.290533229708671570e-02 -2.665458917617797852e-01 2.152778655290603638e-01 -1.812740713357925415e-01 4.837626218795776367e-02 1.684788763523101807e-01 4.384298026561737061e-01 7.799494266510009766e-02 4.139105379581451416e-01 2.472158223390579224e-01 -2.818017899990081787e-01 8.388142287731170654e-02
-7.152213249355554581e-03 -4.967700317502021790e-02 -1.213654503226280212e-02 1.568753272294998169e-01 1.385697424411773682e-01 -3.344938457012176514e-01 -9.530996531248092651e-02 1.527256220579147339e-01 -5.880319327116012573e-02 4.463006556034088135e-02 1.025175228714942932e-01 1.935502514243125916e-03 -1.348232030868530273e-01 -2.150708138942718506e-01 -1.179588735103607178e-01 -6.047770380973815918e-02 -5.193192958831787109e-01 -5.007228255271911621e-02 -3.121794462203979492e-01 -1.724998950958251953e-01 -4.139052703976631165e-02 -3.585284948348999023e-01 4.180484451353549957e-03 -3.773442469537258148e-03 4.249507933855056763e-02 -1.135110184550285339e-01 3.092807233333587646e-01 1.450577080249786377e-01 1.788938045501708984e-01 2.970636077225208282e-02 -3.164174780249595642e-02 1.276165843009948730e-01
4.974645096808671951e-03 1.655238270759582520e-01 -5.310917645692825317e-02 -7.159166038036346436e-02 -6.582577526569366455e-02 -3.146160244941711426e-01 1.214659661054611206e-01 -2.914923243224620819e-02 2.092321813106536865e-01 2.666243314743041992e-01 -9.672851115465164185e-02 -4.909010231494903564e-02 -7.164709270000457764e-02 -1.528934389352798462e-01 -1.508252471685409546e-01 5.262093618512153625e-02 1.115319207310676575e-01 -2.780840992927551270e-01 -1.641471236944198608e-01 1.643461547791957855e-02 -7.585193216800689697e-02 -2.250262498855590820e-01 1.041741743683815002e-01 1.108366996049880981e-02 -1.176954433321952820e-01 4.011214971542358398e-01 2.244031727313995361e-01 2.117958813905715942e-01 2.510029673576354980e-01 1.707861572504043579e-01 -1.831714957952499390e-01 2.915723025798797607e-01
-6.158221978694200516e-03 2.180821150541305542e-01 -6.488306075334548950e-02 -2.235466539859771729e-01 1.053154561668634415e-02 -1.720136404037475586e-01 -4.158602952957153320e-01 1.047634109854698181e-01 5.606627464294433594e-02 7.767121493816375732e-02 -4.109858348965644836e-02 1.011420264840126038e-01 2.390047162771224976e-02 2.341732829809188843e-01 1.982802897691726685e-02 -3.389433398842811584e-02 -3.342868983745574951e-01 -1.373265683650970459e-01 -3.055099248886108398e-01 6.953750550746917725e-02 -3.291573524475097656e-01 3.752581775188446045e-02 2.012629508972167969e-01 -1.572621017694473267e-01 -1.516476739197969437e-02 1.291214227676391602e-01 -8.550661057233810425e-02 2.420140653848648071e-01 2.201599031686782837e-01 5.941839143633842468e-02 -2.221708148717880249e-01 -1.365462690591812134e-01
-1.340373754501342773e-01 2.132025212049484253e-01 -1.325920224189758301e-01 1.757577359676361084e-01 -4.363980144262313843e-02 1.780430823564529419e-01 -1.782812476158142090e-01 3.342768251895904541e-01 2.284443080425262451e-01 2.314677536487579346e-01 3.185407444834709167e-02 1.123871952295303345e-01 9.053903631865978241e-03 -2.140145450830459595e-01 2.988928556442260742e-02 -7.773093134164810181e-02 -3.615118265151977539e-01 -2.568125426769256592e-01 -9.746120870113372803e-02 -1.887394040822982788e-01 6.042908411473035812e-03 -3.754992410540580750e-02 1.212643310427665710e-01 -5.077430047094821930e-03 1.360251903533935547e-01 3.237307071685791016e-01 -3.575868532061576843e-02 2.185862213373184204e-01 2.704811096191406250e-01 1.818113476037979126e-01 4.164976254105567932e-02 2.222040295600891113e-02
8.942175656557083130e-02 2.881067991256713867e-01 1.179242804646492004e-01 -8.832476288080215454e-02 -9.798600338399410248e-03 -1.235229521989822388e-01 1.606789231300354004e-02 2.424224317073822021e-01 4.683933034539222717e-02 -2.626925408840179443e-01 4.608783870935440063e-02 6.925567984580993652e-02 -1.155224293470382690e-01 -4.002815186977386475e-01 -3.146013617515563965e-02 1.102965474128723145e-01 -3.784830868244171143e-01 -6.581340730190277100e-02 -2.925761640071868896e-01 -1.914829462766647339e-01 9.149402379989624023e-02 -1.681533306837081909e-01 1.636484712362289429e-01 -1.599398404359817505e-01 1.489952206611633301e-02 -1.361489146947860718e-01 1.101217791438102722e-01 1.535318940877914429e-01 1.255184262990951538e-01 2.310018837451934814e-01 -2.506968379020690918e-01 -5.276181548833847046e-02
1.214615553617477417e-01 -1.312269270420074463e-01 -7.216921448707580566e-02 -1.664437651634216309e-01 -2.473880350589752197e-02 1.073588579893112183e-01 1.443144530057907104e-01 1.352459308691322803e-03 1.088836416602134705e-01 -5.146110430359840393e-02 -4.607339948415756226e-02 2.658057212829589844e-01 -6.282489746809005737e-02 -1.593980938196182251e-01 9.608508646488189697e-02 4.813534766435623169e-02 -3.106113374233245850e-01 -2.777122855186462402e-01 1.216821223497390747e-01 1.495738923549652100e-01 -9.832207113504409790e-02 -2.702046930789947510e-01 3.586651980876922607e-01 -2.375977188348770142e-01 1.338739842176437378e-01 2.330631315708160400e-01 3.191127777099609375e-01 1.175039783120155334e-01 2.314777970314025879e-01 2.021781913936138153e-02 -2.066767960786819458e-01 -1.040395498275756836e-01
1.064872592687606812e-01 1.780378073453903198e-01 1.905248500406742096e-02 -4.158663749694824219e-02 -3.114449046552181244e-02 4.890768323093652725e-03 -9.976847469806671143e-02 2.571005225181579590e-01 1.593987643718719482e-01 -1.026044189929962158e-01 5.495778471231460571e-02 -3.370282426476478577e-02 1.062480453401803970e-02 4.996315389871597290e-02 -3.147168159484863281e-01 -1.581333875656127930e-01 -3.922533690929412842e-01 -3.782904148101806641e-02 -1.422595465555787086e-03 -1.272644996643066406e-01 -2.201873809099197388e-01 1.005963236093521118e-01 1.985316872596740723e-01 4.619682952761650085e-02 3.358923494815826416e-01 1.977580934762954712e-01 2.692745923995971680e-01 6.068734452128410339e-02 7.855997979640960693e-02 2.100858390331268311e-01 -3.653865158557891846e-01 -1.657909750938415527e-01
1.456982195377349854e-01 -2.191523788496851921e-03 -3.434635698795318604e-02 -1.219737008213996887e-01 1.609385386109352112e-02 -8.617618121206760406e-03 -4.253929555416107178e-01 7.842352986335754395e-02 7.227668911218643188e-02 -9.098269790410995483e-02 -1.396773662418127060e-02 5.523351952433586121e-03 -3.892095386981964111e-02 1.474602371454238892e-01 4.849329590797424316e-02 6.194394454360008240e-02 -1.744175851345062256e-01 -4.976153373718261719e-01 5.318414419889450073e-02 -2.061609029769897461e-01 7.215883670141920447e-05 -2.822867035865783691e-01 4.308764338493347168e-01 9.220696240663528442e-02 2.333306074142456055e-01 -1.089415624737739563e-01 5.092191696166992188e-02 1.328756213188171387e-01 2.199602499604225159e-02 1.301350891590118408e-01 -1.351799722760915756e-02 1.752540916204452515e-01
-1.296630650758743286e-01 1.045133247971534729e-01 -2.445756345987319946e-01 1.097015812993049622e-01 2.406009733676910400e-01 5.823491141200065613e-02 -1.617600023746490479e-01 1.357939541339874268e-01 -2.223256416618824005e-02 -1.477483958005905151e-01 -2.201010286808013916e-01 -5.086012929677963257e-02 1.976289749145507812e-01 7.652156800031661987e-02 -6.059502810239791870e-02 -4.741720855236053467e-02 -2.696079015731811523e-01 -2.607556879520416260e-01 -4.511094465851783752e-02 1.859320700168609619e-01 -1.772701293230056763e-01 -2.938665449619293213e-01 1.142463535070419312e-01 1.494696736335754395e-01 2.711531519889831543e-02 1.398667991161346436e-01 2.471996843814849854e-01 3.942364454269409180e-01 2.120021544396877289e-02 -1.234989985823631287e-02 5.171812698245048523e-02 -3.158643543720245361e-01
-2.273888587951660156e-01 3.614543080329895020e-01 -1.517349183559417725e-01 1.755343228578567505e-01 2.858117967844009399e-02 -2.806077003479003906e-01 5.503428354859352112e-02 -9.706674143671989441e-03 -1.482722610235214233e-01 -3.997700661420822144e-02 2.207945585250854492e-01 -1.058684214949607849e-01 -8.572558313608169556e-02 6.441850215196609497e-02 5.954163521528244019e-02 2.244742363691329956e-01 -2.359907329082489014e-01 -1.090037599205970764e-01 7.905735820531845093e-02 1.632317900657653809e-02 -4.269676804542541504e-01 -1.629963666200637817e-01 1.908837854862213135e-01 6.567478924989700317e-02 2.046836465597152710e-01 1.843090355396270752e-01 2.501102685928344727e-01 8.645209670066833496e-02 3.830162808299064636e-02 2.142602056264877319e-01 -1.004044637084007263e-01 7.138747721910476685e-02
-1.551457587629556656e-02 1.630529463291168213e-01 3.874024003744125366e-02 -7.730318605899810791e-02 -1.837676614522933960e-01 1.072698384523391724e-01 -2.307140380144119263e-01 1.755716800689697266e-01 -4.220621287822723389e-02 -6.833805143833160400e-02 7.456773519515991211e-02 2.063569128513336182e-01 -1.235723346471786499e-01 1.857786774635314941e-01 1.723914593458175659e-02 1.195994690060615540e-01 -9.392331540584564209e-02 6.268460303544998169e-02 -1.685922890901565552e-01 -1.690198630094528198e-01 1.253214925527572632e-01 -1.228717938065528870e-01 1.834513098001480103e-01 -7.224127650260925293e-02 1.546423695981502533e-02 -1.040639877319335938e-01 5.072369575500488281e-01 3.173485398292541504e-01 2.988511025905609131e-01 2.093042284250259399e-01 -2.615377306938171387e-01 -8.588527888059616089e-02
6.112719420343637466e-03 -4.964331910014152527e-02 1.483600884675979614e-01 -7.186123728752136230e-02 1.542879734188318253e-02 2.175733447074890137e-01 -1.250463128089904785e-01 1.130715012550354004e-01 2.959083393216133118e-02 -1.783728301525115967e-01 3.023395873606204987e-02 6.106233596801757812e-02 1.330088675022125244e-01 -2.496797442436218262e-01 -1.754045933485031128e-01 1.123238652944564819e-01 -3.187994062900543213e-01 -4.048654437065124512e-01 -1.212393194437026978e-01 -2.138353288173675537e-01 -5.253062117844820023e-03 4.343421012163162231e-02 2.182933241128921509e-01 2.678510844707489014e-01 4.089061021804809570e-01 -5.853189155459403992e-02 -3.226030990481376648e-02 2.576044201850891113e-01 1.963712573051452637e-01 -3.094932250678539276e-02 -7.535608857870101929e-02 5.534137040376663208e-02
-2.172506302595138550e-01 2.229077816009521484e-01 -8.208119869232177734e-02 1.142459213733673096e-01 -1.246962100267410278e-01 1.814090758562088013e-01 -1.937460601329803467e-01 4.271644055843353271e-01 3.312386944890022278e-02 1.449398547410964966e-01 7.754834741353988647e-02 2.356659770011901855e-01 -1.250656992197036743e-01 -2.698365151882171631e-01 -1.529290620237588882e-02 -2.267924882471561432e-02 -3.532079458236694336e-01 -8.174891024827957153e-02 3.991610836237668991e-03 -1.229201257228851318e-01 -5.670292302966117859e-02 -1.058751866221427917e-01 1.154825314879417419e-01 1.007055193185806274e-01 1.832671463489532471e-01 1.513678580522537231e-01 -6.958897411823272705e-02 2.942178547382354736e-01 9.436593204736709595e-02 3.021795451641082764e-01 -6.155295670032501221e-02 -7.498299330472946167e-02
-8.486103266477584839e-02 -1.927183708176016808e-03 2.353984117507934570e-02 -1.658721640706062317e-02 9.592297486960887909e-03 5.659507587552070618e-02 -1.714121848344802856e-01 1.264721155166625977e-01 3.191587030887603760e-01 -2.612478137016296387e-01 -3.488401323556900024e-02 -8.094612509012222290e-02 7.939473539590835571e-02 -5.180826038122177124e-02 4.783767089247703552e-02 -2.719487436115741730e-02 -1.373477280139923096e-01 -2.837935984134674072e-01 8.998806029558181763e-02 -9.233600646257400513e-02 -2.394201010465621948e-01 -3.154962360858917236e-01 7.624263316392898560e-02 2.057073414325714111e-01 1.855747848749160767e-01 2.448881715536117554e-01 -7.846108824014663696e-02 4.003278017044067383e-01 2.213280275464057922e-02 1.902692019939422607e-01 -4.266082122921943665e-02 3.647491037845611572e-01
-1.066990271210670471e-01 -2.102694474160671234e-02 2.059571146965026855e-01 6.933024525642395020e-02 -1.646801945753395557e-03 -4.124338272958993912e-03 -1.605800241231918335e-01 -2.291802018880844116e-01 1.017942875623703003e-01 -1.526126172393560410e-03 -2.744943499565124512e-01 4.833497107028961182e-02 1.593820899724960327e-01 1.434300392866134644e-01 -5.193377286195755005e-02 -1.252223849296569824e-01 -2.462517768144607544e-01 -2.986243665218353271e-01 -1.246279776096343994e-01 -5.705695599317550659e-02 -7.572744041681289673e-03 -3.442148864269256592e-01 4.584481194615364075e-02 3.437665402889251709e-01 -1.832296699285507202e-01 7.109594531357288361e-03 3.318014442920684814e-01 1.522976756095886230e-01 -8.726137131452560425e-02 2.945039570331573486e-01 8.962098509073257446e-02 -1.830479502677917480e-01
9.556370228528976440e-02 3.033022582530975342e-02 1.093964204192161560e-01 -9.713175892829895020e-02 1.563964970409870148e-02 1.106512397527694702e-01 3.669539093971252441e-02 1.837493330240249634e-01 1.502299960702657700e-02 2.211515605449676514e-01 -3.131608664989471436e-01 2.752942144870758057e-01 1.158341616392135620e-01 -9.503331780433654785e-02 -2.248418927192687988e-01 1.198004409670829773e-01 -3.399752676486968994e-01 4.428216442465782166e-02 -6.209563463926315308e-02 -2.568292431533336639e-02 -3.672086000442504883e-01 -2.453141659498214722e-01 1.036065816879272461e-01 1.844808310270309448e-01 9.722166508436203003e-02 3.184376657009124756e-02 1.394451111555099487e-01 1.778371483087539673e-01 -1.455077230930328369e-01 3.793837130069732666e-01 2.962561510503292084e-02 1.457192748785018921e-01
2.642781138420104980e-01 9.283176064491271973e-02 -1.026474386453628540e-01 7.081414014101028442e-02 -9.571766853332519531e-02 5.224976688623428345e-02 -5.593667179346084595e-02 1.009839028120040894e-02 5.887194350361824036e-02 3.060256130993366241e-02 -1.812349408864974976e-01 2.452934980392456055e-01 -1.779321581125259399e-01 3.578366711735725403e-02 -1.535673588514328003e-01 1.801208257675170898e-01 -1.229389905929565430e-01 -1.367979645729064941e-01 -2.206387221813201904e-01 7.471956312656402588e-03 -2.156135290861129761e-01 -4.046039283275604248e-01 2.307277172803878784e-01 1.212792098522186279e-01 -4.474721252918243408e-01 -3.345383703708648682e-02 -1.254760026931762695e-01 4.497840255498886108e-02 4.583026468753814697e-02 1.730047762393951416e-01 -2.247866392135620117e-01 -2.051853239536285400e-01
-1.479415744543075562e-01 2.300810366868972778e-01 -3.857999742031097412e-01 6.889217346906661987e-02 -7.890642434358596802e-02 -3.549737036228179932e-01 -6.190245971083641052e-02 1.668674498796463013e-01 5.906452611088752747e-02 1.693950444459915161e-01 -1.069829463958740234e-01 -1.323831975460052490e-01 -6.588265299797058105e-02 -3.396688029170036316e-02 7.247399189509451389e-04 1.302278339862823486e-01 -2.030313462018966675e-01 -3.537010550498962402e-01 1.891389638185501099e-01 -2.095763087272644043e-01 -1.233396679162979126e-02 -1.443349849432706833e-02 1.662821322679519653e-01 4.706340655684471130e-02 3.985394164919853210e-02 -1.826288737356662750e-02 3.542446494102478027e-01 -2.370849065482616425e-02 9.653273969888687134e-02 2.589209079742431641e-01 -1.281570345163345337e-01 -1.645234376192092896e-01
1.456667631864547729e-01 -1.967531144618988037e-01 6.351187825202941895e-02 3.713308135047554970e-03 1.046961545944213867e-01 -1.016349047422409058e-01 4.298122227191925049e-02 3.195175230503082275e-01 -1.103272661566734314e-01 -1.304319649934768677e-01 -6.123386323451995850e-02 -1.609131842851638794e-01 -1.337338089942932129e-01 -6.705547124147415161e-02 6.533688306808471680e-02 -1.756224632263183594e-01 -1.973042041063308716e-01 -3.184095323085784912e-01 -7.470639795064926147e-02 -3.922690823674201965e-02 6.928440183401107788e-02 -3.910229206085205078e-01 4.534724354743957520e-02 8.369671553373336792e-02 1.322849187999963760e-03 3.139223754405975342e-01 1.283955872058868408e-01 2.102759182453155518e-01 3.885266184806823730e-01 7.228880375623703003e-02 -1.678947955369949341e-01 1.914675682783126831e-01
1.390814930200576782e-01 -1.257906407117843628e-01 -1.336094271391630173e-02 2.531876973807811737e-02 4.009671509265899658e-02 1.601025648415088654e-02 -2.469011545181274414e-01 5.057235956192016602e-01 1.713176220655441284e-01 -1.578040271997451782e-01 -7.958819158375263214e-03 -1.268902420997619629e-01 -1.672122776508331299e-01 -4.653287306427955627e-02 -1.352396607398986816e-01 8.106499910354614258e-03 -2.998255193233489990e-01 -2.148305326700210571e-01 -7.662558555603027344e-02 1.038018539547920227e-01 -9.270873852074146271e-03 -4.429767131805419922e-01 -4.667896777391433716e-02 -8.558509498834609985e-02 9.900505095720291138e-02 -4.610345233231782913e-03 3.127379417419433594e-01 -3.505987673997879028e-02 1.030056774616241455e-01 1.930316686630249023e-01 -3.947165235877037048e-02 9.867647290229797363e-02
3.703924641013145447e-02 1.461449265480041504e-01 1.102425158023834229e-01 -6.463280320167541504e-02 -1.195027492940425873e-02 4.487480595707893372e-02 3.958629071712493896e-02 5.350505933165550232e-02 -4.110074415802955627e-02 1.500348001718521118e-01 -2.371057420969009399e-01 2.037373334169387817e-01 2.934685721993446350e-02 -1.532757580280303955e-01 -1.395436376333236694e-01 -4.942513629794120789e-02 -1.722925752401351929e-01 1.270578801631927490e-01 -3.399733603000640869e-01 3.553863614797592163e-02 -1.482708305120468140e-01 -2.753017842769622803e-01 8.615108579397201538e-02 3.223992884159088135e-01 -1.760392338037490845e-01 -5.874867364764213562e-02 -7.946109026670455933e-02 3.223875463008880615e-01 1.019393056631088257e-01 3.120515942573547363e-01 -3.147301375865936279e-01 -2.506608366966247559e-01
1.257607191801071167e-01 -6.444378197193145752e-02 1.929368823766708374e-01 -2.160207331180572510e-01 1.195854973047971725e-03 -6.737075746059417725e-02 3.417648747563362122e-02 1.400474607944488525e-01 -5.774694681167602539e-02 -4.650257155299186707e-02 -9.863521158695220947e-02 -5.831408500671386719e-02 3.399671241641044617e-02 -7.133856415748596191e-02 1.142851263284683228e-01 -3.750223293900489807e-02 -9.319368749856948853e-03 -3.238934576511383057e-01 2.025480195879936218e-02 -2.263096123933792114e-01 9.707725793123245239e-02 -3.908975422382354736e-01 1.056432873010635376e-01 1.760058850049972534e-01 1.166414842009544373e-01 5.354901552200317383e-01 1.086678132414817810e-01 1.992987096309661865e-01 3.180082440376281738e-01 4.287817329168319702e-02 -1.243962347507476807e-01 1.309643872082233429e-02
-8.588161319494247437e-02 4.115177690982818604e-01 -1.618731468915939331e-01 -2.629505693912506104e-01 -1.215363815426826477e-01 -2.393507957458496094e-02 -1.557130962610244751e-01 1.393901556730270386e-01 1.393758412450551987e-02 -1.368856430053710938e-01 1.511719524860382080e-01 1.200776323676109314e-01 1.054387241601943970e-01 -7.392197102308273315e-02 8.897641301155090332e-02 2.200038135051727295e-01 -1.399854868650436401e-01 -1.396615505218505859e-01 3.137142360210418701e-01 2.676652930676937103e-02 -1.583756655454635620e-01 -2.489226460456848145e-01 1.696292608976364136e-01 1.297411471605300903e-01 5.480764061212539673e-02 -1.384174393024295568e-04 1.839809864759445190e-01 -1.545561384409666061e-02 3.260898888111114502e-01 -2.186476886272430420e-01 -2.721370160579681396e-01 -6.024397164583206177e-02
1.436845809221267700e-01 9.995254874229431152e-02 1.573144048452377319e-01 2.465139180421829224e-01 -7.308903336524963379e-02 1.876657828688621521e-02 -3.474128842353820801e-01 -3.652449697256088257e-02 6.721508502960205078e-02 -1.126227155327796936e-01 1.060142293572425842e-01 -1.167972087860107422e-01 -7.922776788473129272e-02 -1.408856660127639771e-01 -8.251070976257324219e-02 3.939254954457283020e-02 -1.779147088527679443e-01 -2.216186225414276123e-01 6.708054244518280029e-02 1.910807937383651733e-01 7.775201648473739624e-02 -1.670888066291809082e-01 8.733908832073211670e-02 2.735221087932586670e-01 2.968135476112365723e-01 1.122203841805458069e-01 2.390940189361572266e-01 4.348333477973937988e-01 1.737833470106124878e-01 2.402675747871398926e-01 5.193835124373435974e-02 -6.167794391512870789e-02
5.629900377243757248e-03 1.665868759155273438e-01 7.595415413379669189e-02 -5.781706422567367554e-02 -3.259589895606040955e-02 -9.950228780508041382e-02 -2.065591663122177124e-01 3.599945306777954102e-01 2.171640545129776001e-01 2.019341289997100830e-01 -7.882516831159591675e-02 -2.131390385329723358e-02 -3.747177124023437500e-02 3.270612284541130066e-02 -9.546453505754470825e-02 -6.005061045289039612e-02 -3.025137186050415039e-01 -8.270102553069591522e-03 -3.485159277915954590e-01 3.169259428977966309e-02 -2.667273879051208496e-01 4.414632171392440796e-02 3.369125127792358398e-01 1.878832466900348663e-02 9.593384712934494019e-02 2.738710641860961914e-01 9.299159049987792969e-03 1.548751145601272583e-01 4.040541872382164001e-02 4.717214498668909073e-03 -9.932437539100646973e-02 -3.863586485385894775e-01
-1.220967099070549011e-01 2.600671947002410889e-01 2.580210864543914795e-01 1.596408486366271973e-01 -6.153270229697227478e-02 1.931438744068145752e-01 -6.028348580002784729e-02 2.392153590917587280e-01 -2.623135447502136230e-01 6.584780290722846985e-03 -1.447453051805496216e-01 9.195050597190856934e-02 1.414081454277038574e-01 2.167397737503051758e-01 -1.373823136091232300e-01 1.440467685461044312e-01 -1.846144795417785645e-01 -2.591240108013153076e-01 -7.201667129993438721e-02 -1.721183210611343384e-01 -7.030856609344482422e-02 -3.173758089542388916e-01 8.684705197811126709e-02 1.010445579886436462e-01 7.555124163627624512e-02 7.950415834784507751e-03 7.315884530544281006e-02 8.384432643651962280e-02 4.405252933502197266e-01 2.045359164476394653e-01 -6.975974887609481812e-02 1.468973048031330109e-02
-9.904377162456512451e-02 2.253969311714172363e-01 2.119288444519042969e-01 -3.906648978590965271e-02 3.224863484501838684e-02 -1.251298487186431885e-01 1.469169855117797852e-01 6.932413671165704727e-03 1.244457662105560303e-01 6.076588854193687439e-02 4.665553942322731018e-02 9.820012748241424561e-02 1.361845788778737187e-04 -2.264877408742904663e-01 -2.836537659168243408e-01 -2.078013718128204346e-01 -3.295006453990936279e-01 -2.909871637821197510e-01 1.778200864791870117e-01 -9.319380670785903931e-02 -8.786358684301376343e-02 -2.375537157058715820e-01 -1.342620700597763062e-01 3.579925000667572021e-01 1.152151525020599365e-01 -1.611643731594085693e-01 2.133026123046875000e-01 -3.738289326429367065e-02 1.670099645853042603e-01 1.737129837274551392e-01 -2.140972614288330078e-01 -1.214224696159362793e-01
-8.830236643552780151e-02 -2.820688486099243164e-01 -1.828905194997787476e-01 1.045383736491203308e-01 1.859507709741592407e-01 2.112397179007530212e-02 -1.767834126949310303e-01 3.706677854061126709e-01 8.470443636178970337e-02 -3.209640830755233765e-02 -2.574416436254978180e-02 1.021173521876335144e-01 -2.830249629914760590e-02 -1.288557890802621841e-02 1.551714818924665451e-02 -7.250224053859710693e-02 7.869969308376312256e-02 -3.075267374515533447e-01 -3.516635671257972717e-02 1.167475283145904541e-01 -1.450891047716140747e-01 -1.379081308841705322e-01 1.089829951524734497e-01 2.149423211812973022e-01 7.760058343410491943e-02 3.782169520854949951e-01 2.646623253822326660e-01 4.118095338344573975e-01 1.680176705121994019e-01 7.278388738632202148e-02 -5.281884595751762390e-02 -5.588104948401451111e-03
3.397184908390045166e-01 7.679983973503112793e-02 -1.055819764733314514e-01 1.195073947310447693e-01 -2.411475032567977905e-02 -1.581796705722808838e-01 1.406601667404174805e-01 1.104420274496078491e-01 -1.418380737304687500e-01 6.326524913311004639e-02 -3.063286542892456055e-01 2.454911172389984131e-01 1.348614413291215897e-02 -3.751126304268836975e-02 1.675480604171752930e-01 -2.969452366232872009e-02 -3.985692858695983887e-01 -2.231446653604507446e-01 1.003193482756614685e-01 1.277355849742889404e-01 5.209225416183471680e-02 -1.630396544933319092e-01 1.735551506280899048e-01 1.493559777736663818e-01 2.529501020908355713e-01 5.089164897799491882e-02 1.611570268869400024e-01 2.264988273382186890e-01 9.495882689952850342e-02 8.065600693225860596e-02 -2.767175137996673584e-01 1.849709898233413696e-01
7.413918524980545044e-02 -7.561976555734872818e-03 -1.924176812171936035e-01 2.164747118949890137e-01 -2.288894169032573700e-02 3.784826397895812988e-02 -6.240552663803100586e-02 2.642386257648468018e-01 2.174504846334457397e-01 -1.363726258277893066e-01 1.145300045609474182e-01 1.563068628311157227e-01 -5.840189289301633835e-03 -1.852837949991226196e-01 4.423850402235984802e-02 -1.298881769180297852e-01 -1.003500446677207947e-01 -1.713673472404479980e-01 2.946732379496097565e-02 6.174559518694877625e-02 -8.685568720102310181e-02 -6.926012039184570312e-02 2.346990555524826050e-01 1.673627644777297974e-01 1.246987432241439819e-01 2.573073208332061768e-01 3.956430554389953613e-01 4.431772232055664062e-01 2.138627022504806519e-01 -1.259459275752305984e-02 -8.603069931268692017e-02 2.252065539360046387e-01
-2.869338393211364746e-01 1.331410557031631470e-01 -1.731215864419937134e-01 1.457513272762298584e-01 -7.126878947019577026e-02 -2.598661184310913086e-01 -4.459038004279136658e-02 -5.935173947364091873e-03 -1.162009686231613159e-01 -1.239463016390800476e-01 2.277711592614650726e-02 1.634423434734344482e-02 -1.559952199459075928e-01 9.701011702418327332e-03 7.942354679107666016e-02 2.455694973468780518e-01 -2.651613950729370117e-01 -3.679006099700927734e-01 1.111683435738086700e-02 -2.451249063014984131e-01 -3.467462956905364990e-01 -3.236305713653564453e-02 -4.840461537241935730e-02 -2.113017626106739044e-02 1.732026338577270508e-01 2.653386592864990234e-01 2.227560579776763916e-01 1.582269817590713501e-01 3.288796171545982361e-02 2.825652062892913818e-01 8.589525520801544189e-02 9.935939684510231018e-03
-1.980158686637878418e-01 2.755424976348876953e-01 -5.887934193015098572e-02 5.215300247073173523e-02 -2.838747017085552216e-02 -3.949203342199325562e-02 -1.480971872806549072e-01 -1.242228671908378601e-01 5.846959352493286133e-02 -2.758105695247650146e-01 -2.568035721778869629e-01 -6.573168560862541199e-03 2.810758911073207855e-02 3.208471462130546570e-02 -2.892702519893646240e-01 -1.656170487403869629e-01 -1.686935126781463623e-01 -1.621711552143096924e-01 -1.356857866048812866e-01 4.545925557613372803e-02 -6.201961264014244080e-02 -2.784984707832336426e-01 1.344147771596908569e-01 1.647719293832778931e-01 -1.865710020065307617e-01 -4.173151031136512756e-02 3.702999353408813477e-01 2.325268536806106567e-01 6.870856136083602905e-02 1.501693874597549438e-01 -8.366227895021438599e-02 -3.415718078613281250e-01
-1.481762379407882690e-01 9.656725078821182251e-02 -3.344239667057991028e-02 -1.523501574993133545e-01 -3.985765390098094940e-03 1.132261753082275391e-01 -2.215166948735713959e-02 -4.018385335803031921e-02 1.014714874327182770e-02 -4.911068454384803772e-02 -5.807228758931159973e-02 2.307579666376113892e-01 -8.262658119201660156e-02 -3.489530384540557861e-01 5.173554643988609314e-02 1.303517539054155350e-02 -1.800788342952728271e-01 -4.130296409130096436e-01 5.581800639629364014e-02 1.897750794887542725e-01 -5.996658653020858765e-02 -3.151094317436218262e-01 1.055395901203155518e-01 -2.700040042400360107e-01 -7.086085388436913490e-04 2.277574688196182251e-02 3.588640987873077393e-01 1.800567507743835449e-01 3.425124585628509521e-01 1.678215414285659790e-01 8.460803888738155365e-03 -5.013472959399223328e-02
1.233978793025016785e-01 -1.450833864510059357e-02 6.849321722984313965e-02 -2.912245094776153564e-01 -1.275729686021804810e-01 1.034951880574226379e-01 1.625623703002929688e-01 -3.560789674520492554e-02 7.864018529653549194e-02 -2.298058680025860667e-04 -7.588376849889755249e-02 3.282269090414047241e-02 -1.462785177864134312e-03 -8.844328671693801880e-02 2.648310065269470215e-01 1.866859942674636841e-01 -2.329808771610260010e-01 -2.840813100337982178e-01 3.972293063998222351e-02 1.586965322494506836e-01 -1.010554581880569458e-01 -1.745165884494781494e-01 2.735773324966430664e-01 -2.197338342666625977e-01 2.097404003143310547e-01 8.388418704271316528e-02 3.841278851032257080e-01 2.587346434593200684e-01 2.623394131660461426e-01 2.257357165217399597e-02 -2.319604158401489258e-01 1.855463534593582153e-02
4.904973506927490234e-02 2.018201649188995361e-01 -1.929630637168884277e-01 2.802871540188789368e-02 1.600968092679977417e-01 -5.408070608973503113e-02 -1.398325562477111816e-01 1.955603063106536865e-01 -1.852297037839889526e-01 9.404984116554260254e-02 -8.146008849143981934e-02 3.013040125370025635e-01 -8.170998841524124146e-02 1.687243133783340454e-01 -6.365718692541122437e-02 3.868048489093780518e-01 -2.286448925733566284e-01 -2.148555517196655273e-01 -2.037717401981353760e-01 -1.802452206611633301e-01 -1.573978224769234657e-03 -2.675430178642272949e-01 5.021222308278083801e-02 1.053198873996734619e-01 -3.239645957946777344e-01 -2.620763517916202545e-02 6.701999157667160034e-02 1.041961312294006348e-01 3.602118045091629028e-02 2.933271229267120361e-01 1.861727982759475708e-02 -1.917768567800521851e-01
2.375716716051101685e-02 -3.612991049885749817e-02 9.487803094089031219e-03 1.144726425409317017e-01 1.128267720341682434e-01 -3.262132033705711365e-02 -1.497434228658676147e-01 -1.070783063769340515e-01 1.623388677835464478e-01 -2.522276341915130615e-01 -4.252663627266883850e-02 7.804240286350250244e-02 -4.903459921479225159e-02 -1.701544672250747681e-01 1.022156234830617905e-02 -8.173681795597076416e-02 4.105599969625473022e-02 -1.640910804271697998e-01 3.873752802610397339e-02 -2.739005722105503082e-02 -1.998241543769836426e-01 -3.627572059631347656e-01 1.873702555894851685e-01 4.279298186302185059e-01 2.528640329837799072e-01 5.605035275220870972e-02 2.902495563030242920e-01 1.586380004882812500e-01 1.490820106118917465e-02 2.914634346961975098e-01 -2.292923182249069214e-01 -2.576471865177154541e-01
7.747979462146759033e-02 -1.694667339324951172e-01 -1.698670834302902222e-01 2.033031545579433441e-02 3.772906586527824402e-02 2.948930952697992325e-03 -1.216905117034912109e-01 1.583272516727447510e-01 2.117024660110473633e-01 -6.799460202455520630e-02 -2.060950398445129395e-01 2.606494724750518799e-01 4.996197298169136047e-02 7.343812286853790283e-02 1.347780376672744751e-01 -6.708962470293045044e-02 1.556976288557052612e-01 -2.980766296386718750e-01 1.051571890711784363e-01 -4.148809239268302917e-03 -3.894287943840026855e-01 -3.320163488388061523e-01 1.555816680192947388e-01 2.269922494888305664e-01 8.354337513446807861e-02 2.159314304590225220e-01 2.073849290609359741e-01 3.102314770221710205e-01 1.521841287612915039e-01 4.157517850399017334e-02 -1.455586999654769897e-01 -5.975043773651123047e-02
5.959845334291458130e-02 -4.639922454953193665e-02 1.154625508934259415e-02 -3.882452249526977539e-01 -2.179959714412689209e-01 -2.318865954875946045e-01 -1.132712587714195251e-01 -4.166456311941146851e-02 -8.629190921783447266e-02 2.632524967193603516e-01 2.119361981749534607e-02 -1.856472045183181763e-01 -1.426778435707092285e-01 -1.119300797581672668e-01 8.811873197555541992e-02 3.047767579555511475e-01 -2.283691614866256714e-01 -2.117281258106231689e-01 1.177375018596649170e-01 -1.898121237754821777e-01 -1.822639554738998413e-01 -2.022085636854171753e-01 2.061159312725067139e-01 2.520699203014373779e-01 -1.031202077865600586e-01 1.705206036567687988e-01 1.858749799430370331e-02 2.280358970165252686e-01 2.404054850339889526e-01 3.641502931714057922e-02 6.421135365962982178e-02 7.865158841013908386e-03
-2.335529029369354248e-01 -3.737242519855499268e-02 -9.915495663881301880e-02 7.224290072917938232e-02 1.525268405675888062e-01 -7.191334664821624756e-02 -2.654922306537628174e-01 2.279927134513854980e-01 4.994819685816764832e-02 7.527188211679458618e-02 2.133811591193079948e-03 -5.414029210805892944e-02 6.043334677815437317e-02 2.910655364394187927e-02 -2.081803381443023682e-01 -1.441716551780700684e-01 -1.356383115053176880e-01 -2.359637767076492310e-01 -8.038204163312911987e-02 -3.895908892154693604e-01 -1.701162904500961304e-01 -3.401367068290710449e-01 1.133500039577484131e-01 1.055531501770019531e-01 7.937304675579071045e-02 5.585348606109619141e-02 1.077396199107170105e-01 2.317851334810256958e-01 -3.099898621439933777e-02 3.264043033123016357e-01 -1.181591153144836426e-01 3.181617856025695801e-01
2.745281159877777100e-01 2.375016957521438599e-01 5.823152139782905579e-02 1.042358353734016418e-01 3.200286766514182091e-03 -2.116133086383342743e-02 -2.253262139856815338e-02 5.168083123862743378e-03 -2.039691507816314697e-01 8.833194524049758911e-02 1.356270909309387207e-01 2.075082510709762573e-01 5.572937428951263428e-02 9.872967004776000977e-02 -2.854361236095428467e-01 7.084076758474111557e-03 -1.256817579269409180e-01 -5.025790259242057800e-02 -1.996610164642333984e-01 -2.918206341564655304e-02 -2.492500394582748413e-01 -1.790912598371505737e-01 1.146008223295211792e-01 4.681905731558799744e-02 -1.245562732219696045e-02 3.216569125652313232e-01 -1.703710854053497314e-01 3.156444430351257324e-01 9.997837990522384644e-02 4.251355826854705811e-01 -2.087833285331726074e-01 -1.121439859271049500e-01
1.547039598226547241e-01 2.454681843519210815e-01 8.409363776445388794e-02 8.595136553049087524e-02 8.290714770555496216e-02 -9.225240908563137054e-03 1.378872096538543701e-01 3.176059722900390625e-01 -1.386948376893997192e-01 -7.242028415203094482e-02 1.003831531852483749e-02 8.979643881320953369e-02 -8.532235771417617798e-02 -3.220134675502777100e-01 -5.703129991888999939e-02 8.978664129972457886e-02 -1.899024099111557007e-01 1.554523408412933350e-01 -3.085355758666992188e-01 -3.552195057272911072e-02 -1.989304274320602417e-02 -4.241927564144134521e-01 8.888619951903820038e-03 -3.662588074803352356e-02 6.381102837622165680e-03 1.226196344941854477e-02 1.831420063972473145e-01 1.687637567520141602e-01 1.584744602441787720e-01 3.409999907016754150e-01 -2.756876647472381592e-01 3.903213515877723694e-02
-1.681928485631942749e-01 4.681890085339546204e-02 3.456462919712066650e-01 1.864469051361083984e-01 -5.562915652990341187e-02 -8.915807120501995087e-03 7.274455577135086060e-02 8.575268089771270752e-02 -1.445857733488082886e-01 6.213896349072456360e-02 3.825651109218597412e-02 1.391272693872451782e-01 5.059432983398437500e-02 2.493920773267745972e-01 1.187803409993648529e-02 1.873432844877243042e-01 -3.287210762500762939e-01 -5.255496501922607422e-01 -4.635225236415863037e-02 2.641886845231056213e-02 -2.912853360176086426e-01 7.429734617471694946e-02 3.813520446419715881e-02 1.619818359613418579e-01 -2.944332957267761230e-01 1.373767256736755371e-01 1.397213339805603027e-01 1.168474704027175903e-01 -8.466887287795543671e-03 9.416741877794265747e-02 -3.189129009842872620e-02 4.887547343969345093e-03
-9.569149464368820190e-02 -2.439013123512268066e-01 -4.620648175477981567e-02 7.001072913408279419e-02 -3.689015656709671021e-02 3.635122999548912048e-02 -7.364669442176818848e-02 6.220251694321632385e-02 1.594833433628082275e-01 -3.307549357414245605e-01 -8.825023658573627472e-03 1.350574791431427002e-01 1.090639904141426086e-01 -6.698688119649887085e-02 -2.872833423316478729e-02 2.580573968589305878e-02 -1.463237851858139038e-01 -3.692033290863037109e-01 -8.815839886665344238e-02 -2.066688686609268188e-01 -2.225720137357711792e-01 -2.605246901512145996e-01 1.499845981597900391e-01 2.008176594972610474e-01 2.890180349349975586e-01 9.051014482975006104e-02 8.290339261293411255e-02 3.209720253944396973e-01 1.803295016288757324e-01 2.093863040208816528e-01 -5.529822781682014465e-02 2.680277824401855469e-01
1.035042926669120789e-01 3.234614729881286621e-01 -3.139595733955502510e-03 -7.492435723543167114e-02 -9.968540072441101074e-02 1.490924227982759476e-02 -4.764600470662117004e-02 1.406553387641906738e-02 -6.206532940268516541e-02 -2.379070073366165161e-01 -3.621219098567962646e-02 3.192119002342224121e-01 -1.341477632522583008e-01 -1.058856770396232605e-01 -1.599949449300765991e-01 -7.229665666818618774e-02 -9.023095667362213135e-02 -8.098408579826354980e-02 -1.999829560518264771e-01 -2.718728184700012207e-01 -1.161114269052632153e-04 -5.305906534194946289e-01 1.637496054172515869e-02 -3.170363232493400574e-02 5.449682939797639847e-03 1.363344639539718628e-01 1.059682741761207581e-01 2.286499291658401489e-01 1.530524492263793945e-01 3.457225263118743896e-01 7.842513173818588257e-02 9.075270965695381165e-03
6.065794453024864197e-02 7.284761965274810791e-02 1.550745069980621338e-01 -4.555903077125549316e-01 -7.166150957345962524e-03 7.455110549926757812e-02 -1.088533177971839905e-02 9.522002190351486206e-02 -6.853222846984863281e-02 -1.260754168033599854e-01 1.586080878041684628e-03 1.940749958157539368e-02 2.144172601401805878e-02 -1.572628468275070190e-01 2.245132774114608765e-01 -1.130921393632888794e-01 -2.601497173309326172e-01 -3.177624046802520752e-01 -1.272395551204681396e-01 1.625906378030776978e-01 4.964652284979820251e-02 -1.176030263304710388e-01 2.454262822866439819e-01 -2.687839567661285400e-01 -1.228673681616783142e-01 1.157897412776947021e-01 3.212863206863403320e-01 1.834875941276550293e-01 7.184635847806930542e-02 6.086409837007522583e-02 -2.721082270145416260e-01 -1.639946699142456055e-01
-1.015658900141716003e-01 1.867938935756683350e-01 -5.074059590697288513e-02 1.866723969578742981e-02 -6.260850280523300171e-02 2.037092298269271851e-01 -2.888839244842529297e-01 2.330785058438777924e-02 -7.995313964784145355e-03 1.667042262852191925e-02 -2.051616013050079346e-01 -9.991507977247238159e-02 -2.625476196408271790e-02 1.492008268833160400e-01 1.933711618185043335e-01 1.119124889373779297e-01 -3.121485710144042969e-01 -2.252304404973983765e-01 -9.390647709369659424e-02 3.730465844273567200e-02 -1.167363747954368591e-01 -4.476007819175720215e-01 1.846204102039337158e-01 5.979618430137634277e-02 -2.313437610864639282e-01 1.710187345743179321e-01 -6.195358559489250183e-02 -3.994630277156829834e-02 -7.429728657007217407e-02 4.205515384674072266e-01 2.447094768285751343e-03 -1.287291347980499268e-01
-5.236555263400077820e-02 1.616223901510238647e-01 -9.545147418975830078e-02 -2.268400341272354126e-01 -8.974558860063552856e-02 3.071710281074047089e-02 -6.280946731567382812e-02 1.203036494553089142e-02 1.868353039026260376e-01 -1.929292231798171997e-01 -9.262387454509735107e-02 4.838316515088081360e-02 3.227068185806274414e-01 -1.199947148561477661e-01 -5.419939756393432617e-02 2.720980644226074219e-01 -2.217337340116500854e-01 -1.998478323221206665e-01 1.796904802322387695e-01 -8.715259283781051636e-02 -2.737399339675903320e-01 -1.895930469036102295e-01 7.591766119003295898e-02 3.177450597286224365e-01 1.120758280158042908e-01 5.564000830054283142e-02 1.105135977268218994e-01 -2.970469892024993896e-01 1.273502409458160400e-01 1.305304467678070068e-01 -3.486003577709197998e-01 -3.794173896312713623e-02
3.273741304874420166e-01 -4.668639507144689560e-03 1.835774257779121399e-02 2.622915208339691162e-01 1.005142368376255035e-02 -1.186560280621051788e-02 -4.669097065925598145e-02 2.685306966304779053e-01 1.888282038271427155e-02 -5.999077484011650085e-02 -1.612476259469985962e-01 3.412597253918647766e-02 -9.653785824775695801e-02 4.631562903523445129e-02 -3.872923925518989563e-02 1.975870579481124878e-01 -5.694235116243362427e-02 -2.749433219432830811e-01 -3.678773716092109680e-02 -3.323796689510345459e-01 -1.068837046623229980e-01 -1.020528972148895264e-01 -1.499495655298233032e-01 5.703259631991386414e-02 -3.507013246417045593e-02 3.165136277675628662e-02 1.761170923709869385e-01 3.438554406166076660e-01 1.898657381534576416e-01 4.775620698928833008e-01 1.827523484826087952e-02 1.087996661663055420e-01
-6.997884064912796021e-02 4.309646040201187134e-02 -1.550364196300506592e-01 6.080077588558197021e-02 -6.099046394228935242e-02 2.421702258288860321e-02 -3.201419413089752197e-01 2.279094159603118896e-01 2.345739752054214478e-01 4.838297516107559204e-02 2.156839182134717703e-04 2.156729102134704590e-01 -9.442225098609924316e-02 2.118207328021526337e-02 -2.174822688102722168e-01 1.176926027983427048e-02 -4.241117238998413086e-01 -2.372258901596069336e-01 1.064969226717948914e-01 -2.509646415710449219e-01 -1.377988159656524658e-01 -1.836947798728942871e-01 -1.315935999155044556e-01 1.030718460679054260e-01 -6.622918695211410522e-02 7.974854856729507446e-02 -5.988074839115142822e-02 1.571335643529891968e-01 2.025627642869949341e-01 1.140898913145065308e-01 -2.436011731624603271e-01 3.202084600925445557e-01
1.686299443244934082e-01 7.292621582746505737e-02 1.751466095447540283e-01 1.946042925119400024e-01 -7.236041873693466187e-02 2.946866676211357117e-02 1.178973466157913208e-01 2.162418216466903687e-01 -7.138846069574356079e-02 -4.961797222495079041e-02 -9.503611177206039429e-02 2.159089148044586182e-01 -1.057786867022514343e-01 8.177337236702442169e-03 2.610031142830848694e-02 -1.939395666122436523e-01 -2.317241728305816650e-01 -3.064914941787719727e-01 -1.979206204414367676e-01 1.103637963533401489e-01 -6.886416673660278320e-02 -2.581201493740081787e-01 -7.665663957595825195e-02 1.500973552465438843e-01 3.821604847908020020e-01 -1.251284778118133545e-01 1.956330537796020508e-01 3.811732828617095947e-01 5.652838572859764099e-02 5.471739545464515686e-02 2.599595189094543457e-01 -1.949601247906684875e-02
1.317783445119857788e-01 1.727481335401535034e-01 1.608774811029434204e-01 1.101986989378929138e-01 -9.405617602169513702e-03 -7.164613343775272369e-03 1.129950359463691711e-01 1.673975437879562378e-01 -3.129905164241790771e-01 -5.137925222516059875e-02 -1.121612414717674255e-01 3.274036049842834473e-01 1.104150563478469849e-01 1.142498180270195007e-01 7.359941303730010986e-02 1.349846422672271729e-01 -2.478793114423751831e-01 -2.142259925603866577e-01 -1.198392212390899658e-01 -1.123957633972167969e-01 6.239488348364830017e-02 -3.441154062747955322e-01 1.632568985223770142e-01 1.324307322502136230e-01 -5.173583328723907471e-02 3.190119564533233643e-01 2.364175915718078613e-01 3.221929818391799927e-02 7.199749350547790527e-02 2.457020580768585205e-01 -2.018744684755802155e-02 2.764265537261962891e-01
-3.801754862070083618e-02 2.735884487628936768e-01 2.201853543519973755e-01 -7.745081931352615356e-02 -1.707226485013961792e-01 -2.255679816007614136e-01 6.821653340011835098e-03 -1.093838661909103394e-01 2.447070032358169556e-01 5.697628855705261230e-02 -2.305967360734939575e-02 -1.054978221654891968e-01 2.657383866608142853e-02 2.566948831081390381e-01 -1.623338833451271057e-02 -3.002414107322692871e-02 -6.068553403019905090e-02 -5.156627893447875977e-01 5.762081965804100037e-02 1.245162710547447205e-01 -3.379087150096893311e-02 -2.288929745554924011e-02 8.597756177186965942e-02 -5.702685937285423279e-02 -1.258464902639389038e-01 1.304050236940383911e-01 -4.768302291631698608e-02 2.521538138389587402e-01 3.338809907436370850e-01 3.239444792270660400e-01 -1.012523099780082703e-01 -9.241605550050735474e-02
-3.733176970854401588e-03 -1.120073795318603516e-01 1.064130961894989014e-01 -3.400503098964691162e-02 -1.189833357930183411e-01 5.430507287383079529e-02 -2.053622305393218994e-01 2.833707332611083984e-01 -1.984043866395950317e-01 -1.902582496404647827e-01 -1.817871481180191040e-01 7.183097302913665771e-02 2.387218177318572998e-01 -1.429632306098937988e-01 -2.292942702770233154e-01 -2.805541455745697021e-01 -7.783959805965423584e-02 -2.358617633581161499e-01 2.413047701120376587e-01 -1.332756970077753067e-02 -1.775446832180023193e-01 -9.268974512815475464e-02 1.744819581508636475e-01 1.979905664920806885e-01 -3.785225749015808105e-02 1.980889821425080299e-03 5.094671249389648438e-02 3.816202282905578613e-01 -1.597713492810726166e-02 1.479637473821640015e-01 -3.263896405696868896e-01 6.856863200664520264e-02
9.488210827112197876e-02 1.110658124089241028e-01 5.081543326377868652e-02 -6.509137898683547974e-02 -1.628122478723526001e-01 -2.335591986775398254e-02 -1.451230496168136597e-01 2.885846495628356934e-01 1.851749420166015625e-01 1.206756457686424255e-01 -1.345340460538864136e-01 3.916658461093902588e-01 -2.481422014534473419e-02 2.128910571336746216e-01 1.653997972607612610e-02 -1.698285043239593506e-01 -8.435720950365066528e-02 -1.069290786981582642e-01 1.736331358551979065e-02 -3.092682547867298126e-02 1.276071667671203613e-01 7.945977151393890381e-02 3.623375296592712402e-02 2.324531972408294678e-01 8.371222019195556641e-02 1.785593181848526001e-01 2.744084000587463379e-01 2.320048809051513672e-01 4.170928299427032471e-01 2.707000374794006348e-01 -2.005027781706303358e-04 -1.789547055959701538e-01
-3.301349282264709473e-01 1.379131376743316650e-01 1.853887587785720825e-01 -3.430831730365753174e-01 1.871731691062450409e-02 -2.347865402698516846e-01 -4.387548938393592834e-02 2.531708180904388428e-01 1.589813381433486938e-01 1.135519370436668396e-01 4.813593253493309021e-02 6.624087691307067871e-02 7.130656857043504715e-03 -2.225213348865509033e-01 1.034529358148574829e-01 2.808783017098903656e-02 -9.734670072793960571e-02 -3.690610826015472412e-01 -3.538996875286102295e-01 1.675897836685180664e-01 3.575104102492332458e-02 -7.529558986425399780e-02 1.621926575899124146e-01 1.132640391588211060e-01 -4.053796082735061646e-02 1.733678132295608521e-01 2.340349135920405388e-03 1.547745168209075928e-01 9.551636874675750732e-02 8.879999816417694092e-02 -1.968771219253540039e-01 -1.896364241838455200e-01
-1.674539744853973389e-01 3.229398727416992188e-01 -1.107041388750076294e-01 1.294861584901809692e-01 -1.803970783948898315e-01 -8.834826946258544922e-02 3.626710921525955200e-02 4.911470785737037659e-02 1.703993976116180420e-01 4.760162830352783203e-01 2.878841944038867950e-02 8.903246372938156128e-03 -1.796257868409156799e-02 -1.311688572168350220e-01 1.059222146868705750e-01 -1.011811718344688416e-01 -2.884367704391479492e-01 -2.109819054603576660e-01 -4.068164527416229248e-02 -1.639202535152435303e-01 -1.998271197080612183e-01 -5.736917257308959961e-02 3.780161263421177864e-03 1.332942992448806763e-01 -9.129052050411701202e-03 3.746109828352928162e-02 3.192843794822692871e-01 2.954435348510742188e-01 4.403327032923698425e-02 7.829336100257933140e-04 -2.589727342128753662e-01 -1.486270725727081299e-01
-1.998822987079620361e-01 1.354331970214843750e-01 -1.133218109607696533e-01 1.105147693306207657e-02 1.087976768612861633e-01 8.423323184251785278e-02 -1.298274993896484375e-01 4.902706444263458252e-01 2.205762863159179688e-01 1.762341149151325226e-02 -3.665915504097938538e-02 -1.632184237241744995e-01 -2.052764445543289185e-01 -6.109889224171638489e-02 4.420957341790199280e-02 2.048984915018081665e-01 -1.049039810895919800e-01 -1.488669067621231079e-01 -2.740914933383464813e-02 -1.679228432476520538e-02 -1.230586916208267212e-01 -3.083446323871612549e-01 -1.837557405233383179e-01 1.167642474174499512e-01 -2.291118912398815155e-02 6.245304271578788757e-02 -1.215921640396118164e-01 9.492012113332748413e-02 1.206711232662200928e-01 3.769753575325012207e-01 -3.302063047885894775e-01 -9.117269888520240784e-03
-2.241299003362655640e-01 2.190691828727722168e-01 -1.998585015535354614e-01 -9.492500126361846924e-02 -1.374718695878982544e-01 -1.086197495460510254e-01 5.980697926133871078e-03 2.438087910413742065e-01 -4.289849661290645599e-03 -9.829957038164138794e-02 1.135775595903396606e-01 1.172049045562744141e-01 -1.931014209985733032e-01 -2.660638093948364258e-01 7.437804341316223145e-02 1.974504590034484863e-01 -1.642578244209289551e-01 -3.001885414123535156e-01 8.782926946878433228e-03 1.560118980705738068e-02 -1.282721459865570068e-01 -3.734164535999298096e-01 -1.328298151493072510e-01 -2.786101074889302254e-03 2.229232937097549438e-01 1.465290635824203491e-01 9.909883141517639160e-02 2.584560215473175049e-01 -1.620496958494186401e-01 3.139331638813018799e-01 -9.867424517869949341e-02 2.084046974778175354e-02
4.729033261537551880e-02 2.381608635187149048e-01 -3.827456384897232056e-02 -6.002316251397132874e-02 -4.163139313459396362e-02 -1.235765814781188965e-01 -1.840840280055999756e-02 3.562748432159423828e-01 -3.437186405062675476e-02 2.733512595295906067e-02 -2.855008542537689209e-01 1.810350865125656128e-01 9.056652337312698364e-02 2.297488749027252197e-01 1.621864587068557739e-01 6.155658885836601257e-02 -2.695842683315277100e-01 -7.964277267456054688e-02 -2.098960578441619873e-01 -2.347378432750701904e-01 -5.040629580616950989e-02 -4.142563045024871826e-01 2.118499018251895905e-02 3.423610925674438477e-01 -1.095442846417427063e-01 7.791792601346969604e-02 5.022168159484863281e-02 1.329136788845062256e-01 -6.200505793094635010e-02 1.509390324354171753e-01 1.421753019094467163e-01 -1.712315231561660767e-01
-2.656691372394561768e-01 -1.844652146100997925e-01 9.089458733797073364e-02 1.090851705521345139e-02 1.105245873332023621e-01 4.154219105839729309e-02 1.126867532730102539e-01 1.152471676468849182e-01 2.129740267992019653e-01 -1.522660441696643829e-02 7.680580765008926392e-02 5.370983853936195374e-02 1.342950314283370972e-01 -1.892778277397155762e-01 5.906460061669349670e-02 4.754208400845527649e-02 -1.888703256845474243e-01 -2.221675515174865723e-01 -1.151814609766006470e-01 -1.961476206779479980e-01 -1.280182749032974243e-01 -2.361425384879112244e-02 1.161951720714569092e-01 3.503792583942413330e-01 1.052298396825790405e-01 -1.249435767531394958e-01 -1.260591000318527222e-01 3.117099106311798096e-01 3.268835544586181641e-01 4.332692027091979980e-01 -3.663174062967300415e-02 -8.641090989112854004e-02
-2.354191094636917114e-01 8.969458192586898804e-02 2.786437273025512695e-01 9.987893700599670410e-02 -1.995572261512279510e-02 6.516635417938232422e-02 -2.795106358826160431e-02 1.706548929214477539e-01 5.042835697531700134e-02 -2.726436033844947815e-02 -3.460508957505226135e-02 1.769026219844818115e-01 -2.445857040584087372e-02 1.170813813805580139e-01 -7.332007400691509247e-03 3.332038223743438721e-01 -7.265955954790115356e-02 -2.500347197055816650e-01 -6.082687154412269592e-02 -1.740065664052963257e-01 6.621222198009490967e-02 -4.432193934917449951e-02 -2.026944756507873535e-01 2.513771653175354004e-01 -1.597546935081481934e-01 2.028508782386779785e-01 2.195624262094497681e-01 4.009816348552703857e-01 2.358040809631347656e-01 2.870213985443115234e-01 -1.246731802821159363e-01 1.077547818422317505e-01
-5.303763225674629211e-02 -8.708053082227706909e-02 1.454065144062042236e-01 1.180097088217735291e-01 -3.395054116845130920e-02 -2.450766414403915405e-01 2.061219140887260437e-02 1.072907671332359314e-01 -2.104966044425964355e-01 -8.637912571430206299e-02 -1.536018960177898407e-02 -1.035052835941314697e-01 -4.204490035772323608e-02 -1.719180792570114136e-01 2.449206113815307617e-01 3.401015996932983398e-01 -1.152857244014739990e-01 -3.115453422069549561e-01 -1.316984649747610092e-02 9.789490699768066406e-02 -2.706855237483978271e-01 -9.767738729715347290e-02 1.963628530502319336e-01 6.703650951385498047e-02 -1.871451586484909058e-01 7.767100632190704346e-02 1.799820661544799805e-01 4.525203257799148560e-02 1.635408401489257812e-01 2.165793031454086304e-01 -4.646331071853637695e-01 2.606799453496932983e-02
-9.320127964019775391e-02 1.249975785613059998e-01 1.181529760360717773e-01 -7.198755443096160889e-02 -2.362049557268619537e-02 7.914140075445175171e-02 -2.894135117530822754e-01 -7.278317213058471680e-02 6.682336330413818359e-02 -5.203616991639137268e-02 -2.873445153236389160e-01 -5.750489607453346252e-02 4.456368833780288696e-02 1.380765736103057861e-01 4.593829438090324402e-02 -1.221577525138854980e-01 -1.437255144119262695e-01 -1.408062577247619629e-01 -9.988582693040370941e-03 1.477268040180206299e-01 -4.355833679437637329e-02 -4.359034299850463867e-01 2.606688737869262695e-01 8.277022093534469604e-02 -2.067808993160724640e-03 -1.131758540868759155e-01 4.809711873531341553e-01 1.646560132503509521e-01 7.037118077278137207e-02 1.785014569759368896e-02 -2.107453942298889160e-01 -2.819224596023559570e-01
-2.009140104055404663e-01 2.855145931243896484e-01 -1.283041201531887054e-02 1.814197748899459839e-01 -1.228378713130950928e-02 7.673246320337057114e-03 -2.243043035268783569e-01 -9.922971576452255249e-02 1.114676371216773987e-01 -1.679829657077789307e-01 -2.159212231636047363e-01 -1.332181598991155624e-02 1.078432612121105194e-02 -3.624837473034858704e-02 -1.158390119671821594e-01 1.810043863952159882e-02 -3.332395851612091064e-01 -2.012807577848434448e-01 -5.253669619560241699e-02 2.752782106399536133e-01 -2.113136276602745056e-02 -8.363782614469528198e-02 3.070489764213562012e-01 3.201350271701812744e-01 -3.346464782953262329e-02 1.097719836980104446e-02 2.507690787315368652e-01 2.973896265029907227e-01 7.697249203920364380e-02 6.926784664392471313e-02 1.547663360834121704e-01 -2.459661513566970825e-01
1.007303223013877869e-01 4.390644729137420654e-01 -6.336800009012222290e-02 3.549199923872947693e-02 -2.066268920898437500e-01 -1.288340538740158081e-01 3.998302668333053589e-02 3.804942071437835693e-01 5.289862863719463348e-03 -2.840099856257438660e-02 7.084830850362777710e-02 1.027824282646179199e-01 -2.652069553732872009e-02 -7.554936408996582031e-02 3.112971484661102295e-01 -6.374009419232606888e-03 -1.244427114725112915e-01 -2.151081115007400513e-01 -3.210086822509765625e-01 -1.344490097835659981e-03 -4.202609136700630188e-02 -1.379562467336654663e-01 -1.996071077883243561e-02 2.046792358160018921e-01 -6.638497114181518555e-02 8.768783509731292725e-02 -6.189723685383796692e-02 -6.421486288309097290e-02 2.796876728534698486e-01 3.634655177593231201e-01 -8.487956970930099487e-02 2.955623902380466461e-02
1.796703785657882690e-01 1.755065470933914185e-01 -1.052695047110319138e-02 -5.896958708763122559e-02 -8.769346028566360474e-02 -6.890626251697540283e-02 -7.584709674119949341e-02 2.474375367164611816e-01 2.223419398069381714e-01 9.989961981773376465e-02 -1.017253920435905457e-01 4.344732314348220825e-02 2.718451321125030518e-01 -1.168071031570434570e-01 -8.520240336656570435e-02 -7.722663693130016327e-03 -2.391279935836791992e-01 -2.347222715616226196e-01 -1.094222143292427063e-01 -1.857533864676952362e-02 -1.884921044111251831e-01 -5.316475406289100647e-02 -2.664518952369689941e-01 -2.629902958869934082e-01 -1.260353326797485352e-01 1.689975857734680176e-01 -5.993546545505523682e-02 3.245301842689514160e-01 2.034902870655059814e-01 3.515726625919342041e-01 -2.121442407369613647e-01 -1.446096748113632202e-01
-3.578982874751091003e-02 -6.163711473345756531e-02 5.322780832648277283e-02 6.197568029165267944e-02 -7.780285179615020752e-02 -2.281150408089160919e-02 2.718010800890624523e-04 -1.633467376232147217e-01 -7.199314981698989868e-02 1.543307006359100342e-01 -2.719344496726989746e-01 -1.678344048559665680e-02 -1.351951956748962402e-01 -3.581249415874481201e-01 1.741482168436050415e-01 -1.658713966608047485e-01 -9.300798922777175903e-02 -4.485548138618469238e-01 -1.884519010782241821e-01 -5.278743058443069458e-02 -2.088672518730163574e-01 4.205286502838134766e-03 7.440103590488433838e-02 -5.878520663827657700e-03 1.278920751065015793e-02 1.049310341477394104e-01 3.044056296348571777e-01 1.894376575946807861e-01 3.656579554080963135e-01 -1.485385894775390625e-01 -2.172781527042388916e-01 -8.554682880640029907e-02
6.352534145116806030e-02 -1.676132678985595703e-01 -1.780600398778915405e-01 1.226811110973358154e-01 6.897810846567153931e-02 -1.713914424180984497e-02 -9.448728710412979126e-02 1.855692714452743530e-01 3.117729723453521729e-02 -2.169442325830459595e-01 -2.615905404090881348e-01 -3.896347433328628540e-02 5.618392303586006165e-02 -7.420446723699569702e-02 -4.008870571851730347e-03 -1.480832397937774658e-01 -1.177368164062500000e-01 -3.265424072742462158e-01 -3.615524619817733765e-02 8.145636320114135742e-02 -7.582271844148635864e-02 -3.379926383495330811e-01 2.089380472898483276e-02 3.800138235092163086e-01 1.220240518450737000e-01 2.894178032875061035e-01 2.920674085617065430e-01 3.023535013198852539e-01 1.106440350413322449e-01 -2.081302739679813385e-02 -1.819802522659301758e-01 9.834310412406921387e-02
-1.984135806560516357e-02 1.926243454217910767e-01 9.580028057098388672e-02 2.663677632808685303e-01 2.160762436687946320e-02 1.814672909677028656e-02 -2.937676012516021729e-01 3.042210079729557037e-02 6.802187860012054443e-02 -1.710324138402938843e-01 -4.062310233712196350e-02 4.055878147482872009e-02 1.914925277233123779e-01 3.078896738588809967e-02 -2.416243702173233032e-01 -3.398228436708450317e-02 -3.265648484230041504e-01 -1.957949697971343994e-01 -1.033597663044929504e-01 2.314037829637527466e-01 -1.936962604522705078e-01 -2.376463562250137329e-01 1.592960953712463379e-01 1.997012794017791748e-01 -5.850649625062942505e-02 5.994866788387298584e-02 2.042045593261718750e-01 3.028121590614318848e-01 1.845752596855163574e-01 3.899990394711494446e-02 1.723585426807403564e-01 -2.930078804492950439e-01
8.823320269584655762e-02 2.603144943714141846e-01 1.316911876201629639e-01 6.314291059970855713e-02 -1.938434690237045288e-02 7.641798816621303558e-03 -1.408818811178207397e-01 2.802636921405792236e-01 1.870349347591400146e-01 1.679238229990005493e-01 5.167078971862792969e-02 4.032383263111114502e-01 -2.604878842830657959e-01 -6.831993907690048218e-02 2.197168394923210144e-02 3.399026393890380859e-02 -9.789416193962097168e-02 -1.181765124201774597e-01 -4.488079249858856201e-02 7.037672400474548340e-02 1.245974190533161163e-02 -8.317657560110092163e-02 3.057063817977905273e-01 9.286638349294662476e-02 1.249684020876884460e-01 2.617428600788116455e-01 8.494344353675842285e-02 2.268968224525451660e-01 -5.202509090304374695e-02 4.210062921047210693e-01 -1.609318256378173828e-01 1.154761388897895813e-01
1.706339232623577118e-02 1.384966820478439331e-01 1.854956895112991333e-01 -4.629043862223625183e-02 -3.126092255115509033e-01 2.792246825993061066e-02 -2.499747574329376221e-01 2.988675534725189209e-01 1.198291778564453125e-01 3.551852330565452576e-02 -2.271881550550460815e-01 3.467090129852294922e-01 -1.917099505662918091e-01 2.341195642948150635e-01 7.667316496372222900e-02 -7.751308381557464600e-02 -2.084110230207443237e-01 -8.333788067102432251e-02 -3.680006787180900574e-02 -1.700912863016128540e-01 -3.577264398336410522e-02 1.183698698878288269e-02 5.159575492143630981e-02 -1.639758050441741943e-02 -6.155658140778541565e-02 2.378514558076858521e-01 3.428205549716949463e-01 2.565099298954010010e-01 2.018880248069763184e-01 1.294345855712890625e-01 -1.128646805882453918e-01 6.177407130599021912e-02
8.034034818410873413e-02 1.270341128110885620e-01 3.752252086997032166e-02 2.683386504650115967e-01 -9.729608893394470215e-03 -5.449646618217229843e-03 -1.411342024803161621e-01 -2.842554822564125061e-02 7.012449204921722412e-03 -1.176173910498619080e-01 -9.762722253799438477e-02 9.216066449880599976e-02 1.845599263906478882e-01 1.245993748307228088e-01 -1.244357600808143616e-01 -6.432957947254180908e-02 -4.428164958953857422e-01 -2.481733262538909912e-01 -1.777784526348114014e-01 2.439549863338470459e-01 -1.998046487569808960e-01 -1.532614976167678833e-01 2.408452033996582031e-01 1.404909938573837280e-01 -3.149615973234176636e-02 1.276929229497909546e-01 1.428391486406326294e-01 3.306597173213958740e-01 8.528356999158859253e-02 -5.199793353676795959e-02 2.706908285617828369e-01 -2.485709935426712036e-01
-1.238005012273788452e-01 3.075307309627532959e-01 -7.184853404760360718e-02 1.364113092422485352e-01 -1.192854344844818115e-01 -3.775605261325836182e-01 -1.289253123104572296e-02 9.087365120649337769e-03 -1.585363745689392090e-01 -6.452086567878723145e-02 1.575271040201187134e-01 1.416309624910354614e-01 -2.218891084194183350e-01 3.923915326595306396e-02 -2.373984605073928833e-01 -9.203825145959854126e-03 -1.429203897714614868e-01 -3.998973071575164795e-01 1.398345679044723511e-01 -4.131542146205902100e-02 -3.015971779823303223e-01 -2.695717215538024902e-01 5.627083033323287964e-02 -1.293263733386993408e-01 1.069665178656578064e-01 5.101848859339952469e-03 2.591732740402221680e-01 1.684045940637588501e-01 2.938433364033699036e-02 1.748348921537399292e-01 6.409114599227905273e-02 -1.571058668196201324e-02
4.239305853843688965e-02 3.470926880836486816e-01 1.431680768728256226e-01 -5.040782094001770020e-01 1.971750259399414062e-01 -1.664789915084838867e-01 -1.386799812316894531e-01 2.383047342300415039e-01 -5.934209376573562622e-02 -1.174424812197685242e-01 6.760434806346893311e-02 -4.662123322486877441e-02 -9.176889061927795410e-02 -4.493705555796623230e-02 1.793216355144977570e-02 -1.880836859345436096e-02 -1.977516263723373413e-01 -3.240481615066528320e-01 -2.909992039203643799e-01 1.379594355821609497e-01 -1.577499955892562866e-01 -8.344584144651889801e-03 1.179205551743507385e-01 2.505076825618743896e-01 9.779235720634460449e-02 6.327689439058303833e-02 2.570382691919803619e-02 3.022619150578975677e-02 1.453683972358703613e-01 4.029315337538719177e-02 4.488440603017807007e-02 -1.897285729646682739e-01
-2.769908607006072998e-01 2.917261421680450439e-01 -1.756383478641510010e-01 -2.993763051927089691e-02 -1.452413052320480347e-01 -2.279931753873825073e-01 5.804534628987312317e-02 4.076724946498870850e-01 3.056023828685283661e-02 1.354068219661712646e-01 4.546988289803266525e-03 -2.538085170090198517e-02 -1.076975017786026001e-01 -1.981550082564353943e-02 1.459378302097320557e-01 -1.390990149229764938e-02 -2.092599421739578247e-01 -2.712787687778472900e-01 -2.188479760661721230e-03 -2.644411623477935791e-01 -1.276476979255676270e-01 -2.974803149700164795e-01 -4.343035817146301270e-02 7.384969294071197510e-02 2.837092578411102295e-01 1.021979302167892456e-01 4.862379655241966248e-02 6.779199838638305664e-02 1.234606727957725525e-01 1.907354593276977539e-01 -1.925081014633178711e-01 -1.560342013835906982e-01
1.794185787439346313e-01 1.580803841352462769e-01 8.852200210094451904e-02 1.981610655784606934e-01 -1.392334848642349243e-01 -1.209778338670730591e-01 -5.694736912846565247e-02 1.036422997713088989e-01 -1.766610331833362579e-02 -2.851330302655696869e-02 -1.705842018127441406e-01 -4.224469512701034546e-02 -2.057225257158279419e-01 -1.876938641071319580e-01 7.498320192098617554e-02 -5.276972800493240356e-02 -1.846340000629425049e-01 -1.763802468776702881e-01 -1.246358733624219894e-02 -1.812236607074737549e-01 -9.127216041088104248e-02 -3.737001419067382812e-01 -5.676236376166343689e-02 3.794560432434082031e-01 2.353382855653762817e-01 1.031027212738990784e-01 4.717063009738922119e-01 7.392971962690353394e-02 -1.142732575535774231e-01 1.555113941431045532e-01 -6.177786737680435181e-02 -3.618280589580535889e-02
4.816715139895677567e-03 -1.407467722892761230e-01 -3.158558905124664307e-01 -7.673578709363937378e-02 -9.529811888933181763e-02 -1.639070361852645874e-01 3.408826142549514771e-02 4.286516085267066956e-02 4.140006378293037415e-02 -3.490837290883064270e-03 -5.558719485998153687e-02 2.555485069751739502e-01 -1.068778932094573975e-01 -1.512711942195892334e-01 1.067931950092315674e-01 2.358197420835494995e-02 -3.018935024738311768e-01 -2.521674633026123047e-01 9.867437183856964111e-02 1.736565381288528442e-01 -3.980861976742744446e-02 -9.301485866308212280e-02 2.696620821952819824e-01 -2.643583118915557861e-01 1.144375652074813843e-01 1.032944694161415100e-01 2.630278766155242920e-01 3.911024630069732666e-01 2.081657052040100098e-01 4.962840303778648376e-02 -2.410397231578826904e-01 -1.480263620615005493e-01
1.136470437049865723e-01 2.174419462680816650e-01 -3.188388887792825699e-03 -1.253045815974473953e-02 -8.637346327304840088e-02 -1.944171488285064697e-01 1.118127256631851196e-01 3.563518524169921875e-01 -7.587943971157073975e-02 -5.223516374826431274e-02 -8.192528784275054932e-02 -2.106487751007080078e-01 -7.385294418781995773e-03 -3.525233268737792969e-02 -2.461950778961181641e-01 5.286397412419319153e-02 -5.035912990570068359e-01 -3.061001300811767578e-01 -1.399015039205551147e-01 5.655087530612945557e-02 -6.408903002738952637e-02 -2.748726904392242432e-01 1.015982925891876221e-01 -7.799570262432098389e-02 6.810831278562545776e-02 -1.987928003072738647e-01 1.640511900186538696e-01 7.339999079704284668e-02 -1.446039229631423950e-01 2.310929149389266968e-01 3.331292793154716492e-02 1.122182458639144897e-01
-2.624703943729400635e-02 3.579814434051513672e-01 1.839992254972457886e-01 2.907627262175083160e-02 1.937508583068847656e-02 2.688664244487881660e-03 4.660470783710479736e-02 2.299797832965850830e-01 -3.978189826011657715e-02 -9.047471731901168823e-02 -2.945170551538467407e-02 1.295194476842880249e-01 -8.629354834556579590e-02 2.715377509593963623e-01 -8.414787054061889648e-02 1.732569932937622070e-01 -1.533321589231491089e-01 -6.616362184286117554e-02 -3.026107847690582275e-01 -7.629868388175964355e-02 1.392262727022171021e-01 -2.199647128582000732e-01 6.194990128278732300e-02 3.821801841259002686e-01 -3.476069867610931396e-01 6.254219263792037964e-02 2.235580980777740479e-01 7.790724933147430420e-02 2.350963056087493896e-01 2.325693219900131226e-01 -3.599256277084350586e-02 3.049137257039546967e-02
-1.983155906200408936e-01 -3.323254734277725220e-02 6.425262428820133209e-03 8.144924789667129517e-02 2.838078141212463379e-02 -4.716116189956665039e-02 -6.570496410131454468e-02 2.082575410604476929e-01 2.657683193683624268e-01 -6.003767624497413635e-02 -2.812333963811397552e-02 1.360826045274734497e-01 -3.824968263506889343e-02 1.598907411098480225e-01 8.404971659183502197e-02 1.275531202554702759e-01 -3.582163155078887939e-01 4.437525570392608643e-02 -2.135566920042037964e-01 -2.317875623703002930e-01 -1.696221530437469482e-01 -3.549324572086334229e-01 -2.590437978506088257e-02 5.401713401079177856e-02 -6.825086474418640137e-02 1.311114057898521423e-02 1.560921072959899902e-01 3.179408907890319824e-01 4.295294582843780518e-01 1.236090809106826782e-01 -1.094818338751792908e-01 1.681201606988906860e-01
-5.037153139710426331e-02 -3.481550514698028564e-02 1.135461777448654175e-02 -1.748032309114933014e-02 2.415448054671287537e-02 1.229302436113357544e-01 4.046971723437309265e-02 1.192214991897344589e-02 6.907288730144500732e-02 -1.616926491260528564e-01 -1.690582334995269775e-01 -4.185601323843002319e-02 9.552400559186935425e-02 -1.806994378566741943e-01 1.265887729823589325e-02 -3.194160759449005127e-01 -1.593592017889022827e-01 -2.975831329822540283e-01 2.388684898614883423e-01 8.772148936986923218e-02 -1.409602118656039238e-03 -3.294556736946105957e-01 6.691216677427291870e-02 3.092406392097473145e-01 3.296126797795295715e-02 3.309678137302398682e-01 1.777984797954559326e-01 3.812565207481384277e-01 9.253896027803421021e-02 6.110822036862373352e-02 -2.893054187297821045e-01 -4.673549160361289978e-02
1.928820610046386719e-01 -1.192210838198661804e-01 -1.250015348196029663e-01 2.255453318357467651e-01 4.068532213568687439e-02 -1.575870960950851440e-01 6.021829694509506226e-02 7.040076702833175659e-02 5.139430612325668335e-02 8.213548921048641205e-03 -2.800577878952026367e-01 8.214949071407318115e-02 3.811826929450035095e-02 7.623568177223205566e-02 5.586676672101020813e-02 -8.558037132024765015e-02 -8.989097177982330322e-02 -8.856070786714553833e-02 9.599770605564117432e-02 -3.100675716996192932e-02 -3.427881002426147461e-02 -4.271620213985443115e-01 1.838733851909637451e-01 2.532688975334167480e-01 9.170471876859664917e-02 1.067608222365379333e-01 2.245431393384933472e-01 3.289877176284790039e-01 1.264916807413101196e-01 1.912361830472946167e-01 -4.418992400169372559e-01 8.609172701835632324e-02
9.229495376348495483e-02 2.541319131851196289e-01 2.432591915130615234e-01 -1.129425689578056335e-02 -9.230554132955148816e-05 -8.086870610713958740e-02 -4.435566440224647522e-02 1.666414737701416016e-01 7.115988526493310928e-03 1.932656168937683105e-01 -2.295472472906112671e-01 -1.584374457597732544e-01 2.871516533195972443e-02 -1.422975063323974609e-01 2.505168020725250244e-01 3.601760864257812500e-01 -7.167062163352966309e-02 -2.049891799688339233e-01 -1.011063531041145325e-01 -4.430693387985229492e-02 -1.697695404291152954e-01 -2.627671882510185242e-02 -2.043558061122894287e-01 1.629659235477447510e-01 -1.470407694578170776e-01 1.033218577504158020e-01 1.267480701208114624e-01 3.692468702793121338e-01 1.726973205804824829e-01 3.256198465824127197e-01 -6.325234472751617432e-02 1.443318873643875122e-01
1.912512332201004028e-01 1.821469701826572418e-02 -5.474979802966117859e-02 -4.904957488179206848e-03 -2.660003602504730225e-01 1.795012950897216797e-01 -1.198186278343200684e-01 2.910373806953430176e-01 8.937492966651916504e-02 -1.367021650075912476e-01 -2.568193078041076660e-01 -1.096801012754440308e-01 -9.437215328216552734e-02 -6.535056978464126587e-02 1.457362920045852661e-01 1.311722099781036377e-01 -4.380889236927032471e-01 -2.618706226348876953e-01 -3.788414597511291504e-02 -1.098919734358787537e-01 1.143982857465744019e-01 -2.175136208534240723e-01 -5.914122983813285828e-02 -7.191067188978195190e-02 -1.773067414760589600e-01 -2.549312263727188110e-02 5.945639684796333313e-02 1.887118965387344360e-01 1.182632148265838623e-01 1.154364049434661865e-01 -2.040327191352844238e-01 3.442333638668060303e-01
-5.882661789655685425e-02 1.469700783491134644e-01 3.532551825046539307e-01 2.933823764324188232e-01 -6.266632676124572754e-02 1.924605518579483032e-01 -1.596786677837371826e-01 3.567082583904266357e-01 -2.269662618637084961e-01 5.377562716603279114e-02 3.751798346638679504e-02 -7.592406868934631348e-02 1.357011348009109497e-01 3.672165051102638245e-02 -7.915370166301727295e-02 1.887187063694000244e-01 -2.396842986345291138e-01 -3.669525980949401855e-01 -6.077658012509346008e-02 7.525288313627243042e-02 -1.777180284261703491e-01 -2.170837521553039551e-01 1.214282959699630737e-01 -9.246625751256942749e-02 4.072783514857292175e-02 5.649872496724128723e-02 -1.127837970852851868e-01 3.813295811414718628e-02 1.812929660081863403e-01 1.189434528350830078e-01 -2.530063986778259277e-01 1.167652904987335205e-01
-1.101226434111595154e-01 3.820654153823852539e-01 -1.149297580122947693e-01 -1.873973459005355835e-01 -4.966315254569053650e-02 -2.229854762554168701e-01 -2.240291088819503784e-01 2.838564813137054443e-01 1.229649186134338379e-01 1.700709164142608643e-01 5.220488831400871277e-02 1.979406177997589111e-02 -6.472179293632507324e-02 -1.532967295497655869e-02 -1.822400242090225220e-01 1.937870681285858154e-01 -1.421513110399246216e-01 -1.856227964162826538e-01 -2.274423241615295410e-01 4.068047553300857544e-02 -3.737225234508514404e-01 -1.834422945976257324e-01 1.613324731588363647e-01 -8.674613386392593384e-02 -1.696315407752990723e-02 1.814460456371307373e-01 -1.606989204883575439e-01 1.637130379676818848e-01 2.747090756893157959e-01 -5.840283632278442383e-02 -3.602294251322746277e-02 8.566841483116149902e-02
-1.109743490815162659e-01 -1.257797777652740479e-01 -1.827439516782760620e-01 1.342540234327316284e-01 -9.189373999834060669e-02 2.214832790195941925e-02 -7.120075076818466187e-02 3.422461450099945068e-01 1.135986968874931335e-01 -3.103458881378173828e-01 -1.791340261697769165e-01 7.758619636297225952e-02 4.188869521021842957e-02 -4.216751083731651306e-02 -7.946295291185379028e-02 -9.408840537071228027e-02 2.181214280426502228e-02 -3.022763431072235107e-01 8.275714516639709473e-02 -4.238406568765640259e-02 -3.079624176025390625e-01 -1.704817265272140503e-01 3.445380553603172302e-02 1.466256976127624512e-01 1.693734377622604370e-01 2.260999232530593872e-01 2.377193868160247803e-01 3.176314830780029297e-01 3.063592612743377686e-01 -2.679443173110485077e-02 -2.022304683923721313e-01 5.930543318390846252e-02
1.074823178350925446e-02 3.773286044597625732e-01 -1.465491950511932373e-01 7.340485695749521255e-03 -3.770645856857299805e-01 -1.990078836679458618e-01 7.684022933244705200e-02 1.002551168203353882e-01 2.994086220860481262e-02 1.686929464340209961e-01 -1.158162578940391541e-02 -1.129681430757045746e-02 -1.993249356746673584e-01 1.765450090169906616e-01 -2.080456763505935669e-01 8.775977790355682373e-02 -3.489777743816375732e-01 -2.296206653118133545e-01 9.179566055536270142e-02 -8.530358783900737762e-03 -6.443857401609420776e-02 -1.522270292043685913e-01 1.312764734029769897e-01 1.150293424725532532e-01 1.194746568799018860e-01 2.736783623695373535e-01 5.313244462013244629e-02 2.879812195897102356e-02 -7.389076799154281616e-02 1.888154000043869019e-01 -1.768035292625427246e-01 -2.841527760028839111e-01
8.199357986450195312e-02 2.601787634193897247e-02 -4.749950394034385681e-02 5.498940125107765198e-02 1.901961863040924072e-01 5.442048609256744385e-02 -3.733171522617340088e-01 9.201067686080932617e-02 -1.584691852331161499e-01 3.245585411787033081e-02 -1.718642413616180420e-01 -4.298602417111396790e-02 2.509374320507049561e-01 -4.306406155228614807e-02 -1.906809657812118530e-01 7.184885442256927490e-02 -1.798310875892639160e-01 -2.293916493654251099e-01 2.009163051843643188e-01 -1.975276172161102295e-01 -2.844598330557346344e-02 -1.195534020662307739e-01 7.864766567945480347e-02 3.686116635799407959e-01 -4.700488597154617310e-02 1.451580673456192017e-01 4.282415807247161865e-01 2.960160970687866211e-01 1.102068796753883362e-01 6.325424183160066605e-03 8.923433721065521240e-02 -2.245452441275119781e-02
-7.672081142663955688e-02 -3.090127371251583099e-02 -6.188634410500526428e-02 1.299913823604583740e-01 2.616715431213378906e-01 -7.133027911186218262e-02 -3.305954933166503906e-01 1.518309116363525391e-01 -1.091027557849884033e-01 2.491253055632114410e-02 -3.413853943347930908e-01 -8.257425576448440552e-02 2.498321682214736938e-01 -1.542675793170928955e-01 -1.998695582151412964e-01 9.228215366601943970e-02 -2.737686038017272949e-01 -1.781159639358520508e-01 1.788391359150409698e-02 1.216572076082229614e-01 -9.759154915809631348e-02 -2.277792394161224365e-01 1.607199758291244507e-01 2.811173498630523682e-01 7.784991711378097534e-02 2.529361285269260406e-02 2.410232871770858765e-01 2.073146849870681763e-01 2.265992462635040283e-01 -5.011402815580368042e-02 4.495766758918762207e-02 -2.103530168533325195e-01
-1.090342104434967041e-01 2.620120644569396973e-01 7.335157133638858795e-03 -1.368343923240900040e-02 -2.671301662921905518e-01 -8.376016467809677124e-02 3.383073955774307251e-02 2.284046113491058350e-01 -7.675234228372573853e-03 9.745293110609054565e-02 4.978265985846519470e-02 8.719698339700698853e-02 1.006356906145811081e-02 4.388716444373130798e-02 2.407193183898925781e-01 -1.390268653631210327e-01 -8.687749505043029785e-02 -3.042721152305603027e-01 -3.920193314552307129e-01 1.948403865098953247e-01 4.710424691438674927e-03 9.875951707363128662e-02 3.809060752391815186e-01 2.070694416761398315e-01 -6.827940046787261963e-02 5.634745210409164429e-02 -5.776498839259147644e-02 6.975942850112915039e-02 3.155606687068939209e-01 2.625840306282043457e-01 -7.568315416574478149e-02 -9.371484071016311646e-02
7.301420718431472778e-02 2.723665535449981689e-01 1.228776946663856506e-02 -1.229919195175170898e-01 -2.818191647529602051e-01 -7.642813771963119507e-02 -2.204206436872482300e-01 -2.935177087783813477e-01 1.977558620274066925e-02 -3.642822504043579102e-01 -2.705772817134857178e-01 -5.758717283606529236e-02 9.801387041807174683e-02 -5.783268809318542480e-02 2.426019683480262756e-02 7.483005523681640625e-02 -1.920595318078994751e-01 -3.410219550132751465e-01 2.179902419447898865e-02 -1.448269784450531006e-01 -9.981676004827022552e-03 -8.209861069917678833e-02 9.451122581958770752e-02 2.221292704343795776e-01 8.814888074994087219e-03 -3.314806520938873291e-02 3.466112315654754639e-01 6.187573447823524475e-02 -3.511221334338188171e-02 2.654467709362506866e-02 -2.992479801177978516e-01 8.243937045335769653e-03
4.738970473408699036e-02 1.821219325065612793e-01 3.212638199329376221e-01 -6.798922549933195114e-03 5.957364663481712341e-02 -3.097067773342132568e-01 -5.548765137791633606e-02 4.826015233993530273e-01 -1.882956014014780521e-03 -1.700350642204284668e-01 -7.572337239980697632e-02 2.316573858261108398e-01 2.223119586706161499e-01 -3.375748172402381897e-02 2.079091966152191162e-01 5.666061118245124817e-02 -1.857923865318298340e-01 1.659424975514411926e-02 -1.604212522506713867e-01 1.556500792503356934e-01 -9.794700145721435547e-02 -2.885986268520355225e-01 1.118458732962608337e-01 7.701373845338821411e-02 7.001587748527526855e-02 6.679817289113998413e-02 1.688939630985260010e-01 -1.920534670352935791e-02 2.451193332672119141e-01 1.691188365221023560e-01 8.589502424001693726e-02 1.008212417364120483e-01
1.553352177143096924e-01 1.157784834504127502e-02 -2.188312634825706482e-02 2.014315426349639893e-01 5.517600476741790771e-02 -1.827105581760406494e-01 -6.868796795606613159e-02 -6.912089884281158447e-03 -1.143002137541770935e-01 -2.502377927303314209e-01 -3.012663722038269043e-01 8.286743611097335815e-02 -3.005844540894031525e-02 -5.731559917330741882e-02 -2.450632750988006592e-01 -3.264739364385604858e-02 2.410028502345085144e-02 -4.969285055994987488e-02 -2.282892763614654541e-01 1.071666628122329712e-01 -1.182545870542526245e-01 -1.686644703149795532e-01 1.556567400693893433e-01 3.273208439350128174e-01 2.282768934965133667e-01 2.478004693984985352e-01 2.505022883415222168e-01 4.130078256130218506e-01 5.794701725244522095e-02 2.185203433036804199e-01 -1.280708909034729004e-01 7.968062534928321838e-03
-5.397908017039299011e-02 -9.384217672049999237e-03 4.149930551648139954e-02 2.972724288702011108e-02 -2.127581089735031128e-01 -1.190441399812698364e-01 -3.197602629661560059e-01 2.967302203178405762e-01 3.427227959036827087e-02 8.390816301107406616e-02 -1.940716356039047241e-01 2.203985154628753662e-01 -2.914042174816131592e-01 2.280527651309967041e-01 -3.325263783335685730e-02 -3.627490997314453125e-02 -1.592431217432022095e-01 -5.389116704463958740e-02 -4.701017215847969055e-02 -1.050348952412605286e-01 1.247550919651985168e-01 5.455692112445831299e-02 3.439829051494598389e-01 7.707542181015014648e-02 -1.048690751194953918e-01 1.609875559806823730e-01 3.437008559703826904e-01 1.324521452188491821e-01 2.797479629516601562e-01 2.425729036331176758e-01 -1.115948408842086792e-01 -6.638012826442718506e-02
-2.074302732944488525e-01 2.517312765121459961e-01 -1.238342598080635071e-01 1.001926511526107788e-01 -1.012881621718406677e-01 -2.925576567649841309e-01 1.824583671987056732e-02 -6.629269570112228394e-02 -5.164052546024322510e-02 -4.224091302603483200e-03 1.149480715394020081e-01 -6.581135839223861694e-02 -1.901935786008834839e-01 7.549498975276947021e-02 6.591348350048065186e-02 2.762019038200378418e-01 -1.828391999006271362e-01 -1.778065711259841919e-01 -2.285422086715698242e-01 3.845866024494171143e-02 -2.591758072376251221e-01 -2.031213343143463135e-01 -3.494686633348464966e-02 -5.542712286114692688e-02 2.535336911678314209e-01 1.513120383024215698e-01 4.917158484458923340e-01 5.671807751059532166e-02 5.351331830024719238e-02 1.979406923055648804e-01 -1.354793757200241089e-01 2.940844185650348663e-02
1.239210963249206543e-01 -1.669805198907852173e-01 -4.160261154174804688e-02 -2.958446368575096130e-02 1.317258328199386597e-01 -2.858993113040924072e-01 -2.263098061084747314e-01 2.543465793132781982e-01 -7.823562622070312500e-02 -1.488914489746093750e-01 -7.639355957508087158e-02 1.999192498624324799e-02 1.146016940474510193e-01 -4.250365495681762695e-02 -3.772182157263159752e-03 -6.285220850259065628e-03 -1.464656144380569458e-01 -1.678798645734786987e-01 1.977359503507614136e-01 -1.407413929700851440e-01 -6.682676263153553009e-03 -1.320009678602218628e-01 2.785841524600982666e-01 2.945204377174377441e-01 -1.301893144845962524e-01 -9.499829262495040894e-02 1.764013767242431641e-01 5.549243092536926270e-01 -6.608866155147552490e-02 9.629216045141220093e-02 -1.410647034645080566e-01 -2.650402113795280457e-02
-7.779081910848617554e-02 -2.060803323984146118e-01 -1.352317482233047485e-01 -8.944398164749145508e-02 -5.988164991140365601e-02 -8.601241745054721832e-03 -1.766646951436996460e-01 4.738035053014755249e-02 2.755012810230255127e-01 -1.443227082490921021e-01 -3.235332369804382324e-01 2.241617441177368164e-01 -6.581690907478332520e-02 7.864700257778167725e-02 7.206341624259948730e-02 1.250595040619373322e-02 -1.804735660552978516e-01 -1.209954023361206055e-01 -2.343615889549255371e-01 -2.155652046203613281e-01 -1.710861921310424805e-01 -1.506156623363494873e-01 1.645237803459167480e-01 3.681487590074539185e-02 2.165031433105468750e-01 9.762350469827651978e-02 -3.460446372628211975e-02 2.746529877185821533e-01 2.972548007965087891e-01 6.604792177677154541e-02 -3.976696431636810303e-01 8.760464936494827271e-02
-8.802802860736846924e-02 2.515172660350799561e-01 4.055888950824737549e-02 1.723675131797790527e-01 2.396033853292465210e-01 -3.174165487289428711e-01 -6.349424272775650024e-02 4.865902662277221680e-02 -2.566960752010345459e-01 -1.130414288491010666e-02 -2.114708572626113892e-01 1.252644509077072144e-02 6.999925244599580765e-03 -1.635202169418334961e-01 1.541267335414886475e-01 1.809742450714111328e-01 -2.934059202671051025e-01 -2.818200886249542236e-01 1.644868850708007812e-01 2.079682499170303345e-01 -6.372681260108947754e-02 -2.087024003267288208e-01 1.146483328193426132e-02 1.355039793998003006e-02 3.956710279453545809e-04 -1.738309487700462341e-02 -7.127823680639266968e-02 3.150827065110206604e-02 1.546406745910644531e-01 2.662567496299743652e-01 -3.775374889373779297e-01 -1.068383380770683289e-01
1.047225296497344971e-01 1.609387397766113281e-01 -5.355520173907279968e-02 -2.921781316399574280e-02 -9.255142509937286377e-02 2.571562770754098892e-03 -1.020630896091461182e-01 6.544064730405807495e-02 1.246862933039665222e-01 2.009422928094863892e-01 1.162660047411918640e-01 -1.115593835711479187e-01 3.806176483631134033e-01 -1.311322301626205444e-01 -1.444021612405776978e-01 -4.761892184615135193e-02 -4.912871718406677246e-01 1.180927231907844543e-01 -5.907597765326499939e-02 7.874103635549545288e-02 -2.238250523805618286e-01 -1.025841534137725830e-01 1.167359054088592529e-01 -1.030809357762336731e-01 -6.736337393522262573e-02 1.488946229219436646e-01 4.581596553325653076e-01 1.283324211835861206e-01 2.685652486979961395e-02 3.998890146613121033e-02 -2.219234853982925415e-01 1.205620691180229187e-01
9.681416302919387817e-02 1.180147379636764526e-01 3.090844675898551941e-02 1.175621673464775085e-01 1.008019223809242249e-01 6.342846900224685669e-02 -1.817866712808609009e-01 -9.162882715463638306e-02 1.553055793046951294e-01 -1.093318462371826172e-01 -1.019004806876182556e-01 2.998012490570545197e-02 1.931402087211608887e-01 1.364141143858432770e-02 3.641287237405776978e-02 -1.235443502664566040e-01 -1.874075233936309814e-01 -2.546726763248443604e-01 -2.287614196538925171e-01 -1.938411593437194824e-01 -8.888933062553405762e-02 -2.957382798194885254e-01 -1.494879834353923798e-02 2.749030292034149170e-01 4.854059591889381409e-02 3.975132703781127930e-01 1.931401044130325317e-01 1.553929001092910767e-01 -2.677875459194183350e-01 2.024165391921997070e-01 -9.435208886861801147e-02 -3.168775439262390137e-01
-2.104656249284744263e-01 1.669106632471084595e-01 2.059361189603805542e-01 -5.992408469319343567e-02 -9.195949137210845947e-02 1.138298064470291138e-01 1.021551042795181274e-01 3.128064572811126709e-01 -2.308979034423828125e-01 5.824805423617362976e-02 -1.968221738934516907e-03 5.274079367518424988e-02 2.486092410981655121e-02 1.729324609041213989e-01 2.571758814156055450e-02 4.790668189525604248e-02 -3.590017855167388916e-01 -4.225516319274902344e-01 -2.813917696475982666e-01 1.610169932246208191e-02 -1.036866754293441772e-01 -1.966148465871810913e-01 -1.030876114964485168e-01 2.892307341098785400e-01 -3.783543035387992859e-02 1.590363383293151855e-01 -1.265418678522109985e-01 1.958430856466293335e-01 -1.185575965791940689e-02 4.442882165312767029e-02 -2.091163396835327148e-01 4.094618186354637146e-02
-1.140748560428619385e-01 3.432558476924896240e-01 -2.523825876414775848e-02 9.538950771093368530e-02 -1.319256126880645752e-01 1.242075711488723755e-01 -4.083276167511940002e-02 1.804400980472564697e-01 -1.900847405195236206e-01 6.460519880056381226e-02 -1.306654959917068481e-01 1.744289249181747437e-01 1.040454730391502380e-01 2.440491765737533569e-01 -1.146749928593635559e-01 2.472084015607833862e-01 -3.431469500064849854e-01 -2.961343387141823769e-03 -9.652636200189590454e-02 1.262209564447402954e-01 -3.119870647788047791e-02 -1.923056989908218384e-01 1.325169801712036133e-01 3.260812163352966309e-01 -9.248828887939453125e-02 1.432939171791076660e-01 1.646670699119567871e-01 -7.770918309688568115e-02 2.904484868049621582e-01 3.267675638198852539e-01 3.928853943943977356e-02 1.188252493739128113e-02
-2.538867481052875519e-02 4.512370228767395020e-01 -3.248567283153533936e-01 -3.771609440445899963e-02 -2.130008637905120850e-01 -3.366278409957885742e-01 1.217390000820159912e-01 9.059208631515502930e-02 7.863555103540420532e-02 6.557366997003555298e-02 -1.536637395620346069e-01 -2.353795617818832397e-02 1.426364034414291382e-01 -5.827482417225837708e-02 -1.302177757024765015e-01 2.971053421497344971e-01 -1.773124188184738159e-01 -1.730082780122756958e-01 1.470504850149154663e-01 -1.563086807727813721e-01 -1.579352468252182007e-02 -1.161116734147071838e-01 1.265693902969360352e-01 6.747469305992126465e-02 1.619329750537872314e-01 7.687976211309432983e-02 2.253890782594680786e-01 1.753181815147399902e-01 8.453471213579177856e-02 -4.464062675833702087e-02 -2.181187272071838379e-01 -1.770192235708236694e-01
-9.546200186014175415e-02 2.346371114253997803e-01 -1.279234737157821655e-01 7.878137379884719849e-02 -9.388884156942367554e-02 1.436976194381713867e-01 -1.313281953334808350e-01 1.811852455139160156e-01 2.045540809631347656e-01 2.234883755445480347e-01 -2.106332033872604370e-01 2.357569187879562378e-01 7.191114872694015503e-02 -2.315582521259784698e-02 1.652816236019134521e-01 -2.136381156742572784e-02 -4.028860330581665039e-01 -5.201854556798934937e-02 -5.296444147825241089e-02 -2.736616134643554688e-01 4.490165784955024719e-02 -2.662602625787258148e-02 2.399117946624755859e-01 2.560751736164093018e-01 1.730349212884902954e-01 1.812392026185989380e-01 -7.194395177066326141e-03 2.658942639827728271e-01 1.277389675378799438e-01 2.908694148063659668e-01 -7.167788594961166382e-02 1.808063872158527374e-02
7.570258341729640961e-03 2.496606558561325073e-01 5.507357418537139893e-02 -1.588822156190872192e-01 -1.241326034069061279e-01 -9.419552050530910492e-03 1.316080540418624878e-01 2.296919235959649086e-03 1.068953350186347961e-01 -2.209464460611343384e-01 -4.389007762074470520e-02 -9.271441958844661713e-03 3.321783244609832764e-01 -1.453728228807449341e-01 -1.787094473838806152e-01 1.128802523016929626e-01 -1.805818825960159302e-01 -2.043512612581253052e-01 1.309079080820083618e-01 9.193183481693267822e-02 -1.855291277170181274e-01 -2.011450380086898804e-01 1.231521070003509521e-01 3.864397108554840088e-01 2.089542895555496216e-02 1.852832138538360596e-01 2.213676273822784424e-01 -2.297990024089813232e-01 7.313828915357589722e-02 2.365113003179430962e-03 -3.910165429115295410e-01 6.272567808628082275e-02
6.080418080091476440e-02 -1.123834401369094849e-01 -2.364377379417419434e-01 1.083761304616928101e-01 -2.149375714361667633e-02 -3.033493459224700928e-02 -2.924374490976333618e-02 4.962173104286193848e-02 1.354248728603124619e-02 -2.195748686790466309e-01 -1.057632118463516235e-01 3.029062785208225250e-02 -1.647187769412994385e-02 4.048250243067741394e-02 -5.709187313914299011e-02 -4.148288816213607788e-02 6.716041266918182373e-02 -2.195616960525512695e-01 -1.913141906261444092e-01 1.214899718761444092e-01 -1.147097200155258179e-01 -1.605025678873062134e-01 1.191220581531524658e-01 3.836146593093872070e-01 6.966106593608856201e-02 3.514674007892608643e-01 3.462495803833007812e-01 4.344925284385681152e-01 -4.122886434197425842e-02 2.506616711616516113e-01 -1.597169488668441772e-01 1.117625907063484192e-01
2.107392698526382446e-01 2.170375287532806396e-01 -9.998738765716552734e-02 -5.153036490082740784e-02 -1.817054152488708496e-01 2.048956155776977539e-01 3.285012394189834595e-02 1.701630800962448120e-01 1.736012399196624756e-01 4.949631914496421814e-02 -1.599165797233581543e-01 3.530935198068618774e-02 2.134963124990463257e-01 1.055841892957687378e-01 6.153106689453125000e-02 -3.845603350782766938e-05 -1.933634430170059204e-01 -1.072811037302017212e-01 -3.303107917308807373e-01 -1.433149278163909912e-01 -1.356561034917831421e-01 8.553940802812576294e-02 1.361966431140899658e-01 8.736120164394378662e-02 -9.492158144712448120e-02 4.611449539661407471e-01 -4.139541462063789368e-02 5.521591752767562866e-02 2.040449231863021851e-01 2.730732858180999756e-01 -3.121868371963500977e-01 1.843205280601978302e-02
2.334814965724945068e-01 1.664289981126785278e-01 1.389510333538055420e-01 2.414000332355499268e-01 -8.022736012935638428e-02 1.485524624586105347e-01 -2.590491473674774170e-01 -2.178797498345375061e-02 5.596683174371719360e-02 -3.267417848110198975e-02 1.500537097454071045e-01 -5.393351241946220398e-02 -1.187823638319969177e-01 -2.041824012994766235e-01 -2.032448947429656982e-01 7.556340843439102173e-02 -2.779356539249420166e-01 -1.884495615959167480e-01 -9.266975335776805878e-03 2.315845191478729248e-01 -4.908259958028793335e-02 -1.988153904676437378e-01 3.030827268958091736e-02 2.201509028673171997e-01 2.923938333988189697e-01 1.186130046844482422e-01 2.611050009727478027e-01 3.476846218109130859e-01 7.240010052919387817e-02 2.290868610143661499e-01 -3.494751080870628357e-02 -7.943779230117797852e-02
4.980919510126113892e-02 1.369888484477996826e-01 2.623522877693176270e-01 -1.523300260305404663e-01 -4.254905134439468384e-02 1.081843301653862000e-01 -1.140574365854263306e-01 3.532904684543609619e-01 1.096509322524070740e-01 -1.962170600891113281e-01 2.451410740613937378e-01 5.644320324063301086e-02 -4.897761344909667969e-02 -1.920677125453948975e-01 -1.071491390466690063e-01 -2.664338424801826477e-02 -2.472418248653411865e-01 -3.187756240367889404e-01 -1.373119652271270752e-01 3.409506380558013916e-02 -2.134166099131107330e-02 -3.531796336174011230e-01 -1.119493022561073303e-01 -1.981923705898225307e-04 -1.145919039845466614e-02 4.116427302360534668e-01 6.871088594198226929e-02 8.642085641622543335e-02 1.317772865295410156e-01 -1.645540148019790649e-01 -1.257161945104598999e-01 8.713435381650924683e-02
1.284723579883575439e-01 -1.057088822126388550e-01 -2.585540525615215302e-02 -3.573879301548004150e-01 5.268592387437820435e-02 -1.805082894861698151e-02 4.428488388657569885e-02 3.225835561752319336e-01 1.437984555959701538e-01 1.115628257393836975e-01 9.828514419496059418e-03 -1.871777772903442383e-01 2.972855865955352783e-01 1.312745213508605957e-01 -9.863569587469100952e-02 1.358028128743171692e-02 -3.501847982406616211e-01 -3.363429009914398193e-01 -1.952970921993255615e-01 -9.764440357685089111e-02 -3.534170240163803101e-02 -1.690452396869659424e-01 -5.779210105538368225e-02 -1.008598431944847107e-01 -1.113745346665382385e-01 1.641095131635665894e-01 6.820776313543319702e-02 3.773511946201324463e-01 8.162236958742141724e-02 6.015337631106376648e-02 -5.783427506685256958e-02 -1.557048410177230835e-01
2.683880329132080078e-01 8.375387638807296753e-02 2.842520475387573242e-01 -3.296107649803161621e-01 -1.905209124088287354e-01 -1.683674752712249756e-01 -5.680776387453079224e-02 2.559119760990142822e-01 5.324196815490722656e-02 -2.304765582084655762e-01 -8.789618313312530518e-02 -1.385024189949035645e-01 -5.551912635564804077e-02 8.215402066707611084e-02 -4.801871255040168762e-02 2.673851549625396729e-01 -3.712312579154968262e-01 -3.014016747474670410e-01 1.959961093962192535e-02 -3.063732683658599854e-01 -4.890221171081066132e-03 -1.221988499164581299e-01 1.493886113166809082e-01 1.065329015254974365e-01 4.830401763319969177e-02 -1.162097007036209106e-01 8.310218900442123413e-02 -5.876932758837938309e-03 -4.021667689085006714e-02 1.290718615055084229e-01 -1.247372999787330627e-01 5.924331396818161011e-02
-8.354243636131286621e-02 -6.929352134466171265e-02 1.945363581180572510e-01 -1.580897718667984009e-02 2.532346732914447784e-02 7.898912578821182251e-02 -2.043920904397964478e-01 1.589315384626388550e-01 1.297890096902847290e-01 2.627843022346496582e-01 -2.060995250940322876e-01 4.182092100381851196e-02 -1.807904392480850220e-01 2.023625224828720093e-01 -4.864516481757164001e-02 4.866486042737960815e-02 -1.375285387039184570e-01 -1.673701852560043335e-01 -2.302716225385665894e-01 2.489316090941429138e-02 5.840981006622314453e-02 1.224598139524459839e-01 4.440670013427734375e-01 -2.200295962393283844e-02 4.754718765616416931e-02 5.733567103743553162e-02 3.662598133087158203e-01 1.330501884222030640e-01 2.642758488655090332e-01 1.969574093818664551e-01 -2.913794517517089844e-01 1.094277761876583099e-02
-8.276583999395370483e-02 2.416654229164123535e-01 2.998819053173065186e-01 -5.985442548990249634e-03 2.261077612638473511e-01 -2.539018392562866211e-01 -6.994220428168773651e-03 4.911118149757385254e-01 1.601609401404857635e-02 9.096968173980712891e-02 -1.516168862581253052e-01 4.421371221542358398e-02 -1.879774481058120728e-01 -1.402517259120941162e-01 2.174578756093978882e-01 -1.020591855049133301e-01 -3.482120037078857422e-01 -7.983358204364776611e-02 -2.121680676937103271e-01 8.588809520006179810e-02 -4.124752711504697800e-03 -1.491831541061401367e-01 -9.430442750453948975e-02 1.520310789346694946e-01 -7.389777898788452148e-02 -5.588191375136375427e-02 2.037940621376037598e-01 1.374422609806060791e-01 1.234998628497123718e-01 -1.744608208537101746e-02 -1.447720825672149658e-01 4.415238276124000549e-02
-2.213182896375656128e-01 1.326377689838409424e-01 7.621976733207702637e-02 2.359617501497268677e-02 -8.233426511287689209e-02 9.000466205179691315e-03 1.866874694824218750e-01 -2.070561796426773071e-02 -6.685723364353179932e-02 9.623000025749206543e-02 -2.253074645996093750e-01 1.393907964229583740e-01 -1.739932000637054443e-01 -7.993508130311965942e-02 -8.001206815242767334e-02 1.877399533987045288e-01 -5.885828286409378052e-02 -6.854273378849029541e-02 -2.231677323579788208e-01 -1.167319491505622864e-01 -4.166846573352813721e-01 -1.751269847154617310e-01 4.728526473045349121e-01 -7.756739854812622070e-02 2.366106025874614716e-02 1.568915396928787231e-01 1.236449554562568665e-01 2.798791229724884033e-01 1.941476911306381226e-01 1.267290562391281128e-01 -1.868132650852203369e-01 9.869689494371414185e-02
-1.173540391027927399e-02 1.586028784513473511e-01 1.766046136617660522e-01 7.446336746215820312e-02 -4.556609317660331726e-02 2.145502716302871704e-02 -2.920098006725311279e-01 2.940054237842559814e-01 2.833161354064941406e-01 2.247961908578872681e-01 -2.041564434766769409e-01 2.311034351587295532e-01 -2.791064679622650146e-01 1.408734023571014404e-01 1.100647523999214172e-01 -1.463583409786224365e-01 -2.962908744812011719e-01 2.690520882606506348e-02 -1.021248549222946167e-01 -4.963584244251251221e-02 4.580300883390009403e-04 -1.496931761503219604e-01 1.643143296241760254e-01 1.965118758380413055e-02 -4.075631871819496155e-02 -4.085234552621841431e-02 1.691222786903381348e-01 2.608546614646911621e-01 2.825873494148254395e-01 2.647733688354492188e-01 -4.349316284060478210e-02 -5.940052121877670288e-02
9.673538804054260254e-02 3.128002882003784180e-01 1.589298695325851440e-01 -6.907179206609725952e-02 1.190983280539512634e-01 1.655607521533966064e-01 -1.443644464015960693e-01 3.862269520759582520e-01 1.984525769948959351e-01 -6.203305721282958984e-02 6.942716240882873535e-02 -1.903150230646133423e-02 6.420834362506866455e-02 2.999368906021118164e-01 2.350643575191497803e-01 1.436288934201002121e-02 -2.141386829316616058e-02 -1.828584820032119751e-01 -1.181951537728309631e-01 -6.985381245613098145e-02 -1.513087749481201172e-01 -3.056654930114746094e-01 8.307047933340072632e-02 6.205764412879943848e-02 1.707915812730789185e-01 1.320558637380599976e-01 -1.039271876215934753e-01 3.664557933807373047e-01 -1.609826385974884033e-01 1.148605495691299438e-01 -1.951226890087127686e-01 6.706577539443969727e-02
2.205146290361881256e-02 2.161344885826110840e-01 -2.130503207445144653e-02 -2.472001463174819946e-01 3.608429804444313049e-02 2.115343362092971802e-01 4.776352643966674805e-02 1.857476383447647095e-01 3.714105859398841858e-02 3.708278015255928040e-02 -8.168672025203704834e-02 2.316605299711227417e-01 3.550030291080474854e-02 1.510240286588668823e-01 1.291416883468627930e-01 1.758483797311782837e-01 -1.040111929178237915e-01 -2.947413921356201172e-02 -6.931119412183761597e-02 6.367335561662912369e-03 -1.279595494270324707e-01 -2.832220494747161865e-01 4.483970105648040771e-01 3.479379415512084961e-01 -3.663681149482727051e-01 5.877587571740150452e-02 1.590498685836791992e-01 1.985893696546554565e-01 -5.090906843543052673e-02 1.494940966367721558e-01 -9.870304167270660400e-02 -3.612283244729042053e-02
1.348104625940322876e-01 2.782823741436004639e-01 3.813004791736602783e-01 7.556176930665969849e-02 -2.551068365573883057e-02 -3.233270049095153809e-01 -1.522134989500045776e-01 3.448358774185180664e-01 -1.672819256782531738e-02 -1.152053400874137878e-01 4.970290698111057281e-03 2.852631509304046631e-01 -2.898516133427619934e-02 -4.921036213636398315e-02 2.064738124608993530e-01 5.624499544501304626e-02 -2.909085750579833984e-01 -1.892510354518890381e-01 -1.915022879838943481e-01 2.296171635389328003e-01 1.504208706319332123e-02 -1.702251881361007690e-01 -7.245756685733795166e-03 7.040394097566604614e-02 -1.623730659484863281e-01 -3.396244952455163002e-03 2.130641192197799683e-01 -2.049126895144581795e-03 1.958710402250289917e-01 -7.219626009464263916e-02 -4.121184721589088440e-02 2.997761219739913940e-02
-1.829181462526321411e-01 8.672492206096649170e-02 1.485040783882141113e-01 -1.946492046117782593e-01 -1.447416245937347412e-01 -8.556427061557769775e-02 1.289169490337371826e-01 1.578694581985473633e-01 2.029289454221725464e-01 -5.839620158076286316e-02 -3.090589344501495361e-01 1.953059807419776917e-02 -3.426661714911460876e-02 1.525310799479484558e-02 -2.527814209461212158e-01 -7.265672832727432251e-02 1.984788477420806885e-02 -3.963230848312377930e-01 -3.024123311042785645e-01 -2.059286534786224365e-01 -2.497894316911697388e-01 -1.745222806930541992e-01 2.630440592765808105e-01 -4.268048703670501709e-02 -9.535864740610122681e-02 2.095922082662582397e-01 -7.503747195005416870e-02 7.411855459213256836e-02 2.157223224639892578e-01 2.201645076274871826e-01 6.091003119945526123e-02 -1.155140809714794159e-02
1.148666292428970337e-01 5.664269253611564636e-02 -3.177489712834358215e-02 4.617778118699789047e-03 9.844882041215896606e-02 -4.834127426147460938e-02 -1.643650531768798828e-01 1.914706081151962280e-01 -1.592426151037216187e-01 -1.333808004856109619e-01 7.629358768463134766e-02 -1.565283350646495819e-02 5.334871262311935425e-02 2.868880145251750946e-02 -7.716397196054458618e-02 6.116998940706253052e-02 2.049877494573593140e-01 -2.873522341251373291e-01 -5.083447694778442383e-02 1.470251083374023438e-01 -7.006639242172241211e-02 -1.461705379188060760e-02 2.117505222558975220e-01 1.994150131940841675e-01 2.850881218910217285e-01 3.666784167289733887e-01 3.107934892177581787e-01 4.200857579708099365e-01 -5.490048788487911224e-03 2.522729039192199707e-01 -1.057600826025009155e-01 2.052110582590103149e-01
-1.589383631944656372e-01 -1.188945248723030090e-01 -2.003826647996902466e-01 1.224924996495246887e-01 4.249961301684379578e-02 -5.269167572259902954e-02 5.811309814453125000e-02 3.352245092391967773e-01 3.836605697870254517e-02 -2.623108625411987305e-01 -1.614398360252380371e-01 1.457895040512084961e-01 8.186259120702743530e-02 1.395232975482940674e-01 -1.007288619875907898e-01 -1.413661837577819824e-01 1.853336580097675323e-02 -3.836337327957153320e-01 -7.905397564172744751e-02 8.195990324020385742e-02 -2.751471996307373047e-01 3.396331099793314934e-03 7.487086206674575806e-02 7.866574823856353760e-02 3.824752941727638245e-02 3.295674920082092285e-01 2.734770476818084717e-01 3.880680799484252930e-01 1.373056024312973022e-01 2.105164900422096252e-02 -9.108045697212219238e-02 1.273395493626594543e-02
2.241405844688415527e-01 5.388163402676582336e-02 -5.073148757219314575e-02 3.022807240486145020e-01 4.459119960665702820e-02 -4.816219210624694824e-03 -8.193030953407287598e-02 8.351882547140121460e-02 2.953206598758697510e-01 -7.224032655358314514e-03 -1.348780244588851929e-01 -1.772474199533462524e-01 4.139778763055801392e-02 1.446656584739685059e-01 -2.631993032991886139e-02 1.663826853036880493e-01 -2.160035818815231323e-01 -3.714277148246765137e-01 -5.587591603398323059e-02 2.041728496551513672e-01 -2.059733867645263672e-01 3.193851187825202942e-02 1.520310528576374054e-02 5.990098230540752411e-03 -1.352352946996688843e-01 8.523382246494293213e-02 4.250484406948089600e-01 2.896172106266021729e-01 8.376330882310867310e-02 7.900881767272949219e-02 -1.128279790282249451e-01 2.451417893171310425e-01
-2.268295139074325562e-01 6.993895024061203003e-02 3.633333444595336914e-01 4.910685122013092041e-02 -3.219906613230705261e-02 -5.475482717156410217e-02 2.195948269218206406e-03 2.982168197631835938e-01 -3.690776824951171875e-01 -1.172319799661636353e-01 -1.339807808399200439e-01 2.490721344947814941e-01 -7.569460570812225342e-02 -6.813815236091613770e-02 -1.348384469747543335e-01 1.198384016752243042e-01 -3.718147575855255127e-01 -3.542693853378295898e-01 -6.335332058370113373e-03 4.772762209177017212e-02 3.423830121755599976e-02 -1.304795295000076294e-01 -1.522061526775360107e-01 1.377796977758407593e-01 -2.343068271875381470e-02 2.021705806255340576e-01 3.243641182780265808e-02 2.319345176219940186e-01 3.041803091764450073e-02 5.864510685205459595e-02 -5.955125391483306885e-02 -1.131366938352584839e-01
1.209539826959371567e-02 8.259441703557968140e-02 1.077639013528823853e-01 -1.566563546657562256e-02 -2.834718674421310425e-03 -1.675875782966613770e-01 1.479619927704334259e-02 2.175063490867614746e-01 8.530915528535842896e-02 8.359040319919586182e-02 -4.745569229125976562e-01 2.210100293159484863e-01 -4.667227715253829956e-02 1.779917255043983459e-02 -2.431783378124237061e-01 2.800428271293640137e-01 -1.795475929975509644e-01 -1.165245175361633301e-01 -1.872369647026062012e-01 -6.391651183366775513e-02 -1.108868718147277832e-01 -3.961183428764343262e-01 -5.231914576143026352e-03 -3.260000143200159073e-03 -8.202300220727920532e-02 3.240036964416503906e-02 2.851757109165191650e-01 4.560595750808715820e-02 -1.899427324533462524e-01 1.359183192253112793e-01 -9.654310345649719238e-02 2.606242597103118896e-01
2.301405370235443115e-01 3.973497822880744934e-02 -2.902627363801002502e-02 -9.342148154973983765e-02 2.786967754364013672e-01 -2.647599577903747559e-01 -3.561997786164283752e-02 3.523603975772857666e-01 1.095295846462249756e-01 -4.191584885120391846e-02 5.126997828483581543e-02 1.887557655572891235e-02 -9.981416910886764526e-02 2.693161368370056152e-02 -3.844466805458068848e-01 1.058204844594001770e-01 -2.930282056331634521e-01 -2.013931423425674438e-01 3.808426484465599060e-02 -1.188711971044540405e-01 -3.848985210061073303e-02 1.025058776140213013e-01 2.200411707162857056e-01 2.267498709261417389e-02 9.784921072423458099e-03 1.101539656519889832e-01 2.273434251546859741e-01 -4.008884355425834656e-02 1.676758229732513428e-01 1.804913431406021118e-01 -3.834770917892456055e-01 -8.396166376769542694e-03
-1.771274767816066742e-02 4.845072031021118164e-01 6.091259047389030457e-02 -2.281556278467178345e-02 -8.454541116952896118e-02 -5.199966579675674438e-02 3.238195180892944336e-02 3.344949781894683838e-01 1.537834107875823975e-01 -9.974882751703262329e-02 6.787664443254470825e-02 9.767890721559524536e-02 4.856122285127639771e-02 -1.976456493139266968e-01 1.861132979393005371e-01 5.612595006823539734e-02 -2.938313782215118408e-01 -8.229696750640869141e-02 -4.074718058109283447e-01 2.663085795938968658e-02 -1.238643843680620193e-02 -1.797583997249603271e-01 -5.192422866821289062e-02 1.497830450534820557e-01 -2.957250475883483887e-01 -1.274512857198715210e-01 3.203238174319267273e-02 7.246321439743041992e-02 2.321207523345947266e-01 1.245300993323326111e-01 -1.113109290599822998e-01 -4.196528345346450806e-02
7.143867202103137970e-03 1.626407206058502197e-01 -1.116750910878181458e-01 -9.703708440065383911e-02 8.935498446226119995e-02 2.592370845377445221e-02 2.419767081737518311e-01 8.176339417695999146e-02 4.727492853999137878e-02 1.606239676475524902e-01 -1.766921430826187134e-01 -4.687030613422393799e-02 -2.456973940134048462e-01 -3.082512915134429932e-01 1.514307558536529541e-01 -1.900330632925033569e-01 -2.558777928352355957e-01 -3.809288740158081055e-01 -5.540774669498205185e-03 2.698373422026634216e-02 -1.399310231208801270e-01 -4.895459115505218506e-02 7.584506273269653320e-02 -1.241149827837944031e-01 -6.434615701436996460e-02 8.080144971609115601e-02 4.160730540752410889e-01 2.349923402070999146e-01 2.752964794635772705e-01 1.568468511104583740e-01 -8.426127582788467407e-02 -2.938463725149631500e-02
-3.603365272283554077e-02 2.429099380970001221e-01 -5.392262712121009827e-02 7.219450920820236206e-02 1.122443750500679016e-01 -2.233421206474304199e-01 -2.701098322868347168e-01 3.930001854896545410e-01 1.152699515223503113e-01 -5.202120169997215271e-02 -2.399125136435031891e-02 -1.384264379739761353e-01 -1.309521645307540894e-01 8.211581967771053314e-03 -2.936092317104339600e-01 -1.478888690471649170e-01 -2.318428158760070801e-01 -8.062299340963363647e-02 -2.243971973657608032e-01 -7.153326272964477539e-02 -1.961316317319869995e-01 -3.584120422601699829e-02 3.337192535400390625e-01 8.731561712920665741e-03 -1.151141896843910217e-01 1.279629170894622803e-01 -7.196091860532760620e-02 2.375570312142372131e-02 2.426081001758575439e-01 1.193265896290540695e-02 -2.904995679855346680e-01 -1.870415210723876953e-01
1.848913431167602539e-01 1.652153134346008301e-01 1.512074619531631470e-01 -8.300776034593582153e-02 2.575502991676330566e-01 -2.631917893886566162e-01 -1.960072070360183716e-01 3.230430483818054199e-01 1.237122863531112671e-01 -5.602911580353975296e-03 8.462889492511749268e-02 -1.117417365312576294e-01 -4.127437621355056763e-02 8.787519298493862152e-03 -1.765905916690826416e-01 1.350503265857696533e-01 -3.799061775207519531e-01 5.698118358850479126e-02 -7.581139355897903442e-02 9.446410089731216431e-02 -3.158598244190216064e-01 -3.867051377892494202e-02 8.315151184797286987e-02 2.523364499211311340e-02 -2.884143777191638947e-02 -1.429393738508224487e-01 2.116334885358810425e-01 6.179417669773101807e-02 1.543646454811096191e-01 1.627935916185379028e-01 -3.819899260997772217e-01 8.379781246185302734e-02
-1.314086318016052246e-01 3.093053996562957764e-01 -3.354274630546569824e-01 -2.128137797117233276e-01 -5.350929871201515198e-02 -1.664277464151382446e-01 8.427120745182037354e-02 4.555992782115936279e-02 -3.616646677255630493e-02 1.036587879061698914e-01 -1.619354933500289917e-01 7.569680362939834595e-02 1.298018246889114380e-01 -2.522701025009155273e-01 6.557621061801910400e-02 3.674702942371368408e-01 -4.212393611669540405e-02 -3.876070380210876465e-01 2.226302176713943481e-01 -4.162880033254623413e-02 3.105078637599945068e-02 -1.318711638450622559e-01 2.123111039400100708e-01 2.618177235126495361e-01 -7.456114515662193298e-03 1.073238253593444824e-01 1.557389348745346069e-01 8.868063241243362427e-02 1.848433911800384521e-01 -1.876427605748176575e-02 -1.100269407033920288e-01 -9.210910648107528687e-03
2.545771300792694092e-01 1.202670484781265259e-01 -5.753919854760169983e-02 -5.558231100440025330e-02 -1.859651505947113037e-02 -1.878268420696258545e-01 -2.036684155464172363e-01 -4.431515187025070190e-02 4.762900173664093018e-01 4.692962020635604858e-02 3.044874966144561768e-01 1.221407726407051086e-01 1.954996585845947266e-01 -1.156721711158752441e-01 -5.222779512405395508e-02 1.924511790275573730e-01 -2.056769877672195435e-01 -5.106419324874877930e-02 3.334026411175727844e-02 -1.420195251703262329e-01 -2.273765057325363159e-01 -1.535528451204299927e-01 -1.902937702834606171e-02 -1.872216910123825073e-02 -8.637142181396484375e-02 1.246372163295745850e-01 3.477398157119750977e-01 1.924073249101638794e-01 3.520051389932632446e-02 1.401534974575042725e-01 -2.072088867425918579e-01 -1.423633843660354614e-01
2.305377423763275146e-01 4.573063552379608154e-01 1.819117665290832520e-01 -6.646318733692169189e-02 6.877827644348144531e-02 -2.732405960559844971e-01 -4.845179617404937744e-02 3.527651727199554443e-01 1.538244541734457016e-02 -1.549294739961624146e-01 7.139307260513305664e-02 2.446717619895935059e-01 3.167719542980194092e-01 -3.990132734179496765e-02 1.561796218156814575e-01 -7.691263686865568161e-03 -1.258834004402160645e-01 -1.677434705197811127e-02 -1.456589847803115845e-01 1.201862171292304993e-01 -9.741798043251037598e-02 -2.877663075923919678e-01 -2.093669027090072632e-02 -8.602130226790904999e-03 7.789493538439273834e-03 4.383435472846031189e-02 9.558332711458206177e-02 7.502350956201553345e-02 2.737126946449279785e-01 1.962062120437622070e-01 -1.979311695322394371e-03 6.062936410307884216e-02
2.718516290187835693e-01 9.913956373929977417e-02 4.093993455171585083e-02 2.140004038810729980e-01 -2.802747189998626709e-01 -4.544120281934738159e-03 -2.324918806552886963e-01 -5.914618074893951416e-02 -1.031425315886735916e-02 -1.379502266645431519e-01 -1.074169501662254333e-01 -6.039228173904120922e-04 1.574380099773406982e-01 -7.247300446033477783e-02 -2.047666460275650024e-01 2.640561573207378387e-02 -2.032625824213027954e-01 -2.634458243846893311e-01 -9.771154075860977173e-02 1.844640523195266724e-01 -1.633176952600479126e-01 -3.149981200695037842e-01 3.491118550300598145e-01 1.678558588027954102e-01 7.985033839941024780e-02 -5.509651079773902893e-02 6.442295759916305542e-02 2.875290215015411377e-01 2.246349453926086426e-01 1.139503195881843567e-01 1.530902236700057983e-01 -1.263608187437057495e-01
-2.533059008419513702e-02 1.065223738551139832e-01 1.809908449649810791e-01 -1.172149181365966797e-01 1.363887041807174683e-01 9.856642037630081177e-02 -1.436562836170196533e-01 2.275976240634918213e-01 2.896197140216827393e-01 -6.772277504205703735e-02 -3.644764656201004982e-03 2.715325653553009033e-01 -1.966748088598251343e-01 1.099858991801738739e-02 -2.790931425988674164e-02 -1.185844019055366516e-01 -3.390676379203796387e-01 -2.065859884023666382e-01 -1.002492234110832214e-01 3.942148759961128235e-02 1.310710906982421875e-01 -1.101388335227966309e-01 3.654184937477111816e-01 3.400449454784393311e-02 6.639222055673599243e-02 2.668096497654914856e-02 -6.169647909700870514e-03 1.616142690181732178e-01 2.539174854755401611e-01 3.371748924255371094e-01 -7.689379900693893433e-02 2.762435674667358398e-01
-2.064584940671920776e-01 -3.791584819555282593e-02 -2.181280851364135742e-01 2.192117124795913696e-01 2.655166317708790302e-04 -2.855266332626342773e-01 -1.421549469232559204e-01 -4.354805219918489456e-03 -1.400675326585769653e-01 8.371389657258987427e-02 1.366990953683853149e-01 2.707366459071636200e-02 1.183931604027748108e-01 3.609237074851989746e-02 1.070487052202224731e-01 4.387192428112030029e-02 -5.224474519491195679e-02 -4.334463477134704590e-01 -5.894918367266654968e-02 3.741012886166572571e-02 -2.013196945190429688e-01 -4.088431000709533691e-01 -2.041359990835189819e-02 3.235693275928497314e-01 4.824372753500938416e-02 -2.765849791467189789e-02 3.426523208618164062e-01 1.402567028999328613e-01 3.846099600195884705e-02 8.637441322207450867e-03 -1.297698020935058594e-01 -1.302143931388854980e-01
-1.590362638235092163e-01 2.879504561424255371e-01 1.055836752057075500e-01 1.512658689171075821e-02 -3.486288487911224365e-01 5.330543965101242065e-02 -2.426201552152633667e-01 7.646951079368591309e-02 3.256439045071601868e-02 -6.312894169241189957e-03 1.142308264970779419e-01 3.341520428657531738e-01 4.799783974885940552e-02 3.099852502346038818e-01 1.851880252361297607e-01 6.471721082925796509e-02 -2.206308245658874512e-01 -1.047903448343276978e-01 5.053499341011047363e-02 5.591773614287376404e-02 6.285358220338821411e-02 -9.931376576423645020e-02 1.633231192827224731e-01 2.749870121479034424e-01 -3.237400949001312256e-02 2.288411855697631836e-01 2.181888669729232788e-01 1.135752946138381958e-01 1.657217592000961304e-01 2.907967567443847656e-01 -1.263063699007034302e-01 7.271811366081237793e-02
-5.794255062937736511e-02 1.520282775163650513e-01 -1.292920559644699097e-01 2.227972447872161865e-02 -1.752384603023529053e-01 -1.293933689594268799e-01 -1.941327378153800964e-02 2.964540123939514160e-01 4.053266644477844238e-01 -1.144625842571258545e-01 1.580250859260559082e-01 -1.782346665859222412e-01 1.193115562200546265e-01 1.901498762890696526e-03 9.400951117277145386e-02 -1.514059305191040039e-01 -1.356209814548492432e-01 -1.562950909137725830e-01 -2.453645169734954834e-01 2.092247456312179565e-01 -2.014143466949462891e-01 -1.276829838752746582e-01 1.244208514690399170e-01 8.057920634746551514e-02 -3.282485306262969971e-01 3.020218610763549805e-01 1.550209335982799530e-02 1.492469608783721924e-01 8.398535102605819702e-02 2.670850753784179688e-01 7.766582071781158447e-02 -9.449567645788192749e-02
1.526507437229156494e-01 1.024065315723419189e-01 1.298378780484199524e-02 1.463157981634140015e-01 2.041221410036087036e-02 -9.169024229049682617e-02 -1.310867071151733398e-01 -3.310077264904975891e-02 3.227130174636840820e-01 9.107303619384765625e-02 1.293115615844726562e-01 -1.952189356088638306e-01 2.394424080848693848e-01 -9.956899285316467285e-02 5.398226156830787659e-02 -1.666354760527610779e-02 -3.613707125186920166e-01 -1.199383102357387543e-02 -1.722225248813629150e-01 -7.425794750452041626e-02 -2.277237623929977417e-01 -1.289499551057815552e-01 1.083412617444992065e-01 -1.263185441493988037e-01 -1.780824959278106689e-01 1.528337299823760986e-01 4.577352702617645264e-01 5.279874429106712341e-02 1.558828949928283691e-01 2.122890204191207886e-01 -2.798465490341186523e-01 -5.170608311891555786e-02
-8.591006696224212646e-02 2.963617444038391113e-01 -1.378628313541412354e-01 -1.806799508631229401e-02 -1.724291592836380005e-02 7.112549990415573120e-02 -2.157163619995117188e-01 3.510777652263641357e-01 -1.178246689960360527e-03 1.915135830640792847e-01 9.218898415565490723e-02 4.307470023632049561e-01 -6.330561637878417969e-02 -1.673457324504852295e-01 -2.565278112888336182e-01 3.904780605807900429e-03 -2.664820551872253418e-01 -1.385431736707687378e-01 3.135051205754280090e-02 -1.955568343400955200e-01 -3.351363167166709900e-02 -1.536407768726348877e-01 7.979057729244232178e-02 1.155186817049980164e-02 1.036622002720832825e-01 1.701551228761672974e-01 3.384262323379516602e-02 1.918083131313323975e-01 1.475826203823089600e-01 3.447467684745788574e-01 -4.476546123623847961e-02 2.875255979597568512e-02
2.045007646083831787e-01 1.542178094387054443e-01 4.149042814970016479e-02 2.896520793437957764e-01 -1.034978926181793213e-01 -3.963780181948095560e-04 -2.971840500831604004e-01 -2.001119591295719147e-02 -2.594636054709553719e-03 8.719094842672348022e-02 5.057935044169425964e-02 -1.302291303873062134e-01 9.395423531532287598e-02 6.442052870988845825e-02 -2.044255733489990234e-01 -3.070230223238468170e-02 -1.477667093276977539e-01 -2.242609560489654541e-01 8.809896558523178101e-02 3.751517832279205322e-02 5.157971382141113281e-02 -1.859437674283981323e-01 3.862331807613372803e-01 1.951335072517395020e-01 2.680673599243164062e-01 7.563819736242294312e-02 3.412187397480010986e-01 1.642850190401077271e-01 2.900869250297546387e-01 2.289016544818878174e-01 4.687171429395675659e-02 -3.129342570900917053e-02
-2.375226169824600220e-01 6.180784199386835098e-03 1.416436135768890381e-01 2.660131454467773438e-01 1.437396109104156494e-01 -3.065974116325378418e-01 -7.398131489753723145e-02 -7.117537409067153931e-02 -1.669602394104003906e-01 -1.420175135135650635e-01 8.039613813161849976e-02 3.926664590835571289e-02 7.205021381378173828e-02 -1.433585733175277710e-01 1.334897428750991821e-01 1.006521880626678467e-01 -2.963711619377136230e-01 -2.934731841087341309e-01 6.586389243602752686e-02 1.788295209407806396e-01 -2.303706407546997070e-01 -2.280779331922531128e-01 1.562792211771011353e-01 -2.028865925967693329e-02 -1.000934615731239319e-01 7.319102436304092407e-02 1.123953796923160553e-02 1.677880138158798218e-01 6.821261346340179443e-02 2.312767803668975830e-01 -4.059648811817169189e-01 -1.047079414129257202e-01
-6.393929570913314819e-02 -4.083471745252609253e-02 1.118294894695281982e-01 -1.945156008005142212e-01 1.907871067523956299e-01 -5.603204295039176941e-02 -7.467953860759735107e-02 9.124673157930374146e-02 1.605414748191833496e-01 2.395118623971939087e-01 -1.447922438383102417e-01 5.375012382864952087e-02 -2.335554659366607666e-01 6.300029903650283813e-02 4.435515403747558594e-02 -1.038621217012405396e-01 -9.172051399946212769e-02 -3.599787056446075439e-01 -1.998142898082733154e-01 -1.519175060093402863e-02 2.948910742998123169e-02 -1.391865313053131104e-01 3.032717704772949219e-01 7.460552453994750977e-02 5.242478102445602417e-02 -1.285997778177261353e-01 3.209390118718147278e-02 9.159073978662490845e-02 3.861612975597381592e-01 4.095099568367004395e-01 -2.290296852588653564e-01 1.352027654647827148e-01
1.841481178998947144e-01 -5.751627497375011444e-03 9.845305979251861572e-02 6.640854477882385254e-02 -5.701813101768493652e-02 6.236166879534721375e-02 -1.043528784066438675e-02 -1.503044962882995605e-01 1.575993299484252930e-01 3.241002932190895081e-02 -1.849143207073211670e-01 9.202220290899276733e-02 1.429160386323928833e-01 1.044385805726051331e-01 2.291087806224822998e-01 -1.435342729091644287e-01 -2.149884402751922607e-01 -2.059988230466842651e-01 -5.250168032944202423e-03 6.270740181207656860e-02 -2.285345792770385742e-01 -2.902287617325782776e-02 -4.547989740967750549e-02 2.732207775115966797e-01 7.317570596933364868e-02 1.682707220315933228e-01 3.228215873241424561e-01 5.260836482048034668e-01 8.998067677021026611e-02 1.237174719572067261e-01 -1.180821061134338379e-01 2.733879983425140381e-01
1.978675127029418945e-01 9.207268804311752319e-02 -5.040450021624565125e-02 1.883341968059539795e-01 -2.216888815164566040e-01 8.819125592708587646e-02 -3.197113052010536194e-02 4.420631751418113708e-02 -1.128885243088006973e-02 -2.510407567024230957e-01 -1.077096238732337952e-01 9.135998785495758057e-02 2.563029229640960693e-01 -1.242757290601730347e-01 -2.166245281696319580e-01 -8.243702352046966553e-03 -1.737439781427383423e-01 -4.018749892711639404e-01 -2.234112471342086792e-01 3.190985023975372314e-01 -1.956075243651866913e-02 -1.698416471481323242e-01 1.350291967391967773e-01 1.851624250411987305e-01 -1.471076905727386475e-01 7.585272192955017090e-02 6.672629714012145996e-02 2.890750765800476074e-01 2.530738413333892822e-01 -2.232107706367969513e-02 1.160050034523010254e-01 -1.569948494434356689e-01
-4.548644647002220154e-02 -2.307501807808876038e-02 1.768505126237869263e-01 -4.063410758972167969e-01 1.123573854565620422e-01 1.587959975004196167e-01 -1.058763042092323303e-01 1.002120152115821838e-01 1.635808795690536499e-01 -8.964700996875762939e-02 -1.281416416168212891e-01 5.594425275921821594e-02 4.654756188392639160e-02 -1.522867530584335327e-01 2.062039263546466827e-02 1.068878099322319031e-01 -1.724548637866973877e-01 -1.952404528856277466e-01 6.284860894083976746e-03 1.327839940786361694e-01 -7.111402601003646851e-02 -3.063408732414245605e-01 1.860693842172622681e-01 4.936921596527099609e-02 3.852815032005310059e-01 1.910813748836517334e-01 2.790805101394653320e-01 3.483982980251312256e-01 -1.368104070425033569e-01 -3.645170107483863831e-02 -6.381412595510482788e-02 -1.432912498712539673e-01
3.371678888797760010e-01 4.036879241466522217e-01 2.671007765457034111e-03 2.463690340518951416e-01 1.112031489610671997e-01 8.897573500871658325e-02 3.723485395312309265e-02 -1.633606478571891785e-02 -9.268739819526672363e-02 -2.015902251005172729e-01 -1.745321303606033325e-01 1.246371120214462280e-01 -2.459149807691574097e-02 1.188992261886596680e-01 -4.192731156945228577e-02 2.182610332965850830e-01 -5.846442282199859619e-02 -4.406221807003021240e-01 -1.565883904695510864e-01 1.108206361532211304e-01 -2.866908907890319824e-01 -1.309654116630554199e-01 1.597563177347183228e-01 4.184939339756965637e-02 6.412891298532485962e-02 4.673416540026664734e-02 5.636151507496833801e-02 2.897062301635742188e-01 9.194344282150268555e-02 -1.328160166740417480e-01 -2.491564676165580750e-02 1.575629413127899170e-02
1.938843727111816406e-01 7.480573840439319611e-03 -7.248885929584503174e-02 -1.704731434583663940e-01 -5.954133346676826477e-02 -2.074393816292285919e-02 1.099857762455940247e-01 1.817953437566757202e-01 1.118906214833259583e-02 -2.392233610153198242e-01 4.918849095702171326e-02 7.451809942722320557e-02 -8.232432417571544647e-03 7.053020596504211426e-02 -1.651332974433898926e-01 2.810138165950775146e-01 -5.158706307411193848e-01 -2.032111287117004395e-01 -5.339491646736860275e-03 2.297311723232269287e-01 -1.569701731204986572e-01 -1.852844953536987305e-01 -3.127209097146987915e-02 -7.581241428852081299e-02 6.221621111035346985e-02 -1.090327426791191101e-01 2.443085014820098877e-01 7.762682437896728516e-02 9.884914010763168335e-02 3.492410480976104736e-01 -5.103399977087974548e-02 2.461210042238235474e-01
-1.886293441057205200e-01 1.759171634912490845e-01 1.408605873584747314e-01 3.679130226373672485e-02 -3.990568965673446655e-02 -1.442224159836769104e-02 -2.378127872943878174e-01 -2.101144641637802124e-01 1.460130810737609863e-01 -2.837750315666198730e-01 -8.374149352312088013e-02 -9.524881839752197266e-02 1.242929548025131226e-01 5.127762630581855774e-02 -2.072528451681137085e-01 -1.072203963994979858e-01 -2.013324648141860962e-01 -2.423463463783264160e-01 -1.606361418962478638e-01 1.025347877293825150e-02 -2.460158243775367737e-02 -4.716204106807708740e-01 1.732712984085083008e-01 1.925136148929595947e-01 6.949697155505418777e-03 6.253714114427566528e-02 1.702689826488494873e-01 2.753865122795104980e-01 8.156587928533554077e-02 1.254081167280673981e-02 -4.075576364994049072e-02 -2.945531010627746582e-01
-1.112661906518042088e-03 -1.570123881101608276e-01 8.524765074253082275e-02 2.573735453188419342e-02 -2.352117327973246574e-03 -2.145227342844009399e-01 2.447927892208099365e-01 1.927533932030200958e-02 3.525986522436141968e-02 -1.366437077522277832e-01 3.257336840033531189e-02 1.234002187848091125e-01 -2.235987782478332520e-01 -1.918807774782180786e-01 1.456930190324783325e-01 5.805135890841484070e-02 -2.372783869504928589e-01 -2.514859437942504883e-01 1.510007083415985107e-01 7.208111137151718140e-02 -2.265655994415283203e-02 -3.932516276836395264e-01 4.113904535770416260e-01 7.600633054971694946e-02 5.929773673415184021e-02 2.072924524545669556e-01 1.036343052983283997e-01 1.768006235361099243e-01 2.393196672201156616e-01 1.430703997611999512e-01 -2.515383064746856689e-01 -7.911633700132369995e-02
-1.931996345520019531e-01 1.686427146196365356e-01 3.012290783226490021e-02 -1.758067905902862549e-01 -1.025546714663505554e-01 9.633150696754455566e-02 -2.457310557365417480e-01 2.415722161531448364e-01 2.591215074062347412e-01 2.976944446563720703e-01 -1.031221672892570496e-01 1.349087953567504883e-01 -6.792534142732620239e-02 -2.171376496553421021e-01 -8.429177105426788330e-02 1.458666473627090454e-01 -3.255122900009155273e-01 -3.429396152496337891e-01 5.680727586150169373e-02 -3.259997963905334473e-01 1.202908158302307129e-01 -3.358661662787199020e-03 1.095681358128786087e-02 1.361531913280487061e-01 1.263167858123779297e-01 1.443713456392288208e-01 1.631925404071807861e-01 1.461092084646224976e-01 9.602208435535430908e-02 1.752340495586395264e-01 8.483126759529113770e-02 3.201253712177276611e-02
-3.965795412659645081e-02 -9.581663459539413452e-02 7.315813750028610229e-02 -5.085881426930427551e-02 -1.352154314517974854e-01 -3.526563942432403564e-01 -1.600865125656127930e-01 1.493135392665863037e-01 1.935261040925979614e-01 -2.300929129123687744e-01 -1.047387942671775818e-01 1.324053108692169189e-01 -2.094654180109500885e-02 1.083429604768753052e-01 -4.406538605690002441e-02 1.167910322546958923e-01 -4.085097014904022217e-01 4.970832727849483490e-03 -3.171108663082122803e-01 -2.761129438877105713e-01 9.056016802787780762e-02 -2.424420267343521118e-01 -6.120879203081130981e-02 -1.276388950645923615e-02 6.242973729968070984e-02 1.220271512866020203e-01 4.310784488916397095e-02 2.680231630802154541e-01 2.637207210063934326e-01 4.897250607609748840e-02 -7.543971389532089233e-02 2.436557710170745850e-01
5.100829154253005981e-02 2.432918399572372437e-01 5.350600928068161011e-02 1.143967825919389725e-02 8.440322428941726685e-02 -2.476238310337066650e-01 1.316610276699066162e-01 6.855656206607818604e-02 3.484838902950286865e-01 -9.939661622047424316e-02 9.264993667602539062e-02 -7.823631167411804199e-02 -5.803918838500976562e-02 -1.388273239135742188e-01 -2.902973592281341553e-01 -2.311517149209976196e-01 -4.437689185142517090e-01 -1.610693931579589844e-01 -5.794692412018775940e-02 8.538412302732467651e-02 -7.043126225471496582e-02 8.188444375991821289e-02 2.462530881166458130e-01 9.835478663444519043e-02 3.213999420404434204e-02 2.137859463691711426e-01 1.888772249221801758e-01 1.435258686542510986e-01 1.293620914220809937e-01 -1.382397264242172241e-01 -2.822883725166320801e-01 6.573539227247238159e-02
-1.322615705430507660e-02 1.269678175449371338e-01 3.020079135894775391e-01 3.588421270251274109e-02 7.305405288934707642e-02 -3.011774122714996338e-01 5.676422268152236938e-02 3.139069378376007080e-01 1.340319067239761353e-01 1.029036417603492737e-01 2.099378108978271484e-01 1.981204748153686523e-01 6.716887652873992920e-02 -3.027778491377830505e-02 1.124408543109893799e-01 -2.335406653583049774e-02 -3.187960684299468994e-01 -8.897328376770019531e-02 -1.768993288278579712e-01 -3.168199211359024048e-02 -4.613475129008293152e-02 -1.857736408710479736e-01 1.002549659460783005e-03 1.309038549661636353e-01 -3.172660470008850098e-01 8.452534675598144531e-02 3.054454028606414795e-01 -2.989366464316844940e-02 3.557403683662414551e-01 3.908167034387588501e-02 -1.319939494132995605e-01 1.406843066215515137e-01
-1.868357062339782715e-01 1.422219127416610718e-01 1.354513596743345261e-02 1.240746770054101944e-02 -4.230597987771034241e-02 1.566519886255264282e-01 -3.586897253990173340e-02 2.063717395067214966e-01 2.531535923480987549e-01 1.874338239431381226e-01 4.255121573805809021e-02 1.579662710428237915e-01 -3.875276818871498108e-02 -2.267424762248992920e-01 -1.122867241501808167e-01 1.242363229393959045e-01 -3.151839077472686768e-01 -2.123629748821258545e-01 -2.186587154865264893e-01 -2.147689312696456909e-01 -6.265745311975479126e-02 8.933700621128082275e-02 1.969225406646728516e-01 2.841156125068664551e-01 1.216168329119682312e-01 5.083012580871582031e-02 -1.762118041515350342e-01 3.076228797435760498e-01 2.944823503494262695e-01 1.070243865251541138e-01 4.683973267674446106e-02 -2.327556014060974121e-01
8.384056389331817627e-02 2.640282213687896729e-01 -1.907782554626464844e-01 -1.652856618165969849e-01 1.530315447598695755e-02 -1.293096840381622314e-01 -2.899047732353210449e-01 2.532013654708862305e-01 3.507328033447265625e-01 4.692904651165008545e-02 1.446898132562637329e-01 1.929329708218574524e-02 -1.234985962510108948e-01 -8.194087445735931396e-02 7.504848763346672058e-03 3.643747046589851379e-02 -1.973293721675872803e-01 -2.186922281980514526e-01 -2.958462238311767578e-01 2.368064075708389282e-01 8.337444067001342773e-02 -1.152566224336624146e-01 -2.872019261121749878e-02 2.464825212955474854e-01 -1.014725267887115479e-01 1.372222006320953369e-01 2.227301243692636490e-03 -7.078631222248077393e-02 3.359117507934570312e-01 -2.770076273009181023e-03 -1.789136230945587158e-01 -1.827070713043212891e-01
9.522619843482971191e-02 -1.471527665853500366e-01 -7.748989760875701904e-02 3.831624612212181091e-02 -1.290198415517807007e-01 -2.044244408607482910e-01 1.002317294478416443e-01 1.481314599514007568e-01 -9.605056792497634888e-02 -1.376366019248962402e-01 -1.217429712414741516e-01 1.103690825402736664e-02 4.116121307015419006e-02 3.574414551258087158e-02 7.973385602235794067e-02 -1.117648035287857056e-01 -2.996671795845031738e-01 -1.764516681432723999e-01 5.947522819042205811e-02 1.519671082496643066e-01 6.059958413243293762e-02 -3.815030455589294434e-01 2.065850347280502319e-01 7.779880613088607788e-02 -1.118499189615249634e-01 3.628585636615753174e-01 1.719934865832328796e-02 1.964973956346511841e-01 3.370277583599090576e-01 8.667941391468048096e-02 -3.587895929813385010e-01 1.673873960971832275e-01
8.465021848678588867e-02 8.263149112462997437e-02 1.969002932310104370e-01 -1.410636603832244873e-01 -2.903531789779663086e-01 -3.685685619711875916e-02 -1.748137921094894409e-01 3.476679027080535889e-01 3.923004493117332458e-02 1.697530448436737061e-01 -1.021769195795059204e-01 1.909667253494262695e-01 -1.021816655993461609e-01 1.577944755554199219e-01 5.711682513356208801e-02 -5.940764769911766052e-02 -2.501121759414672852e-01 -2.123580127954483032e-01 8.878023363649845123e-03 -5.367415491491556168e-03 2.765789926052093506e-01 5.383951216936111450e-02 1.379234492778778076e-01 5.213901028037071228e-02 -1.305564790964126587e-01 6.446583569049835205e-02 2.246474772691726685e-01 2.989912331104278564e-01 3.670678138732910156e-01 2.304309755563735962e-01 -3.179192915558815002e-02 -1.097233816981315613e-01
-1.187469139695167542e-01 -2.244273014366626740e-02 1.209603622555732727e-01 -2.069043964147567749e-01 8.374050259590148926e-02 -4.260277003049850464e-02 2.718825079500675201e-02 2.877768278121948242e-01 5.484715849161148071e-02 9.192968718707561493e-03 -1.465844959020614624e-01 1.464313715696334839e-01 -1.277245730161666870e-01 -1.867211908102035522e-01 8.273085206747055054e-02 9.068947285413742065e-02 -2.953777611255645752e-01 -3.335279524326324463e-01 -3.484173119068145752e-01 2.026647031307220459e-01 -4.501403868198394775e-02 -2.844481170177459717e-01 6.754384189844131470e-02 7.635083049535751343e-02 -2.904103100299835205e-01 -1.351325958967208862e-01 1.932160854339599609e-01 -1.063944473862648010e-01 2.163524180650711060e-01 -1.074459105730056763e-01 -2.361913025379180908e-01 -6.022920086979866028e-02
-1.556121855974197388e-01 2.547108232975006104e-01 6.799599528312683105e-02 -9.542680531740188599e-02 -1.081512868404388428e-01 -2.888546288013458252e-01 7.765818387269973755e-02 8.020918071269989014e-02 2.011988759040832520e-01 2.198124527931213379e-01 -9.358457475900650024e-02 7.455763220787048340e-02 -1.984781473875045776e-01 1.636667400598526001e-01 -3.639922942966222763e-03 1.059361025691032410e-01 1.627265475690364838e-02 -1.538931727409362793e-01 3.171056881546974182e-02 9.650087356567382812e-02 -2.636546790599822998e-01 -1.506088674068450928e-01 3.150927722454071045e-01 1.899500936269760132e-01 -1.123748645186424255e-01 -8.160571753978729248e-02 -2.621512301266193390e-02 3.814395070075988770e-01 3.446456491947174072e-01 2.307444959878921509e-01 -8.421964943408966064e-02 5.131478235125541687e-02
-9.853337705135345459e-02 -7.564406841993331909e-02 -1.584666073322296143e-01 3.182015195488929749e-02 1.848305761814117432e-01 5.259347334504127502e-02 -3.688244149088859558e-02 -2.688639611005783081e-02 -1.524397581815719604e-01 -1.172264069318771362e-01 -1.623682379722595215e-01 1.811100915074348450e-02 -8.439350128173828125e-02 -1.095966100692749023e-01 -7.083171606063842773e-02 1.149508431553840637e-01 -4.504178762435913086e-01 1.431350247003138065e-03 1.856765449047088623e-01 1.780199855566024780e-01 -1.535988599061965942e-01 -2.021500468254089355e-01 1.220773160457611084e-01 1.421315968036651611e-01 -3.120298683643341064e-01 2.498110085725784302e-01 1.515864282846450806e-01 3.938429951667785645e-01 -1.663791202008724213e-02 2.130790613591670990e-02 -3.184780776500701904e-01 -9.885827451944351196e-02
2.059347927570343018e-01 -1.065165828913450241e-02 -3.785421373322606087e-03 -1.089013367891311646e-01 -6.777403503656387329e-02 -2.483713775873184204e-01 7.730983942747116089e-02 3.282604515552520752e-01 3.007407486438751221e-01 -5.715756560675799847e-04 7.928668707609176636e-02 -4.972716048359870911e-02 -8.300749957561492920e-02 5.159833235666155815e-04 1.668452173471450806e-01 -8.594147115945816040e-02 -1.564366072416305542e-01 -1.324059814214706421e-01 -3.692315891385078430e-02 1.527550816535949707e-01 -5.449358820915222168e-01 -1.758864372968673706e-01 1.126621738076210022e-01 -5.019806697964668274e-02 -1.137201562523841858e-01 7.563555240631103516e-02 1.058249324560165405e-01 2.514822185039520264e-01 2.016039490699768066e-01 2.718476653099060059e-01 -3.321993723511695862e-02 7.564919441938400269e-02
-4.872142150998115540e-02 1.410587579011917114e-01 -1.286936644464731216e-02 9.311886131763458252e-02 -7.373862713575363159e-02 -2.745598554611206055e-01 1.878996938467025757e-01 2.222090512514114380e-01 1.799234896898269653e-01 -1.662445664405822754e-01 1.681540161371231079e-01 -5.529525224119424820e-03 1.717539727687835693e-01 -1.778273656964302063e-02 -3.008800745010375977e-01 -1.045542508363723755e-01 -2.021798342466354370e-01 -1.605320274829864502e-01 -4.247869923710823059e-02 -4.816012922674417496e-03 -9.936594963073730469e-02 1.000760123133659363e-01 2.778142094612121582e-01 3.253541588783264160e-01 -4.594061896204948425e-02 1.224315837025642395e-01 8.687013387680053711e-02 -2.391863800585269928e-02 3.220638632774353027e-01 -2.679497376084327698e-02 -4.274741113185882568e-01 7.824626518413424492e-04
1.674011349678039551e-01 1.043971329927444458e-01 -4.449597746133804321e-02 1.941874027252197266e-01 7.739180326461791992e-02 5.952950567007064819e-02 -3.184703588485717773e-01 -8.550574630498886108e-02 5.155114829540252686e-02 -3.226448222994804382e-02 7.181604206562042236e-02 -5.938439071178436279e-02 1.145078763365745544e-01 -1.825847923755645752e-01 -5.325925722718238831e-02 -1.184793487191200256e-01 -2.064639925956726074e-01 -3.073834478855133057e-01 2.351236715912818909e-02 1.571449339389801025e-01 7.265023142099380493e-02 -1.762938350439071655e-01 9.637331217527389526e-02 5.219314992427825928e-02 2.312538027763366699e-01 2.942785620689392090e-01 3.516086637973785400e-01 2.585565149784088135e-01 9.208795428276062012e-02 3.531906902790069580e-01 1.378184109926223755e-01 -1.841494590044021606e-01
-2.629169635474681854e-02 2.303356081247329712e-01 6.138794124126434326e-02 -1.129537746310234070e-01 1.704236865043640137e-01 -1.747307628393173218e-01 6.448675692081451416e-02 1.642664819955825806e-01 -1.350634545087814331e-01 -2.800842523574829102e-01 9.155526757240295410e-02 -2.748812315985560417e-03 1.750880926847457886e-01 1.608384251594543457e-01 1.959630101919174194e-01 -1.499567925930023193e-01 -3.244097530841827393e-01 -1.045130100101232529e-02 -4.161661267280578613e-01 9.140521287918090820e-02 -8.692724257707595825e-02 -5.359246209263801575e-02 1.657520383596420288e-01 2.580658718943595886e-02 -2.147735804319381714e-01 2.110059112310409546e-01 8.409959077835083008e-02 1.286087036132812500e-01 1.032992675900459290e-01 3.686720430850982666e-01 -9.748394787311553955e-02 1.438476592302322388e-01
-2.136155366897583008e-01 3.253825306892395020e-01 -5.997574701905250549e-02 -2.294965386390686035e-01 -3.718205541372299194e-02 -1.797431893646717072e-02 7.431089133024215698e-02 9.189526736736297607e-02 2.208964526653289795e-02 -8.707052469253540039e-02 4.811051115393638611e-02 4.748467355966567993e-02 5.275717377662658691e-02 1.105481907725334167e-01 2.940112166106700897e-02 -3.414381295442581177e-02 -2.727366685867309570e-01 -3.360675573348999023e-01 -6.763347238302230835e-02 -2.045970559120178223e-01 -2.223984152078628540e-01 -2.850916087627410889e-01 1.577471941709518433e-01 2.419093251228332520e-01 -3.743511624634265900e-03 1.694691628217697144e-01 -5.688024684786796570e-02 -2.896614670753479004e-01 -1.598820649087429047e-02 3.026107549667358398e-01 -3.020583689212799072e-01 6.221331190317869186e-03
3.582224994897842407e-02 -1.317196488380432129e-01 2.204194106161594391e-02 1.204405799508094788e-01 2.441456615924835205e-01 -5.301162973046302795e-02 -1.089019030332565308e-01 1.554628461599349976e-01 -9.052690118551254272e-02 1.039213687181472778e-01 -3.275911808013916016e-01 -1.225857585668563843e-01 2.622851133346557617e-01 -2.138377279043197632e-01 -3.683555722236633301e-01 3.410799801349639893e-02 -2.055923640727996826e-01 -1.395245492458343506e-01 -1.114655584096908569e-01 1.823623627424240112e-01 -6.093590334057807922e-02 -1.820591986179351807e-01 1.967720985412597656e-01 3.295731544494628906e-01 -3.239513561129570007e-02 1.325876265764236450e-02 2.446399331092834473e-01 2.010426372289657593e-01 2.571983933448791504e-01 2.424103394150733948e-02 5.033252388238906860e-02 -1.133379638195037842e-01
2.939533907920122147e-03 8.231572061777114868e-02 -1.305984854698181152e-01 -1.612294018268585205e-01 7.457931339740753174e-02 -2.347781509160995483e-01 -2.898141443729400635e-01 2.199948877096176147e-01 2.121535390615463257e-01 1.041650995612144470e-01 3.831095248460769653e-02 -1.468181014060974121e-01 3.251325786113739014e-01 -1.581645458936691284e-01 1.713510900735855103e-01 -1.470448565669357777e-03 -3.295921906828880310e-02 -1.354204565286636353e-01 -2.894160151481628418e-01 -4.906646162271499634e-02 -1.601039469242095947e-01 1.328401416540145874e-01 9.007017314434051514e-02 2.515132725238800049e-01 -1.530117094516754150e-01 1.642899662256240845e-01 4.863302409648895264e-02 1.842615306377410889e-01 2.069700658321380615e-01 3.409979343414306641e-01 -2.280938029289245605e-01 -2.952430164441466331e-03
-2.173230350017547607e-01 2.873601019382476807e-01 3.501244783401489258e-01 3.282715752720832825e-02 -1.809358596801757812e-01 -3.871450200676918030e-03 -2.953930497169494629e-01 1.976104080677032471e-01 1.652487367391586304e-01 9.843064844608306885e-02 -2.038726061582565308e-01 -7.492626085877418518e-03 1.162678163382224739e-04 9.479749947786331177e-02 -7.240180671215057373e-02 2.095952183008193970e-01 -1.759337484836578369e-01 1.120651364326477051e-01 -4.029602929949760437e-02 1.307583451271057129e-01 -1.152259111404418945e-01 -3.645972535014152527e-02 2.173057794570922852e-01 1.271914392709732056e-01 -2.510783672332763672e-01 -2.026498876512050629e-02 3.469565212726593018e-01 1.546204984188079834e-01 1.373133808374404907e-01 2.383501976728439331e-01 -1.498196721076965332e-01 6.788212060928344727e-02
-3.040834330022335052e-02 3.223051130771636963e-01 -1.825836300849914551e-01 -1.776019483804702759e-01 -1.026702374219894409e-01 1.019008010625839233e-01 -6.968346238136291504e-02 1.081855297088623047e-01 6.700866669416427612e-02 -3.833886235952377319e-02 -4.310524836182594299e-02 1.495029926300048828e-01 6.386985629796981812e-02 3.140105605125427246e-01 1.042211800813674927e-02 -1.267313063144683838e-01 -3.716260790824890137e-01 -9.295892715454101562e-02 2.081696875393390656e-02 -2.033950388431549072e-01 -2.264032810926437378e-01 -1.587456762790679932e-01 2.610906064510345459e-01 2.493035644292831421e-01 1.469050254672765732e-02 3.713690638542175293e-01 1.746801733970642090e-01 -7.766386121511459351e-02 -6.287275999784469604e-02 2.361071296036243439e-02 -2.558845579624176025e-01 -6.178628280758857727e-02
3.933410644531250000e-01 1.720072031021118164e-01 3.952554240822792053e-02 -1.261791139841079712e-01 -5.415648967027664185e-02 -1.865715682506561279e-01 -3.187091648578643799e-02 3.557558059692382812e-01 2.677749097347259521e-01 -1.058110520243644714e-01 -4.094157367944717407e-02 -2.130945958197116852e-02 1.449275296181440353e-03 9.418179094791412354e-02 -2.123346179723739624e-02 2.553053200244903564e-01 -2.020644247531890869e-01 -1.812277734279632568e-01 1.154898032546043396e-01 4.329515993595123291e-02 2.527014315128326416e-01 -4.004393815994262695e-01 -9.196958690881729126e-02 6.475421041250228882e-02 4.218136891722679138e-02 2.220241725444793701e-01 8.680593967437744141e-02 1.762215793132781982e-02 2.087024152278900146e-01 3.167921677231788635e-02 -1.539135873317718506e-01 -1.429792940616607666e-01
-1.362342387437820435e-01 3.813181445002555847e-02 9.187049418687820435e-02 2.854379117488861084e-01 -1.421117484569549561e-01 8.141575753688812256e-02 -2.258995175361633301e-01 1.979153156280517578e-01 2.256402932107448578e-02 6.816730368882417679e-03 1.581663079559803009e-02 4.511051774024963379e-01 -2.732451446354389191e-02 1.000026892870664597e-02 -4.218041896820068359e-02 8.122888207435607910e-02 -2.543719112873077393e-01 -2.286134064197540283e-01 1.387996375560760498e-01 -2.895950078964233398e-01 -1.166064757853746414e-02 -1.459294706583023071e-01 2.447552829980850220e-01 2.567586600780487061e-01 -1.529205590486526489e-01 2.338998168706893921e-01 2.612071633338928223e-01 1.419197618961334229e-01 1.011972054839134216e-01 1.066264733672142029e-01 2.790906094014644623e-02 5.749432742595672607e-02
-1.749942004680633545e-01 3.403743803501129150e-01 3.117036819458007812e-01 -3.748181089758872986e-02 2.354886382818222046e-03 1.993527449667453766e-02 -3.019257783889770508e-01 1.184325441718101501e-01 9.840179979801177979e-02 -1.803840324282646179e-02 -2.765550091862678528e-02 -2.622223086655139923e-02 4.276146739721298218e-02 2.132301479578018188e-01 -7.314235717058181763e-02 2.035375237464904785e-01 -2.213222086429595947e-01 -1.395952403545379639e-01 4.757961630821228027e-02 1.042382270097732544e-01 4.903893917798995972e-02 -1.557881478220224380e-02 2.095795720815658569e-01 1.413722485303878784e-01 -1.853539198637008667e-01 -1.933754682540893555e-01 1.993291527032852173e-01 6.808837503194808960e-02 3.164081275463104248e-01 4.201114475727081299e-01 -3.142776340246200562e-02 -4.433549568057060242e-02
1.690901368856430054e-01 3.228017091751098633e-01 -7.522398233413696289e-02 8.579818531870841980e-03 2.675640583038330078e-01 -1.396458894014358521e-01 -1.471571028232574463e-01 -2.474778890609741211e-02 -1.489288359880447388e-01 1.993377357721328735e-01 2.787544392049312592e-02 3.007172048091888428e-01 -6.580443680286407471e-02 -2.804009318351745605e-01 1.010469719767570496e-01 9.432563185691833496e-02 -2.775635123252868652e-01 -1.508859097957611084e-01 3.676420822739601135e-02 2.927776984870433807e-02 -2.458489267155528069e-03 -2.365382462739944458e-01 2.347234264016151428e-02 3.701401054859161377e-01 -1.233210861682891846e-01 2.240979075431823730e-01 2.165410518646240234e-01 -7.273465394973754883e-02 9.510212391614913940e-02 1.047170385718345642e-01 -1.403963416814804077e-01 2.001819908618927002e-01
1.877672523260116577e-01 -5.981861427426338196e-02 -9.740996360778808594e-02 1.797771081328392029e-02 1.739230751991271973e-01 -1.393376737833023071e-01 -1.362028717994689941e-01 1.810648441314697266e-01 -1.490772217512130737e-01 -9.189467877149581909e-02 -3.515174612402915955e-02 1.456007175147533417e-02 4.219049587845802307e-02 -7.233329117298126221e-02 -3.249483183026313782e-02 -8.253452926874160767e-02 -7.887315750122070312e-02 -1.972777545452117920e-01 1.263990104198455811e-01 -6.641711574047803879e-03 -8.525417745113372803e-02 -8.080890774726867676e-02 3.804846405982971191e-01 2.180502712726593018e-01 -1.746403425931930542e-01 6.770735979080200195e-02 3.232466280460357666e-01 5.573956966400146484e-01 -7.038120180368423462e-02 -1.118273735046386719e-01 -2.567748427391052246e-01 4.929443076252937317e-02
1.922171115875244141e-01 1.223842874169349670e-01 1.094071343541145325e-01 -2.734812796115875244e-01 -2.529831528663635254e-01 -1.218277513980865479e-01 -2.586796581745147705e-01 1.907559037208557129e-01 2.297697961330413818e-01 2.613374292850494385e-01 -1.624582335352897644e-02 -1.510429754853248596e-02 7.497343420982360840e-02 1.588832288980484009e-01 -3.419481217861175537e-02 -1.444394737482070923e-01 -1.433155685663223267e-01 -3.147155940532684326e-01 -2.015056908130645752e-01 1.085921823978424072e-01 -3.953173756599426270e-01 -1.662724316120147705e-01 1.496594995260238647e-01 -2.789264358580112457e-02 1.308610290288925171e-01 7.964640855789184570e-02 -9.435092657804489136e-02 1.777067631483078003e-01 1.533165574073791504e-01 8.013194054365158081e-02 -1.685094535350799561e-01 -5.774033814668655396e-02
-1.419273167848587036e-01 1.206633895635604858e-01 3.677906692028045654e-01 2.195582389831542969e-01 -9.672000259160995483e-02 1.311842203140258789e-01 -1.030208840966224670e-01 1.162882149219512939e-01 1.194946840405464172e-02 -3.336999192833900452e-02 7.576242089271545410e-02 1.299892961978912354e-01 -1.375139206647872925e-01 1.518219709396362305e-01 1.146597713232040405e-01 2.722581923007965088e-01 -1.121107414364814758e-01 -4.130392968654632568e-01 -9.035665425471961498e-04 -1.597122400999069214e-01 -9.749110788106918335e-02 3.627539798617362976e-02 -3.390918299555778503e-02 2.198307365179061890e-01 -2.554881274700164795e-01 2.250155359506607056e-01 1.263299137353897095e-01 3.590185046195983887e-01 5.479702726006507874e-02 1.352820545434951782e-01 -1.593684852123260498e-01 -3.948688879609107971e-02
-5.788848921656608582e-02 1.971761435270309448e-01 2.629684805870056152e-01 1.473393011838197708e-02 8.609902113676071167e-02 5.945059657096862793e-02 -2.175545245409011841e-01 2.643104195594787598e-01 -2.853400707244873047e-01 1.423603389412164688e-02 -1.008815839886665344e-01 -6.030369177460670471e-02 2.814167551696300507e-02 -1.160770431160926819e-01 1.396093796938657761e-02 1.776973605155944824e-01 -2.492684274911880493e-01 2.164799254387617111e-03 -1.664249598979949951e-01 3.242056071758270264e-01 -1.115306988358497620e-01 -2.560015618801116943e-01 8.243186399340629578e-03 7.405296713113784790e-02 9.926519356667995453e-03 3.661706447601318359e-01 4.453547298908233643e-02 1.883993446826934814e-01 1.932214200496673584e-01 -2.255134657025337219e-02 -2.715095877647399902e-01 2.389555275440216064e-01
1.637261956930160522e-01 2.137819826602935791e-01 4.885102808475494385e-02 -1.164278686046600342e-01 8.806176483631134033e-02 -2.024836242198944092e-01 -8.694492280483245850e-02 1.533054411411285400e-01 2.161778807640075684e-01 1.701742708683013916e-01 -1.422004103660583496e-01 5.838769674301147461e-02 4.066396951675415039e-01 4.616665467619895935e-02 -2.076680064201354980e-01 -1.342731248587369919e-02 -2.575622797012329102e-01 -2.166037857532501221e-01 -1.950527727603912354e-01 2.243068516254425049e-01 -3.045294284820556641e-01 -6.071477010846138000e-02 -1.230294033885002136e-01 1.665118783712387085e-01 -1.764976084232330322e-01 -1.256165802478790283e-01 8.321970701217651367e-03 6.800696253776550293e-02 2.524920105934143066e-01 1.005375087261199951e-01 -2.341385930776596069e-01 -2.023158036172389984e-02
3.881085896864533424e-03 2.893938124179840088e-01 6.121459975838661194e-02 2.944363839924335480e-02 -2.367267385125160217e-02 5.141634494066238403e-03 1.450594663619995117e-01 -9.391085803508758545e-02 2.983984351158142090e-02 1.682487428188323975e-01 -5.612622946500778198e-02 1.929606050252914429e-01 8.364227414131164551e-02 -3.077541887760162354e-01 -3.349651768803596497e-02 -1.539009343832731247e-02 4.375706985592842102e-02 -3.992469012737274170e-01 -4.845126718282699585e-02 2.244925871491432190e-02 -1.866726577281951904e-02 -1.749551892280578613e-01 2.415814101696014404e-01 -2.606834173202514648e-01 -1.562659144401550293e-01 2.684012651443481445e-01 2.372159808874130249e-01 2.218328267335891724e-01 2.276595532894134521e-01 3.089829087257385254e-01 -1.662092208862304688e-01 1.010956466197967529e-01
7.248715963214635849e-03 -8.180765062570571899e-02 5.013122409582138062e-02 2.436853945255279541e-01 -1.645515710115432739e-01 -3.330428600311279297e-01 -1.291882246732711792e-02 1.522343456745147705e-01 -7.150352746248245239e-02 -1.600028127431869507e-01 4.035497084259986877e-02 -1.925485730171203613e-01 1.560198962688446045e-01 4.914409294724464417e-02 1.504328995943069458e-01 4.512104019522666931e-02 -3.609801828861236572e-02 -3.546441793441772461e-01 8.798933774232864380e-02 6.855235993862152100e-02 -1.989989280700683594e-01 -3.073654770851135254e-01 1.379942893981933594e-01 -8.988174051046371460e-02 6.702888756990432739e-03 1.349572092294692993e-01 1.019101738929748535e-01 1.424005776643753052e-01 1.176673099398612976e-01 1.907483637332916260e-01 -4.991957545280456543e-01 1.098379306495189667e-02
1.675497889518737793e-01 2.068661004304885864e-01 2.632655203342437744e-01 1.106023341417312622e-01 -1.992063820362091064e-01 6.853403057903051376e-03 1.696034967899322510e-01 4.162443578243255615e-01 -2.450469136238098145e-01 -1.876334287226200104e-02 -1.504800766706466675e-01 -5.431038141250610352e-02 9.620179980993270874e-02 -8.498899638652801514e-02 -1.605469435453414917e-01 8.453306555747985840e-02 -2.886677086353302002e-01 -3.303062319755554199e-01 -7.026343792676925659e-02 2.632023394107818604e-02 -7.247177511453628540e-02 5.596599075943231583e-03 1.108737364411354065e-01 1.733427792787551880e-01 -2.673922665417194366e-02 9.944444149732589722e-02 -1.598352491855621338e-01 9.072235226631164551e-02 1.727740317583084106e-01 -1.303009409457445145e-02 -3.445825576782226562e-01 1.778178364038467407e-01
1.734878569841384888e-01 6.943061947822570801e-02 -8.337619155645370483e-02 -1.837838627398014069e-02 1.412227004766464233e-01 -1.345601826906204224e-01 -3.364642336964607239e-02 9.036020189523696899e-02 -5.198685824871063232e-02 -3.247042596340179443e-01 -3.419936299324035645e-01 1.399235241115093231e-02 8.309829235076904297e-02 3.375333547592163086e-02 -8.724363893270492554e-02 1.099666953086853027e-01 7.655030488967895508e-02 1.939511857926845551e-02 -1.418810337781906128e-01 5.760510638356208801e-02 -1.363688558340072632e-01 -1.456046402454376221e-01 1.896997839212417603e-01 3.823497593402862549e-01 2.332448810338973999e-01 2.275788187980651855e-01 2.873222231864929199e-01 3.933604657649993896e-01 1.079232171177864075e-01 1.368702501058578491e-01 -1.686351895332336426e-01 5.869610235095024109e-02
1.894145854748785496e-03 2.785389721393585205e-01 1.159233972430229187e-01 -3.824341595172882080e-01 -1.050194278359413147e-01 -2.699584066867828369e-01 -3.443277478218078613e-01 1.281836628913879395e-01 1.897416859865188599e-01 8.132144808769226074e-02 -1.331604570150375366e-01 6.782557070255279541e-02 3.292880952358245850e-02 2.805383689701557159e-02 -1.613931059837341309e-01 -2.484510419890284538e-03 -1.312250494956970215e-01 -2.386257499456405640e-01 -1.535362899303436279e-01 5.069041252136230469e-02 -3.671245574951171875e-01 -2.062336541712284088e-02 5.498286709189414978e-02 2.770535834133625031e-02 -6.319089978933334351e-02 2.368728965520858765e-01 -1.464792191982269287e-01 2.605873644351959229e-01 1.537237316370010376e-01 -4.624785855412483215e-02 -1.863191574811935425e-01 4.118886590003967285e-02
1.117961257696151733e-01 9.273667633533477783e-02 -1.158967912197113037e-01 1.546778827905654907e-01 -1.699597537517547607e-01 2.788668274879455566e-01 -2.214588969945907593e-01 -4.087419435381889343e-02 1.787350177764892578e-01 -2.158302217721939087e-01 -2.083816677331924438e-01 -9.989787638187408447e-02 1.189607009291648865e-01 5.044868588447570801e-02 -4.206180199980735779e-02 -3.034721827134490013e-03 -1.190288588404655457e-01 -4.325069785118103027e-01 -5.536494404077529907e-02 3.700887039303779602e-02 -3.816960752010345459e-02 -1.823172271251678467e-01 1.819155961275100708e-01 1.938289701938629150e-01 3.773702681064605713e-02 1.052042767405509949e-01 3.671945035457611084e-01 3.644247353076934814e-01 1.146697476506233215e-01 -6.961445510387420654e-02 1.469549387693405151e-01 -5.500204861164093018e-02
1.512397378683090210e-01 1.163259074091911316e-01 -1.249600574374198914e-01 -1.755186170339584351e-01 -1.244217902421951294e-01 -4.394200816750526428e-02 1.959517449140548706e-01 4.218827560544013977e-02 1.133054792881011963e-01 -6.817455589771270752e-02 1.156330853700637817e-02 1.439557522535324097e-01 5.192865058779716492e-02 -2.964318171143531799e-02 3.114244937896728516e-01 -9.330617636442184448e-02 -2.543249726295471191e-01 -3.884067535400390625e-01 -3.137307241559028625e-02 -1.251635979861021042e-02 -3.398204743862152100e-01 3.430243954062461853e-02 3.435084819793701172e-01 -1.937198936939239502e-01 -1.417368501424789429e-01 -1.610957831144332886e-01 1.990796178579330444e-01 2.924145758152008057e-01 5.626846477389335632e-02 1.542859077453613281e-01 -8.896309137344360352e-02 -1.305684000253677368e-01
2.324310392141342163e-01 3.447186946868896484e-02 -1.514751911163330078e-01 2.265338748693466187e-01 8.322384208440780640e-02 -1.021224781870841980e-01 -1.246787384152412415e-01 5.397760868072509766e-02 -7.281929254531860352e-02 -1.461252719163894653e-01 -2.386794537305831909e-01 1.304111331701278687e-01 4.049508646130561829e-02 9.918428957462310791e-02 -1.886606961488723755e-01 -1.505851596593856812e-01 -9.967012703418731689e-02 -7.789762318134307861e-02 -1.638816148042678833e-01 -1.084736585617065430e-01 -1.352239549160003662e-01 -1.444407999515533447e-01 8.740803599357604980e-02 1.297650486230850220e-01 8.531606197357177734e-02 3.614751696586608887e-01 2.921453416347503662e-01 5.188485383987426758e-01 1.453323513269424438e-01 4.157235473394393921e-02 -3.962955623865127563e-02 1.707793623208999634e-01
-1.939336806535720825e-01 3.402813673019409180e-01 -2.824833802878856659e-02 2.124946750700473785e-02 -1.648263037204742432e-01 -1.934045553207397461e-01 -2.515203356742858887e-01 -1.041225865483283997e-01 -1.829106956720352173e-01 3.078207373619079590e-02 4.386300593614578247e-02 -1.303910557180643082e-02 1.594583690166473389e-01 -6.575781852006912231e-02 -2.751352638006210327e-02 1.680292934179306030e-02 -1.220635175704956055e-01 -1.271888054907321930e-02 -8.109175413846969604e-02 1.377276480197906494e-01 -4.155013859272003174e-01 -1.949477344751358032e-01 -1.825053393840789795e-01 4.843712598085403442e-02 1.571861952543258667e-01 2.574123144149780273e-01 3.233624100685119629e-01 9.176288545131683350e-02 1.075700521469116211e-01 5.403922125697135925e-02 -2.894399762153625488e-01 2.241827398538589478e-01
-2.249473780393600464e-01 1.498035490512847900e-01 1.711845248937606812e-01 1.185201033949851990e-01 3.692588955163955688e-02 7.347951829433441162e-02 -1.891704946756362915e-01 -1.826118081808090210e-01 2.337102293968200684e-01 -2.812065482139587402e-01 -2.770770490169525146e-01 -2.311093360185623169e-02 -1.660173758864402771e-02 3.942935168743133545e-02 -2.226278334856033325e-01 -7.935100793838500977e-02 -2.077501714229583740e-01 -2.482155263423919678e-01 -1.343801170587539673e-01 9.430244565010070801e-02 -3.861550241708755493e-02 -2.878777086734771729e-01 1.322084814310073853e-01 1.947227716445922852e-01 -1.622120440006256104e-01 2.482595480978488922e-02 2.722377777099609375e-01 2.095322459936141968e-01 5.304430145770311356e-03 1.124737486243247986e-01 -2.182038724422454834e-01 -2.495944052934646606e-01
-8.050367981195449829e-02 -8.570577949285507202e-02 -4.372523352503776550e-02 1.799815893173217773e-01 1.480740308761596680e-01 -9.521807730197906494e-02 1.558686345815658569e-01 -7.445424795150756836e-02 2.778329327702522278e-02 -2.517942488193511963e-01 -2.561366260051727295e-01 2.440786957740783691e-01 -1.403292734175920486e-02 -1.436012089252471924e-01 1.287903189659118652e-01 1.248847395181655884e-01 -2.467710971832275391e-01 1.667951815761625767e-03 3.171014785766601562e-02 1.080240532755851746e-01 -9.338262677192687988e-02 -1.520814299583435059e-01 2.777864634990692139e-01 1.942413747310638428e-01 -3.677903860807418823e-02 3.354331254959106445e-01 1.672364324331283569e-01 3.111078441143035889e-01 2.896034419536590576e-01 6.189214438199996948e-02 -3.008352518081665039e-01 1.074215173721313477e-01
-1.697364449501037598e-02 -4.346480220556259155e-02 -1.402801573276519775e-01 2.558809816837310791e-01 2.550315856933593750e-01 -1.609171181917190552e-01 -1.417344361543655396e-01 2.710294425487518311e-01 1.700965315103530884e-01 -1.029340922832489014e-01 -3.098939657211303711e-01 -1.123899128288030624e-02 2.273707278072834015e-02 -2.306053638458251953e-01 -7.482713460922241211e-02 7.433222979307174683e-02 -1.650292128324508667e-01 -2.806921005249023438e-01 5.057251080870628357e-02 -2.952975220978260040e-02 -6.641985476016998291e-02 -2.880540490150451660e-01 7.806269824504852295e-02 1.949256211519241333e-01 1.547547429800033569e-01 1.141686588525772095e-01 1.652606725692749023e-01 3.866322338581085205e-01 1.543453931808471680e-01 -2.005990743637084961e-01 8.492825180292129517e-02 4.118022322654724121e-02
-8.822693675756454468e-02 -1.084095761179924011e-01 9.220815449953079224e-02 -2.889452576637268066e-01 -1.106888726353645325e-01 -7.631588727235794067e-02 -2.093494236469268799e-01 2.811905927956104279e-02 8.152394741773605347e-02 -1.117495596408843994e-01 -2.684184312820434570e-01 1.673959046602249146e-01 -5.636864900588989258e-02 -1.499558091163635254e-01 1.414762139320373535e-01 -4.419140517711639404e-02 -2.743569612503051758e-01 -1.070355772972106934e-01 -4.540446698665618896e-01 -2.621245980262756348e-01 9.404932707548141479e-02 -1.720144897699356079e-01 8.181674778461456299e-02 1.240646559745073318e-02 3.504861146211624146e-02 5.551520735025405884e-02 6.737137585878372192e-02 -1.731722243130207062e-02 3.435818254947662354e-01 5.848087370395660400e-02 -3.472996354103088379e-01 -2.881157957017421722e-02
5.708605796098709106e-02 3.431689441204071045e-01 1.751205474138259888e-01 1.549282222986221313e-01 -3.498676717281341553e-01 4.644159600138664246e-02 1.626762002706527710e-01 4.708044230937957764e-02 -2.083671838045120239e-01 6.850841641426086426e-02 -2.897310554981231689e-01 2.331580072641372681e-01 2.143018878996372223e-02 6.700594723224639893e-02 -8.521006256341934204e-02 1.698552966117858887e-01 -1.285865455865859985e-01 -9.743925184011459351e-02 -8.777233213186264038e-02 1.555996090173721313e-01 -8.869441598653793335e-02 -2.090542316436767578e-01 1.925189942121505737e-01 -1.341220289468765259e-01 4.184489697217941284e-02 1.837820410728454590e-01 -1.485302392393350601e-02 3.293114900588989258e-01 2.508662641048431396e-01 1.573049873113632202e-01 -2.076099514961242676e-01 6.358779221773147583e-02
2.782410383224487305e-01 1.248661130666732788e-01 1.616733819246292114e-01 2.294791489839553833e-01 -5.269842222332954407e-02 -1.260384470224380493e-01 -6.153249368071556091e-02 1.406152993440628052e-01 1.833535879850387573e-01 -8.401951938867568970e-02 1.608477681875228882e-01 3.753613308072090149e-02 -9.726598113775253296e-02 -2.670675814151763916e-01 -1.508542001247406006e-01 -2.137820720672607422e-01 -2.585857510566711426e-01 -2.804557085037231445e-01 7.395680993795394897e-02 -1.261250972747802734e-01 -8.774777501821517944e-02 1.285122632980346680e-01 2.317923158407211304e-01 1.115492880344390869e-01 6.378322839736938477e-02 1.486651301383972168e-01 1.986487209796905518e-01 -8.395560830831527710e-02 -2.129136025905609131e-02 1.683214902877807617e-01 -4.141511619091033936e-01 -1.961997449398040771e-01
-5.705710500478744507e-02 2.684797905385494232e-02 -1.740588694810867310e-01 7.347118109464645386e-02 8.844384551048278809e-02 -5.383751913905143738e-02 -2.986933104693889618e-02 -1.656423211097717285e-01 -6.538521498441696167e-02 7.944969087839126587e-02 -1.566979736089706421e-01 -3.014683350920677185e-02 5.027696117758750916e-02 -2.364802509546279907e-01 -1.711445599794387817e-01 6.656530499458312988e-02 -1.183381974697113037e-01 -3.840494155883789062e-01 2.693980932235717773e-01 -1.487578917294740677e-02 -7.313684374094009399e-02 -2.433501780033111572e-01 1.909902505576610565e-02 1.555695384740829468e-01 1.353595405817031860e-01 -1.235377639532089233e-01 7.154079526662826538e-02 4.019276797771453857e-01 1.388626396656036377e-01 1.855763494968414307e-01 -3.954098820686340332e-01 -2.435338050127029419e-01
1.096601188182830811e-01 -1.552798449993133545e-01 8.708538115024566650e-02 1.443042606115341187e-01 -2.576999366283416748e-01 1.470299065113067627e-01 9.417280554771423340e-02 2.405996322631835938e-01 -1.100585609674453735e-01 -1.522156596183776855e-01 -2.209542095661163330e-01 -6.992294639348983765e-02 3.384549543261528015e-02 -5.283153802156448364e-02 8.558767847716808319e-03 -2.796052694320678711e-01 -2.682084143161773682e-01 -1.446216255426406860e-01 2.030523121356964111e-01 1.668440103530883789e-01 -1.025621965527534485e-01 -2.787146866321563721e-01 1.403250731527805328e-02 1.754731535911560059e-01 -1.027028262615203857e-01 1.566364616155624390e-01 9.075527638196945190e-02 1.720585823059082031e-01 3.273100852966308594e-01 1.476302444934844971e-01 -3.280138969421386719e-01 1.376223564147949219e-01
1.541181467473506927e-02 2.407500296831130981e-01 -2.558593153953552246e-01 -2.279592156410217285e-01 -2.591300196945667267e-02 2.094786465167999268e-01 2.963277697563171387e-02 -1.313479393720626831e-01 6.917922943830490112e-02 8.569952100515365601e-02 -6.870169192552566528e-02 2.762613594532012939e-01 -9.737761318683624268e-02 -1.018059924244880676e-01 1.445939093828201294e-01 1.443158388137817383e-01 -1.718537807464599609e-01 -4.881239831447601318e-01 3.881134092807769775e-02 1.202634125947952271e-01 -1.002710461616516113e-01 -1.177941337227821350e-01 2.146988958120346069e-01 -1.220210939645767212e-01 -2.041650004684925079e-02 -4.705313593149185181e-02 1.899787932634353638e-01 1.506687551736831665e-01 3.511611819267272949e-01 1.034941002726554871e-01 -1.731417030096054077e-01 -1.132591515779495239e-01
3.493899479508399963e-02 1.594713926315307617e-01 2.887539267539978027e-01 9.934077411890029907e-02 -3.799802809953689575e-02 -2.832715772092342377e-02 1.195776462554931641e-01 3.360372781753540039e-01 -2.256703674793243408e-01 -3.040371090173721313e-02 -1.430255025625228882e-01 -9.970243088901042938e-03 3.266163170337677002e-02 -1.815560273826122284e-02 -1.889504492282867432e-01 1.705171465873718262e-01 -2.664176821708679199e-01 -3.828797042369842529e-01 -9.140919148921966553e-02 1.617239601910114288e-02 -1.254787296056747437e-01 -1.753798723220825195e-01 6.712372601032257080e-02 1.710699051618576050e-01 -7.113298773765563965e-02 1.831902712583541870e-01 -2.083843648433685303e-01 8.065042644739151001e-02 2.001378983259201050e-01 -5.114438012242317200e-02 -3.588431179523468018e-01 2.135420292615890503e-01
-3.102459311485290527e-01 2.044446766376495361e-01 1.880807131528854370e-01 1.516529917716979980e-01 -1.271800249814987183e-01 6.476114690303802490e-02 -1.329931765794754028e-01 1.914466619491577148e-01 -2.246713787317276001e-01 1.282923072576522827e-01 -9.479954838752746582e-02 8.765226602554321289e-02 2.027784585952758789e-01 2.071959227323532104e-01 -3.393976390361785889e-02 2.962335646152496338e-01 -3.135975599288940430e-01 -3.315654695034027100e-01 -6.291354447603225708e-02 -1.334670633077621460e-01 -1.180025860667228699e-01 -7.470893859863281250e-02 2.269182503223419189e-01 6.486943364143371582e-02 9.734483808279037476e-02 8.852482587099075317e-02 7.151343673467636108e-02 7.419951260089874268e-02 3.011900484561920166e-01 2.147601097822189331e-01 2.212971821427345276e-02 4.232392087578773499e-02
-4.989396780729293823e-02 1.072252243757247925e-01 1.990298181772232056e-01 2.283858135342597961e-03 6.575110554695129395e-02 -2.163680344820022583e-01 1.343652158975601196e-01 1.066011260263621807e-03 7.236648350954055786e-02 2.487220428884029388e-02 1.329030990600585938e-01 1.339577138423919678e-01 1.277208775281906128e-01 1.513341721147298813e-02 1.571129262447357178e-01 -2.926313690841197968e-02 1.105863228440284729e-01 -4.226070642471313477e-01 1.574130654335021973e-01 -1.842819601297378540e-01 -2.288341820240020752e-01 -3.555996716022491455e-01 -8.387203514575958252e-02 6.521271914243698120e-02 1.730209141969680786e-01 2.266394197940826416e-01 3.179214894771575928e-01 1.475804299116134644e-01 2.032504081726074219e-01 1.681825220584869385e-01 -4.775891080498695374e-02 -2.792040109634399414e-01
2.988901138305664062e-01 2.373215854167938232e-01 -1.032517291605472565e-02 1.114309877157211304e-01 1.052058190107345581e-01 -2.000538855791091919e-01 -5.665563419461250305e-02 4.210929200053215027e-02 -2.972321212291717529e-01 -9.216348081827163696e-02 -1.732502132654190063e-01 2.201634794473648071e-01 8.116674423217773438e-02 5.252111237496137619e-03 1.971834450960159302e-01 -7.783156633377075195e-02 -4.356648623943328857e-01 -3.435558378696441650e-01 1.543641537427902222e-01 7.267509400844573975e-02 3.298400342464447021e-02 -2.270901352167129517e-01 -8.083628863096237183e-02 1.229517981410026550e-01 4.920400306582450867e-02 2.001501470804214478e-01 3.864419460296630859e-02 1.214581876993179321e-01 6.334596872329711914e-02 1.106943711638450623e-01 -1.070715188980102539e-01 2.472904920578002930e-01
5.040668696165084839e-02 1.659223586320877075e-01 -1.314731240272521973e-01 8.552478998899459839e-02 1.430290639400482178e-01 6.001449748873710632e-02 -2.585849761962890625e-01 2.575125545263290405e-02 1.396307945251464844e-01 -2.207670062780380249e-01 -1.176655218005180359e-01 5.048772692680358887e-02 8.778730034828186035e-02 -8.458994328975677490e-02 -6.875821202993392944e-02 -3.125755861401557922e-02 -1.856487691402435303e-01 -2.673901431262493134e-02 1.072818413376808167e-01 -5.087617784738540649e-02 -2.786881029605865479e-01 -4.357056021690368652e-01 2.956411428749561310e-02 2.324778139591217041e-01 -3.862704634666442871e-01 2.183887213468551636e-01 1.218063086271286011e-01 1.375469714403152466e-01 -1.405387818813323975e-01 7.873374968767166138e-02 -2.842729389667510986e-01 -1.985563039779663086e-01
1.697256267070770264e-01 1.467321217060089111e-01 7.833331823348999023e-03 -1.853308677673339844e-01 1.519259214401245117e-01 -2.857659012079238892e-02 2.611699700355529785e-01 4.124357178807258606e-02 3.362522423267364502e-01 3.095201849937438965e-01 9.104367345571517944e-02 6.660410761833190918e-02 -1.143638789653778076e-01 -3.497846797108650208e-02 5.569488555192947388e-02 5.142604559659957886e-02 -1.799151748418807983e-01 -3.497694432735443115e-02 7.029769010841846466e-03 4.689630493521690369e-02 -1.277182400226593018e-01 -3.437711894512176514e-01 3.958720862865447998e-01 2.193965911865234375e-01 -1.604132056236267090e-01 -8.068677037954330444e-03 6.590092927217483521e-02 2.779178619384765625e-01 1.447374820709228516e-01 6.118797510862350464e-02 -2.203153967857360840e-01 -1.549528688192367554e-01
-1.168777421116828918e-02 1.299114376306533813e-01 1.276903748512268066e-01 2.592752873897552490e-01 -2.263336330652236938e-01 -6.219557672739028931e-02 -1.925418078899383545e-01 2.057462744414806366e-02 -6.334276497364044189e-02 -1.674123704433441162e-01 -1.839563697576522827e-01 -4.265575669705867767e-03 1.448649764060974121e-01 -9.919381886720657349e-02 -2.564607262611389160e-01 -6.286948174238204956e-02 1.018056869506835938e-01 -7.937125116586685181e-02 -1.151470765471458435e-01 8.454623818397521973e-02 -2.453273162245750427e-02 -2.512561082839965820e-01 2.467076778411865234e-01 -4.708466678857803345e-02 2.401516586542129517e-01 3.849496319890022278e-02 2.292530685663223267e-01 3.945818245410919189e-01 3.370962440967559814e-01 2.868029475212097168e-01 8.563127368688583374e-02 7.685319334268569946e-02
2.289792299270629883e-01 4.806922674179077148e-01 1.675875782966613770e-01 -5.089569091796875000e-02 -1.700275242328643799e-01 -2.582828402519226074e-01 -1.416358202695846558e-01 3.272309601306915283e-01 7.370910048484802246e-02 -1.266145706176757812e-01 5.785911157727241516e-02 1.805362254381179810e-01 3.985208272933959961e-01 -1.558961272239685059e-01 3.096688166260719299e-02 7.866133749485015869e-02 -2.005996704101562500e-01 -1.422127932310104370e-01 -8.616495877504348755e-03 1.644405275583267212e-01 -3.972425311803817749e-02 -1.871732771396636963e-01 -4.715977981686592102e-02 6.663889437913894653e-02 -5.340981855988502502e-02 1.043883189558982849e-01 2.047207653522491455e-01 -3.817515913397073746e-03 1.300139427185058594e-01 2.417375892400741577e-02 -2.086812863126397133e-03 1.066288426518440247e-01
1.594446450471878052e-01 3.866101801395416260e-01 1.132258623838424683e-01 1.632015779614448547e-02 2.192962616682052612e-01 2.652748674154281616e-02 -9.397506713867187500e-02 2.146402597427368164e-01 5.766927823424339294e-02 -7.864283025264739990e-02 -2.420199103653430939e-02 -1.022772789001464844e-01 3.261296078562736511e-02 -3.365888819098472595e-02 1.309969872236251831e-01 -2.292923182249069214e-01 -2.956778705120086670e-01 -1.659433096647262573e-01 -3.363749384880065918e-01 -2.148448675870895386e-01 -4.296597465872764587e-02 -1.714995056390762329e-01 1.850888729095458984e-01 2.266233563423156738e-01 -3.773489594459533691e-01 1.173319146037101746e-01 2.092895358800888062e-01 3.006753325462341309e-02 -4.385218769311904907e-02 1.453527063131332397e-01 1.870336942374706268e-02 -2.073704451322555542e-02
-1.167306154966354370e-01 1.620236933231353760e-01 2.261788398027420044e-01 6.592365354299545288e-02 1.546546816825866699e-02 1.187277734279632568e-01 8.423967659473419189e-02 2.055214345455169678e-01 5.034770071506500244e-02 -2.317739836871623993e-02 -6.955348700284957886e-02 1.864497065544128418e-01 -8.676388859748840332e-02 1.224420294165611267e-01 6.171954423189163208e-02 1.957355141639709473e-01 2.062670141458511353e-02 -2.935976088047027588e-01 -2.611283361911773682e-01 -2.100581079721450806e-01 7.590898871421813965e-02 -1.271051019430160522e-01 -1.361243575811386108e-01 2.168705910444259644e-01 -2.846389710903167725e-01 1.575790047645568848e-01 1.894965320825576782e-01 3.234699070453643799e-01 2.770367562770843506e-01 3.078992366790771484e-01 -1.265579909086227417e-01 1.151315644383430481e-01
-2.075874805450439453e-01 4.294763132929801941e-02 -1.035336628556251526e-01 1.114220395684242249e-01 1.958660408854484558e-02 -1.021169424057006836e-01 -3.322047591209411621e-01 -7.050129771232604980e-02 1.106273010373115540e-01 -1.119513958692550659e-01 -1.879079490900039673e-01 -1.719336360692977905e-01 7.186859846115112305e-02 3.399506583809852600e-02 -1.622204482555389404e-01 1.311067938804626465e-01 -3.089109063148498535e-01 -9.331647306680679321e-02 -6.393639743328094482e-02 2.168313413858413696e-01 -7.505644857883453369e-02 -3.737621009349822998e-01 2.133263200521469116e-01 1.682274043560028076e-01 -1.708306521177291870e-01 -6.779254414141178131e-03 3.442034125328063965e-01 1.252300888299942017e-01 -4.849276691675186157e-02 7.809828221797943115e-02 -1.349832862615585327e-01 -3.191909790039062500e-01
-1.243133544921875000e-01 -2.430133968591690063e-01 -5.763346329331398010e-02 1.621436141431331635e-02 2.062488533556461334e-02 1.165709644556045532e-01 -7.342515140771865845e-02 3.184084892272949219e-01 2.060608416795730591e-01 -2.339413911104202271e-01 -1.491269916296005249e-01 1.192338243126869202e-01 8.803385309875011444e-03 4.610738903284072876e-02 1.956958882510662079e-02 4.646792262792587280e-02 9.067304432392120361e-02 -2.870947718620300293e-01 -8.294650167226791382e-02 2.948657274246215820e-01 -1.432482004165649414e-01 -1.627360731363296509e-01 1.179707646369934082e-01 1.492602527141571045e-01 1.166488751769065857e-01 3.278597891330718994e-01 1.400489211082458496e-01 3.912700712680816650e-01 1.891772001981735229e-01 1.587544977664947510e-01 -1.959209293127059937e-01 -4.330371692776679993e-02
8.863203972578048706e-02 1.168383657932281494e-01 -1.583170145750045776e-01 -4.098780825734138489e-02 -2.279248982667922974e-01 -1.191320493817329407e-01 -2.331561148166656494e-01 1.345339715480804443e-01 1.546536982059478760e-01 -4.571259021759033203e-02 -1.189072504639625549e-01 -1.150163486599922180e-01 -3.404345735907554626e-02 -4.503053054213523865e-02 -8.270857483148574829e-02 9.439269453287124634e-02 -2.691166996955871582e-01 1.811750046908855438e-02 -4.048948734998703003e-02 2.292240038514137268e-02 -1.474582701921463013e-01 -1.051099896430969238e-01 -3.625434935092926025e-01 -1.551297605037689209e-01 -5.905498284846544266e-03 2.285947203636169434e-01 1.521722078323364258e-01 3.130391836166381836e-01 2.188189178705215454e-01 4.558386504650115967e-01 -2.149860709905624390e-01 4.786600545048713684e-02
2.718449532985687256e-01 2.225064188241958618e-01 7.621978968381881714e-02 -3.246141970157623291e-02 -1.292355060577392578e-01 -8.871477842330932617e-02 -2.619418501853942871e-01 2.100310921669006348e-01 1.554260104894638062e-01 8.942501246929168701e-02 -1.042626798152923584e-02 7.372046262025833130e-02 2.825897932052612305e-01 5.855435132980346680e-02 -1.946702599525451660e-01 1.084469407796859741e-01 -2.924003005027770996e-01 -3.023180961608886719e-01 -2.201119363307952881e-01 2.671856284141540527e-01 -1.914587616920471191e-01 -3.372602537274360657e-02 1.950189471244812012e-02 -1.602423191070556641e-01 1.086508780717849731e-01 -4.481903091073036194e-02 -1.469042450189590454e-01 2.131042033433914185e-01 2.058224081993103027e-01 -6.255917251110076904e-02 -2.267658114433288574e-01 -1.506594419479370117e-01
-2.945867776870727539e-01 3.551684021949768066e-01 1.357407271862030029e-01 -8.972567319869995117e-02 -2.552559375762939453e-01 2.053369954228401184e-02 1.605849340558052063e-02 3.546408414840698242e-01 4.438632354140281677e-02 1.604623496532440186e-01 9.751960635185241699e-02 8.533681184053421021e-02 1.449979841709136963e-01 -3.980204463005065918e-02 1.432217210531234741e-01 1.988151110708713531e-02 -4.048404395580291748e-01 -8.910819888114929199e-02 -1.640025228261947632e-01 -5.772236734628677368e-02 -1.322518289089202881e-01 -7.718892395496368408e-02 1.601636856794357300e-01 1.157204508781433105e-01 4.550939053297042847e-02 -2.712612412869930267e-02 1.079348325729370117e-01 -1.386178284883499146e-02 8.122818917036056519e-02 3.859680294990539551e-01 -6.300584226846694946e-02 -2.054760754108428955e-01
1.072175502777099609e-01 5.209153052419424057e-03 -2.902789711952209473e-01 5.437499657273292542e-02 1.130652334541082382e-02 -9.165754169225692749e-02 -1.446168571710586548e-01 -2.030407190322875977e-01 -1.475615799427032471e-01 -2.563134394586086273e-02 -1.899772584438323975e-01 -1.644513159990310669e-01 1.807372570037841797e-01 8.476841449737548828e-02 3.042064607143402100e-02 -1.275656819343566895e-01 -5.523285269737243652e-02 -4.452028870582580566e-01 -5.010104272514581680e-03 -1.054352615028619766e-02 -1.834586858749389648e-01 -1.280493736267089844e-01 2.110808491706848145e-01 3.234934806823730469e-01 -3.860265761613845825e-02 -9.503706544637680054e-02 2.075907140970230103e-01 3.212390542030334473e-01 3.389649093151092529e-01 8.641584962606430054e-02 -6.815708428621292114e-02 -5.918714404106140137e-02
-2.107552587985992432e-01 1.482869684696197510e-01 -8.487769216299057007e-02 -1.271875798702239990e-01 -3.861964493989944458e-02 -2.075970619916915894e-01 -6.307868659496307373e-02 1.663480848073959351e-01 1.267238557338714600e-01 -2.592844329774379730e-02 -7.723939418792724609e-02 5.048374459147453308e-02 1.438519954681396484e-01 6.949901580810546875e-02 -2.060690522193908691e-01 -1.851085871458053589e-01 -3.093523383140563965e-01 3.200620412826538086e-03 1.987203806638717651e-01 4.497205838561058044e-02 -2.692340314388275146e-01 7.698827981948852539e-02 -1.354959458112716675e-01 3.191578686237335205e-01 -1.289367768913507462e-02 2.747729122638702393e-01 4.414457082748413086e-02 6.095448508858680725e-02 1.275947391986846924e-01 2.701318860054016113e-01 -4.173472523689270020e-01 -1.608020961284637451e-01
-5.231913551688194275e-02 3.380010128021240234e-01 1.586134433746337891e-01 -2.316801100969314575e-01 -8.001869171857833862e-02 1.884535402059555054e-01 -8.499183505773544312e-02 1.285664588212966919e-01 -2.206178568303585052e-02 1.946496218442916870e-01 3.480526152998209000e-03 3.943081479519605637e-03 -1.497554779052734375e-01 3.138856887817382812e-01 6.649313122034072876e-02 -2.080447673797607422e-01 -2.066647075116634369e-02 -2.544362545013427734e-01 -1.673805117607116699e-01 4.570893943309783936e-02 3.819523006677627563e-02 -1.208293139934539795e-01 3.189053833484649658e-01 2.270397394895553589e-01 -1.526288390159606934e-01 1.662449240684509277e-01 1.648695766925811768e-01 2.330160290002822876e-01 2.368162721395492554e-01 1.225465387105941772e-01 -2.086045891046524048e-01 1.408977955579757690e-01
2.631076797842979431e-02 -2.013021409511566162e-01 4.336068034172058105e-02 2.681564092636108398e-01 -9.883624315261840820e-02 -4.278587177395820618e-02 4.710461199283599854e-02 3.290768265724182129e-01 -1.236794218420982361e-01 -1.383893787860870361e-01 -2.680024802684783936e-01 4.204804077744483948e-03 1.128912344574928284e-01 -2.745585143566131592e-02 -4.289382323622703552e-02 -2.961430847644805908e-01 -1.737627983093261719e-01 -1.802476942539215088e-01 1.246362179517745972e-01 3.920318186283111572e-02 1.089812023565173149e-03 -2.379103899002075195e-01 9.822959452867507935e-02 1.543748974800109863e-01 -1.364820599555969238e-01 1.345000118017196655e-01 9.491138905286788940e-02 2.297727465629577637e-01 2.421094477176666260e-01 1.896059364080429077e-01 -4.296238422393798828e-01 7.781443744897842407e-02
2.526117563247680664e-01 -6.729248166084289551e-02 -1.169560663402080536e-02 7.616921514272689819e-02 -9.620642662048339844e-02 1.228735148906707764e-01 -9.714365750551223755e-02 4.000909924507141113e-01 2.541870176792144775e-01 -2.875286638736724854e-01 9.155423194169998169e-02 1.886803284287452698e-02 -1.118792816996574402e-01 -2.627872116863727570e-02 -1.490432024002075195e-01 2.188664972782135010e-01 -1.453786343336105347e-01 -3.646228909492492676e-01 -4.560725763440132141e-02 -5.075069610029459000e-03 7.875766459619626403e-05 -2.369684278964996338e-01 2.452415227890014648e-01 6.222121044993400574e-02 8.526820689439773560e-02 -2.615394294261932373e-01 1.822270750999450684e-01 -5.709680542349815369e-02 1.912051588296890259e-01 1.817908585071563721e-01 -1.591223478317260742e-01 9.531160444021224976e-02
2.177287489175796509e-01 1.059099361300468445e-01 2.330781966447830200e-01 -7.259642332792282104e-02 -7.475653197616338730e-03 -1.879043728113174438e-01 -3.293122351169586182e-02 2.878154516220092773e-01 1.209797635674476624e-01 -5.783640965819358826e-02 -8.959887176752090454e-02 -1.096656918525695801e-01 3.192496299743652344e-01 4.658975079655647278e-02 -3.424458205699920654e-02 2.241588383913040161e-01 -2.494104951620101929e-01 -1.705844104290008545e-01 -2.336235493421554565e-01 1.228733807802200317e-01 -3.471950590610504150e-01 -1.352481357753276825e-02 3.142580017447471619e-02 -2.490248084068298340e-01 -2.501823008060455322e-01 -5.284816399216651917e-02 -2.409509033896028996e-05 2.309788018465042114e-01 1.988988518714904785e-01 6.824462860822677612e-02 -2.460439950227737427e-01 2.733637578785419464e-02
-2.582055628299713135e-01 3.110607862472534180e-01 -1.365261226892471313e-01 -1.724246330559253693e-02 -1.328982114791870117e-01 2.102744728326797485e-01 2.551789768040180206e-02 2.118248194456100464e-01 9.980283677577972412e-02 -7.998969405889511108e-02 1.464133709669113159e-01 -2.898254804313182831e-02 7.543432712554931641e-02 2.033705711364746094e-01 9.933885931968688965e-02 -1.020056083798408508e-01 -3.884664177894592285e-01 -1.107291728258132935e-01 -1.623914986848831177e-01 -2.718211710453033447e-01 -2.434449493885040283e-01 -3.903695046901702881e-01 8.430032432079315186e-02 1.034203469753265381e-01 1.546089947223663330e-01 5.217867717146873474e-02 1.227831169962882996e-01 1.385956555604934692e-01 -5.872116610407829285e-02 2.043134123086929321e-01 -6.890869885683059692e-02 2.333524450659751892e-02
-1.137897893786430359e-01 -1.984071135520935059e-01 -1.467054337263107300e-01 7.082929462194442749e-02 2.771805971860885620e-02 1.015386134386062622e-01 -4.791010916233062744e-02 3.981432318687438965e-01 1.385508030652999878e-01 -2.105158865451812744e-01 -9.636643528938293457e-02 6.983634829521179199e-02 4.361297562718391418e-02 -9.043122082948684692e-02 -3.197411447763442993e-02 -1.414416283369064331e-01 -1.003443598747253418e-01 -3.533968031406402588e-01 8.880053460597991943e-02 3.135365992784500122e-02 -2.104420959949493408e-01 -2.648065090179443359e-01 6.300636380910873413e-02 1.239806413650512695e-01 1.034681051969528198e-01 2.006725519895553589e-01 1.580592542886734009e-01 4.587918817996978760e-01 1.624348163604736328e-01 6.076326966285705566e-02 -1.673847287893295288e-01 1.354680061340332031e-01
1.560433059930801392e-01 4.398170858621597290e-02 2.560998313128948212e-02 2.917121648788452148e-01 -1.613564789295196533e-01 -2.079220488667488098e-02 -1.752946823835372925e-01 -1.334599405527114868e-01 -5.886117368936538696e-02 -1.616198867559432983e-01 -2.964822575449943542e-02 4.055406898260116577e-02 2.911486029624938965e-01 -5.151895806193351746e-02 -7.835859060287475586e-02 -2.039237879216670990e-02 -2.059768289327621460e-01 -4.457968175411224365e-01 -1.312699019908905029e-01 1.734661608934402466e-01 5.727073550224304199e-02 -1.992059201002120972e-01 1.842610388994216919e-01 1.121833845973014832e-01 1.898095756769180298e-01 8.818347752094268799e-02 2.678166031837463379e-01 2.936503589153289795e-01 1.949303001165390015e-01 1.410529017448425293e-01 1.277838796377182007e-01 -1.813917458057403564e-01
8.684363961219787598e-02 2.316011488437652588e-01 -5.677092075347900391e-02 -1.776547133922576904e-01 7.410600315779447556e-03 -3.741508722305297852e-01 -4.991041123867034912e-02 -3.604103112593293190e-03 2.923486232757568359e-01 -1.605671644210815430e-01 -1.343908719718456268e-02 7.907890528440475464e-02 1.130935549736022949e-01 -6.921189837157726288e-03 2.083686292171478271e-01 -1.405998170375823975e-01 -4.201243817806243896e-01 -7.949220016598701477e-03 -8.514320850372314453e-02 -5.344049632549285889e-02 2.067250758409500122e-02 -2.714545726776123047e-01 2.092294692993164062e-01 1.986320316791534424e-01 -4.032753873616456985e-03 2.256581187248229980e-01 4.440299700945615768e-03 -3.135780990123748779e-02 2.059731334447860718e-01 3.487597778439521790e-02 -2.499593943357467651e-01 -2.563171386718750000e-01
-2.906604111194610596e-02 1.303784400224685669e-01 2.179409861564636230e-01 7.210184633731842041e-02 4.097728803753852844e-02 1.876623369753360748e-02 -2.992880940437316895e-01 1.951200067996978760e-01 -2.563651502132415771e-01 8.655901998281478882e-02 -9.689620882272720337e-02 -1.961098909378051758e-01 -4.748049750924110413e-02 -2.301703393459320068e-01 -1.027596145868301392e-01 1.976700127124786377e-01 -2.134191393852233887e-01 -6.223512068390846252e-02 -2.251623272895812988e-01 1.746116131544113159e-01 -5.830960348248481750e-02 -2.284703850746154785e-01 1.905143558979034424e-01 1.171246990561485291e-01 1.153597384691238403e-01 3.282450735569000244e-01 -4.205198958516120911e-03 4.583464562892913818e-02 2.336398214101791382e-01 -1.263321340084075928e-01 -3.017039895057678223e-01 2.299764752388000488e-01
1.396647989749908447e-01 -5.695974454283714294e-02 7.992878556251525879e-02 -4.438102617859840393e-02 1.935869306325912476e-01 1.622697710990905762e-01 -2.056029736995697021e-01 2.057802379131317139e-01 5.273517221212387085e-02 -4.868083074688911438e-02 -3.412582874298095703e-01 -1.699349135160446167e-01 6.162327900528907776e-02 -3.593309223651885986e-02 1.489143073558807373e-02 6.405743770301342010e-03 -2.869112193584442139e-01 1.205509677529335022e-01 -1.402421202510595322e-02 3.152253478765487671e-02 -2.384678870439529419e-01 -4.649801254272460938e-01 1.620991677045822144e-01 3.537113778293132782e-03 -2.810561954975128174e-01 2.479928918182849884e-02 1.350907087326049805e-01 3.163704574108123779e-01 3.526211157441139221e-02 1.785187870264053345e-01 -1.442312449216842651e-01 -1.239468827843666077e-01
2.768364548683166504e-01 -1.431442797183990479e-01 5.135821178555488586e-02 -1.551432609558105469e-01 -2.115271985530853271e-01 -1.853834092617034912e-02 9.916067123413085938e-02 1.304520666599273682e-01 -2.721991017460823059e-02 -2.606326639652252197e-01 1.117633804678916931e-01 1.003538630902767181e-02 -1.662392467260360718e-01 -1.334318332374095917e-02 -2.243916243314743042e-01 2.412887066602706909e-01 -5.614381432533264160e-01 -2.318444848060607910e-01 -1.272455751895904541e-01 4.713670164346694946e-02 -5.762981250882148743e-02 -7.320635020732879639e-02 2.019065916538238525e-01 5.883315205574035645e-02 -9.244327992200851440e-02 1.932149976491928101e-01 1.318223029375076294e-01 3.509765863418579102e-02 6.359472870826721191e-02 2.140468955039978027e-01 6.310076266527175903e-02 1.672244668006896973e-01
-1.230696886777877808e-01 1.063880398869514465e-01 -9.204432368278503418e-03 7.902701199054718018e-02 -8.198091387748718262e-02 1.296391058713197708e-02 -1.388470828533172607e-01 1.961893141269683838e-01 2.641114294528961182e-01 -2.224142998456954956e-01 1.687517762184143066e-01 -8.055146783590316772e-02 1.371086481958627701e-02 -1.963474154472351074e-01 -1.446777731180191040e-01 3.680337071418762207e-01 -6.125738844275474548e-02 -1.083820983767509460e-01 -2.357977777719497681e-01 -2.411781698465347290e-01 -2.201403677463531494e-01 -9.579651802778244019e-02 1.092634573578834534e-01 -2.394076250493526459e-02 4.187037795782089233e-02 6.333557516336441040e-02 1.513326447457075119e-02 1.958853155374526978e-01 3.616504371166229248e-01 3.111751675605773926e-01 -1.217964217066764832e-01 2.588460743427276611e-01
-8.260131627321243286e-02 2.089439928531646729e-01 1.317063421010971069e-01 1.011185795068740845e-01 -4.664226993918418884e-02 -9.120760858058929443e-02 -2.202059626579284668e-01 -1.452285647392272949e-01 -1.058097109198570251e-01 6.691356748342514038e-02 -2.250759452581405640e-01 3.270855173468589783e-02 4.755584150552749634e-02 2.346417494118213654e-02 5.856463313102722168e-02 -1.518335640430450439e-01 -1.765013784170150757e-01 -1.789147704839706421e-01 -1.161447018384933472e-01 4.902685806155204773e-02 1.582389511168003082e-02 -2.341009974479675293e-01 -1.777124218642711639e-02 3.398015201091766357e-01 -8.351841568946838379e-02 9.132848680019378662e-02 4.862396121025085449e-01 1.009580418467521667e-01 -1.802110075950622559e-01 1.283776909112930298e-01 -4.126714169979095459e-01 -1.187046319246292114e-01
-7.677628099918365479e-02 2.064885795116424561e-01 1.805003881454467773e-01 2.541838621255010366e-04 -8.532643318176269531e-02 5.513692274689674377e-02 8.904652297496795654e-02 -9.180345386266708374e-02 2.149897664785385132e-01 2.253838479518890381e-01 -1.169958245009183884e-02 8.340864628553390503e-02 -1.415141075849533081e-01 2.279220819473266602e-01 1.516857463866472244e-02 -6.423414498567581177e-02 -9.369628131389617920e-02 -4.633692800998687744e-01 -1.723562628030776978e-01 -1.671114116907119751e-01 -8.034240454435348511e-02 -8.706931024789810181e-02 1.553121358156204224e-01 9.605993516743183136e-03 -2.503136396408081055e-01 1.293999701738357544e-01 7.637999206781387329e-02 3.539984524250030518e-01 5.701294913887977600e-02 4.005775153636932373e-01 -1.202973499894142151e-01 -6.048978120088577271e-02
-7.881814986467361450e-02 3.573743402957916260e-01 -9.152235090732574463e-02 5.570046603679656982e-02 -1.635481268167495728e-01 -1.506608352065086365e-02 -7.915292680263519287e-02 3.240489661693572998e-01 -5.570920184254646301e-02 8.278732001781463623e-02 -3.245296180248260498e-01 1.845764219760894775e-01 -2.133583724498748779e-01 2.239736728370189667e-02 2.394878119230270386e-02 5.231532081961631775e-02 -2.418249249458312988e-01 -1.820254027843475342e-01 -1.353118270635604858e-01 -8.586690574884414673e-02 7.801732514053583145e-03 -3.332830071449279785e-01 4.438380151987075806e-02 3.659448623657226562e-01 -7.700403779745101929e-02 -1.704747974872589111e-01 5.791732668876647949e-02 2.389057278633117676e-01 -1.883031576871871948e-01 6.217890605330467224e-02 2.140912413597106934e-02 -1.346933245658874512e-01
7.862251251935958862e-02 9.604780375957489014e-02 -2.433919459581375122e-01 -1.679519563913345337e-01 -1.223707199096679688e-01 -1.971648633480072021e-01 -2.002954035997390747e-01 3.073412477970123291e-01 1.285970956087112427e-01 5.007233470678329468e-02 9.461716562509536743e-02 -3.285791724920272827e-02 1.893991529941558838e-01 2.431611567735671997e-01 -1.196980178356170654e-01 -2.896188795566558838e-01 -3.931283950805664062e-02 -1.497965157032012939e-01 -2.699424028396606445e-01 -1.732591390609741211e-01 -7.172971963882446289e-02 1.286265999078750610e-02 1.067793369293212891e-01 9.378527104854583740e-02 -7.676906883716583252e-02 3.343349993228912354e-01 8.527401834726333618e-02 3.042960166931152344e-01 1.757199317216873169e-01 1.835663616657257080e-01 -9.930781275033950806e-02 -2.051347494125366211e-01
-1.993469297885894775e-01 3.419732451438903809e-01 1.349307298660278320e-01 -3.288773596286773682e-01 8.904495276510715485e-03 -6.986527889966964722e-02 -1.933323405683040619e-02 3.534995913505554199e-01 1.952025294303894043e-02 6.305941939353942871e-02 1.369289606809616089e-01 -3.477633371949195862e-02 -6.390024721622467041e-02 -1.906806528568267822e-01 -1.280072033405303955e-01 6.517586112022399902e-02 -6.691071391105651855e-02 -2.950778305530548096e-01 -4.371567368507385254e-01 1.288644969463348389e-01 3.906408674083650112e-04 4.540362954139709473e-02 1.535896062850952148e-01 5.348328128457069397e-02 -1.390964835882186890e-01 -4.001354798674583435e-02 1.825268119573593140e-01 1.975078433752059937e-01 1.157186552882194519e-01 -8.234178647398948669e-03 -2.544698715209960938e-01 -4.472096264362335205e-02
2.133898138999938965e-01 2.248628996312618256e-02 -2.854923345148563385e-02 -8.995708078145980835e-03 1.158524490892887115e-02 8.777098730206489563e-03 -2.142512798309326172e-01 9.979748725891113281e-02 -9.201960265636444092e-02 -2.612603902816772461e-01 -3.727198839187622070e-01 -6.640148814767599106e-03 -2.626697719097137451e-01 -3.027673363685607910e-01 -2.571899071335792542e-02 -1.561383306980133057e-01 -2.460121959447860718e-01 -1.437961012125015259e-01 -3.438368737697601318e-01 -1.449730694293975830e-01 -2.390873730182647705e-01 -1.612105667591094971e-01 5.846355482935905457e-02 -6.160512100905179977e-03 1.563875824213027954e-01 6.143746152520179749e-02 1.233847159892320633e-02 6.501056253910064697e-02 4.455349594354629517e-02 1.164971590042114258e-01 -3.731383383274078369e-01 -3.389370068907737732e-02
1.830223649740219116e-01 -1.375996023416519165e-01 -1.265238504856824875e-02 -5.345387011766433716e-02 -4.158124327659606934e-02 -2.699082195758819580e-01 5.034416168928146362e-02 3.872264325618743896e-01 -1.595122218132019043e-01 1.671114191412925720e-02 -2.850480675697326660e-01 -1.555373892188072205e-02 -6.819099187850952148e-02 -1.800884678959846497e-02 -6.428728997707366943e-02 -2.039710730314254761e-01 -2.132639884948730469e-01 -2.452046573162078857e-01 1.020060572773218155e-02 -1.322768162935972214e-02 7.344496250152587891e-02 -4.376734495162963867e-01 -2.347029373049736023e-02 2.457493096590042114e-01 5.309182032942771912e-02 3.044490218162536621e-01 1.080852374434471130e-02 1.933812052011489868e-01 1.628846228122711182e-01 5.051976442337036133e-02 -1.829246133565902710e-01 -1.471419539302587509e-02
2.131512761116027832e-01 5.019944626837968826e-03 -7.286879420280456543e-02 1.890167221426963806e-02 1.445888876914978027e-01 -1.068832352757453918e-01 -2.026083767414093018e-01 2.004337608814239502e-01 -1.222469434142112732e-01 -1.286974698305130005e-01 -2.154808118939399719e-02 -5.242414772510528564e-02 3.515847027301788330e-02 -6.292834877967834473e-02 -1.123767998069524765e-02 1.925497315824031830e-02 -1.762289740145206451e-02 -2.001697868108749390e-01 1.831949204206466675e-01 3.673352673649787903e-02 -5.846761539578437805e-02 -1.538455188274383545e-01 2.300431579351425171e-01 2.706176340579986572e-01 -1.374578773975372314e-01 -7.474977523088455200e-02 3.736882805824279785e-01 6.098488569259643555e-01 -5.491117388010025024e-02 -5.250583589076995850e-02 -1.538434773683547974e-01 -2.996100857853889465e-02
-1.788408309221267700e-01 1.158025488257408142e-01 6.637752801179885864e-02 1.607147604227066040e-01 6.015752628445625305e-02 1.633923947811126709e-01 6.720864027738571167e-02 1.682986915111541748e-01 1.620606631040573120e-01 -1.232344657182693481e-02 1.504925340414047241e-01 3.636692166328430176e-01 -2.400223165750503540e-01 -2.206968069076538086e-01 -1.968785747885704041e-02 -5.450672470033168793e-03 -2.818344235420227051e-01 -1.682352125644683838e-01 -1.998814940452575684e-01 -1.448232680559158325e-01 -2.012794911861419678e-01 -1.871845722198486328e-01 1.446616351604461670e-01 6.214693188667297363e-02 2.333009615540504456e-02 1.107847765088081360e-01 1.114127710461616516e-01 4.276182055473327637e-01 1.458973139524459839e-01 2.010928839445114136e-01 -2.432750910520553589e-02 1.837241351604461670e-01
5.027054250240325928e-02 -4.273097217082977295e-02 2.013097405433654785e-01 -5.647562444210052490e-02 -2.954394221305847168e-01 -9.285188466310501099e-02 -1.901036500930786133e-01 1.082662865519523621e-01 -1.711679697036743164e-01 -3.616645187139511108e-02 -1.711214929819107056e-01 3.266498818993568420e-02 -2.701429650187492371e-02 2.236434966325759888e-01 2.196290343999862671e-01 4.162387847900390625e-01 -2.518230304121971130e-02 -1.811775863170623779e-01 -2.026416361331939697e-01 -3.749974817037582397e-02 -1.198455542325973511e-01 -1.449874937534332275e-01 5.358295142650604248e-02 7.129213958978652954e-02 -7.743810862302780151e-02 1.746219545602798462e-01 1.143732592463493347e-01 3.766294717788696289e-01 8.532172441482543945e-02 1.088530346751213074e-01 -2.383981645107269287e-02 -3.802447617053985596e-01
-7.058731280267238617e-04 1.346517652273178101e-01 1.501589268445968628e-01 1.941843926906585693e-01 -2.087859660387039185e-01 9.379970282316207886e-02 -9.077917784452438354e-02 2.273338884115219116e-01 6.386327557265758514e-03 -3.888036310672760010e-02 9.716474264860153198e-02 4.728631973266601562e-01 2.600584179162979126e-02 3.422544524073600769e-02 8.607432991266250610e-02 2.697518765926361084e-01 -1.962998509407043457e-01 -2.180442065000534058e-01 9.134012460708618164e-02 -9.963186085224151611e-02 3.718418627977371216e-02 -1.945632696151733398e-02 3.095746040344238281e-01 2.389500886201858521e-01 -1.715399920940399170e-01 1.409325599670410156e-01 9.663593769073486328e-02 2.183278650045394897e-01 2.305804342031478882e-01 2.646509408950805664e-01 -6.246764585375785828e-02 -1.554825436323881149e-02
-6.373289227485656738e-02 1.502150297164916992e-01 2.484179288148880005e-01 1.932888627052307129e-01 -1.345147341489791870e-01 1.701963543891906738e-01 3.622558712959289551e-02 3.181367814540863037e-01 -3.418059945106506348e-01 3.952108696103096008e-02 2.145537175238132477e-02 -1.786059141159057617e-01 9.523542970418930054e-02 8.921703696250915527e-02 -1.368458718061447144e-01 2.545424699783325195e-01 -2.554081678390502930e-01 -2.854609191417694092e-01 -8.989823609590530396e-02 -3.623686358332633972e-02 -2.031931132078170776e-01 -6.603225320577621460e-02 2.073263525962829590e-01 1.909713000059127808e-01 6.359847635030746460e-02 9.980904310941696167e-02 -4.145456105470657349e-02 7.960692793130874634e-02 3.034656345844268799e-01 -8.586137741804122925e-02 -2.654521465301513672e-01 1.437114737927913666e-02
1.503342837095260620e-01 6.850326806306838989e-02 -9.070059284567832947e-03 2.730161249637603760e-01 -1.808453202247619629e-01 4.246206581592559814e-02 -1.941672265529632568e-01 5.153881013393402100e-02 2.647211030125617981e-02 -2.002670466899871826e-01 -3.410363569855690002e-02 1.526194214820861816e-01 3.003043234348297119e-01 -8.028114214539527893e-03 -1.483547240495681763e-01 -2.056212909519672394e-02 -1.278032064437866211e-01 -4.141453504562377930e-01 -1.898560971021652222e-01 1.919677853584289551e-01 -7.183856796473264694e-03 -1.476339846849441528e-01 3.655096888542175293e-01 2.116483300924301147e-01 -4.302532598376274109e-02 5.587176233530044556e-02 1.227048262953758240e-01 1.804985404014587402e-01 2.417502254247665405e-01 9.059266000986099243e-02 1.792365163564682007e-01 -1.814039945602416992e-01
1.508166044950485229e-01 8.259149035438895226e-04 8.215884864330291748e-02 -1.472640186548233032e-01 1.476421952247619629e-03 1.098773926496505737e-01 -1.748653650283813477e-01 3.389825224876403809e-01 1.050892397761344910e-01 -6.440962851047515869e-02 -1.389305591583251953e-01 -3.735494334250688553e-03 -2.145385295152664185e-01 -9.949705563485622406e-03 2.108534425497055054e-01 -1.417979449033737183e-01 -2.605896294116973877e-01 -2.852676212787628174e-01 1.060375422239303589e-01 -7.369717117398977280e-03 -1.384982615709304810e-01 -3.985670208930969238e-01 3.831492662429809570e-01 3.525535389780998230e-02 3.039880096912384033e-01 9.725441224873065948e-03 6.834378838539123535e-02 6.490406394004821777e-02 2.140195816755294800e-01 -1.067735031247138977e-01 2.715506218373775482e-02 7.712859660387039185e-03
-1.019778773188591003e-01 1.270716190338134766e-01 -7.694409787654876709e-02 3.029639720916748047e-01 -8.811753243207931519e-03 -8.502549678087234497e-02 -3.149246573448181152e-01 -5.358843505382537842e-02 1.316475309431552887e-02 -1.792860031127929688e-01 -1.042423695325851440e-01 -6.784749682992696762e-03 1.439794898033142090e-01 9.132842719554901123e-02 -1.689795255661010742e-01 7.614924013614654541e-02 -3.385392129421234131e-01 -2.129419296979904175e-01 -1.895745098590850830e-01 1.778382509946823120e-01 -2.365818470716476440e-01 -1.150800585746765137e-01 2.989259660243988037e-01 2.005999982357025146e-01 -4.886962007731199265e-03 1.489723473787307739e-01 2.737314403057098389e-01 1.152045279741287231e-01 1.048796251416206360e-01 -2.096663415431976318e-02 1.757308244705200195e-01 -2.840225994586944580e-01
-6.834100186824798584e-02 7.851025089621543884e-03 -4.093297198414802551e-02 1.022418886423110962e-01 8.782912977039813995e-03 3.684805706143379211e-02 -2.228069007396697998e-01 1.339651346206665039e-01 1.624272763729095459e-01 4.457537233829498291e-01 1.594991534948348999e-01 -1.098288595676422119e-01 5.170551687479019165e-02 -1.530853509902954102e-01 3.620673343539237976e-02 1.603666990995407104e-01 -2.396254539489746094e-01 -2.714290022850036621e-01 -1.588542610406875610e-01 -1.812443584203720093e-01 -1.482899934053421021e-01 -2.849080264568328857e-01 -5.318051204085350037e-02 1.231589261442422867e-02 4.644558578729629517e-02 9.764920175075531006e-02 2.921464741230010986e-01 -2.379636652767658234e-02 2.341685146093368530e-01 1.359855197370052338e-02 -2.209203690290451050e-01 -3.188126385211944580e-01
9.064804762601852417e-02 2.403969615697860718e-01 1.569950878620147705e-01 -1.463257074356079102e-01 1.524037718772888184e-01 -1.743787229061126709e-01 1.013992130756378174e-01 2.173127233982086182e-01 3.694794774055480957e-01 3.122537769377231598e-02 1.982111111283302307e-02 4.293369501829147339e-02 1.035030111670494080e-01 1.542667113244533539e-02 -1.657809317111968994e-01 -2.552136778831481934e-02 -3.709643185138702393e-01 -5.663453787565231323e-02 3.179359808564186096e-02 -8.883950859308242798e-02 -3.608771264553070068e-01 8.761256933212280273e-02 3.122500777244567871e-01 5.169446580111980438e-03 -4.083341360092163086e-02 1.396017968654632568e-01 3.906014561653137207e-02 1.010473221540451050e-01 2.697215229272842407e-02 2.853760421276092529e-01 -3.115321099758148193e-01 -2.661624364554882050e-02
1.603297442197799683e-01 -7.577988505363464355e-02 -1.522585898637771606e-01 3.983164727687835693e-01 -1.502810716629028320e-01 -8.597210049629211426e-03 -2.199518382549285889e-01 8.216584473848342896e-02 -1.146098375320434570e-01 -1.554236561059951782e-01 -1.108713746070861816e-01 -1.207624226808547974e-01 1.324718594551086426e-01 8.982846140861511230e-02 -2.537272311747074127e-02 -2.139971554279327393e-01 -3.520481288433074951e-02 -1.597188562154769897e-01 1.743067055940628052e-02 -6.915143132209777832e-02 -2.118199467658996582e-01 -2.162317037582397461e-01 1.172765046358108521e-01 1.127437055110931396e-01 1.314352750778198242e-01 1.224148273468017578e-01 1.995498389005661011e-01 4.287710785865783691e-01 2.330990582704544067e-01 1.363048255443572998e-01 -2.905214428901672363e-01 9.764155000448226929e-02
-3.035913109779357910e-01 4.200166165828704834e-01 5.805638432502746582e-02 1.990773528814315796e-02 -1.301038265228271484e-01 1.440942883491516113e-01 3.606817498803138733e-02 2.484494000673294067e-01 9.540444612503051758e-02 2.512190677225589752e-02 -5.157731473445892334e-02 1.174017563462257385e-01 -1.637511849403381348e-01 4.127961397171020508e-02 2.216650247573852539e-01 3.524405360221862793e-01 -1.777892708778381348e-01 -1.081458777189254761e-01 -2.914942242205142975e-02 2.257005423307418823e-01 6.206133589148521423e-02 -2.138768285512924194e-01 2.809206582605838776e-02 2.116930782794952393e-01 -1.917244344949722290e-01 1.363096386194229126e-01 2.602407038211822510e-01 8.139038830995559692e-02 4.767323285341262817e-02 1.959335058927536011e-01 -3.298156335949897766e-02 -1.927613466978073120e-01
-2.079969504848122597e-03 1.637302488088607788e-01 2.309625595808029175e-01 4.476933181285858154e-02 2.433279901742935181e-02 -3.377544283866882324e-01 5.954302102327346802e-02 1.555517762899398804e-01 -8.068067580461502075e-02 2.734791673719882965e-02 9.657754004001617432e-02 3.377807736396789551e-01 -2.043029526248574257e-03 -3.341471776366233826e-02 3.458847478032112122e-02 3.530502319335937500e-03 -3.365914523601531982e-01 -3.652714192867279053e-01 -2.445687651634216309e-01 2.743890881538391113e-01 -5.146155133843421936e-02 8.053304255008697510e-02 -8.030214160680770874e-02 2.262459844350814819e-01 3.067866712808609009e-02 1.003389731049537659e-01 3.040548861026763916e-01 1.253782063722610474e-01 1.073757633566856384e-01 -1.058951616287231445e-01 -1.907662302255630493e-01 1.245602220296859741e-01
-1.938851177692413330e-01 6.628482788801193237e-02 -1.141511555761098862e-02 -1.708281226456165314e-02 -3.370255604386329651e-02 1.540069580078125000e-01 -5.484047159552574158e-02 3.574776351451873779e-01 1.430584341287612915e-01 -8.399598300457000732e-02 1.797349750995635986e-01 3.330424427986145020e-03 1.709274649620056152e-01 1.380703039467334747e-02 -1.493438333272933960e-02 -8.173044770956039429e-02 -2.080699354410171509e-01 -1.226305440068244934e-01 -1.821872293949127197e-01 -2.412299662828445435e-01 -3.584719896316528320e-01 -3.215942680835723877e-01 1.722730249166488647e-01 -2.350573241710662842e-02 1.256572455167770386e-02 4.738388955593109131e-02 4.643943905830383301e-02 2.878995835781097412e-01 1.587187945842742920e-01 1.624552309513092041e-01 -1.531686782836914062e-01 3.625376224517822266e-01
6.539466232061386108e-02 9.141945093870162964e-02 1.575886309146881104e-01 -2.522135376930236816e-01 -2.187570631504058838e-01 -2.336174547672271729e-01 5.038088560104370117e-02 1.624342501163482666e-01 1.159051731228828430e-01 4.204463586211204529e-02 1.211452633142471313e-01 -1.999790072441101074e-01 1.494630724191665649e-01 1.577305980026721954e-02 8.275277167558670044e-02 -3.627282008528709412e-02 4.385665059089660645e-03 -1.899892240762710571e-01 -3.431978821754455566e-01 -1.816918104887008667e-01 -2.048298418521881104e-01 2.367048896849155426e-02 2.986491322517395020e-01 9.154148399829864502e-02 -9.024726599454879761e-02 2.849419414997100830e-02 1.758528291247785091e-03 2.548485696315765381e-01 4.194472730159759521e-01 2.405254840850830078e-01 -1.627707630395889282e-01 7.586486637592315674e-02
6.725783646106719971e-02 1.566021740436553955e-01 1.610023826360702515e-01 6.168871000409126282e-02 -6.261371821165084839e-02 -5.495163053274154663e-02 3.249308094382286072e-03 4.592847228050231934e-01 -1.180328652262687683e-01 -1.202590763568878174e-01 6.211034581065177917e-02 8.638467639684677124e-03 -2.596488296985626221e-01 -6.358176469802856445e-02 7.623337209224700928e-03 1.225420609116554260e-01 -3.594152033329010010e-01 -1.139920204877853394e-01 -3.902532756328582764e-01 2.370546460151672363e-01 -4.156000167131423950e-02 -1.842981874942779541e-01 -7.429652661085128784e-02 -1.363284140825271606e-01 -1.499761939048767090e-01 2.855465412139892578e-01 2.126683294773101807e-01 1.503678858280181885e-01 1.270913928747177124e-01 -6.782632321119308472e-02 2.744700293987989426e-03 3.712323680520057678e-02
1.771254651248455048e-02 3.304897546768188477e-01 6.869493518024682999e-03 -2.328453063964843750e-01 -5.812707915902137756e-02 -3.105495274066925049e-01 1.560634970664978027e-01 5.181369930505752563e-02 1.712078154087066650e-01 3.699286580085754395e-01 -1.641876846551895142e-01 6.277323514223098755e-02 9.859422594308853149e-02 -1.773030012845993042e-01 -7.696246355772018433e-02 1.650762557983398438e-02 -1.862853020429611206e-01 -3.146115839481353760e-01 -9.389135241508483887e-02 -1.136060655117034912e-01 -2.123326361179351807e-01 -2.556343376636505127e-01 7.224723696708679199e-02 1.268216073513031006e-01 1.196024566888809204e-01 3.274529874324798584e-01 -1.204923614859580994e-01 1.091320067644119263e-01 -6.060338113456964493e-03 1.341793686151504517e-01 -9.335413575172424316e-02 5.542441084980964661e-02
-3.062581419944763184e-01 2.538107335567474365e-01 9.716910123825073242e-02 -8.767879009246826172e-02 -8.084408193826675415e-02 -4.884042963385581970e-02 -1.957686804234981537e-02 -9.144387394189834595e-02 2.589724659919738770e-01 2.941627800464630127e-01 -8.906631171703338623e-02 7.373017724603414536e-03 -8.134520053863525391e-02 6.770173460245132446e-02 3.474089503288269043e-02 2.856729086488485336e-03 -2.853175401687622070e-01 -2.613199651241302490e-01 -2.533756792545318604e-01 -2.110491245985031128e-01 -8.415969461202621460e-02 -1.644849590957164764e-02 2.326154857873916626e-01 1.054777801036834717e-01 -1.076764166355133057e-01 1.376140266656875610e-01 4.309234768152236938e-02 2.385645210742950439e-01 2.771943807601928711e-02 3.585153818130493164e-01 -2.209821343421936035e-01 -1.858175992965698242e-01
2.168762683868408203e-01 4.460410773754119873e-01 -5.377994477748870850e-02 -4.446837306022644043e-02 8.658717572689056396e-02 -8.545403182506561279e-02 -5.824272334575653076e-02 2.493102662265300751e-02 -1.227507442235946655e-01 9.706000983715057373e-02 -2.609062492847442627e-01 -9.781965613365173340e-02 -9.306380897760391235e-02 -1.658104509115219116e-01 1.036652177572250366e-01 -2.145246602594852448e-02 -4.331620037555694580e-01 -3.549124896526336670e-01 2.111960798501968384e-01 -7.817091420292854309e-03 1.623999327421188354e-02 -1.535259783267974854e-01 1.578750163316726685e-01 1.617919094860553741e-02 1.162106767296791077e-01 1.362212449312210083e-01 9.925352036952972412e-02 -1.170132309198379517e-01 1.099771931767463684e-01 1.957802847027778625e-02 -3.227990567684173584e-01 3.577340766787528992e-02
-2.259239107370376587e-01 1.800812184810638428e-01 6.247783079743385315e-02 -2.563701011240482330e-02 -9.808611124753952026e-03 -8.562310785055160522e-02 -3.056816384196281433e-02 6.618916243314743042e-02 3.073710501194000244e-01 3.570684045553207397e-02 -1.511692106723785400e-01 2.100969254970550537e-01 7.175199687480926514e-02 -4.698691517114639282e-02 2.119963914155960083e-01 1.111065894365310669e-01 -5.470812916755676270e-01 6.143715977668762207e-02 -7.963820546865463257e-02 -2.367249429225921631e-01 -9.160797297954559326e-02 -1.625933349132537842e-01 2.092483490705490112e-01 1.781424134969711304e-01 1.043040677905082703e-01 2.302999347448348999e-01 -7.039159070700407028e-03 7.597842812538146973e-02 1.258959919214248657e-01 2.116457968950271606e-01 -1.795668452978134155e-01 1.827786415815353394e-01
-4.273918271064758301e-02 3.413049578666687012e-01 9.389463067054748535e-02 1.070674695074558258e-02 -1.548118442296981812e-01 -1.480980962514877319e-02 -2.819728553295135498e-01 1.861298382282257080e-01 1.772823631763458252e-01 -1.690821349620819092e-02 -1.336131542921066284e-01 3.331039547920227051e-01 4.907671734690666199e-02 1.208408847451210022e-01 -6.162108853459358215e-02 6.715219467878341675e-02 -2.215820252895355225e-01 6.495011970400810242e-03 -1.725302189588546753e-01 -1.410244554281234741e-01 -3.466976806521415710e-02 1.148899421095848083e-01 1.262267976999282837e-01 1.809932738542556763e-01 -1.020155921578407288e-01 2.137793302536010742e-01 8.289965242147445679e-02 5.181175842881202698e-02 9.178265929222106934e-02 5.109022855758666992e-01 -1.760554015636444092e-01 1.434434652328491211e-01
-8.605222101323306561e-04 2.703185081481933594e-01 -1.490699052810668945e-01 1.528061833232641220e-02 -3.415108472108840942e-02 -7.705887407064437866e-02 -3.233103454113006592e-01 1.186862736940383911e-01 2.396029382944107056e-01 2.645731270313262939e-01 2.519654333591461182e-01 -5.288449302315711975e-02 1.110483855009078979e-01 -4.350788146257400513e-02 7.240662723779678345e-02 -1.004699915647506714e-01 -4.021573066711425781e-01 -9.289675205945968628e-02 -6.288490444421768188e-02 -1.133155971765518188e-01 -1.705148369073867798e-01 -9.799174219369888306e-02 -6.514295935630798340e-02 2.383670508861541748e-01 -1.856615766882896423e-02 3.198192119598388672e-01 1.500015705823898315e-01 -6.191530451178550720e-02 2.402083128690719604e-01 1.796106994152069092e-01 -9.718924015760421753e-02 -2.005835473537445068e-01
1.731318980455398560e-01 1.001384574919939041e-02 1.435791328549385071e-02 3.356279730796813965e-01 -7.577418535947799683e-02 -1.661344058811664581e-02 -2.599787712097167969e-01 5.435262992978096008e-02 1.624605953693389893e-01 -1.623584032058715820e-01 -2.821217179298400879e-01 -3.548550978302955627e-02 1.200290583074092865e-02 -1.748558431863784790e-01 -4.321398958563804626e-02 -1.618398725986480713e-01 -1.586070060729980469e-01 -3.142187893390655518e-01 -4.815699905157089233e-02 1.767589896917343140e-01 3.760035336017608643e-02 -2.031625658273696899e-01 1.739365160465240479e-01 2.340925186872482300e-01 1.784166544675827026e-01 1.065059602260589600e-01 2.389416992664337158e-01 3.504038453102111816e-01 1.200369521975517273e-01 1.867499947547912598e-01 1.695418953895568848e-01 -4.304268956184387207e-02
-1.112577691674232483e-01 3.017972111701965332e-01 2.242000959813594818e-02 2.150485515594482422e-01 -5.663178488612174988e-02 -7.519901543855667114e-02 -2.839669883251190186e-01 -3.121054172515869141e-02 9.562236070632934570e-02 -2.262452840805053711e-01 -1.469759941101074219e-01 -3.584447130560874939e-02 2.133479416370391846e-01 -3.730600234121084213e-03 -1.632776856422424316e-01 5.184773728251457214e-02 -2.606786191463470459e-01 -2.250253856182098389e-01 -1.603590101003646851e-01 2.446738928556442261e-01 1.861265115439891815e-02 -2.075148224830627441e-01 2.890912592411041260e-01 6.120760366320610046e-02 -1.085388660430908203e-02 -1.948327943682670593e-02 2.340534478425979614e-01 3.747262358665466309e-01 -4.408609587699174881e-03 2.593570388853549957e-02 1.208437383174896240e-01 -2.352222651243209839e-01
4.670492559671401978e-02 1.915495544672012329e-01 -1.251264568418264389e-02 -3.337067067623138428e-01 -1.546133309602737427e-01 -3.424837812781333923e-02 -8.412385731935501099e-02 1.596862450242042542e-02 -5.431396514177322388e-02 -1.934906542301177979e-01 -1.979802250862121582e-01 2.756524644792079926e-02 1.373975425958633423e-01 -1.798793375492095947e-01 -1.526064425706863403e-01 5.687315762042999268e-02 -1.239721775054931641e-01 -3.624650239944458008e-01 -1.364295184612274170e-01 1.826432198286056519e-01 -1.847056597471237183e-01 -1.843905448913574219e-01 -2.141387909650802612e-01 4.286997318267822266e-01 1.182745471596717834e-01 1.572633162140846252e-02 3.068716526031494141e-01 7.967090606689453125e-02 -1.239464133977890015e-01 4.666158556938171387e-02 -1.672107130289077759e-01 -4.866450652480125427e-02
1.441252976655960083e-01 2.923386394977569580e-01 5.346102640032768250e-02 -8.841806650161743164e-02 -2.061408460140228271e-01 -2.911200523376464844e-01 1.683649718761444092e-01 -6.652398407459259033e-02 9.670726954936981201e-02 2.630546092987060547e-01 -2.655142545700073242e-01 -4.095262661576271057e-02 -8.497231453657150269e-02 -4.785937070846557617e-02 -1.029459759593009949e-01 -7.328025251626968384e-02 -6.964421272277832031e-02 -2.553943991661071777e-01 -3.232018053531646729e-01 -6.690109614282846451e-03 -3.055937290191650391e-01 -1.298481971025466919e-01 9.880158305168151855e-02 7.030058652162551880e-02 -1.274300217628479004e-01 1.349081844091415405e-01 -4.941629245877265930e-02 2.737414240837097168e-01 2.013950794935226440e-01 2.365304380655288696e-01 1.323250383138656616e-01 1.466466039419174194e-01
-2.349975109100341797e-01 -2.462619915604591370e-02 2.916280329227447510e-01 6.992615014314651489e-02 7.171968370676040649e-02 4.393262043595314026e-02 2.260991483926773071e-01 4.646500945091247559e-02 -3.082427941262722015e-02 -1.411379277706146240e-01 -9.146784991025924683e-02 6.818737834692001343e-03 -5.474602058529853821e-02 2.024479359388351440e-01 2.792788743972778320e-01 1.987893581390380859e-01 -1.640014201402664185e-01 -1.279034763574600220e-01 3.188393265008926392e-02 -1.139215379953384399e-01 -3.448069989681243896e-01 -2.776910066604614258e-01 2.160919904708862305e-01 8.657351136207580566e-02 -2.124530076980590820e-02 1.421886831521987915e-01 1.915888935327529907e-01 3.046753406524658203e-01 3.091416656970977783e-01 8.224089443683624268e-02 -1.877610236406326294e-01 8.869343996047973633e-02
-1.916489154100418091e-01 1.151151359081268311e-01 1.358437091112136841e-01 -2.250798642635345459e-01 2.786086406558752060e-03 -3.696225583553314209e-01 3.985210321843624115e-03 1.441258192062377930e-01 2.114264667034149170e-01 -7.510351389646530151e-02 -1.721837520599365234e-01 8.181012421846389771e-02 1.133889798074960709e-02 -2.166437357664108276e-01 3.480187058448791504e-02 -1.020305231213569641e-01 -1.910384595394134521e-01 -1.563869267702102661e-01 -9.184944629669189453e-02 -2.012047320604324341e-01 -2.242022156715393066e-01 -8.628946542739868164e-02 1.443541496992111206e-01 -9.499520808458328247e-02 6.268596649169921875e-02 -1.869839131832122803e-01 4.271315410733222961e-02 2.218066751956939697e-01 4.774805903434753418e-01 1.010406538844108582e-01 -9.201008826494216919e-02 -2.099921703338623047e-01
2.243393473327159882e-02 1.052522286772727966e-01 -5.078775435686111450e-02 -2.302212566137313843e-01 -2.297185274073854089e-04 -7.419094443321228027e-02 -1.174064949154853821e-01 3.500430881977081299e-01 3.779587149620056152e-02 -1.093372236937284470e-02 6.817128509283065796e-02 -1.180113777518272400e-01 1.410190165042877197e-01 -1.777269840240478516e-01 5.349322780966758728e-02 -2.409827411174774170e-01 7.854964584112167358e-02 -2.784744203090667725e-01 -4.142207503318786621e-01 4.564724862575531006e-02 -3.682156205177307129e-01 7.157504558563232422e-02 1.028517335653305054e-01 9.293645620346069336e-02 -7.421862334012985229e-02 2.272454090416431427e-02 9.213661402463912964e-02 2.291942387819290161e-01 5.559662356972694397e-02 4.041323363780975342e-01 -8.708230406045913696e-02 1.208041142672300339e-02
9.624620527029037476e-02 1.110334396362304688e-01 -1.598097234964370728e-01 1.893908381462097168e-01 -1.823885180056095123e-02 7.745777070522308350e-02 -4.181911349296569824e-01 -5.361367762088775635e-02 -3.745562583208084106e-02 -5.937155708670616150e-02 8.452340029180049896e-03 1.681866496801376343e-01 -8.617632091045379639e-02 -3.634514659643173218e-02 -2.785516157746315002e-02 -7.749574631452560425e-02 -2.132181227207183838e-01 -3.187643885612487793e-01 2.091403603553771973e-01 -2.224536389112472534e-01 -2.608518600463867188e-01 -2.747157514095306396e-01 1.764937043190002441e-01 1.750181913375854492e-01 2.882999181747436523e-01 -1.684131622314453125e-01 6.186748668551445007e-02 5.035665258765220642e-02 -6.591786630451679230e-03 1.769098192453384399e-01 -2.985694110393524170e-01 1.324562728404998779e-02
-2.425798401236534119e-02 2.289631366729736328e-01 -2.573955655097961426e-01 7.669412065297365189e-03 1.606323570013046265e-02 1.055637821555137634e-01 -1.272298693656921387e-01 3.373201191425323486e-02 -1.526206433773040771e-01 -8.243055641651153564e-02 -2.398382872343063354e-01 1.682280749082565308e-01 -2.194890081882476807e-01 -1.984619945287704468e-01 -2.501497231423854828e-02 1.612435579299926758e-01 -2.575464248657226562e-01 -1.403454504907131195e-02 2.458636462688446045e-02 -2.128788530826568604e-01 -1.302909553050994873e-01 -4.782943129539489746e-01 1.659108251333236694e-01 4.726162180304527283e-02 -1.689033955335617065e-01 1.335416883230209351e-01 8.470881730318069458e-02 3.065163195133209229e-01 8.860772848129272461e-02 1.094209775328636169e-01 2.469728514552116394e-02 -2.568584382534027100e-01
-4.383320733904838562e-02 3.105507194995880127e-01 -2.799474895000457764e-01 -1.548759192228317261e-01 -6.676662713289260864e-02 -3.441284298896789551e-01 -1.366834342479705811e-01 8.718772977590560913e-02 2.443407624959945679e-01 -4.143756628036499023e-02 4.714819788932800293e-02 -5.820887163281440735e-02 -3.454269841313362122e-02 1.437443494796752930e-01 1.358431428670883179e-01 1.914115808904170990e-02 -3.011679351329803467e-01 -8.323501050472259521e-02 -3.819531574845314026e-02 3.038815222680568695e-02 -1.947417855262756348e-01 -1.483420729637145996e-01 4.814917594194412231e-02 2.044749408960342407e-01 8.005036413669586182e-02 1.224783733487129211e-01 7.260455191135406494e-02 2.172292210161685944e-02 2.325526773929595947e-01 2.569713890552520752e-01 -3.519297540187835693e-01 -2.592587172985076904e-01
-3.738562390208244324e-02 1.881392002105712891e-01 -6.962729990482330322e-02 1.255041640251874924e-02 1.990486979484558105e-01 -1.888457238674163818e-01 1.292972117662429810e-01 3.478389978408813477e-01 3.293896317481994629e-01 -4.985639080405235291e-02 -7.776554208248853683e-03 -1.638486608862876892e-02 1.989758461713790894e-01 -1.602043807506561279e-01 -1.906601041555404663e-01 2.034450918436050415e-01 -2.994965910911560059e-01 -1.847811639308929443e-01 -2.277366630733013153e-02 -1.380274537950754166e-02 -3.425987958908081055e-01 7.867539674043655396e-02 2.099174559116363525e-01 6.889072060585021973e-02 2.641924619674682617e-01 1.250006407499313354e-01 9.949825704097747803e-02 6.438941508531570435e-02 6.498919427394866943e-02 1.276509165763854980e-01 -1.027400121092796326e-01 -2.518503665924072266e-01
5.540882050991058350e-02 3.308527469635009766e-01 4.101988673210144043e-02 -5.676165968179702759e-02 7.639849185943603516e-02 -9.971170872449874878e-02 2.627197802066802979e-01 -1.581879854202270508e-01 1.219002231955528259e-01 2.684834003448486328e-01 -2.262211591005325317e-02 1.593534350395202637e-01 1.017914116382598877e-01 -6.899549067020416260e-02 5.637790076434612274e-03 2.995420061051845551e-02 -3.511688113212585449e-02 -3.640801012516021729e-01 9.673379361629486084e-02 6.260722875595092773e-02 -1.554967015981674194e-01 -3.139799237251281738e-01 2.263796329498291016e-01 -4.441894963383674622e-02 -1.232142448425292969e-01 1.118678972125053406e-01 3.944243192672729492e-01 1.396865993738174438e-01 2.830856442451477051e-01 1.165557205677032471e-01 -1.370952129364013672e-01 7.411847263574600220e-02
1.138782203197479248e-01 1.450016628950834274e-02 -1.174942031502723694e-01 2.705854773521423340e-01 -2.370150387287139893e-01 1.746514579281210899e-03 7.427236065268516541e-03 1.172205060720443726e-02 5.382600054144859314e-02 -4.017041027545928955e-01 3.310917317867279053e-02 2.262588962912559509e-02 6.955743581056594849e-02 3.193400800228118896e-02 -1.594822555780410767e-01 -1.417774260044097900e-01 -2.206489592790603638e-01 -1.002816185355186462e-01 -3.668429329991340637e-02 -1.074100583791732788e-01 -7.809913158416748047e-02 -3.117446601390838623e-01 1.818507462739944458e-01 2.950368821620941162e-01 1.374733597040176392e-01 1.218897998332977295e-01 1.802754253149032593e-01 4.440515041351318359e-01 1.345860660076141357e-01 7.153778336942195892e-03 -9.137454628944396973e-02 2.029453665018081665e-01
2.677745819091796875e-01 1.399870365858078003e-01 -1.331604868173599243e-01 7.592075318098068237e-02 -1.069315820932388306e-01 2.018046751618385315e-02 -2.108862847089767456e-01 -6.369444727897644043e-02 3.269584104418754578e-02 -6.364958733320236206e-02 9.253181517124176025e-02 -2.132319658994674683e-02 1.772585958242416382e-01 -3.252108022570610046e-02 -2.688894271850585938e-01 7.231087982654571533e-02 -3.921372815966606140e-02 -8.913917094469070435e-02 3.848939016461372375e-02 1.297748833894729614e-01 -2.438059896230697632e-01 -3.466173708438873291e-01 1.833615452051162720e-01 2.325629293918609619e-01 2.867323756217956543e-01 5.957762151956558228e-02 3.113377094268798828e-01 3.217964172363281250e-01 3.014764785766601562e-01 1.643726229667663574e-01 2.975193969905376434e-02 -2.341762743890285492e-02
1.765195466578006744e-02 3.630371987819671631e-01 -9.062237292528152466e-02 -1.024424564093351364e-02 -1.535242889076471329e-02 3.325604796409606934e-01 -4.024228081107139587e-02 3.590773940086364746e-01 2.105655223131179810e-01 1.640259325504302979e-01 1.833308022469282150e-03 1.759046614170074463e-01 3.669846802949905396e-02 -2.819493114948272705e-01 -5.085251480340957642e-02 -9.968566708266735077e-03 -1.490901708602905273e-01 -2.722248435020446777e-01 -3.423187881708145142e-02 -6.590235978364944458e-02 -4.770691320300102234e-02 7.747560739517211914e-02 -1.638240367174148560e-01 -2.557981573045253754e-02 3.607349470257759094e-03 2.875300645828247070e-01 2.112337648868560791e-01 1.769787073135375977e-01 1.092854812741279602e-01 1.225327029824256897e-01 -2.741161584854125977e-01 -1.847320199012756348e-01
1.094445884227752686e-01 -1.204090714454650879e-01 3.181510604918003082e-03 -1.068109553307294846e-02 3.646915405988693237e-02 2.453330755233764648e-01 -9.965814650058746338e-02 3.895756974816322327e-02 1.114429086446762085e-01 5.445915460586547852e-02 -2.250345349311828613e-01 1.331612765789031982e-01 7.082164287567138672e-02 -5.093958228826522827e-02 1.678613424301147461e-01 2.024950832128524780e-01 -9.649172425270080566e-02 -3.778875470161437988e-01 -3.291677683591842651e-03 1.531949341297149658e-01 -1.001806408166885376e-01 -1.091437935829162598e-01 -1.004200726747512817e-01 2.558521628379821777e-01 1.080819144845008850e-01 4.444657266139984131e-02 3.938255012035369873e-01 4.262534379959106445e-01 8.659411966800689697e-02 9.910916537046432495e-02 -8.482088148593902588e-02 3.030443489551544189e-01
1.151782087981700897e-02 3.055864870548248291e-01 -3.888476267457008362e-02 -6.188862770795822144e-02 -6.904888153076171875e-02 -1.723358035087585449e-02 -3.014850616455078125e-01 3.021206259727478027e-01 1.430710554122924805e-01 7.164084911346435547e-02 -4.603449255228042603e-02 3.390213549137115479e-01 -1.886005997657775879e-01 -1.685025095939636230e-01 -1.177778188139200211e-02 9.726564586162567139e-02 -1.563183516263961792e-01 -1.315273065119981766e-02 -8.518856018781661987e-02 -9.974614530801773071e-02 -4.559219628572463989e-02 5.825368314981460571e-02 3.348380029201507568e-01 2.614077925682067871e-01 2.865012362599372864e-02 -5.342154949903488159e-02 1.613379418849945068e-01 3.304338157176971436e-01 -4.481264203786849976e-02 3.215779960155487061e-01 -8.530259132385253906e-02 1.355083733797073364e-01
-6.099108979105949402e-02 1.433656960725784302e-01 2.852444648742675781e-01 -3.419433832168579102e-01 1.567232161760330200e-01 -2.619802951812744141e-01 7.228394597768783569e-02 1.242834851145744324e-01 5.694681778550148010e-02 -3.184311091899871826e-02 -8.450949192047119141e-02 9.963761270046234131e-02 4.737291857600212097e-02 -2.000508606433868408e-01 -9.417152032256126404e-03 1.119153350591659546e-01 -3.641673922538757324e-02 -9.947779774665832520e-02 -1.165516451001167297e-01 -1.541717201471328735e-01 -2.572549879550933838e-01 -2.366008311510086060e-01 9.060575067996978760e-02 -1.076785549521446228e-01 -1.881500147283077240e-02 6.184634938836097717e-02 1.762495040893554688e-01 1.261739134788513184e-01 4.790034592151641846e-01 1.988938748836517334e-01 -2.739458084106445312e-01 -4.016488790512084961e-02
1.240919604897499084e-01 5.301259085536003113e-02 -9.765894152224063873e-03 2.056417912244796753e-01 3.269936144351959229e-02 -1.278933137655258179e-01 -1.554008424282073975e-01 1.476083099842071533e-01 -7.461527734994888306e-02 -2.043969035148620605e-01 -2.762486934661865234e-01 1.627313718199729919e-02 8.603551983833312988e-02 -4.567584022879600525e-02 -3.627827391028404236e-02 -8.026348426938056946e-03 -7.636103034019470215e-02 -7.699640002101659775e-03 -1.800764799118041992e-01 2.669750829227268696e-04 -1.183596402406692505e-01 -1.346855312585830688e-01 1.568571180105209351e-01 2.383913695812225342e-01 2.774056196212768555e-01 3.079584240913391113e-01 1.507343947887420654e-01 5.860646963119506836e-01 6.001744419336318970e-02 -3.934766724705696106e-02 -1.428968012332916260e-01 1.606057733297348022e-01
-1.504947710782289505e-02 4.291820228099822998e-01 8.983717858791351318e-02 -4.069435596466064453e-02 7.031985372304916382e-02 -2.548358403146266937e-02 -1.833422482013702393e-02 2.660191990435123444e-02 2.086584120988845825e-01 3.357512354850769043e-01 -2.047634869813919067e-02 9.358590841293334961e-02 1.315160840749740601e-01 -1.437996774911880493e-01 3.231665864586830139e-02 -1.289730519056320190e-02 -1.377830207347869873e-01 -4.267069697380065918e-01 6.173605564981698990e-03 1.589141190052032471e-01 -2.137486264109611511e-02 4.470699280500411987e-02 1.967865228652954102e-01 -2.064117789268493652e-01 -1.219540387392044067e-01 3.329711854457855225e-01 3.710439428687095642e-02 1.348976641893386841e-01 2.192078232765197754e-01 2.688615620136260986e-01 -7.006010413169860840e-02 1.177973896265029907e-01
-8.318704366683959961e-02 1.776268631219863892e-01 -6.855665147304534912e-02 2.070190459489822388e-01 2.754488401114940643e-02 1.679442450404167175e-02 -3.484178781509399414e-01 1.029232051223516464e-03 -7.841145247220993042e-02 -1.718739569187164307e-01 -1.302974373102188110e-01 5.842536687850952148e-02 2.110216170549392700e-01 6.286982446908950806e-02 -1.750790625810623169e-01 3.672340139746665955e-02 -2.511765956878662109e-01 -3.110110461711883545e-01 -2.371727526187896729e-01 2.837117910385131836e-01 -2.751139700412750244e-01 -1.137838959693908691e-01 2.735339999198913574e-01 1.097916215658187866e-01 1.118663549423217773e-01 7.003589533269405365e-03 1.536096930503845215e-01 2.242379337549209595e-01 4.216603562235832214e-02 8.312368392944335938e-02 1.736996173858642578e-01 -2.399992793798446655e-01
1.117677390575408936e-01 4.901026561856269836e-02 7.607464678585529327e-03 1.076607257127761841e-01 -8.607893437147140503e-02 -3.927582129836082458e-02 -1.324843019247055054e-01 2.157581895589828491e-01 2.065383195877075195e-01 -2.968439757823944092e-01 4.467120021581649780e-02 -2.511962689459323883e-02 -6.386861950159072876e-02 -2.751422226428985596e-01 -3.118097968399524689e-02 -2.341413125395774841e-02 -6.220975518226623535e-02 -2.828953862190246582e-01 -5.811078473925590515e-02 -9.113243967294692993e-02 -1.272941194474697113e-02 -3.012871444225311279e-01 1.852030456066131592e-01 2.527548968791961670e-01 3.183567523956298828e-01 -2.466568723320960999e-02 2.011540979146957397e-01 2.484321147203445435e-01 -2.184820324182510376e-01 2.802940309047698975e-01 -2.651476562023162842e-01 -1.585702411830425262e-02
-1.980385929346084595e-02 -1.860169470310211182e-01 -8.195925503969192505e-02 1.877661347389221191e-01 7.539846934378147125e-03 -1.154362410306930542e-01 4.901583492755889893e-02 3.624328672885894775e-01 8.418609946966171265e-02 -1.821648180484771729e-01 -2.347487211227416992e-01 1.222209185361862183e-01 -1.572987809777259827e-02 1.126805394887924194e-01 1.501688919961452484e-02 -5.001475289463996887e-02 7.184784859418869019e-02 -3.111019134521484375e-01 -1.532920449972152710e-02 1.906272396445274353e-02 -3.063942193984985352e-01 -2.066492140293121338e-01 2.623026631772518158e-02 1.470519006252288818e-01 2.376924008131027222e-01 3.183123469352722168e-01 3.015202879905700684e-01 2.424038797616958618e-01 2.433680146932601929e-01 1.052521243691444397e-01 -3.777128178626298904e-03 -1.031928211450576782e-01
-1.443306356668472290e-01 2.557464241981506348e-01 -3.491522371768951416e-02 -5.578829720616340637e-02 -2.545578479766845703e-01 4.835425317287445068e-02 -6.350158154964447021e-02 -1.140179187059402466e-01 9.108301252126693726e-02 1.153296753764152527e-01 3.797218203544616699e-02 -4.173605702817440033e-03 3.605281701311469078e-03 2.264924645423889160e-01 6.403432041406631470e-02 2.197021618485450745e-02 -8.435390889644622803e-03 -6.400489807128906250e-02 -4.201152920722961426e-01 3.884290531277656555e-02 -5.047544254921376705e-04 -1.305685043334960938e-01 3.639117181301116943e-01 2.630926370620727539e-01 3.353362157940864563e-02 2.341782748699188232e-01 2.099337130784988403e-01 -2.737866900861263275e-02 4.308250844478607178e-01 2.276736497879028320e-01 -8.459851890802383423e-02 7.066963706165552139e-03
5.881818011403083801e-02 2.065779715776443481e-01 6.365627050399780273e-02 2.589003369212150574e-02 -2.237705290317535400e-01 4.510997608304023743e-02 1.121988743543624878e-01 -9.991465136408805847e-03 1.289812624454498291e-01 -3.316041827201843262e-02 9.031257033348083496e-02 2.104847282171249390e-01 -2.084132581949234009e-01 8.337155729532241821e-02 -5.665867775678634644e-02 -1.068987399339675903e-01 -2.285169810056686401e-01 -2.637166976928710938e-01 -3.103774487972259521e-01 -3.228246271610260010e-01 -2.186111062765121460e-01 -3.803084194660186768e-01 -6.926228851079940796e-02 2.509239315986633301e-01 -2.378803119063377380e-02 3.101158700883388519e-02 -2.824242971837520599e-02 1.213768348097801208e-01 -1.002653688192367554e-02 3.485948145389556885e-01 -3.550626710057258606e-02 -1.633636057376861572e-01
2.117896974086761475e-01 -1.735667586326599121e-01 -4.604602977633476257e-02 -2.152225351892411709e-05 -2.056680619716644287e-01 -4.202940687537193298e-02 7.257383316755294800e-02 4.544157683849334717e-01 1.470320820808410645e-01 -2.373380959033966064e-01 5.405842140316963196e-02 1.598931998014450073e-01 -1.372892856597900391e-01 9.479187428951263428e-02 -1.313098818063735962e-01 2.613868117332458496e-01 -3.079112470149993896e-01 -1.955389231443405151e-01 -2.002809643745422363e-01 -9.448386728763580322e-02 -2.367205768823623657e-01 -2.780689895153045654e-01 1.442940533161163330e-01 1.406586021184921265e-01 1.063695549964904785e-01 -1.935463547706604004e-01 7.665660977363586426e-02 1.337165534496307373e-01 8.492590487003326416e-02 7.595274597406387329e-02 -3.631749749183654785e-02 6.601172685623168945e-02
-2.192849367856979370e-01 1.921941488981246948e-01 2.270133942365646362e-01 -8.949980884790420532e-02 -1.477133035659790039e-01 1.889451742172241211e-01 1.053669303655624390e-01 7.918395102024078369e-02 3.490677103400230408e-02 1.715877950191497803e-01 -2.210995554924011230e-01 -1.831877604126930237e-02 -1.066603735089302063e-01 1.291489005088806152e-01 -7.900898158550262451e-02 -5.480579100549221039e-03 -1.482080519199371338e-01 -2.135608047246932983e-01 -3.901564478874206543e-01 1.319944486021995544e-02 -1.419742703437805176e-01 7.903613895177841187e-02 4.014050662517547607e-01 8.181136846542358398e-02 -9.522586315870285034e-02 3.264653384685516357e-01 1.037415936589241028e-01 2.057665288448333740e-01 1.958510428667068481e-01 1.928264200687408447e-01 7.126797735691070557e-02 -5.260716006159782410e-02
9.782867133617401123e-02 1.396916210651397705e-01 8.695936948060989380e-02 -9.602155536413192749e-02 -2.695540785789489746e-01 1.313700824975967407e-01 -2.872930169105529785e-01 3.253811299800872803e-01 4.071656242012977600e-02 1.410010755062103271e-01 -2.258975505828857422e-01 2.548893392086029053e-01 -2.286651134490966797e-01 7.312764227390289307e-02 -6.702633202075958252e-02 -1.527193002402782440e-02 -1.321263909339904785e-01 -1.688850112259387970e-02 1.133248656988143921e-01 -4.015880078077316284e-02 -1.302268654108047485e-01 -2.286993665620684624e-03 7.348769158124923706e-02 3.398379981517791748e-01 -8.357271552085876465e-02 2.842659354209899902e-01 8.614816702902317047e-03 3.464167714118957520e-01 1.165677756071090698e-01 2.525997757911682129e-01 -1.195920035243034363e-01 7.929600775241851807e-02
-6.384471897035837173e-03 7.635674625635147095e-02 1.023248732089996338e-01 -1.784954369068145752e-01 -3.296705782413482666e-01 -1.677821725606918335e-01 8.967579901218414307e-02 1.208099052309989929e-01 1.990593075752258301e-01 9.682302176952362061e-02 3.089881129562854767e-02 -1.306860148906707764e-01 1.651330478489398956e-02 6.969256699085235596e-02 7.534941285848617554e-02 -1.612237095832824707e-01 7.328658550977706909e-02 -2.105035036802291870e-01 -1.744188070297241211e-01 -1.463991850614547729e-01 -7.770799100399017334e-02 -1.076540723443031311e-01 5.098471045494079590e-01 1.217575222253799438e-01 -2.095597982406616211e-01 3.037695288658142090e-01 4.660293459892272949e-02 2.702825069427490234e-01 2.388890087604522705e-01 1.328482292592525482e-02 -1.537695825099945068e-01 -4.748371616005897522e-02
2.511230707168579102e-01 5.071038007736206055e-02 1.469262596219778061e-02 1.790934801101684570e-01 2.429585903882980347e-02 -5.724452808499336243e-02 1.023575961589813232e-01 9.270593523979187012e-02 6.530350446701049805e-02 -1.028205975890159607e-01 -4.391564726829528809e-01 -3.402438759803771973e-02 -8.085290342569351196e-02 -1.793847419321537018e-02 -3.313855454325675964e-02 -3.711492940783500671e-02 4.835302382707595825e-02 -5.741574242711067200e-02 -1.699712723493576050e-01 -3.925103694200515747e-02 -1.722476780414581299e-01 -4.639799594879150391e-01 1.217113360762596130e-01 1.255770176649093628e-01 1.215522512793540955e-01 2.616427242755889893e-01 1.861479133367538452e-01 3.399199545383453369e-01 1.539801061153411865e-01 2.988253831863403320e-01 -2.087144553661346436e-02 4.983263462781906128e-02
3.289220333099365234e-01 2.105520218610763550e-01 3.058422543108463287e-02 -9.382688254117965698e-02 1.287760287523269653e-01 -1.231109872460365295e-01 -1.323198825120925903e-01 1.765244901180267334e-01 -2.322452217340469360e-01 6.786407437175512314e-03 -2.355091720819473267e-01 -1.043595597147941589e-01 8.635654114186763763e-03 -1.076017692685127258e-01 2.202814519405364990e-01 -5.988966301083564758e-02 -3.676843345165252686e-01 -4.625723958015441895e-01 1.394628435373306274e-01 -1.809925436973571777e-01 5.176508054137229919e-02 -1.422422826290130615e-01 1.159833818674087524e-01 -5.151974409818649292e-02 1.651806384325027466e-01 -1.543796900659799576e-02 2.011333554983139038e-01 -1.126182526350021362e-01 1.186614036560058594e-01 8.817999809980392456e-02 -1.590126454830169678e-01 -7.094901055097579956e-02
1.161869242787361145e-01 2.932624518871307373e-01 -1.209402382373809814e-01 -1.737105399370193481e-01 7.239143550395965576e-02 -3.429731726646423340e-01 -1.626097559928894043e-01 3.077560961246490479e-01 2.304021716117858887e-01 -1.222571209073066711e-01 2.309073656797409058e-01 -1.831195205450057983e-01 1.342516243457794189e-01 4.501212015748023987e-02 4.436575248837471008e-02 5.843321979045867920e-02 -1.248438134789466858e-01 -1.691836565732955933e-01 -3.411111831665039062e-01 1.072812173515558243e-02 4.899676889181137085e-02 -3.847799077630043030e-02 1.347285211086273193e-01 3.250009939074516296e-02 -1.677154749631881714e-01 1.901007592678070068e-01 6.030917912721633911e-02 8.158136159181594849e-02 2.093546241521835327e-01 1.535544097423553467e-01 -3.215896487236022949e-01 4.685869440436363220e-02
1.120522469282150269e-01 6.896831095218658447e-02 -1.044420748949050903e-01 -2.991535067558288574e-01 -6.554529815912246704e-02 -7.151076942682266235e-02 -2.385702431201934814e-01 3.276695907115936279e-01 9.775142371654510498e-02 -8.228655206039547920e-04 -9.823006577789783478e-03 -1.280272006988525391e-02 2.019013017416000366e-01 -1.443393826484680176e-01 1.786895692348480225e-01 7.456769794225692749e-02 -5.558931734412908554e-03 -2.094364911317825317e-01 -2.805024981498718262e-01 -6.336543709039688110e-02 -2.680065929889678955e-01 1.280123144388198853e-01 2.000264525413513184e-01 1.860429346561431885e-01 4.333164542913436890e-02 1.478767544031143188e-01 -5.557909980416297913e-02 2.759634256362915039e-01 -4.238386079668998718e-02 3.954225480556488037e-01 -5.527551099658012390e-02 -2.146147191524505615e-01
-1.056525707244873047e-01 1.797801703214645386e-01 5.338060855865478516e-02 2.375311851501464844e-01 -9.321475028991699219e-02 5.075347609817981720e-03 -2.832882106304168701e-01 -7.436918467283248901e-02 5.711331218481063843e-02 -1.684436351060867310e-01 -1.251625418663024902e-01 3.038435988128185272e-02 2.046188563108444214e-01 8.799114823341369629e-02 -2.101166397333145142e-01 3.970379009842872620e-02 -2.994809150695800781e-01 -1.839094161987304688e-01 -2.421706914901733398e-01 2.159082144498825073e-01 -2.291127592325210571e-01 -2.385793775320053101e-01 2.821060717105865479e-01 1.978780478239059448e-01 -1.787785999476909637e-02 8.188039064407348633e-02 1.953867822885513306e-01 2.673895061016082764e-01 4.497792571783065796e-03 2.485902421176433563e-02 1.308059394359588623e-01 -2.604134082794189453e-01
-3.091567754745483398e-01 5.191929638385772705e-02 -1.624287813901901245e-01 -4.764941707253456116e-02 -1.124396398663520813e-01 -9.405232965946197510e-02 1.895106285810470581e-01 2.338677048683166504e-01 1.952764391899108887e-01 -5.122797563672065735e-02 -1.608421504497528076e-01 6.147453561425209045e-02 -1.338183879852294922e-01 -3.818796202540397644e-02 -1.575562804937362671e-01 1.955234110355377197e-01 -3.772362768650054932e-01 -1.275149434804916382e-01 -2.223023921251296997e-01 -3.261224627494812012e-01 6.867791060358285904e-03 -2.211376428604125977e-01 -1.890842616558074951e-02 1.476659923791885376e-01 -1.211789026856422424e-01 5.816539004445075989e-02 2.023607194423675537e-01 2.450160682201385498e-01 2.363013029098510742e-01 9.209611266851425171e-02 7.071725279092788696e-02 1.852726042270660400e-01
-9.600809961557388306e-02 4.025092720985412598e-02 1.076682731509208679e-01 1.167415976524353027e-01 7.719764113426208496e-02 5.216033384203910828e-02 -1.455803066492080688e-01 3.036640286445617676e-01 9.565120935440063477e-02 -1.560418307781219482e-01 5.843603610992431641e-02 4.073906317353248596e-02 2.514161765575408936e-01 1.714917272329330444e-01 -4.282210394740104675e-02 -8.617405593395233154e-02 -2.158672064542770386e-01 -2.085785716772079468e-01 -2.713660299777984619e-01 -3.809676468372344971e-01 -3.629459533840417862e-04 -3.907136321067810059e-01 1.959413737058639526e-01 -6.416793167591094971e-02 5.941307637840509415e-03 1.029501259326934814e-01 1.323900818824768066e-01 1.660123914480209351e-01 1.036975905299186707e-01 9.670046716928482056e-02 -6.926926225423812866e-02 3.416618406772613525e-01
1.436599195003509521e-01 2.202385216951370239e-01 1.219362989068031311e-01 -3.757065907120704651e-02 1.645123362541198730e-01 -5.582194030284881592e-02 2.673008106648921967e-02 2.905552387237548828e-01 1.188735738396644592e-01 1.242759376764297485e-01 -9.472406469285488129e-03 -3.796878457069396973e-02 2.471334487199783325e-01 3.104945085942745209e-02 2.564329095184803009e-02 1.114415973424911499e-01 -2.459799051284790039e-01 -2.143692970275878906e-01 -2.800578176975250244e-01 2.458980530500411987e-01 -3.145155012607574463e-01 -5.285081639885902405e-02 -8.892475813627243042e-02 -4.212347418069839478e-02 -1.058832705020904541e-01 4.305287450551986694e-02 -9.770055115222930908e-02 9.921167045831680298e-02 4.295538365840911865e-01 2.505342662334442139e-01 -2.275906205177307129e-01 -6.891099363565444946e-02
1.144166663289070129e-02 2.501437664031982422e-01 1.600932329893112183e-01 7.877715677022933960e-02 -5.437802895903587341e-02 3.991588950157165527e-02 -5.974998697638511658e-02 1.796566992998123169e-01 -1.740658283233642578e-01 1.323022507131099701e-02 -2.007138580083847046e-01 2.386244535446166992e-01 8.022769540548324585e-02 3.572774827480316162e-01 -6.132735311985015869e-02 1.736937463283538818e-01 -2.497512698173522949e-01 -1.517489850521087646e-01 -1.357789635658264160e-01 1.081946566700935364e-01 1.357101798057556152e-01 -1.989847123622894287e-01 1.798667907714843750e-01 3.263677954673767090e-01 -4.765297845005989075e-02 1.558227539062500000e-01 4.666971042752265930e-02 -1.992365345358848572e-02 2.366795390844345093e-01 4.069509506225585938e-01 1.891677849926054478e-03 -7.852945476770401001e-02
7.336544245481491089e-02 1.776839196681976318e-01 -2.029410898685455322e-01 -1.311626881361007690e-01 2.617881298065185547e-01 -1.375595778226852417e-01 -9.149359166622161865e-02 2.001551538705825806e-01 1.008870229125022888e-01 -9.496939182281494141e-02 1.201102435588836670e-01 2.445375174283981323e-02 3.178406953811645508e-01 1.884121596813201904e-01 -2.155598849058151245e-01 9.927701205015182495e-02 -2.733879387378692627e-01 -1.686122566461563110e-01 4.483241646084934473e-04 -1.176482811570167542e-02 -3.456613421440124512e-01 1.388969272375106812e-01 1.880065947771072388e-01 -6.162797100841999054e-03 -3.514218330383300781e-02 8.108358830213546753e-02 2.403974086046218872e-01 -1.057607904076576233e-01 2.129884064197540283e-01 2.819731831550598145e-01 -1.958686709403991699e-01 -1.555992215871810913e-01
4.598352685570716858e-02 1.690111309289932251e-01 1.232686452567577362e-02 5.801174044609069824e-02 7.368433475494384766e-02 3.936202451586723328e-02 7.704003155231475830e-02 1.325560510158538818e-01 3.847693651914596558e-02 8.409290760755538940e-02 -2.903176248073577881e-01 2.685234546661376953e-01 -1.297539025545120239e-01 1.787954568862915039e-01 -2.857429683208465576e-01 8.836277574300765991e-02 -2.610752582550048828e-01 9.741368889808654785e-02 -1.246303040534257889e-02 1.555703021585941315e-02 -3.391049802303314209e-01 -3.183400034904479980e-01 4.080649465322494507e-02 3.732820972800254822e-02 2.158275805413722992e-02 1.419475078582763672e-01 3.061125576496124268e-01 9.262245148420333862e-02 -7.001114636659622192e-02 4.336439669132232666e-01 -9.713929146528244019e-02 9.692566841840744019e-02
[truncated: 3,270,933 more chars]
