# Supplementary material for: The Language of Innovation
Source: PLoS One. 2020 Apr 30;15(4):e0230107. doi: 10.1371/journal.pone.0230107 (PMC7194493; doi:10.1371/journal.pone.0230107)
Supplement: S7 File — (GZ) [file pone.0230107.s007.tar.gz › 1985-1989/V2Run_16_VS_4500_embeddings1985-1989ED32.txt]

1.347133368253707886e-01 7.871154695749282837e-02 6.999510526657104492e-02 3.319740593433380127e-01 6.742181722074747086e-03 8.099775016307830811e-02 2.419061362743377686e-01 1.725909411907196045e-01 -9.067752957344055176e-02 -3.607422485947608948e-02 3.442674502730369568e-02 4.944597184658050537e-02 -6.477174814790487289e-03 -3.214714527130126953e-01 1.094095632433891296e-01 -3.425027534831315279e-04 1.461502015590667725e-01 3.789938241243362427e-02 -5.339377373456954956e-02 4.158044978976249695e-02 2.063721418380737305e-01 -1.552918255329132080e-01 -4.261194542050361633e-02 -1.503566652536392212e-01 3.320284783840179443e-01 -8.075564354658126831e-02 1.760380566120147705e-01 -2.906024754047393799e-01 4.421394467353820801e-01 1.387179046869277954e-01 -2.627086937427520752e-01 -5.171908438205718994e-02
2.718842327594757080e-01 -2.660979628562927246e-01 2.390179336071014404e-01 3.918198347091674805e-01 1.030907500535249710e-02 1.733653545379638672e-01 -1.175532341003417969e-01 -2.267142012715339661e-02 -7.192161679267883301e-02 -1.109428554773330688e-01 2.141841650009155273e-01 -1.494497507810592651e-01 3.516770526766777039e-02 -1.767569780349731445e-01 -8.127655833959579468e-02 -6.430865824222564697e-02 4.705999791622161865e-01 1.791658699512481689e-01 1.257097870111465454e-01 -3.436010703444480896e-02 -4.024467989802360535e-02 -1.221914961934089661e-01 1.665813773870468140e-01 -1.090975105762481689e-01 2.114118188619613647e-01 -1.694637164473533630e-02 3.377066552639007568e-02 9.222201257944107056e-02 -9.985181689262390137e-02 2.115679830312728882e-01 -1.221123859286308289e-01 -1.420944631099700928e-01
1.226860582828521729e-01 3.683915734291076660e-02 -9.107542224228382111e-03 4.775139093399047852e-01 -1.078906208276748657e-01 8.813383430242538452e-02 -2.465744167566299438e-01 1.367320958524942398e-02 9.023977816104888916e-02 1.043378114700317383e-01 1.885957121849060059e-01 -1.603940278291702271e-01 5.415162816643714905e-02 -1.665314473211765289e-02 2.696041576564311981e-02 4.572343826293945312e-02 2.294624745845794678e-01 -1.051685512065887451e-01 2.439044862985610962e-01 1.622153371572494507e-01 3.318245112895965576e-01 -3.697651624679565430e-02 3.062096238136291504e-01 -9.889311343431472778e-02 -1.069022268056869507e-01 -1.145748123526573181e-01 3.008522558957338333e-03 2.808522284030914307e-01 2.784651815891265869e-01 1.980952471494674683e-01 1.061141956597566605e-03 -6.308314949274063110e-02
1.005670055747032166e-01 -9.785476326942443848e-02 4.598843306303024292e-02 2.935192883014678955e-01 3.934368491172790527e-02 5.696005374193191528e-02 -1.781460642814636230e-02 -2.132305316627025604e-02 8.594399690628051758e-02 1.746161282062530518e-01 1.514867879450321198e-02 -1.902233213186264038e-01 -1.896347254514694214e-01 -5.002732276916503906e-01 3.590991254895925522e-03 3.305175155401229858e-02 3.070122301578521729e-01 3.835824783891439438e-03 -8.345589041709899902e-02 -5.538234114646911621e-02 2.609358914196491241e-02 -2.466745078563690186e-01 5.751214176416397095e-02 9.661012142896652222e-02 2.715345025062561035e-01 2.105262875556945801e-01 -9.439770877361297607e-02 5.883285403251647949e-02 2.903605401515960693e-01 2.765051722526550293e-01 -2.349115312099456787e-01 6.594492006115615368e-04
8.575037121772766113e-02 -4.185685515403747559e-02 3.720916435122489929e-02 1.646548658609390259e-01 1.021524593234062195e-01 8.254319429397583008e-02 -2.480537146329879761e-01 8.392921835184097290e-02 -1.557519435882568359e-01 1.136550083756446838e-01 2.839777469635009766e-01 -2.013677805662155151e-01 1.119390875101089478e-01 -1.175925061106681824e-01 1.306206732988357544e-01 3.657082319259643555e-01 1.636157035827636719e-01 -1.283015161752700806e-01 -5.395561456680297852e-02 1.305555552244186401e-01 9.377650916576385498e-02 -3.334432542324066162e-01 1.794544160366058350e-01 -9.976662695407867432e-02 2.029124349355697632e-01 -3.222410082817077637e-01 -8.147696405649185181e-02 -5.782814323902130127e-02 1.506779640913009644e-01 1.722085326910018921e-01 -2.860669791698455811e-01 1.628883033990859985e-01
1.941587589681148529e-02 -1.873634755611419678e-01 -1.420374512672424316e-01 1.764876544475555420e-01 -5.478496104478836060e-02 1.786219142377376556e-02 -1.846202462911605835e-01 -9.773810952901840210e-02 -6.479562073945999146e-02 2.591812312602996826e-01 2.106701731681823730e-01 -3.352572023868560791e-02 1.074700430035591125e-01 -1.709825098514556885e-01 1.700730621814727783e-01 3.149406611919403076e-02 2.765788435935974121e-01 5.500996112823486328e-02 8.310844004154205322e-02 -2.055157423019409180e-01 1.874469071626663208e-01 -7.260695099830627441e-02 1.998494416475296021e-01 4.915132746100425720e-02 8.829954080283641815e-03 -1.928671300411224365e-01 -6.944191455841064453e-02 1.059950888156890869e-01 2.123760282993316650e-01 2.406048029661178589e-01 -4.309295415878295898e-01 3.538362681865692139e-01
-3.774195536971092224e-02 -2.783409953117370605e-01 8.995563536882400513e-02 4.276325106620788574e-01 2.597745135426521301e-02 1.863302886486053467e-01 -7.991040498018264771e-02 -9.593015909194946289e-02 1.104268953204154968e-01 1.900982707738876343e-01 2.577805519104003906e-01 -8.806155622005462646e-02 1.115042716264724731e-01 -1.957501173019409180e-01 2.772806584835052490e-01 2.048820257186889648e-01 1.525235623121261597e-01 -1.204083580523729324e-02 -1.035143435001373291e-02 -1.867540925741195679e-02 2.127648890018463135e-01 -4.139174520969390869e-02 -8.394258469343185425e-02 -2.129581421613693237e-01 -2.239885926246643066e-01 -1.862731277942657471e-01 1.584056466817855835e-01 1.260423958301544189e-01 1.777700036764144897e-01 1.748605370521545410e-01 -2.236664295196533203e-01 1.603494137525558472e-01
2.006323784589767456e-01 -4.142161831259727478e-02 1.330301016569137573e-01 6.916993111371994019e-02 1.037108153104782104e-01 1.251207292079925537e-01 -7.552878558635711670e-02 7.393846660852432251e-02 2.283434718847274780e-01 3.017917275428771973e-01 1.542300879955291748e-01 -2.054754793643951416e-01 -2.463101744651794434e-01 -3.882201910018920898e-01 8.536015450954437256e-02 -1.708191074430942535e-02 3.408690690994262695e-01 3.025234043598175049e-01 7.360926270484924316e-02 -2.568024992942810059e-01 -3.538588061928749084e-02 -2.567701041698455811e-01 1.856745630502700806e-01 1.365477219223976135e-02 -1.371938176453113556e-02 -6.018699705600738525e-02 -5.847455188632011414e-02 -8.482841402292251587e-02 1.239208504557609558e-01 1.783777326345443726e-01 -1.567940711975097656e-01 5.168422311544418335e-02
3.551024794578552246e-01 1.211864501237869263e-01 2.580284178256988525e-01 3.408691287040710449e-01 1.016185060143470764e-01 1.986648589372634888e-01 -5.897399038076400757e-02 -8.675445616245269775e-02 -1.178703233599662781e-01 3.435696661472320557e-01 1.828636378049850464e-01 -1.487572342157363892e-01 -7.805220037698745728e-02 -2.463892102241516113e-01 2.639398351311683655e-02 7.620680332183837891e-02 1.915877312421798706e-01 -6.857445836067199707e-02 2.086734920740127563e-01 3.210689872503280640e-02 -2.069479823112487793e-01 -8.952952176332473755e-02 1.141705662012100220e-01 -1.052621752023696899e-02 -1.011500656604766846e-01 2.463544756174087524e-01 -8.777505904436111450e-02 6.504104286432266235e-02 2.135678827762603760e-01 2.177366316318511963e-01 -1.510894596576690674e-01 -7.851257175207138062e-02
-1.363119632005691528e-01 2.678334414958953857e-01 1.947598010301589966e-01 5.191397387534379959e-03 -6.674252450466156006e-02 -1.329242885112762451e-01 -2.173864394426345825e-01 1.854400932788848877e-01 -1.696773618459701538e-01 1.013210043311119080e-01 2.041463851928710938e-01 -2.802653908729553223e-01 -1.624308712780475616e-02 -2.683100998401641846e-01 1.152197346091270447e-01 -1.683412790298461914e-01 2.121189236640930176e-01 -8.504414558410644531e-02 3.650248944759368896e-01 -2.318358607590198517e-02 1.000220403075218201e-01 4.752286151051521301e-02 9.068599343299865723e-02 -2.511465847492218018e-01 9.035226702690124512e-02 6.005045399069786072e-02 -3.388366475701332092e-02 -1.004440188407897949e-01 -9.320357814431190491e-03 3.002926111221313477e-01 -2.947714924812316895e-01 1.583658307790756226e-01
3.152856230735778809e-01 -1.487632989883422852e-01 7.144405692815780640e-02 1.701456159353256226e-01 1.342140883207321167e-01 1.969668716192245483e-01 -2.093092650175094604e-01 -1.118400916457176208e-01 -6.949502509087324142e-03 2.059704959392547607e-01 4.998224973678588867e-02 -2.448676526546478271e-02 -5.316529050469398499e-02 -2.054747939109802246e-01 -8.735210448503494263e-02 3.620433807373046875e-02 4.856418073177337646e-01 -1.227109283208847046e-01 1.052416339516639709e-01 -6.655646115541458130e-02 -1.724162101745605469e-01 -8.919704705476760864e-02 -1.631786301732063293e-02 -1.818600744009017944e-01 -1.657749861478805542e-01 -1.346278190612792969e-02 2.019961774349212646e-01 2.990430295467376709e-01 1.379941105842590332e-01 2.123936414718627930e-01 -2.419208139181137085e-01 -1.171329095959663391e-01
2.640977036207914352e-03 -3.431146219372749329e-02 2.158435732126235962e-01 2.173923850059509277e-01 6.640914082527160645e-02 -7.913867384195327759e-02 -4.376663826406002045e-03 -1.049623265862464905e-01 1.921706050634384155e-01 3.276417776942253113e-02 3.854931592941284180e-01 -1.652131527662277222e-01 -6.374800950288772583e-02 -6.052658334374427795e-02 4.529188945889472961e-02 3.337072134017944336e-01 3.283591568470001221e-01 -1.745359003543853760e-01 2.141721993684768677e-01 -1.177011057734489441e-01 9.780290536582469940e-03 -2.876063585281372070e-01 9.521629661321640015e-02 1.221823692321777344e-01 6.026424840092658997e-02 2.639680504798889160e-01 6.525581330060958862e-02 -2.227588295936584473e-01 1.696590483188629150e-01 1.453816741704940796e-01 -2.176173478364944458e-01 1.376027613878250122e-01
3.076884336769580841e-02 -1.381858438253402710e-01 2.020261585712432861e-01 5.086997747421264648e-01 -7.655489444732666016e-02 6.453916430473327637e-02 -9.228707849979400635e-02 -4.362074285745620728e-02 3.033045865595340729e-02 7.435645908117294312e-02 3.516981005668640137e-01 2.220223844051361084e-01 -1.102940961718559265e-01 -1.726865619421005249e-01 1.840774416923522949e-01 1.175409257411956787e-01 8.151574432849884033e-02 1.091430708765983582e-02 9.075884521007537842e-02 -2.038253247737884521e-01 2.263766229152679443e-01 9.413360804319381714e-02 1.498295962810516357e-01 2.066879719495773315e-02 1.120407804846763611e-01 6.057149916887283325e-02 -2.767395041882991791e-02 2.656237185001373291e-01 3.899828195571899414e-01 8.223427832126617432e-02 -6.912253797054290771e-02 -1.008743979036808014e-02
-5.543380975723266602e-02 2.045751363039016724e-01 4.700076580047607422e-02 -6.953398231416940689e-03 7.890475541353225708e-02 1.972836405038833618e-01 2.651515789330005646e-02 -1.354769021272659302e-01 4.518646001815795898e-02 1.566850990056991577e-01 8.396887779235839844e-02 -8.645495772361755371e-02 -6.857365835458040237e-03 -1.459826380014419556e-01 3.639338165521621704e-02 3.455905020236968994e-01 5.468807816505432129e-01 -1.437304317951202393e-01 2.334626019001007080e-01 9.008933603763580322e-02 3.083924995735287666e-03 3.009946644306182861e-01 3.424789309501647949e-01 -1.263067722320556641e-01 8.073357492685317993e-02 -1.823743432760238647e-02 5.261017754673957825e-02 -6.117726117372512817e-02 1.084972545504570007e-01 1.323752552270889282e-01 -1.735416948795318604e-01 -1.624785065650939941e-01
3.874567449092864990e-01 -2.407089108601212502e-03 2.322105169296264648e-01 9.536645561456680298e-02 1.238078847527503967e-01 1.520167440176010132e-01 -9.188517928123474121e-02 -2.048884779214859009e-01 -5.660595744848251343e-02 1.560426801443099976e-01 7.275527715682983398e-02 -1.699974834918975830e-01 -2.119344770908355713e-01 -3.179752081632614136e-02 2.181857079267501831e-01 2.475480586290359497e-01 3.269897103309631348e-01 4.374336078763008118e-02 -3.119940171018242836e-03 4.456984996795654297e-02 -2.306996434926986694e-01 -1.365382671356201172e-01 1.519246548414230347e-01 -9.309577941894531250e-02 1.599640995264053345e-01 -5.836394429206848145e-02 1.884070187807083130e-01 9.629982709884643555e-02 4.051251113414764404e-01 6.444576382637023926e-02 -9.376932680606842041e-02 1.270986795425415039e-01
1.314280033111572266e-01 -3.968440741300582886e-02 1.690136492252349854e-01 -5.028665810823440552e-02 9.540981799364089966e-02 3.825641795992851257e-02 -1.683897227048873901e-01 -1.326308846473693848e-01 -5.939463898539543152e-02 9.774627536535263062e-02 3.610464334487915039e-01 1.854410618543624878e-01 -1.026873961091041565e-01 -1.105640828609466553e-01 -6.390403211116790771e-02 2.262461334466934204e-01 4.853118658065795898e-01 -5.307709425687789917e-02 4.655670747160911560e-02 2.250468879938125610e-01 1.831302940845489502e-01 2.440992556512355804e-02 1.649920642375946045e-01 -1.909634619951248169e-01 7.114198803901672363e-02 1.121187061071395874e-01 -1.219516023993492126e-01 -7.284874469041824341e-02 2.371120452880859375e-01 2.215937376022338867e-01 -2.637629210948944092e-01 -1.897145062685012817e-01
-2.785747125744819641e-02 -1.967066526412963867e-01 2.920902371406555176e-01 2.954943664371967316e-02 6.609819829463958740e-02 1.428493261337280273e-01 -2.212879061698913574e-01 -8.326510339975357056e-02 -1.424727439880371094e-01 2.571198642253875732e-01 2.264964580535888672e-01 -1.853156536817550659e-01 1.283207535743713379e-01 -1.293493062257766724e-01 1.817666590213775635e-01 1.893590837717056274e-01 2.053342908620834351e-01 2.015148699283599854e-01 2.578849792480468750e-01 -9.772286564111709595e-02 1.827845722436904907e-01 -1.502579897642135620e-01 -1.556067075580358505e-02 2.220358327031135559e-02 5.366493389010429382e-02 1.232128217816352844e-01 -6.997116655111312866e-02 7.669521868228912354e-02 3.183111548423767090e-01 2.577145025134086609e-02 -2.421768009662628174e-01 3.383733332157135010e-01
-8.970820903778076172e-02 -2.887376956641674042e-02 7.021022588014602661e-02 -4.985610023140907288e-02 -8.422793447971343994e-02 -9.366764873266220093e-02 -2.206740975379943848e-01 3.235472440719604492e-01 3.063475787639617920e-01 1.454975306987762451e-01 4.472796618938446045e-02 -1.435339301824569702e-01 1.585538685321807861e-01 -3.285682201385498047e-01 3.915045876055955887e-03 -3.710656613111495972e-02 4.029052853584289551e-01 7.051882799714803696e-03 3.616058081388473511e-02 7.283446844667196274e-03 2.132163047790527344e-01 -1.141796037554740906e-01 -2.790615521371364594e-02 -1.649605035781860352e-01 4.112049341201782227e-01 2.042641788721084595e-01 2.054014503955841064e-01 -5.593568831682205200e-02 1.110810339450836182e-01 8.917662501335144043e-02 -1.249527037143707275e-01 -8.822879754006862640e-03
-2.695640623569488525e-01 1.331827938556671143e-01 2.206819951534271240e-01 6.469705700874328613e-02 1.196252480149269104e-01 -3.033753931522369385e-01 -2.297118008136749268e-01 -3.930670768022537231e-02 -7.280184328556060791e-02 -7.922842353582382202e-02 9.744154289364814758e-03 9.503200999461114407e-04 -1.185806933790445328e-02 -2.524062097072601318e-01 1.259310394525527954e-01 5.301681533455848694e-02 1.432618647813796997e-01 5.450110882520675659e-02 3.444683551788330078e-01 2.437746711075305939e-02 -1.052850708365440369e-01 -2.334641367197036743e-01 3.818136826157569885e-02 -6.741417944431304932e-02 1.757854819297790527e-01 7.056113332509994507e-02 3.497880399227142334e-01 -1.967043727636337280e-01 3.308302462100982666e-01 1.854247003793716431e-01 -1.344576925039291382e-01 1.693708896636962891e-01
2.837691903114318848e-01 9.014002233743667603e-02 7.816418260335922241e-02 4.316329956054687500e-02 2.140681073069572449e-02 1.055558174848556519e-01 1.265818998217582703e-02 3.812091425061225891e-02 2.191676199436187744e-01 -1.062390133738517761e-01 1.840007454156875610e-01 -5.548983812332153320e-02 2.675610780715942383e-01 -3.104096949100494385e-01 2.118222415447235107e-01 1.743596643209457397e-01 3.691847920417785645e-01 7.914821058511734009e-02 7.743753492832183838e-02 -2.029109932482242584e-02 -4.407169669866561890e-02 -1.467996239662170410e-01 3.505615890026092529e-01 -2.778094410896301270e-01 -2.163369208574295044e-01 1.873199939727783203e-01 -6.812132149934768677e-02 7.449528574943542480e-02 1.693169474601745605e-01 1.609619408845901489e-01 -9.099988639354705811e-02 1.523852497339248657e-01
2.446349710226058960e-01 2.632912248373031616e-02 1.189011409878730774e-01 2.479232847690582275e-01 6.198832765221595764e-02 1.265392750501632690e-01 -1.883367598056793213e-01 2.782624959945678711e-01 2.397634321823716164e-03 1.531479060649871826e-01 6.008283793926239014e-02 -1.329484879970550537e-01 2.395731508731842041e-01 -4.257201850414276123e-01 1.648107618093490601e-01 1.871825158596038818e-01 2.555797994136810303e-01 1.522249430418014526e-01 1.735110767185688019e-02 -2.625786066055297852e-01 -6.018722429871559143e-02 -6.274339556694030762e-02 1.414859741926193237e-01 2.373029291629791260e-01 1.390672177076339722e-01 1.080268435180187225e-02 -3.161458298563957214e-02 1.260703206062316895e-01 1.762377023696899414e-01 7.076375931501388550e-02 -2.336021512746810913e-01 1.300171613693237305e-01
2.160256542265415192e-02 3.757156059145927429e-02 2.275943011045455933e-02 3.586542904376983643e-01 3.045223057270050049e-01 -2.337982645258307457e-03 -1.408845633268356323e-01 -1.849822998046875000e-01 1.357946842908859253e-01 1.515440940856933594e-01 2.534398734569549561e-01 -2.338153123855590820e-01 1.241501420736312866e-01 -1.660797744989395142e-02 1.777002215385437012e-01 1.131415143609046936e-01 1.765670031309127808e-01 1.224085688591003418e-01 2.089477330446243286e-01 -1.712574064731597900e-01 7.517729699611663818e-02 -2.548230290412902832e-01 8.774531632661819458e-02 -5.111235380172729492e-02 1.128691732883453369e-01 1.101998835802078247e-01 -1.373911648988723755e-01 3.045092895627021790e-02 3.774158656597137451e-01 1.584219187498092651e-01 -2.908200025558471680e-01 -7.028627395629882812e-02
8.842185884714126587e-02 -2.322708666324615479e-01 1.962726116180419922e-01 -1.860621199011802673e-02 1.473194807767868042e-01 2.483165264129638672e-01 -1.063777059316635132e-01 2.744769454002380371e-01 2.675600051879882812e-01 8.974969387054443359e-03 1.722414344549179077e-01 -6.680785864591598511e-02 2.978504598140716553e-01 -2.431007772684097290e-01 2.178709656000137329e-01 -2.796777337789535522e-02 1.749701499938964844e-01 5.533033609390258789e-02 1.541085541248321533e-01 -1.317848414182662964e-01 2.049069851636886597e-01 -1.547868698835372925e-01 -1.385004073381423950e-01 3.457914805039763451e-03 2.121136933565139771e-01 -1.946580559015274048e-01 4.824139177799224854e-02 -2.992225438356399536e-02 3.467642068862915039e-01 1.046989262104034424e-01 -1.066193804144859314e-01 -1.971499621868133545e-01
3.971641138195991516e-02 1.620662808418273926e-01 3.361196517944335938e-01 2.560348510742187500e-01 -4.881388973444700241e-03 2.751105427742004395e-01 -1.609617322683334351e-01 -7.682906091213226318e-02 -3.373182192444801331e-02 -8.447182923555374146e-02 4.611740261316299438e-02 -1.853245943784713745e-01 -1.416291445493698120e-01 2.213345021009445190e-01 -1.409004777669906616e-01 -6.344988942146301270e-02 1.681056618690490723e-01 9.514098614454269409e-02 -2.099016904830932617e-01 -2.369544804096221924e-01 1.613146811723709106e-01 -2.837034463882446289e-01 -1.734475642442703247e-01 -2.060815989971160889e-01 -1.641709916293621063e-02 -8.088853955268859863e-02 1.961972564458847046e-01 1.032655611634254456e-01 4.629042930901050568e-03 3.664876520633697510e-01 -1.924572587013244629e-01 6.714670360088348389e-02
5.099628865718841553e-02 -1.451791971921920776e-01 2.017502039670944214e-01 2.422154396772384644e-01 5.838684365153312683e-02 2.750685065984725952e-02 -2.237093001604080200e-01 -8.949270844459533691e-02 -2.646038830280303955e-01 2.251921594142913818e-01 -9.230834990739822388e-02 1.102393493056297302e-02 3.209786862134933472e-02 -3.549258708953857422e-01 7.129206508398056030e-02 1.283963620662689209e-01 1.288954317569732666e-01 5.438479408621788025e-02 -3.074103780090808868e-02 -8.916524797677993774e-02 3.120114803314208984e-01 -5.968060716986656189e-02 -8.002313226461410522e-02 1.528267264366149902e-01 1.649234890937805176e-01 3.384913876652717590e-02 1.560077518224716187e-01 -5.426949262619018555e-02 1.158823966979980469e-01 1.237604543566703796e-01 -3.987064361572265625e-01 3.664823472499847412e-01
-2.805581502616405487e-02 -7.231440395116806030e-02 1.463222354650497437e-01 1.387208551168441772e-01 4.800401162356138229e-03 2.734258770942687988e-01 -2.990705072879791260e-01 -1.504092514514923096e-01 -7.036706060171127319e-02 2.580147385597229004e-01 3.060714714229106903e-02 3.385252133011817932e-02 5.958764627575874329e-02 -2.934778630733489990e-01 2.799826264381408691e-01 2.308054864406585693e-01 1.733610183000564575e-01 2.378541678190231323e-01 1.498359590768814087e-01 -3.109908998012542725e-01 1.868846863508224487e-01 9.048402309417724609e-02 1.000683382153511047e-01 1.163084357976913452e-01 5.466487724334001541e-03 5.878411233425140381e-02 7.375148683786392212e-02 -5.925095453858375549e-02 8.957344293594360352e-02 1.841407567262649536e-01 -3.609601855278015137e-01 1.200976148247718811e-01
1.354092061519622803e-01 -3.289802744984626770e-02 1.960059106349945068e-01 4.313967823982238770e-01 2.944637648761272430e-02 2.432785481214523315e-01 7.657852955162525177e-03 -8.177721500396728516e-02 -7.902909070253372192e-02 8.727422356605529785e-02 -1.126800328493118286e-01 -6.389520317316055298e-02 1.407226920127868652e-01 4.095973074436187744e-02 4.086894914507865906e-02 9.480397403240203857e-02 3.292089402675628662e-01 -3.089832961559295654e-01 -1.766731888055801392e-01 -2.041665911674499512e-01 1.564612984657287598e-02 -1.793243288993835449e-01 1.857266426086425781e-01 3.341543972492218018e-01 1.504539847373962402e-01 -1.021066084504127502e-01 9.047646820545196533e-02 -3.050189465284347534e-02 2.155712544918060303e-01 2.222556918859481812e-01 -1.623500287532806396e-01 8.231485635042190552e-02
1.386862844228744507e-01 -1.780932303518056870e-03 1.797561645507812500e-01 1.772047728300094604e-01 -1.656309701502323151e-02 9.884525090456008911e-02 -4.925372824072837830e-02 1.170978695154190063e-01 7.063166797161102295e-02 9.975081682205200195e-02 5.569012165069580078e-01 2.464289590716362000e-02 -8.168969303369522095e-02 -2.719080746173858643e-01 2.346863597631454468e-01 -1.188592165708541870e-01 2.649594545364379883e-01 -4.726323857903480530e-02 2.395998090505599976e-01 2.454901039600372314e-01 -1.448334008455276489e-01 -2.152176052331924438e-01 1.432147528976202011e-02 -5.190816894173622131e-02 -4.139375314116477966e-02 3.938746452331542969e-02 1.233066990971565247e-02 -6.724588572978973389e-02 2.247905880212783813e-01 7.406919449567794800e-02 -3.018213212490081787e-01 3.324583405628800392e-03
-9.996971115469932556e-03 -2.082091057673096657e-03 7.645062357187271118e-02 1.773028075695037842e-01 9.146632254123687744e-02 1.494074314832687378e-01 -2.494124323129653931e-01 -1.673421412706375122e-01 -1.542444676160812378e-01 3.073101341724395752e-01 6.448920350521802902e-03 -1.392979323863983154e-01 -1.848905980587005615e-01 -1.582994759082794189e-01 5.252384394407272339e-02 2.395053356885910034e-01 1.496712267398834229e-01 1.978712379932403564e-01 9.452377259731292725e-02 -1.091521233320236206e-01 2.908600270748138428e-01 8.947877585887908936e-02 4.412113688886165619e-03 -5.386068299412727356e-02 8.522893488407135010e-02 -3.287030616775155067e-03 5.555446818470954895e-02 2.420369982719421387e-01 1.101189777255058289e-01 3.160488009452819824e-01 -4.666512310504913330e-01 8.958633989095687866e-02
1.649583429098129272e-01 -7.840797305107116699e-02 -2.029911614954471588e-02 7.015828788280487061e-02 -2.176075428724288940e-02 1.773540377616882324e-01 -7.784025371074676514e-02 9.414072334766387939e-02 -3.192143440246582031e-01 2.323158085346221924e-01 8.979199454188346863e-03 3.519856184720993042e-02 -2.457670867443084717e-02 -2.505352497100830078e-01 -4.685072228312492371e-02 2.962266206741333008e-01 2.611282467842102051e-01 2.447257936000823975e-01 1.554401367902755737e-01 -2.960497140884399414e-01 3.460846543312072754e-01 -1.815899759531021118e-01 -1.558644883334636688e-02 -7.950823754072189331e-03 6.478413939476013184e-02 4.042667523026466370e-02 8.126559853553771973e-02 4.051053151488304138e-02 -6.985710002481937408e-03 2.460682392120361328e-01 -2.582863569259643555e-01 2.638635039329528809e-01
1.203691363334655762e-01 -9.702271968126296997e-02 -4.198031127452850342e-02 5.614500045776367188e-01 9.353486821055412292e-03 9.551217406988143921e-02 -5.617958679795265198e-02 -7.077956572175025940e-03 4.793591424822807312e-02 -5.745971575379371643e-02 1.528109461069107056e-01 -6.302385777235031128e-02 6.466683000326156616e-03 -3.207330033183097839e-02 9.913760423660278320e-02 6.342848390340805054e-02 2.137953341007232666e-01 6.855007261037826538e-02 3.931368887424468994e-02 1.370662301778793335e-01 4.503681957721710205e-01 -1.418126225471496582e-01 -5.179485678672790527e-02 1.098455488681793213e-01 1.424943357706069946e-01 -2.243243753910064697e-01 1.831544637680053711e-01 3.264294564723968506e-02 3.871726095676422119e-01 1.615327000617980957e-01 -7.476843893527984619e-02 5.995198711752891541e-02
-3.323833271861076355e-02 3.218196332454681396e-01 2.010803222656250000e-01 2.298863232135772705e-01 1.989145725965499878e-01 1.073182970285415649e-01 6.866521388292312622e-02 8.502686768770217896e-02 -1.813125610351562500e-01 4.546172544360160828e-02 1.409237235784530640e-01 7.459766417741775513e-02 -2.395783364772796631e-01 -1.238750517368316650e-01 -8.647049218416213989e-02 -5.986406281590461731e-02 3.245217204093933105e-01 7.007361389696598053e-03 2.003144323825836182e-01 -1.532101482152938843e-01 -2.113750204443931580e-02 -2.252563089132308960e-01 1.627843528985977173e-01 -1.505640149116516113e-01 2.374649792909622192e-01 6.318008899688720703e-02 -3.230944648385047913e-02 1.560327559709548950e-01 1.272929757833480835e-01 4.562699496746063232e-01 -7.529128342866897583e-02 9.851158410310745239e-02
-3.342378735542297363e-01 -1.807265281677246094e-01 -9.991449862718582153e-02 4.495443999767303467e-01 -1.097460463643074036e-01 7.201658934354782104e-02 -2.698765099048614502e-01 3.449261561036109924e-02 4.400803521275520325e-02 -6.344628334045410156e-02 2.718803882598876953e-01 -1.116417814046144485e-02 1.139729544520378113e-01 -2.257315665483474731e-01 2.644095942378044128e-02 1.450292915105819702e-01 2.164098769426345825e-01 -2.704751491546630859e-02 2.021987549960613251e-02 1.169565320014953613e-01 1.080468371510505676e-01 -8.917824178934097290e-02 1.410462856292724609e-01 1.854581572115421295e-02 -4.265264421701431274e-02 -5.001574009656906128e-02 6.155175343155860901e-02 4.314892739057540894e-02 3.999774158000946045e-01 2.013754844665527344e-01 -2.149277180433273315e-01 -1.685128659009933472e-01
-1.154877129010856152e-03 -2.082819119095802307e-02 2.975319325923919678e-01 2.020431756973266602e-01 2.236131578683853149e-01 1.095882505178451538e-01 1.224430650472640991e-01 2.260779775679111481e-02 -1.144310459494590759e-02 -5.130092147737741470e-03 1.532782614231109619e-01 1.173985749483108521e-01 -1.078090816736221313e-01 -2.323030829429626465e-01 8.084759861230850220e-02 -1.962023377418518066e-01 1.402904186397790909e-02 9.755942225456237793e-02 -9.702985733747482300e-02 -3.738342821598052979e-01 1.340854912996292114e-02 -8.707001060247421265e-02 9.552163630723953247e-02 -9.225898236036300659e-02 2.859379351139068604e-01 -1.022687647491693497e-03 3.759233653545379639e-01 2.956962287425994873e-01 2.080305963754653931e-01 2.200112193822860718e-01 -3.028904832899570465e-02 -2.392811179161071777e-01
-4.495038464665412903e-02 -9.121937304735183716e-02 1.857404261827468872e-01 2.283516377210617065e-01 -9.825318306684494019e-02 1.641183346509933472e-01 -4.240088537335395813e-02 -8.682711422443389893e-02 -5.510187149047851562e-02 3.154574036598205566e-01 -3.013789281249046326e-02 -4.220739006996154785e-02 1.337128281593322754e-01 -1.794806569814682007e-01 1.693363040685653687e-01 2.023713141679763794e-01 3.284386694431304932e-01 2.594794631004333496e-01 8.619330078363418579e-02 8.430288732051849365e-02 3.776398301124572754e-01 -7.017724215984344482e-02 -3.009197488427162170e-02 -6.557842716574668884e-03 4.245109111070632935e-02 8.370619267225265503e-02 -2.801594696938991547e-02 1.452905833721160889e-01 9.282326698303222656e-02 3.273331820964813232e-01 -2.766160368919372559e-01 2.663133144378662109e-01
-9.305883944034576416e-02 5.945223569869995117e-02 5.264202505350112915e-02 1.416793465614318848e-01 -1.260858178138732910e-01 3.031288385391235352e-01 9.772613644599914551e-03 -5.356950685381889343e-03 8.805561810731887817e-02 2.067318409681320190e-01 1.354998052120208740e-01 -1.785139292478561401e-01 4.003930464386940002e-02 -3.972602784633636475e-01 2.362498939037322998e-01 2.251344323158264160e-01 1.739747375249862671e-01 -1.088989153504371643e-01 7.305864244699478149e-02 -1.215135380625724792e-01 2.001861035823822021e-01 -2.056728750467300415e-01 5.874349549412727356e-02 -1.421996653079986572e-01 4.116117209196090698e-02 -2.954593896865844727e-01 -5.734426528215408325e-02 8.736026473343372345e-03 1.255677193403244019e-01 -1.120160222053527832e-01 -4.469283819198608398e-01 4.150906577706336975e-02
-3.813671693205833435e-02 5.657587200403213501e-02 -9.749864786863327026e-02 2.663406915962696075e-02 1.993938833475112915e-01 1.947922408580780029e-01 1.474579097703099251e-03 1.516414284706115723e-01 -2.277778536081314087e-01 4.450221061706542969e-01 1.358597576618194580e-01 1.013162434101104736e-01 2.145245485007762909e-02 3.807722777128219604e-02 -1.104577928781509399e-01 2.712457068264484406e-02 2.217210084199905396e-01 -9.700164198875427246e-02 1.756690293550491333e-01 8.754506125114858150e-04 1.176937296986579895e-01 -4.582923650741577148e-01 2.510718703269958496e-01 1.469829957932233810e-02 9.942506253719329834e-02 4.917284101247787476e-02 2.939109802246093750e-01 -2.943435497581958771e-02 2.348207086324691772e-01 3.077496215701103210e-02 -2.137469351291656494e-01 -1.141814216971397400e-01
-5.961035937070846558e-02 -2.375616282224655151e-01 2.149409055709838867e-01 1.952043175697326660e-01 -1.092053111642599106e-02 4.403691589832305908e-01 -1.255062222480773926e-01 7.606346905231475830e-02 -1.831550896167755127e-01 2.642868459224700928e-01 8.016557246446609497e-02 -1.233175024390220642e-01 -6.275556981563568115e-02 -2.957991957664489746e-01 -1.314756274223327637e-01 -2.463290989398956299e-01 7.006967067718505859e-02 1.285211741924285889e-02 1.029611844569444656e-02 -1.422673314809799194e-01 -3.893705829977989197e-02 -3.712946921586990356e-02 -1.512348502874374390e-01 -2.331497222185134888e-01 -6.181572098284959793e-03 2.923440001904964447e-02 1.246775165200233459e-01 -2.526209130883216858e-02 4.331151843070983887e-01 -7.019942253828048706e-02 -1.453757137060165405e-01 -9.708673506975173950e-02
-2.596874535083770752e-01 -2.283055484294891357e-01 9.251355379819869995e-02 1.890028715133666992e-01 -2.639820985496044159e-02 -5.871689319610595703e-02 -1.919302940368652344e-01 8.884549140930175781e-02 1.680390164256095886e-02 2.535097599029541016e-01 1.283870339393615723e-01 -1.653728038072586060e-01 -2.953720279037952423e-02 -1.469881385564804077e-01 2.632668614387512207e-01 2.926508486270904541e-01 1.904425472021102905e-01 -5.698945000767707825e-02 -1.235866639763116837e-02 -1.637384295463562012e-01 3.036220967769622803e-01 -1.333783715963363647e-01 2.026503980159759521e-01 -2.057792618870735168e-02 9.786578267812728882e-02 8.572208881378173828e-02 1.742410510778427124e-01 1.093859970569610596e-01 1.957367956638336182e-01 1.265663057565689087e-01 -3.602246046066284180e-01 2.004471272230148315e-01
2.230266928672790527e-01 2.582593560218811035e-01 2.151329219341278076e-01 4.850546717643737793e-01 -1.379602551460266113e-01 1.090325936675071716e-01 -9.251768141984939575e-02 2.016693949699401855e-01 1.654176712036132812e-01 1.969841569662094116e-01 1.304906308650970459e-01 1.950975321233272552e-02 -6.285998225212097168e-02 -1.597118228673934937e-01 1.906123161315917969e-01 -5.969826132059097290e-02 -1.287302523851394653e-01 2.220709994435310364e-02 2.340392917394638062e-01 -1.542313545942306519e-01 7.054687291383743286e-02 -1.487904042005538940e-01 -8.951733261346817017e-02 7.197204977273941040e-02 2.295976430177688599e-01 -5.114275217056274414e-02 2.732623219490051270e-01 -2.901788651943206787e-01 9.800827130675315857e-03 5.098044127225875854e-02 -1.259771883487701416e-01 -1.457666419446468353e-02
3.777422383427619934e-02 -3.621925711631774902e-01 1.864962130784988403e-01 6.503807753324508667e-02 -1.961028426885604858e-01 1.911019831895828247e-01 -2.000314295291900635e-01 3.354968735948204994e-03 1.379517614841461182e-01 5.725708976387977600e-02 1.299289315938949585e-01 -3.986401110887527466e-02 1.168266162276268005e-01 -3.792462348937988281e-01 1.976668685674667358e-01 5.336459726095199585e-02 1.876042038202285767e-01 4.467579349875450134e-02 1.130690705031156540e-02 -4.640134051442146301e-03 6.855617463588714600e-02 -1.311010420322418213e-01 7.525023818016052246e-02 -5.587040632963180542e-02 2.945620715618133545e-01 -7.610978931188583374e-02 -5.210394039750099182e-03 5.602148175239562988e-02 3.501884639263153076e-01 -2.501702494919300079e-02 -3.468785583972930908e-01 2.566771507263183594e-01
4.285791143774986267e-02 2.096634358167648315e-01 2.406190782785415649e-01 7.253769785165786743e-02 -3.139042556285858154e-01 2.975366264581680298e-02 -1.522425711154937744e-01 -1.692767590284347534e-01 -1.214131712913513184e-01 1.175879165530204773e-01 -8.527136594057083130e-02 1.123530440963804722e-03 -3.985774889588356018e-02 -3.324482440948486328e-01 -8.168147504329681396e-02 -2.641131579875946045e-01 3.770692944526672363e-01 1.264174431562423706e-01 2.388955056667327881e-01 2.546612024307250977e-01 1.981458216905593872e-01 -1.178570240736007690e-01 -2.483082003891468048e-03 -4.185206815600395203e-02 2.090734541416168213e-01 1.463438421487808228e-01 -1.064943522214889526e-02 -5.165099352598190308e-02 2.108882069587707520e-01 2.319805920124053955e-01 7.759198546409606934e-02 9.054463356733322144e-02
-9.858520328998565674e-02 2.735496461391448975e-01 4.418466687202453613e-01 7.528640329837799072e-02 -2.758007263764739037e-03 1.484855413436889648e-01 -3.366634547710418701e-01 -2.695950679481029510e-02 1.838393807411193848e-01 2.608654499053955078e-01 2.327726185321807861e-01 1.802860051393508911e-01 1.079323068261146545e-01 -1.599690765142440796e-01 3.066497854888439178e-02 -1.618800684809684753e-02 7.056440412998199463e-02 7.301282137632369995e-02 8.206132799386978149e-02 -6.434156000614166260e-02 1.544566005468368530e-01 -1.720675975084304810e-01 -1.503511518239974976e-01 -1.477624922990798950e-01 4.094769433140754700e-02 -2.971421778202056885e-01 2.507852017879486084e-01 -4.248455539345741272e-02 -1.204820051789283752e-01 2.353462427854537964e-01 -7.923604547977447510e-02 -3.894656151533126831e-02
-6.717672944068908691e-02 -9.985143691301345825e-02 4.881897568702697754e-02 4.537930339574813843e-02 2.060881555080413818e-01 8.994675427675247192e-02 8.055469393730163574e-02 1.230505928397178650e-01 -2.120941430330276489e-01 2.388554513454437256e-01 4.302099347114562988e-03 9.906595572829246521e-03 5.370008945465087891e-02 -3.995315432548522949e-01 2.534106075763702393e-01 2.724292874336242676e-01 2.886796593666076660e-01 -5.774008482694625854e-02 1.568637937307357788e-01 -4.597160499542951584e-03 6.115724891424179077e-02 1.468269377946853638e-01 4.437435045838356018e-02 -2.145515680313110352e-01 2.765822112560272217e-01 1.787716895341873169e-02 -2.521269209682941437e-02 -2.208399176597595215e-01 2.614494264125823975e-01 1.611942239105701447e-02 -3.553694188594818115e-01 7.846557535231113434e-03
6.450259685516357422e-02 2.497092932462692261e-01 -8.942671120166778564e-02 2.402929663658142090e-01 -5.801400169730186462e-02 2.214758992195129395e-01 -1.110297963023185730e-01 -4.657184332609176636e-02 8.015121333301067352e-03 7.476026192307472229e-03 7.601275295019149780e-02 2.949301600456237793e-01 4.504183679819107056e-02 -5.089790374040603638e-02 -3.416262194514274597e-02 -3.425467386841773987e-02 2.352776378393173218e-01 -2.005870789289474487e-01 7.389447186142206192e-03 -5.221355706453323364e-02 -1.891552656888961792e-01 -2.332353144884109497e-01 6.914583500474691391e-03 -2.629681825637817383e-01 3.981993496417999268e-01 -9.857281297445297241e-02 1.862264871597290039e-01 -3.387930570170283318e-03 3.553827106952667236e-01 2.614321708679199219e-01 -1.866199970245361328e-01 1.039210408926010132e-01
-3.480638563632965088e-01 3.000186979770660400e-01 3.919289261102676392e-02 1.720710694789886475e-01 -2.382474718615412712e-03 -8.725850284099578857e-02 -2.009843587875366211e-01 6.906754523515701294e-02 3.361437842249870300e-02 6.793120503425598145e-02 -5.812814924865961075e-03 -1.670182049274444580e-01 7.073657121509313583e-03 -3.317777514457702637e-01 -7.284520566463470459e-02 -1.630369126796722412e-01 1.104832813143730164e-01 2.202434688806533813e-01 1.548779383301734924e-02 -6.275937706232070923e-02 2.152724564075469971e-01 -3.951605036854743958e-02 -6.567943841218948364e-02 -2.118495851755142212e-01 3.665824234485626221e-01 -2.942788600921630859e-01 -2.187896316172555089e-04 -6.712595373392105103e-02 2.387154996395111084e-01 2.642869353294372559e-01 -1.200188845396041870e-01 2.253038436174392700e-02
-2.415537685155868530e-01 2.991643249988555908e-01 2.803521156311035156e-01 9.631598740816116333e-02 -9.225796908140182495e-02 1.320261694490909576e-02 -1.564333587884902954e-01 -2.382255643606185913e-01 -1.309725046157836914e-01 7.809198647737503052e-02 1.088764369487762451e-01 -7.335428893566131592e-02 -2.026325464248657227e-01 -5.192258581519126892e-02 2.211912274360656738e-01 -1.380103547126054764e-02 4.036021828651428223e-01 1.978264898061752319e-01 2.728256285190582275e-01 3.516879677772521973e-02 2.652027606964111328e-01 -3.285487182438373566e-04 -1.169290393590927124e-01 -2.937047183513641357e-01 1.329237222671508789e-01 5.997490510344505310e-02 1.164029166102409363e-01 3.952982649207115173e-02 1.331390812993049622e-02 2.101835012435913086e-01 -5.898808315396308899e-02 -9.397202730178833008e-02
2.075100839138031006e-01 5.693737044930458069e-02 1.641625165939331055e-02 2.275521010160446167e-01 -5.197657737880945206e-03 2.541490197181701660e-01 1.116809174418449402e-01 -1.327675879001617432e-01 2.328275442123413086e-01 1.025527063757181168e-02 1.375280022621154785e-01 -2.018590122461318970e-01 -1.646390408277511597e-01 -3.187724947929382324e-01 8.161795884370803833e-02 1.578533500432968140e-01 1.322012841701507568e-01 2.164444141089916229e-02 1.379597485065460205e-01 -1.281271427869796753e-01 6.842526793479919434e-02 -2.710386216640472412e-01 8.138533681631088257e-02 2.351481318473815918e-01 2.684447169303894043e-02 -2.044279873371124268e-01 -3.862525150179862976e-02 -1.211674734950065613e-01 1.961958110332489014e-01 4.034949541091918945e-01 -2.258411794900894165e-01 -1.679475158452987671e-01
-1.778745949268341064e-01 -3.384130895137786865e-01 6.943114101886749268e-02 1.612568944692611694e-01 -8.066493272781372070e-02 -2.713362127542495728e-02 -4.879463836550712585e-02 -4.455600678920745850e-02 -9.172400087118148804e-02 2.805270254611968994e-01 -1.557497531175613403e-01 -1.407447606325149536e-01 9.728586673736572266e-02 -1.840094625949859619e-01 3.549184650182723999e-02 1.304945945739746094e-01 4.507124423980712891e-01 3.089085221290588379e-01 1.546540856361389160e-01 -1.351921111345291138e-01 1.821109838783740997e-02 -5.388232320547103882e-02 1.582783013582229614e-01 7.553087174892425537e-02 3.261161968111991882e-02 2.113531529903411865e-02 2.248061597347259521e-01 -1.774957962334156036e-02 1.414958238601684570e-01 -6.143925338983535767e-02 -3.807439804077148438e-01 -1.507894247770309448e-01
1.058464646339416504e-01 -3.185950517654418945e-01 1.665196716785430908e-01 -1.540250182151794434e-01 8.980347961187362671e-02 1.458566635847091675e-01 -1.764006614685058594e-01 1.901926845312118530e-01 -4.813850298523902893e-02 -4.587705433368682861e-02 1.508711129426956177e-01 2.482171868905425072e-03 2.934475541114807129e-01 -3.724063336849212646e-01 -1.028207782655954361e-02 1.144483536481857300e-01 2.787895500659942627e-01 1.977415196597576141e-02 -1.169296205043792725e-01 1.603944301605224609e-01 2.042666375637054443e-01 -2.308070063591003418e-01 9.712101519107818604e-02 -9.032203257083892822e-02 9.326437488198280334e-03 -4.090108908712863922e-03 1.061471849679946899e-01 1.340975910425186157e-01 4.248849451541900635e-01 5.753359571099281311e-02 -1.721103489398956299e-01 3.326096385717391968e-02
5.816775932908058167e-02 -9.027397632598876953e-02 -9.156467020511627197e-02 2.901782393455505371e-01 1.954298838973045349e-02 -1.231696531176567078e-01 -3.554268926382064819e-02 5.861648172140121460e-02 1.809705346822738647e-01 1.370597817003726959e-02 1.124068647623062134e-01 8.841301500797271729e-02 -7.309623062610626221e-02 -4.006878659129142761e-02 1.060133427381515503e-01 -5.207266658544540405e-03 2.994130253791809082e-01 -2.480003833770751953e-01 4.765830338001251221e-01 7.315738499164581299e-02 -3.887582570314407349e-02 7.908900082111358643e-02 1.449780911207199097e-01 -7.129236310720443726e-02 9.588867425918579102e-02 9.956237673759460449e-02 1.336832791566848755e-01 1.660764962434768677e-02 3.074782192707061768e-01 2.992249727249145508e-01 -3.775516748428344727e-01 1.504710614681243896e-01
-2.942847833037376404e-02 -1.905838251113891602e-01 4.454012494534254074e-03 2.009307295083999634e-01 7.132084667682647705e-02 1.367543190717697144e-01 2.163179218769073486e-01 -7.778713852167129517e-02 1.026802808046340942e-01 1.538417488336563110e-02 2.467011064291000366e-01 -7.440501451492309570e-02 3.486616164445877075e-02 -3.450655639171600342e-01 -1.073464080691337585e-01 8.289577439427375793e-03 1.829670518636703491e-01 -3.020089566707611084e-01 -1.619512736797332764e-01 1.640134118497371674e-02 1.478441655635833740e-01 -3.109742403030395508e-01 3.228814005851745605e-01 -1.003351882100105286e-01 -7.537841051816940308e-02 -9.714431315660476685e-02 8.865432441234588623e-02 -8.268041908740997314e-02 4.090232253074645996e-01 1.460145860910415649e-01 -1.762439608573913574e-01 5.628568306565284729e-02
4.360521957278251648e-02 3.719898462295532227e-01 2.196422815322875977e-01 1.222469210624694824e-01 2.094450592994689941e-01 3.033390343189239502e-01 -6.938296556472778320e-02 3.934965655207633972e-02 -1.173612549901008606e-01 -1.268940120935440063e-01 3.366739451885223389e-01 2.024820297956466675e-01 -5.683613941073417664e-02 -1.714802980422973633e-01 1.237283200025558472e-01 1.380216032266616821e-01 1.015428751707077026e-01 -1.337846815586090088e-01 1.954458355903625488e-01 -1.818928569555282593e-01 -4.121160134673118591e-02 5.942535400390625000e-02 -3.454147651791572571e-02 -1.758293211460113525e-01 -1.631317101418972015e-02 -6.266143172979354858e-02 7.380537688732147217e-02 -2.283721463754773140e-03 3.058162927627563477e-01 3.609006106853485107e-01 -1.086628064513206482e-01 -1.449637413024902344e-01
-6.738608703017234802e-03 -5.640074610710144043e-02 3.294790387153625488e-01 8.363847434520721436e-02 1.172541454434394836e-02 -2.083659768104553223e-01 1.180361360311508179e-01 6.889863312244415283e-02 -1.734130084514617920e-01 2.639576792716979980e-01 6.548105180263519287e-02 -6.152146309614181519e-02 -6.657183915376663208e-02 1.644583046436309814e-01 -7.854545116424560547e-02 -2.201669104397296906e-02 1.129308938980102539e-01 3.162329494953155518e-01 6.467972695827484131e-02 -8.188675343990325928e-02 9.943549335002899170e-02 -1.267368793487548828e-01 1.481361389160156250e-01 -2.765740640461444855e-02 1.116919666528701782e-01 -3.609661459922790527e-01 -3.621483594179153442e-02 -2.779615223407745361e-01 3.405600190162658691e-01 2.865541279315948486e-01 -2.718458473682403564e-01 8.598116040229797363e-02
1.561068147420883179e-01 2.519379258155822754e-01 7.806923240423202515e-02 5.085477977991104126e-02 -4.091683775186538696e-02 1.494869142770767212e-01 -5.792968720197677612e-02 1.554983556270599365e-01 6.796163972467184067e-03 7.281155139207839966e-02 2.524443268775939941e-01 2.123071253299713135e-01 -1.727435439825057983e-01 -1.065812110900878906e-01 7.923913002014160156e-02 -1.742206513881683350e-01 2.880048751831054688e-01 -4.766373336315155029e-02 1.847739964723587036e-01 -3.433724939823150635e-01 -3.065732121467590332e-01 -1.833755970001220703e-01 2.345717996358871460e-01 -1.915214210748672485e-01 1.262340694665908813e-01 -1.244717836380004883e-01 1.639517098665237427e-01 1.450002938508987427e-01 1.407389938831329346e-01 2.589630484580993652e-01 -1.841921061277389526e-01 5.680460110306739807e-02
2.530162632465362549e-01 1.063444558531045914e-02 5.830897390842437744e-02 1.155496612191200256e-01 -8.128350973129272461e-02 6.215034425258636475e-02 -1.215452104806900024e-01 2.318018674850463867e-01 2.096897214651107788e-01 5.097585916519165039e-02 3.146272301673889160e-01 7.428719196468591690e-03 1.470622420310974121e-01 -3.298976421356201172e-01 -9.190410375595092773e-02 1.656000316143035889e-01 1.616807878017425537e-01 6.290037930011749268e-02 -9.153100848197937012e-02 -3.592365980148315430e-01 7.286257576197385788e-03 -8.842324838042259216e-03 -1.985170394182205200e-01 -1.241991762071847916e-02 4.228510856628417969e-01 -1.050539314746856689e-01 2.417427152395248413e-01 -1.191538944840431213e-01 1.981303244829177856e-01 8.980179578065872192e-02 -7.584697008132934570e-02 7.368916273117065430e-02
-5.248899757862091064e-02 2.627262175083160400e-01 1.961947381496429443e-01 1.935694217681884766e-01 1.745108515024185181e-01 8.195004612207412720e-02 -5.061154812574386597e-02 -7.055212557315826416e-02 -7.283429801464080811e-02 4.150606989860534668e-01 -1.433601602911949158e-02 -2.428280115127563477e-01 6.685423105955123901e-02 -2.563644349575042725e-01 2.385089695453643799e-01 2.874403297901153564e-01 1.780859529972076416e-01 -6.435979902744293213e-02 -2.553315274417400360e-02 -9.659488499164581299e-02 5.490222945809364319e-02 -2.066002041101455688e-01 1.496879197657108307e-02 -1.525910645723342896e-01 1.442678179591894150e-02 -1.763220429420471191e-01 -2.738178372383117676e-01 -2.229699864983558655e-02 2.802740335464477539e-01 9.208146482706069946e-02 -2.044087648391723633e-01 1.023018732666969299e-01
2.794435620307922363e-01 -1.183772385120391846e-01 1.108861118555068970e-01 -3.087319619953632355e-02 -1.301438063383102417e-01 -7.474786788225173950e-02 -1.788373738527297974e-01 -2.632395625114440918e-01 1.082541644573211670e-01 1.504029929637908936e-01 2.161557078361511230e-01 -2.726587653160095215e-01 1.948757916688919067e-01 -1.980861872434616089e-01 1.134808287024497986e-01 -8.208315819501876831e-02 1.834313720464706421e-01 -1.281329393386840820e-01 5.481246858835220337e-02 -3.125833272933959961e-01 2.046971321105957031e-01 4.971830919384956360e-02 1.714436560869216919e-01 -4.409595429897308350e-01 1.061933264136314392e-01 -8.542785793542861938e-02 8.675862848758697510e-02 9.589342772960662842e-02 4.470742866396903992e-02 1.571172475814819336e-01 -1.923633366823196411e-01 2.521365880966186523e-02
1.528412103652954102e-01 2.595689892768859863e-01 2.016900293529033661e-02 2.180244773626327515e-01 -2.559261210262775421e-02 2.464528679847717285e-01 -1.252441108226776123e-01 1.456964164972305298e-01 -1.775976568460464478e-01 2.512803077697753906e-01 1.871309876441955566e-01 1.357231438159942627e-01 -6.314624100923538208e-02 1.922268606722354889e-02 -1.367160230875015259e-01 -7.934825867414474487e-02 2.932190895080566406e-01 -7.283200323581695557e-02 1.509692072868347168e-01 -1.895827502012252808e-01 1.452660411596298218e-01 -2.889927625656127930e-01 1.568715423345565796e-01 -2.820215821266174316e-01 1.669287830591201782e-01 1.686974167823791504e-01 1.744581758975982666e-01 1.981679350137710571e-01 1.896509081125259399e-01 -7.710828632116317749e-02 -2.404960989952087402e-01 -3.142954781651496887e-02
5.114073306322097778e-02 3.927446529269218445e-02 -2.903991751372814178e-02 1.566386818885803223e-01 3.113763034343719482e-02 4.607697427272796631e-01 -5.754639953374862671e-02 -9.044627100229263306e-02 -1.940165646374225616e-02 2.462276220321655273e-01 2.476315572857856750e-02 6.865194439888000488e-02 5.149631574749946594e-02 -2.968260049819946289e-01 -3.691969066858291626e-02 -2.460269927978515625e-01 3.490741252899169922e-01 -2.632527053356170654e-01 -6.547224521636962891e-02 -1.233512088656425476e-01 -1.851111464202404022e-02 -1.097939983010292053e-01 -2.334463447332382202e-01 3.672538697719573975e-02 1.078411936759948730e-01 -1.296205222606658936e-01 3.979262709617614746e-02 -2.457698434591293335e-01 3.323186635971069336e-01 2.101494818925857544e-01 -5.018887296319007874e-02 1.663994975388050079e-02
3.189007937908172607e-02 3.210775852203369141e-01 1.979665756225585938e-01 -1.061496790498495102e-03 1.548321545124053955e-01 1.893623769283294678e-01 6.117505580186843872e-02 -7.776397466659545898e-02 -1.569577604532241821e-01 1.672752052545547485e-01 1.347933411598205566e-01 2.074507027864456177e-01 -2.301164269447326660e-01 -2.345857918262481689e-01 1.278646588325500488e-01 -6.050240248441696167e-02 1.819929480552673340e-01 5.083912238478660583e-02 2.291861549019813538e-02 -1.107062697410583496e-01 -7.556232064962387085e-02 -2.947749197483062744e-01 1.695269346237182617e-01 -1.361908316612243652e-01 2.619716525077819824e-01 -1.265536397695541382e-01 9.154219925403594971e-02 1.279034465551376343e-01 1.440362930297851562e-01 4.487881660461425781e-01 -1.275222003459930420e-01 9.530979394912719727e-02
1.687981784343719482e-01 -3.806540369987487793e-02 1.047280803322792053e-01 2.776837646961212158e-01 -6.341936998069286346e-03 2.046740949153900146e-01 -1.377940475940704346e-01 -1.008931323885917664e-01 -4.439747333526611328e-02 3.436850905418395996e-01 -5.715983733534812927e-02 -8.373505622148513794e-02 -1.548618376255035400e-01 -7.866631448268890381e-02 3.216358721256256104e-01 3.271068036556243896e-01 2.948776781558990479e-01 2.041672319173812866e-01 -2.810245007276535034e-02 -1.562835834920406342e-02 2.709056138992309570e-01 -8.619353920221328735e-02 6.188912689685821533e-02 1.076543554663658142e-01 2.888078391551971436e-01 -7.586608082056045532e-02 1.836570212617516518e-03 -3.528268635272979736e-02 1.389875560998916626e-01 2.203297317028045654e-01 -2.212721556425094604e-01 8.214063197374343872e-02
1.769646108150482178e-01 -7.868382334709167480e-02 -4.294903948903083801e-02 1.902344971895217896e-01 -1.685187667608261108e-01 1.239826381206512451e-01 1.858749240636825562e-01 4.468049108982086182e-02 -6.926526315510272980e-03 2.982327640056610107e-01 1.344294995069503784e-01 -3.318347930908203125e-01 1.809165929444134235e-03 -2.579999268054962158e-01 -5.644445773214101791e-03 3.489660918712615967e-01 2.132707536220550537e-01 2.452082782983779907e-01 -3.107242472469806671e-02 -2.141030281782150269e-01 6.954026222229003906e-02 -4.006241261959075928e-02 1.201622858643531799e-01 -1.875636912882328033e-02 8.213328570127487183e-02 1.391746569424867630e-02 -5.088596418499946594e-02 -9.512132406234741211e-02 2.915429174900054932e-01 2.984209954738616943e-01 -1.718065142631530762e-01 2.068675756454467773e-01
3.183137252926826477e-02 2.925936281681060791e-01 7.074785977602005005e-02 3.498397469520568848e-01 4.305239394307136536e-02 2.848874330520629883e-01 -9.262932837009429932e-02 -6.876119226217269897e-02 -1.352868974208831787e-01 -7.445079088211059570e-02 1.256446838378906250e-01 2.306887060403823853e-01 -8.105311542749404907e-03 8.109437301754951477e-03 -4.101532697677612305e-02 6.292364746332168579e-02 2.140747904777526855e-01 -1.338741183280944824e-01 2.576191723346710205e-02 -6.725338101387023926e-02 -2.728608250617980957e-01 -2.047508060932159424e-01 4.359886422753334045e-02 8.128846436738967896e-02 2.308964133262634277e-01 -1.386673599481582642e-01 3.510184288024902344e-01 3.758272388949990273e-03 2.596692144870758057e-01 1.976392865180969238e-01 -2.811824381351470947e-01 -1.260677278041839600e-01
-3.115255534648895264e-01 1.213560551404953003e-01 1.928207427263259888e-01 2.712113261222839355e-01 1.701373010873794556e-01 -1.215232759714126587e-01 -1.608008742332458496e-01 1.581203341484069824e-01 -2.022775858640670776e-01 2.164842374622821808e-02 9.505705535411834717e-02 8.479654043912887573e-02 -2.374491095542907715e-02 -3.094082772731781006e-01 -9.481025859713554382e-03 2.499902620911598206e-02 1.772276163101196289e-01 -1.338065117597579956e-01 4.603533744812011719e-01 -4.938100650906562805e-02 -5.152269732207059860e-03 -9.112396091222763062e-02 -3.848991915583610535e-02 9.355808049440383911e-02 9.950744360685348511e-02 -6.752126663923263550e-02 2.269712090492248535e-01 -1.992599219083786011e-01 1.570806503295898438e-01 1.731890141963958740e-01 -2.876324355602264404e-01 5.447543039917945862e-02
-9.087523072957992554e-02 -7.985083758831024170e-02 4.194307327270507812e-02 1.197234019637107849e-01 6.986602395772933960e-02 1.336152255535125732e-01 -8.362778276205062866e-02 1.097451299428939819e-01 2.549292519688606262e-02 6.386390328407287598e-02 4.232861995697021484e-01 -1.849919557571411133e-01 -5.782704055309295654e-02 -1.255722343921661377e-01 3.580433130264282227e-01 1.846279203891754150e-01 3.353785872459411621e-01 1.009138748049736023e-01 -1.427532881498336792e-01 -4.471202194690704346e-02 6.627498567104339600e-02 -2.373728007078170776e-01 1.376967430114746094e-01 -1.334877461194992065e-01 6.071709096431732178e-02 -2.197964042425155640e-01 -2.042946666479110718e-01 -2.976107224822044373e-02 1.830967962741851807e-01 1.870834380388259888e-01 -3.247260153293609619e-01 1.297530680894851685e-01
3.320059776306152344e-01 -6.032409146428108215e-02 3.492767810821533203e-01 1.411231756210327148e-01 -1.844620555639266968e-01 -2.537007331848144531e-01 1.057332940399646759e-02 2.593960762023925781e-01 -1.512940526008605957e-01 3.208471238613128662e-01 -8.996694535017013550e-02 3.341080248355865479e-02 5.211971327662467957e-02 -1.347773075103759766e-01 -7.784102112054824829e-02 2.776355668902397156e-02 4.190074279904365540e-02 8.938090503215789795e-02 1.521927565336227417e-01 2.300320006906986237e-02 2.178122401237487793e-01 3.105220757424831390e-02 2.505578100681304932e-01 -7.364027202129364014e-02 2.709268331527709961e-01 8.652858436107635498e-02 -4.953543841838836670e-02 1.198712959885597229e-01 3.020629286766052246e-01 2.472281306982040405e-01 -1.162690743803977966e-01 -4.518277570605278015e-02
-1.614806652069091797e-01 -1.232236623764038086e-01 2.501647733151912689e-02 2.297318130731582642e-01 2.276321798563003540e-01 2.120248824357986450e-01 -5.040821433067321777e-02 2.023877352476119995e-01 -1.844172328710556030e-01 3.208842575550079346e-01 9.307328611612319946e-02 7.919915020465850830e-02 7.361077517271041870e-02 -1.835775226354598999e-01 6.093854457139968872e-02 1.047305539250373840e-01 2.361603081226348877e-01 -1.127602159976959229e-01 -8.778859674930572510e-02 -2.197167426347732544e-01 1.026503294706344604e-01 1.987379342317581177e-01 1.782467514276504517e-01 -1.061996892094612122e-01 2.756592817604541779e-02 -2.323914319276809692e-01 -1.404460519552230835e-01 -8.347041904926300049e-02 3.690653145313262939e-01 8.927952498197555542e-02 -3.178594708442687988e-01 -1.229890808463096619e-01
2.876530289649963379e-01 1.966400891542434692e-01 3.981721997261047363e-01 8.634608983993530273e-02 8.812638372182846069e-02 2.413334697484970093e-01 -1.633964106440544128e-02 4.453318566083908081e-02 -3.207822144031524658e-02 1.388639658689498901e-01 1.160292774438858032e-01 8.173192292451858521e-02 -1.248233690857887268e-01 2.137023657560348511e-01 -1.281532347202301025e-01 1.211113706231117249e-01 9.885789453983306885e-02 8.189950883388519287e-02 -1.254600137472152710e-01 -8.204229921102523804e-02 2.222621291875839233e-01 1.290872842073440552e-01 6.816693395376205444e-02 -4.543968476355075836e-03 -5.751660093665122986e-03 -2.861401438713073730e-01 5.866298452019691467e-02 1.744649186730384827e-02 4.812933504581451416e-01 8.464995771646499634e-02 -2.767190635204315186e-01 2.858690358698368073e-02
1.420592814683914185e-01 6.238210946321487427e-02 2.445811405777931213e-02 2.247422933578491211e-01 2.899215817451477051e-01 2.991093397140502930e-01 7.451525330543518066e-02 8.804011158645153046e-03 2.168981879949569702e-01 1.044258251786231995e-01 3.638229072093963623e-01 -4.906960204243659973e-02 -3.035073168575763702e-02 -2.240888327360153198e-01 2.551146410405635834e-02 -9.800436347723007202e-02 8.664645999670028687e-02 4.917318373918533325e-02 -1.010501459240913391e-01 2.074462361633777618e-02 4.273129627108573914e-02 -9.482008218765258789e-02 1.159683093428611755e-01 -3.361011669039726257e-02 2.853436172008514404e-01 -1.140563166700303555e-03 3.929297626018524170e-01 5.377080664038658142e-02 2.117243409156799316e-01 2.518877387046813965e-01 -2.480931431055068970e-01 -1.925039738416671753e-01
2.633343040943145752e-01 1.654646247625350952e-01 1.042001396417617798e-01 2.262604832649230957e-01 -8.511187881231307983e-02 9.635264426469802856e-02 -1.307098418474197388e-01 -6.596043240278959274e-03 1.670336164534091949e-02 1.000015065073966980e-01 -1.380289644002914429e-01 -3.745068795979022980e-03 2.006157040596008301e-01 -2.422873228788375854e-01 1.498230099678039551e-01 3.353067040443420410e-01 1.452751606702804565e-01 -2.343164831399917603e-01 9.653383493423461914e-02 -1.449414938688278198e-01 1.040801256895065308e-01 -3.393743932247161865e-02 3.245037421584129333e-02 -1.800575703382492065e-01 7.792358100414276123e-02 -1.840871572494506836e-02 -1.603296399116516113e-01 -1.936684921383857727e-02 3.009989857673645020e-01 1.762994825839996338e-01 -2.420024424791336060e-01 4.241023957729339600e-01
8.127848803997039795e-02 -2.786334455013275146e-01 1.288329064846038818e-01 3.280496597290039062e-01 2.636359818279743195e-02 -1.070097163319587708e-01 5.439319834113121033e-02 1.266438663005828857e-01 -5.104453489184379578e-02 2.327484339475631714e-01 1.601940244436264038e-01 -2.723099291324615479e-01 -9.121558815240859985e-02 -1.159498989582061768e-01 2.687990963459014893e-01 9.678404778242111206e-02 2.401440590620040894e-01 6.898220628499984741e-02 1.229113992303609848e-02 -4.613533150404691696e-03 3.554991483688354492e-01 -1.786984503269195557e-01 1.458508074283599854e-01 -2.468366920948028564e-01 8.405323326587677002e-02 -9.396965056657791138e-02 2.181032858788967133e-02 4.207187891006469727e-02 1.042418181896209717e-01 -1.489358488470315933e-02 -3.673959374427795410e-01 1.819329559803009033e-01
2.043477296829223633e-01 -2.960816025733947754e-01 -2.057082764804363251e-02 1.476836353540420532e-01 1.630533486604690552e-02 2.853034734725952148e-01 -9.842163324356079102e-02 -1.242026686668395996e-01 -5.284826084971427917e-02 7.337059080600738525e-02 9.779414534568786621e-02 7.105007022619247437e-02 2.297929720953106880e-03 -6.393959373235702515e-02 6.059299409389495850e-02 1.588719189167022705e-01 9.652773290872573853e-02 -8.231397718191146851e-02 2.323997914791107178e-01 -9.014163166284561157e-02 1.152156572788953781e-02 -1.521736010909080505e-02 -7.250718772411346436e-02 -6.062003597617149353e-02 1.953610032796859741e-01 -1.875941753387451172e-01 1.696118414402008057e-01 -1.772171854972839355e-01 1.918901652097702026e-01 5.063964128494262695e-01 -3.667752444744110107e-01 1.921824216842651367e-01
-4.244169685989618301e-03 3.224492073059082031e-01 6.214998662471771240e-02 1.218417435884475708e-01 -3.617629408836364746e-02 -2.120754718780517578e-01 -1.881093233823776245e-01 2.163426578044891357e-02 1.461380720138549805e-02 -1.176372542977333069e-01 1.050906553864479065e-01 -3.993395864963531494e-01 7.703739404678344727e-02 -3.458830118179321289e-01 2.238454669713973999e-02 -3.851050278171896935e-03 3.446529805660247803e-01 1.508084535598754883e-01 1.581312417984008789e-01 -3.862361609935760498e-02 1.118386238813400269e-01 2.040892466902732849e-02 -1.920174807310104370e-02 -2.177361249923706055e-01 2.331985384225845337e-01 -1.642912924289703369e-01 7.217513024806976318e-02 -2.397785037755966187e-01 2.129236161708831787e-01 2.321720570325851440e-01 3.187150880694389343e-02 1.069950461387634277e-01
-1.244132965803146362e-01 2.686659991741180420e-01 2.175553701817989349e-02 1.014061570167541504e-01 -8.617512881755828857e-02 7.938606292009353638e-02 -1.490344703197479248e-01 2.166655063629150391e-01 1.285862773656845093e-01 1.067652367055416107e-02 3.025858290493488312e-02 -2.966608107089996338e-01 -6.736957281827926636e-02 -4.753530621528625488e-01 -1.029668152332305908e-01 -5.294692516326904297e-02 8.962949365377426147e-02 1.636118395254015923e-03 -5.717452615499496460e-02 -2.715810015797615051e-02 2.895246148109436035e-01 6.047357805073261261e-03 1.039083153009414673e-01 -2.738461196422576904e-01 2.446446120738983154e-01 -5.618463084101676941e-02 1.432518213987350464e-01 -1.097792610526084900e-01 2.442207932472229004e-01 1.926894485950469971e-01 -3.505316749215126038e-02 3.065111935138702393e-01
-5.174074321985244751e-02 2.408423870801925659e-01 1.790309250354766846e-01 1.731294840574264526e-01 1.891756802797317505e-01 2.337910085916519165e-01 3.721535205841064453e-02 -1.715391874313354492e-02 -7.032329589128494263e-02 2.008129507303237915e-01 1.753213703632354736e-01 3.328340053558349609e-01 -2.372524887323379517e-01 -1.053199693560600281e-01 5.548603460192680359e-02 -1.228668466210365295e-01 2.895923852920532227e-01 3.821761906147003174e-02 -1.097714379429817200e-01 -2.163997143507003784e-01 6.123246997594833374e-02 -2.008566856384277344e-01 2.139192819595336914e-02 -2.821953594684600830e-01 8.946234732866287231e-02 -1.331403851509094238e-01 1.382197886705398560e-01 1.082894504070281982e-01 2.225015163421630859e-01 2.352459132671356201e-01 1.679865084588527679e-02 2.876550257205963135e-01
2.259214967489242554e-01 -1.707956790924072266e-01 2.478377223014831543e-01 2.328462004661560059e-01 1.402197405695915222e-02 3.926872909069061279e-01 -1.766732484102249146e-01 1.999322324991226196e-02 4.929289221763610840e-02 1.394722610712051392e-01 -8.540811389684677124e-02 -3.014815449714660645e-01 2.035163342952728271e-01 -6.082854419946670532e-02 -1.227976903319358826e-01 -2.229796200990676880e-01 2.335597872734069824e-01 -8.919094502925872803e-02 2.698970437049865723e-01 -7.790055871009826660e-02 -4.556555068120360374e-04 -6.360619515180587769e-02 1.785442791879177094e-02 -5.899691954255104065e-03 7.373423129320144653e-02 9.409622102975845337e-02 7.133077085018157959e-02 2.780063152313232422e-01 2.695655822753906250e-01 7.970508188009262085e-02 -2.556445598602294922e-01 -3.593757003545761108e-02
1.875251345336437225e-02 6.022142246365547180e-02 -4.929598793387413025e-02 1.859986633062362671e-01 1.468940265476703644e-02 5.339545384049415588e-02 -5.061250925064086914e-02 -2.455415874719619751e-01 2.409715801477432251e-01 5.485248193144798279e-02 3.906241953372955322e-01 -4.923720657825469971e-02 -5.379177629947662354e-02 -1.943558901548385620e-01 -1.331888735294342041e-01 3.335902690887451172e-01 1.951727569103240967e-01 -7.217765599489212036e-02 8.701924234628677368e-02 -2.217767946422100067e-02 2.066533453762531281e-02 -3.727337419986724854e-01 2.436401993036270142e-01 -2.871778905391693115e-01 -5.925851687788963318e-02 -8.895973116159439087e-02 1.326727122068405151e-01 -3.153762593865394592e-02 2.339260876178741455e-01 1.130840033292770386e-01 -2.679397165775299072e-01 -7.362969964742660522e-02
-1.855019032955169678e-01 9.707827121019363403e-02 2.854612469673156738e-02 1.365477442741394043e-01 -2.344434708356857300e-02 1.527657061815261841e-01 -2.342277020215988159e-01 7.120496779680252075e-02 -1.344508081674575806e-01 -2.743199653923511505e-02 -2.120555043220520020e-01 -3.949172422289848328e-02 2.489949017763137817e-01 -1.321500688791275024e-01 3.111037909984588623e-01 3.290500938892364502e-01 2.102423012256622314e-01 1.107676886022090912e-02 2.567568123340606689e-01 -1.391641050577163696e-01 3.068191409111022949e-01 -1.762935817241668701e-01 -1.348787695169448853e-01 2.232718653976917267e-02 5.904531106352806091e-02 -1.275528073310852051e-01 -8.953876793384552002e-02 -2.720637619495391846e-02 3.240793347358703613e-01 1.228301078081130981e-01 -2.837865352630615234e-01 1.790170371532440186e-02
8.423139154911041260e-02 2.399905174970626831e-01 2.539516985416412354e-01 -1.102067716419696808e-02 1.104074120521545410e-01 3.231590986251831055e-02 -1.553907692432403564e-01 1.692410111427307129e-01 6.749377399682998657e-02 1.127411425113677979e-01 3.277445137500762939e-01 1.778905689716339111e-01 7.952473312616348267e-02 1.294601559638977051e-01 -2.743596956133842468e-02 -1.183378249406814575e-01 2.840916812419891357e-01 2.217679619789123535e-01 -2.780640125274658203e-01 -1.446679830551147461e-01 8.194979280233383179e-03 -1.980371922254562378e-01 1.098804920911788940e-01 2.623370587825775146e-01 -7.927124947309494019e-02 2.954856678843498230e-02 2.556413412094116211e-01 -1.307511478662490845e-01 3.105199337005615234e-01 2.140153348445892334e-01 -1.705718785524368286e-01 -3.553094342350959778e-02
1.689880490303039551e-01 1.916853040456771851e-01 -1.598956435918807983e-01 -6.624691653996706009e-03 1.471598725765943527e-02 2.627312242984771729e-01 -1.116047520190477371e-02 2.638649642467498779e-01 -1.075782552361488342e-01 2.507711946964263916e-01 1.891656965017318726e-01 9.250725805759429932e-02 -2.772312611341476440e-02 3.849569708108901978e-02 3.637327626347541809e-02 -1.581769436597824097e-01 2.175322026014328003e-01 8.525565266609191895e-02 -5.059013888239860535e-02 -1.168865263462066650e-01 4.895628616213798523e-02 -3.619728386402130127e-01 1.139862686395645142e-01 -8.711619675159454346e-02 2.999957501888275146e-01 1.026982888579368591e-01 2.229897230863571167e-01 -4.804976284503936768e-02 3.187136352062225342e-01 -5.500920582562685013e-03 -3.790777623653411865e-01 1.331393141299486160e-03
2.768176198005676270e-01 4.235241934657096863e-02 1.097130626440048218e-01 1.513119339942932129e-01 1.268175691366195679e-01 2.735120058059692383e-01 1.199244894087314606e-02 4.209150746464729309e-02 -2.815982401371002197e-01 2.246904820203781128e-01 2.760819345712661743e-02 -8.105736225843429565e-02 1.792424768209457397e-01 -3.185012936592102051e-02 1.509621739387512207e-01 2.704535126686096191e-01 1.584419906139373779e-01 -1.261425316333770752e-01 -2.060072273015975952e-01 -2.766189873218536377e-01 1.376551240682601929e-01 -2.222755402326583862e-01 6.228020414710044861e-02 -1.128152571618556976e-02 6.854213774204254150e-02 9.223099052906036377e-02 1.367801427841186523e-01 1.574310064315795898e-01 3.705233037471771240e-01 2.188023179769515991e-01 -1.629118919372558594e-01 1.640477776527404785e-01
-6.811081618070602417e-02 2.672677040100097656e-01 5.976017937064170837e-02 1.797005832195281982e-01 -9.385065734386444092e-02 -1.153428032994270325e-01 -1.344158798456192017e-01 -5.848194658756256104e-02 3.080955334007740021e-02 4.724794998764991760e-02 8.940211683511734009e-02 -3.311348855495452881e-01 -5.263979732990264893e-02 -1.892995089292526245e-01 7.295061834156513214e-03 -2.293300032615661621e-01 2.918357253074645996e-01 -2.722479030489921570e-02 1.793907582759857178e-01 -6.458102166652679443e-02 1.331264674663543701e-01 1.562550812959671021e-01 3.123164921998977661e-02 -3.870539069175720215e-01 3.461188077926635742e-01 1.327074170112609863e-01 1.483468413352966309e-01 -1.439000815153121948e-01 2.559728920459747314e-01 2.608342468738555908e-01 -2.999147400259971619e-02 5.123625323176383972e-02
1.158896237611770630e-01 2.714887075126171112e-02 3.151280879974365234e-01 1.750761568546295166e-01 2.612351439893245697e-02 -9.727203100919723511e-02 -9.382539987564086914e-02 8.261414617300033569e-02 -2.232901901006698608e-01 4.921388030052185059e-01 1.732772141695022583e-01 -6.303298473358154297e-02 2.287874817848205566e-01 -1.541626267135143280e-02 -2.272304743528366089e-01 1.834337972104549408e-02 1.365228444337844849e-01 5.284762382507324219e-02 -1.416350454092025757e-01 -1.072337478399276733e-01 2.182510048151016235e-01 7.995999604463577271e-02 2.997476458549499512e-01 -2.132572978734970093e-01 -1.018300428986549377e-01 9.059254825115203857e-02 8.755899220705032349e-02 -1.315798461437225342e-01 1.887758672237396240e-01 2.244192063808441162e-01 5.636831745505332947e-02 -1.562512814998626709e-01
1.419847607612609863e-01 5.861847847700119019e-02 3.918487206101417542e-02 1.388365775346755981e-01 1.643352955579757690e-01 3.155325353145599365e-01 -2.084019333124160767e-01 7.458333857357501984e-03 -4.622357338666915894e-02 3.826329112052917480e-02 1.915708929300308228e-01 5.111273005604743958e-02 -3.868769854307174683e-02 -2.364722937345504761e-01 1.641148179769515991e-01 1.583599299192428589e-01 2.942679524421691895e-01 -1.530537195503711700e-02 4.498927295207977295e-02 -3.330279290676116943e-01 4.767780750989913940e-02 -1.146626025438308716e-01 1.846375763416290283e-01 -1.649235188961029053e-01 -1.336945965886116028e-02 3.784773051738739014e-01 3.675144910812377930e-01 -1.285322904586791992e-01 7.417199760675430298e-02 6.786890327930450439e-02 5.336309317499399185e-03 -2.271145433187484741e-01
-1.263590306043624878e-01 -3.554632514715194702e-02 -3.143599256873130798e-03 1.538029313087463379e-01 -8.992971479892730713e-02 4.244251921772956848e-02 -8.657559752464294434e-02 -1.547711640596389771e-01 2.499746344983577728e-02 2.634207010269165039e-01 -2.188715189695358276e-01 1.339060021564364433e-03 -2.430990710854530334e-02 -3.824644386768341064e-01 1.571200937032699585e-01 2.249632179737091064e-01 3.069829940795898438e-01 1.377349495887756348e-01 8.021390438079833984e-02 -1.559157073497772217e-01 2.912504971027374268e-01 -8.483761548995971680e-02 -2.317644804716110229e-01 -1.202092599123716354e-02 -1.006473507732152939e-02 -1.384212672710418701e-01 1.640698872506618500e-02 3.728148713707923889e-02 3.680666685104370117e-01 2.028162032365798950e-01 -2.641091346740722656e-01 1.433889567852020264e-01
8.857367187738418579e-02 1.039851978421211243e-01 1.534507870674133301e-01 -7.675459235906600952e-02 -1.520482003688812256e-01 -7.664705067873001099e-02 3.514721989631652832e-02 -5.907504633069038391e-02 -1.812324523925781250e-01 3.536275029182434082e-02 2.158144414424896240e-01 -2.171431928873062134e-01 -2.709811925888061523e-01 -1.313341259956359863e-01 1.891922503709793091e-01 -6.469263136386871338e-02 4.470506310462951660e-01 9.268264472484588623e-02 1.562387943267822266e-01 -1.347408047877252102e-03 2.542529702186584473e-01 -6.309758755378425121e-04 -1.401148885488510132e-01 -2.494998872280120850e-01 2.125471085309982300e-01 -3.558524698019027710e-02 2.327520698308944702e-01 -2.113120704889297485e-01 8.015534281730651855e-02 2.665556371212005615e-01 4.818502068519592285e-02 2.350577265024185181e-01
-8.469247817993164062e-02 1.437761783599853516e-01 1.192488986998796463e-02 3.431349620223045349e-02 -2.941847741603851318e-01 2.597557604312896729e-01 -2.780791558325290680e-02 3.339970484375953674e-02 -5.927629023790359497e-02 1.093839034438133240e-01 -8.603262715041637421e-03 6.124050170183181763e-02 8.583807200193405151e-02 2.851439826190471649e-02 1.410881131887435913e-01 -2.911858260631561279e-01 2.981060743331909180e-01 -1.682377457618713379e-01 2.625538408756256104e-02 -4.025578126311302185e-02 -1.881097555160522461e-01 -8.100549131631851196e-02 2.287552505731582642e-02 1.305364072322845459e-02 3.522736132144927979e-01 7.117272913455963135e-02 2.119570076465606689e-01 -1.342826783657073975e-01 4.202923178672790527e-01 3.799049854278564453e-01 5.163094028830528259e-02 6.978014111518859863e-02
-9.797206521034240723e-02 1.113332882523536682e-01 3.866768777370452881e-01 1.355120539665222168e-01 -1.842816732823848724e-02 1.662022620439529419e-01 -7.449474185705184937e-02 -7.998760044574737549e-02 -3.089977428317070007e-02 2.229312062263488770e-01 -4.864974692463874817e-02 3.380241245031356812e-02 1.359137445688247681e-01 -2.406315058469772339e-01 3.006564080715179443e-01 2.623929083347320557e-01 4.664972051978111267e-02 4.726780205965042114e-02 1.253080815076828003e-01 -3.000692427158355713e-01 3.455530479550361633e-02 -2.389590293169021606e-01 -1.721301823854446411e-01 -1.006163954734802246e-01 -1.735340431332588196e-02 -9.889724105596542358e-02 -2.699292600154876709e-01 -4.712093621492385864e-02 2.909436523914337158e-01 1.475636363029479980e-01 -2.794806659221649170e-01 -5.031773447990417480e-02
1.253361105918884277e-01 -2.071480304002761841e-01 -1.084304321557283401e-02 4.318488538265228271e-01 -2.944437228143215179e-02 8.664833009243011475e-02 -3.248080611228942871e-01 -4.259356856346130371e-02 7.337202876806259155e-02 3.045260608196258545e-01 -5.886066355742514133e-04 3.493661433458328247e-02 -1.614010930061340332e-01 -2.441876567900180817e-03 1.974913030862808228e-01 7.837758958339691162e-02 3.184071183204650879e-01 -2.551036328077316284e-02 5.536021664738655090e-02 -7.421293854713439941e-02 4.225714802742004395e-01 -1.719528064131736755e-02 9.572591632604598999e-02 -5.904799699783325195e-02 -3.050341270864009857e-02 7.393292337656021118e-02 1.675661504268646240e-01 7.179421931505203247e-02 3.090080916881561279e-01 6.379871070384979248e-02 -1.163291260600090027e-01 1.170504614710807800e-01
1.646995544433593750e-01 -1.314166784286499023e-01 -1.711081154644489288e-02 2.981067001819610596e-01 1.153430342674255371e-02 1.746612787246704102e-01 -1.988546736538410187e-02 -2.942309714853763580e-02 -8.686465024948120117e-02 2.637761831283569336e-01 -7.331918925046920776e-02 -1.220728158950805664e-01 2.245316840708255768e-02 4.997269809246063232e-02 2.332170307636260986e-01 7.393240928649902344e-03 3.127078413963317871e-01 -1.447367668151855469e-01 -3.261618316173553467e-01 -1.600880771875381470e-01 -6.011415738612413406e-03 -2.281567603349685669e-01 -8.861563354730606079e-02 6.637192517518997192e-02 1.631670594215393066e-01 -9.993606805801391602e-02 -9.445989131927490234e-02 -5.422744527459144592e-02 4.335881173610687256e-01 2.175173312425613403e-01 -2.597197890281677246e-01 1.155881434679031372e-01
-1.997720450162887573e-01 -1.183514147996902466e-01 3.953067585825920105e-02 8.955167233943939209e-02 1.864491496235132217e-03 1.421430706977844238e-01 -1.552491039037704468e-01 1.493464857339859009e-01 3.057966753840446472e-02 3.013484366238117218e-02 5.203986167907714844e-01 4.500137269496917725e-02 -1.239839643239974976e-01 -1.205648183822631836e-01 -7.875966280698776245e-02 -6.615883111953735352e-02 2.174879759550094604e-01 -2.068786025047302246e-01 2.398109734058380127e-01 1.636527478694915771e-03 -7.263304293155670166e-02 -1.563563048839569092e-01 -8.051487803459167480e-02 -4.923646524548530579e-02 7.257276028394699097e-02 1.032441928982734680e-01 1.470300406217575073e-01 6.658068299293518066e-02 1.714463531970977783e-01 3.424093127250671387e-01 -3.672206103801727295e-01 2.121524959802627563e-01
-8.968010544776916504e-02 -2.606499791145324707e-01 -3.221575403586030006e-03 3.419038355350494385e-01 -5.538373440504074097e-02 3.572610672563314438e-03 -1.097222343087196350e-01 -5.319279432296752930e-02 -7.403245195746421814e-03 2.745706737041473389e-01 1.294180601835250854e-01 -1.032686680555343628e-01 -1.020098775625228882e-01 -1.507563702762126923e-02 1.526113450527191162e-01 1.486541628837585449e-01 1.914846450090408325e-01 8.014346659183502197e-02 1.544359028339385986e-01 -4.506947845220565796e-02 3.360801339149475098e-01 4.675624147057533264e-02 1.917415671050548553e-02 -1.306397914886474609e-01 9.854262322187423706e-02 8.821875602006912231e-02 1.185089051723480225e-01 2.345809787511825562e-01 5.099074244499206543e-01 1.507819741964340210e-01 -2.225736081600189209e-01 9.947815537452697754e-02
-8.085040003061294556e-02 -2.030445486307144165e-01 1.784521639347076416e-01 1.717026233673095703e-01 1.781772971153259277e-01 1.588497012853622437e-01 3.797177597880363464e-02 5.698185786604881287e-02 -7.885393500328063965e-02 2.173451930284500122e-01 1.870879530906677246e-01 -1.829826682806015015e-01 -1.101496443152427673e-01 -3.734491765499114990e-01 1.245822384953498840e-01 7.021283358335494995e-02 4.064048826694488525e-02 2.710675299167633057e-01 2.003468126058578491e-01 -2.130148261785507202e-01 1.435925215482711792e-01 -3.935869038105010986e-02 4.138329625129699707e-02 1.603675633668899536e-01 1.570686548948287964e-01 -5.591136217117309570e-02 -1.946413144469261169e-02 -4.593143984675407410e-02 8.133027702569961548e-02 4.491569697856903076e-01 -2.936948835849761963e-01 1.052017696201801300e-02
8.733554929494857788e-02 -1.282837688922882080e-01 -1.323190703988075256e-02 4.207221865653991699e-01 1.676463484764099121e-01 -1.665105670690536499e-01 -8.397231996059417725e-02 -5.921311210840940475e-03 3.796032816171646118e-02 2.272668182849884033e-01 1.422227621078491211e-01 -2.227939367294311523e-01 2.919653896242380142e-03 -1.625047922134399414e-01 2.565963864326477051e-01 1.865344792604446411e-01 9.129819273948669434e-02 1.473457813262939453e-01 1.416520327329635620e-01 -2.328111678361892700e-01 6.197772547602653503e-02 -2.414451688528060913e-01 1.295068562030792236e-01 -2.393990457057952881e-01 3.720048069953918457e-02 6.141806021332740784e-02 -1.030047088861465454e-01 -8.940804749727249146e-02 3.321021795272827148e-01 2.905489131808280945e-02 -3.317266106605529785e-01 -1.831407099962234497e-02
1.689452379941940308e-01 -5.590185150504112244e-02 -4.855079203844070435e-02 3.686984181404113770e-01 -7.749434560537338257e-02 2.467756718397140503e-01 -3.038346469402313232e-01 4.118729382753372192e-02 1.567953079938888550e-02 -4.592498019337654114e-02 8.914399892091751099e-02 -1.577613800764083862e-01 -2.019652128219604492e-01 -1.918130517005920410e-01 1.892601512372493744e-02 5.783179774880409241e-03 2.125151902437210083e-01 2.158590555191040039e-01 1.134038716554641724e-01 1.553826481103897095e-01 2.260819226503372192e-01 1.200334504246711731e-01 -1.287463307380676270e-01 -7.648859918117523193e-02 -1.554115209728479385e-02 -6.683402508497238159e-02 2.513379156589508057e-01 -1.855588108301162720e-01 4.337249100208282471e-01 -2.852552942931652069e-02 -2.116441875696182251e-01 5.667900666594505310e-02
-6.825026869773864746e-02 -1.186896711587905884e-01 4.572137817740440369e-02 3.156745135784149170e-01 -2.429715171456336975e-02 4.129393994808197021e-01 -3.208726048469543457e-01 1.311040073633193970e-01 4.777126759290695190e-02 3.274198248982429504e-02 1.821566969156265259e-01 3.934160992503166199e-02 -2.049916684627532959e-01 -4.500740393996238708e-02 -9.410054981708526611e-02 1.199775096029043198e-02 1.898107826709747314e-01 2.047010958194732666e-01 2.148436456918716431e-01 4.540744051337242126e-02 2.582361996173858643e-01 -3.365316614508628845e-02 9.137099981307983398e-02 1.737834513187408447e-02 3.603838011622428894e-02 -7.275107502937316895e-02 2.106438428163528442e-01 -9.039960801601409912e-02 4.622286856174468994e-01 -2.899396419525146484e-02 -1.434853971004486084e-01 1.702485233545303345e-02
2.296042889356613159e-01 -6.365209817886352539e-02 1.400095596909523010e-02 -1.066314950585365295e-01 -2.769311890006065369e-02 -3.962742537260055542e-02 8.765967562794685364e-03 -5.924019217491149902e-02 -3.089748695492744446e-02 1.594665050506591797e-01 2.153878659009933472e-01 1.987472735345363617e-02 7.525853812694549561e-02 -3.615234196186065674e-01 -3.574895858764648438e-02 1.021815240383148193e-01 3.083226382732391357e-01 8.354792371392250061e-03 2.124599069356918335e-01 -3.226127326488494873e-01 2.098726779222488403e-01 4.079541191458702087e-02 2.855346202850341797e-01 1.705078035593032837e-01 6.516588479280471802e-02 -2.646904289722442627e-01 4.034755751490592957e-02 2.798865363001823425e-02 3.925916254520416260e-01 1.080412268638610840e-01 -1.804967373609542847e-01 -1.694806069135665894e-01
2.140067219734191895e-01 2.609366178512573242e-01 7.327549904584884644e-02 2.519894838333129883e-01 -1.787493079900741577e-01 2.124097496271133423e-01 -6.251630187034606934e-02 7.380713708698749542e-03 6.770775467157363892e-02 9.733377397060394287e-02 6.452471017837524414e-02 1.450537145137786865e-01 -1.214361041784286499e-01 1.331029534339904785e-01 2.603700570762157440e-02 3.887033835053443909e-02 2.246667593717575073e-01 -1.752902567386627197e-01 1.241562664508819580e-01 -1.929634809494018555e-01 -5.747114121913909912e-02 -2.750569581985473633e-01 6.581354420632123947e-03 -3.796697854995727539e-01 3.289830684661865234e-01 -1.462172269821166992e-01 2.000637799501419067e-01 3.918667137622833252e-02 2.189738303422927856e-01 1.257210820913314819e-01 -2.461083680391311646e-01 -9.900008141994476318e-02
5.475521460175514221e-02 1.194030344486236572e-01 -3.427856042981147766e-02 3.008210957050323486e-01 -2.605518884956836700e-02 3.366462886333465576e-01 1.145529821515083313e-01 -1.496413606218993664e-03 -1.479710936546325684e-01 7.579656690359115601e-02 4.900518059730529785e-02 2.795220725238323212e-02 1.579778939485549927e-01 1.328900754451751709e-01 -1.466356515884399414e-01 -7.333473116159439087e-02 4.545236229896545410e-01 -1.258433014154434204e-01 1.109706684947013855e-01 7.108953595161437988e-02 1.114145591855049133e-01 -3.516040444374084473e-01 1.214850842952728271e-01 -8.961907029151916504e-02 2.311776131391525269e-01 -2.240925282239913940e-01 2.163171023130416870e-01 1.751849800348281860e-01 1.602866947650909424e-01 7.483212649822235107e-02 -2.259810566902160645e-01 -3.865372762084007263e-02
3.533253073692321777e-02 -2.316991239786148071e-01 4.885062202811241150e-02 2.242581453174352646e-03 1.464048475027084351e-01 3.787401616573333740e-01 -1.260935217142105103e-01 -1.995061039924621582e-01 -1.603289544582366943e-01 1.162196844816207886e-01 -7.114697992801666260e-02 1.103079915046691895e-01 -5.973966792225837708e-02 -2.676309645175933838e-01 1.547924727201461792e-01 1.289570033550262451e-01 1.894877105951309204e-01 -2.137038856744766235e-02 2.803237736225128174e-02 8.286711573600769043e-02 -9.906852617859840393e-03 -1.111253499984741211e-01 1.534418463706970215e-01 -1.550884395837783813e-01 1.516845971345901489e-01 6.839311867952346802e-02 1.548565737903118134e-02 -2.985806763172149658e-02 3.419266939163208008e-01 4.029063880443572998e-01 -2.831710875034332275e-01 2.399123311042785645e-01
1.002933830022811890e-01 -1.729872524738311768e-01 4.126313328742980957e-02 2.077665477991104126e-01 3.201455995440483093e-02 -6.651450693607330322e-02 4.301152657717466354e-03 -2.420617341995239258e-01 2.835272550582885742e-01 -6.941594928503036499e-02 2.335412949323654175e-01 -2.099192142486572266e-02 1.090220212936401367e-01 -3.159416317939758301e-01 6.747518479824066162e-02 1.530775278806686401e-01 1.929696053266525269e-01 -6.138218194246292114e-02 9.460034221410751343e-02 1.418169736862182617e-01 1.504212170839309692e-01 -3.582968711853027344e-01 1.260406374931335449e-01 -7.867505401372909546e-02 2.111508045345544815e-03 1.996637322008609772e-02 1.206941679120063782e-01 -1.019454598426818848e-01 4.337418675422668457e-01 3.372264653444290161e-02 -3.256719708442687988e-01 8.582920581102371216e-02
1.422420442104339600e-01 1.480149179697036743e-01 -6.469464302062988281e-02 3.529479503631591797e-01 -1.075665503740310669e-01 3.303372487425804138e-02 -1.223039701581001282e-01 1.825249753892421722e-02 -4.829812422394752502e-02 1.454566419124603271e-01 1.492714285850524902e-01 2.570373751223087311e-02 -1.549677364528179169e-02 -1.821611225605010986e-01 7.616588473320007324e-02 2.002862989902496338e-01 1.867408752441406250e-01 4.300442710518836975e-02 -3.909621536731719971e-01 1.202092096209526062e-01 -1.481932122260332108e-03 -2.474155426025390625e-01 8.939531631767749786e-03 -1.588384658098220825e-01 3.464214503765106201e-01 4.892007634043693542e-02 2.990271747112274170e-01 -1.101902723312377930e-01 3.569540083408355713e-01 6.873034872114658356e-03 1.228434294462203979e-01 -1.353249251842498779e-01
5.644155666232109070e-02 1.087426766753196716e-01 1.585254967212677002e-01 1.770486682653427124e-01 2.143591195344924927e-01 -1.658214330673217773e-01 -3.970003873109817505e-02 7.296650111675262451e-02 -1.635018140077590942e-01 -2.039692550897598267e-01 3.421417474746704102e-01 1.808625012636184692e-01 1.220147088170051575e-01 -2.157079428434371948e-01 5.283375829458236694e-02 -2.502926625311374664e-02 4.555799067020416260e-01 8.501972071826457977e-03 2.063369601964950562e-01 -1.331274770200252533e-02 -3.465535491704940796e-02 -2.579792141914367676e-01 -4.130017757415771484e-02 -2.002121210098266602e-01 7.582627236843109131e-02 -1.101766750216484070e-01 1.974340975284576416e-01 6.225331127643585205e-02 2.536189742386341095e-02 3.398355245590209961e-01 3.381240647286176682e-03 1.685607433319091797e-01
7.766488194465637207e-02 -5.583856999874114990e-02 -1.885109990835189819e-01 1.859459877014160156e-01 1.246668770909309387e-01 5.527480319142341614e-02 -2.516789361834526062e-02 8.232142031192779541e-02 -2.852008342742919922e-01 1.364659368991851807e-01 2.584125995635986328e-01 6.029580906033515930e-02 -9.675431251525878906e-02 -4.068977013230323792e-02 -1.188551932573318481e-01 -1.771128624677658081e-01 3.048286139965057373e-01 1.551366746425628662e-01 4.627536982297897339e-02 -6.210593879222869873e-02 5.094240233302116394e-02 -4.042187631130218506e-01 2.373178452253341675e-01 -2.712945342063903809e-01 1.814674288034439087e-01 9.558115899562835693e-02 3.131660223007202148e-01 5.594016402028501034e-04 1.609423011541366577e-01 9.007039666175842285e-02 -2.652026116847991943e-01 -6.679093837738037109e-02
1.063566505908966064e-01 2.348338961601257324e-01 9.785534441471099854e-02 3.070273399353027344e-01 -2.869611978530883789e-01 -1.485542804002761841e-01 1.955177821218967438e-02 2.171171642839908600e-02 -5.524359643459320068e-02 5.080540105700492859e-02 6.527563929557800293e-02 7.201293855905532837e-02 4.214129596948623657e-02 2.328556329011917114e-01 -1.837742924690246582e-01 8.763840794563293457e-02 3.092368543148040771e-01 -1.477928608655929565e-01 4.675672203302383423e-02 -2.426923364400863647e-01 -6.595994532108306885e-02 -5.756697803735733032e-02 1.004214212298393250e-01 -1.793121695518493652e-01 2.034864574670791626e-02 -2.512274682521820068e-01 -1.186790969222784042e-02 -1.077558994293212891e-01 4.240145981311798096e-01 9.243568032979965210e-02 -3.021868467330932617e-01 -1.688524037599563599e-01
7.075623422861099243e-02 8.646271191537380219e-03 1.477510929107666016e-01 1.593728959560394287e-01 -7.343685626983642578e-02 1.492630243301391602e-01 6.034817174077033997e-02 -3.487142920494079590e-01 1.281592249870300293e-01 1.463953405618667603e-01 1.027000918984413147e-01 -2.289265841245651245e-01 -3.721471875905990601e-02 -3.068905174732208252e-01 5.309093743562698364e-02 1.673798412084579468e-01 2.012549042701721191e-01 8.252403698861598969e-03 2.270708233118057251e-02 -2.024453282356262207e-01 -9.494977444410324097e-02 -9.904211759567260742e-02 -3.720414126291871071e-03 6.067932397127151489e-02 2.921178042888641357e-01 2.884280085563659668e-01 4.363428950309753418e-01 -1.066897064447402954e-01 1.517190933227539062e-01 2.449438422918319702e-01 -9.580270946025848389e-02 -2.174076065421104431e-02
2.577459216117858887e-01 1.295881420373916626e-01 7.371549960225820541e-03 2.469583004713058472e-01 2.800292521715164185e-02 3.319463431835174561e-01 -5.610204115509986877e-02 -1.533269435167312622e-01 1.365147083997726440e-01 -6.241498142480850220e-02 1.570336669683456421e-01 1.070027202367782593e-01 -1.405616849660873413e-01 5.703409388661384583e-02 7.508443295955657959e-02 -9.999253600835800171e-02 3.178753852844238281e-01 -1.427742540836334229e-01 -7.158588618040084839e-02 -1.226189658045768738e-01 -5.969744175672531128e-02 -2.129981517791748047e-01 -2.942557260394096375e-02 -2.124560475349426270e-01 3.256241679191589355e-01 -7.143985480070114136e-02 2.045579999685287476e-01 -4.068701714277267456e-02 3.494943976402282715e-01 2.033926248550415039e-01 -2.533596754074096680e-01 -4.415389150381088257e-02
-1.216908544301986694e-01 1.114551909267902374e-02 4.420954734086990356e-02 -7.670459151268005371e-02 -5.698330327868461609e-02 -2.497721090912818909e-02 -2.112259268760681152e-01 1.979558020830154419e-01 2.723213844001293182e-02 2.104949951171875000e-02 3.289000689983367920e-01 -3.881424367427825928e-01 -2.024579234421253204e-02 -2.669013440608978271e-01 -5.833802744746208191e-02 1.243707463145256042e-01 3.492841422557830811e-01 1.162840649485588074e-01 9.936904907226562500e-02 -1.729195564985275269e-01 9.755142033100128174e-02 -1.306224018335342407e-01 1.000247150659561157e-01 2.507989108562469482e-01 6.150273233652114868e-02 -1.456282450817525387e-03 2.311797589063644409e-01 1.770373135805130005e-01 1.362888962030410767e-01 2.272951751947402954e-01 -1.433924585580825806e-01 -2.913289666175842285e-01
3.461367636919021606e-02 -2.062223106622695923e-02 1.563713699579238892e-01 1.061735376715660095e-01 -1.807406693696975708e-01 3.684503957629203796e-02 1.314781904220581055e-01 -8.822681009769439697e-02 -1.640158123336732388e-03 2.894919216632843018e-01 -1.517416238784790039e-01 -1.951913982629776001e-01 1.242465525865554810e-01 -2.258841544389724731e-01 2.799517214298248291e-01 3.945356905460357666e-01 2.150594443082809448e-01 7.287055999040603638e-02 -9.690013714134693146e-03 -1.385406106710433960e-01 1.717773228883743286e-01 -5.581820383667945862e-02 9.067549370229244232e-03 1.079842001199722290e-01 -1.713992357254028320e-01 -1.280566155910491943e-01 6.878757476806640625e-02 -2.915098965167999268e-01 2.315184473991394043e-01 8.582375943660736084e-02 -3.811551332473754883e-01 -3.442731499671936035e-02
9.810191392898559570e-02 4.495865479111671448e-02 1.786420494318008423e-01 5.743515864014625549e-02 1.868076771497726440e-01 7.702521979808807373e-02 -1.099824556149542332e-03 4.881869629025459290e-02 -5.424102023243904114e-02 -1.227210760116577148e-01 5.708010122179985046e-02 -4.155575111508369446e-02 7.215601205825805664e-02 -2.792352139949798584e-01 2.595668844878673553e-02 5.232546478509902954e-03 1.321859955787658691e-01 -1.495673805475234985e-01 -1.334405839443206787e-01 -8.090675622224807739e-02 -1.493205279111862183e-01 2.060174793004989624e-01 2.246776372194290161e-01 -7.209645956754684448e-02 -3.813004493713378906e-02 -2.256908118724822998e-01 4.547537565231323242e-01 2.468056231737136841e-01 8.338876813650131226e-02 3.099529743194580078e-01 -4.188102185726165771e-01 1.411255002021789551e-01
2.024497091770172119e-02 2.739752233028411865e-01 1.685958504676818848e-01 1.806689947843551636e-01 1.780748665332794189e-01 1.416317522525787354e-01 1.540104895830154419e-01 5.877497792243957520e-02 -5.765815451741218567e-02 1.260952502489089966e-01 6.780849397182464600e-02 1.739977747201919556e-01 -2.286320477724075317e-01 -1.242464780807495117e-01 1.643310934305191040e-01 -1.548856645822525024e-01 2.657243311405181885e-01 3.495007753372192383e-02 5.171174556016921997e-02 -1.007519587874412537e-01 -6.884919852018356323e-02 -1.609233915805816650e-01 1.585508882999420166e-01 -1.710631400346755981e-01 1.558094173669815063e-01 5.697505548596382141e-02 8.478960394859313965e-02 8.108659088611602783e-02 2.483684271574020386e-01 4.682557284832000732e-01 -8.876029402017593384e-02 3.345251381397247314e-01
2.034388296306133270e-02 2.069431990385055542e-01 1.470909267663955688e-01 2.217706739902496338e-01 -7.216690480709075928e-02 -5.009918659925460815e-02 1.294010784476995468e-02 -1.235283017158508301e-01 1.596763879060745239e-01 2.341626584529876709e-02 -1.609826385974884033e-01 3.565114736557006836e-02 6.367481499910354614e-02 2.843003571033477783e-01 -6.435248255729675293e-02 -8.479315042495727539e-02 4.068857729434967041e-01 -1.388305891305208206e-02 3.121642395853996277e-02 -7.402510195970535278e-02 -9.192026406526565552e-02 -2.934019863605499268e-01 2.687115669250488281e-01 -2.620790004730224609e-01 7.769218645989894867e-03 -4.802289605140686035e-02 9.940474480390548706e-02 3.888124600052833557e-02 2.711356878280639648e-01 2.944634668529033661e-02 -4.642092585563659668e-01 -4.576783627271652222e-02
1.484585553407669067e-01 1.997124105691909790e-01 2.323755025863647461e-01 2.056297361850738525e-01 1.171740144491195679e-01 2.629989981651306152e-01 -8.894119411706924438e-02 3.714747354388237000e-02 1.290778517723083496e-01 -1.069229468703269958e-01 2.670831084251403809e-01 -5.747964978218078613e-02 -1.158387660980224609e-01 -4.148562252521514893e-01 -6.745638698339462280e-02 6.902607530355453491e-02 4.269081354141235352e-02 1.716981083154678345e-01 -7.083544880151748657e-02 1.814294606447219849e-01 1.017092019319534302e-01 -7.442383468151092529e-02 4.525145515799522400e-02 9.492410719394683838e-02 1.763998121023178101e-01 7.634963095188140869e-02 3.057478070259094238e-01 1.007108986377716064e-01 2.353580743074417114e-01 2.981132566928863525e-01 -7.518456876277923584e-02 -2.556698322296142578e-01
-1.185154020786285400e-01 -1.830407185479998589e-03 1.209098026156425476e-01 3.446460664272308350e-01 -5.739358440041542053e-02 -3.277906402945518494e-02 -9.579734504222869873e-02 -9.252769500017166138e-02 -1.560529619455337524e-01 8.330921828746795654e-02 -1.357637792825698853e-01 -1.761221289634704590e-01 3.312062621116638184e-01 -2.876832187175750732e-01 1.779462397098541260e-01 2.343469560146331787e-01 1.761521995067596436e-01 4.956440627574920654e-02 2.775524258613586426e-01 -2.564996480941772461e-01 2.860351093113422394e-02 -4.140609502792358398e-02 -1.923892945051193237e-01 -1.493941694498062134e-01 2.946925722062587738e-02 6.087968125939369202e-02 -1.596724614500999451e-02 1.136171147227287292e-01 2.978177666664123535e-01 1.511267870664596558e-01 -1.790793240070343018e-01 2.667133808135986328e-01
-1.630657911300659180e-02 -2.968497276306152344e-01 2.007559388875961304e-01 1.297844648361206055e-01 2.622540593147277832e-01 7.043600082397460938e-02 -6.450337171554565430e-02 1.225607469677925110e-01 -1.018911153078079224e-01 9.065093845129013062e-02 1.743223965167999268e-01 8.074969053268432617e-02 5.393602326512336731e-02 -1.711777001619338989e-01 -1.726742237806320190e-01 2.234943360090255737e-01 2.923284173011779785e-01 -1.943841129541397095e-01 6.231957301497459412e-02 -1.733344793319702148e-01 7.220622897148132324e-02 2.557634711265563965e-01 2.424326092004776001e-01 -9.223352372646331787e-02 -5.212943255901336670e-02 -2.512986958026885986e-01 7.298468053340911865e-02 -2.166910767555236816e-01 2.913641929626464844e-01 1.783476024866104126e-01 -2.505098581314086914e-01 3.710171207785606384e-02
-2.232837080955505371e-01 9.746871888637542725e-02 4.594233930110931396e-01 2.464558184146881104e-01 1.114126369357109070e-01 -1.363527476787567139e-01 -5.225047469139099121e-02 2.205044478178024292e-01 -2.071764916181564331e-01 5.268016830086708069e-02 -3.024304099380970001e-02 -8.472688496112823486e-02 -3.226310759782791138e-02 -2.091940194368362427e-01 3.810887038707733154e-02 9.253126382827758789e-02 1.740325242280960083e-01 -2.087626904249191284e-01 3.000783324241638184e-01 6.413277983665466309e-02 8.008666336536407471e-02 -2.224033027887344360e-01 1.756854206323623657e-01 1.443195343017578125e-01 1.683940291404724121e-01 5.451238527894020081e-02 3.453096449375152588e-01 -5.306934565305709839e-02 -1.638439670205116272e-02 1.877315193414688110e-01 -1.096825972199440002e-01 -3.665643930435180664e-02
-1.934905648231506348e-01 3.996954560279846191e-01 1.422643512487411499e-01 3.147141635417938232e-01 -6.114576384425163269e-02 -6.685873866081237793e-02 -1.967065334320068359e-01 2.323359251022338867e-01 1.772532910108566284e-01 1.161227449774742126e-01 -8.579999953508377075e-02 -1.228553876280784607e-01 1.459848880767822266e-01 -4.150652885437011719e-01 1.415587402880191803e-02 -8.260645717382431030e-02 1.685407757759094238e-01 9.367072582244873047e-02 7.679497450590133667e-02 -5.961951613426208496e-02 2.394583821296691895e-01 -1.240731589496135712e-02 -1.076944917440414429e-01 -2.188594490289688110e-01 1.275247186422348022e-01 1.493205875158309937e-01 -1.213329583406448364e-01 -6.634869426488876343e-02 2.118701785802841187e-01 2.193849235773086548e-01 -1.434312667697668076e-02 -1.156255882233381271e-02
4.458329454064369202e-02 3.067115247249603271e-01 2.151602208614349365e-01 7.497917115688323975e-02 1.532519608736038208e-01 2.691550925374031067e-02 1.253596693277359009e-01 2.454795390367507935e-01 2.430398762226104736e-01 1.149446517229080200e-01 1.993779391050338745e-01 -1.532991975545883179e-01 -1.130333021283149719e-01 6.072844937443733215e-02 1.340851634740829468e-01 -1.480586975812911987e-01 2.428910136222839355e-01 -1.520535349845886230e-01 4.064822569489479065e-02 1.860278099775314331e-01 -1.476909071207046509e-01 -1.474018692970275879e-01 -8.816203102469444275e-03 -4.180669784545898438e-02 1.951637268066406250e-01 -1.345078349113464355e-01 2.192235440015792847e-01 8.953453600406646729e-02 2.674784660339355469e-01 4.211967885494232178e-01 -1.597888171672821045e-01 9.726479649543762207e-02
-9.547423571348190308e-02 -1.297024488449096680e-01 1.033041998744010925e-01 2.431572526693344116e-01 2.721402943134307861e-01 1.214838176965713501e-01 -8.615556359291076660e-02 4.036152362823486328e-02 -5.049894750118255615e-02 2.141434699296951294e-01 -1.059455573558807373e-01 8.865746855735778809e-02 -4.682219773530960083e-02 -2.247174829244613647e-01 -4.396989569067955017e-02 2.105015218257904053e-01 3.118695318698883057e-01 -1.752482950687408447e-01 1.841368526220321655e-02 1.098260097205638885e-02 1.343140006065368652e-01 2.538646757602691650e-01 3.095539808273315430e-01 -1.600438654422760010e-01 1.572689861059188843e-01 -1.808465868234634399e-01 -4.562650993466377258e-02 -6.128132715821266174e-02 4.093335866928100586e-01 7.072526961565017700e-02 -2.563052773475646973e-01 7.799626886844635010e-02
1.153378859162330627e-01 2.487853765487670898e-01 2.350004762411117554e-01 2.720554471015930176e-01 -1.947920918464660645e-01 2.001472115516662598e-01 -2.930280938744544983e-02 2.012067586183547974e-01 2.367883771657943726e-01 2.609770298004150391e-01 -2.008308321237564087e-01 -1.156999543309211731e-01 1.249126493930816650e-01 -1.870038919150829315e-02 5.047023668885231018e-02 1.328906565904617310e-01 2.617157101631164551e-01 6.654842197895050049e-02 -1.464690417051315308e-01 -6.933445483446121216e-02 -4.135519638657569885e-02 6.829871982336044312e-02 2.069406509399414062e-01 -9.610961377620697021e-02 -1.724831163883209229e-01 7.454875856637954712e-02 1.647423505783081055e-01 -2.673615217208862305e-01 -1.927555352449417114e-02 2.950479686260223389e-01 -2.236795723438262939e-01 1.820776313543319702e-01
1.424370855093002319e-01 -1.234233304858207703e-01 1.807431727647781372e-01 2.603926658630371094e-01 1.010244414210319519e-01 -5.054436624050140381e-02 3.058671057224273682e-01 3.139529004693031311e-02 2.147518396377563477e-01 -1.905629225075244904e-02 1.290402710437774658e-01 -4.099993035197257996e-02 1.950197219848632812e-01 -4.099796116352081299e-01 7.967095077037811279e-02 2.166466116905212402e-01 1.877430379390716553e-01 1.009377613663673401e-01 1.322875469923019409e-01 2.645086497068405151e-02 4.355805367231369019e-02 -2.155097723007202148e-01 7.180877774953842163e-02 6.738989055156707764e-02 4.763866215944290161e-02 -2.597674319986253977e-04 7.640440016984939575e-02 7.685014605522155762e-02 3.377152085304260254e-01 3.868195712566375732e-01 -7.337404042482376099e-02 1.665498316287994385e-01
5.417752638459205627e-02 1.578799933195114136e-01 2.207709848880767822e-01 2.313419617712497711e-02 4.148823320865631104e-01 8.469410985708236694e-02 -1.364869475364685059e-01 3.784287720918655396e-02 -1.303901076316833496e-01 9.492801129817962646e-02 5.406594276428222656e-02 7.173532154411077499e-03 -1.882275789976119995e-01 -4.437501542270183563e-03 -1.148594636470079422e-02 -9.387749433517456055e-02 5.033933520317077637e-01 -9.468227624893188477e-02 1.537321209907531738e-01 1.569616049528121948e-02 -3.798962756991386414e-02 -3.409095704555511475e-01 1.519051343202590942e-01 4.199853166937828064e-02 2.864645980298519135e-02 -2.264733016490936279e-01 7.696593552827835083e-02 5.594410747289657593e-02 1.248735859990119934e-01 3.759997487068176270e-01 -4.686831682920455933e-02 3.224075585603713989e-02
-5.054080113768577576e-02 2.120616137981414795e-01 6.721683591604232788e-02 1.792840212583541870e-01 1.116447672247886658e-01 -1.268486529588699341e-01 -4.377286136150360107e-02 -7.020988501608371735e-03 1.029449924826622009e-01 1.866900362074375153e-02 2.842415124177932739e-02 -3.895123898983001709e-01 1.292594820261001587e-01 -3.934463560581207275e-01 -2.910493686795234680e-02 -9.051429480314254761e-02 2.056377679109573364e-01 1.803868860006332397e-01 1.063159927725791931e-01 5.334021523594856262e-02 3.101518750190734863e-01 7.620080560445785522e-02 3.062122687697410583e-02 -4.217177927494049072e-01 1.708794981241226196e-01 -8.874028176069259644e-02 1.503339111804962158e-01 -7.966937869787216187e-02 2.540789544582366943e-01 2.006658464670181274e-01 -2.360639721155166626e-02 -1.053322479128837585e-02
1.619351804256439209e-01 1.440510302782058716e-01 3.705497980117797852e-01 6.770461052656173706e-02 1.074629202485084534e-01 -1.455076783895492554e-01 -1.004454940557479858e-01 5.655855312943458557e-02 -9.413595311343669891e-03 -1.055359840393066406e-02 -3.055093577131628990e-03 1.941395848989486694e-01 -1.192657798528671265e-01 8.408062160015106201e-02 -6.491637974977493286e-02 -1.455328613519668579e-01 1.809184402227401733e-01 2.581127583980560303e-01 -4.377068206667900085e-02 -2.138648033142089844e-01 3.339647352695465088e-01 4.221816360950469971e-02 2.090894281864166260e-01 -1.353558003902435303e-01 -1.418102681636810303e-01 -2.157696932554244995e-01 6.544748786836862564e-03 -1.914962679147720337e-01 3.265980780124664307e-01 1.802826821804046631e-01 -2.443100363016128540e-01 -2.365182638168334961e-01
-3.766652569174766541e-02 -1.351760774850845337e-01 1.572654955089092255e-02 3.093264698982238770e-01 -1.374662816524505615e-01 4.134228229522705078e-01 -3.046409785747528076e-01 1.237028688192367554e-01 -6.804193556308746338e-02 7.588823139667510986e-02 3.118525445461273193e-01 3.424686146900057793e-03 2.472343854606151581e-02 -2.782308757305145264e-01 -1.175077557563781738e-01 -9.853357821702957153e-02 8.484721183776855469e-02 1.090565025806427002e-01 8.492010831832885742e-02 7.809644564986228943e-03 3.284575343132019043e-01 6.080274656414985657e-02 1.585483923554420471e-02 -1.465333532541990280e-02 -1.733367145061492920e-02 -2.868483774363994598e-02 5.271809175610542297e-02 -2.034850120544433594e-01 4.050885736942291260e-01 1.557219773530960083e-01 -7.062466442584991455e-02 1.438205409795045853e-02
3.835546970367431641e-02 -7.158490270376205444e-02 1.296176202595233917e-02 1.765198409557342529e-01 1.706661581993103027e-01 1.628919243812561035e-01 1.508362218737602234e-02 1.869056671857833862e-01 2.742041135206818581e-03 1.326515823602676392e-01 4.520519450306892395e-02 -1.349657401442527771e-02 5.260444432497024536e-02 -2.214953452348709106e-01 1.852907985448837280e-01 2.136188596487045288e-01 3.136630356311798096e-01 -1.344684511423110962e-01 3.683612123131752014e-02 3.592360019683837891e-02 3.134849369525909424e-01 8.284071832895278931e-02 2.702369093894958496e-01 -1.409431397914886475e-01 2.200791537761688232e-01 -2.593843936920166016e-01 -5.845320597290992737e-02 -2.557969689369201660e-01 8.780830353498458862e-02 1.040530204772949219e-01 -4.173893928527832031e-01 1.586666703224182129e-01
7.013044506311416626e-02 1.962260752916336060e-01 3.680233061313629150e-01 3.118933141231536865e-01 -1.013182327151298523e-01 -1.444876659661531448e-02 1.032770276069641113e-01 5.318593606352806091e-02 5.830723792314529419e-02 3.068080246448516846e-01 -1.378787904977798462e-01 -5.342806503176689148e-02 -4.349752143025398254e-02 -4.808471072465181351e-03 -6.438422948122024536e-02 -1.102971658110618591e-01 2.647320628166198730e-01 -2.648121304810047150e-02 -2.939009368419647217e-01 -1.887727677822113037e-01 1.867179721593856812e-01 -3.255901336669921875e-01 2.129881232976913452e-01 1.930647194385528564e-01 1.460071951150894165e-01 5.825985223054885864e-02 -8.144188672304153442e-02 -2.400543242692947388e-01 1.475053280591964722e-01 1.022200733423233032e-01 -2.236711420118808746e-02 -1.558250337839126587e-01
-7.022465020418167114e-02 -1.594312041997909546e-01 -2.797996066510677338e-02 1.394759863615036011e-01 -1.762476935982704163e-02 -1.305543631315231323e-01 -5.974681116640567780e-03 -1.911397427320480347e-01 2.347408831119537354e-01 -6.905414909124374390e-02 1.379572749137878418e-01 4.272176697850227356e-02 1.191697418689727783e-01 -2.874548435211181641e-01 8.279907703399658203e-02 1.587891429662704468e-01 3.060756325721740723e-01 -1.661458313465118408e-01 3.954419866204261780e-03 9.002310782670974731e-02 2.081933170557022095e-01 -1.907914131879806519e-01 2.099822312593460083e-01 1.948799341917037964e-01 7.034195214509963989e-02 -1.596116125583648682e-01 1.665352731943130493e-01 1.322460453957319260e-02 5.223790407180786133e-01 2.079411447048187256e-01 -1.414099633693695068e-01 1.364238839596509933e-02
1.679940521717071533e-01 -8.956854790449142456e-02 6.596461683511734009e-02 2.016565352678298950e-01 2.429194748401641846e-01 2.124449163675308228e-01 -1.856662034988403320e-01 1.758256256580352783e-01 7.125101983547210693e-02 1.172459945082664490e-01 -8.351816236972808838e-02 9.704047115519642830e-04 1.540725231170654297e-01 8.015907555818557739e-02 2.022982388734817505e-01 1.169476732611656189e-01 3.962665498256683350e-01 -8.187836408615112305e-02 -7.519087940454483032e-02 3.563384292647242546e-03 3.641261905431747437e-02 5.648675933480262756e-02 2.290460765361785889e-01 -4.640327021479606628e-02 2.131307274103164673e-01 -2.213165611028671265e-01 -1.832497864961624146e-01 -2.485261708498001099e-01 2.034274637699127197e-01 2.354377508163452148e-01 -3.506938517093658447e-01 2.374560758471488953e-02
9.810177981853485107e-02 -1.108340173959732056e-01 1.213523373007774353e-01 -6.989549845457077026e-02 1.006825491786003113e-01 2.370634377002716064e-01 -2.119028121232986450e-01 2.532051503658294678e-01 1.370396912097930908e-01 1.121109873056411743e-01 1.713313907384872437e-01 -1.278689950704574585e-01 2.114943265914916992e-01 -2.459603399038314819e-01 -1.257911771535873413e-01 -2.197810113430023193e-01 2.205708920955657959e-01 3.588901087641716003e-02 -3.187844157218933105e-02 -5.826051905751228333e-02 3.564404547214508057e-01 -1.857366114854812622e-01 -4.690264165401458740e-02 -6.678201258182525635e-02 2.867000401020050049e-01 -2.095044851303100586e-01 3.604514598846435547e-01 8.584238588809967041e-02 1.375436186790466309e-01 1.720943152904510498e-01 3.896459937095642090e-02 -2.697008848190307617e-02
-3.556864801794290543e-03 -1.458269208669662476e-01 9.062358178198337555e-03 1.764710396528244019e-01 -4.174674861133098602e-03 3.701300919055938721e-02 1.162765771150588989e-01 1.085812598466873169e-01 -2.143852412700653076e-01 2.877312004566192627e-01 1.649097353219985962e-01 -1.131332367658615112e-01 1.140679344534873962e-01 -4.823102355003356934e-01 7.648692280054092407e-02 9.706699848175048828e-02 3.312990367412567139e-01 1.442244350910186768e-01 -1.171840280294418335e-01 -2.448004633188247681e-01 7.384865731000900269e-02 3.867268329486250877e-03 1.066932231187820435e-01 -1.391562670469284058e-01 3.300016373395919800e-02 3.451745584607124329e-02 -2.405395507812500000e-01 1.491871625185012817e-01 2.305126041173934937e-01 2.605279386043548584e-01 -1.006200835108757019e-01 1.928244084119796753e-01
7.855672389268875122e-02 -4.744555428624153137e-02 2.707541584968566895e-01 1.735662221908569336e-01 8.522975444793701172e-02 2.657451629638671875e-01 -2.129334062337875366e-01 2.129734307527542114e-01 -2.173683345317840576e-01 -2.463056333363056183e-02 -2.989393472671508789e-02 -4.452238231897354126e-02 2.526425421237945557e-01 -4.921001195907592773e-02 -2.682824730873107910e-01 -1.863968372344970703e-02 2.147171050310134888e-01 -1.006386876106262207e-01 1.921356469392776489e-01 -6.477831304073333740e-02 -7.232511788606643677e-02 6.144842505455017090e-02 1.963659003376960754e-02 1.851879954338073730e-01 -1.223915815353393555e-02 1.382648199796676636e-01 1.162010058760643005e-01 -1.390839070081710815e-01 4.041358828544616699e-01 5.309836193919181824e-02 -3.598210215568542480e-01 -2.037058770656585693e-01
-5.249844118952751160e-02 -1.830386221408843994e-01 -4.544715338852256536e-04 3.354764282703399658e-01 -2.073609232902526855e-01 3.941692113876342773e-01 -2.553913295269012451e-01 9.864792227745056152e-02 -5.789392068982124329e-02 -1.316286027431488037e-01 1.164500936865806580e-01 8.605607599020004272e-02 -1.488875714130699635e-03 -2.323348969221115112e-01 -1.485150773078203201e-02 4.686547443270683289e-02 1.424090415239334106e-01 6.731479614973068237e-02 9.631973505020141602e-02 1.370950639247894287e-01 1.823324710130691528e-01 8.543146401643753052e-02 9.424235904589295387e-04 -1.033274829387664795e-01 -2.290479466319084167e-02 -7.660734653472900391e-02 3.489756286144256592e-01 -1.171074286103248596e-01 3.998004496097564697e-01 1.000472530722618103e-01 -1.552757173776626587e-01 1.996802240610122681e-01
1.350529193878173828e-01 -1.434735804796218872e-01 1.373173445463180542e-01 -2.803171239793300629e-02 8.759567886590957642e-02 -3.353706002235412598e-02 -7.630009204149246216e-02 7.122641801834106445e-02 2.261088043451309204e-02 6.185306236147880554e-02 1.603787839412689209e-01 -1.403083279728889465e-02 2.447333782911300659e-01 -3.151759207248687744e-01 -1.283218711614608765e-01 9.204857796430587769e-02 2.774263918399810791e-01 3.259556591510772705e-01 -7.353570312261581421e-02 -2.460305243730545044e-01 2.910977900028228760e-01 5.304357409477233887e-02 2.838626205921173096e-01 -3.169929608702659607e-02 1.079645678400993347e-01 1.560038141906261444e-02 1.887264251708984375e-01 2.486881464719772339e-01 4.024020135402679443e-01 -2.542996220290660858e-02 -1.306099891662597656e-01 -1.162505708634853363e-02
-9.303437918424606323e-02 9.975910931825637817e-02 1.706008166074752808e-01 1.827640384435653687e-01 1.568875461816787720e-01 1.448924839496612549e-01 -1.168365254998207092e-01 -2.920055389404296875e-01 1.716847121715545654e-01 4.804768040776252747e-02 7.796053774654865265e-03 -1.716588288545608521e-01 6.749461172148585320e-04 -2.535341382026672363e-01 1.871948242187500000e-01 1.885036006569862366e-02 3.153857290744781494e-01 1.428623944520950317e-01 -1.014175489544868469e-01 -1.647877097129821777e-01 5.081271380186080933e-02 -1.022999212145805359e-01 1.193920671939849854e-01 -9.488654881715774536e-02 7.032610476016998291e-02 3.268663585186004639e-01 4.630150198936462402e-01 2.954005077481269836e-02 2.102940082550048828e-01 1.518543064594268799e-01 2.981820330023765564e-02 -1.566269546747207642e-01
8.002700656652450562e-02 -5.957326292991638184e-02 1.507823467254638672e-01 -1.512911915779113770e-01 2.601335346698760986e-01 -1.586663536727428436e-02 -1.092448160052299500e-01 -4.184613004326820374e-02 -1.838593184947967529e-02 2.517195343971252441e-01 3.603974580764770508e-01 -3.127089738845825195e-01 2.572425901889801025e-01 -1.903606057167053223e-01 1.431577205657958984e-01 1.775783449411392212e-01 1.333374083042144775e-01 1.910036355257034302e-01 -1.605640649795532227e-01 -1.418535262346267700e-01 2.294465303421020508e-01 9.532613307237625122e-02 1.040387973189353943e-01 -2.339289486408233643e-01 1.578160524368286133e-01 2.065314911305904388e-02 1.926848292350769043e-01 3.063610754907131195e-03 2.953965365886688232e-01 1.778424680233001709e-01 7.626649457961320877e-03 9.024292230606079102e-02
3.061041794717311859e-02 -1.303335651755332947e-02 1.022259294986724854e-01 3.147968351840972900e-01 1.859307438135147095e-01 -7.769317924976348877e-02 -3.109097480773925781e-02 2.658455371856689453e-01 -1.986953914165496826e-01 1.678575873374938965e-01 -7.411914318799972534e-02 -4.563314616680145264e-01 9.485512971878051758e-02 -1.836575567722320557e-01 1.187487319111824036e-01 1.121687591075897217e-01 2.913972139358520508e-01 8.640710264444351196e-03 2.380422130227088928e-02 -1.390237659215927124e-01 8.018802106380462646e-02 -1.175910979509353638e-01 1.759885251522064209e-01 1.348872482776641846e-01 -4.711740836501121521e-02 -2.166341543197631836e-01 6.091400235891342163e-02 1.369018256664276123e-01 1.166565269231796265e-01 3.988704681396484375e-01 5.379596352577209473e-02 6.921973824501037598e-02
3.047586977481842041e-01 9.898895025253295898e-02 9.098561108112335205e-02 1.324340403079986572e-01 -9.578274330124258995e-04 3.820936381816864014e-01 4.887503758072853088e-02 -1.090277880430221558e-01 5.421658232808113098e-02 2.638074755668640137e-01 7.581431418657302856e-02 -1.337222456932067871e-01 -1.886059492826461792e-01 5.209841951727867126e-02 2.439719885587692261e-01 2.704059481620788574e-01 3.318746685981750488e-01 -1.339346915483474731e-01 -1.875270307064056396e-01 -1.686653494834899902e-01 -8.674793690443038940e-02 -2.011686563491821289e-02 -1.185760716907680035e-03 -1.112709119915962219e-01 1.782529652118682861e-01 -7.153680920600891113e-02 1.853626370429992676e-01 7.060408592224121094e-02 1.997441202402114868e-01 2.156300246715545654e-01 -2.633001804351806641e-01 -1.339357811957597733e-02
-1.713704615831375122e-01 3.360877558588981628e-02 2.736485190689563751e-02 2.709533274173736572e-01 -2.746310234069824219e-01 3.628994524478912354e-02 -1.363935917615890503e-01 -1.602328866720199585e-01 -2.082473635673522949e-01 1.654903143644332886e-01 -1.005616188049316406e-01 1.034050881862640381e-01 1.407661885023117065e-01 -3.572797477245330811e-01 8.564061671495437622e-02 3.645065128803253174e-01 2.041337937116622925e-01 9.733368456363677979e-02 8.311875164508819580e-02 -5.997730046510696411e-02 1.611905694007873535e-01 -1.156096756458282471e-01 1.492172386497259140e-02 -1.560730021446943283e-02 1.197026204317808151e-02 -1.962454468011856079e-01 1.310502737760543823e-01 1.975177675485610962e-01 1.901082247495651245e-01 2.462777197360992432e-01 -2.281530052423477173e-01 2.234794497489929199e-01
-1.142502203583717346e-01 1.483923643827438354e-01 2.019798159599304199e-01 1.805835366249084473e-01 1.409363299608230591e-01 1.105432510375976562e-01 1.556511968374252319e-01 3.234257921576499939e-02 1.507652848958969116e-01 -4.882699623703956604e-02 7.302433252334594727e-02 -1.389041095972061157e-01 -1.565547734498977661e-01 -5.995495319366455078e-01 -1.439991891384124756e-01 4.253778979182243347e-02 1.198331564664840698e-01 1.361324042081832886e-01 1.087927303160540760e-04 -1.645061820745468140e-01 -7.819019258022308350e-02 -1.597247421741485596e-01 2.334143370389938354e-01 2.574515994638204575e-03 1.536755263805389404e-01 2.186210304498672485e-01 1.705470681190490723e-01 3.737879917025566101e-03 1.362810581922531128e-01 2.198514789342880249e-01 -1.151492372155189514e-01 -2.261896729469299316e-01
5.785334110260009766e-02 -6.068937014788389206e-03 1.292356401681900024e-01 2.884588241577148438e-01 7.409478724002838135e-02 2.067210851237177849e-03 1.112894788384437561e-01 -8.562752604484558105e-02 5.694077908992767334e-02 1.938831359148025513e-01 4.160259291529655457e-02 6.926369667053222656e-02 1.415263116359710693e-01 -2.409367263317108154e-01 -8.136965334415435791e-04 4.387882649898529053e-01 2.695036232471466064e-01 6.888593733310699463e-02 1.708623170852661133e-01 -1.106404811143875122e-01 1.660534292459487915e-01 -1.956514418125152588e-01 -1.237421706318855286e-01 -2.069234400987625122e-01 -1.743075102567672729e-01 -1.986748725175857544e-02 -1.623319089412689209e-01 5.167025327682495117e-02 2.982701361179351807e-01 2.932087481021881104e-01 -9.584236890077590942e-02 -2.584571540355682373e-01
-2.364542931318283081e-01 9.538836032152175903e-02 2.485916465520858765e-01 1.106431707739830017e-01 8.369373530149459839e-02 -1.680755615234375000e-02 -2.652130126953125000e-01 5.447618961334228516e-01 -1.700108498334884644e-01 -9.288513101637363434e-03 2.680129371583461761e-02 -9.592312574386596680e-02 -1.741343885660171509e-01 -4.347013309597969055e-02 8.605117350816726685e-02 -1.837674714624881744e-02 2.412201613187789917e-01 4.888572171330451965e-02 1.625762879848480225e-01 -7.773386687040328979e-02 1.415735334157943726e-01 -1.862290203571319580e-01 -1.373112648725509644e-01 -1.729830205440521240e-01 5.731239914894104004e-02 2.209446392953395844e-02 -1.074876263737678528e-01 -9.556715935468673706e-02 1.235990673303604126e-01 3.988387286663055420e-01 -9.308299422264099121e-02 6.058046594262123108e-02
2.795054316520690918e-01 1.339445114135742188e-01 8.851074427366256714e-02 2.901434898376464844e-01 2.145226895809173584e-01 8.107717335224151611e-02 -7.320944219827651978e-02 -5.311179906129837036e-02 -1.780090928077697754e-01 1.363590955734252930e-01 3.674359619617462158e-02 -1.690219491720199585e-01 2.724817097187042236e-01 -5.548429489135742188e-02 1.981063336133956909e-01 1.591871827840805054e-01 2.857455313205718994e-01 -2.420648038387298584e-01 -1.198949888348579407e-01 -1.876646131277084351e-01 -8.181376755237579346e-02 -1.958153545856475830e-01 1.440781950950622559e-01 -2.245365269482135773e-02 7.515906542539596558e-02 1.772334724664688110e-01 2.341033071279525757e-01 8.699928969144821167e-02 3.664825558662414551e-01 8.204606920480728149e-02 -1.610539555549621582e-01 8.050835877656936646e-02
-3.093473054468631744e-02 2.427310198545455933e-01 -2.205509319901466370e-02 7.872311398386955261e-03 3.099319040775299072e-01 6.843090802431106567e-02 2.287898398935794830e-02 4.880270361900329590e-02 -6.648103892803192139e-02 6.347307562828063965e-02 2.725133895874023438e-01 -8.249043487012386322e-03 -1.804079860448837280e-01 -2.482681535184383392e-02 1.021247133612632751e-01 3.169885277748107910e-02 2.441695481538772583e-01 -1.082774251699447632e-01 2.912778258323669434e-01 -1.712639480829238892e-01 9.659603238105773926e-02 -3.670826852321624756e-01 5.866754055023193359e-02 -3.779820501804351807e-01 2.746658213436603546e-02 -2.115263342857360840e-01 2.687914669513702393e-01 -4.268643260002136230e-02 3.134265840053558350e-01 1.074252724647521973e-01 4.148144274950027466e-02 3.971578553318977356e-02
3.876956403255462646e-01 1.210158169269561768e-01 1.436578929424285889e-01 1.770012974739074707e-01 -4.136852547526359558e-02 2.967762388288974762e-02 -1.803563162684440613e-02 1.025461256504058838e-01 7.134433835744857788e-03 1.715133786201477051e-01 -2.089395374059677124e-01 9.000864624977111816e-02 9.696990996599197388e-02 -1.718265237286686897e-03 1.188902929425239563e-02 1.439222693443298340e-01 3.625154793262481689e-01 4.945581033825874329e-02 -8.707542717456817627e-02 -3.410941362380981445e-01 2.307722270488739014e-01 -2.239046692848205566e-01 1.766045391559600830e-01 4.768189787864685059e-02 2.962571009993553162e-02 -6.834986805915832520e-02 -2.139245569705963135e-01 2.217610180377960205e-02 3.063325881958007812e-01 8.807682245969772339e-02 -2.911772429943084717e-01 1.591612100601196289e-01
2.433544695377349854e-01 -6.040249392390251160e-02 -1.260897703468799591e-02 1.763338595628738403e-01 1.236981302499771118e-01 2.120845317840576172e-01 -1.295879334211349487e-01 1.067189052700996399e-01 2.985645318403840065e-03 1.085056513547897339e-01 1.299046725034713745e-01 1.422143890522420406e-03 1.210022270679473877e-01 -3.918967023491859436e-02 3.670487180352210999e-02 2.295963652431964874e-02 3.957754969596862793e-01 -1.325536817312240601e-01 1.922603547573089600e-01 4.124296456575393677e-02 -8.801112323999404907e-02 2.439763098955154419e-01 2.398033291101455688e-01 -2.688547670841217041e-01 1.878734081983566284e-01 -6.455674022436141968e-02 -1.210591122508049011e-01 -2.976489663124084473e-01 2.671911716461181641e-01 1.267032623291015625e-01 -2.989188730716705322e-01 2.031233161687850952e-01
8.608986437320709229e-02 -8.950260281562805176e-02 -2.062280289828777313e-02 4.462274014949798584e-01 -4.515409097075462341e-02 6.400888413190841675e-02 3.246664255857467651e-02 -4.662228748202323914e-02 1.878214627504348755e-01 1.519567817449569702e-01 7.470948249101638794e-02 -3.701572120189666748e-02 -3.884997684508562088e-03 -8.862593024969100952e-02 3.352725505828857422e-02 1.396184563636779785e-01 3.670424818992614746e-01 1.782441884279251099e-01 3.521448373794555664e-02 2.830128371715545654e-02 5.759942531585693359e-02 -4.849648177623748779e-01 1.597348600625991821e-01 1.418651044368743896e-01 -4.285690560936927795e-02 1.989169269800186157e-01 2.879740484058856964e-02 3.018333762884140015e-02 2.128034979104995728e-01 3.407236933708190918e-01 -1.559680402278900146e-01 -1.823630742728710175e-02
-1.208519563078880310e-01 1.725183874368667603e-01 2.220459431409835815e-01 1.864435523748397827e-01 3.205699920654296875e-01 -1.645581126213073730e-01 -2.263460159301757812e-01 -5.283211916685104370e-02 7.162758708000183105e-02 1.958372630178928375e-02 7.299657911062240601e-02 -1.323570962995290756e-02 -6.430698931217193604e-02 -2.655462622642517090e-01 2.099493741989135742e-01 -6.513512134552001953e-02 1.954303979873657227e-01 -1.618056893348693848e-01 3.314033448696136475e-01 1.059764847159385681e-01 2.152577042579650879e-01 -2.705296576023101807e-01 5.859684944152832031e-02 -1.384695768356323242e-01 6.108379364013671875e-02 -1.726419329643249512e-01 6.420905143022537231e-02 -2.550637423992156982e-01 2.890783250331878662e-01 1.870691031217575073e-01 -5.901649966835975647e-02 3.722131997346878052e-02
3.415400907397270203e-02 -1.174673903733491898e-02 2.224238067865371704e-01 2.656354382634162903e-02 -1.257394403219223022e-01 -6.599634885787963867e-02 1.192166879773139954e-01 1.298260539770126343e-01 -3.825339302420616150e-02 1.174631416797637939e-01 -9.655380621552467346e-03 -4.510194435715675354e-02 1.839521341025829315e-02 -4.234087467193603516e-02 7.500226050615310669e-02 -2.175335139036178589e-01 5.779739841818809509e-02 3.730652630329132080e-01 -2.258441597223281860e-02 -5.890561267733573914e-02 8.773272484540939331e-02 -8.975524455308914185e-02 3.299061357975006104e-01 5.587313696742057800e-02 9.947865456342697144e-02 -2.029226869344711304e-01 -5.165102332830429077e-02 -2.817884385585784912e-01 3.923042714595794678e-01 2.662795782089233398e-01 -4.210245609283447266e-01 -1.240654513239860535e-01
-3.174080699682235718e-02 -1.702001094818115234e-01 3.523230850696563721e-01 3.039165399968624115e-02 3.756009414792060852e-02 2.351086735725402832e-01 -1.204427555203437805e-01 9.858417510986328125e-02 -3.326430618762969971e-01 8.067548274993896484e-02 9.847299754619598389e-02 -2.908287048339843750e-01 1.320914477109909058e-01 -1.506974846124649048e-01 -1.692087352275848389e-01 1.827425807714462280e-01 2.436062693595886230e-01 2.477175891399383545e-01 -1.068750768899917603e-01 8.271838724613189697e-02 2.220057100057601929e-01 -1.360893994569778442e-01 1.007778942584991455e-01 7.471608370542526245e-02 -2.362749353051185608e-02 -1.149633452296257019e-01 1.672293543815612793e-01 -1.331921517848968506e-01 2.418983578681945801e-01 -1.172249317169189453e-01 -3.097122013568878174e-01 1.604803092777729034e-02
4.333566874265670776e-02 -1.040377095341682434e-01 1.477367430925369263e-01 2.702366709709167480e-01 1.387847810983657837e-01 1.360300630331039429e-01 7.381156831979751587e-02 -2.599372342228889465e-02 -1.790622770786285400e-01 5.088052153587341309e-01 8.816016465425491333e-02 -1.340766102075576782e-01 -4.344179481267929077e-02 -4.788801074028015137e-01 -2.842690423130989075e-02 1.692635118961334229e-01 2.011266052722930908e-01 1.920806318521499634e-01 9.031166136264801025e-02 -1.857626885175704956e-01 1.884396374225616455e-01 -1.761205941438674927e-01 6.025651097297668457e-02 -1.014389768242835999e-01 1.031821742653846741e-01 2.353560365736484528e-02 2.398484200239181519e-02 6.456743180751800537e-02 1.192019972950220108e-02 2.331320494413375854e-01 -1.641122810542583466e-02 -4.764492623507976532e-03
-1.897401064634323120e-01 -2.849412858486175537e-01 4.045663401484489441e-02 4.558417499065399170e-01 -1.777191758155822754e-01 1.971626281738281250e-01 -2.432204931974411011e-01 5.668826401233673096e-02 -1.469254642724990845e-01 7.885171473026275635e-02 9.017377346754074097e-02 -9.809349477291107178e-02 -9.331839531660079956e-02 -2.665965631604194641e-02 2.351601421833038330e-01 -5.045699328184127808e-02 1.982430219650268555e-01 -9.206114336848258972e-03 -8.869098499417304993e-03 2.331641316413879395e-02 2.780271768569946289e-01 8.188705146312713623e-02 1.674902290105819702e-01 -9.117755293846130371e-02 -1.401100307703018188e-01 7.012253999710083008e-02 1.634215712547302246e-01 1.032688841223716736e-01 3.703011572360992432e-01 2.387700676918029785e-01 -5.495772883296012878e-02 9.097450226545333862e-02
1.515329331159591675e-01 6.534574925899505615e-02 2.558582723140716553e-01 1.481294482946395874e-01 2.379432469606399536e-01 1.276068687438964844e-01 -2.075842954218387604e-02 1.066619530320167542e-01 1.553773730993270874e-01 4.119223356246948242e-02 1.203792020678520203e-01 5.752412229776382446e-02 -6.554987281560897827e-02 -5.687177181243896484e-02 1.385555714368820190e-01 -1.195712164044380188e-01 1.247870475053787231e-01 1.194380149245262146e-01 -4.662279412150382996e-02 -1.203783378005027771e-01 -1.258575618267059326e-01 -1.690606325864791870e-01 9.993855655193328857e-02 -9.514407068490982056e-02 6.939385831356048584e-02 2.438752800226211548e-01 4.263158142566680908e-01 1.146466061472892761e-01 2.164751142263412476e-01 4.264848232269287109e-01 -1.085365265607833862e-01 -3.260585963726043701e-01
-3.607378527522087097e-02 -1.893946677446365356e-01 2.696586549282073975e-01 -8.717461489140987396e-03 9.098012000322341919e-03 3.908319771289825439e-01 -2.533415257930755615e-01 -4.532972723245620728e-02 1.634131819009780884e-01 9.652231633663177490e-02 6.838907301425933838e-02 -6.765870749950408936e-02 5.004045739769935608e-02 -2.995790243148803711e-01 3.847325965762138367e-02 1.409779787063598633e-01 6.620753556489944458e-02 -1.842067092657089233e-01 1.263456195592880249e-01 -8.694917708635330200e-02 3.479883372783660889e-01 -2.829940430819988251e-02 1.283530443906784058e-01 3.432792052626609802e-02 8.779755234718322754e-02 -2.486905641853809357e-02 -9.719975292682647705e-03 1.683439314365386963e-01 3.188342452049255371e-01 1.718816757202148438e-01 -3.225117921829223633e-01 1.967833191156387329e-01
-1.168587952852249146e-01 2.065910696983337402e-01 -2.385174669325351715e-02 3.497236371040344238e-01 7.377225160598754883e-02 6.963739544153213501e-02 -9.349594265222549438e-02 -1.771992654539644718e-03 -3.211602568626403809e-01 7.222741097211837769e-02 1.771882027387619019e-01 -9.767180681228637695e-02 1.827134191989898682e-01 -2.571732699871063232e-01 5.180279538035392761e-02 -1.013868376612663269e-01 -3.698727581650018692e-03 1.662407368421554565e-01 -4.310135170817375183e-02 -1.190643459558486938e-01 -6.047567725181579590e-02 1.306536197662353516e-01 -7.273052353411912918e-03 8.114870637655258179e-02 -4.674470797181129456e-02 -1.844200044870376587e-01 2.992152869701385498e-01 3.006019294261932373e-01 1.401818841695785522e-01 2.470633983612060547e-01 -4.040122628211975098e-01 -9.443252533674240112e-02
1.232443898916244507e-01 -8.699253201484680176e-02 4.181751310825347900e-01 -8.817976340651512146e-04 1.340288519859313965e-01 5.889572948217391968e-02 -1.004612669348716736e-01 2.563827931880950928e-01 4.658719152212142944e-02 7.408718019723892212e-02 1.511475890874862671e-01 -2.186836153268814087e-01 3.347667157649993896e-01 -1.986907096579670906e-03 -2.231753170490264893e-01 1.417525578290224075e-02 3.093821406364440918e-01 9.392271749675273895e-03 -1.560745947062969208e-02 -4.185085743665695190e-02 2.759993672370910645e-01 -1.487906873226165771e-01 4.102666303515434265e-02 -1.721015721559524536e-01 2.447779923677444458e-01 -1.630822122097015381e-01 -5.322013050317764282e-02 3.103385865688323975e-01 1.357853859663009644e-01 6.458286941051483154e-02 -1.525994241237640381e-01 7.576259970664978027e-02
1.580394059419631958e-01 2.361834049224853516e-01 5.338912084698677063e-02 4.053502529859542847e-02 2.057405412197113037e-01 2.563587427139282227e-01 -1.060774028301239014e-01 1.043494567275047302e-01 -6.146528199315071106e-02 1.567121893167495728e-01 1.884372681379318237e-01 3.111122548580169678e-01 -2.410498261451721191e-01 -1.688435375690460205e-01 -1.862006261944770813e-02 -7.197093218564987183e-02 3.160634636878967285e-01 -7.614315301179885864e-02 1.272980421781539917e-01 -9.410203248262405396e-02 5.966470390558242798e-02 -1.017153039574623108e-01 1.731005907058715820e-01 -2.351699173450469971e-01 8.388995379209518433e-02 -4.619677364826202393e-02 8.581689000129699707e-02 8.775541186332702637e-02 2.295856922864913940e-01 3.537189066410064697e-01 -4.971808940172195435e-02 3.119570016860961914e-01
9.310980886220932007e-02 -2.742667496204376221e-01 6.417600065469741821e-02 -7.724596560001373291e-02 -3.387589380145072937e-02 1.613882929086685181e-01 3.308186307549476624e-02 1.418613046407699585e-01 -6.657788529992103577e-03 -3.080148436129093170e-02 1.372794359922409058e-01 8.960408717393875122e-02 2.239006012678146362e-01 -2.694048881530761719e-01 -7.485008239746093750e-02 4.075484350323677063e-02 3.113293349742889404e-01 2.238739281892776489e-01 -7.454857230186462402e-02 -1.833496689796447754e-01 3.101840913295745850e-01 7.649735547602176666e-03 9.652551263570785522e-02 1.278602480888366699e-01 8.974733203649520874e-02 -9.664481133222579956e-02 1.851980686187744141e-01 1.287365257740020752e-01 4.459654688835144043e-01 5.304377526044845581e-02 -3.290008306503295898e-01 -1.157743036746978760e-01
1.812229491770267487e-02 1.454069167375564575e-01 8.735646493732929230e-03 1.772091984748840332e-01 -9.534206241369247437e-02 2.086082249879837036e-01 6.747153401374816895e-02 4.198419302701950073e-02 6.658727675676345825e-02 1.845004707574844360e-01 2.285881787538528442e-01 1.966814547777175903e-01 -2.018013410270214081e-02 -7.294803857803344727e-03 -1.642476916313171387e-01 -1.802358329296112061e-01 4.629963338375091553e-01 2.177788913249969482e-01 1.075446605682373047e-01 -2.863314151763916016e-01 1.143644973635673523e-01 -2.477515339851379395e-01 1.237634122371673584e-01 -1.956574171781539917e-01 1.744920462369918823e-01 1.207595616579055786e-01 2.731637656688690186e-01 2.512715458869934082e-01 1.311121284961700439e-01 7.106054574251174927e-02 -9.491473436355590820e-02 -3.680058196187019348e-02
1.281673908233642578e-01 5.049944296479225159e-02 1.644697934389114380e-01 1.991451680660247803e-01 8.377704769372940063e-03 3.224945664405822754e-01 -3.214580938220024109e-02 3.376057147979736328e-01 1.500192582607269287e-01 1.372858136892318726e-01 -2.796052396297454834e-01 -8.629278093576431274e-02 2.672028727829456329e-02 -7.112855464220046997e-02 -7.415052503347396851e-03 1.331309974193572998e-01 2.121650129556655884e-01 8.216401189565658569e-02 -1.016265079379081726e-01 7.516943663358688354e-02 2.116371095180511475e-01 -3.286084830760955811e-01 -7.520533353090286255e-02 5.298515781760215759e-02 6.867717206478118896e-02 -4.333665221929550171e-02 3.444848358631134033e-01 -3.984412550926208496e-01 2.466816641390323639e-02 8.231304585933685303e-02 -1.373090595006942749e-01 7.389896363019943237e-02
-4.542091861367225647e-02 -8.349313586950302124e-02 3.704864680767059326e-01 7.673429697751998901e-02 7.939410395920276642e-03 1.210404783487319946e-01 2.605862729251384735e-02 9.843879379332065582e-03 7.706237584352493286e-02 1.097264960408210754e-01 1.574839353561401367e-01 -3.778142109513282776e-02 8.617673069238662720e-02 -1.874432116746902466e-01 -7.220545411109924316e-02 1.181106939911842346e-01 1.588011533021926880e-01 1.373186409473419189e-01 -2.930927574634552002e-01 -1.318471133708953857e-01 2.386031299829483032e-01 -2.848057150840759277e-01 -1.695676892995834351e-02 -6.226950511336326599e-02 2.552273273468017578e-01 -3.552384078502655029e-01 -1.745397746562957764e-01 1.943193525075912476e-01 1.373749226331710815e-01 1.983601897954940796e-01 -3.392790555953979492e-01 -6.272865831851959229e-02
-5.796921905130147934e-03 1.114651933312416077e-01 3.942859470844268799e-01 2.262108623981475830e-01 -2.155617326498031616e-01 -1.098501980304718018e-01 -6.519728153944015503e-02 1.649294048547744751e-01 -2.190357446670532227e-01 2.913330914452672005e-03 2.723700702190399170e-01 6.068949401378631592e-02 -5.186248198151588440e-02 -5.788127705454826355e-02 -5.920295789837837219e-02 -4.449863359332084656e-02 6.959278881549835205e-02 -1.210312545299530029e-02 3.493003919720649719e-02 -8.679073303937911987e-02 3.306487202644348145e-01 6.192266568541526794e-02 4.254633486270904541e-01 6.117501854896545410e-02 2.160904109477996826e-01 2.699243649840354919e-02 2.010953128337860107e-01 3.278248012065887451e-02 1.115812584757804871e-01 1.860858057625591755e-03 -3.650884330272674561e-01 8.482841402292251587e-02
6.701146066188812256e-02 -1.133778691291809082e-01 -6.840675324201583862e-02 3.417520821094512939e-01 -3.771341405808925629e-03 2.095329463481903076e-01 1.983833499252796173e-02 6.151844933629035950e-02 2.085499279201030731e-02 3.915979862213134766e-01 -1.109541654586791992e-01 -5.754000321030616760e-02 1.096289828419685364e-01 3.294204920530319214e-02 1.321046799421310425e-01 1.697982549667358398e-01 9.100879728794097900e-02 2.113789469003677368e-01 -1.334341615438461304e-01 -2.641751766204833984e-01 -2.400943823158740997e-02 -4.624528065323829651e-02 2.435526549816131592e-01 -1.968005448579788208e-01 3.277342319488525391e-01 7.825380563735961914e-02 7.278459519147872925e-02 -7.431419193744659424e-02 3.396922647953033447e-01 5.717016384005546570e-02 -3.117063045501708984e-01 5.289930477738380432e-02
2.909245202317833900e-03 2.394371777772903442e-01 2.873765528202056885e-01 3.075779378414154053e-01 -9.582019597291946411e-02 1.819893121719360352e-01 -5.207405984401702881e-02 1.852636486291885376e-01 1.110268682241439819e-01 2.052409350872039795e-01 -1.279628127813339233e-01 -8.226507157087326050e-02 1.379444301128387451e-01 -7.265795022249221802e-02 -7.732286304235458374e-02 7.987203449010848999e-02 3.717321157455444336e-01 -2.351861149072647095e-01 -1.047288998961448669e-01 -2.307771332561969757e-02 1.555947065353393555e-01 -2.843517065048217773e-01 9.011591970920562744e-02 1.468917578458786011e-01 -6.851707398891448975e-02 1.490931659936904907e-01 1.072947308421134949e-01 -3.381868004798889160e-01 -3.282396867871284485e-02 2.362154871225357056e-01 -6.957492977380752563e-02 1.326410174369812012e-01
7.367857545614242554e-02 1.241041347384452820e-02 3.196353912353515625e-01 -1.122550070285797119e-01 -1.580843627452850342e-01 -1.408466100692749023e-01 1.450285613536834717e-01 7.049610465764999390e-02 -6.067068874835968018e-02 2.520757913589477539e-01 8.354929834604263306e-02 1.621850281953811646e-01 -1.833400875329971313e-01 -1.508771330118179321e-01 8.494673669338226318e-02 -1.346302181482315063e-01 7.717702537775039673e-02 3.494279980659484863e-01 -1.105139404535293579e-01 -2.723213732242584229e-01 1.904336661100387573e-01 -8.064676821231842041e-02 2.581160664558410645e-01 -6.718488782644271851e-02 8.309251070022583008e-02 -7.839514315128326416e-02 -1.041552349925041199e-01 -1.154822334647178650e-01 4.251691401004791260e-01 1.856376528739929199e-01 -2.136128395795822144e-01 1.270182803273200989e-02
7.012913376092910767e-02 -5.307656526565551758e-02 1.371501199901103973e-02 1.620979011058807373e-01 4.089774191379547119e-02 1.057645976543426514e-01 -3.690345585346221924e-01 -4.959620535373687744e-02 -9.775811433792114258e-02 4.448239877820014954e-02 2.809966206550598145e-01 -1.794546097517013550e-01 9.557459503412246704e-02 -2.023253440856933594e-01 2.988896369934082031e-01 -1.639605462551116943e-01 9.207052737474441528e-02 -2.338390350341796875e-01 -1.297991573810577393e-01 -3.720288351178169250e-02 7.734673470258712769e-02 -2.469786107540130615e-01 3.648836612701416016e-01 -1.863336539827287197e-03 -8.425692468881607056e-02 -1.496571898460388184e-01 -1.653764545917510986e-01 -1.953110545873641968e-01 2.471589297056198120e-01 1.582085043191909790e-01 -2.229268848896026611e-01 -1.139698773622512817e-01
2.617240250110626221e-01 1.204475536942481995e-01 1.187980324029922485e-01 3.071652054786682129e-01 9.242683649063110352e-02 1.305300295352935791e-01 -2.675488777458667755e-02 1.208853069692850113e-02 9.179434180259704590e-02 7.780825346708297729e-02 -2.282836735248565674e-01 -8.004502207040786743e-02 2.855498790740966797e-01 1.497661918401718140e-01 7.817228138446807861e-02 1.517415642738342285e-01 4.199458956718444824e-01 -7.453229278326034546e-02 -1.154543161392211914e-01 -3.180343508720397949e-01 2.068082690238952637e-01 -6.270447373390197754e-02 1.024281159043312073e-01 -2.092702239751815796e-01 -2.032101601362228394e-01 1.125519871711730957e-01 1.080292016267776489e-01 7.742913812398910522e-02 1.953763067722320557e-01 2.068652957677841187e-01 -7.570324838161468506e-02 -1.424237191677093506e-01
-1.252696961164474487e-01 2.111718654632568359e-01 1.263473778963088989e-01 2.191143333911895752e-01 1.378004439175128937e-02 -2.543528676033020020e-01 -1.857890933752059937e-01 2.005156129598617554e-01 1.253944486379623413e-01 -6.039254833012819290e-03 -2.815124392509460449e-02 -2.983206808567047119e-01 3.332267701625823975e-02 -1.655797809362411499e-01 7.681621611118316650e-02 -1.894114464521408081e-01 2.615696787834167480e-01 1.258711665868759155e-01 2.795645892620086670e-01 -7.874747365713119507e-02 2.447360157966613770e-01 -1.714735776185989380e-01 1.282518208026885986e-01 -2.255142927169799805e-01 2.113327980041503906e-01 -1.174372211098670959e-01 -4.602891579270362854e-02 -8.658738434314727783e-02 2.082136422395706177e-01 3.041279315948486328e-01 1.343262493610382080e-01 1.144304797053337097e-01
5.370629951357841492e-03 6.889902055263519287e-02 1.603876799345016479e-01 -4.656106606125831604e-02 -1.331900954246520996e-01 -1.886431425809860229e-01 1.075500696897506714e-01 -4.471489042043685913e-02 -2.020076215267181396e-01 1.260138899087905884e-01 1.242531090974807739e-01 -1.666968315839767456e-01 3.935649991035461426e-02 4.196270555257797241e-02 -1.638468205928802490e-01 -1.732939481735229492e-01 9.623111039400100708e-02 1.078412160277366638e-01 -1.192567646503448486e-01 -2.668026387691497803e-01 2.483391612768173218e-01 -3.605942130088806152e-01 4.328394681215286255e-02 3.913917765021324158e-02 -9.489701688289642334e-02 -6.548167020082473755e-02 1.264343559741973877e-01 -2.513029277324676514e-01 4.710116684436798096e-01 8.350139111280441284e-02 -2.931292057037353516e-01 -1.782048046588897705e-01
2.239166647195816040e-01 2.056905478239059448e-01 4.370871186256408691e-02 3.709565699100494385e-01 1.233425587415695190e-01 1.473761796951293945e-01 -1.705752909183502197e-01 1.942224949598312378e-01 6.386853754520416260e-02 3.223956748843193054e-02 -1.497190445661544800e-01 5.536936596035957336e-02 2.370717525482177734e-01 1.382177323102951050e-01 -1.287239640951156616e-01 -1.158181726932525635e-01 1.938032507896423340e-01 -6.403236836194992065e-02 -1.767813712358474731e-01 -9.266267716884613037e-02 6.603855639696121216e-02 -2.825078666210174561e-01 -3.569645341485738754e-03 -5.065993964672088623e-02 7.426948100328445435e-02 -5.775983259081840515e-02 4.346896708011627197e-02 -4.236453771591186523e-02 4.163247346878051758e-01 2.328605949878692627e-01 -3.209539353847503662e-01 -1.305526494979858398e-01
3.756818547844886780e-02 3.148473501205444336e-01 9.641499258577823639e-03 -2.349936962127685547e-02 -3.217067942023277283e-02 4.186933115124702454e-02 -2.809471450746059418e-02 1.187136694788932800e-01 6.075423210859298706e-02 1.301880478858947754e-01 2.187186926603317261e-01 9.905834496021270752e-02 -6.812211126089096069e-02 -1.133686751127243042e-01 2.259899675846099854e-02 2.774887718260288239e-03 2.787708342075347900e-01 -4.714627936482429504e-02 -2.057968825101852417e-01 1.910359114408493042e-01 3.031205199658870697e-02 2.195014804601669312e-01 2.727965712547302246e-01 -2.338208258152008057e-02 -1.438613682985305786e-01 -1.495012193918228149e-01 3.226343393325805664e-01 -4.194197803735733032e-02 5.004945397377014160e-01 3.993148729205131531e-02 -2.843417227268218994e-01 -1.419745832681655884e-01
1.952114701271057129e-01 3.004171885550022125e-02 3.510640263557434082e-01 -1.815723329782485962e-01 -6.685233116149902344e-02 6.786352396011352539e-02 -2.703197002410888672e-01 2.619559168815612793e-01 -1.729028820991516113e-01 6.428587436676025391e-02 8.037719130516052246e-02 -1.920814514160156250e-01 -1.358954906463623047e-01 2.154749333858489990e-01 1.187763586640357971e-01 2.278725616633892059e-02 2.103385478258132935e-01 8.052255958318710327e-02 -2.279223054647445679e-01 -2.278703451156616211e-01 6.392911076545715332e-02 8.760822936892509460e-03 1.042936146259307861e-01 -7.168316841125488281e-02 3.841573372483253479e-02 -2.572551965713500977e-01 1.810267865657806396e-01 3.740418329834938049e-02 3.506915271282196045e-01 -1.562361326068639755e-02 -2.731361985206604004e-01 -1.505410224199295044e-01
-1.749968677759170532e-01 2.091743648052215576e-01 1.399733424186706543e-01 2.197460830211639404e-01 4.934615269303321838e-02 -2.148526012897491455e-01 -2.296246588230133057e-01 2.221568077802658081e-01 -2.426519989967346191e-02 1.754174567759037018e-02 1.108019873499870300e-01 -1.863483190536499023e-01 -1.137276440858840942e-01 -2.348255068063735962e-01 1.983942091464996338e-02 -3.006518483161926270e-01 4.207813441753387451e-01 8.367341011762619019e-02 8.613179437816143036e-03 -1.870978772640228271e-01 3.581229150295257568e-01 -3.228943049907684326e-02 -8.984287083148956299e-02 -1.998170167207717896e-01 1.249130442738533020e-01 1.264722794294357300e-01 -6.922796368598937988e-02 -8.917672187089920044e-02 1.329790055751800537e-01 1.716582030057907104e-01 -3.426771983504295349e-02 1.058449149131774902e-01
-6.888910382986068726e-02 -3.931748494505882263e-02 2.076116800308227539e-01 2.529435046017169952e-02 -2.210081219673156738e-01 -1.268751919269561768e-01 8.608069270849227905e-02 -2.500600814819335938e-01 9.273929893970489502e-02 2.041377127170562744e-02 1.786320507526397705e-01 -2.965920269489288330e-01 9.131285548210144043e-02 -4.972457885742187500e-02 3.923672065138816833e-02 -2.706069350242614746e-01 4.750017225742340088e-01 -7.129756361246109009e-02 -1.627297699451446533e-01 -4.009344428777694702e-02 2.067024111747741699e-01 -2.108028382062911987e-01 1.902334205806255341e-02 -1.550038009881973267e-01 2.096262276172637939e-01 1.290816664695739746e-01 1.530489772558212280e-01 7.662168890237808228e-02 2.288336679339408875e-02 1.007230207324028015e-01 -3.088988065719604492e-01 1.851343363523483276e-01
2.194354534149169922e-01 2.313135564327239990e-01 2.116047590970993042e-01 1.391365379095077515e-01 -1.517879813909530640e-01 -1.242966353893280029e-01 -2.218239158391952515e-01 3.515554368495941162e-01 1.424721330404281616e-01 2.033928483724594116e-01 4.331957921385765076e-02 -2.216841876506805420e-01 4.131582006812095642e-02 3.249849379062652588e-02 2.344549298286437988e-01 -1.062924563884735107e-01 1.066443845629692078e-01 -9.168453514575958252e-02 -5.822425335645675659e-02 2.021962553262710571e-01 7.939751446247100830e-02 3.100635111331939697e-02 2.101231217384338379e-01 1.677699536085128784e-01 -2.494993954896926880e-01 -4.664756730198860168e-02 2.394760847091674805e-01 -5.314759537577629089e-02 1.972490102052688599e-01 2.491537183523178101e-01 -2.554850280284881592e-01 8.203337341547012329e-02
1.973376721143722534e-01 1.348996460437774658e-01 1.358568388968706131e-02 2.390960752964019775e-01 -1.008296161890029907e-01 1.400416344404220581e-01 -2.812170386314392090e-01 3.459312021732330322e-02 5.866589024662971497e-02 2.544364333152770996e-01 7.867644727230072021e-02 2.265926301479339600e-01 3.302671611309051514e-01 6.052299588918685913e-02 1.713903099298477173e-01 -2.546042501926422119e-01 2.440283000469207764e-01 -5.318465456366539001e-02 5.662024766206741333e-02 9.936110116541385651e-03 -2.062255889177322388e-02 -8.399775624275207520e-02 -6.049570441246032715e-02 4.100961238145828247e-02 1.624298840761184692e-01 -1.367816179990768433e-01 8.969519287347793579e-02 -3.221750855445861816e-01 4.065664410591125488e-01 1.426312178373336792e-01 -1.361084878444671631e-01 -5.651330202817916870e-02
2.083253562450408936e-01 3.816159069538116455e-01 -3.791335970163345337e-02 1.153140589594841003e-01 -6.529285758733749390e-02 1.390534043312072754e-01 -3.972097858786582947e-02 3.788927942514419556e-02 -5.873666703701019287e-02 -8.301579207181930542e-02 3.604489266872406006e-01 -5.342181771993637085e-02 4.024240747094154358e-02 1.155341118574142456e-01 9.027026593685150146e-02 1.372416317462921143e-01 3.144819736480712891e-01 1.045899614691734314e-01 2.691640853881835938e-01 1.814472861588001251e-02 -6.454329937696456909e-02 -5.550895631313323975e-02 -7.409425079822540283e-02 -1.275235265493392944e-01 -1.921140775084495544e-02 -1.220393925905227661e-02 3.292220234870910645e-01 9.371438622474670410e-02 2.910048961639404297e-01 3.013044297695159912e-01 -2.284256219863891602e-01 -1.661399304866790771e-01
1.781149208545684814e-01 1.359235048294067383e-01 -1.755633205175399780e-01 3.210364580154418945e-01 1.476776786148548126e-02 -1.389222871512174606e-02 1.615874916315078735e-01 -1.510452944785356522e-02 -9.626951813697814941e-02 3.862051069736480713e-01 -1.055983081459999084e-01 -1.600940823554992676e-01 1.928768157958984375e-01 -6.997224688529968262e-02 1.386128664016723633e-01 2.007381021976470947e-01 1.537667512893676758e-01 1.343955099582672119e-01 -6.141976639628410339e-02 -2.193662524223327637e-01 1.561372075229883194e-02 -1.044107303023338318e-01 1.768173575401306152e-01 1.558411307632923126e-02 2.500305175781250000e-01 -1.261690109968185425e-01 1.733736097812652588e-01 -5.019618198275566101e-02 3.665949404239654541e-01 2.174372673034667969e-01 -2.389722317457199097e-01 7.943245768547058105e-02
2.265623211860656738e-01 3.434545397758483887e-01 3.950981888920068741e-03 1.284301280975341797e-01 2.306323498487472534e-01 2.246398292481899261e-02 2.330208197236061096e-02 -9.627253562211990356e-02 -1.050995737314224243e-01 1.860125362873077393e-01 1.806264966726303101e-01 -4.943500831723213196e-02 1.155493035912513733e-01 -3.114936053752899170e-01 7.151395827531814575e-02 9.378771483898162842e-02 7.377855479717254639e-02 -1.258205771446228027e-01 6.671916693449020386e-02 7.379621267318725586e-02 4.768139496445655823e-02 2.743706703186035156e-01 1.127361282706260681e-01 -1.032254993915557861e-01 2.329601794481277466e-01 -1.538289058953523636e-02 3.976037800312042236e-01 1.078969091176986694e-01 2.306118607521057129e-01 3.382880985736846924e-01 -1.360422223806381226e-01 5.683104321360588074e-02
9.923233650624752045e-03 1.398738920688629150e-01 1.636137217283248901e-01 1.475165039300918579e-01 -1.383454799652099609e-01 1.642122305929660797e-02 -1.538922190666198730e-01 8.547686785459518433e-02 1.396179497241973877e-01 -6.830182671546936035e-02 2.702677808701992035e-02 -1.833404302597045898e-01 3.465543985366821289e-01 6.277872622013092041e-02 -5.530042946338653564e-02 1.103693097829818726e-01 5.613806471228599548e-02 7.388275861740112305e-02 1.253265142440795898e-01 1.491943839937448502e-03 -4.780991375446319580e-02 -3.514204025268554688e-01 4.245108962059020996e-01 -9.553591161966323853e-02 -4.121251776814460754e-02 7.463923096656799316e-02 -4.522916302084922791e-02 2.014013528823852539e-01 2.904722988605499268e-01 4.065539836883544922e-01 -1.830708533525466919e-01 1.055187135934829712e-01
4.193055629730224609e-02 3.155945241451263428e-01 2.066627591848373413e-01 9.612295031547546387e-02 1.281739920377731323e-01 -6.599198281764984131e-02 2.794622480869293213e-01 7.767894864082336426e-02 -1.559428591281175613e-02 9.054763615131378174e-02 2.734390497207641602e-01 2.071333676576614380e-01 -2.096185237169265747e-01 -1.178007349371910095e-01 -7.875533774495124817e-03 2.635909186210483313e-04 3.126139044761657715e-01 1.580454409122467041e-02 6.944633275270462036e-02 -7.430671155452728271e-02 -1.509050838649272919e-02 -1.883048266172409058e-01 4.665975272655487061e-02 -2.759936451911926270e-01 9.875945746898651123e-02 -5.703277140855789185e-02 -2.596767432987689972e-02 1.265791654586791992e-01 2.731070220470428467e-01 4.247146248817443848e-01 -1.274829506874084473e-01 1.857406497001647949e-01
-1.699997782707214355e-01 1.834741681814193726e-01 1.222904250025749207e-01 6.135979201644659042e-03 -6.797493249177932739e-02 2.367846071720123291e-01 -1.027286723256111145e-01 5.581503733992576599e-02 -4.648735374212265015e-02 1.686338037252426147e-01 -1.232294216752052307e-01 1.898876726627349854e-01 1.401634365320205688e-01 -1.039498895406723022e-01 -1.229545921087265015e-01 -9.395289421081542969e-02 1.945967227220535278e-01 -1.497480720281600952e-01 -2.189246565103530884e-01 -3.941249847412109375e-01 1.468800753355026245e-01 -2.977860346436500549e-02 3.236245512962341309e-01 -1.727237701416015625e-01 1.378198713064193726e-01 8.278069086372852325e-03 -9.147895872592926025e-02 -1.371335089206695557e-01 3.170646131038665771e-01 7.308178395032882690e-02 -3.478659987449645996e-01 -1.347249150276184082e-01
-1.852102726697921753e-01 5.365658923983573914e-02 5.933462642133235931e-03 2.111604064702987671e-01 -5.493876338005065918e-02 5.437428131699562073e-02 -1.336364746093750000e-01 -1.063175946474075317e-01 -1.825890243053436279e-01 1.197143942117691040e-01 -2.379997223615646362e-01 -1.048524864017963409e-02 1.740435361862182617e-01 -3.323639035224914551e-01 1.496657878160476685e-01 3.039309084415435791e-01 3.337847292423248291e-01 7.730899006128311157e-02 2.513838112354278564e-01 -1.540377885103225708e-01 9.782569855451583862e-02 -3.014532923698425293e-01 1.664930582046508789e-02 8.344589732587337494e-04 -4.912797361612319946e-02 -1.354197114706039429e-01 -4.694766178727149963e-02 6.954136490821838379e-02 1.895703226327896118e-01 1.712164580821990967e-01 -2.172338366508483887e-01 2.789899110794067383e-01
-1.058366745710372925e-01 -6.502965092658996582e-02 9.087414294481277466e-02 2.125975489616394043e-01 -2.892459556460380554e-02 2.788700461387634277e-01 -2.753926813602447510e-01 -1.213022768497467041e-01 1.897366158664226532e-02 1.326519697904586792e-01 -4.830094799399375916e-02 -2.734341323375701904e-01 8.593739569187164307e-02 -2.397567182779312134e-01 -2.585699260234832764e-01 1.517288293689489365e-02 2.280822545289993286e-01 8.832422643899917603e-02 1.528764069080352783e-01 -1.301166564226150513e-01 -5.267293378710746765e-02 1.773904822766780853e-02 -1.589265614748001099e-01 1.669059135019779205e-02 -1.464045196771621704e-01 4.406657442450523376e-02 -4.933820292353630066e-02 -1.885121613740921021e-01 4.681655466556549072e-01 7.245541363954544067e-02 -2.086988240480422974e-01 2.772359848022460938e-01
3.050282597541809082e-01 2.767007052898406982e-01 2.384377121925354004e-01 2.514395713806152344e-01 4.464879259467124939e-02 -1.356441080570220947e-01 -2.287656068801879883e-01 2.460766285657882690e-01 -5.332152917981147766e-02 4.073595628142356873e-03 -7.438725978136062622e-02 9.211025387048721313e-02 -1.055440753698348999e-01 -9.713274985551834106e-02 1.953107714653015137e-01 2.087695002555847168e-01 3.037041127681732178e-01 -1.855218410491943359e-02 7.256741821765899658e-02 -2.115841507911682129e-01 1.448873430490493774e-01 -1.168235689401626587e-01 -1.494933366775512695e-01 1.298273056745529175e-01 2.042658329010009766e-01 1.769199669361114502e-01 -6.490051746368408203e-02 1.745766699314117432e-01 9.511893242597579956e-02 2.743100225925445557e-01 -1.751224100589752197e-01 -1.368341445922851562e-01
1.054170727729797363e-01 2.154308557510375977e-01 3.922995179891586304e-02 1.402166187763214111e-01 -1.146510243415832520e-01 1.253551691770553589e-01 2.107914723455905914e-02 7.030083239078521729e-02 -1.346394419670104980e-01 1.338710337877273560e-01 7.840579748153686523e-02 3.481056774035096169e-03 -1.346328407526016235e-01 1.185802519321441650e-01 -3.607500344514846802e-02 4.963102564215660095e-02 4.656472802162170410e-01 1.211646869778633118e-01 2.647711522877216339e-02 -8.681172132492065430e-02 4.032467305660247803e-02 -3.486005365848541260e-01 2.242498397827148438e-01 -2.655149102210998535e-01 1.835338324308395386e-01 -9.147725999355316162e-02 3.503403365612030029e-01 1.880714148283004761e-01 1.762653589248657227e-01 -1.284349560737609863e-01 -2.779676020145416260e-01 -1.406341325491666794e-02
9.565172716975212097e-03 2.054039016366004944e-02 3.207187354564666748e-01 1.173433661460876465e-01 2.197816371917724609e-01 1.084781885147094727e-01 6.347551941871643066e-02 8.520983159542083740e-02 1.679058074951171875e-01 3.181999325752258301e-01 -1.237631868571043015e-02 -1.447050124406814575e-01 1.591909825801849365e-01 7.992414385080337524e-02 7.386254519224166870e-02 8.721932023763656616e-02 1.763111203908920288e-01 -3.697441220283508301e-01 -8.883351087570190430e-02 -3.264451920986175537e-01 6.278014183044433594e-02 -9.303443878889083862e-02 3.395888581871986389e-02 -2.639462947845458984e-01 1.281424164772033691e-01 -2.735530259087681770e-03 -6.785272061824798584e-02 -1.813541725277900696e-02 1.535301953554153442e-01 1.277371495962142944e-01 -4.302140176296234131e-01 6.451047211885452271e-02
8.335664123296737671e-02 1.909275352954864502e-01 9.766080975532531738e-02 6.655522622168064117e-03 1.566316932439804077e-01 -1.809623241424560547e-01 -1.640375852584838867e-01 -5.956046655774116516e-02 -4.041491821408271790e-02 1.647475510835647583e-01 4.963013902306556702e-02 -6.768801063299179077e-02 -5.004791542887687683e-02 5.466194078326225281e-02 1.940385699272155762e-01 1.252342611551284790e-01 3.209946155548095703e-01 -7.567609101533889771e-02 -2.738444805145263672e-01 -1.480029672384262085e-01 2.240427881479263306e-01 1.636081337928771973e-01 1.823457926511764526e-01 1.864344030618667603e-01 -9.624642133712768555e-02 -8.902061730623245239e-02 2.631533443927764893e-01 -9.593570977449417114e-02 5.241411924362182617e-01 1.601220965385437012e-01 -1.022472009062767029e-01 8.684971928596496582e-02
3.362340629100799561e-01 -1.798005849123001099e-01 4.893432557582855225e-02 4.864183068275451660e-02 -9.973284602165222168e-02 1.240145191550254822e-01 -4.244593158364295959e-02 9.739937633275985718e-02 2.190092951059341431e-01 2.918178215622901917e-02 2.832406163215637207e-01 -5.333339050412178040e-02 9.803210943937301636e-02 -5.141497850418090820e-01 1.419909894466400146e-01 1.571419388055801392e-01 9.225342422723770142e-02 -1.012476906180381775e-01 -2.047055065631866455e-01 -1.244785860180854797e-01 9.484636038541793823e-02 -2.084245681762695312e-01 8.970303088426589966e-02 -1.336027234792709351e-01 -2.306763199158012867e-04 -1.308472547680139542e-02 1.588753424584865570e-02 -1.250095367431640625e-01 1.628892123699188232e-01 3.513992130756378174e-01 -2.016821056604385376e-01 -3.614710643887519836e-02
-1.401676088571548462e-01 1.187296211719512939e-01 1.757836788892745972e-01 1.440512388944625854e-01 -4.810092598199844360e-02 -2.516272366046905518e-01 -1.692971438169479370e-01 1.567383110523223877e-01 -1.942046582698822021e-01 6.388379633426666260e-02 2.251505386084318161e-03 -2.533061802387237549e-01 -3.078275322914123535e-01 -2.113559842109680176e-01 -5.057808011770248413e-02 -1.837574541568756104e-01 3.570385575294494629e-01 -2.027790397405624390e-01 1.750523597002029419e-01 -4.331437125802040100e-02 2.064151316881179810e-01 -1.705645956099033356e-02 1.962010748684406281e-02 -3.376338183879852295e-01 1.223759204149246216e-01 6.660989671945571899e-02 -1.992283388972282410e-02 -9.398963302373886108e-02 2.469524145126342773e-01 1.669620424509048462e-01 -1.743611544370651245e-01 -8.789314329624176025e-02
-7.442466169595718384e-02 3.221416473388671875e-02 -1.672480404376983643e-01 9.381684660911560059e-02 -2.128889560699462891e-01 7.778458297252655029e-02 7.309763878583908081e-02 2.401381358504295349e-02 5.924171209335327148e-02 2.920821309089660645e-01 -7.389624416828155518e-02 4.630673676729202271e-02 -7.667732983827590942e-02 1.472705602645874023e-01 -1.345215439796447754e-01 -7.415931206196546555e-03 2.852836549282073975e-01 -1.060590073466300964e-01 -8.443846553564071655e-02 -3.110072314739227295e-01 -1.908276043832302094e-02 -2.037816047668457031e-01 6.379454582929611206e-02 -9.628938883543014526e-02 -8.850011229515075684e-02 -2.064753174781799316e-01 9.093757718801498413e-02 -1.005362439900636673e-02 4.683093428611755371e-01 2.724699378013610840e-01 -3.404973149299621582e-01 -1.927743852138519287e-01
1.559174805879592896e-01 7.902127504348754883e-02 2.393403500318527222e-01 5.277840420603752136e-02 -9.684884920716285706e-03 9.139213711023330688e-02 -2.244430482387542725e-01 -1.222196519374847412e-01 -1.097291633486747742e-01 2.673960924148559570e-01 1.478488892316818237e-01 -1.024571359157562256e-01 -1.421697586774826050e-01 -1.938261091709136963e-02 6.299755768850445747e-04 3.032639920711517334e-01 3.503518998622894287e-01 -2.618719823658466339e-02 2.637089975178241730e-02 -1.638014763593673706e-01 -1.849510818719863892e-01 6.053546443581581116e-02 4.646589979529380798e-02 9.177991002798080444e-02 2.944253087043762207e-01 -6.146244704723358154e-02 2.735012471675872803e-01 2.470395117998123169e-01 2.850345671176910400e-01 3.033065795898437500e-01 3.198137879371643066e-02 -8.480355888605117798e-02
2.379116266965866089e-01 -4.728673771023750305e-02 2.028521001338958740e-01 2.292517125606536865e-01 -2.254092693328857422e-01 -2.899989485740661621e-01 -1.198904961347579956e-01 2.170779109001159668e-01 -6.557948142290115356e-02 2.863532006740570068e-01 4.894453100860118866e-03 1.114682555198669434e-01 -5.795381590723991394e-02 -1.204103752970695496e-01 -1.910256445407867432e-01 7.728531211614608765e-02 1.062867864966392517e-01 1.876642554998397827e-01 -2.511356025934219360e-02 -2.774315178394317627e-01 2.565847635269165039e-01 -5.832439288496971130e-02 1.825730353593826294e-01 4.925162717700004578e-02 3.051243126392364502e-01 5.272058304399251938e-03 7.211527228355407715e-02 4.537691175937652588e-02 2.375724911689758301e-01 1.455168277025222778e-01 -2.808435559272766113e-01 7.742887735366821289e-02
-2.666072547435760498e-02 3.185329958796501160e-02 -1.392089277505874634e-01 1.388719081878662109e-01 1.113428734242916107e-02 2.738361060619354248e-01 -2.661512792110443115e-01 1.406078189611434937e-01 2.149655856192111969e-02 2.387913018465042114e-01 -2.328860573470592499e-02 -8.340204507112503052e-02 -1.721007674932479858e-01 1.474710702896118164e-01 -1.047345846891403198e-01 3.532220795750617981e-02 1.570470631122589111e-01 3.112892061471939087e-02 -1.168205738067626953e-01 -1.900990009307861328e-01 -4.455076530575752258e-02 -2.994814217090606689e-01 -9.734357148408889771e-02 -2.616315186023712158e-01 -1.602678000926971436e-01 -6.108924001455307007e-02 2.544873952865600586e-01 -1.072058528661727905e-01 3.027263581752777100e-01 3.782576620578765869e-01 -2.816182374954223633e-01 2.457510307431221008e-02
2.293270379304885864e-01 1.998020894825458527e-02 3.534265458583831787e-01 3.205417394638061523e-01 -8.220304548740386963e-02 2.348634451627731323e-01 -7.256792485713958740e-02 -4.373579472303390503e-02 -2.377450913190841675e-01 -5.036807060241699219e-02 1.063034981489181519e-01 -2.636363171041011810e-02 1.779164075851440430e-01 -1.599259823560714722e-01 1.925294101238250732e-01 -1.044209077954292297e-01 1.767614781856536865e-01 -2.301786281168460846e-02 1.219811290502548218e-02 -8.496581017971038818e-02 -1.782560795545578003e-01 -2.879821658134460449e-01 1.815999597311019897e-01 1.988733112812042236e-01 9.131360799074172974e-03 3.030323982238769531e-02 2.785378992557525635e-01 1.669015586376190186e-01 2.454285174608230591e-01 5.787805188447237015e-03 -1.459094882011413574e-01 -2.441689074039459229e-01
3.053301945328712463e-02 1.090866178274154663e-01 -7.484978437423706055e-02 -3.085895907133817673e-03 -1.939387619495391846e-01 3.285956755280494690e-02 -1.542267948389053345e-01 1.967972964048385620e-01 2.085439413785934448e-01 2.238654345273971558e-01 8.139043115079402924e-03 -5.068881809711456299e-02 -1.160842273384332657e-02 1.911282539367675781e-01 -6.318338960409164429e-02 1.376170516014099121e-01 3.921233415603637695e-01 6.222664192318916321e-02 -2.616124413907527924e-02 -1.076275035738945007e-01 -1.862273067235946655e-01 -2.267334908246994019e-01 1.922278255224227905e-01 -1.860434412956237793e-01 -3.875524923205375671e-02 -8.416722714900970459e-02 -4.773258790373802185e-02 9.405681490898132324e-02 5.222647786140441895e-01 1.916782557964324951e-01 -2.561735510826110840e-01 4.605367779731750488e-02
1.004643589258193970e-01 -6.060227751731872559e-02 1.420253068208694458e-01 4.924605600535869598e-03 -1.466231942176818848e-01 -7.007309794425964355e-02 8.364319801330566406e-03 1.163712050765752792e-02 -6.557725369930267334e-02 1.736992001533508301e-01 1.563453301787376404e-02 -4.112461209297180176e-02 -4.943665862083435059e-02 -6.490269303321838379e-02 7.320250570774078369e-02 -2.457354366779327393e-01 -1.963122375309467316e-02 3.758359849452972412e-01 2.154254540801048279e-02 -2.385312169790267944e-01 2.422047853469848633e-01 -2.119740098714828491e-01 3.980418145656585693e-01 -8.122937381267547607e-02 4.296477138996124268e-02 -2.330166399478912354e-01 5.920559051446616650e-04 -1.613523960113525391e-01 3.348627686500549316e-01 2.146650403738021851e-01 -3.451772630214691162e-01 5.870550870895385742e-02
1.444483846426010132e-01 6.565783172845840454e-02 -3.380176052451133728e-02 3.759297430515289307e-01 1.935941167175769806e-02 2.086856402456760406e-02 1.586828567087650299e-02 1.682053804397583008e-01 -8.516267687082290649e-02 1.704130768775939941e-01 -1.695355959236621857e-02 -2.418596595525741577e-01 1.354234945029020309e-02 -2.436012327671051025e-01 -1.064091175794601440e-01 2.890448868274688721e-01 3.435633182525634766e-01 2.147295698523521423e-02 1.259533762931823730e-01 -4.050874710083007812e-01 1.127630472183227539e-01 1.025447249412536621e-01 1.151877492666244507e-01 2.177957445383071899e-01 2.933563292026519775e-02 -6.792934238910675049e-02 1.316453963518142700e-01 -1.824490576982498169e-01 1.836155503988265991e-01 2.839055657386779785e-01 2.091763727366924286e-02 1.709575951099395752e-02
-3.707731142640113831e-02 3.661409392952919006e-02 2.731789350509643555e-01 8.767866343259811401e-02 -1.045357063412666321e-01 2.350735366344451904e-01 7.146539539098739624e-02 -1.382840424776077271e-01 -2.724227309226989746e-01 -7.293771952390670776e-02 -4.220447316765785217e-02 -1.996874362230300903e-01 1.780786961317062378e-01 -1.798157542943954468e-01 5.980319343507289886e-03 -2.839380875229835510e-02 2.436337321996688843e-01 -7.488868385553359985e-02 2.652762643992900848e-02 -2.378504574298858643e-01 1.108933910727500916e-01 -1.248402893543243408e-01 1.853768378496170044e-01 2.448944598436355591e-01 -4.294177889823913574e-02 -1.993378102779388428e-01 3.375117182731628418e-01 2.138517498970031738e-01 1.342791318893432617e-01 -2.231778763234615326e-02 -2.513560652732849121e-01 -3.332829773426055908e-01
9.179609268903732300e-02 1.088782772421836853e-01 2.253396362066268921e-01 5.895092338323593140e-02 -2.355444803833961487e-02 3.434135317802429199e-01 -3.932832181453704834e-02 3.223195299506187439e-02 -4.067444242537021637e-03 2.367814304307103157e-03 -1.222812905907630920e-01 -1.111525222659111023e-01 -1.452169716358184814e-01 1.210122853517532349e-01 -1.159009262919425964e-01 2.859129384160041809e-02 2.108683139085769653e-01 -1.524086743593215942e-01 -9.719008952379226685e-02 -1.917963288724422455e-02 9.427624195814132690e-02 -2.336931973695755005e-01 -1.221203152090311050e-02 -3.506899476051330566e-01 -4.668836947530508041e-03 1.868202388286590576e-01 4.799206256866455078e-01 1.953338831663131714e-02 1.593188494443893433e-01 3.797116577625274658e-01 -1.617513895034790039e-01 3.979515656828880310e-02
-1.244970597326755524e-03 1.103406026959419250e-01 3.927107155323028564e-01 2.046853750944137573e-01 -8.694119006395339966e-02 -7.969640195369720459e-02 2.397232353687286377e-01 2.699328958988189697e-01 -1.486565917730331421e-01 2.449150681495666504e-01 1.950266771018505096e-02 1.761017739772796631e-01 -8.533294498920440674e-02 -1.029138416051864624e-01 -1.290129274129867554e-01 -6.688251346349716187e-02 2.025638893246650696e-02 -8.003865182399749756e-02 -8.716590702533721924e-02 -1.428377479314804077e-01 3.349800705909729004e-01 -1.672243513166904449e-02 2.388963699340820312e-01 5.320917442440986633e-02 3.336336612701416016e-01 -1.045345366001129150e-01 2.971328496932983398e-01 8.633092045783996582e-03 2.709850966930389404e-01 6.037521362304687500e-02 -5.538593977689743042e-03 8.855307474732398987e-03
8.511727303266525269e-02 5.896313861012458801e-02 3.248080611228942871e-01 1.825935095548629761e-01 1.008915677666664124e-01 2.441879920661449432e-02 -7.278327643871307373e-02 -1.545372158288955688e-01 2.107003480195999146e-01 9.861715883016586304e-02 1.217089220881462097e-01 -2.169944643974304199e-01 -1.304878294467926025e-01 -1.298204064369201660e-01 1.334106028079986572e-01 -3.545358031988143921e-02 1.596037894487380981e-01 -8.800163865089416504e-03 6.721018999814987183e-02 -1.789444684982299805e-01 1.276356428861618042e-01 -5.604201555252075195e-02 8.054491132497787476e-03 -5.575907602906227112e-02 1.660109162330627441e-01 3.289691507816314697e-01 4.849676787853240967e-01 -1.265683490782976151e-02 2.519670724868774414e-01 1.379709392786026001e-01 -1.742895841598510742e-01 -2.698121964931488037e-01
-1.617768704891204834e-01 2.920246124267578125e-01 1.527038067579269409e-01 -8.935786783695220947e-02 -1.400488708168268204e-02 -1.349809616804122925e-01 -1.118550077080726624e-01 4.999444261193275452e-02 -6.749936193227767944e-02 8.078127354383468628e-02 8.906206488609313965e-02 -1.680466532707214355e-01 -1.919136494398117065e-01 -3.001717031002044678e-01 1.679817289113998413e-01 -2.514696419239044189e-01 4.625087678432464600e-01 1.200012397021055222e-02 3.030220046639442444e-02 2.570325508713722229e-02 1.049219742417335510e-01 2.972490713000297546e-02 -7.822002470493316650e-02 -2.869644761085510254e-01 2.386579364538192749e-01 7.560696452856063843e-02 2.214732766151428223e-01 2.545069716870784760e-02 2.263776361942291260e-01 1.599726825952529907e-01 -6.105687096714973450e-02 2.219066470861434937e-01
-7.353899534791707993e-03 1.905717104673385620e-01 7.034663856029510498e-02 2.254893034696578979e-01 -2.395688742399215698e-01 1.425322741270065308e-01 -2.188362926244735718e-01 -1.288757175207138062e-01 -2.204816192388534546e-01 4.168159365653991699e-01 7.440305501222610474e-02 -5.632629618048667908e-02 1.911303400993347168e-01 -9.061557799577713013e-02 3.700874745845794678e-01 -7.770973443984985352e-02 5.573298316448926926e-03 1.041500121355056763e-01 3.794910758733749390e-02 -8.479434996843338013e-02 8.146782964468002319e-02 -1.777624785900115967e-01 -9.192672558128833771e-03 -1.472750604152679443e-01 1.019924804568290710e-01 3.561271354556083679e-02 6.437351554632186890e-02 -7.057712879031896591e-03 3.807817697525024414e-01 1.653736680746078491e-01 1.823706328868865967e-01 -2.141014635562896729e-01
9.182935464195907116e-04 2.715035527944564819e-02 2.700327709317207336e-02 2.271856069564819336e-01 5.279311165213584900e-02 8.365635573863983154e-02 -2.038875222206115723e-02 -5.326143279671669006e-02 5.965054035186767578e-02 1.012800112366676331e-01 -1.356125324964523315e-01 -8.274041861295700073e-02 3.427409529685974121e-01 -2.718451023101806641e-01 3.836847841739654541e-01 1.236319541931152344e-01 2.615812122821807861e-01 2.054411172866821289e-01 2.718822062015533447e-01 -3.451863229274749756e-01 8.464787155389785767e-02 -1.284859776496887207e-01 1.976273208856582642e-02 -7.628229260444641113e-02 -8.197135478258132935e-02 -1.198332980275154114e-01 -3.696172311902046204e-02 1.181505396962165833e-01 1.151156425476074219e-01 2.821145951747894287e-01 -1.946623176336288452e-01 2.005809545516967773e-01
2.614359930157661438e-02 1.417781263589859009e-01 8.661461621522903442e-02 9.277466684579849243e-02 8.948701620101928711e-02 2.143826521933078766e-02 -2.483287900686264038e-01 2.982327640056610107e-01 3.966977819800376892e-02 1.232391819357872009e-01 4.799045249819755554e-02 2.211811393499374390e-01 -2.356508970260620117e-01 -1.796268969774246216e-01 4.378794729709625244e-01 6.272726505994796753e-02 2.198175713419914246e-02 9.100596606731414795e-02 -4.698605090379714966e-02 -3.174138069152832031e-01 1.849371939897537231e-02 -2.951990813016891479e-02 -2.688512578606605530e-02 6.896202266216278076e-02 2.607530355453491211e-01 1.665373146533966064e-02 2.671049535274505615e-01 2.017811872065067291e-02 9.457446634769439697e-02 2.281132042407989502e-01 -3.546503484249114990e-01 -8.589335530996322632e-02
1.040058210492134094e-01 2.721001626923680305e-03 -8.778278529644012451e-02 4.291826486587524414e-01 -2.406905777752399445e-02 7.837022840976715088e-02 6.630124151706695557e-02 2.114247828722000122e-01 -1.584363281726837158e-01 2.255599796772003174e-01 1.100325435400009155e-01 -3.099171519279479980e-01 -1.917262189090251923e-02 -2.939313948154449463e-01 9.979599714279174805e-02 2.177879363298416138e-01 3.196893632411956787e-01 -8.507382869720458984e-02 2.029443904757499695e-02 -2.679024934768676758e-01 1.941449046134948730e-01 -1.057736128568649292e-01 4.848195239901542664e-02 2.453538328409194946e-01 3.260310506448149681e-03 -1.241564452648162842e-01 3.146376088261604309e-02 -8.209732919931411743e-02 3.256618976593017578e-02 3.060402572154998779e-01 -2.104565128684043884e-02 4.235159978270530701e-02
1.488360911607742310e-01 2.064860016107559204e-01 2.598419785499572754e-01 -9.368598461151123047e-03 1.800830066204071045e-01 -1.101011876016855240e-02 1.951881311833858490e-02 -7.537358254194259644e-02 9.470456093549728394e-02 1.565414220094680786e-01 5.673244968056678772e-02 5.508766695857048035e-02 1.235931739211082458e-02 -1.295965313911437988e-01 1.410232186317443848e-01 9.473091922700405121e-03 3.632571995258331299e-01 -3.532474488019943237e-02 9.804345667362213135e-02 -2.161088585853576660e-01 -3.310020267963409424e-01 -9.230857342481613159e-02 3.538683652877807617e-01 -1.011992171406745911e-01 1.688953787088394165e-01 2.059704512357711792e-01 1.773360222578048706e-01 -2.507038228213787079e-02 2.633372247219085693e-01 3.539947271347045898e-01 9.750977158546447754e-02 4.561115801334381104e-02
1.967079006135463715e-02 4.749240353703498840e-02 7.424072921276092529e-02 1.351988594979047775e-02 -7.106907665729522705e-03 3.631116077303886414e-02 -3.771813213825225830e-01 2.093866765499114990e-01 4.834829270839691162e-02 6.103724241256713867e-02 1.797308474779129028e-01 -1.937334090471267700e-01 9.472379088401794434e-02 -2.935713231563568115e-01 -1.945206969976425171e-01 9.997336193919181824e-03 2.466739118099212646e-01 2.654769644141197205e-02 2.368557900190353394e-01 -7.005991041660308838e-02 2.110475003719329834e-01 -2.934081479907035828e-02 -3.807795047760009766e-02 -4.249334037303924561e-01 4.170197248458862305e-01 -3.856232762336730957e-02 1.028213575482368469e-01 5.564837530255317688e-02 3.806737437844276428e-02 2.326456606388092041e-01 -3.378960245754569769e-04 2.397192828357219696e-02
3.092980943620204926e-02 1.509127020835876465e-01 1.513102930039167404e-02 3.789291083812713623e-01 1.289069466292858124e-02 -4.910451546311378479e-02 5.072202533483505249e-02 1.188705023378133774e-02 -9.685604274272918701e-02 -1.909780204296112061e-01 3.919856250286102295e-01 -2.591412663459777832e-01 -6.688448786735534668e-02 -2.567346692085266113e-01 7.124874740839004517e-02 1.945244222879409790e-01 1.582222133874893188e-01 -2.250367850065231323e-01 -5.419867113232612610e-02 -1.933494955301284790e-01 -3.639850765466690063e-02 -2.255530655384063721e-02 4.513721168041229248e-02 -1.649498790502548218e-01 1.128731369972229004e-01 1.708414852619171143e-01 1.014111489057540894e-01 1.815985292196273804e-01 2.373412400484085083e-01 -2.941602654755115509e-02 -3.904482126235961914e-01 -7.270506024360656738e-02
-3.146795928478240967e-01 -6.916300952434539795e-02 1.407666653394699097e-01 1.287915259599685669e-01 -1.248583139386028051e-04 -9.469813108444213867e-02 7.838752865791320801e-02 -1.378842629492282867e-03 3.202382707968354225e-03 1.492818444967269897e-01 2.719630002975463867e-01 -2.167973220348358154e-01 4.239192605018615723e-01 -9.850055724382400513e-02 2.840099632740020752e-01 7.876800373196601868e-03 3.280422687530517578e-01 -1.445693820714950562e-01 -1.193633303046226501e-01 1.483973581343889236e-02 1.345752626657485962e-01 -3.359369337558746338e-01 1.075864955782890320e-01 -1.633195877075195312e-01 1.914757192134857178e-01 -3.511904925107955933e-02 1.268049776554107666e-01 6.594359874725341797e-02 1.580034345388412476e-01 -7.823671400547027588e-02 -1.605553179979324341e-01 -6.246473267674446106e-02
6.532805413007736206e-02 9.075404703617095947e-02 1.149039193987846375e-01 3.455835282802581787e-01 -1.452738046646118164e-01 -2.417826279997825623e-02 -1.521360129117965698e-01 -1.009039729833602905e-01 -3.571290969848632812e-01 3.793241679668426514e-01 6.317824590951204300e-03 1.492989510297775269e-01 1.585702449083328247e-01 -2.450961768627166748e-01 -3.300492838025093079e-02 1.447956413030624390e-01 8.791654556989669800e-02 -5.432742089033126831e-02 -1.710717678070068359e-01 -7.807876914739608765e-02 5.438316240906715393e-02 -2.679894566535949707e-01 1.909875497221946716e-02 -1.346381008625030518e-01 -3.152399882674217224e-02 -2.147561162710189819e-01 3.293512463569641113e-01 -1.512091010808944702e-01 -3.432983532547950745e-02 2.566094398498535156e-01 -1.950285956263542175e-02 1.168371811509132385e-01
6.368101388216018677e-02 1.682017929852008820e-03 2.269544638693332672e-02 5.238455906510353088e-02 1.043573319911956787e-01 2.050011605024337769e-01 -9.189186990261077881e-02 1.348266601562500000e-01 -1.860527098178863525e-01 1.055448725819587708e-01 1.072183772921562195e-01 1.839295774698257446e-01 7.369522005319595337e-02 1.343017816543579102e-01 1.186339836567640305e-02 -1.132577583193778992e-01 2.345671653747558594e-01 9.410504996776580811e-02 2.789172232151031494e-01 -6.417272239923477173e-02 -5.964133143424987793e-02 -3.183263838291168213e-01 1.529179364442825317e-01 -2.406273931264877319e-01 2.236189842224121094e-01 -6.445038318634033203e-02 3.904752731323242188e-01 1.959587782621383667e-01 2.479970753192901611e-01 -1.711605489253997803e-02 -3.804242610931396484e-01 4.598022997379302979e-02
-2.253921516239643097e-02 1.041451189666986465e-02 1.885533481836318970e-01 6.956709921360015869e-02 1.690702736377716064e-01 1.559628099203109741e-01 -2.090525031089782715e-01 -9.094822406768798828e-02 -7.712335139513015747e-02 6.155562400817871094e-02 -4.892023280262947083e-02 1.841453090310096741e-02 8.343207836151123047e-02 -2.378609031438827515e-01 -1.858734153211116791e-02 -1.358169168233871460e-01 2.795230448246002197e-01 1.075686514377593994e-01 -9.250710904598236084e-02 -2.902654558420181274e-02 -7.991841435432434082e-02 2.044006735086441040e-01 1.229325458407402039e-01 -2.683794796466827393e-01 2.001459747552871704e-01 1.011814698576927185e-01 6.225100755691528320e-01 1.003024280071258545e-01 2.678178250789642334e-02 8.256184309720993042e-02 -2.621834874153137207e-01 -2.734868973493576050e-02
9.384700097143650055e-03 4.844661336392164230e-03 1.281304657459259033e-01 2.024342119693756104e-01 -4.926829785108566284e-02 5.857550073415040970e-03 -4.899505898356437683e-02 -2.424203008413314819e-01 2.505272068083286285e-02 -2.080444395542144775e-01 2.891907691955566406e-01 -2.208998650312423706e-01 3.048515021800994873e-01 -1.973668783903121948e-01 -8.408782072365283966e-03 3.302131220698356628e-02 3.204280734062194824e-01 -2.128136157989501953e-01 -2.003113627433776855e-01 5.928876623511314392e-02 2.872128188610076904e-01 -3.597838878631591797e-01 1.581165241077542305e-03 -1.785337366163730621e-02 4.565047472715377808e-02 -1.791504174470901489e-01 3.743315488100051880e-02 -9.290178120136260986e-02 1.569685339927673340e-01 9.123239666223526001e-02 -2.959259152412414551e-01 -2.946744114160537720e-02
-8.627882599830627441e-02 1.462647765874862671e-01 -1.275227516889572144e-01 9.524508565664291382e-02 1.226098537445068359e-01 6.842358410358428955e-02 -1.928048580884933472e-02 2.079949527978897095e-01 -1.188377812504768372e-01 1.747003048658370972e-01 1.734444051980972290e-01 3.171077743172645569e-02 1.381219625473022461e-01 1.454175114631652832e-01 1.344722416251897812e-02 -8.023302257061004639e-02 2.974308729171752930e-01 2.867328375577926636e-02 1.757215708494186401e-01 -7.728604972362518311e-02 -1.664872840046882629e-02 -3.764538466930389404e-01 3.176178038120269775e-01 -2.431946694850921631e-01 3.478684127330780029e-01 8.090163767337799072e-02 2.568873763084411621e-01 1.130851730704307556e-01 2.395478338003158569e-01 8.344195783138275146e-02 -2.146009057760238647e-01 -1.225283667445182800e-01
-1.739099919795989990e-01 -1.664893329143524170e-02 7.586077600717544556e-02 1.819607913494110107e-01 -1.555535793304443359e-01 1.728927493095397949e-01 -9.180480986833572388e-02 1.092194207012653351e-02 -2.279354026541113853e-03 2.702895402908325195e-01 -7.616539299488067627e-02 -5.899873375892639160e-02 2.067597061395645142e-01 4.937836900353431702e-02 -1.159773543477058411e-01 6.944595277309417725e-02 4.182945787906646729e-01 3.417451679706573486e-02 -1.183046177029609680e-01 -2.573289871215820312e-01 8.856780081987380981e-02 2.890108898282051086e-02 1.428524255752563477e-01 -3.789807260036468506e-01 -1.679631322622299194e-01 -6.183396279811859131e-02 3.780716955661773682e-01 -1.870240867137908936e-01 -1.173410937190055847e-01 2.218401283025741577e-01 -3.653447702527046204e-02 -1.372564136981964111e-01
-1.326240599155426025e-01 1.186903342604637146e-01 3.468386232852935791e-01 1.533612608909606934e-01 2.127262204885482788e-01 -2.402355372905731201e-01 -1.764570623636245728e-01 5.082177370786666870e-02 -2.532483637332916260e-01 6.110929697751998901e-02 9.759882837533950806e-02 2.548650465905666351e-02 -2.997961454093456268e-02 -3.236692845821380615e-01 6.115450523793697357e-03 -9.986137971282005310e-03 2.180138975381851196e-01 -1.507358253002166748e-01 3.057991564273834229e-01 1.414185166358947754e-01 -9.944383054971694946e-04 -3.059748709201812744e-01 1.557769626379013062e-01 -6.158322468400001526e-02 1.377247869968414307e-01 -2.119263634085655212e-02 2.483906298875808716e-01 -1.259228438138961792e-01 4.141633585095405579e-02 2.650985419750213623e-01 -1.385203897953033447e-01 1.018967926502227783e-01
5.644062906503677368e-02 3.542926907539367676e-02 3.816306293010711670e-01 1.838390976190567017e-01 -2.208456993103027344e-01 -1.292820423841476440e-01 1.827925145626068115e-01 2.585224211215972900e-01 -2.417839691042900085e-02 2.258116006851196289e-01 -4.925088025629520416e-03 1.051256060600280762e-02 -8.975566923618316650e-02 -1.225014477968215942e-01 -1.737170815467834473e-01 -3.969009965658187866e-02 -5.744631960988044739e-02 1.226705461740493774e-01 5.586604773998260498e-02 -3.808935284614562988e-01 1.842005401849746704e-01 1.144695207476615906e-01 2.756315171718597412e-01 -5.663610622286796570e-02 5.463865771889686584e-02 -8.583909273147583008e-02 -1.179859265685081482e-01 -3.271824121475219727e-02 3.636196851730346680e-01 2.619053721427917480e-01 -1.546834558248519897e-01 3.182550892233848572e-02
-3.310463507659733295e-04 -2.320797592401504517e-01 2.742430008947849274e-02 3.136214911937713623e-01 -1.099866852164268494e-01 2.442435920238494873e-02 -1.311932504177093506e-01 -7.791116088628768921e-02 -1.451946329325437546e-02 2.170867919921875000e-01 2.597384154796600342e-01 4.069188237190246582e-02 -6.305976212024688721e-02 -1.554626673460006714e-01 3.010545969009399414e-01 1.560936570167541504e-01 2.342165857553482056e-01 -1.067767962813377380e-01 1.975411027669906616e-01 2.899060025811195374e-02 3.956131637096405029e-01 -6.416960060596466064e-02 3.514625877141952515e-02 -1.275577768683433533e-02 1.275077927857637405e-02 1.505507528781890869e-01 1.545706391334533691e-01 7.616887986660003662e-02 4.242126643657684326e-01 1.232398524880409241e-01 -1.659929454326629639e-01 8.991125226020812988e-02
1.537088900804519653e-01 1.852052062749862671e-01 4.791285097599029541e-01 2.731715738773345947e-01 -1.241527050733566284e-01 2.304593175649642944e-01 -1.405525058507919312e-01 3.119254112243652344e-01 2.922918200492858887e-01 3.938091993331909180e-01 -1.319931074976921082e-02 -9.107673168182373047e-02 1.107278838753700256e-01 7.886253297328948975e-02 1.408404409885406494e-01 2.872940897941589355e-02 -9.778825333341956139e-04 1.211924329400062561e-01 1.093348860740661621e-01 1.945769600570201874e-02 4.673710465431213379e-02 -1.228871941566467285e-01 7.538187503814697266e-02 4.100691899657249451e-02 1.028292775154113770e-01 -3.497030213475227356e-02 2.033511996269226074e-01 -2.084476314485073090e-02 1.601632982492446899e-01 -1.945130713284015656e-02 -5.908037349581718445e-02 1.714703291654586792e-01
-5.442754924297332764e-02 2.218619734048843384e-01 2.802265286445617676e-01 1.967472285032272339e-01 1.700148582458496094e-01 2.733850665390491486e-02 5.371941626071929932e-02 -3.260768949985504150e-02 -2.176245450973510742e-01 9.119530022144317627e-02 6.967274844646453857e-02 3.037467300891876221e-01 -1.913601309061050415e-01 -1.777461729943752289e-02 4.654653370380401611e-02 -5.881988629698753357e-02 1.765581816434860229e-01 9.882275760173797607e-02 1.194223389029502869e-01 -1.982776075601577759e-01 -3.311265259981155396e-02 -2.842861115932464600e-01 7.405950129032135010e-02 -2.470043152570724487e-01 5.157687142491340637e-02 -6.303270906209945679e-02 7.323884218931198120e-02 1.104563549160957336e-01 3.514100611209869385e-02 4.304849207401275635e-01 -2.674075365066528320e-01 2.764788866043090820e-01
-5.385807901620864868e-02 9.114052355289459229e-02 -2.292845211923122406e-02 1.199192553758621216e-01 3.862186148762702942e-02 1.898565590381622314e-01 -2.156721428036689758e-02 2.813893258571624756e-01 -3.548220545053482056e-02 -1.064348500221967697e-02 2.452156692743301392e-01 1.235593259334564209e-01 -3.444220125675201416e-02 3.104800544679164886e-02 8.044268935918807983e-03 1.265388280153274536e-01 3.747178018093109131e-01 2.513983100652694702e-02 1.397593915462493896e-01 1.550012081861495972e-01 -6.522326171398162842e-02 -1.576926857233047485e-01 -9.303001314401626587e-02 -1.182083263993263245e-01 2.073343098163604736e-01 -7.814908772706985474e-02 2.729780375957489014e-01 8.906228840351104736e-02 3.601301908493041992e-01 3.393309712409973145e-01 -1.091822609305381775e-01 -3.702037930488586426e-01
5.141443759202957153e-02 1.990326493978500366e-01 1.884875446557998657e-01 -7.494572550058364868e-02 1.789926886558532715e-01 8.838065713644027710e-02 2.009757794439792633e-02 -1.720665544271469116e-01 -1.750965565443038940e-01 3.899864107370376587e-02 1.096137017011642456e-01 -9.673950821161270142e-02 -1.470093578100204468e-01 -5.931137874722480774e-02 -6.794618815183639526e-02 -4.526210483163595200e-03 3.447635471820831299e-01 1.573786488734185696e-03 2.134217619895935059e-01 -1.213742941617965698e-01 -2.052140980958938599e-01 -2.821035087108612061e-01 -2.387456223368644714e-02 -4.714976996183395386e-02 1.005434095859527588e-01 -1.184115484356880188e-01 2.087976038455963135e-01 2.076862752437591553e-01 2.514120638370513916e-01 4.358833134174346924e-01 -5.018344894051551819e-02 3.052924275398254395e-01
6.596610695123672485e-02 1.874158382415771484e-01 8.414034731686115265e-03 1.995963603258132935e-01 -1.657433435320854187e-02 2.119754105806350708e-01 -2.769011259078979492e-01 -9.870809316635131836e-02 -2.689525187015533447e-01 3.828964233398437500e-01 -1.466043852269649506e-02 -1.322169303894042969e-01 6.972236931324005127e-02 -1.843626201152801514e-01 1.443277448415756226e-01 -3.898027911782264709e-02 5.148825701326131821e-03 6.575321406126022339e-02 -5.287946388125419617e-02 -2.732063271105289459e-02 2.451477050781250000e-01 -4.190216064453125000e-01 7.139644771814346313e-02 -1.086690798401832581e-01 5.254419893026351929e-02 -3.494197502732276917e-02 6.768110394477844238e-02 8.416912704706192017e-02 2.412944734096527100e-01 3.026694059371948242e-01 1.939398348331451416e-01 -1.660699248313903809e-01
5.154278874397277832e-02 2.341838926076889038e-01 -2.110953675583004951e-03 -3.230620548129081726e-02 7.309935986995697021e-02 -6.307318806648254395e-02 -3.134616091847419739e-02 1.831640899181365967e-01 -7.892253925092518330e-04 -4.798755515366792679e-03 2.832406200468540192e-02 -3.151490092277526855e-01 6.671035289764404297e-02 -2.038255631923675537e-01 4.002726078033447266e-02 -1.251365244388580322e-01 2.170545309782028198e-01 1.321267783641815186e-01 1.642614454030990601e-01 -8.044706284999847412e-02 2.827494442462921143e-01 4.708047583699226379e-02 5.731743946671485901e-02 -3.854258954524993896e-01 4.410412013530731201e-01 4.192002583295106888e-03 1.586856693029403687e-01 -1.308883875608444214e-01 2.618973255157470703e-01 2.541874349117279053e-01 -5.833790451288223267e-02 1.694696098566055298e-01
2.108495309948921204e-02 7.771011441946029663e-02 2.817858755588531494e-01 2.487444728612899780e-01 -6.016419082880020142e-02 1.133413314819335938e-01 -2.144630700349807739e-01 1.545438170433044434e-01 -7.217896729707717896e-02 -5.049324035644531250e-02 -1.161362379789352417e-01 -1.170972064137458801e-01 -6.154031679034233093e-02 2.069434523582458496e-01 -1.931156516075134277e-01 2.124135494232177734e-01 -5.087485164403915405e-02 -1.553012132644653320e-01 -4.910704866051673889e-02 -1.276361346244812012e-01 1.141884624958038330e-01 -2.906989157199859619e-01 -1.227739825844764709e-01 -1.874670088291168213e-01 -4.093378409743309021e-02 1.691618114709854126e-01 3.284516334533691406e-01 -7.866175472736358643e-02 3.248074054718017578e-01 3.075951337814331055e-01 -2.189832478761672974e-01 1.277167350053787231e-01
1.805807054042816162e-01 1.903245747089385986e-01 1.023033335804939270e-01 2.202524989843368530e-01 -6.572869420051574707e-02 2.088230103254318237e-01 -7.284770160913467407e-02 9.454834461212158203e-02 7.514813914895057678e-03 -8.941002190113067627e-02 -1.378914862871170044e-01 -4.896933212876319885e-03 3.667782992124557495e-02 1.368771493434906006e-01 -1.099629998207092285e-01 6.782735884189605713e-02 2.885510623455047607e-01 -8.959670364856719971e-02 -5.876866728067398071e-02 5.134593229740858078e-03 8.276415988802909851e-03 -8.961784094572067261e-02 -1.379790902137756348e-01 -3.658321499824523926e-01 -2.335485536605119705e-03 2.803023457527160645e-01 3.299786150455474854e-01 -1.183123514056205750e-02 2.909131646156311035e-01 4.249849319458007812e-01 -1.881879866123199463e-01 -4.643434286117553711e-02
-2.198941707611083984e-01 -1.662763655185699463e-01 -9.012932889163494110e-03 -3.721796721220016479e-02 -1.505344957113265991e-01 1.031843721866607666e-01 -1.059122681617736816e-01 -1.845679283142089844e-01 1.333343535661697388e-01 -3.474617004394531250e-02 1.468309909105300903e-01 -4.611238241195678711e-01 -1.654683053493499756e-02 -2.393134385347366333e-01 2.316467761993408203e-01 -5.323287099599838257e-02 2.590157091617584229e-01 -1.701659150421619415e-02 -4.175471886992454529e-02 -4.178111627697944641e-02 3.785621523857116699e-01 -1.565749645233154297e-01 1.394571065902709961e-01 -4.164038598537445068e-02 1.024219989776611328e-01 -2.557084560394287109e-01 1.536165326833724976e-01 1.030860394239425659e-01 1.578842848539352417e-01 1.535550504922866821e-01 -2.412720471620559692e-01 -5.261491518467664719e-03
-1.293602883815765381e-01 2.260547727346420288e-01 2.352257370948791504e-01 1.575037688016891479e-01 7.485778629779815674e-02 3.561885654926300049e-02 2.561514079570770264e-01 1.672498434782028198e-01 2.132188230752944946e-01 1.259610336273908615e-02 -3.157813847064971924e-02 -4.681803658604621887e-02 1.165094748139381409e-01 -2.485252767801284790e-01 1.849202439188957214e-02 4.292239318601787090e-04 2.925919890403747559e-01 -1.561519652605056763e-01 2.440173625946044922e-01 -1.425270289182662964e-01 4.960156977176666260e-02 -1.875848174095153809e-01 -4.727879911661148071e-02 -1.502674520015716553e-01 4.101480841636657715e-01 3.461090847849845886e-02 3.810371160507202148e-01 -1.246095001697540283e-01 7.278891652822494507e-02 1.435724943876266479e-01 7.011211663484573364e-02 1.174636110663414001e-01
-1.073657646775245667e-01 3.641662001609802246e-01 1.552044451236724854e-01 1.272329986095428467e-01 2.027050852775573730e-01 2.750666141510009766e-01 1.282211672514677048e-02 8.964059501886367798e-02 4.962440580129623413e-02 1.950627714395523071e-01 1.843589693307876587e-01 2.791438102722167969e-01 -2.050108462572097778e-01 -1.216662898659706116e-01 1.318250596523284912e-01 -2.046692650765180588e-03 2.798871994018554688e-01 5.473647639155387878e-02 -1.110345032066106796e-02 -2.352325618267059326e-01 -4.530348256230354309e-02 -2.187640666961669922e-01 5.333180353045463562e-02 -2.006140351295471191e-01 -4.498619213700294495e-02 1.288119517266750336e-02 1.083148792386054993e-01 -1.209619268774986267e-01 2.030453085899353027e-01 2.994524240493774414e-01 -6.166039407253265381e-02 2.663581967353820801e-01
-2.171018272638320923e-01 2.338770329952239990e-01 -2.467048168182373047e-02 4.346293583512306213e-02 -1.289059221744537354e-01 2.524300217628479004e-01 -6.136860698461532593e-02 -1.058367788791656494e-01 -1.421255525201559067e-02 2.603099644184112549e-01 1.122050657868385315e-01 4.759715124964714050e-02 3.213344141840934753e-02 5.570089444518089294e-02 -1.354095060378313065e-02 -5.107126384973526001e-02 1.137299239635467529e-01 -2.480948269367218018e-01 -2.226330637931823730e-01 -2.949723601341247559e-01 2.120665311813354492e-01 -7.798017561435699463e-02 3.952928781509399414e-01 -3.173573017120361328e-01 1.154749169945716858e-01 -2.142033427953720093e-01 8.535099774599075317e-02 6.240708753466606140e-02 2.313634157180786133e-01 1.372929662466049194e-01 -2.186255902051925659e-01 3.102392144501209259e-02
3.921874165534973145e-01 4.515258967876434326e-02 3.843929246068000793e-02 2.775080800056457520e-01 -7.955896854400634766e-02 -8.009450882673263550e-02 -1.191950067877769470e-01 -9.812197834253311157e-02 8.865996450185775757e-02 3.477758467197418213e-01 6.883060187101364136e-02 7.761451881378889084e-03 -5.681947618722915649e-02 -1.772699058055877686e-01 1.396237313747406006e-01 9.134041517972946167e-02 2.696344256401062012e-01 -3.576225042343139648e-02 1.050848215818405151e-01 -1.630797833204269409e-01 -1.034291461110115051e-01 6.875223666429519653e-02 1.872069239616394043e-01 -1.119285300374031067e-01 2.504123449325561523e-01 2.579002268612384796e-02 1.734709739685058594e-01 2.309198230504989624e-01 3.302245140075683594e-01 2.737162709236145020e-01 1.556469500064849854e-01 -5.816795304417610168e-02
-6.712841242551803589e-02 -1.950036138296127319e-01 2.756285071372985840e-01 4.944031685590744019e-02 -1.416189875453710556e-02 5.895634368062019348e-02 -7.718396373093128204e-03 -9.627295285463333130e-02 6.130852922797203064e-02 -3.481527790427207947e-02 1.256612092256546021e-01 -9.310418367385864258e-02 -5.981759354472160339e-02 -2.202462553977966309e-01 1.731087416410446167e-01 7.697405666112899780e-02 1.544364988803863525e-01 -1.904833167791366577e-01 -1.760427802801132202e-01 1.844442933797836304e-01 2.073449045419692993e-01 -2.638337910175323486e-01 4.939074516296386719e-01 -1.238174140453338623e-01 4.636737331748008728e-02 -2.037127465009689331e-01 4.428765550255775452e-02 -1.944328695535659790e-01 3.085910975933074951e-01 1.203847229480743408e-01 -1.686866283416748047e-01 -1.732858121395111084e-01
1.261780411005020142e-01 -1.914092153310775757e-01 2.416394203901290894e-01 1.783768385648727417e-01 1.617700755596160889e-01 4.004595801234245300e-02 2.123415768146514893e-01 -2.191416919231414795e-01 -1.368242651224136353e-01 5.304334312677383423e-02 3.124964237213134766e-01 -5.253951065242290497e-03 2.081537395715713501e-01 -2.024726718664169312e-01 7.477883249521255493e-02 -6.118558347225189209e-02 2.864831984043121338e-01 -1.346177514642477036e-02 -1.090591475367546082e-01 1.906216442584991455e-01 9.437789022922515869e-02 -2.389298230409622192e-01 8.290879428386688232e-02 7.367391139268875122e-02 -1.004703119397163391e-01 -3.224886953830718994e-02 3.330255150794982910e-01 2.259045243263244629e-01 2.991707921028137207e-01 9.145168960094451904e-02 -1.692602634429931641e-01 -1.228996813297271729e-01
-6.765258312225341797e-02 -2.065209150314331055e-01 1.016587242484092712e-01 3.761107921600341797e-01 -8.188179880380630493e-02 1.787305325269699097e-01 -3.064043521881103516e-01 -1.189979910850524902e-01 -5.881472304463386536e-02 1.663358323276042938e-02 -1.776315420866012573e-01 -5.169262364506721497e-02 6.322082877159118652e-02 -8.775160461664199829e-02 -6.850468367338180542e-02 1.112975738942623138e-02 2.153443992137908936e-01 -3.988663107156753540e-02 2.801123857498168945e-01 1.094852760434150696e-02 3.808187544345855713e-01 2.023898512125015259e-01 1.501659750938415527e-01 -6.869103014469146729e-02 -6.199836730957031250e-02 -2.444613426923751831e-01 1.358504742383956909e-01 -2.577195130288600922e-02 2.633256912231445312e-01 2.940624356269836426e-01 -8.066824823617935181e-02 1.223319545388221741e-01
6.972029805183410645e-02 3.617083728313446045e-01 5.850704386830329895e-02 3.614959120750427246e-01 2.170768976211547852e-01 1.778981275856494904e-02 -9.366493672132492065e-02 -9.710787795484066010e-03 7.273268699645996094e-02 1.399531811475753784e-01 9.094218909740447998e-02 9.784354269504547119e-02 -2.128071486949920654e-01 -1.624527126550674438e-01 3.197842836380004883e-01 1.266224980354309082e-01 3.097927272319793701e-01 -3.797820582985877991e-02 1.682490669190883636e-02 -1.729020029306411743e-01 -1.954644620418548584e-01 -1.041446700692176819e-01 1.660113632678985596e-01 -3.097409149631857872e-03 1.986947208642959595e-01 1.914840042591094971e-01 1.049754768610000610e-01 1.322335302829742432e-01 2.675509154796600342e-01 2.093229293823242188e-01 -1.082032918930053711e-01 7.232508063316345215e-02
1.270577311515808105e-02 4.242044687271118164e-02 7.764857262372970581e-02 1.129524782299995422e-01 -5.917486734688282013e-03 -1.506094187498092651e-01 1.217652261257171631e-01 -1.733832061290740967e-01 7.419159263372421265e-02 -2.703052945435047150e-02 2.365301251411437988e-01 -1.855675429105758667e-01 1.734294891357421875e-01 -4.151069521903991699e-01 1.383332312107086182e-01 1.135441511869430542e-01 2.570108473300933838e-01 7.802084833383560181e-02 2.902361191809177399e-02 9.055694937705993652e-02 8.313713967800140381e-02 -2.671863734722137451e-01 2.642525732517242432e-01 8.916154503822326660e-02 -1.079281121492385864e-01 3.349979594349861145e-02 1.417144201695919037e-03 2.919297814369201660e-01 3.502975702285766602e-01 3.276139795780181885e-01 -8.146543055772781372e-02 -9.312351047992706299e-02
-1.766659505665302277e-02 8.124592900276184082e-02 1.898905336856842041e-01 2.368407510221004486e-02 -1.916402019560337067e-02 1.719363778829574585e-01 -3.898354619741439819e-02 1.667301058769226074e-01 -1.473412811756134033e-01 -1.052205339074134827e-01 -1.011473983526229858e-01 -2.308768182992935181e-01 1.957490742206573486e-01 -1.281433459371328354e-02 -2.761962115764617920e-01 -8.512204512953758240e-03 1.861402392387390137e-01 -1.433367561548948288e-02 -1.184996366500854492e-01 -2.615734636783599854e-01 1.075892969965934753e-01 -1.696428656578063965e-01 -1.215734407305717468e-01 -3.341760039329528809e-01 -6.785096228122711182e-02 -1.066873315721750259e-02 3.750780820846557617e-01 1.331025362014770508e-01 4.580244719982147217e-01 1.593203544616699219e-01 1.650900579988956451e-02 5.815090984106063843e-02
-6.037632003426551819e-03 4.805896058678627014e-02 1.847003698348999023e-01 -4.635116830468177795e-02 -8.745226263999938965e-02 3.805778175592422485e-02 -2.401508577167987823e-02 -2.613289952278137207e-01 1.367912739515304565e-01 1.157592460513114929e-01 3.398776054382324219e-01 -4.114695489406585693e-01 3.369419276714324951e-01 -2.923725247383117676e-01 1.403114944696426392e-01 -3.185840696096420288e-02 1.326028704643249512e-01 4.163172468543052673e-02 1.553689390420913696e-01 -2.416661977767944336e-01 2.119028568267822266e-01 1.618162989616394043e-01 9.063301235437393188e-02 -2.456489354372024536e-01 1.868529170751571655e-01 -1.219757460057735443e-02 1.275802552700042725e-01 -1.355125103145837784e-02 1.540639102458953857e-01 1.376546174287796021e-01 -9.660550951957702637e-02 4.161183908581733704e-02
-2.450606785714626312e-02 1.374055445194244385e-01 1.846137493848800659e-01 8.286274224519729614e-02 -1.568048447370529175e-01 3.551972657442092896e-02 -7.273148000240325928e-02 1.209368109703063965e-01 1.592784821987152100e-01 4.861623048782348633e-01 1.084176674485206604e-01 3.541886210441589355e-01 3.881688416004180908e-02 -2.062183022499084473e-01 -4.547411203384399414e-02 -4.519189149141311646e-02 1.647402346134185791e-01 -1.050518639385700226e-02 -1.286055520176887512e-02 -2.355072349309921265e-01 2.142230272293090820e-01 -3.196965530514717102e-02 -1.363187190145254135e-02 -1.652981191873550415e-01 -8.221587538719177246e-02 -8.285883069038391113e-02 4.002266526222229004e-01 -2.445699870586395264e-01 -5.036923661828041077e-02 -6.130224466323852539e-02 -1.818096339702606201e-01 -1.283086240291595459e-01
-1.315395981073379517e-01 -1.962604746222496033e-02 -3.053693287074565887e-02 -2.964765578508377075e-02 1.184384897351264954e-01 8.472821861505508423e-02 -6.853365153074264526e-02 -1.788271069526672363e-01 -4.911984782665967941e-03 8.353976905345916748e-02 4.026467502117156982e-01 8.475369960069656372e-02 1.373683810234069824e-01 -2.687632143497467041e-01 -2.732465788722038269e-02 2.277935147285461426e-01 3.039459288120269775e-01 -8.381151407957077026e-02 9.600067138671875000e-02 2.791372314095497131e-02 -9.346718899905681610e-03 1.908225417137145996e-01 3.305909037590026855e-01 -6.228082999587059021e-02 2.161534279584884644e-01 -5.360891297459602356e-02 1.584375351667404175e-01 -7.449702918529510498e-02 2.335164099931716919e-01 3.623910546302795410e-01 -2.760040462017059326e-01 -3.479269146919250488e-02
2.506510615348815918e-01 5.437186732888221741e-02 1.063422188162803650e-01 1.048351004719734192e-01 5.387577041983604431e-02 1.867291927337646484e-01 -1.548288762569427490e-02 1.414857357740402222e-01 -1.655414700508117676e-01 2.541000843048095703e-01 9.641202539205551147e-02 -3.836046457290649414e-01 -5.446359980851411819e-03 -1.013352945446968079e-01 1.594245284795761108e-01 6.287439912557601929e-02 2.705553174018859863e-01 -2.579169273376464844e-01 4.486276954412460327e-02 -3.516972661018371582e-01 -1.319174170494079590e-01 8.468125015497207642e-02 1.912221610546112061e-01 3.119084611535072327e-02 1.444145143032073975e-01 -1.296340376138687134e-01 2.088756710290908813e-01 1.948635429143905640e-01 2.347317785024642944e-01 2.440994679927825928e-01 4.493375122547149658e-02 4.798923060297966003e-02
6.417809426784515381e-02 1.120526045560836792e-01 -8.875886350870132446e-02 4.869031906127929688e-01 1.944711804389953613e-02 -3.850607946515083313e-02 -6.024807691574096680e-02 2.878269553184509277e-01 1.420553177595138550e-01 1.474829167127609253e-01 3.585340976715087891e-01 2.647378481924533844e-03 -2.230851650238037109e-01 -2.112939953804016113e-01 -9.379264712333679199e-02 1.946205645799636841e-01 1.456295102834701538e-01 -2.072014287114143372e-02 2.027129083871841431e-01 9.540652483701705933e-02 -2.180055715143680573e-02 2.374792657792568207e-02 1.934419386088848114e-02 -1.706726700067520142e-01 -9.895240515470504761e-02 2.330330014228820801e-01 1.760220229625701904e-01 -1.058700457215309143e-01 -2.189531951444223523e-04 2.666974663734436035e-01 -2.420093268156051636e-01 -1.036725658923387527e-02
4.276642948389053345e-02 -1.056577265262603760e-01 7.302724570035934448e-02 2.236551791429519653e-01 -1.352558881044387817e-01 2.015670388936996460e-01 -1.666751205921173096e-01 1.590317785739898682e-01 9.573958069086074829e-02 5.339870229363441467e-02 2.858872413635253906e-01 2.885320782661437988e-02 1.788086257874965668e-02 -3.648825287818908691e-01 3.430030122399330139e-02 -3.344183042645454407e-02 2.849840819835662842e-01 -9.049846231937408447e-02 1.689471900463104248e-01 1.595253795385360718e-01 1.463322434574365616e-02 -1.730061769485473633e-01 1.383424252271652222e-01 1.222268566489219666e-01 1.271096915006637573e-01 1.107275187969207764e-01 8.062697201967239380e-02 3.309417366981506348e-01 1.972170621156692505e-01 1.461157947778701782e-01 -4.046410024166107178e-01 1.152492091059684753e-01
6.860319525003433228e-02 -6.573297549039125443e-03 2.201049646828323603e-04 2.912598662078380585e-02 -1.208182424306869507e-01 -1.913296245038509369e-02 -9.224853664636611938e-02 -1.616412699222564697e-01 1.165956482291221619e-01 2.811410129070281982e-01 -3.847084939479827881e-01 -2.870812416076660156e-01 -6.087782979011535645e-02 1.076156869530677795e-01 4.308556765317916870e-02 -1.915548294782638550e-01 1.955201625823974609e-01 -5.231075733900070190e-02 4.960704222321510315e-02 -1.931497752666473389e-01 1.469070762395858765e-01 -2.145671099424362183e-01 1.644439548254013062e-01 -8.294443786144256592e-02 -1.017440408468246460e-01 -2.437932938337326050e-01 1.091405302286148071e-01 -1.402985453605651855e-01 2.748216986656188965e-01 2.624032795429229736e-01 -3.603805899620056152e-01 -9.999901801347732544e-02
-7.766443490982055664e-02 2.310271561145782471e-01 2.313190549612045288e-01 -6.443778425455093384e-02 -2.311802953481674194e-01 2.472718618810176849e-02 -1.510687470436096191e-01 1.456268727779388428e-01 2.821521647274494171e-02 -6.536166369915008545e-02 -8.480308577418327332e-03 2.215967774391174316e-01 -1.929371953010559082e-01 -3.018564581871032715e-01 6.781201809644699097e-02 1.093279346823692322e-01 4.093557298183441162e-01 -1.330773979425430298e-01 6.351067125797271729e-02 -2.421931922435760498e-01 -9.482553601264953613e-02 -2.037527412176132202e-01 2.779841423034667969e-01 -2.296893298625946045e-01 1.836127340793609619e-01 1.068222243338823318e-02 1.369282156229019165e-01 1.048010140657424927e-01 2.137419879436492920e-01 7.912836223840713501e-02 6.113531813025474548e-02 1.948173344135284424e-01
-1.675896346569061279e-01 4.319848865270614624e-02 1.536094248294830322e-01 1.043849289417266846e-01 8.205740153789520264e-02 3.348816931247711182e-02 1.091799363493919373e-01 -1.251852214336395264e-01 -3.994411528110504150e-01 1.010011360049247742e-01 1.579346880316734314e-02 -1.014895550906658173e-02 1.393222361803054810e-01 -3.371770679950714111e-01 1.703013330698013306e-01 2.943323552608489990e-01 3.352989852428436279e-01 1.890535801649093628e-01 1.771384850144386292e-02 -6.323802471160888672e-02 2.567551434040069580e-01 -1.503299474716186523e-01 -1.284389793872833252e-01 -6.967624276876449585e-02 5.656336620450019836e-02 -2.156835198402404785e-01 -1.605208516120910645e-01 1.187024731189012527e-02 2.116544693708419800e-01 2.833403944969177246e-01 -1.015316396951675415e-01 8.888898044824600220e-02
7.389514148235321045e-02 2.905234694480895996e-02 1.076800152659416199e-01 3.613946735858917236e-01 -2.106650769710540771e-01 5.476074293255805969e-02 -5.990629270672798157e-02 1.375034749507904053e-01 -2.494619637727737427e-01 3.214680776000022888e-02 -3.388903662562370300e-02 -1.292810738086700439e-01 1.341166198253631592e-01 -1.353845000267028809e-01 -2.238550186157226562e-01 -1.020667701959609985e-01 1.861547380685806274e-01 1.648640334606170654e-01 -9.939769655466079712e-02 -3.885193169116973877e-01 2.489717304706573486e-01 -1.488017141819000244e-01 4.156054556369781494e-02 -1.677003949880599976e-01 2.270587533712387085e-02 1.571522653102874756e-01 5.335298553109169006e-02 -2.687793374061584473e-01 2.912231385707855225e-01 -1.121208295226097107e-01 -1.670403778553009033e-01 -2.035239785909652710e-01
-6.395581364631652832e-02 4.020686820149421692e-02 9.923437237739562988e-02 3.663369417190551758e-01 -2.266879379749298096e-01 4.936945810914039612e-02 -7.963819801807403564e-02 2.755130454897880554e-02 1.611837148666381836e-01 4.070236384868621826e-01 -1.439305692911148071e-01 -7.290747016668319702e-02 1.234249174594879150e-01 -2.451934963464736938e-01 -1.513861864805221558e-01 8.926346153020858765e-02 1.755570024251937866e-01 -6.154608353972434998e-02 -1.852810233831405640e-01 -9.103275835514068604e-02 1.161577180027961731e-01 -1.723609715700149536e-01 -1.065143290907144547e-02 2.675894796848297119e-01 -1.076640840619802475e-02 -2.084159702062606812e-01 1.021026298403739929e-01 -1.758342683315277100e-01 2.720564976334571838e-02 3.811899423599243164e-01 -1.242132708430290222e-01 1.639637202024459839e-01
-4.787117987871170044e-02 -2.897623777389526367e-01 -1.289515495300292969e-01 1.559715569019317627e-01 4.513452947139739990e-02 -3.924398124217987061e-02 1.157172843813896179e-01 -2.625280618667602539e-02 8.885336667299270630e-02 1.612998396158218384e-01 1.430652886629104614e-01 -2.126378566026687622e-01 1.398390531539916992e-01 2.464703842997550964e-02 1.161597445607185364e-01 7.284439634531736374e-04 1.223991736769676208e-01 -3.226593136787414551e-02 -1.843323856592178345e-01 -2.620141804218292236e-01 1.535104773938655853e-02 1.881928443908691406e-01 2.241658717393875122e-01 -2.639944106340408325e-02 3.059718906879425049e-01 -9.174464643001556396e-02 4.738929867744445801e-01 -2.144897878170013428e-01 3.064831197261810303e-01 1.623236238956451416e-01 -1.540009677410125732e-01 -4.134794231504201889e-03
7.131114602088928223e-02 8.614245057106018066e-02 -7.870025187730789185e-02 6.164345517754554749e-02 -8.506888151168823242e-02 1.284854561090469360e-01 -1.022120565176010132e-01 2.836268860846757889e-03 -3.308396935462951660e-01 4.551376402378082275e-02 8.418797515332698822e-03 -1.348630040884017944e-01 4.914811626076698303e-02 -2.928363680839538574e-01 2.059644758701324463e-01 3.734621405601501465e-02 3.086476325988769531e-01 1.817935407161712646e-01 -2.600971460342407227e-01 6.488265097141265869e-02 -5.728711374104022980e-03 -2.976131439208984375e-01 4.040715098381042480e-02 2.089868485927581787e-02 2.933582663536071777e-01 -1.889089494943618774e-01 2.825399041175842285e-01 -5.193768441677093506e-02 2.950235903263092041e-01 1.629087030887603760e-01 1.809884309768676758e-01 -2.001860737800598145e-01
-1.359008625149726868e-02 -6.121386587619781494e-02 1.523298919200897217e-01 -5.038978531956672668e-02 -1.752333939075469971e-01 9.173952043056488037e-02 -1.052398979663848877e-01 1.371066570281982422e-01 1.529419869184494019e-01 3.781959787011146545e-02 2.291943579912185669e-01 -4.506600201129913330e-01 1.035552993416786194e-01 -2.732063531875610352e-01 1.952366679906845093e-01 1.863960027694702148e-01 2.204675823450088501e-01 1.074028387665748596e-01 1.081204935908317566e-01 3.692263737320899963e-03 1.141490340232849121e-01 2.217656187713146210e-02 4.400428384542465210e-02 -1.203551515936851501e-01 2.479986101388931274e-01 -1.009203493595123291e-01 2.123359739780426025e-01 2.574201822280883789e-01 3.552685081958770752e-01 -2.784705534577369690e-02 -2.055583149194717407e-01 -9.263841807842254639e-02
9.006372094154357910e-02 2.135142683982849121e-01 7.877301424741744995e-02 3.087571263313293457e-01 -4.123204573988914490e-02 8.109042793512344360e-02 1.188700795173645020e-01 2.136715799570083618e-01 -7.844208180904388428e-02 1.738560050725936890e-01 -4.555834084749221802e-02 1.248725503683090210e-01 -1.104113385081291199e-01 4.571503773331642151e-02 4.048926532268524170e-01 1.443387120962142944e-01 3.731385469436645508e-01 -1.103044673800468445e-01 -6.789755821228027344e-02 -2.552938461303710938e-01 5.776784941554069519e-02 -1.112052612006664276e-02 5.175770819187164307e-02 2.518980503082275391e-01 2.035320401191711426e-01 1.333170384168624878e-01 -2.354665100574493408e-02 6.010557338595390320e-02 1.527704596519470215e-01 1.892950534820556641e-01 -3.210771381855010986e-01 -8.484192937612533569e-02
1.542893797159194946e-01 -2.223903685808181763e-01 3.403257951140403748e-02 8.168318122625350952e-02 2.737143822014331818e-02 3.476668596267700195e-01 -2.115203291177749634e-01 -8.152258396148681641e-02 -2.505429387092590332e-01 1.549646854400634766e-01 -1.937797665596008301e-02 5.416153930127620697e-03 3.012199886143207550e-02 -1.848067045211791992e-01 7.714264094829559326e-02 2.767201364040374756e-01 1.557033509016036987e-01 -2.129835449159145355e-02 4.761488735675811768e-02 8.406186103820800781e-02 2.022175490856170654e-01 3.488198667764663696e-02 7.941502332687377930e-02 -1.036563590168952942e-01 1.089201718568801880e-01 4.499290138483047485e-02 2.360080368816852570e-02 -4.332881420850753784e-02 3.111457526683807373e-01 3.990209698677062988e-01 -3.515478670597076416e-01 2.280216366052627563e-01
-4.416385293006896973e-02 6.779955327510833740e-02 2.137355208396911621e-01 2.223443686962127686e-01 -1.247862651944160461e-01 3.587536215782165527e-01 -1.559439152479171753e-01 -2.021879851818084717e-01 -1.820452883839607239e-02 5.250751972198486328e-03 -3.634621575474739075e-02 2.086555808782577515e-01 2.010960429906845093e-01 3.389659151434898376e-02 -2.247607521712779999e-02 -2.558973133563995361e-01 4.429691135883331299e-01 5.066825076937675476e-02 2.099392116069793701e-01 -1.299662441015243530e-01 6.478925794363021851e-02 -9.113854169845581055e-02 -8.291400223970413208e-02 2.672376856207847595e-02 1.974065452814102173e-01 -1.425165981054306030e-01 -6.564668565988540649e-02 -2.490602284669876099e-01 2.089073657989501953e-01 2.716366946697235107e-01 -1.126990243792533875e-01 -2.159056626260280609e-02
5.778510868549346924e-02 3.014807403087615967e-01 -6.166004016995429993e-02 7.490306347608566284e-02 -1.108589917421340942e-01 -2.936747856438159943e-02 -3.559559285640716553e-01 5.130807310342788696e-02 2.684681117534637451e-01 1.784405554644763470e-03 -1.925513893365859985e-02 -1.662246286869049072e-01 5.585037171840667725e-02 -2.969692051410675049e-01 -5.686685472028329968e-05 -7.053919136524200439e-02 2.807273566722869873e-01 1.847541630268096924e-01 5.831947922706604004e-02 -1.662542819976806641e-01 1.548787951469421387e-01 3.137010708451271057e-02 -3.532779961824417114e-02 -4.018888175487518311e-01 1.821554899215698242e-01 -1.267256774008274078e-02 8.774756640195846558e-02 -6.008991971611976624e-02 1.457235664129257202e-01 3.503860831260681152e-01 -6.162776798009872437e-02 1.825645416975021362e-01
-2.420635521411895752e-02 2.407466769218444824e-01 1.513330042362213135e-01 1.058446168899536133e-01 1.177663207054138184e-01 -2.910100221633911133e-01 -3.166789412498474121e-01 8.181332051753997803e-02 4.210983868688344955e-03 6.754373759031295776e-02 1.397605426609516144e-02 -2.403644323348999023e-01 -2.556987702846527100e-01 -2.838754653930664062e-01 -4.028356075286865234e-02 -1.492139548063278198e-01 3.096822500228881836e-01 -2.861947007477283478e-02 3.169931843876838684e-02 4.833361878991127014e-02 3.853346109390258789e-01 -4.689901322126388550e-02 -1.660679932683706284e-03 -1.425775587558746338e-01 2.077401578426361084e-01 -4.828579723834991455e-02 6.485396623611450195e-02 2.795825712382793427e-02 1.217271983623504639e-01 2.861467599868774414e-01 -1.924265027046203613e-01 1.188842430710792542e-01
-9.161990135908126831e-02 -2.792744338512420654e-01 1.910846978425979614e-01 2.187202312052249908e-02 4.854873195290565491e-02 8.121310174465179443e-02 6.035586446523666382e-02 6.803428381681442261e-02 -1.763407289981842041e-01 1.782068014144897461e-01 2.241680771112442017e-01 -8.083504438400268555e-02 2.850011177361011505e-02 -1.974045038223266602e-01 -2.046302258968353271e-01 1.986854225397109985e-01 3.927279114723205566e-01 9.832815825939178467e-02 -2.993850968778133392e-02 -4.125688970088958740e-02 1.883524805307388306e-01 -2.163370847702026367e-01 2.198469489812850952e-01 2.750947475433349609e-01 7.764813955873250961e-03 -1.192510426044464111e-01 1.098431721329689026e-01 -1.701361238956451416e-01 3.573163747787475586e-01 -8.398303389549255371e-02 -2.302023172378540039e-01 5.311927199363708496e-02
3.047156892716884613e-02 -4.637841507792472839e-02 8.490731567144393921e-02 5.830845609307289124e-02 1.750461757183074951e-01 -7.283511012792587280e-02 5.566730350255966187e-02 3.052508234977722168e-01 9.956153482198715210e-02 1.147311180830001831e-01 2.390473522245883942e-02 -7.929453998804092407e-02 -7.238990813493728638e-02 -1.783845946192741394e-03 1.739208847284317017e-01 8.261004090309143066e-02 1.869489699602127075e-01 -5.389296635985374451e-02 -1.760656237602233887e-01 -1.810905039310455322e-01 3.064792454242706299e-01 1.712969094514846802e-01 3.725725710391998291e-01 4.104684293270111084e-02 -1.468747258186340332e-01 -9.783462435007095337e-02 1.872224509716033936e-01 -1.687637567520141602e-01 5.088381767272949219e-01 1.615564823150634766e-01 -1.814709901809692383e-01 6.161897256970405579e-02
2.500517992302775383e-03 1.944413036108016968e-01 1.724833846092224121e-01 2.476257234811782837e-01 -2.534243762493133545e-01 2.416059374809265137e-01 -2.132444977760314941e-01 7.017879188060760498e-02 2.946836501359939575e-02 -8.333253860473632812e-02 -1.058765798807144165e-01 3.528069704771041870e-02 2.866403758525848389e-02 -1.476639062166213989e-01 -2.394065260887145996e-01 -1.222123485058546066e-02 1.758026480674743652e-01 1.913346052169799805e-01 -9.494578838348388672e-02 6.645277142524719238e-02 -3.119485080242156982e-01 -2.652026414871215820e-01 2.385186962783336639e-02 -2.395142167806625366e-01 -2.705979626625776291e-03 -2.143913879990577698e-02 1.267426460981369019e-02 -2.705158889293670654e-01 1.966070383787155151e-01 3.638975024223327637e-01 -1.447792500257492065e-01 1.593542397022247314e-01
5.275381356477737427e-02 3.400847315788269043e-01 1.306234300136566162e-01 1.040033847093582153e-01 8.587417006492614746e-02 1.138062924146652222e-01 -3.576615080237388611e-02 1.266529411077499390e-01 -6.177319586277008057e-02 1.542726606130599976e-01 3.263311088085174561e-01 1.886086612939834595e-01 -1.532644182443618774e-01 -1.152579113841056824e-01 1.164218261837959290e-01 -8.580593764781951904e-02 3.818753659725189209e-01 1.366887092590332031e-01 1.764265000820159912e-01 -6.170307751744985580e-03 4.672917351126670837e-02 -2.296630889177322388e-01 5.702140554785728455e-02 -2.232425063848495483e-01 2.517380416393280029e-01 -2.962723001837730408e-02 1.718487292528152466e-01 1.627507507801055908e-01 8.757165819406509399e-02 3.664051890373229980e-01 1.999386586248874664e-03 1.509036123752593994e-01
-1.584011614322662354e-01 1.620552986860275269e-01 2.113749533891677856e-01 1.808810532093048096e-01 -6.870226562023162842e-02 -2.372018992900848389e-01 -2.075727880001068115e-01 8.527294546365737915e-02 -1.568204760551452637e-01 6.873229146003723145e-02 6.690640002489089966e-02 -3.993432819843292236e-01 -2.701680362224578857e-01 -1.791657209396362305e-01 4.522042721509933472e-02 -1.375018209218978882e-01 2.751932144165039062e-01 -6.216385215520858765e-02 2.469989359378814697e-01 -6.018678471446037292e-02 1.115106344223022461e-01 2.271167188882827759e-02 3.005654923617839813e-02 -3.107702732086181641e-01 2.255758643150329590e-01 -1.097200214862823486e-01 9.205847233533859253e-02 -7.083099335432052612e-02 2.118324488401412964e-01 1.393792182207107544e-01 -2.025630027055740356e-01 6.474217027425765991e-02
4.164167493581771851e-02 -9.036015719175338745e-02 1.740670353174209595e-01 3.141853213310241699e-01 7.188778370618820190e-02 -4.230305179953575134e-02 7.610310614109039307e-02 2.184793353080749512e-02 6.901712715625762939e-02 2.680772244930267334e-01 5.858426168560981750e-02 -2.356620132923126221e-01 -1.667582802474498749e-02 -3.863131999969482422e-01 4.924291372299194336e-02 1.648331582546234131e-01 4.275098741054534912e-01 3.531410545110702515e-02 -6.251695007085800171e-02 -1.029026359319686890e-01 -2.110683917999267578e-01 -1.254321783781051636e-01 -4.134871438145637512e-02 -7.477445062249898911e-03 2.918232977390289307e-01 -2.509538233280181885e-01 -3.459525853395462036e-02 -1.616086661815643311e-01 1.410583853721618652e-01 1.781335622072219849e-01 -1.827547699213027954e-01 1.100710853934288025e-01
-2.343192547559738159e-01 8.157382905483245850e-02 9.091182798147201538e-02 1.796039342880249023e-01 -6.520946323871612549e-02 1.336652934551239014e-01 9.120162576436996460e-02 -2.741358615458011627e-02 -7.464604824781417847e-02 1.684861928224563599e-01 2.572122588753700256e-02 9.265467524528503418e-03 1.359323114156723022e-01 -4.951594471931457520e-01 3.400275856256484985e-02 4.730922281742095947e-01 3.387465775012969971e-01 2.029162645339965820e-01 -6.845231354236602783e-02 -2.248232662677764893e-01 1.650058925151824951e-01 -4.878268390893936157e-02 1.177417580038309097e-02 -6.144135445356369019e-02 5.199830979108810425e-02 -4.444276914000511169e-02 -7.013722788542509079e-03 -6.724844872951507568e-02 1.189849153161048889e-01 2.157695144414901733e-01 -1.272449940443038940e-01 1.120640784502029419e-01
-1.744081825017929077e-01 1.042303591966629028e-01 2.069979608058929443e-01 1.331010758876800537e-01 -3.519963100552558899e-02 -2.188970893621444702e-01 -9.965251386165618896e-02 2.041882574558258057e-01 -1.069135591387748718e-01 9.022717922925949097e-02 2.467567101120948792e-02 -3.337326943874359131e-01 -3.365883827209472656e-01 -1.976678669452667236e-01 1.549400538206100464e-01 -2.541802823543548584e-01 3.047244548797607422e-01 -1.606730967760086060e-01 1.654659062623977661e-01 -1.283777207136154175e-01 2.076720446348190308e-01 -6.681069731712341309e-02 2.537108659744262695e-01 -1.941051334142684937e-01 1.699312329292297363e-01 6.560651212930679321e-02 -3.506460925564169884e-03 -4.099199175834655762e-02 2.074628621339797974e-01 1.454872637987136841e-01 -1.165691912174224854e-01 -9.261083505407441407e-06
-3.312822431325912476e-02 2.479368597269058228e-01 4.312115907669067383e-02 2.892427742481231689e-01 -2.676961719989776611e-01 2.256726920604705811e-01 -3.924637138843536377e-01 6.037640944123268127e-02 -2.327803522348403931e-01 3.395886719226837158e-01 8.770183473825454712e-02 -1.498451679944992065e-01 -3.295549377799034119e-02 -1.144571602344512939e-01 1.464432030916213989e-01 6.272748112678527832e-02 -1.530155390501022339e-01 1.020376533269882202e-01 -9.456991404294967651e-02 -9.052934497594833374e-02 -8.973425626754760742e-02 -3.391334414482116699e-01 1.761968582868576050e-01 -5.153676122426986694e-02 1.284685879945755005e-01 3.049273416399955750e-02 1.817920655012130737e-01 -1.143024116754531860e-01 1.717738360166549683e-01 1.661145836114883423e-01 2.282753586769104004e-02 5.940550565719604492e-02
-5.888416897505521774e-03 1.643328815698623657e-01 1.625925153493881226e-01 1.119920909404754639e-01 -2.780147492885589600e-01 -1.897658705711364746e-01 3.542847558856010437e-02 1.467946022748947144e-01 -4.358930513262748718e-02 1.895919591188430786e-01 2.620345056056976318e-01 -3.269743323326110840e-01 1.714347116649150848e-02 -1.254123747348785400e-01 -2.937695980072021484e-01 -5.421036109328269958e-02 1.188796535134315491e-01 2.740942835807800293e-01 -5.452382192015647888e-02 2.791230566799640656e-02 1.199669465422630310e-01 -2.163434326648712158e-01 1.135397180914878845e-01 -1.732220649719238281e-01 -2.616131305694580078e-01 1.161129400134086609e-02 9.416750073432922363e-02 -2.784304320812225342e-02 4.263230264186859131e-01 7.916264235973358154e-03 -1.221835464239120483e-01 8.441578596830368042e-02
2.274267226457595825e-01 -1.496181637048721313e-01 -3.656839579343795776e-02 3.829365670680999756e-01 -1.741348654031753540e-01 3.003389388322830200e-02 -6.959530711174011230e-02 2.462245896458625793e-02 -1.331511139869689941e-01 4.063025116920471191e-01 1.140148341655731201e-01 3.734618052840232849e-02 1.447485834360122681e-01 -2.407844066619873047e-01 -6.481557339429855347e-02 1.954920031130313873e-02 2.656305134296417236e-01 6.106946244835853577e-02 -3.725168704986572266e-01 8.113127946853637695e-02 2.088823318481445312e-01 -1.925929337739944458e-01 6.935801357030868530e-02 5.890062451362609863e-02 1.361180283129215240e-02 -6.314094364643096924e-02 2.680372595787048340e-01 -9.487791359424591064e-02 1.187825500965118408e-01 2.228108197450637817e-01 5.420986562967300415e-02 1.293241698294878006e-02
-3.362115472555160522e-02 2.201437205076217651e-01 1.040080785751342773e-01 3.191845118999481201e-01 -5.751921236515045166e-02 3.644596040248870850e-02 -7.516881078481674194e-02 1.727147549390792847e-01 -4.016534239053726196e-02 3.272960335016250610e-02 3.027948737144470215e-01 -5.871330387890338898e-03 2.039937376976013184e-01 -4.057520031929016113e-01 9.480164386332035065e-03 9.769200533628463745e-02 2.162665426731109619e-01 -2.642920985817909241e-02 2.071539014577865601e-01 1.953198015689849854e-01 7.444253191351890564e-03 -2.702213525772094727e-01 9.375340491533279419e-02 3.474816307425498962e-02 2.296294122934341431e-01 1.117154881358146667e-01 3.824734985828399658e-01 -7.282242178916931152e-02 -4.843393713235855103e-02 2.142230272293090820e-01 3.601981792598962784e-03 -1.032124757766723633e-01
1.740352362394332886e-01 7.919292896986007690e-02 1.613601297140121460e-01 1.186164841055870056e-01 -5.193829163908958435e-02 3.191265463829040527e-01 1.198317483067512512e-01 1.696002334356307983e-01 -2.319731563329696655e-01 -4.856627061963081360e-02 -5.258394032716751099e-02 -1.167623326182365417e-01 -1.220001280307769775e-01 2.104084938764572144e-01 5.052729323506355286e-02 7.896991074085235596e-02 6.071287766098976135e-02 -1.853965818881988525e-01 -1.108584627509117126e-01 -9.441362321376800537e-02 1.609545499086380005e-01 -2.864624559879302979e-01 8.639328181743621826e-02 -3.161012530326843262e-01 -5.327156186103820801e-02 -4.632492735981941223e-02 2.971707284450531006e-01 -9.207861148752272129e-04 1.968832463026046753e-01 4.655262827873229980e-01 -5.670613050460815430e-02 9.249569475650787354e-02
8.583399653434753418e-02 2.051521278917789459e-02 1.489153653383255005e-01 3.663905858993530273e-01 -5.724338442087173462e-02 -5.662205070257186890e-02 -1.114605441689491272e-01 -9.849575161933898926e-02 -2.799511849880218506e-01 -9.776519984006881714e-02 1.464043706655502319e-01 -1.583772301673889160e-01 7.503956556320190430e-02 -3.694408535957336426e-01 8.541412651538848877e-02 -2.251591831445693970e-01 -6.996971089392900467e-03 3.979103639721870422e-02 -5.912192910909652710e-02 9.786611050367355347e-02 -1.742070913314819336e-01 6.862059980630874634e-02 7.233113795518875122e-02 -1.688495464622974396e-02 2.033782564103603363e-02 -2.768055200576782227e-01 3.785829246044158936e-01 2.314159125089645386e-01 1.972632557153701782e-01 2.066846638917922974e-01 -2.202176153659820557e-01 -1.153624132275581360e-01
2.901972271502017975e-03 -2.739576995372772217e-01 1.502633839845657349e-01 -9.864996373653411865e-02 -2.144232988357543945e-01 2.773895263671875000e-01 -1.965463757514953613e-01 4.907701909542083740e-02 -7.881939411163330078e-02 3.528172522783279419e-02 1.372363567352294922e-01 -1.353870481252670288e-01 2.078055441379547119e-01 -4.201604127883911133e-01 1.657333672046661377e-01 4.720491915941238403e-02 1.376257278025150299e-02 -1.923635415732860565e-02 1.147170886397361755e-01 -6.547657400369644165e-02 9.833269566297531128e-02 -6.974387168884277344e-02 1.086489879526197910e-03 -4.071705415844917297e-02 1.035694181919097900e-01 3.869268298149108887e-02 -4.924354329705238342e-02 1.088259592652320862e-01 2.829151749610900879e-01 1.930835694074630737e-01 -4.998993873596191406e-01 8.197155594825744629e-02
2.661838531494140625e-01 -2.044572681188583374e-02 1.608960777521133423e-01 5.499224364757537842e-02 -1.397556904703378677e-02 2.360408008098602295e-01 -1.124655827879905701e-01 -9.234040975570678711e-02 -2.376481741666793823e-01 2.544795870780944824e-01 -4.809711873531341553e-02 -1.545277684926986694e-01 5.850608646869659424e-02 -3.746521472930908203e-02 2.773135304450988770e-01 1.956483274698257446e-01 1.637244820594787598e-01 -2.356689125299453735e-01 1.107119247317314148e-01 -2.056573927402496338e-01 -8.818435668945312500e-02 -2.714648246765136719e-01 3.005067408084869385e-01 4.435480758547782898e-02 -6.443996727466583252e-02 2.158210873603820801e-01 1.203841269016265869e-01 9.201719611883163452e-02 3.384044468402862549e-01 1.804243177175521851e-01 -1.519838869571685791e-01 2.819517441093921661e-02
5.923866108059883118e-02 4.060480594635009766e-01 5.131821334362030029e-02 -7.939983159303665161e-02 7.108231633901596069e-02 1.539866030216217041e-01 -1.048929244279861450e-02 1.951258033514022827e-01 1.403272058814764023e-02 2.131807990372180939e-02 1.316910386085510254e-01 1.805772334337234497e-01 -4.652820155024528503e-02 2.512310631573200226e-02 7.259017229080200195e-02 -1.089743375778198242e-01 2.791618704795837402e-01 1.448987722396850586e-01 2.053401619195938110e-01 -2.563603818416595459e-01 1.945006661117076874e-02 -3.647764623165130615e-01 9.687362611293792725e-02 -1.331959068775177002e-01 3.770546019077301025e-01 -8.327204734086990356e-02 2.485033124685287476e-01 -7.266530394554138184e-02 8.508577197790145874e-02 2.435434460639953613e-01 -1.739018559455871582e-01 6.981938332319259644e-02
3.562937676906585693e-02 3.100024163722991943e-01 7.730265706777572632e-02 2.757510542869567871e-01 1.031578555703163147e-01 1.904080212116241455e-01 -7.969527691602706909e-02 -4.848399385809898376e-02 1.742771565914154053e-01 -2.171083353459835052e-02 3.158974647521972656e-01 2.367404550313949585e-01 -4.749320074915885925e-02 -2.510895021259784698e-02 8.046267926692962646e-02 7.715424057096242905e-03 4.913781583309173584e-01 6.896673887968063354e-02 2.438775002956390381e-01 -4.209602624177932739e-02 -6.422945857048034668e-02 -2.279354780912399292e-01 9.820678085088729858e-02 -1.597563922405242920e-01 2.416443973779678345e-01 -9.824777394533157349e-02 1.294366419315338135e-01 -4.054418206214904785e-02 1.313277184963226318e-01 1.862380355596542358e-01 -1.152678355574607849e-01 -1.361996978521347046e-01
-1.445108675397932529e-03 -7.542044669389724731e-02 6.262511014938354492e-02 7.217293977737426758e-02 2.393184006214141846e-01 2.203522622585296631e-01 -2.148296125233173370e-02 2.091902345418930054e-01 -1.872264742851257324e-01 2.559159696102142334e-01 -7.091726362705230713e-02 1.105730757117271423e-01 6.215459853410720825e-02 -8.260893076658248901e-02 2.239838056266307831e-02 1.297407597303390503e-01 3.347737193107604980e-01 -2.504145503044128418e-01 1.157356053590774536e-01 1.625600010156631470e-01 2.623389661312103271e-01 2.253499627113342285e-01 1.690639108419418335e-01 -9.793554246425628662e-02 1.393272131681442261e-01 -1.019607111811637878e-01 4.956901818513870239e-02 -1.865419745445251465e-01 4.145082235336303711e-01 9.496237337589263916e-02 -2.489970624446868896e-01 -8.382834494113922119e-02
2.051426917314529419e-01 7.785706222057342529e-02 -4.747312888503074646e-02 6.298660486936569214e-02 7.162460684776306152e-02 1.306088715791702271e-01 -3.821904957294464111e-02 2.024274878203868866e-02 -2.207677811384201050e-01 -1.426255702972412109e-01 1.679308712482452393e-01 -1.683200597763061523e-01 2.738257497549057007e-02 -2.261046022176742554e-01 5.432074423879384995e-03 1.555542647838592529e-01 3.289526998996734619e-01 1.651370711624622345e-02 7.418655324727296829e-03 -1.635400652885437012e-01 -2.387978136539459229e-01 3.636283278465270996e-01 2.514622807502746582e-01 -1.482036262750625610e-01 2.299536764621734619e-01 1.616816520690917969e-01 2.348189204931259155e-01 2.739577321335673332e-04 2.534312605857849121e-01 2.531505823135375977e-01 -1.844512522220611572e-01 -1.167770475149154663e-01
-9.763904660940170288e-02 -1.773785948753356934e-01 2.834843657910823822e-02 2.578031718730926514e-01 -1.567451357841491699e-01 1.424249410629272461e-01 -1.558783650398254395e-01 4.823257774114608765e-02 -1.043901517987251282e-01 1.785577237606048584e-01 1.605196744203567505e-01 5.793449282646179199e-02 -8.368227630853652954e-02 1.194612830877304077e-01 2.011819332838058472e-01 4.745307192206382751e-02 3.999644219875335693e-01 1.923487172462046146e-03 2.160119116306304932e-01 -3.874313319101929665e-03 3.428851068019866943e-01 1.281258910894393921e-01 1.979166716337203979e-01 -1.045603454113006592e-01 -1.911031901836395264e-01 -1.105168536305427551e-01 1.638516783714294434e-01 1.141072809696197510e-01 4.196059107780456543e-01 7.585360854864120483e-02 -5.377864930778741837e-03 1.521851420402526855e-01
1.986103951930999756e-01 1.189009621739387512e-01 3.875160589814186096e-02 1.706895977258682251e-01 -1.065168082714080811e-01 4.745661746710538864e-03 7.042166590690612793e-02 -3.982356749475002289e-03 -1.264109015464782715e-01 2.835882306098937988e-01 7.229684293270111084e-02 -1.257413923740386963e-01 1.729518733918666840e-02 -2.073519304394721985e-02 9.441893547773361206e-02 -3.057455178350210190e-03 1.262313872575759888e-01 3.147938549518585205e-01 -1.818358153104782104e-01 -1.323081701993942261e-01 -3.000644408166408539e-02 -7.381047308444976807e-02 3.369288146495819092e-01 -1.748415827751159668e-01 8.672392368316650391e-02 -2.752766013145446777e-01 -5.022068321704864502e-02 -2.470827400684356689e-01 5.240932703018188477e-01 3.048491780646145344e-04 -1.703724265098571777e-01 -7.572577148675918579e-02
1.228477954864501953e-01 3.493223786354064941e-01 2.123803496360778809e-01 1.328155547380447388e-01 1.856169551610946655e-01 1.276163607835769653e-01 2.167755365371704102e-02 -5.134011432528495789e-02 1.402841601520776749e-02 5.584015697240829468e-02 1.047957390546798706e-01 2.316047400236129761e-01 -2.965696752071380615e-01 -1.486865431070327759e-01 1.709385029971599579e-02 -9.989384561777114868e-02 2.381488829851150513e-01 1.511901915073394775e-01 1.465823352336883545e-01 -1.834446638822555542e-01 -1.105513423681259155e-02 -2.166879475116729736e-01 2.445765435695648193e-01 -1.633944511413574219e-01 1.486138999462127686e-01 -1.383731067180633545e-01 9.016621857881546021e-03 1.011115908622741699e-01 2.590363621711730957e-01 2.443096488714218140e-01 -1.770562529563903809e-01 2.829216718673706055e-01
2.728591859340667725e-01 -1.180864349007606506e-01 2.532508075237274170e-01 2.815823554992675781e-01 -1.199477612972259521e-01 -1.935232314281165600e-03 -3.007355034351348877e-01 1.520184576511383057e-01 -2.478040754795074463e-01 3.869442343711853027e-01 -3.450382128357887268e-02 -8.618495613336563110e-02 7.114901393651962280e-02 -1.422723829746246338e-01 1.471634507179260254e-01 2.820817567408084869e-02 -2.604496665298938751e-02 5.298026651144027710e-02 5.716558173298835754e-02 -6.373293697834014893e-02 5.938325077295303345e-02 -2.650927603244781494e-01 2.820797264575958252e-01 -1.364491879940032959e-01 1.578963920474052429e-02 -2.606887817382812500e-01 3.956843540072441101e-02 -1.444945931434631348e-01 -6.999886780977249146e-02 2.603336572647094727e-01 -1.913807541131973267e-02 -1.619683057069778442e-01
-3.031299114227294922e-01 1.073106899857521057e-01 3.961250782012939453e-01 2.061426192522048950e-01 -9.124927967786788940e-02 -7.333946228027343750e-02 -1.658683419227600098e-01 2.101485244929790497e-02 1.769043058156967163e-01 -6.187358498573303223e-02 8.866595476865768433e-02 -5.452759563922882080e-02 -2.710601314902305603e-02 -1.353448629379272461e-01 2.250965982675552368e-01 4.953526332974433899e-02 4.578717052936553955e-01 2.429800182580947876e-01 2.536008059978485107e-01 1.610764674842357635e-02 -1.589992195367813110e-01 8.297608792781829834e-02 2.574404468759894371e-03 -1.385525315999984741e-01 1.555149406194686890e-01 -9.716663509607315063e-02 3.499687463045120239e-02 1.163750048726797104e-02 1.409754008054733276e-01 2.408868372440338135e-01 -9.575019590556621552e-03 1.994685083627700806e-01
-2.169588357210159302e-01 1.808732300996780396e-01 3.500083386898040771e-01 1.041051186621189117e-02 -1.459601670503616333e-01 -1.306573115289211273e-02 6.606271862983703613e-02 3.789748996496200562e-02 7.806652039289474487e-02 7.344244420528411865e-02 3.082454204559326172e-02 -1.305553615093231201e-01 -1.607688367366790771e-01 -1.088867783546447754e-01 2.116387337446212769e-01 -4.395449906587600708e-02 3.868734836578369141e-01 6.031967326998710632e-02 2.776848077774047852e-01 1.977968215942382812e-01 2.314086556434631348e-01 1.448099594563245773e-02 -1.615483462810516357e-01 -1.260158568620681763e-01 2.423739731311798096e-01 1.115702018141746521e-01 1.029891893267631531e-01 7.887683808803558350e-03 1.896048039197921753e-01 2.560331225395202637e-01 -1.910428702831268311e-01 2.669703364372253418e-01
3.024647757411003113e-02 -1.192732974886894226e-01 2.973366975784301758e-01 1.730467975139617920e-01 3.703671321272850037e-02 1.486869752407073975e-01 1.162926256656646729e-01 2.281089425086975098e-01 -1.189560294151306152e-01 3.406644240021705627e-02 -5.125446245074272156e-02 -3.272825479507446289e-02 9.960801154375076294e-02 -3.015470802783966064e-01 -4.423474892973899841e-02 1.651107519865036011e-01 4.365770518779754639e-02 1.329404562711715698e-01 9.738089889287948608e-02 -2.892807424068450928e-01 2.106227129697799683e-01 -2.839459776878356934e-01 4.427093267440795898e-02 -6.048966199159622192e-02 -8.627674728631973267e-02 -2.329116314649581909e-01 -6.576936691999435425e-02 -2.365916073322296143e-01 2.435193657875061035e-01 -2.137392759323120117e-01 -3.639391362667083740e-01 -1.600171476602554321e-01
-5.065107718110084534e-02 1.477509289979934692e-01 2.910345494747161865e-01 3.170470297336578369e-01 -2.738712430000305176e-01 -7.491935789585113525e-02 -2.174045443534851074e-01 1.836385950446128845e-02 2.268204689025878906e-01 7.434253394603729248e-02 1.501873880624771118e-01 1.413270831108093262e-01 1.473077982664108276e-01 -2.662379443645477295e-01 -2.537544369697570801e-01 9.494680166244506836e-02 3.205042704939842224e-02 7.552657276391983032e-02 1.626860052347183228e-01 -4.105013236403465271e-02 1.284835934638977051e-01 -1.312290132045745850e-01 7.972217351198196411e-02 -4.221987426280975342e-01 1.128908842802047729e-01 -9.603938460350036621e-02 2.382872104644775391e-01 -1.590227521955966949e-02 1.503190211951732635e-02 2.292449623346328735e-01 7.764931023120880127e-02 7.510996609926223755e-02
-2.733662165701389313e-02 -8.148609846830368042e-02 1.860599964857101440e-01 4.668448120355606079e-02 1.037999019026756287e-01 2.565874755382537842e-01 3.687586635351181030e-02 1.212194710969924927e-01 -1.833257526159286499e-01 1.417928636074066162e-01 8.106538653373718262e-02 -2.495943605899810791e-01 3.812209144234657288e-02 -5.139572545886039734e-02 -2.104322165250778198e-01 -3.721230477094650269e-02 4.715775847434997559e-01 6.744114309549331665e-02 6.657893210649490356e-02 1.697279363870620728e-01 8.307687193155288696e-02 4.932482540607452393e-02 5.203008279204368591e-02 1.228329613804817200e-01 -9.088657796382904053e-02 2.528447806835174561e-01 1.676771044731140137e-01 -2.474054694175720215e-02 3.178790807723999023e-01 2.176367342472076416e-01 -3.749416470527648926e-01 -1.165729090571403503e-01
4.853402078151702881e-02 1.564724147319793701e-01 9.677201509475708008e-02 1.325947940349578857e-01 2.914637029170989990e-01 -2.132695317268371582e-01 9.421923756599426270e-02 5.605500936508178711e-02 3.064436838030815125e-02 -1.226917430758476257e-01 1.957638412714004517e-01 1.311934590339660645e-01 -1.834144815802574158e-02 -2.116761803627014160e-01 1.131373550742864609e-02 1.187077024951577187e-03 5.641262531280517578e-01 -1.197906881570816040e-01 2.270120829343795776e-01 -9.635040909051895142e-02 -4.234260879456996918e-03 -2.252266705036163330e-01 -1.094584465026855469e-01 -2.194603830575942993e-01 5.447841435670852661e-02 -4.146061837673187256e-02 2.194472849369049072e-01 -9.729232639074325562e-02 2.806769609451293945e-01 1.435499340295791626e-01 -1.040827184915542603e-01 1.006767749786376953e-01
-1.759177744388580322e-01 1.610947027802467346e-02 5.057849735021591187e-02 2.693438231945037842e-01 -8.503670990467071533e-02 -6.869590282440185547e-02 -1.416295883245766163e-03 2.066159434616565704e-02 -9.583077579736709595e-02 7.766369730234146118e-02 -9.974828362464904785e-02 1.100434339605271816e-03 1.945629566907882690e-01 -4.613727927207946777e-01 2.491939365863800049e-01 3.461830317974090576e-01 2.905686795711517334e-01 2.150756567716598511e-01 2.965707331895828247e-03 -1.695643961429595947e-01 1.944074779748916626e-01 -2.794173918664455414e-02 2.114394679665565491e-02 -2.850413918495178223e-01 -1.261810213327407837e-01 -7.973106205463409424e-02 -4.185738414525985718e-02 1.358913183212280273e-01 1.610495597124099731e-01 2.185968011617660522e-01 -1.475191563367843628e-01 7.605292648077011108e-02
-7.110750675201416016e-02 2.422067523002624512e-01 6.006960570812225342e-02 1.368276923894882202e-01 -2.034129202365875244e-01 2.490746676921844482e-01 -3.013465106487274170e-01 2.274527959525585175e-02 -3.020819723606109619e-01 3.063910007476806641e-01 -3.050288185477256775e-02 8.191371709108352661e-02 9.708777070045471191e-02 -2.711937427520751953e-01 2.700973451137542725e-01 1.519181020557880402e-02 1.067557558417320251e-01 1.498192548751831055e-01 -5.901267006993293762e-02 -4.518909752368927002e-02 1.554087102413177490e-01 -1.537771522998809814e-01 2.071483284235000610e-01 -3.468564152717590332e-02 6.914975494146347046e-02 -9.009858965873718262e-02 5.899092182517051697e-02 8.950193226337432861e-02 3.274813294410705566e-01 1.624589115381240845e-01 2.780955433845520020e-01 -6.032266467809677124e-02
-1.395847182720899582e-02 8.465954661369323730e-02 1.411399245262145996e-01 1.277871578931808472e-01 -1.067435517907142639e-01 4.747236147522926331e-02 -1.502990424633026123e-01 5.997088178992271423e-02 9.817853569984436035e-02 -2.467039525508880615e-01 -9.957731515169143677e-02 9.222792088985443115e-02 -3.201712071895599365e-01 -1.450421810150146484e-01 2.118788510560989380e-01 8.070623129606246948e-02 4.886106848716735840e-01 -7.815825939178466797e-02 3.299586847424507141e-02 -1.513747423887252808e-01 -4.785691201686859131e-02 -1.027224212884902954e-01 1.613338291645050049e-01 -3.067256212234497070e-01 9.045800566673278809e-02 -2.869910597801208496e-01 3.090555369853973389e-01 9.566113352775573730e-02 1.527478694915771484e-01 1.729471683502197266e-01 -1.129870396107435226e-02 -4.785937815904617310e-02
1.395744383335113525e-01 3.234036564826965332e-01 2.186729907989501953e-01 3.707953914999961853e-02 8.695057779550552368e-02 1.388721764087677002e-01 1.467413902282714844e-01 -2.451448142528533936e-01 -4.993333294987678528e-02 4.885841626673936844e-03 2.279298305511474609e-01 -6.832419428974390030e-03 9.126642346382141113e-02 2.890646085143089294e-02 8.085082471370697021e-02 2.754638493061065674e-01 4.046938717365264893e-01 3.005482070147991180e-02 -1.143418326973915100e-01 -2.761144042015075684e-01 3.224232420325279236e-02 -5.880121514201164246e-02 4.922926053404808044e-02 5.040962714701890945e-03 9.667635709047317505e-02 2.608270049095153809e-01 5.748199298977851868e-02 1.295600682497024536e-01 3.379122316837310791e-01 2.903628349304199219e-01 -6.226126104593276978e-02 1.066996008157730103e-01
-6.272657960653305054e-02 -3.064849227666854858e-02 1.102055460214614868e-01 1.815106868743896484e-01 -2.595904767513275146e-01 2.857910394668579102e-01 -1.310722529888153076e-01 -1.153719890862703323e-02 -1.737247258424758911e-01 8.003134280443191528e-03 2.010022103786468506e-01 1.473783850669860840e-01 3.548492789268493652e-01 1.163313984870910645e-01 1.746358275413513184e-01 -2.267434746026992798e-01 3.119581639766693115e-01 4.411424696445465088e-02 1.171828806400299072e-01 -2.199510671198368073e-02 1.555740386247634888e-01 5.762245506048202515e-03 -1.725049614906311035e-01 2.838770858943462372e-02 -7.339824223890900612e-04 -1.164876818656921387e-01 1.578097641468048096e-01 -2.076288461685180664e-01 2.055979669094085693e-01 4.138738214969635010e-01 -1.090701762586832047e-02 7.990889251232147217e-02
3.646836802363395691e-02 2.908466160297393799e-01 2.697719633579254150e-01 1.310451030731201172e-01 -1.316420435905456543e-01 1.367941498756408691e-01 -1.548246592283248901e-01 -3.334562852978706360e-02 -2.052924335002899170e-01 5.040412396192550659e-02 4.142998158931732178e-01 -1.662418097257614136e-01 -1.022391244769096375e-01 -7.952487468719482422e-02 9.285508096218109131e-02 -5.069544538855552673e-02 -2.256185188889503479e-02 1.087411716580390930e-01 -2.226297110319137573e-01 4.446027800440788269e-02 2.808133959770202637e-01 1.872315406799316406e-01 1.726790070533752441e-01 3.594575077295303345e-02 -4.012759774923324585e-02 -2.433595508337020874e-01 6.987835466861724854e-02 -6.231823191046714783e-02 6.111911684274673462e-02 3.897735178470611572e-01 -2.310678362846374512e-01 -5.933050066232681274e-02
1.252461373805999756e-01 5.589923635125160217e-02 -5.285492911934852600e-02 -5.283576250076293945e-02 -1.590586733072996140e-03 -1.613677591085433960e-01 -8.938217163085937500e-02 2.185097038745880127e-01 3.437077254056930542e-02 1.593733727931976318e-01 1.170040294528007507e-01 -2.469163015484809875e-02 6.464793533086776733e-02 -3.287721276283264160e-01 -1.842105239629745483e-01 2.308176085352897644e-02 3.464300632476806641e-01 -1.446939408779144287e-01 2.899270653724670410e-01 -6.621513515710830688e-02 1.759518682956695557e-01 -7.158546149730682373e-02 -1.787202432751655579e-02 -3.772559762001037598e-02 3.438411653041839600e-01 -1.940617710351943970e-01 2.594232559204101562e-01 -1.629374623298645020e-01 -7.617996633052825928e-02 3.472437262535095215e-01 -1.158491596579551697e-01 -2.223762273788452148e-01
-5.519883334636688232e-02 -1.679092496633529663e-01 -6.835637241601943970e-02 2.515943646430969238e-01 -2.783603966236114502e-01 3.287743031978607178e-01 -1.998514533042907715e-01 1.323275119066238403e-01 1.351759284734725952e-01 3.320528939366340637e-02 2.426654398441314697e-01 -1.153622344136238098e-01 1.594653576612472534e-01 -1.331227570772171021e-01 3.195848315954208374e-03 7.129550445824861526e-03 1.568047106266021729e-01 2.277562320232391357e-01 1.496247947216033936e-01 1.331015955656766891e-02 2.910823822021484375e-01 1.688891500234603882e-01 5.718166008591651917e-02 2.895203419029712677e-02 -4.221929609775543213e-02 -4.203764721751213074e-02 9.847462177276611328e-02 -6.953400373458862305e-02 4.123745560646057129e-01 2.580052614212036133e-01 -1.923003196716308594e-01 1.221084743738174438e-01
-9.792809188365936279e-02 -2.893224060535430908e-01 7.128676772117614746e-02 1.499803513288497925e-01 -7.359670847654342651e-02 7.810584455728530884e-02 -1.488281637430191040e-01 1.485478281974792480e-01 -1.260183565318584442e-02 2.187658548355102539e-01 1.433115750551223755e-01 -2.246966511011123657e-01 2.175004780292510986e-02 -2.245882302522659302e-01 2.198125720024108887e-01 7.394189387559890747e-02 8.511086553335189819e-02 4.635049030184745789e-02 1.603573411703109741e-01 -1.651547402143478394e-01 4.413215517997741699e-01 -1.308605521917343140e-01 2.630028724670410156e-01 -1.690729260444641113e-01 1.902660876512527466e-01 -3.043936938047409058e-02 9.300127625465393066e-02 1.751629710197448730e-01 1.876785606145858765e-01 5.859240144491195679e-02 -3.167125582695007324e-01 1.104593127965927124e-01
8.185045793652534485e-03 2.331298738718032837e-01 3.515615463256835938e-01 2.414446175098419189e-01 -1.449277698993682861e-01 8.723419904708862305e-02 -2.085672914981842041e-01 -6.609375029802322388e-02 -2.026774585247039795e-01 3.287919759750366211e-01 -4.425587132573127747e-02 -7.067687809467315674e-02 1.610549837350845337e-01 -3.975393623113632202e-02 9.919351339340209961e-02 2.792664170265197754e-01 1.489279866218566895e-01 6.788271665573120117e-02 -8.719719201326370239e-02 -5.961288511753082275e-02 2.689108066260814667e-02 -2.160072922706604004e-01 2.747927606105804443e-01 -2.592323124408721924e-01 -5.684764683246612549e-02 -9.619588404893875122e-02 2.664307057857513428e-01 -2.766700685024261475e-01 -4.949199408292770386e-02 1.173538491129875183e-01 6.604669988155364990e-02 -8.417674899101257324e-02
2.876154780387878418e-01 -2.832778729498386383e-02 -2.840691246092319489e-02 1.533526778221130371e-01 6.716869771480560303e-02 -3.720351681113243103e-02 -1.167652606964111328e-01 1.565587967634201050e-01 -1.581660658121109009e-01 1.203528121113777161e-01 1.295308172702789307e-01 -2.090494930744171143e-01 1.998884417116641998e-02 -4.074580967426300049e-01 1.075387969613075256e-01 3.372582495212554932e-01 3.530681729316711426e-01 5.631126463413238525e-02 6.132955476641654968e-02 -3.619769811630249023e-01 2.237436026334762573e-01 -1.505024582147598267e-01 -1.464063487946987152e-02 5.343745648860931396e-02 2.105957418680191040e-01 -4.612074792385101318e-02 5.268609523773193359e-02 -6.860387325286865234e-02 1.795588582754135132e-01 8.340800553560256958e-02 -1.267810314893722534e-01 -9.364420920610427856e-02
-3.385598585009574890e-02 1.050599142909049988e-01 3.141897618770599365e-01 -4.530728980898857117e-02 -2.112291455268859863e-01 1.329030096530914307e-01 -9.511299431324005127e-02 1.960252374410629272e-01 2.728292346000671387e-01 4.025663435459136963e-01 -4.805414006114006042e-02 2.484743297100067139e-01 1.136290132999420166e-01 -1.601952165365219116e-01 1.233936995267868042e-01 -1.525449901819229126e-01 2.118955105543136597e-01 1.599727123975753784e-01 4.892778582870960236e-03 2.152730524539947510e-02 1.031510606408119202e-01 -1.022760421037673950e-01 6.494654715061187744e-02 -1.875133812427520752e-01 6.434622406959533691e-02 -2.627629339694976807e-01 3.289378285408020020e-01 -1.502990573644638062e-01 -1.078544883057475090e-03 9.615325368940830231e-03 -2.318732589483261108e-01 1.019262298941612244e-01
3.998711332678794861e-02 2.035761773586273193e-01 6.277587264776229858e-02 2.289640754461288452e-01 1.496442556381225586e-01 -1.328427344560623169e-01 1.243075579404830933e-01 7.215588539838790894e-02 -8.896096050739288330e-02 -1.648551821708679199e-01 2.639887034893035889e-01 1.803855597972869873e-01 -6.339938193559646606e-02 -2.699466347694396973e-01 2.897932380437850952e-02 3.273700550198554993e-02 4.182308912277221680e-01 -5.429270491003990173e-02 1.357011497020721436e-01 -9.564720094203948975e-02 3.662783652544021606e-02 -1.936585456132888794e-01 -4.395442828536033630e-02 -1.561021357774734497e-01 2.413537502288818359e-01 -2.597267329692840576e-01 1.690284162759780884e-01 -4.645463451743125916e-02 1.423079073429107666e-01 3.383282423019409180e-01 -1.668379083275794983e-02 2.485226243734359741e-01
1.597435623407363892e-01 -2.123573124408721924e-01 1.862223297357559204e-01 -3.752620145678520203e-02 7.872552610933780670e-03 -1.797224134206771851e-01 -1.160971820354461670e-01 8.474601060152053833e-02 8.978183567523956299e-02 2.133277058601379395e-02 7.665396481752395630e-02 1.400982439517974854e-01 1.740623116493225098e-01 -3.262199163436889648e-01 3.060493245720863342e-02 2.299042195081710815e-01 3.086266815662384033e-01 1.858276575803756714e-01 -1.238577663898468018e-01 -2.457494586706161499e-01 2.038120776414871216e-01 -3.582975594326853752e-03 2.912125885486602783e-01 5.199327692389488220e-02 2.901041135191917419e-02 -1.859213858842849731e-01 -1.310688536614179611e-02 -4.638538882136344910e-02 4.546910226345062256e-01 1.019307598471641541e-01 -1.412301063537597656e-01 7.974988967180252075e-02
-1.987761855125427246e-01 1.693691462278366089e-01 4.371868073940277100e-01 1.779196113348007202e-01 2.206765115261077881e-01 -2.236972153186798096e-01 -1.053077653050422668e-01 1.035517305135726929e-01 -1.357928812503814697e-01 3.501158580183982849e-02 -5.759560503065586090e-03 -3.978069126605987549e-02 4.182964190840721130e-02 -2.732274830341339111e-01 1.157703697681427002e-01 -3.555658087134361267e-02 1.620765477418899536e-01 -2.318249344825744629e-01 2.509900629520416260e-01 2.812065556645393372e-02 -8.895648643374443054e-03 -3.205216228961944580e-01 9.447468817234039307e-02 5.695312097668647766e-02 1.709839850664138794e-01 1.274819821119308472e-01 2.367209792137145996e-01 -1.746762841939926147e-01 1.838892698287963867e-01 1.779498457908630371e-01 -1.301442086696624756e-01 -5.363392084836959839e-02
2.177327722311019897e-01 -2.170183807611465454e-01 1.119521409273147583e-01 -1.670906394720077515e-01 1.180938780307769775e-01 1.138148903846740723e-01 -2.795466482639312744e-01 5.213797092437744141e-02 -2.231147736310958862e-01 -5.066125467419624329e-02 -1.264557838439941406e-01 8.330609649419784546e-03 8.811180293560028076e-02 -6.971987336874008179e-02 -5.650392547249794006e-02 -2.574065327644348145e-01 3.438346087932586670e-01 3.376100659370422363e-01 8.060175925493240356e-02 6.779564172029495239e-02 2.318215556442737579e-02 -8.564986288547515869e-02 2.671408057212829590e-01 -2.103031724691390991e-01 -2.725904062390327454e-02 -4.910887032747268677e-02 3.903775811195373535e-01 -5.518587771803140640e-03 1.070294678211212158e-01 1.813145279884338379e-01 -1.723623722791671753e-01 1.020596325397491455e-01
-6.212748959660530090e-02 1.933101415634155273e-01 1.339130997657775879e-01 -8.995096385478973389e-02 -3.799530863761901855e-02 -1.328366547822952271e-01 -7.676463574171066284e-03 2.137681245803833008e-01 -2.392587065696716309e-01 1.838351190090179443e-01 2.732058055698871613e-02 -1.517476607114076614e-02 -5.963167548179626465e-02 2.525475807487964630e-02 2.239597588777542114e-01 -1.103311926126480103e-01 4.440802708268165588e-02 6.886634230613708496e-02 -1.751897633075714111e-01 -2.480794042348861694e-01 -2.495170235633850098e-01 1.853235512971878052e-01 1.641927212476730347e-01 -9.114524722099304199e-02 -1.084361597895622253e-01 -5.192324146628379822e-02 2.546659708023071289e-01 -1.058041229844093323e-01 4.840372502803802490e-01 1.661405563354492188e-01 -3.384867012500762939e-01 1.075619608163833618e-01
-5.483515560626983643e-03 1.045091375708580017e-01 -2.703522518277168274e-02 9.485607594251632690e-02 -6.690163910388946533e-02 -2.793431468307971954e-02 -7.596933096647262573e-02 1.482204943895339966e-01 -1.282401531934738159e-01 1.595169007778167725e-01 1.865105330944061279e-02 -4.190112277865409851e-02 1.558900028467178345e-01 -4.798968732357025146e-01 2.677629142999649048e-02 -7.700443267822265625e-02 2.409212142229080200e-01 -1.677308827638626099e-01 -3.362867236137390137e-02 -2.114453464746475220e-01 -4.649090766906738281e-02 1.320763826370239258e-01 1.966523379087448120e-01 -1.453444212675094604e-01 -7.657877355813980103e-02 5.921696498990058899e-02 4.754497706890106201e-01 2.070410102605819702e-01 7.017977535724639893e-02 -6.958367675542831421e-02 -2.630673348903656006e-01 -2.690686285495758057e-01
6.236834451556205750e-03 1.998253464698791504e-01 8.344618976116180420e-02 1.917404085397720337e-01 5.960900336503982544e-02 7.106772810220718384e-02 7.501889765262603760e-02 1.299486146308481693e-03 -2.238238006830215454e-01 1.846993574872612953e-03 -2.600792050361633301e-01 -4.394768178462982178e-02 1.501408964395523071e-01 -3.007096350193023682e-01 3.390624821186065674e-01 3.184029161930084229e-01 4.689751565456390381e-02 -4.358403012156486511e-02 -4.823805019259452820e-02 -2.044219672679901123e-01 1.985936313867568970e-01 -2.125662416219711304e-01 5.757306702435016632e-03 -3.080267608165740967e-01 -2.416508644819259644e-02 -9.414001554250717163e-02 -1.218132767826318741e-02 9.452120214700698853e-02 2.745285332202911377e-01 1.740901619195938110e-01 -3.163384795188903809e-01 3.256823122501373291e-02
4.013499990105628967e-02 -8.570790290832519531e-02 2.253487855195999146e-01 2.528696656227111816e-01 2.134478837251663208e-01 2.569188475608825684e-01 -7.664281874895095825e-02 2.235628068447113037e-01 -3.031833469867706299e-01 1.217813193798065186e-01 2.298013418912887573e-01 -3.682885468006134033e-01 1.887473911046981812e-01 -1.155810654163360596e-01 -9.935846179723739624e-02 -1.635952591896057129e-01 2.919732034206390381e-01 1.305352151393890381e-01 5.774101614952087402e-02 -5.698910728096961975e-02 7.221829146146774292e-02 -6.213208194822072983e-03 9.813566505908966064e-02 4.269478842616081238e-03 2.813151665031909943e-02 1.085831001400947571e-01 6.241338327527046204e-02 -1.204553097486495972e-01 3.257122039794921875e-01 -1.757959127426147461e-01 -1.548171043395996094e-01 -1.111771687865257263e-01
2.110257893800735474e-01 4.941669851541519165e-02 3.159306943416595459e-02 4.026810228824615479e-01 3.425345197319984436e-02 2.270407788455486298e-02 5.528189241886138916e-02 -9.156494587659835815e-02 2.906307578086853027e-01 -1.782150194048881531e-02 8.310270309448242188e-02 -8.773185312747955322e-02 9.351194649934768677e-02 1.468489915132522583e-01 1.716998070478439331e-01 1.846982389688491821e-01 4.982332140207290649e-02 1.148684397339820862e-01 1.441918760538101196e-01 -1.494924277067184448e-01 1.837131381034851074e-01 -3.792566955089569092e-01 1.194229498505592346e-01 -1.944863200187683105e-01 7.447025924921035767e-02 5.397830903530120850e-02 -3.955987468361854553e-02 -1.406932324171066284e-01 3.171178996562957764e-01 2.315368503332138062e-01 -3.327209055423736572e-01 1.649855263531208038e-02
3.378788009285926819e-02 2.233851850032806396e-01 -2.571104094386100769e-02 1.265191137790679932e-01 -4.132118076086044312e-02 1.985069662332534790e-01 -2.634181454777717590e-02 -1.392123289406299591e-02 -1.438052356243133545e-01 8.753669261932373047e-02 -4.691460635513067245e-03 -2.591942548751831055e-01 2.053851783275604248e-01 -2.706895470619201660e-01 9.372773766517639160e-02 4.275196492671966553e-01 3.908161222934722900e-01 2.006386816501617432e-01 4.879522323608398438e-02 -2.391306608915328979e-01 4.216805472970008850e-02 -1.191648393869400024e-01 -1.377609819173812866e-01 -1.518274694681167603e-01 2.058824338018894196e-02 -1.242824494838714600e-01 -1.771408319473266602e-01 3.614893928170204163e-02 2.144632488489151001e-01 1.328799724578857422e-01 -2.547987997531890869e-01 -5.809325724840164185e-03
7.081387192010879517e-02 -3.131524026393890381e-01 3.040111362934112549e-01 -1.118763815611600876e-02 1.171519979834556580e-01 9.362635016441345215e-02 9.233700484037399292e-02 3.896769881248474121e-02 1.746002435684204102e-01 2.540801763534545898e-01 2.425072640180587769e-01 -2.282710978761315346e-03 -7.320051640272140503e-02 -1.994833350181579590e-02 -6.877151876688003540e-02 1.237013712525367737e-01 3.150430619716644287e-01 3.189807757735252380e-02 -2.408495992422103882e-01 -4.621249064803123474e-02 3.510379698127508163e-03 -4.128094390034675598e-02 2.485316991806030273e-01 -7.791259884834289551e-02 3.378370404243469238e-01 -1.209862679243087769e-01 2.722758948802947998e-01 1.107797585427761078e-02 3.428063392639160156e-01 1.894843727350234985e-01 2.015523985028266907e-02 -7.327648997306823730e-02
-4.764017462730407715e-02 -1.734653860330581665e-01 2.722424864768981934e-01 6.664849072694778442e-02 6.405602395534515381e-02 -1.059572324156761169e-01 2.494412362575531006e-01 -2.316282689571380615e-01 1.903849989175796509e-01 1.760161966085433960e-01 1.456332802772521973e-01 -2.218947261571884155e-01 1.389160603284835815e-01 -9.352955967187881470e-02 -6.716640293598175049e-02 5.578685924410820007e-02 2.340148687362670898e-01 4.635757952928543091e-02 -1.429339647293090820e-01 -6.682568043470382690e-02 2.476691305637359619e-01 -9.986729919910430908e-02 -5.006342381238937378e-02 -2.539159655570983887e-01 2.005228698253631592e-01 -3.460862636566162109e-01 1.911574304103851318e-01 8.381867408752441406e-02 1.287028640508651733e-01 4.818706586956977844e-02 -2.952105998992919922e-01 2.341958731412887573e-01
2.122749574482440948e-02 -1.636606156826019287e-01 2.296736538410186768e-01 2.177793085575103760e-01 -3.848064807243645191e-04 2.437879741191864014e-01 -1.216189190745353699e-01 8.770111948251724243e-02 -1.815861612558364868e-01 1.173321753740310669e-01 -5.622759461402893066e-02 -2.070018500089645386e-01 6.953491363674402237e-03 -2.431599944829940796e-01 -2.729940116405487061e-01 -2.285372316837310791e-01 3.740169107913970947e-01 1.150858029723167419e-01 5.596596002578735352e-02 1.442046165466308594e-01 -1.338309347629547119e-01 5.321002751588821411e-02 6.261206418275833130e-02 -6.169089674949645996e-02 5.332248285412788391e-02 1.683714538812637329e-01 1.068276837468147278e-01 -9.616252779960632324e-02 2.521158754825592041e-01 -7.313153147697448730e-02 -4.288313388824462891e-01 4.245495796203613281e-02
4.839050397276878357e-02 1.156139522790908813e-01 3.907238692045211792e-02 3.041621744632720947e-01 -3.880171850323677063e-02 -4.262540116906166077e-02 3.465452790260314941e-02 1.773513294756412506e-02 2.953989505767822266e-01 4.522435367107391357e-02 -1.046944856643676758e-01 -7.343573495745658875e-03 2.546528875827789307e-01 -3.326641768217086792e-02 -1.323417276144027710e-01 1.393734961748123169e-01 1.109642609953880310e-01 1.667394638061523438e-01 2.802575938403606415e-02 -2.241379022598266602e-01 1.007089316844940186e-01 -2.855190336704254150e-01 2.941599488258361816e-01 -1.378872897475957870e-02 4.870584979653358459e-02 -1.320543438196182251e-01 -3.612798079848289490e-02 7.007816433906555176e-02 4.669973850250244141e-01 1.902593225240707397e-01 -2.953744530677795410e-01 -2.124088853597640991e-01
1.182195022702217102e-01 1.545196175575256348e-01 2.318160384893417358e-01 5.770609527826309204e-02 1.542764306068420410e-01 -2.153668850660324097e-01 -1.299991644918918610e-02 9.780277311801910400e-02 -2.013833373785018921e-01 3.077071346342563629e-02 1.864209622144699097e-01 3.928894400596618652e-01 4.777801781892776489e-02 -2.981850206851959229e-01 1.239338740706443787e-01 9.420876204967498779e-02 3.995258510112762451e-01 1.238903030753135681e-01 1.623464673757553101e-01 9.093789756298065186e-02 3.838852420449256897e-02 -1.528622806072235107e-01 -7.827907055616378784e-02 1.641502976417541504e-02 1.093599293380975723e-02 -5.857433751225471497e-02 1.943162828683853149e-01 -1.488824039697647095e-01 1.400198489427566528e-01 2.304654866456985474e-01 -1.326241195201873779e-01 2.906781435012817383e-01
3.008337505161762238e-02 3.156387209892272949e-01 2.415756881237030029e-01 1.597382575273513794e-01 1.872338056564331055e-01 9.277279675006866455e-02 1.981947720050811768e-01 -2.903170324862003326e-02 -8.408554643392562866e-02 7.663043588399887085e-02 2.076172977685928345e-01 2.725906372070312500e-01 -2.630513012409210205e-01 -2.000065296888351440e-01 -1.682590693235397339e-01 -5.768829584121704102e-02 3.069904148578643799e-01 1.702400147914886475e-01 8.694665879011154175e-02 -1.326771676540374756e-01 8.221372961997985840e-02 -1.685605794191360474e-01 1.315360367298126221e-01 -2.337284088134765625e-01 -4.669308662414550781e-02 -3.692102059721946716e-02 -5.053815990686416626e-02 5.161644518375396729e-02 1.685544401407241821e-01 3.198541104793548584e-01 -1.830235570669174194e-01 1.792961061000823975e-01
-2.145042568445205688e-01 3.516175150871276855e-01 2.413393110036849976e-01 1.842335015535354614e-01 2.281243354082107544e-01 1.021307185292243958e-01 7.734380662441253662e-02 -1.388573902659118176e-03 -2.197699248790740967e-01 -8.713020384311676025e-02 3.178106844425201416e-01 1.871685497462749481e-02 1.233029440045356750e-01 -1.306432187557220459e-01 1.321599036455154419e-01 9.310137480497360229e-02 3.550914302468299866e-02 -3.126109763979911804e-02 3.055623918771743774e-02 1.637459248304367065e-01 3.225879743695259094e-02 1.124964505434036255e-01 1.950907707214355469e-01 -2.493548989295959473e-01 2.565487101674079895e-02 -2.120529860258102417e-01 1.742542237043380737e-01 -5.268180370330810547e-02 3.825111389160156250e-01 2.462242096662521362e-01 -1.395808309316635132e-01 7.038141041994094849e-02
-1.593493819236755371e-01 -8.115595579147338867e-02 4.412398207932710648e-03 3.911778926849365234e-01 -3.898698464035987854e-02 4.846985042095184326e-01 -2.091756165027618408e-01 8.609191328287124634e-02 3.614702448248863220e-02 -1.165364086627960205e-01 2.025969512760639191e-02 -1.917280629277229309e-02 -7.993569970130920410e-02 -1.902272701263427734e-01 1.399466861039400101e-02 -2.020815573632717133e-02 2.811233326792716980e-02 2.155918776988983154e-01 2.661638259887695312e-01 -3.196106106042861938e-02 2.325621098279953003e-01 3.410550300031900406e-03 -7.061303406953811646e-02 1.513767614960670471e-02 -3.040736727416515350e-02 -9.918750077486038208e-02 1.984189301729202271e-01 -1.151966750621795654e-01 3.772320151329040527e-01 2.145874798297882080e-01 -1.728583127260208130e-01 9.184394776821136475e-02
-1.190880909562110901e-01 -1.284979879856109619e-01 5.060196854174137115e-03 2.402025610208511353e-01 9.572140127420425415e-02 3.053929097950458527e-02 -1.450998056679964066e-02 5.640486255288124084e-02 -9.624379128217697144e-02 -9.634136408567428589e-02 3.663722872734069824e-01 -3.379142582416534424e-01 4.409928619861602783e-02 -6.861804425716400146e-02 -9.635313763283193111e-04 1.713173836469650269e-01 2.553641498088836670e-01 1.298692524433135986e-01 -9.052516520023345947e-02 -1.457188129425048828e-01 -1.354350000619888306e-01 -9.344965219497680664e-02 1.567590981721878052e-02 -2.160928100347518921e-01 5.232706665992736816e-02 8.558454364538192749e-02 2.588309347629547119e-01 2.734363675117492676e-01 1.422864347696304321e-01 1.524504572153091431e-01 -4.561207890510559082e-01 -7.908107340335845947e-02
1.245600134134292603e-01 1.548563092947006226e-01 3.506133854389190674e-01 1.762988865375518799e-01 -2.208509445190429688e-01 4.515925049781799316e-02 -2.584599331021308899e-02 9.314014459960162640e-05 -2.360434234142303467e-01 1.583206057548522949e-01 2.224575579166412354e-01 6.814078986644744873e-02 -7.028926908969879150e-02 4.274755716323852539e-02 9.487395733594894409e-02 7.680790871381759644e-02 3.861322253942489624e-02 1.632749587297439575e-01 -1.916189491748809814e-01 1.096583306789398193e-01 2.476553320884704590e-01 -1.344602322205901146e-03 1.645961403846740723e-01 1.162578314542770386e-01 1.381341516971588135e-01 1.411298066377639771e-01 4.596842825412750244e-01 8.633901178836822510e-02 1.930947452783584595e-01 -7.204755209386348724e-03 -3.461891114711761475e-01 6.817366182804107666e-02
8.495786041021347046e-02 -1.012722551822662354e-01 3.334341645240783691e-01 2.383562177419662476e-02 9.992784261703491211e-02 2.059598565101623535e-01 -1.121777817606925964e-01 -7.314072549343109131e-02 -1.011117920279502869e-01 6.948150694370269775e-02 1.181196942925453186e-01 -3.840821087360382080e-01 1.037141457200050354e-01 -1.514457166194915771e-01 -1.446943283081054688e-01 8.220862597227096558e-02 2.680998444557189941e-01 1.733191907405853271e-01 9.159010834991931915e-03 -1.006671190261840820e-01 1.746786534786224365e-01 -1.467870026826858521e-01 1.408113837242126465e-01 1.465725749731063843e-01 1.784733030945062637e-03 -8.330029249191284180e-02 1.182832941412925720e-01 -1.031910106539726257e-01 2.918202579021453857e-01 -1.696243733167648315e-01 -4.542822837829589844e-01 -7.169990986585617065e-02
2.859579622745513916e-01 7.007230818271636963e-02 2.724594175815582275e-01 1.771746575832366943e-02 -1.171766445040702820e-01 2.703467011451721191e-01 -3.051545619964599609e-01 1.633801460266113281e-01 -4.845326021313667297e-02 -2.795970812439918518e-02 -6.769526749849319458e-02 -1.732403486967086792e-01 -3.039088658988475800e-02 -1.290988642722368240e-02 -2.288513481616973877e-01 6.581114605069160461e-03 2.216021120548248291e-01 -1.337038576602935791e-01 -1.238489672541618347e-01 -3.254575887694954872e-03 4.473864659667015076e-02 -2.838554382324218750e-01 -1.934974640607833862e-02 -2.177602648735046387e-01 -3.038843572139739990e-01 -1.413364410400390625e-01 1.155818402767181396e-01 -5.419041961431503296e-02 7.296112924814224243e-02 4.117022454738616943e-01 -1.390210837125778198e-01 7.375559210777282715e-02
3.172186017036437988e-01 -8.898597955703735352e-02 4.450238645076751709e-01 1.665434986352920532e-01 -1.435264796018600464e-01 -7.333585619926452637e-02 -6.567494571208953857e-02 2.841213047504425049e-01 -6.915412843227386475e-02 1.668200641870498657e-01 6.683973222970962524e-02 3.480298072099685669e-02 -8.453048765659332275e-02 8.573042601346969604e-02 -1.181675642728805542e-01 1.452021952718496323e-02 3.141105920076370239e-02 2.032235413789749146e-01 -6.272526085376739502e-02 -1.959558129310607910e-01 2.398620843887329102e-01 -7.133761048316955566e-02 3.431850373744964600e-01 -1.909385919570922852e-01 1.702486574649810791e-01 1.398669332265853882e-01 9.212847054004669189e-02 -8.796723186969757080e-02 1.863519400358200073e-01 2.244724035263061523e-01 -1.898961514234542847e-01 1.644129492342472076e-02
-5.329918488860130310e-02 9.540104120969772339e-02 2.897058427333831787e-01 3.515165299177169800e-02 -1.246647983789443970e-01 1.793850213289260864e-01 -6.615953147411346436e-02 8.664576709270477295e-02 -2.245283126831054688e-01 4.578129388391971588e-03 2.178888171911239624e-01 5.718257278203964233e-02 3.730648383498191833e-02 8.845147490501403809e-02 -1.586028039455413818e-01 3.760850057005882263e-02 -8.626434719190001488e-04 -1.132683083415031433e-02 -6.120170652866363525e-02 -1.406399905681610107e-02 3.125446140766143799e-01 6.695017963647842407e-02 4.436652958393096924e-01 1.229019090533256531e-01 1.478912234306335449e-01 9.529708325862884521e-02 3.495553135871887207e-01 1.088856607675552368e-01 2.357596755027770996e-01 1.276685446500778198e-01 -3.883756101131439209e-01 -2.062282338738441467e-02
-2.212193980813026428e-02 -1.077455375343561172e-02 2.971872985363006592e-01 -1.538300067186355591e-01 -1.842075288295745850e-01 2.581503987312316895e-01 -1.366324424743652344e-01 4.030352085828781128e-02 -3.941873461008071899e-02 3.146789371967315674e-01 -3.308158740401268005e-02 -6.392030417919158936e-02 1.213132515549659729e-01 9.240891784429550171e-02 1.101101487874984741e-01 9.459921717643737793e-02 1.561422049999237061e-01 -2.814264297485351562e-01 -6.538926810026168823e-02 -7.244648039340972900e-02 -1.727056317031383514e-02 -1.538350284099578857e-01 4.973193258047103882e-02 -3.788860440254211426e-01 -7.130208611488342285e-02 -9.435754269361495972e-02 3.449283838272094727e-01 -2.729705572128295898e-01 -3.565573692321777344e-02 2.466212660074234009e-01 -2.166815996170043945e-01 -1.297703385353088379e-01
-2.770159393548965454e-02 2.027013003826141357e-01 3.121650815010070801e-01 1.362974792718887329e-01 7.817345857620239258e-02 3.215744346380233765e-02 8.927738666534423828e-02 2.424054890871047974e-01 -8.044289797544479370e-02 -2.680204808712005615e-02 1.166892200708389282e-01 -2.476890832185745239e-01 -2.106521092355251312e-02 -1.108541712164878845e-01 5.326544493436813354e-02 5.026436410844326019e-03 1.618281006813049316e-01 -2.248678915202617645e-02 -3.292902708053588867e-01 -1.013804897665977478e-01 9.914807230234146118e-02 -4.119489714503288269e-02 3.650851547718048096e-01 2.185940146446228027e-01 2.751952782273292542e-02 -4.032302200794219971e-01 3.113712668418884277e-01 -1.600598990917205811e-01 2.872466854751110077e-02 1.781725734472274780e-01 -1.036600247025489807e-01 5.703505873680114746e-02
-7.070817798376083374e-02 -1.689903587102890015e-01 2.632124125957489014e-01 -1.546814222820103168e-03 1.584510132670402527e-02 1.758538037538528442e-01 5.731029808521270752e-02 8.207253366708755493e-02 2.558571519330143929e-03 5.925768986344337463e-02 8.554384857416152954e-02 -2.395293861627578735e-01 -8.607073873281478882e-02 -5.089115351438522339e-02 -1.579831391572952271e-01 -3.587967157363891602e-02 5.130974650382995605e-01 -1.044860947877168655e-02 -6.468658149242401123e-02 1.457998752593994141e-01 8.942938596010208130e-02 -4.876078665256500244e-02 1.954686194658279419e-01 1.744778454303741455e-01 -1.737633645534515381e-01 6.746584922075271606e-02 2.853838503360748291e-01 -4.667881503701210022e-02 3.158249557018280029e-01 5.975401401519775391e-02 -4.024079442024230957e-01 6.871631368994712830e-03
-1.175607591867446899e-01 2.803713642060756683e-02 2.895158231258392334e-01 4.527344927191734314e-02 1.922433227300643921e-01 -1.569635272026062012e-01 -3.357754349708557129e-01 1.333340555429458618e-01 -2.781104668974876404e-02 -5.245584994554519653e-02 1.366169154644012451e-01 -3.131090104579925537e-01 -2.363243103027343750e-01 -2.353900074958801270e-01 2.653506398200988770e-01 -1.548177003860473633e-01 1.334763020277023315e-01 -8.395783603191375732e-02 2.062407284975051880e-01 -1.171382293105125427e-01 3.476746752858161926e-02 -2.295521348714828491e-01 3.588150069117546082e-02 -2.144660353660583496e-01 3.712608292698860168e-02 4.365663602948188782e-02 8.342573791742324829e-02 -1.330689936876296997e-01 2.335858643054962158e-01 2.998707890510559082e-01 -1.536004245281219482e-01 5.661879852414131165e-02
-6.170765496790409088e-03 4.949160665273666382e-02 3.467896580696105957e-01 2.138916552066802979e-01 7.443024218082427979e-02 -5.079422518610954285e-02 -1.038800477981567383e-01 -8.969280123710632324e-02 -1.414314806461334229e-01 1.920316666364669800e-01 -6.590972095727920532e-02 -3.302622735500335693e-01 3.873510658740997314e-02 -1.264208704233169556e-01 7.692529261112213135e-02 1.647640317678451538e-01 3.403421938419342041e-01 -1.402311958372592926e-02 -1.723890304565429688e-01 -1.353406608104705811e-01 -2.870391011238098145e-01 -2.971575558185577393e-01 8.104587346315383911e-02 3.224727511405944824e-02 2.430524230003356934e-01 -1.634213477373123169e-01 -3.896275907754898071e-02 1.626510024070739746e-01 2.209386229515075684e-01 2.029158473014831543e-01 -1.779984980821609497e-01 -7.685583829879760742e-02
3.477469459176063538e-02 2.211024463176727295e-01 2.976182699203491211e-01 1.337672024965286255e-01 -2.542587816715240479e-01 2.462777495384216309e-01 8.554932661354541779e-03 -3.865789622068405151e-02 -5.786488950252532959e-02 1.656391918659210205e-01 -4.794749245047569275e-02 -1.868579685688018799e-01 -6.575655192136764526e-02 -2.043131440877914429e-01 1.260152906179428101e-01 -2.073744237422943115e-01 3.581365644931793213e-01 -3.455422446131706238e-02 1.135229840874671936e-01 1.081172525882720947e-01 1.220485493540763855e-01 -2.198402583599090576e-01 -1.534192115068435669e-01 -4.888441786170005798e-02 2.504707276821136475e-01 3.592715039849281311e-02 1.387841850519180298e-01 -1.126796677708625793e-01 2.815382480621337891e-01 2.224180102348327637e-01 2.727669477462768555e-01 -3.619902953505516052e-02
-6.708732247352600098e-02 -1.986255496740341187e-01 2.877413928508758545e-01 1.732465922832489014e-01 -1.319438219070434570e-01 2.365933060646057129e-01 -7.539559900760650635e-02 -3.135693445801734924e-02 -2.166359275579452515e-01 1.426972448825836182e-01 2.569870650768280029e-02 -1.855538971722126007e-02 8.562115579843521118e-02 -4.395971298217773438e-01 1.091264709830284119e-01 1.060256958007812500e-01 2.807449400424957275e-01 1.567146778106689453e-01 8.179123699665069580e-02 -1.718467473983764648e-01 2.460042387247085571e-01 3.172992169857025146e-02 9.695266932249069214e-02 -2.411012910306453705e-02 1.950955837965011597e-01 4.488683119416236877e-02 -1.270553469657897949e-01 2.336377948522567749e-01 4.210113256704062223e-04 1.659293472766876221e-01 -3.222240805625915527e-01 1.337426751852035522e-01
8.851210772991180420e-02 1.621164195239543915e-02 2.712759971618652344e-01 6.300020497292280197e-03 -1.399845331907272339e-01 9.408310800790786743e-02 -1.667557954788208008e-01 2.036612182855606079e-01 -1.349996179342269897e-01 -1.546529084444046021e-01 1.649596542119979858e-01 1.007366105914115906e-01 2.112467773258686066e-02 -3.023351170122623444e-02 -1.162514910101890564e-01 1.422265470027923584e-01 1.388811171054840088e-01 3.172551095485687256e-01 2.075196802616119385e-02 -5.060825347900390625e-01 8.074292540550231934e-02 -1.122171804308891296e-02 9.166371822357177734e-02 1.021090671420097351e-01 -1.503198146820068359e-01 -2.712558209896087646e-01 5.297955870628356934e-02 -3.913795948028564453e-02 3.454768359661102295e-01 1.656607687473297119e-01 -1.316571980714797974e-01 -1.983083933591842651e-01
-6.291572749614715576e-02 2.326787561178207397e-01 3.718007802963256836e-01 1.017462015151977539e-01 -3.541925922036170959e-02 9.622341394424438477e-02 9.899992495775222778e-03 -9.532389044761657715e-02 -3.647145628929138184e-02 2.271601557731628418e-01 2.783008217811584473e-01 -1.121595278382301331e-01 -1.022610142827033997e-01 -3.965583443641662598e-02 1.840821057558059692e-01 -1.421736627817153931e-01 7.358340919017791748e-02 -1.189949810504913330e-01 -1.507253497838973999e-01 -1.569881737232208252e-01 1.787085831165313721e-01 1.523989588022232056e-01 3.187239170074462891e-01 2.414139211177825928e-01 1.115470100194215775e-02 -1.489925235509872437e-01 1.438617706298828125e-01 -1.551109552383422852e-01 3.959755599498748779e-02 3.112558722496032715e-01 -3.418231904506683350e-01 -1.369755156338214874e-02
5.600540712475776672e-02 -1.691599041223526001e-01 -3.783520311117172241e-02 3.864321112632751465e-01 4.001500550657510757e-03 -3.936211392283439636e-02 1.240737084299325943e-02 1.391621232032775879e-01 -1.559898555278778076e-01 2.312803417444229126e-01 5.692521855235099792e-02 -4.025249779224395752e-01 -2.041827142238616943e-02 -2.474731504917144775e-01 2.461429536342620850e-01 6.019723042845726013e-02 2.378492653369903564e-01 2.493101172149181366e-02 9.314474463462829590e-02 -3.183716833591461182e-01 -1.604616292752325535e-03 -1.620518118143081665e-01 1.082777529954910278e-01 1.420267373323440552e-01 -7.006213068962097168e-02 -1.940630078315734863e-01 -1.324789505451917648e-02 -7.894232124090194702e-02 2.046115696430206299e-01 3.306473195552825928e-01 -8.091664873063564301e-03 -4.262066259980201721e-02
-1.416209787130355835e-01 1.875665411353111267e-02 3.007005453109741211e-01 1.404252946376800537e-01 3.080193698406219482e-01 -1.775513291358947754e-01 -3.295582830905914307e-01 4.478075355291366577e-02 -9.023012965917587280e-02 2.342314571142196655e-01 -9.902017563581466675e-02 1.709394529461860657e-02 -3.496963530778884888e-02 -2.232821434736251831e-01 1.234674900770187378e-01 -1.172102056443691254e-02 3.037469089031219482e-01 -1.209777444601058960e-01 3.464219868183135986e-01 1.284629255533218384e-01 1.803451925516128540e-01 -1.035664603114128113e-01 -9.912917017936706543e-02 -7.283282279968261719e-02 1.144130825996398926e-01 3.629709407687187195e-02 1.943490356206893921e-01 -2.180138081312179565e-01 1.285002976655960083e-01 2.211002707481384277e-01 -1.605747938156127930e-01 1.390055008232593536e-02
2.884813584387302399e-02 9.269851446151733398e-02 1.428013741970062256e-01 1.874339580535888672e-01 -1.773423701524734497e-01 2.316474020481109619e-01 -1.092354357242584229e-01 -1.704151630401611328e-01 -4.334613680839538574e-02 2.788552641868591309e-01 -1.472053080797195435e-01 1.218487024307250977e-01 2.308233082294464111e-01 4.493910446763038635e-02 5.674252659082412720e-02 -3.462167978286743164e-01 4.789395034313201904e-01 -2.063733525574207306e-02 9.332438558340072632e-02 8.799590170383453369e-02 1.152771711349487305e-02 8.929724805057048798e-03 -1.371279507875442505e-01 -9.176468849182128906e-02 1.785203963518142700e-01 -9.680976718664169312e-02 1.539138257503509521e-01 -6.928913295269012451e-02 2.313027083873748779e-01 3.347471654415130615e-01 -4.191704466938972473e-02 6.067267060279846191e-02
1.096918880939483643e-01 4.040822386741638184e-02 2.588183283805847168e-01 2.681588232517242432e-01 1.703651994466781616e-01 -5.861483141779899597e-02 -1.436034888029098511e-01 -1.221992373466491699e-01 -1.116157397627830505e-01 5.155180022120475769e-02 -7.932727783918380737e-02 -1.592995971441268921e-01 1.508133672177791595e-02 -1.700568795204162598e-01 -2.756054047495126724e-03 6.443075090646743774e-02 1.280404776334762573e-01 -1.277279108762741089e-01 -3.320276141166687012e-01 -2.338557392358779907e-01 -4.017337784171104431e-02 -4.014233350753784180e-01 -8.365214616060256958e-02 -1.647301763296127319e-01 5.960564315319061279e-02 -2.433455735445022583e-01 -9.797263145446777344e-02 6.846804916858673096e-02 2.443833202123641968e-01 1.563446521759033203e-01 -3.450734317302703857e-01 -1.565461456775665283e-01
3.919310495257377625e-02 3.948239982128143311e-01 2.656099945306777954e-02 -6.446497514843940735e-03 3.414062559604644775e-01 2.678448855876922607e-01 -1.443944424390792847e-01 9.845016896724700928e-02 -1.386885493993759155e-01 -2.149251848459243774e-01 1.719125360250473022e-01 1.030752733349800110e-01 3.333452343940734863e-02 -3.509378433227539062e-02 1.260130554437637329e-01 1.452857851982116699e-01 3.333376646041870117e-01 1.206928193569183350e-01 2.290494441986083984e-01 -4.229656234383583069e-02 9.482339024543762207e-02 -2.497319877147674561e-02 7.617422938346862793e-02 -2.229366898536682129e-01 3.814587369561195374e-02 -3.157371282577514648e-02 6.145975366234779358e-02 -1.581983417272567749e-01 3.291061818599700928e-01 2.994368970394134521e-01 -4.782699421048164368e-02 -3.853721544146537781e-02
-1.919514983892440796e-01 5.536425113677978516e-02 1.665265262126922607e-01 1.785393804311752319e-02 1.820249408483505249e-01 -8.250623196363449097e-02 -1.712538152933120728e-01 1.532990336418151855e-01 -7.173506170511245728e-02 1.659650653600692749e-01 1.475924551486968994e-01 -3.075045049190521240e-01 -3.663037419319152832e-01 -2.198057621717453003e-01 2.132112532854080200e-01 -2.255183607339859009e-01 1.455862075090408325e-01 -2.328343316912651062e-02 1.278855651617050171e-01 -1.243712007999420166e-01 8.284053206443786621e-02 -1.532087475061416626e-01 8.511924743652343750e-02 -3.180875778198242188e-01 -8.787887543439865112e-02 2.537599578499794006e-02 3.183331340551376343e-02 -1.114596575498580933e-01 2.271676808595657349e-01 3.265119791030883789e-01 -1.936856955289840698e-01 -3.967141732573509216e-02
8.809147775173187256e-02 2.297062575817108154e-01 3.100126683712005615e-01 -5.690437555313110352e-02 6.703351624310016632e-03 -1.231889724731445312e-01 -8.866533637046813965e-02 1.738369278609752655e-02 -7.771132141351699829e-02 1.118305400013923645e-01 -1.022506058216094971e-01 -6.520719081163406372e-02 -1.304562389850616455e-01 -2.001230791211128235e-02 -8.342920243740081787e-02 -6.430996209383010864e-02 2.345282286405563354e-01 5.196537822484970093e-02 1.022935956716537476e-01 -2.040827572345733643e-01 2.534218318760395050e-02 -9.844850748777389526e-02 -5.955946817994117737e-02 -3.142467141151428223e-01 -2.115387320518493652e-01 -4.786171391606330872e-02 4.278661310672760010e-01 1.815163642168045044e-01 7.325828075408935547e-02 4.354792237281799316e-01 2.395505085587501526e-02 -2.718214094638824463e-01
-2.510756067931652069e-02 -3.411769494414329529e-02 1.450565159320831299e-01 1.644594222307205200e-01 1.506122294813394547e-02 -7.526575773954391479e-02 -3.222248256206512451e-01 1.974985003471374512e-01 1.189758405089378357e-01 -1.133064627647399902e-01 2.342185527086257935e-01 -1.423588022589683533e-03 2.699172310531139374e-02 -9.049886465072631836e-02 2.090134918689727783e-01 -2.790728211402893066e-01 1.171388924121856689e-01 -7.351975888013839722e-02 1.645026057958602905e-01 1.778117567300796509e-01 -1.097173616290092468e-01 -9.926308691501617432e-02 1.972629725933074951e-01 -3.879284486174583435e-02 4.021151363849639893e-02 -2.041985467076301575e-02 -3.150248154997825623e-02 -8.579310029745101929e-02 7.423686236143112183e-02 4.558854103088378906e-01 -4.524299502372741699e-01 1.432298123836517334e-01
-1.304991841316223145e-01 2.560324370861053467e-01 1.642397232353687286e-02 2.300378382205963135e-01 1.570193916559219360e-01 7.430011779069900513e-02 -1.281444132328033447e-01 -8.548977971076965332e-02 -1.399816125631332397e-01 -2.429559081792831421e-01 4.419390857219696045e-02 -2.030665874481201172e-01 1.875034123659133911e-01 -1.790418475866317749e-01 1.962391734123229980e-01 -6.762438267469406128e-02 3.103621304035186768e-01 7.077512796968221664e-03 -1.100014075636863708e-01 1.896153204143047333e-03 1.134328171610832214e-01 1.606975197792053223e-01 -1.751745678484439850e-02 1.410498023033142090e-01 4.339255765080451965e-02 -2.178056985139846802e-01 3.854562938213348389e-01 2.255269736051559448e-01 9.754521399736404419e-02 2.510242164134979248e-01 -2.970489561557769775e-01 3.630856424570083618e-02
-3.095190413296222687e-02 2.618991434574127197e-01 8.122147619724273682e-02 9.474306553602218628e-02 6.764750927686691284e-03 -2.270475029945373535e-01 -1.073250249028205872e-01 8.658925443887710571e-02 4.462048038840293884e-02 5.633348971605300903e-02 -6.439443677663803101e-02 -2.815061807632446289e-01 1.893469505012035370e-02 -3.863238990306854248e-01 -6.942335516214370728e-02 -3.307608515024185181e-02 2.891143560409545898e-01 -1.366420388221740723e-01 1.413875669240951538e-01 -1.188181862235069275e-01 1.186862662434577942e-01 1.148571372032165527e-01 4.984218627214431763e-02 -3.474921286106109619e-01 3.427354097366333008e-01 -5.301364511251449585e-02 1.577489525079727173e-01 -1.474210917949676514e-01 2.072232514619827271e-01 3.210137188434600830e-01 -1.335767563432455063e-02 -1.563506200909614563e-02
1.606447100639343262e-01 2.244645059108734131e-01 1.793688386678695679e-01 2.101287096738815308e-01 -1.816544681787490845e-01 3.721240758895874023e-01 -1.026639528572559357e-02 -9.480860829353332520e-02 -2.916476130485534668e-02 1.004807651042938232e-01 -6.221016868948936462e-02 1.942691355943679810e-01 -1.424876786768436432e-02 1.442698836326599121e-01 -3.541664034128189087e-02 2.342515066266059875e-02 2.733859419822692871e-01 -7.355092465877532959e-02 8.383334614336490631e-03 -3.058660216629505157e-02 -7.084186375141143799e-02 -1.997463703155517578e-01 -1.080257818102836609e-01 -2.364212870597839355e-01 2.514700591564178467e-01 -1.007715091109275818e-01 2.900610566139221191e-01 -1.347269583493471146e-02 2.701873183250427246e-01 1.495015770196914673e-01 -3.724257349967956543e-01 -7.833463698625564575e-02
1.855636388063430786e-01 1.011557877063751221e-02 2.868719771504402161e-02 3.408000767230987549e-01 1.892883330583572388e-02 -1.362132728099822998e-01 -3.625085577368736267e-02 2.065999060869216919e-02 -1.402992662042379379e-02 1.421437710523605347e-01 -1.945501267910003662e-01 -3.239684402942657471e-01 1.248097717761993408e-01 -2.421921044588088989e-01 7.629507780075073242e-02 4.907694831490516663e-02 4.307849109172821045e-01 1.962761580944061279e-01 -2.601884119212627411e-02 -4.773622453212738037e-01 2.168482840061187744e-01 -9.259308688342571259e-03 1.119605153799057007e-01 -2.330810949206352234e-02 1.093412470072507858e-02 -3.586247935891151428e-02 1.986469142138957977e-02 8.919715136289596558e-02 1.200117394328117371e-01 1.987338513135910034e-01 4.528198391199111938e-02 6.023369356989860535e-02
2.458827197551727295e-01 -3.233171999454498291e-03 1.387915760278701782e-01 1.968670263886451721e-02 1.107148081064224243e-01 1.944407373666763306e-01 -1.339170485734939575e-01 -9.610889106988906860e-02 -1.484993547201156616e-01 7.388718426227569580e-02 -7.858513295650482178e-02 -1.208479776978492737e-01 2.574467658996582031e-01 -1.039926633238792419e-01 1.309658885002136230e-01 1.129381358623504639e-02 3.780728876590728760e-01 -1.215985268354415894e-01 -8.025951683521270752e-02 -1.362217068672180176e-01 -6.598398834466934204e-02 -1.718822419643402100e-01 1.837669312953948975e-01 -4.796869121491909027e-03 1.708957366645336151e-02 3.882257640361785889e-01 1.843548417091369629e-01 1.937444359064102173e-01 4.104484617710113525e-01 8.078420907258987427e-02 -2.040477693080902100e-01 -1.019921824336051941e-01
2.113073319196701050e-01 2.922704219818115234e-01 3.235959708690643311e-01 3.732947409152984619e-01 -5.250129476189613342e-02 -7.415580749511718750e-02 1.148507967591285706e-01 3.954012393951416016e-01 -1.957698017358779907e-01 -2.985676936805248260e-02 1.507551372051239014e-01 -5.348187685012817383e-02 1.516915857791900635e-01 1.427131593227386475e-01 -4.227267950773239136e-02 1.058261245489120483e-01 7.095145434141159058e-02 6.522904336452484131e-02 5.357077717781066895e-02 -1.997517347335815430e-01 5.066749826073646545e-02 -3.941924870014190674e-02 1.549322456121444702e-01 1.144463792443275452e-01 2.523869043216109276e-03 3.559851273894309998e-02 3.031176328659057617e-01 1.992964884266257286e-03 1.256264895200729370e-01 5.184843391180038452e-02 -3.485062122344970703e-01 2.323767542839050293e-02
1.676084846258163452e-01 -1.749866604804992676e-01 3.288222849369049072e-01 1.187750473618507385e-01 2.596665918827056885e-02 3.311480283737182617e-01 -1.939686983823776245e-01 2.078080326318740845e-01 -3.531943261623382568e-01 1.826050318777561188e-02 3.652580827474594116e-02 -1.041327510029077530e-02 5.982469022274017334e-02 -3.912760689854621887e-02 -6.858448684215545654e-02 -2.412058971822261810e-02 2.120036929845809937e-01 -5.876273289322853088e-02 -8.134311437606811523e-02 -7.509900722652673721e-03 -8.059223741292953491e-02 -1.600236445665359497e-01 3.966595977544784546e-02 1.278804689645767212e-01 1.155452523380517960e-02 3.689830005168914795e-02 1.404183804988861084e-01 -2.009105831384658813e-01 3.050433695316314697e-01 -1.036158110946416855e-02 -4.608992934226989746e-01 -1.368604451417922974e-01
2.441769540309906006e-01 -6.693090498447418213e-02 6.579396128654479980e-02 2.215427309274673462e-01 -6.492404732853174210e-03 -1.222475618124008179e-02 1.132057681679725647e-01 3.146185874938964844e-01 -5.413847416639328003e-02 6.178913637995719910e-02 -1.590826362371444702e-01 -5.443767458200454712e-02 -1.350001692771911621e-01 -1.277594864368438721e-01 1.373459547758102417e-01 3.243774473667144775e-01 2.482779026031494141e-01 -3.058015368878841400e-02 -1.430634707212448120e-01 -3.999722003936767578e-01 2.442085444927215576e-01 -8.227954059839248657e-02 6.948365271091461182e-02 6.533643603324890137e-02 8.344459347426891327e-04 1.475048512220382690e-01 -2.645025262609124184e-03 -8.331546187400817871e-02 1.376517713069915771e-01 4.217352867126464844e-01 -1.788061857223510742e-01 -2.881465665996074677e-02
4.168632905930280685e-03 4.715251550078392029e-02 9.708500653505325317e-02 4.260309413075447083e-02 -1.656844615936279297e-01 -2.063418328762054443e-01 1.354450881481170654e-01 7.860099524259567261e-02 -2.591231763362884521e-01 1.549165248870849609e-01 1.786851882934570312e-01 -2.068413048982620239e-01 1.413288265466690063e-01 -1.335194706916809082e-01 -3.280787467956542969e-01 -8.870114386081695557e-02 2.698119580745697021e-01 3.830978870391845703e-01 -8.829797804355621338e-02 -7.897828519344329834e-02 3.002169728279113770e-02 -1.072586029767990112e-01 9.998589754104614258e-02 -5.563511699438095093e-02 -1.170909255743026733e-01 3.072214126586914062e-02 1.796015799045562744e-01 -3.328375816345214844e-01 2.762157917022705078e-01 1.708625108003616333e-01 -1.802370846271514893e-01 -1.343330740928649902e-01
5.331804603338241577e-02 7.850135117769241333e-02 1.239713095128536224e-02 1.971297115087509155e-01 -9.656622260808944702e-02 3.482052683830261230e-01 -5.281368270516395569e-02 1.207472905516624451e-01 -9.165395796298980713e-02 1.542222946882247925e-01 1.642726510763168335e-01 2.527106404304504395e-01 4.409729503095149994e-03 1.178667228668928146e-02 7.855728268623352051e-02 -1.336762309074401855e-01 3.857321441173553467e-01 -8.330886811017990112e-02 6.417299807071685791e-02 -8.240240812301635742e-02 -1.621547341346740723e-01 -2.703102231025695801e-01 2.752503752708435059e-01 -2.983419597148895264e-01 9.353304654359817505e-02 5.668046697974205017e-02 2.356732189655303955e-01 1.126455664634704590e-01 1.674176901578903198e-01 4.261920601129531860e-02 -3.347847759723663330e-01 6.260292232036590576e-02
-1.034407541155815125e-01 6.962759792804718018e-02 1.716149151325225830e-01 2.435717582702636719e-01 -1.345986574888229370e-01 -1.175995729863643646e-02 3.138161823153495789e-02 7.559647411108016968e-02 -1.620813906192779541e-01 9.506186842918395996e-02 -1.522197574377059937e-01 7.137736771255731583e-03 7.113001495599746704e-02 -2.980963289737701416e-01 1.329379230737686157e-01 4.332346916198730469e-01 4.114952087402343750e-01 2.301679104566574097e-01 -1.255734544247388840e-02 -2.814598381519317627e-02 6.869533658027648926e-02 -7.128103077411651611e-02 -1.582362204790115356e-01 -3.153991699218750000e-02 1.328460499644279480e-02 -1.969449073076248169e-01 -5.905380845069885254e-02 1.129143983125686646e-01 2.302759885787963867e-01 8.287286013364791870e-02 -3.235911726951599121e-01 1.844119876623153687e-01
-3.811941295862197876e-02 5.324192717671394348e-02 1.336949616670608521e-01 3.749729990959167480e-01 -1.725266575813293457e-01 1.741877049207687378e-01 9.615108370780944824e-02 -1.083541959524154663e-01 -1.294770240783691406e-01 -8.632099628448486328e-02 4.652399197220802307e-02 -4.517069756984710693e-01 1.755573451519012451e-01 2.750209905207157135e-02 -1.568686813116073608e-01 -1.198351681232452393e-01 1.748528033494949341e-01 2.439189255237579346e-01 -1.064854636788368225e-01 -8.394336700439453125e-02 2.067306451499462128e-02 1.047790423035621643e-01 -9.649761021137237549e-02 -9.349936991930007935e-02 1.169846281409263611e-01 -4.071676358580589294e-02 2.734405696392059326e-01 -8.851984888315200806e-02 3.991994261741638184e-01 -6.663146615028381348e-02 -2.289095520973205566e-01 -5.579138174653053284e-02
4.149416834115982056e-02 1.919319778680801392e-01 1.895022988319396973e-01 3.175639808177947998e-01 8.050769567489624023e-02 7.077156007289886475e-02 -4.611966013908386230e-02 -1.766152097843587399e-03 1.013745516538619995e-01 1.790846139192581177e-01 -5.416059121489524841e-02 -3.183399140834808350e-02 1.809633523225784302e-01 1.013785302639007568e-01 5.398674681782722473e-02 1.953718513250350952e-01 2.578809857368469238e-01 -1.441270709037780762e-01 -1.400431245565414429e-01 -1.364190876483917236e-01 1.834019869565963745e-01 -1.697793602943420410e-01 -2.827531471848487854e-02 -1.723352819681167603e-01 1.321622580289840698e-01 -2.665387988090515137e-01 -2.910912036895751953e-01 -6.645565479993820190e-02 3.492967188358306885e-01 1.095014512538909912e-01 -3.762851059436798096e-01 -9.460424631834030151e-02
1.016347482800483704e-01 2.962325513362884521e-02 1.291440278291702271e-01 -8.333311975002288818e-02 -2.595338523387908936e-01 1.556055992841720581e-01 1.817348152399063110e-01 -7.667957246303558350e-02 -6.191921979188919067e-02 -1.298016309738159180e-01 9.320993907749652863e-03 -5.318796262145042419e-03 1.882042735815048218e-02 -6.571882963180541992e-02 1.111021414399147034e-01 -1.662621647119522095e-01 5.080874562263488770e-01 -2.225567549467086792e-01 7.279459387063980103e-02 -1.295198798179626465e-01 2.246966361999511719e-01 -6.253019720315933228e-02 2.030942961573600769e-02 -4.064086079597473145e-01 2.157218158245086670e-01 1.327825710177421570e-02 1.216029077768325806e-01 2.512148022651672363e-02 -1.335384324193000793e-02 3.677697181701660156e-01 -1.480341553688049316e-01 4.334696568548679352e-03
1.911051869392395020e-01 1.626330465078353882e-01 2.088264375925064087e-01 1.073374003171920776e-01 6.880895048379898071e-02 1.166566088795661926e-01 -3.108520507812500000e-01 1.037062928080558777e-01 -1.388304084539413452e-01 -1.513142287731170654e-01 1.740565001964569092e-01 1.029624491930007935e-01 -6.852968782186508179e-02 1.837521493434906006e-01 -1.191776543855667114e-01 -1.756227575242519379e-03 2.448008954524993896e-01 6.838390976190567017e-02 -2.268022000789642334e-01 -1.918150782585144043e-01 2.613948658108711243e-02 4.427927546203136444e-03 1.510289460420608521e-01 -4.132612794637680054e-02 1.532474011182785034e-01 -3.858400285243988037e-01 9.829730540513992310e-02 7.379667460918426514e-02 4.288907647132873535e-01 1.039819791913032532e-01 -2.452658861875534058e-01 8.689054520800709724e-04
2.449077516794204712e-01 6.538575887680053711e-02 2.799994051456451416e-01 3.013058304786682129e-01 -2.280214130878448486e-01 -9.514331817626953125e-02 1.582951843738555908e-01 2.962133288383483887e-01 5.852248892188072205e-02 7.395967096090316772e-02 4.821969568729400635e-02 5.730574950575828552e-02 1.060133278369903564e-01 2.025329619646072388e-01 6.486234813928604126e-02 1.091701351106166840e-02 2.637832760810852051e-01 -1.080038864165544510e-02 1.391754895448684692e-01 -8.036337792873382568e-02 2.138595879077911377e-01 -3.846238553524017334e-02 3.527045547962188721e-01 -1.756910607218742371e-02 4.552432522177696228e-02 -6.379573047161102295e-02 3.232760727405548096e-01 -6.214693561196327209e-02 -9.082829579710960388e-03 -1.146153826266527176e-02 -3.619496822357177734e-01 9.187668561935424805e-02
-2.803162634372711182e-01 3.695860207080841064e-01 2.183814048767089844e-01 1.514495611190795898e-01 7.311149686574935913e-02 -3.192601352930068970e-02 -2.239595055580139160e-01 1.129125803709030151e-01 -5.159076675772666931e-02 6.760966777801513672e-02 2.077916637063026428e-02 2.575809601694345474e-03 1.282761152833700180e-02 -2.722704708576202393e-01 6.273612380027770996e-02 -6.250352412462234497e-02 1.413054615259170532e-01 -1.607593894004821777e-01 3.293054699897766113e-01 9.672225266695022583e-02 2.179444432258605957e-01 -3.246393799781799316e-01 9.765412658452987671e-02 -1.038958057761192322e-01 2.490007728338241577e-01 1.074018701910972595e-01 1.954786777496337891e-01 -2.358857393264770508e-01 1.390444636344909668e-01 2.911377325654029846e-02 -1.717039793729782104e-01 -3.517792373895645142e-02
8.934406936168670654e-02 -1.311953216791152954e-01 9.210817515850067139e-02 -2.415490895509719849e-01 -9.072344005107879639e-02 6.290476769208908081e-02 6.596325896680355072e-03 1.727504134178161621e-01 -4.719902947545051575e-02 -1.445800215005874634e-01 1.014142334461212158e-01 -3.503792732954025269e-02 2.743225693702697754e-01 -1.502933353185653687e-01 -6.599529832601547241e-02 -5.524412542581558228e-02 3.152182102203369141e-01 1.379433721303939819e-01 5.247148126363754272e-02 -1.691506803035736084e-01 3.315851390361785889e-01 -5.340231955051422119e-02 2.506696328055113554e-04 1.738514751195907593e-01 1.184261124581098557e-02 5.015629157423973083e-02 2.442561686038970947e-01 1.032575219869613647e-01 4.761037826538085938e-01 1.331380754709243774e-01 -3.293827176094055176e-01 -8.576617389917373657e-02
1.609908044338226318e-01 -1.212291494011878967e-01 1.664752513170242310e-02 6.677117943763732910e-02 -4.696654900908470154e-02 -1.080142706632614136e-01 -1.979924440383911133e-01 2.131475508213043213e-02 1.265300512313842773e-01 3.525286912918090820e-01 1.779524087905883789e-01 2.200977206230163574e-01 4.387762844562530518e-01 -2.221373468637466431e-01 1.728951744735240936e-02 -1.576153747737407684e-02 8.319288492202758789e-02 7.775953412055969238e-02 -1.448792517185211182e-01 -1.169842705130577087e-01 8.753537386655807495e-02 -2.075517922639846802e-01 -2.829696610569953918e-02 -4.772288724780082703e-02 1.343930810689926147e-01 -2.816022336483001709e-01 2.819478511810302734e-01 1.699636876583099365e-02 3.617031276226043701e-01 5.834871158003807068e-02 -1.391862481832504272e-01 -7.807619869709014893e-02
-3.318604826927185059e-01 1.212668940424919128e-01 3.336372375488281250e-01 8.300909772515296936e-03 -8.039966970682144165e-02 -1.609201543033123016e-02 5.636171624064445496e-02 1.619581133127212524e-01 -5.950237065553665161e-02 -8.721712231636047363e-02 7.592852413654327393e-02 -1.339325010776519775e-01 -1.756706535816192627e-01 -4.724321141839027405e-02 2.163898497819900513e-01 4.545543342828750610e-03 4.193010032176971436e-01 1.061422526836395264e-01 2.310268878936767578e-01 5.150751769542694092e-02 3.149833083152770996e-01 2.407946996390819550e-02 6.551064550876617432e-02 -3.471472533419728279e-03 2.688678503036499023e-01 3.606016188859939575e-02 6.971739232540130615e-02 1.646575033664703369e-01 1.429227739572525024e-01 3.348810970783233643e-01 -3.995572775602340698e-02 1.610178053379058838e-01
2.924457192420959473e-01 -3.369148820638656616e-03 1.355778276920318604e-01 1.619669981300830841e-02 1.365515124052762985e-02 -1.359642744064331055e-01 -4.222777858376502991e-02 1.922123134136199951e-01 -1.846869587898254395e-01 1.201188638806343079e-01 1.027236878871917725e-01 5.889904871582984924e-02 9.132162667810916901e-03 -1.293095648288726807e-01 9.825412929058074951e-02 1.811314001679420471e-02 3.527233004570007324e-01 2.484777271747589111e-01 -1.649110317230224609e-01 -2.541144192218780518e-01 2.332943826913833618e-01 4.596086218953132629e-02 -5.895495787262916565e-02 -4.319780692458152771e-02 -1.208775267004966736e-01 -2.726247012615203857e-01 1.624463200569152832e-01 -3.415317833423614502e-01 1.669100224971771240e-01 5.226732417941093445e-02 -3.160976469516754150e-01 -2.163132429122924805e-01
-1.821217592805624008e-03 -1.800308376550674438e-01 2.601323723793029785e-01 1.471704840660095215e-01 -5.239661782979965210e-02 1.757491528987884521e-01 -4.125681146979331970e-02 1.327326744794845581e-01 -1.445293426513671875e-01 6.268183141946792603e-02 -6.247147172689437866e-02 -1.346479505300521851e-01 2.780891954898834229e-01 -1.619452536106109619e-01 1.738146394491195679e-01 2.500800788402557373e-01 1.057958230376243591e-01 1.184740886092185974e-01 1.211535781621932983e-01 -3.221826255321502686e-01 1.220451816916465759e-01 1.377848833799362183e-01 1.218986660242080688e-01 -2.942136824131011963e-01 2.707379311323165894e-02 -1.089453771710395813e-01 -4.448579251766204834e-02 -1.657292246818542480e-01 2.644103206694126129e-02 5.805543437600135803e-02 -4.707750678062438965e-01 1.881141662597656250e-01
-4.241707921028137207e-02 -1.237557530403137207e-01 2.437348365783691406e-01 2.420353703200817108e-03 -1.454877853393554688e-01 -8.177335560321807861e-02 -1.558014452457427979e-01 1.165389269590377808e-01 1.333822123706340790e-02 2.704371213912963867e-01 3.321714401245117188e-01 4.334609210491180420e-02 3.863963186740875244e-01 -8.712849766016006470e-02 -1.869582086801528931e-01 8.430015295743942261e-02 6.765493750572204590e-02 9.219241142272949219e-02 -3.473450988531112671e-02 -2.696527540683746338e-01 2.517956495285034180e-01 -1.700656861066818237e-01 5.838395655155181885e-02 5.064783245325088501e-02 2.537467181682586670e-01 -2.367146313190460205e-01 1.335096210241317749e-01 6.201430782675743103e-02 2.635006308555603027e-01 2.705752849578857422e-01 9.365796111524105072e-03 5.624564737081527710e-02
1.677433848381042480e-01 5.232167243957519531e-02 3.022973798215389252e-02 2.505628578364849091e-02 -3.014935180544853210e-02 -1.281731426715850830e-01 -1.358143538236618042e-01 2.302794903516769409e-01 -2.871206700801849365e-01 2.320262938737869263e-01 1.078875660896301270e-01 -1.130246892571449280e-01 1.235389187932014465e-01 -6.662426888942718506e-02 2.143964618444442749e-01 -1.932743787765502930e-01 2.034898847341537476e-01 1.317583471536636353e-01 -9.978406131267547607e-03 1.831590235233306885e-01 2.903263829648494720e-02 -1.704572699964046478e-02 2.662382423877716064e-01 -2.445638775825500488e-01 1.734499931335449219e-01 3.156879842281341553e-01 2.187443375587463379e-01 9.054904431104660034e-02 1.319279372692108154e-01 -4.781943932175636292e-02 -4.165405929088592529e-01 -1.087576672434806824e-01
-4.483664035797119141e-02 -1.447335183620452881e-01 9.590072929859161377e-02 2.282530516386032104e-01 -4.532051738351583481e-03 7.824761420488357544e-02 -1.315111666917800903e-01 -1.842240244150161743e-01 -9.605508297681808472e-02 2.670017182826995850e-01 1.393591314554214478e-01 -2.284064702689647675e-02 -4.397721588611602783e-02 -3.237281441688537598e-01 -2.817006409168243408e-02 5.064432695508003235e-02 1.938397586345672607e-01 3.496629595756530762e-01 1.217261776328086853e-01 -5.953242257237434387e-02 2.471223939210176468e-03 -2.317793816328048706e-01 1.164018735289573669e-01 1.596462875604629517e-01 8.886386454105377197e-02 9.801892191171646118e-02 -3.764572739601135254e-02 -1.817559003829956055e-01 8.364564925432205200e-02 4.586266875267028809e-01 -3.269914686679840088e-01 2.526566945016384125e-02
4.532874096184968948e-03 -1.620172560214996338e-01 2.627792954444885254e-01 1.472754329442977905e-01 1.743693053722381592e-01 1.137712784111499786e-02 -1.683278083801269531e-01 -3.114009462296962738e-02 -5.462813377380371094e-02 2.023793756961822510e-02 -1.017207428812980652e-01 -4.455818235874176025e-02 2.224448323249816895e-01 -2.345175892114639282e-01 1.317024528980255127e-01 1.883398592472076416e-01 5.203584581613540649e-02 4.416833166033029556e-03 -8.012311160564422607e-02 -3.057560026645660400e-01 3.339186310768127441e-01 1.314941346645355225e-01 -5.997903272509574890e-02 -1.849283277988433838e-01 -4.826764389872550964e-02 -5.913609638810157776e-04 1.006243377923965454e-02 -1.283565759658813477e-01 2.367149442434310913e-01 1.688258647918701172e-01 -4.686948359012603760e-01 2.403854131698608398e-01
-1.265742033720016479e-01 -7.316331379115581512e-03 3.104999661445617676e-01 1.657366603612899780e-01 1.927706785500049591e-02 2.098125219345092773e-01 -1.763376034796237946e-02 3.391366600990295410e-01 1.936423033475875854e-01 2.390703409910202026e-01 2.924807369709014893e-01 -1.028159037232398987e-01 2.562524676322937012e-01 -7.659174501895904541e-02 9.054376184940338135e-02 -7.209759205579757690e-02 3.966957032680511475e-01 8.448848873376846313e-02 3.706679493188858032e-02 9.585293382406234741e-02 -2.185140252113342285e-01 -2.451365292072296143e-01 -7.644604146480560303e-02 4.320840910077095032e-02 -3.399671986699104309e-02 -2.294519990682601929e-01 1.000886783003807068e-01 -7.729861885309219360e-03 2.457748353481292725e-01 3.762644529342651367e-02 -7.218808680772781372e-02 -5.568473413586616516e-02
-1.630448102951049805e-01 2.511623799800872803e-01 1.913304328918457031e-01 8.011185377836227417e-02 -1.400896757841110229e-01 -5.362557247281074524e-02 -2.028616145253181458e-02 1.670116931200027466e-02 2.983764931559562683e-02 -1.469856649637222290e-01 -3.162320330739021301e-02 1.867605745792388916e-01 -2.779587507247924805e-01 -5.814092233777046204e-02 3.157892823219299316e-01 9.463391453027725220e-02 4.359979927539825439e-01 -6.837504357099533081e-02 1.418292522430419922e-01 -3.706165775656700134e-02 -8.508899190928786993e-05 -2.596407532691955566e-01 8.408927172422409058e-02 -2.637712657451629639e-01 1.070529147982597351e-01 -2.067028135061264038e-01 1.899040490388870239e-01 8.017461746931076050e-02 3.004187941551208496e-01 1.841585934162139893e-01 -5.388623103499412537e-02 -1.111629679799079895e-01
2.450446188449859619e-01 -1.070152129977941513e-02 2.004278004169464111e-01 1.916721090674400330e-02 -1.330880075693130493e-01 -2.103715389966964722e-01 2.862411923706531525e-02 -1.688403636217117310e-02 -9.257405251264572144e-02 1.742784976959228516e-01 4.478472471237182617e-02 1.340793818235397339e-01 7.437492161989212036e-02 -2.587906457483768463e-02 -3.993516415357589722e-02 -1.524843275547027588e-01 6.980056315660476685e-02 2.703950107097625732e-01 -5.561125278472900391e-02 -1.322769224643707275e-01 5.134555697441101074e-02 1.118524521589279175e-01 1.841593682765960693e-01 -2.553603053092956543e-01 -1.536425203084945679e-02 -1.186167895793914795e-01 -1.282701939344406128e-01 -1.858394145965576172e-01 4.469843506813049316e-01 3.184043765068054199e-01 -4.031411409378051758e-01 -6.642631441354751587e-02
7.021822780370712280e-02 -1.956247687339782715e-01 8.308701217174530029e-02 6.035429984331130981e-02 -8.379675447940826416e-03 3.359376490116119385e-01 -1.463703215122222900e-01 -2.271469086408615112e-01 -1.971455216407775879e-01 1.865195482969284058e-01 -1.384147554636001587e-01 -4.474740475416183472e-02 -2.308851294219493866e-02 -1.851723343133926392e-01 9.547269344329833984e-02 1.540796756744384766e-01 7.967277616262435913e-02 2.957236394286155701e-02 2.281006127595901489e-01 1.404869258403778076e-01 2.760982811450958252e-01 8.122163265943527222e-02 4.425151646137237549e-02 -1.834861934185028076e-01 2.946727722883224487e-02 -1.729456037282943726e-01 4.449314251542091370e-02 -2.159030884504318237e-01 3.049433529376983643e-01 3.948061466217041016e-01 -2.404185831546783447e-01 1.197433099150657654e-01
4.361977055668830872e-02 -8.819647878408432007e-02 -1.241634483449161053e-03 1.908775717020034790e-01 -1.214228346943855286e-01 3.402212262153625488e-01 1.954157203435897827e-01 1.423911899328231812e-01 -1.846040934324264526e-01 -2.679147198796272278e-02 -7.197820395231246948e-02 9.235651046037673950e-02 -5.353365465998649597e-02 -2.242385745048522949e-01 1.395729482173919678e-01 -1.921140849590301514e-01 3.189012706279754639e-01 1.499232798814773560e-01 2.789489030838012695e-01 -9.098632633686065674e-02 1.906291693449020386e-01 -2.011081278324127197e-01 1.826912611722946167e-01 -1.745579577982425690e-02 -2.021086364984512329e-01 3.932866733521223068e-03 1.104063838720321655e-01 1.010660529136657715e-01 4.331498146057128906e-01 6.845910102128982544e-02 -9.263182431459426880e-02 -1.483176201581954956e-01
3.844524174928665161e-02 1.833951026201248169e-01 2.411104142665863037e-01 -2.428530948236584663e-03 -2.383117005228996277e-02 -1.309343278408050537e-01 -8.682228624820709229e-02 1.214038059115409851e-01 6.736308336257934570e-02 2.275580912828445435e-01 9.372983872890472412e-02 1.045052558183670044e-01 -1.813980005681514740e-02 1.057363301515579224e-01 -7.685513794422149658e-02 -1.184120103716850281e-01 2.335996478796005249e-01 2.817329466342926025e-01 3.568352200090885162e-03 1.045043691992759705e-01 3.415295779705047607e-01 1.618706881999969482e-01 2.757134139537811279e-01 -6.777332723140716553e-02 -1.545931547880172729e-01 -1.948399841785430908e-01 1.227699220180511475e-01 -1.668010354042053223e-01 3.394734859466552734e-01 6.844089180231094360e-02 -4.040613174438476562e-01 5.490491166710853577e-02
8.619740605354309082e-02 1.425768248736858368e-02 -5.619144067168235779e-02 3.556875512003898621e-02 -3.468169644474983215e-02 2.417115569114685059e-01 -3.239312767982482910e-01 1.405389457941055298e-01 2.508910596370697021e-01 -5.833766609430313110e-02 -7.061495631933212280e-02 -1.926275491714477539e-01 -1.163040548563003540e-01 7.893449813127517700e-02 -5.271589010953903198e-02 2.103625386953353882e-01 1.913868039846420288e-01 7.545878738164901733e-02 -4.527625441551208496e-02 -1.345133334398269653e-01 6.082383915781974792e-03 -2.356677502393722534e-01 8.329278230667114258e-02 -1.696813404560089111e-01 -1.564043015241622925e-01 -1.384044289588928223e-01 1.901860535144805908e-01 -2.465333342552185059e-01 3.420182168483734131e-01 2.921385765075683594e-01 -3.599958717823028564e-01 -4.632057249546051025e-02
5.592814087867736816e-02 1.320327073335647583e-01 2.820557728409767151e-02 2.008222341537475586e-01 -1.046925336122512817e-01 1.292411088943481445e-01 -1.801807284355163574e-01 -1.650992184877395630e-01 -5.997717753052711487e-02 2.289135009050369263e-01 3.362549841403961182e-02 1.581776589155197144e-01 8.955116569995880127e-02 8.044804632663726807e-02 1.041215434670448303e-01 -4.552610516548156738e-01 4.213671684265136719e-01 1.293092221021652222e-02 2.158564478158950806e-01 -6.906639784574508667e-02 -1.670647114515304565e-01 -2.282142788171768188e-01 1.804439127445220947e-01 -4.398619383573532104e-02 1.194395124912261963e-01 -1.142756566405296326e-01 1.398734599351882935e-01 -2.571256756782531738e-01 1.809043437242507935e-01 1.900193840265274048e-01 -9.118429571390151978e-02 4.962805286049842834e-02
-1.318968385457992554e-01 -1.497482508420944214e-01 -2.091970592737197876e-01 1.879500299692153931e-01 -1.416291743516921997e-01 2.992508709430694580e-01 -2.423746734857559204e-01 3.000587821006774902e-01 1.403421349823474884e-02 3.822425380349159241e-03 5.598774924874305725e-02 9.557665139436721802e-02 -1.907179318368434906e-02 -2.085442245006561279e-01 1.797331720590591431e-01 -8.916586637496948242e-02 3.212868273258209229e-01 4.680206254124641418e-02 1.716488152742385864e-01 -1.926746815443038940e-01 -5.246162414550781250e-03 6.530706770718097687e-03 1.960948258638381958e-01 7.539044320583343506e-02 6.551780970767140388e-04 -2.588685452938079834e-01 1.518484503030776978e-01 2.171176858246326447e-02 3.261025547981262207e-01 -9.791751205921173096e-02 -2.896022498607635498e-01 1.398455202579498291e-01
-1.256593130528926849e-02 1.272975802421569824e-01 1.977077424526214600e-01 1.034172177314758301e-01 1.960874646902084351e-01 -1.821150779724121094e-01 2.079761028289794922e-01 5.127017572522163391e-02 4.827076941728591919e-02 -1.014414653182029724e-01 2.847242355346679688e-01 1.808881908655166626e-01 3.502081613987684250e-03 -2.392603754997253418e-01 -3.487410023808479309e-02 5.567371472716331482e-02 5.574042201042175293e-01 -1.038184389472007751e-01 1.182541772723197937e-01 -6.156933307647705078e-02 7.688808441162109375e-02 -8.656814694404602051e-02 -1.434845477342605591e-01 -3.713689744472503662e-01 6.550676655024290085e-03 -7.498056441545486450e-02 1.694764047861099243e-01 -3.312229365110397339e-02 2.153403908014297485e-01 1.621431708335876465e-01 -6.650818139314651489e-02 6.813169270753860474e-02
9.894998371601104736e-02 5.474601686000823975e-02 1.132355183362960815e-01 -3.370662406086921692e-02 -9.523471444845199585e-02 -7.678915560245513916e-02 1.886945068836212158e-01 2.371360175311565399e-02 -1.669981926679611206e-01 1.604385972023010254e-01 -2.818927168846130371e-02 -1.123813018202781677e-01 -7.773386687040328979e-02 3.567126765847206116e-02 8.376760035753250122e-02 -2.509871423244476318e-01 2.388141900300979614e-01 3.175756633281707764e-01 -6.233752891421318054e-02 -2.039658874273300171e-01 1.936698406934738159e-01 -8.378800004720687866e-02 2.645286619663238525e-01 -9.339148551225662231e-02 1.660241931676864624e-02 -2.599088549613952637e-01 -6.063330918550491333e-02 -1.385988295078277588e-01 5.291643142700195312e-01 1.828907132148742676e-01 -1.863264143466949463e-01 -1.106485649943351746e-01
-1.709200888872146606e-01 2.600569128990173340e-01 2.045630812644958496e-01 1.265898644924163818e-01 2.236522287130355835e-01 -1.102575063705444336e-01 -2.837865352630615234e-01 9.804500639438629150e-02 5.661118775606155396e-02 -7.791569083929061890e-02 2.479028552770614624e-01 -1.039812192320823669e-01 -1.189784556627273560e-01 -2.103343307971954346e-01 1.845901310443878174e-01 -2.782264649868011475e-01 1.886498928070068359e-01 5.938667058944702148e-02 2.256909385323524475e-02 -4.878951981663703918e-02 1.224205642938613892e-02 -1.542284488677978516e-01 1.205712929368019104e-01 -1.041130349040031433e-01 1.013864651322364807e-01 9.594525396823883057e-02 2.377004772424697876e-01 -7.800483703613281250e-02 1.984113007783889771e-01 3.556056022644042969e-01 4.644109681248664856e-02 3.164944350719451904e-01
3.120927810668945312e-01 1.690971404314041138e-01 1.668730974197387695e-01 1.853779554367065430e-01 -9.796302020549774170e-02 1.232825443148612976e-01 -5.025628209114074707e-02 1.081652194261550903e-01 -1.459381193853914738e-03 -2.522722184658050537e-01 -7.916349917650222778e-02 -1.514119803905487061e-01 -2.090374380350112915e-01 -6.815424561500549316e-02 -1.385932415723800659e-01 1.168449744582176208e-01 2.469790726900100708e-01 3.409597277641296387e-02 -3.737746477127075195e-01 -9.319317340850830078e-02 2.186013609170913696e-01 -5.230410024523735046e-02 -8.090464770793914795e-02 -1.777033060789108276e-01 -4.490274935960769653e-02 -2.697795331478118896e-01 2.855994999408721924e-01 -1.118955239653587341e-01 1.419436037540435791e-01 1.917101889848709106e-01 -2.334899753332138062e-01 1.386738568544387817e-01
-8.408229798078536987e-03 2.621080577373504639e-01 1.385670304298400879e-01 -2.839901484549045563e-03 2.407514899969100952e-01 7.639428228139877319e-02 1.629810594022274017e-02 -1.125954836606979370e-01 -7.293951511383056641e-02 -1.603775024414062500e-01 2.005346864461898804e-01 1.245227605104446411e-01 -5.783117935061454773e-02 -2.936013638973236084e-01 3.606133861467242241e-03 -3.754796693101525307e-03 5.450001955032348633e-01 -3.507027029991149902e-02 3.557925820350646973e-01 -1.136707961559295654e-01 -1.208657249808311462e-01 -2.021377086639404297e-01 3.310873359441757202e-02 -1.731024980545043945e-01 -2.079145982861518860e-02 -9.301937371492385864e-02 9.870809316635131836e-02 1.572883315384387970e-02 2.769036293029785156e-01 1.320896744728088379e-01 -1.320662945508956909e-01 6.333018839359283447e-02
-3.089058771729469299e-02 2.478393167257308960e-02 -5.836756434291601181e-03 -1.240124180912971497e-01 -3.489297032356262207e-01 1.033310964703559875e-01 9.196103783324360847e-04 3.720727935433387756e-02 -1.889292299747467041e-01 4.159489572048187256e-01 -7.567428052425384521e-02 4.408130049705505371e-02 9.864021837711334229e-02 -2.897660136222839355e-01 5.837883800268173218e-02 -1.639906466007232666e-01 1.490652263164520264e-01 1.643978804349899292e-01 1.921032965183258057e-01 2.505246177315711975e-02 2.975084073841571808e-02 -2.482672929763793945e-01 2.781997621059417725e-01 -1.712612956762313843e-01 -4.362714290618896484e-02 7.020594179630279541e-02 1.047513112425804138e-01 -9.603288769721984863e-02 3.077328503131866455e-01 3.266977369785308838e-01 1.518575996160507202e-01 -3.586574643850326538e-02
1.491449959576129913e-02 2.259904593229293823e-01 6.699687242507934570e-02 -1.627480145543813705e-03 5.145675688982009888e-02 -1.092726364731788635e-01 -1.821404248476028442e-01 1.073717996478080750e-01 1.629594862461090088e-01 -1.435944736003875732e-01 2.483122050762176514e-02 -3.810718059539794922e-01 -2.144863270223140717e-02 -2.383882254362106323e-01 -9.993228316307067871e-02 -3.215983510017395020e-02 2.945189177989959717e-01 6.784034520387649536e-02 1.181878894567489624e-01 -1.156709715723991394e-01 2.865736484527587891e-01 -5.854831635951995850e-02 -4.259683936834335327e-02 -3.183873295783996582e-01 3.649457097053527832e-01 -6.251612305641174316e-02 1.851539313793182373e-01 -6.000410765409469604e-02 1.481761932373046875e-01 2.955240905284881592e-01 -1.290466189384460449e-01 1.235166117548942566e-01
2.268880158662796021e-01 2.156244814395904541e-01 1.196148470044136047e-01 1.411178261041641235e-01 1.647304557263851166e-02 3.395290672779083252e-01 2.188668400049209595e-01 -6.940189749002456665e-02 -1.909886486828327179e-02 -2.277525886893272400e-02 1.796341240406036377e-01 6.522701680660247803e-02 -7.618601620197296143e-02 -7.642521813977509737e-05 1.898270845413208008e-01 3.858206421136856079e-02 3.746839463710784912e-01 -1.171262189745903015e-01 1.367895305156707764e-01 -8.021366596221923828e-02 -8.493389934301376343e-02 -1.140256673097610474e-01 -2.829507291316986084e-01 -1.990708708763122559e-01 1.172056198120117188e-01 1.393648535013198853e-01 6.501701474189758301e-02 -1.292394846677780151e-02 3.074079751968383789e-01 1.858672946691513062e-01 -3.245263695716857910e-01 1.665106564760208130e-01
-6.572896987199783325e-02 3.297225534915924072e-01 1.924915462732315063e-01 9.703003615140914917e-02 1.901011466979980469e-01 9.602238237857818604e-02 1.028418987989425659e-01 -9.482193738222122192e-02 1.688950881361961365e-02 9.612029418349266052e-03 1.532337367534637451e-01 1.034532040357589722e-01 -2.085592150688171387e-01 -8.538761734962463379e-02 3.699174225330352783e-01 -2.389879077672958374e-01 2.771179378032684326e-01 1.588917672634124756e-01 2.667542397975921631e-01 -4.452465102076530457e-02 1.247162371873855591e-01 -1.584010124206542969e-01 4.874350875616073608e-02 -7.461067289113998413e-03 8.974771946668624878e-02 6.676709651947021484e-02 1.431627422571182251e-01 2.011794447898864746e-01 3.230988979339599609e-01 2.634761929512023926e-01 -9.332759678363800049e-02 1.483370959758758545e-01
3.320523351430892944e-02 1.545173525810241699e-01 1.854501664638519287e-01 -5.095059424638748169e-02 5.373758450150489807e-02 3.161961138248443604e-01 2.107751220464706421e-01 -1.181760877370834351e-01 -1.428320258855819702e-01 -1.090081483125686646e-01 1.006809771060943604e-01 -2.728807032108306885e-01 2.797108292579650879e-01 3.713568206876516342e-03 -8.656606823205947876e-02 6.768684834241867065e-02 4.433352947235107422e-01 5.959927290678024292e-02 5.994095280766487122e-02 -3.239670991897583008e-01 1.170287951827049255e-01 -2.460688650608062744e-01 4.990370944142341614e-02 -2.706822566688060760e-02 -1.013720631599426270e-01 1.637744158506393433e-01 7.397973537445068359e-02 1.333475857973098755e-02 3.725908696651458740e-01 3.561502695083618164e-02 2.445470169186592102e-02 3.019177587702870369e-03
4.649449512362480164e-02 -1.514101773500442505e-01 -1.375406533479690552e-01 3.926394581794738770e-01 6.199441105127334595e-02 1.715559214353561401e-01 -2.339595109224319458e-01 -3.527754172682762146e-02 1.123429983854293823e-01 -5.016425251960754395e-02 2.546418011188507080e-01 -1.439271960407495499e-02 -1.495692227035760880e-02 -1.389818340539932251e-01 1.492751836776733398e-01 8.490354567766189575e-02 2.853491306304931641e-01 -1.318892389535903931e-01 1.972477417439222336e-03 -6.458122283220291138e-02 2.069651037454605103e-01 -3.586145937442779541e-01 2.350144982337951660e-01 -2.641640007495880127e-01 -3.355206921696662903e-02 -2.342774532735347748e-02 5.687288939952850342e-02 -1.819614171981811523e-01 1.439224928617477417e-01 -3.341828007251024246e-03 -3.420747220516204834e-01 -9.027424454689025879e-02
2.309659123420715332e-01 -3.047703951597213745e-02 5.442581772804260254e-01 3.467045128345489502e-01 -1.099216416478157043e-01 -2.026730775833129883e-02 -6.698039919137954712e-02 1.731203794479370117e-01 5.342632159590721130e-02 -8.689440786838531494e-02 -7.267858088016510010e-02 2.219357937574386597e-01 2.782107889652252197e-02 -6.553803384304046631e-02 -9.403620660305023193e-02 -4.589913785457611084e-02 -2.018448524177074432e-02 6.151969358325004578e-02 1.922924071550369263e-01 -1.490310877561569214e-01 1.855793595314025879e-01 -5.531053990125656128e-02 1.979164630174636841e-01 1.484998762607574463e-01 4.140163213014602661e-02 3.951943665742874146e-02 3.610571324825286865e-01 5.300761666148900986e-03 2.662047930061817169e-02 2.188820838928222656e-01 -1.699145138263702393e-01 1.677403002977371216e-01
-1.621102392673492432e-01 5.800923705101013184e-02 3.691558241844177246e-01 1.372911185026168823e-01 -5.125800892710685730e-02 3.059960603713989258e-01 7.998179644346237183e-02 9.084241837263107300e-02 2.105116397142410278e-01 5.624954774975776672e-02 -1.349579840898513794e-01 -2.639349363744258881e-02 3.886595740914344788e-02 1.294487118721008301e-01 3.345256447792053223e-01 -3.276623412966728210e-02 2.354323565959930420e-01 -1.040653809905052185e-01 4.598336294293403625e-02 -4.859142377972602844e-02 1.873668879270553589e-01 -1.888998001813888550e-01 -5.615275725722312927e-02 -1.387674659490585327e-01 3.243882656097412109e-01 -4.266161471605300903e-02 1.998701095581054688e-01 -2.594242990016937256e-01 6.093248724937438965e-02 2.981599271297454834e-01 7.598365843296051025e-02 1.733977198600769043e-01
-9.702031314373016357e-02 1.249341517686843872e-01 2.604266256093978882e-02 1.592035144567489624e-01 -9.890113025903701782e-02 2.632727622985839844e-01 -1.604674756526947021e-01 1.533470153808593750e-01 -2.404813282191753387e-02 1.920968145132064819e-01 1.298273503780364990e-01 3.848848938941955566e-01 -1.123489364981651306e-01 -9.731967002153396606e-02 8.683213591575622559e-02 1.099650710821151733e-01 4.759759604930877686e-01 1.356647312641143799e-01 1.106888949871063232e-01 -5.245417729020118713e-02 -1.290555894374847412e-01 -2.093808650970458984e-01 2.652726471424102783e-01 -2.676529288291931152e-01 3.094020858407020569e-02 3.763098269701004028e-02 1.459767371416091919e-01 5.238546431064605713e-02 1.423731744289398193e-01 -1.419493556022644043e-02 -1.926901638507843018e-01 1.729340553283691406e-01
-1.869855448603630066e-02 -3.959950432181358337e-02 2.979036569595336914e-01 4.956062883138656616e-02 -1.406876444816589355e-01 1.869764626026153564e-01 -3.721899818629026413e-03 4.524772055447101593e-03 2.788665145635604858e-02 1.619999855756759644e-01 -2.405197024345397949e-01 -8.559858053922653198e-02 6.317758560180664062e-02 7.807703316211700439e-02 -1.362280696630477905e-01 2.207238376140594482e-01 1.118514090776443481e-01 -1.091926395893096924e-01 -2.363405525684356689e-01 -1.367371678352355957e-01 1.737489849328994751e-01 -1.977800577878952026e-01 -2.075755149126052856e-01 -3.417872190475463867e-01 5.201600492000579834e-02 9.857633709907531738e-02 2.083724737167358398e-01 -2.226157635450363159e-01 2.779201567173004150e-01 3.589909970760345459e-01 -1.875513494014739990e-01 8.740632981061935425e-02
-5.503471940755844116e-03 -1.699756234884262085e-01 -2.022062987089157104e-01 3.593296408653259277e-01 -2.788016796112060547e-01 3.396619856357574463e-01 -2.010301053524017334e-01 2.904501259326934814e-01 -5.321970954537391663e-02 3.942712768912315369e-02 6.236657500267028809e-02 1.315092295408248901e-01 -1.632570624351501465e-01 -2.383519262075424194e-01 1.215674355626106262e-01 -1.886819005012512207e-01 2.442003041505813599e-01 1.016805544495582581e-01 7.369999587535858154e-02 -9.567968547344207764e-02 2.254053391516208649e-02 1.967192068696022034e-02 1.359020173549652100e-01 -8.954684250056743622e-03 -1.106344349682331085e-02 -1.289082914590835571e-01 1.150844693183898926e-01 2.167265117168426514e-02 3.090866506099700928e-01 3.924781084060668945e-02 -2.765136957168579102e-01 1.256599128246307373e-01
-7.725178729742765427e-03 -2.479007840156555176e-01 7.397094741463661194e-03 2.477691322565078735e-01 -1.700180321931838989e-01 -4.978835582733154297e-03 -1.063566878437995911e-01 -2.101653814315795898e-01 -9.906232357025146484e-02 2.780556380748748779e-01 1.146987602114677429e-01 3.310266509652137756e-02 -3.577163070440292358e-02 -9.939706325531005859e-02 3.179248273372650146e-01 8.069910109043121338e-02 1.988748759031295776e-01 8.824077993631362915e-02 1.081244647502899170e-01 -1.193637251853942871e-01 3.301865458488464355e-01 4.972895979881286621e-02 3.306263685226440430e-01 -9.803071618080139160e-02 1.036682575941085815e-01 -1.498052570968866348e-02 1.365432143211364746e-01 1.162326559424400330e-01 3.854078054428100586e-01 1.332909613847732544e-01 -2.004278004169464111e-01 1.385727375745773315e-01
1.340276002883911133e-01 3.118616938591003418e-01 4.373729228973388672e-02 6.167485937476158142e-02 -1.863643079996109009e-01 3.645825982093811035e-01 -8.332455158233642578e-02 4.932743683457374573e-02 5.753220617771148682e-02 2.428851574659347534e-01 2.432075887918472290e-02 -2.498636841773986816e-01 -6.050220504403114319e-02 -1.365355332382023335e-03 -3.708000294864177704e-03 -1.230458961799740791e-03 9.939197450876235962e-02 -2.302860468626022339e-01 3.664997930172830820e-04 -3.200805932283401489e-02 1.856566965579986572e-01 -2.730651795864105225e-01 1.021477133035659790e-01 -9.729710407555103302e-03 6.703451275825500488e-02 2.627993235364556313e-03 2.903252243995666504e-01 -2.288435250520706177e-01 3.760843873023986816e-01 2.181069850921630859e-01 2.321846634149551392e-01 7.385374605655670166e-02
-6.395114120095968246e-03 -7.274601608514785767e-02 -2.287603449076414108e-03 6.935551762580871582e-02 -5.882447585463523865e-02 1.649152785539627075e-01 -5.854448676109313965e-02 4.236696064472198486e-01 -1.069938093423843384e-01 -6.727484613656997681e-02 3.363247513771057129e-01 1.185596883296966553e-01 2.325276881456375122e-01 -5.522947013378143311e-02 -1.079388558864593506e-01 -4.050884395837783813e-02 2.899902462959289551e-01 4.603814706206321716e-02 1.680255979299545288e-01 7.055757939815521240e-02 -4.146467149257659912e-02 -9.559495747089385986e-02 -1.141461506485939026e-01 5.262654647231101990e-02 3.557968419045209885e-03 7.447372376918792725e-02 2.281326353549957275e-01 2.098740935325622559e-01 3.213338851928710938e-01 4.346508383750915527e-01 -1.239389330148696899e-01 -8.628869801759719849e-02
1.038408800959587097e-01 2.030586451292037964e-01 1.023897007107734680e-01 -1.643104106187820435e-01 -1.598761379718780518e-01 -1.293776482343673706e-01 -9.943184256553649902e-02 2.725870534777641296e-02 1.418895870447158813e-01 4.015694931149482727e-02 1.632024198770523071e-01 -1.444796770811080933e-01 1.082356572151184082e-01 -1.187728494405746460e-01 2.765924334526062012e-01 -2.404567897319793701e-01 3.255260586738586426e-01 -6.844488531351089478e-02 4.694177955389022827e-02 -1.695504337549209595e-01 3.531361818313598633e-01 -2.500957548618316650e-01 2.209392189979553223e-01 -7.808092236518859863e-02 1.886804401874542236e-01 -2.001349031925201416e-01 2.492023706436157227e-01 -1.486670374870300293e-01 -1.408513635396957397e-01 2.306260019540786743e-01 -6.605762988328933716e-02 8.461023122072219849e-02
2.275634407997131348e-01 1.984878778457641602e-01 3.674738705158233643e-01 1.023896709084510803e-01 -1.167874857783317566e-01 1.856939792633056641e-01 2.312191277742385864e-01 1.356358677148818970e-01 2.063994854688644409e-01 2.291307896375656128e-01 1.026610881090164185e-01 -1.409736126661300659e-01 4.005376622080802917e-02 1.652778387069702148e-01 -4.588642343878746033e-02 1.103038340806961060e-01 2.074777036905288696e-01 -1.842995285987854004e-01 -2.135372012853622437e-01 -1.330682188272476196e-01 6.162764877080917358e-02 -5.983966216444969177e-02 -3.567434474825859070e-02 -1.215540021657943726e-01 2.306287288665771484e-01 -1.346909254789352417e-01 -1.551255490630865097e-02 1.301603764295578003e-01 1.915554404258728027e-01 2.088878452777862549e-01 -3.720184862613677979e-01 6.019462645053863525e-02
-1.736290752887725830e-01 1.442998498678207397e-01 2.247329205274581909e-01 1.605277359485626221e-01 2.497292309999465942e-01 -2.448328882455825806e-01 -2.953601181507110596e-01 1.093888748437166214e-02 7.029059529304504395e-02 1.238844022154808044e-01 3.533397316932678223e-01 4.302442073822021484e-02 -9.161888808012008667e-02 -1.552969813346862793e-01 6.176233291625976562e-02 3.147159516811370850e-01 1.298556774854660034e-01 -8.544499054551124573e-03 2.691691815853118896e-01 -1.793985366821289062e-01 6.190381571650505066e-02 -2.625611722469329834e-01 1.639937460422515869e-01 -2.242778539657592773e-01 1.807547733187675476e-02 9.525673091411590576e-02 5.084656178951263428e-02 2.540814317762851715e-02 2.124743312597274780e-01 3.830727189779281616e-02 -1.253894865512847900e-01 1.850087642669677734e-01
-7.096831500530242920e-02 -1.204177960753440857e-01 2.772861123085021973e-01 9.116892516613006592e-02 -2.117572873830795288e-01 1.478337049484252930e-01 1.028029769659042358e-01 1.349496841430664062e-01 8.146387338638305664e-02 2.712081670761108398e-01 -4.116684570908546448e-02 -2.055516690015792847e-01 -7.533704396337270737e-03 -8.952348679304122925e-02 -2.250171005725860596e-01 -9.302104264497756958e-02 4.504292607307434082e-01 -1.709250360727310181e-02 2.973671443760395050e-02 1.855279356241226196e-01 1.086828932166099548e-01 5.847113579511642456e-02 1.706440150737762451e-01 2.982246689498424530e-02 -2.127871811389923096e-01 -2.045912481844425201e-02 3.434020876884460449e-01 4.408145695924758911e-02 1.090135350823402405e-01 1.157546341419219971e-01 -3.596419990062713623e-01 6.618918478488922119e-02
3.417220115661621094e-01 -6.193291023373603821e-02 2.273972183465957642e-01 -2.423057109117507935e-01 1.342935413122177124e-01 1.821836382150650024e-01 4.635477438569068909e-02 2.785399556159973145e-01 -9.981022216379642487e-03 -4.120213165879249573e-02 2.417943179607391357e-01 -1.277572065591812134e-01 2.040664851665496826e-01 -1.778043657541275024e-01 -1.487299203872680664e-01 -6.318631768226623535e-02 2.070990651845932007e-01 8.003277704119682312e-03 1.152859255671501160e-01 -2.150618582963943481e-01 3.266871273517608643e-01 7.305254042148590088e-02 -1.561250686645507812e-01 -4.908426478505134583e-02 1.805554777383804321e-01 -6.861361861228942871e-02 1.887481361627578735e-01 -1.315855514258146286e-02 2.873883843421936035e-01 1.503069400787353516e-01 -1.986961066722869873e-01 -5.424175411462783813e-02
2.185791432857513428e-01 -2.935652136802673340e-01 1.144174858927726746e-01 -6.492297630757093430e-03 9.739704430103302002e-02 3.075552880764007568e-01 -1.358833760023117065e-01 -1.194437220692634583e-01 -9.139695763587951660e-02 1.278053671121597290e-01 8.034786581993103027e-02 8.596433699131011963e-02 5.887398961931467056e-03 -2.568162083625793457e-01 -3.979605808854103088e-02 3.317736983299255371e-01 1.156902611255645752e-01 -1.061071082949638367e-01 8.410755544900894165e-02 -9.478593245148658752e-03 1.590444743633270264e-01 -4.221021384000778198e-02 -7.790368981659412384e-03 -1.719588190317153931e-01 1.589521765708923340e-02 -1.071538180112838745e-01 -3.770261630415916443e-02 -3.844598680734634399e-02 4.935451745986938477e-01 2.752799093723297119e-01 -2.651133835315704346e-01 8.439239114522933960e-02
-8.498252928256988525e-02 3.734799325466156006e-01 1.593702435493469238e-01 1.044186726212501526e-01 -3.291351720690727234e-02 -1.008332446217536926e-01 -2.422724850475788116e-02 -4.709338024258613586e-02 3.840738907456398010e-03 1.318084895610809326e-01 4.615115374326705933e-02 -4.088236987590789795e-01 8.225622773170471191e-02 -3.228979110717773438e-01 1.341493874788284302e-01 -2.880999147891998291e-01 2.178048193454742432e-01 3.020830452442169189e-02 1.226544156670570374e-01 -7.760825008153915405e-02 2.795272469520568848e-01 -6.872285902500152588e-02 -1.103261038661003113e-01 -3.050196170806884766e-01 1.625986993312835693e-01 -9.604752808809280396e-02 1.476590484380722046e-01 -9.395866841077804565e-02 4.628738760948181152e-02 1.875380873680114746e-01 -6.350129097700119019e-02 1.978019922971725464e-01
-6.479268521070480347e-02 2.998564839363098145e-01 2.702086567878723145e-01 2.116540223360061646e-01 4.181536659598350525e-02 1.481642872095108032e-01 2.124054580926895142e-01 -5.386728793382644653e-02 -1.949674636125564575e-01 1.840841472148895264e-01 1.428291350603103638e-01 1.767117083072662354e-01 -3.289133608341217041e-01 -1.033540889620780945e-01 3.451873734593391418e-02 -1.014845166355371475e-02 2.287741750478744507e-01 1.397496908903121948e-01 3.809869056567549706e-03 -1.768753677606582642e-02 -4.966804385185241699e-02 -3.319123983383178711e-01 4.347302764654159546e-02 -2.699502706527709961e-01 3.492373973131179810e-02 -8.306365460157394409e-02 -7.745797187089920044e-02 8.563821204006671906e-03 2.128652930259704590e-01 3.388851881027221680e-01 -1.513312160968780518e-01 1.258284747600555420e-01
4.092914238572120667e-02 -4.575706645846366882e-02 1.066638678312301636e-01 -2.561591565608978271e-02 2.318036258220672607e-01 -1.146788895130157471e-01 -1.083210706710815430e-01 2.073468118906021118e-01 -4.488218575716018677e-02 -4.500738903880119324e-02 -5.803072825074195862e-02 -1.791860312223434448e-01 3.560749068856239319e-02 -5.023138225078582764e-02 1.939337700605392456e-01 -9.550643712282180786e-02 1.727741360664367676e-01 -1.405400335788726807e-01 -2.662732303142547607e-01 -7.615497708320617676e-02 1.555517464876174927e-01 1.580579131841659546e-01 3.064135313034057617e-01 -1.333934254944324493e-02 3.829327598214149475e-02 -5.422757565975189209e-02 2.058909684419631958e-01 -4.669600632041692734e-03 5.659424662590026855e-01 3.461129963397979736e-01 3.454434219747781754e-03 1.268188208341598511e-01
-1.232156157493591309e-01 4.192697256803512573e-02 7.623833417892456055e-02 1.877733469009399414e-01 -1.149911433458328247e-01 -1.122998222708702087e-01 8.145714551210403442e-02 2.169980257749557495e-01 -1.491560935974121094e-01 2.019931524991989136e-01 6.571660935878753662e-02 1.317226141691207886e-01 1.008283253759145737e-02 2.236334607005119324e-02 -1.764640025794506073e-02 -9.130151569843292236e-02 8.048503845930099487e-02 3.596800267696380615e-01 7.519795745611190796e-02 7.721336930990219116e-02 2.194321751594543457e-01 1.823219209909439087e-01 3.313245475292205811e-01 -1.731684952974319458e-01 -1.353996098041534424e-01 -2.336307168006896973e-01 1.524876430630683899e-02 -3.556443750858306885e-02 3.709063231945037842e-01 2.950757443904876709e-01 -3.156753182411193848e-01 -3.374524042010307312e-02
7.622474431991577148e-02 -1.494741886854171753e-01 2.044452875852584839e-01 1.888459920883178711e-01 -1.333969980478286743e-01 -1.632103770971298218e-01 -1.978487968444824219e-01 6.856892257928848267e-02 -2.027098536491394043e-01 3.791059553623199463e-01 -5.242658779025077820e-03 -1.924411803483963013e-01 2.668665945529937744e-01 -9.128753095865249634e-02 1.410015821456909180e-01 2.052136063575744629e-01 1.829774677753448486e-01 1.732310056686401367e-01 8.215474337339401245e-02 -8.586519956588745117e-02 3.324181437492370605e-01 -1.268962621688842773e-01 8.426180481910705566e-02 2.657250761985778809e-01 3.380972892045974731e-02 -7.263560593128204346e-02 1.225594282150268555e-01 -5.369950085878372192e-02 2.079203873872756958e-01 -1.424929220229387283e-02 -3.035503029823303223e-01 2.937274053692817688e-02
-6.170782819390296936e-02 1.668491512537002563e-01 3.506262600421905518e-01 -9.328813105821609497e-02 1.051040440797805786e-01 2.449039816856384277e-01 -1.959968507289886475e-01 2.078057825565338135e-01 3.476959466934204102e-02 -1.413206905126571655e-01 -9.713694453239440918e-02 3.487566113471984863e-02 -3.425454720854759216e-02 -1.794100105762481689e-01 2.826878726482391357e-01 -1.624722033739089966e-01 3.552216589450836182e-01 1.817007362842559814e-01 4.895312711596488953e-02 7.333040703088045120e-03 6.437426805496215820e-02 -1.027862653136253357e-01 -1.062402129173278809e-01 -3.011861443519592285e-01 2.494313716888427734e-01 1.060807183384895325e-01 9.506504982709884644e-02 -2.243724614381790161e-01 1.587701439857482910e-01 2.619703412055969238e-01 -1.158722490072250366e-02 8.607459813356399536e-02
1.548700183629989624e-01 -8.127597393468022346e-04 2.920159697532653809e-01 -1.248353496193885803e-01 -2.439351826906204224e-01 -1.160439923405647278e-01 -1.322480142116546631e-01 2.547500431537628174e-01 -3.596745058894157410e-02 1.743496805429458618e-01 -2.359150722622871399e-02 1.568363159894943237e-01 1.149080246686935425e-01 1.642799973487854004e-01 4.606328532099723816e-02 -2.122951112687587738e-02 2.304856926202774048e-01 -1.863546073436737061e-01 1.661260426044464111e-01 -1.454546302556991577e-01 2.896471917629241943e-01 3.954914957284927368e-02 3.778454363346099854e-01 1.495660841464996338e-02 3.295833617448806763e-02 -1.489360779523849487e-01 3.056482672691345215e-01 -2.090607285499572754e-01 2.044840902090072632e-01 2.144089639186859131e-01 -4.045264795422554016e-02 -7.291013002395629883e-02
2.112832665443420410e-02 -1.725396811962127686e-01 3.089230060577392578e-01 -2.759124152362346649e-02 -1.117131020873785019e-02 4.577297717332839966e-02 4.082867503166198730e-02 -4.758577421307563782e-02 -5.960084870457649231e-02 2.585253417491912842e-01 -4.074766114354133606e-02 -7.113914936780929565e-02 6.442683190107345581e-02 -4.000666141510009766e-01 -1.610293388366699219e-01 1.292020678520202637e-01 -2.863860316574573517e-02 -6.637762486934661865e-02 5.377199035137891769e-03 -2.558836638927459717e-01 6.201773509383201599e-02 -1.724561154842376709e-01 8.573598414659500122e-02 -3.150372207164764404e-01 -6.054140627384185791e-02 -2.720038890838623047e-01 -1.312976181507110596e-01 2.363983243703842163e-01 2.777825295925140381e-01 2.747226953506469727e-01 -2.579111158847808838e-01 -5.152529478073120117e-02
-1.571355760097503662e-01 9.271659702062606812e-02 -8.154826238751411438e-03 1.231245100498199463e-01 3.193020354956388474e-03 3.133542239665985107e-01 -1.542428787797689438e-02 7.802812010049819946e-02 1.796754822134971619e-02 1.603716760873794556e-01 1.117140278220176697e-01 3.609825372695922852e-01 -1.111164242029190063e-01 -2.827878668904304504e-02 1.098133698105812073e-01 4.594725370407104492e-02 5.637723207473754883e-01 3.740601008757948875e-03 1.467325538396835327e-01 -2.160073518753051758e-01 -1.590118557214736938e-02 -8.540086448192596436e-02 2.365825325250625610e-01 -1.246490776538848877e-01 5.598050355911254883e-02 -9.652738273143768311e-02 2.164402753114700317e-01 1.214630678296089172e-01 2.144794613122940063e-01 -2.412993460893630981e-02 -1.338700205087661743e-01 2.171593457460403442e-01
5.615272372961044312e-02 1.442417949438095093e-01 1.826064884662628174e-01 1.366868168115615845e-01 1.840742826461791992e-01 1.482505649328231812e-01 -1.056586652994155884e-01 2.614532224833965302e-02 7.354385405778884888e-02 5.238817632198333740e-02 -7.692037522792816162e-02 1.877497881650924683e-02 -6.316371262073516846e-02 -3.571186959743499756e-01 1.859397441148757935e-01 -9.588841348886489868e-02 -5.376989021897315979e-02 -3.132332116365432739e-02 -2.536363340914249420e-02 -1.315093785524368286e-01 -6.685751955956220627e-03 1.405535936355590820e-01 3.772764205932617188e-01 -5.140886455774307251e-02 1.746238917112350464e-01 -3.022538730874657631e-04 4.379663765430450439e-01 1.674973219633102417e-01 9.102869033813476562e-02 1.585734486579895020e-01 -4.162011146545410156e-01 -1.515928506851196289e-01
-4.243339598178863525e-02 4.993031546473503113e-02 -3.645019233226776123e-02 2.432125657796859741e-01 4.351213946938514709e-02 -2.512956410646438599e-02 -1.862497031688690186e-01 1.663253754377365112e-01 -7.577669620513916016e-02 -1.262941807508468628e-01 3.116611577570438385e-02 7.229956984519958496e-02 -1.439041644334793091e-01 1.103103160858154297e-01 -1.919465512037277222e-01 -1.934690475463867188e-01 3.436128497123718262e-01 2.842355072498321533e-01 -1.254089027643203735e-01 4.007733240723609924e-02 3.305653035640716553e-01 4.621398821473121643e-02 3.615813255310058594e-01 5.708998814225196838e-02 8.989340066909790039e-02 -6.650802493095397949e-02 9.118001163005828857e-02 -1.353000551462173462e-01 3.220131695270538330e-01 1.726960539817810059e-01 -3.057734668254852295e-01 8.697986602783203125e-02
2.662883996963500977e-01 6.331003457307815552e-02 1.556403636932373047e-01 1.001693978905677795e-01 5.068704113364219666e-02 8.088307827711105347e-02 -2.295186370611190796e-01 -1.095455363392829895e-01 4.131981357932090759e-02 3.893962204456329346e-01 3.090541362762451172e-01 4.097945243120193481e-02 1.974663734436035156e-01 -3.054248988628387451e-01 1.522582322359085083e-01 1.793869771063327789e-02 6.767016649246215820e-02 8.188541978597640991e-02 -2.080743163824081421e-01 -2.489149123430252075e-01 2.878198623657226562e-01 -1.629799455404281616e-01 -1.775524578988552094e-02 7.701285183429718018e-02 2.432105690240859985e-01 -6.138717755675315857e-02 1.013604477047920227e-01 9.682239592075347900e-02 2.821035683155059814e-01 1.087713986635208130e-01 6.742776185274124146e-02 -2.574570244178175926e-03
1.457071453332901001e-01 3.045183718204498291e-01 1.435791105031967163e-01 6.484999507665634155e-02 1.906488388776779175e-01 1.529227048158645630e-01 1.111838966608047485e-01 -7.569354027509689331e-02 -9.671805799007415771e-02 2.482721656560897827e-01 1.320174429565668106e-02 1.578309684991836548e-01 -3.130332529544830322e-01 -2.029681354761123657e-01 -2.523741452023386955e-03 6.013521179556846619e-02 2.097355574369430542e-01 1.050471067428588867e-01 1.428900212049484253e-01 -1.531786173582077026e-01 -1.839840710163116455e-01 -1.748580783605575562e-01 1.963336765766143799e-01 -2.127041965723037720e-01 1.679449081420898438e-01 -1.708264350891113281e-01 2.754004299640655518e-01 7.697964459657669067e-02 2.244770079851150513e-01 2.792387306690216064e-01 -9.765656292438507080e-02 1.425730884075164795e-01
-1.882973909378051758e-01 7.082602381706237793e-02 2.809106707572937012e-01 2.476337999105453491e-01 2.447986900806427002e-01 -6.830515712499618530e-02 -1.861907690763473511e-01 1.333984583616256714e-01 -1.173686757683753967e-01 7.726661860942840576e-02 1.270984485745429993e-02 -1.550353318452835083e-01 -2.862135171890258789e-01 -3.158147335052490234e-01 1.454571187496185303e-01 -2.501121461391448975e-01 1.495574563741683960e-01 -2.217666245996952057e-03 3.154105842113494873e-01 -7.175311911851167679e-03 3.354364261031150818e-02 -1.467024087905883789e-01 3.542752191424369812e-02 -2.328769564628601074e-01 6.412099115550518036e-03 -2.386105619370937347e-02 1.179010644555091858e-01 -1.748512089252471924e-01 1.424001157283782959e-01 2.284171730279922485e-01 -1.776094734668731689e-01 2.092934250831604004e-01
1.666358560323715210e-01 2.318773567676544189e-01 2.742359042167663574e-01 1.169423758983612061e-01 5.121469497680664062e-02 8.753500133752822876e-02 7.146260142326354980e-02 1.768602430820465088e-01 -2.256728708744049072e-02 1.832306683063507080e-01 2.000583857297897339e-01 1.019341871142387390e-02 3.204106092453002930e-01 7.645845878869295120e-03 -3.009751439094543457e-01 -3.499427065253257751e-02 4.496124386787414551e-01 -5.562055110931396484e-02 -7.969056069850921631e-02 -2.134787589311599731e-01 1.409852504730224609e-01 -1.018691509962081909e-01 1.523159593343734741e-01 -1.066253855824470520e-01 -2.008639872074127197e-01 -1.658828109502792358e-01 3.125953674316406250e-01 -8.745625615119934082e-02 1.826695725321769714e-02 8.520066738128662109e-02 -2.587910182774066925e-02 -1.033841893076896667e-01
1.608071476221084595e-01 -1.046367213129997253e-01 1.229889784008264542e-02 2.372949123382568359e-01 -1.248935163021087646e-01 3.425455689430236816e-01 1.853806376457214355e-01 1.795647591352462769e-01 -7.269103825092315674e-02 6.224504858255386353e-02 -1.054457202553749084e-01 1.560990959405899048e-01 -2.123233526945114136e-01 -2.527702152729034424e-01 1.029750406742095947e-01 -2.377836853265762329e-01 2.920937836170196533e-01 1.151759997010231018e-01 1.267407238483428955e-01 -1.318048089742660522e-01 2.673776149749755859e-01 -1.333111077547073364e-01 2.493897080421447754e-02 -1.214549243450164795e-01 -2.322590202093124390e-01 8.545841276645660400e-02 1.133751943707466125e-01 6.033492088317871094e-02 4.028211236000061035e-01 8.285974711179733276e-02 -5.379433184862136841e-02 1.314399996772408485e-03
1.713194698095321655e-02 1.284345239400863647e-01 7.900695502758026123e-02 -3.590859100222587585e-02 -2.500333450734615326e-02 -2.194317728281021118e-01 3.245017528533935547e-01 -1.760015338659286499e-01 3.189367800951004028e-02 3.898755833506584167e-02 2.131346315145492554e-01 -2.122583091259002686e-01 3.592799976468086243e-02 -1.549016535282135010e-01 2.322981208562850952e-01 -2.204901278018951416e-01 3.980339765548706055e-01 2.681509405374526978e-02 -8.042939938604831696e-03 -2.544051110744476318e-01 4.014472663402557373e-02 -2.315893918275833130e-01 1.451515555381774902e-01 -2.762669026851654053e-01 2.168735563755035400e-01 -8.192286640405654907e-02 2.578082680702209473e-01 -5.964298918843269348e-02 6.821065396070480347e-02 1.490765437483787537e-02 -2.179540693759918213e-01 -1.304763108491897583e-01
7.920520007610321045e-02 1.079355776309967041e-01 -1.086877658963203430e-01 2.182936817407608032e-01 1.396629959344863892e-01 5.529347434639930725e-02 -4.946094006299972534e-02 -6.661795824766159058e-02 -7.248546928167343140e-02 1.719765737652778625e-02 -1.279316470026969910e-02 7.211670745164155960e-04 6.290086358785629272e-02 -3.474039435386657715e-01 2.100132107734680176e-01 -3.621589839458465576e-01 2.232703864574432373e-01 -4.150161519646644592e-03 -7.646572589874267578e-02 -1.114524826407432556e-01 2.016813121736049652e-02 -1.150643229484558105e-01 -1.144638136029243469e-01 3.385818004608154297e-02 -2.072991430759429932e-01 -1.549920290708541870e-01 3.072594702243804932e-01 1.606677323579788208e-01 7.886387407779693604e-02 2.136789858341217041e-01 -5.008809566497802734e-01 -3.912591189146041870e-02
2.425085455179214478e-01 2.090657800436019897e-01 -1.149254739284515381e-01 1.671193242073059082e-01 1.033084914088249207e-01 -2.078036777675151825e-03 7.459232956171035767e-02 -1.938744783401489258e-01 5.196101497858762741e-03 3.825190365314483643e-01 -1.658785939216613770e-01 -8.949180692434310913e-02 1.438156515359878540e-01 -1.791529208421707153e-01 1.930756680667400360e-02 1.995732784271240234e-01 1.284658610820770264e-01 9.310687333345413208e-02 1.091168378479778767e-03 -7.505835592746734619e-02 -9.998908638954162598e-02 2.495651878416538239e-02 3.049184679985046387e-01 7.810474373400211334e-03 1.530473679304122925e-01 -7.539837807416915894e-02 3.014232218265533447e-01 8.206699788570404053e-02 3.636649549007415771e-01 2.191954851150512695e-01 -2.846128642559051514e-01 7.208319753408432007e-02
-7.023238111287355423e-03 1.701171249151229858e-01 9.610750526189804077e-02 2.354918271303176880e-01 -9.471669793128967285e-02 6.769864261150360107e-02 -3.407401144504547119e-01 1.414704471826553345e-01 2.823333740234375000e-01 4.310718551278114319e-02 1.287832111120223999e-01 -2.720527164638042450e-02 2.749704420566558838e-01 -3.076075613498687744e-01 -7.706783711910247803e-02 -1.971495151519775391e-01 1.837072223424911499e-01 2.370388805866241455e-01 4.393243789672851562e-02 1.148293167352676392e-01 2.560087442398071289e-01 -2.057090848684310913e-01 -2.305997535586357117e-02 -2.396115511655807495e-01 3.371691107749938965e-01 -1.154369488358497620e-01 1.325600147247314453e-01 -6.410551816225051880e-02 4.054082557559013367e-02 1.451476812362670898e-01 -1.136821601539850235e-02 1.807950064539909363e-02
1.446838974952697754e-01 -9.300645440816879272e-02 3.643769770860671997e-02 -1.713175326585769653e-01 -7.782603800296783447e-02 1.024233773350715637e-01 -9.241978079080581665e-02 -5.797205865383148193e-02 1.609391570091247559e-01 2.278795838356018066e-01 -1.467130482196807861e-01 -2.913035750389099121e-01 8.546146750450134277e-02 -1.608444154262542725e-01 1.779226958751678467e-01 2.244108766317367554e-01 1.101120486855506897e-01 -3.865917399525642395e-02 -7.532868534326553345e-03 -5.357884988188743591e-02 7.525395601987838745e-02 -2.614293396472930908e-01 3.950036317110061646e-02 -1.719267368316650391e-01 5.582012236118316650e-02 -2.305992245674133301e-01 -4.043353348970413208e-02 -1.020822450518608093e-01 2.789631485939025879e-01 3.757431507110595703e-01 -4.188271164894104004e-01 -1.656610667705535889e-01
1.586091518402099609e-01 -7.367651164531707764e-02 2.338084727525711060e-01 1.234664469957351685e-01 -1.411938071250915527e-01 -7.255131844431161880e-03 -1.225849613547325134e-01 8.925848454236984253e-02 2.225479781627655029e-01 -4.737628623843193054e-02 2.876648902893066406e-01 -4.673375785350799561e-01 -6.920789182186126709e-02 -3.033195137977600098e-01 7.856976985931396484e-02 3.370082080364227295e-01 2.105485647916793823e-01 1.143909543752670288e-01 3.508842363953590393e-02 1.079303175210952759e-01 1.288519203662872314e-01 -6.086130067706108093e-02 -9.044318646192550659e-02 -2.189861536026000977e-01 9.246244281530380249e-02 -1.457892060279846191e-01 1.665502637624740601e-01 6.182065233588218689e-02 2.602669894695281982e-01 6.143581587821245193e-03 -9.800004959106445312e-02 -3.963753581047058105e-02
1.864614635705947876e-01 -7.181225717067718506e-02 2.702650129795074463e-01 -9.905203431844711304e-02 -1.985321044921875000e-01 -2.626721858978271484e-01 -1.884176582098007202e-01 2.595997452735900879e-01 -1.050276234745979309e-01 8.288829773664474487e-02 1.905505917966365814e-02 7.174641638994216919e-02 1.449989825487136841e-01 -8.466390520334243774e-02 4.546894133090972900e-02 2.809422463178634644e-02 5.231659486889839172e-02 2.080026417970657349e-01 9.271205216646194458e-02 -4.024935662746429443e-01 -1.686322093009948730e-01 -2.666490327101200819e-04 1.500850468873977661e-01 7.346822321414947510e-02 2.904657460749149323e-02 -8.029060810804367065e-02 1.927874982357025146e-02 -2.140575051307678223e-01 3.785149157047271729e-01 2.171569466590881348e-01 -3.069076836109161377e-01 -1.975350081920623779e-02
-1.415707319974899292e-01 -4.150617867708206177e-02 -1.165654277428984642e-03 3.005344867706298828e-01 -1.585251688957214355e-01 9.252424538135528564e-02 6.758350133895874023e-02 1.464024335145950317e-01 -1.919819265604019165e-01 1.391248852014541626e-01 -1.922313682734966278e-02 -3.363108038902282715e-01 8.740751445293426514e-02 -1.618899255990982056e-01 -2.161237895488739014e-01 -1.397402286529541016e-01 1.628868579864501953e-01 2.740573287010192871e-01 -1.555105596780776978e-01 -3.583385646343231201e-01 9.218364208936691284e-02 -1.221795901656150818e-01 8.844532072544097900e-02 -4.537515714764595032e-02 6.960555911064147949e-02 4.575981944799423218e-02 9.834926575422286987e-02 -3.295325115323066711e-02 4.217340946197509766e-01 -1.356009840965270996e-01 -2.277885526418685913e-01 7.126732915639877319e-02
3.797617554664611816e-02 -5.070241633802652359e-03 2.983946204185485840e-01 -3.275277838110923767e-02 8.892653509974479675e-03 1.660167872905731201e-01 2.093076556921005249e-01 1.650666445493698120e-02 4.290572181344032288e-02 -2.396799325942993164e-01 6.483259052038192749e-02 4.548450931906700134e-02 -2.939622849225997925e-02 -1.889756321907043457e-01 2.804819941520690918e-01 2.719111442565917969e-01 3.326921164989471436e-01 2.513003051280975342e-01 1.537794768810272217e-01 -2.176530063152313232e-01 2.074362784624099731e-01 -2.387156784534454346e-01 9.491705149412155151e-02 -3.724234551191329956e-02 -1.227538585662841797e-01 -3.830580785870552063e-02 3.375353217124938965e-01 3.484417125582695007e-02 2.209480404853820801e-01 9.784447401762008667e-02 4.654596745967864990e-02 -1.856063902378082275e-01
5.202376749366521835e-03 3.665452077984809875e-02 -1.196728181093931198e-02 1.884414404630661011e-01 -7.486815005540847778e-02 1.168504506349563599e-01 2.405997924506664276e-02 1.451450437307357788e-01 -3.134680390357971191e-01 8.320855349302291870e-02 2.440438419580459595e-01 1.515309810638427734e-01 3.051775880157947540e-02 -3.590169921517372131e-02 1.067307125777006149e-02 -9.399957209825515747e-02 4.979622066020965576e-01 1.049826070666313171e-01 1.002696305513381958e-01 -4.721930890809744596e-04 1.262670159339904785e-01 -4.597589969635009766e-01 1.686937808990478516e-01 -8.408462256193161011e-02 2.023489773273468018e-01 9.622418135404586792e-02 2.773501574993133545e-01 1.787919253110885620e-01 1.356095224618911743e-01 -2.730966918170452118e-02 -1.119004935026168823e-01 2.351675555109977722e-02
-1.312541961669921875e-01 2.561943531036376953e-01 2.139348834753036499e-01 5.217590555548667908e-02 -1.782246381044387817e-01 -7.339813746511936188e-03 -1.894683986902236938e-01 7.919020950794219971e-02 1.477900445461273193e-01 -2.039448916912078857e-01 -5.392700061202049255e-02 1.631806492805480957e-01 -3.598563373088836670e-01 -1.039646640419960022e-01 2.579920291900634766e-01 8.304697275161743164e-02 4.646266996860504150e-01 -6.254407763481140137e-02 1.250818520784378052e-01 -3.934948146343231201e-02 3.059452585875988007e-02 -1.257340908050537109e-01 1.688913814723491669e-02 -1.719167232513427734e-01 -2.328744158148765564e-03 -1.792345792055130005e-01 1.850957125425338745e-01 -8.541588671505451202e-03 2.127773016691207886e-01 2.997868061065673828e-01 -3.809565678238868713e-02 -3.598884493112564087e-02
3.544442951679229736e-01 -9.707170724868774414e-02 7.228650897741317749e-02 3.702539801597595215e-01 3.605757653713226318e-02 2.638109624385833740e-01 -8.687826804816722870e-03 6.928428262472152710e-02 -5.667661130428314209e-02 8.158419281244277954e-02 -5.574936047196388245e-02 -1.265162676572799683e-01 -1.268305480480194092e-01 -2.327723950147628784e-01 -1.077544759027659893e-03 2.594458460807800293e-01 2.487189322710037231e-01 -6.979589164257049561e-02 3.734037280082702637e-02 -2.536487579345703125e-02 -1.221189796924591064e-01 -3.601631522178649902e-01 1.507528573274612427e-01 7.746134698390960693e-02 9.411489218473434448e-02 -1.239729225635528564e-01 5.166530609130859375e-02 3.141584247350692749e-02 2.397939115762710571e-01 3.566873073577880859e-01 -1.556981503963470459e-01 3.628210723400115967e-02
1.421428285539150238e-02 -2.113442718982696533e-01 8.223863691091537476e-02 3.807007372379302979e-01 -1.938564777374267578e-01 -4.301622882485389709e-02 1.356914192438125610e-01 -2.218703180551528931e-01 -3.401329517364501953e-01 -4.024422913789749146e-02 5.088233575224876404e-02 -5.193026736378669739e-02 1.226231604814529419e-01 -1.741632819175720215e-01 -1.268333103507757187e-02 -1.609018072485923767e-02 1.005470305681228638e-01 -1.022159587591886520e-02 1.855684667825698853e-01 2.852431498467922211e-02 3.344477415084838867e-01 -2.384326159954071045e-01 7.942956686019897461e-02 -1.778555065393447876e-01 -5.707387253642082214e-02 8.806011825799942017e-02 -4.392411932349205017e-02 -3.398026823997497559e-01 1.058011725544929504e-01 2.616767585277557373e-01 -2.601365745067596436e-01 1.113068312406539917e-02
-6.170340627431869507e-02 -2.966737151145935059e-01 6.017207726836204529e-02 2.193308174610137939e-01 7.612820714712142944e-02 1.771609485149383545e-01 -1.742508411407470703e-01 1.665753312408924103e-02 -9.603766351938247681e-02 2.553431093692779541e-01 8.282843232154846191e-02 -1.440842449665069580e-01 -1.371264010667800903e-01 -3.097568750381469727e-01 1.075690239667892456e-01 2.219024747610092163e-01 2.379180639982223511e-01 2.171435654163360596e-01 1.021610572934150696e-01 -8.365562185645103455e-03 5.791148915886878967e-02 3.490579873323440552e-02 5.402103532105684280e-03 -1.681578904390335083e-01 1.813427656888961792e-01 9.826649911701679230e-03 -3.310285508632659912e-03 -3.786678239703178406e-02 9.137448668479919434e-02 3.814835250377655029e-01 -3.436849415302276611e-01 2.396937906742095947e-01
-8.349443227052688599e-02 -2.211930900812149048e-01 2.280198968946933746e-03 2.668457329273223877e-01 -2.547065019607543945e-01 2.011595368385314941e-01 -1.611677855253219604e-01 1.387446969747543335e-01 -2.378248143941164017e-03 9.707354940474033356e-03 7.446939498186111450e-02 -1.336457091383635998e-03 -3.452742472290992737e-02 5.281466990709304810e-02 1.754025518894195557e-01 -7.512252777814865112e-02 2.849692404270172119e-01 2.053837291896343231e-03 3.176246881484985352e-01 -2.694172561168670654e-01 3.388103544712066650e-01 7.268480956554412842e-02 9.372735768556594849e-02 -1.053695082664489746e-01 -1.606496274471282959e-01 1.238058507442474365e-01 2.244310826063156128e-01 9.047943353652954102e-02 3.332669436931610107e-01 1.241731494665145874e-01 -5.113701894879341125e-02 2.298859059810638428e-01
-1.594957262277603149e-01 5.755782127380371094e-02 1.225306093692779541e-01 3.600404411554336548e-02 1.136779561638832092e-01 -3.432162851095199585e-02 -3.528429567813873291e-01 1.443493068218231201e-01 -5.071917176246643066e-02 1.927378475666046143e-01 7.949834316968917847e-02 -2.180205881595611572e-01 -3.500443994998931885e-01 -2.683069705963134766e-01 4.491255804896354675e-02 -2.708303630352020264e-01 2.363229990005493164e-01 -6.622319668531417847e-02 1.220936924219131470e-01 -1.109444648027420044e-01 -1.994404196739196777e-02 -1.746608167886734009e-01 2.719098329544067383e-02 -2.328280210494995117e-01 -8.571382611989974976e-02 4.133425280451774597e-02 2.474251948297023773e-02 -2.168977707624435425e-01 1.611899733543395996e-01 3.400825560092926025e-01 -2.295688539743423462e-01 8.768796920776367188e-02
1.018396466970443726e-01 9.539856761693954468e-02 2.155430018901824951e-01 3.629288077354431152e-02 2.908262424170970917e-02 5.227475613355636597e-02 8.037597686052322388e-02 2.218660525977611542e-02 5.884036421775817871e-03 1.441684216260910034e-01 -3.599254041910171509e-02 -1.298653185367584229e-01 -3.013228252530097961e-02 7.120329886674880981e-02 -5.422168411314487457e-03 -9.955557435750961304e-02 8.100682497024536133e-02 2.439572662115097046e-01 1.221838667988777161e-01 -3.458630740642547607e-01 -1.885707862675189972e-02 -8.207284659147262573e-02 5.128317326307296753e-02 -2.167385667562484741e-01 1.834200471639633179e-01 3.553013801574707031e-01 4.629020094871520996e-01 1.648549884557723999e-01 1.284808665513992310e-01 2.678067386150360107e-01 -2.651101052761077881e-01 -2.239409685134887695e-01
-1.127306297421455383e-01 1.260115355253219604e-01 2.330706268548965454e-01 1.065021902322769165e-01 -1.088348999619483948e-01 -1.980712711811065674e-01 -2.758938670158386230e-01 1.733162701129913330e-01 -2.365820258855819702e-01 6.159018725156784058e-02 -7.350112311542034149e-03 -2.374672889709472656e-01 -2.265880554914474487e-01 -3.030686676502227783e-01 2.853863313794136047e-02 -2.623542547225952148e-01 3.109086453914642334e-01 -9.094255417585372925e-02 2.528898715972900391e-01 -1.031309440732002258e-01 1.872106939554214478e-01 -8.920178748667240143e-03 8.562522381544113159e-02 -2.958437204360961914e-01 9.954988211393356323e-02 -5.849056318402290344e-02 8.154597133398056030e-02 -3.396034985780715942e-02 1.375654786825180054e-01 2.611066401004791260e-01 1.953495899215340614e-03 4.151012375950813293e-02
5.254092440009117126e-02 6.275576353073120117e-02 3.303374350070953369e-01 2.003227323293685913e-01 -2.082049995660781860e-01 -5.223531275987625122e-02 -9.010333567857742310e-02 -1.020293384790420532e-01 -4.652911797165870667e-02 1.619392335414886475e-01 -3.645373275503516197e-03 -1.548717916011810303e-01 -9.133236110210418701e-02 -3.095167875289916992e-01 1.293489187955856323e-01 -9.346883744001388550e-02 2.784513831138610840e-01 6.008039927110075951e-04 -2.774405479431152344e-01 -1.209728494286537170e-01 5.583869665861129761e-02 2.138823717832565308e-01 1.506295800209045410e-01 7.841524481773376465e-02 -1.958160996437072754e-01 -1.669829934835433960e-01 8.364956080913543701e-02 -2.632105350494384766e-01 3.629790991544723511e-02 4.123331904411315918e-01 7.592903822660446167e-02 1.760517805814743042e-01
3.338512182235717773e-01 1.829093396663665771e-01 2.439026981592178345e-01 1.334805488586425781e-01 -2.083592414855957031e-01 -7.126394659280776978e-02 -1.428764313459396362e-02 2.149634510278701782e-01 4.188108071684837341e-02 4.334866628050804138e-02 1.465546488761901855e-01 -7.117531727999448776e-03 -1.263309619389474392e-03 6.365734338760375977e-02 -1.172628030180931091e-01 3.516490012407302856e-02 1.925286948680877686e-01 3.015955351293087006e-02 -1.152893900871276855e-01 -8.636382967233657837e-02 2.699627876281738281e-01 -2.058495022356510162e-02 1.948934346437454224e-01 2.498549669981002808e-01 3.266357779502868652e-01 -1.183682754635810852e-01 1.577737480401992798e-01 -4.263969510793685913e-02 3.502659797668457031e-01 5.155036598443984985e-02 -3.628809154033660889e-01 4.234081879258155823e-02
4.430781584233045578e-03 2.010077983140945435e-01 7.711758464574813843e-02 9.646275639533996582e-02 2.664855420589447021e-01 5.277386307716369629e-02 -1.816640943288803101e-01 -1.355362087488174438e-01 2.302865311503410339e-02 -7.200706750154495239e-04 7.257288694381713867e-02 2.192533016204833984e-01 -1.308912038803100586e-01 -1.996691524982452393e-01 -3.139839693903923035e-02 -1.901589781045913696e-01 3.720180392265319824e-01 -1.474029719829559326e-01 4.268366396427154541e-01 -1.545668989419937134e-01 1.177323758602142334e-01 -1.628245711326599121e-01 2.663102447986602783e-01 -1.948786228895187378e-01 8.507044613361358643e-02 -1.610418409109115601e-01 1.389182507991790771e-01 5.585464835166931152e-02 1.117891073226928711e-01 2.686730325222015381e-01 2.796996617689728737e-03 1.240150630474090576e-01
-9.946061670780181885e-02 -3.128856718540191650e-01 1.557409763336181641e-01 2.297768183052539825e-02 -2.243280559778213501e-01 2.467838972806930542e-01 -1.969554275274276733e-01 -9.848443418741226196e-02 -7.290752977132797241e-02 3.068730831146240234e-01 -5.599485337734222412e-02 -3.058038353919982910e-01 1.528707146644592285e-01 -2.111684679985046387e-01 -3.550411784090101719e-04 1.029157172888517380e-02 8.978519588708877563e-02 -5.642284825444221497e-02 1.505737006664276123e-01 -2.006991207599639893e-01 3.369187414646148682e-01 -2.121803611516952515e-01 8.061393350362777710e-02 -3.795466572046279907e-02 1.269414871931076050e-01 2.491412870585918427e-02 1.077004894614219666e-01 -1.280942708253860474e-01 1.084275990724563599e-01 9.015284478664398193e-02 -3.198742866516113281e-01 1.894408762454986572e-01
-9.614452719688415527e-02 -3.135344684123992920e-01 2.825154364109039307e-01 2.511454224586486816e-01 -1.610021889209747314e-01 2.402111887931823730e-01 -1.941914558410644531e-01 7.643432915210723877e-02 -7.201352715492248535e-02 3.272864222526550293e-02 -7.604191452264785767e-02 -1.753740608692169189e-01 -6.656738370656967163e-02 -7.761766761541366577e-02 -2.200938910245895386e-01 -1.960016787052154541e-01 1.705040633678436279e-01 9.411489218473434448e-02 1.560543179512023926e-01 -7.945612072944641113e-02 -7.891606539487838745e-02 -2.034754902124404907e-01 -6.377404928207397461e-02 -1.177534982562065125e-01 1.360458508133888245e-02 9.353275527246296406e-04 1.941546946763992310e-01 -1.106483861804008484e-01 5.275472402572631836e-01 3.754768520593643188e-02 -1.380629278719425201e-02 -1.344928741455078125e-01
2.807033658027648926e-01 2.857494354248046875e-02 1.166491210460662842e-01 2.794623374938964844e-01 1.863432675600051880e-02 6.713618338108062744e-02 -1.139540001749992371e-01 -2.879983186721801758e-01 -1.469549238681793213e-01 3.183633089065551758e-01 1.875185221433639526e-01 3.532640635967254639e-02 -7.905003428459167480e-02 -1.642716377973556519e-01 1.585975661873817444e-02 -1.320902165025472641e-02 1.960161179304122925e-01 -4.541388154029846191e-02 -1.510609686374664307e-01 -3.326021432876586914e-01 -1.877694129943847656e-01 3.362691402435302734e-02 1.097942069172859192e-01 9.000309556722640991e-02 1.020805165171623230e-01 -1.347795724868774414e-01 1.639354377985000610e-01 1.096797958016395569e-01 4.466297924518585205e-01 1.611473858356475830e-01 -7.095513492822647095e-02 8.021393418312072754e-02
1.681877374649047852e-01 8.252785354852676392e-02 -8.866885304450988770e-02 7.298257201910018921e-02 -1.060392931103706360e-01 -1.062016352079808712e-03 7.495373487472534180e-02 3.510880097746849060e-02 -1.763364374637603760e-01 1.319888383150100708e-01 -7.583662122488021851e-02 2.293200641870498657e-01 9.753227978944778442e-02 -1.142843142151832581e-01 -8.208654820919036865e-02 -1.435573445633053780e-03 3.708596229553222656e-01 1.061952766031026840e-02 -2.037945240736007690e-01 -2.299293726682662964e-01 1.460162103176116943e-01 -1.284572184085845947e-01 2.479111552238464355e-01 -1.360534578561782837e-01 -2.046937048435211182e-01 -1.549753099679946899e-01 -8.958327770233154297e-02 7.463151216506958008e-02 3.088842630386352539e-01 5.160657688975334167e-02 -5.159419178962707520e-01 -6.185832247138023376e-02
-7.431415468454360962e-02 -1.637042611837387085e-01 1.346094757318496704e-01 1.154843568801879883e-01 1.167605817317962646e-01 2.402307987213134766e-01 -2.008115202188491821e-01 -8.857256919145584106e-02 -1.554355770349502563e-01 -1.133422330021858215e-01 -2.369689196348190308e-02 -2.459968328475952148e-01 2.055644690990447998e-01 -6.711652129888534546e-02 -6.186194717884063721e-03 -2.696351110935211182e-01 3.702208399772644043e-01 4.104963690042495728e-02 2.183627933263778687e-01 5.632796138525009155e-02 2.330797016620635986e-01 -9.446478635072708130e-02 8.296059072017669678e-02 -1.029923334717750549e-01 -2.145922034978866577e-01 4.847615957260131836e-02 3.611218035221099854e-01 -1.227183565497398376e-01 2.849306166172027588e-01 -4.091731086373329163e-02 -1.820132881402969360e-01 -1.375568658113479614e-01
1.598605066537857056e-01 1.537091284990310669e-01 6.524630356580018997e-03 2.774978578090667725e-01 -1.686200052499771118e-01 -3.057288937270641327e-02 -1.504228264093399048e-01 1.292275935411453247e-01 3.917059600353240967e-01 1.981429010629653931e-01 -6.523250136524438858e-03 4.493619874119758606e-02 1.116439923644065857e-01 -6.684218347072601318e-02 -1.197750568389892578e-01 2.297278121113777161e-02 4.735207259654998779e-01 -7.112908363342285156e-02 -1.780860126018524170e-01 -6.237802281975746155e-02 3.689984604716300964e-02 -1.718969345092773438e-01 2.511503100395202637e-01 -3.495175018906593323e-02 -1.213457733392715454e-01 -1.875887662172317505e-01 4.332271870225667953e-03 -4.423728957772254944e-02 2.139517068862915039e-01 1.364361643791198730e-01 -1.457363218069076538e-01 -2.844287157058715820e-01
3.041801452636718750e-01 -4.304194450378417969e-02 7.898979634046554565e-02 6.805685907602310181e-02 -2.163207679986953735e-01 -6.811841577291488647e-02 -9.698216617107391357e-02 1.493905186653137207e-01 1.403603106737136841e-01 2.479194998741149902e-01 -1.649410873651504517e-01 -2.261690050363540649e-01 3.097501695156097412e-01 -1.372551918029785156e-01 1.600106507539749146e-01 2.168605327606201172e-01 1.257497519254684448e-01 9.552887827157974243e-02 -3.356222063302993774e-02 -1.916032731533050537e-01 3.082612752914428711e-01 -1.248446553945541382e-01 4.758546873927116394e-02 -2.429571747779846191e-01 1.040997058153152466e-01 -1.442518085241317749e-01 -2.509821951389312744e-02 -9.280471503734588623e-02 1.949583441019058228e-01 1.839676052331924438e-01 -3.042874634265899658e-01 -1.569755822420120239e-01
-1.770676970481872559e-01 -9.670057892799377441e-02 1.798333376646041870e-01 1.759091950953006744e-02 -2.412430197000503540e-01 1.360733062028884888e-01 -1.147508472204208374e-01 1.710279285907745361e-01 -5.690044164657592773e-02 1.646924614906311035e-01 3.441036641597747803e-01 1.656980216503143311e-01 3.112806677818298340e-01 6.225381791591644287e-02 9.172929078340530396e-02 1.546485275030136108e-01 2.123060524463653564e-01 1.415281593799591064e-01 -2.181341797113418579e-01 6.224012374877929688e-02 -7.170093804597854614e-02 -1.747146695852279663e-01 -1.149081587791442871e-01 -1.747326552867889404e-01 -1.344792991876602173e-01 -1.339729130268096924e-01 3.317658603191375732e-01 1.788411661982536316e-02 9.666064381599426270e-02 3.205108046531677246e-01 -2.091235369443893433e-01 1.067441073246300220e-03
2.866438925266265869e-01 -2.234900929033756256e-02 8.576420694589614868e-02 9.862040728330612183e-02 2.104089856147766113e-01 -2.371828630566596985e-02 -1.660799235105514526e-01 5.723887309432029724e-02 -8.496299386024475098e-02 3.215614557266235352e-01 1.118921712040901184e-01 -1.604507863521575928e-01 1.705021858215332031e-01 -1.675037890672683716e-01 4.837929736822843552e-03 1.836168169975280762e-01 4.429641962051391602e-01 5.484228488057851791e-03 8.922368288040161133e-02 -3.062661290168762207e-01 4.827234894037246704e-02 -1.451826691627502441e-01 -1.578708291053771973e-01 1.542075872421264648e-01 5.423692241311073303e-02 2.275565117597579956e-01 1.189306601881980896e-01 6.859192252159118652e-02 3.102912902832031250e-01 1.329501867294311523e-01 -1.594409197568893433e-01 -4.170991107821464539e-02
1.905043423175811768e-02 -2.046821266412734985e-01 9.613560140132904053e-02 1.051215976476669312e-01 -1.567393727600574493e-02 -6.090890243649482727e-02 -3.559212759137153625e-02 1.704171299934387207e-02 -1.179139241576194763e-01 1.627332121133804321e-01 2.530767023563385010e-01 -1.713736802339553833e-01 7.564488798379898071e-02 -4.171969890594482422e-01 -6.437507271766662598e-02 4.100574254989624023e-01 3.550813794136047363e-01 1.928661316633224487e-01 -6.580801308155059814e-02 -1.965418756008148193e-01 1.696771830320358276e-01 2.464432269334793091e-02 3.726530820131301880e-02 -1.545807868242263794e-01 1.176180616021156311e-01 -6.817401945590972900e-02 -8.069606125354766846e-02 -6.158969178795814514e-02 3.003769814968109131e-01 7.976311445236206055e-02 -2.186936438083648682e-01 1.092901825904846191e-01
-8.274219930171966553e-02 8.677955716848373413e-02 2.534316480159759521e-01 1.926518417894840240e-02 -1.175328344106674194e-01 -2.783484989777207375e-03 -1.406307667493820190e-01 3.223168253898620605e-01 -3.710965439677238464e-02 2.685386538505554199e-01 1.274639219045639038e-01 -2.046320438385009766e-01 1.155292615294456482e-01 -2.475932389497756958e-01 1.809780858457088470e-02 -8.496436476707458496e-02 1.382646411657333374e-01 1.396018266677856445e-01 -1.865310519933700562e-01 -2.563826739788055420e-01 9.385009109973907471e-02 1.080188062041997910e-02 2.330068945884704590e-01 3.200429081916809082e-01 2.443465031683444977e-02 -1.808080673217773438e-01 8.089483529329299927e-02 -3.636586070060729980e-01 1.590912491083145142e-01 2.476564347743988037e-01 -7.805688679218292236e-02 -1.173446886241436005e-02
-2.204480469226837158e-01 2.299509048461914062e-01 1.611896753311157227e-01 6.544584035873413086e-02 2.530405521392822266e-01 -6.089691445231437683e-02 -1.719612032175064087e-01 4.933489114046096802e-02 -9.790640324354171753e-02 5.666902661323547363e-02 3.011524379253387451e-01 -8.831081539392471313e-02 -2.556472420692443848e-01 -3.314503133296966553e-01 2.090283185243606567e-01 -1.166244149208068848e-01 1.843324452638626099e-01 9.105040878057479858e-02 1.882105022668838501e-01 -3.639073669910430908e-02 2.441687323153018951e-02 -2.358901202678680420e-01 -2.301543578505516052e-02 -8.598782867193222046e-02 1.180418580770492554e-01 1.583732515573501587e-01 3.266366422176361084e-01 -1.257157921791076660e-01 1.454746872186660767e-01 2.840001881122589111e-01 -9.386073052883148193e-02 9.694818407297134399e-02
-1.131087094545364380e-01 1.763065457344055176e-01 8.168074488639831543e-02 2.150641381740570068e-01 -8.520520292222499847e-03 -2.568610906600952148e-01 -2.637574374675750732e-01 2.243788242340087891e-01 -1.082067787647247314e-01 -3.231808170676231384e-02 9.796109981834888458e-03 -3.900064527988433838e-01 -2.415643036365509033e-01 -1.479777544736862183e-01 6.476223468780517578e-02 -1.822540163993835449e-01 3.948196768760681152e-01 3.390791639685630798e-02 1.606882363557815552e-01 -4.052252694964408875e-02 1.688746809959411621e-01 -3.228833898901939392e-02 1.120124012231826782e-01 -2.464822083711624146e-01 1.740272343158721924e-01 -8.578333258628845215e-02 1.034378334879875183e-01 -1.684894710779190063e-01 1.233371719717979431e-01 1.557641178369522095e-01 -1.676418185234069824e-01 5.432507768273353577e-02
-1.247550621628761292e-01 1.689827740192413330e-01 4.184651374816894531e-01 1.255021840333938599e-01 -1.450205296277999878e-01 5.849529057741165161e-02 8.846080303192138672e-02 2.388548254966735840e-01 2.092178761959075928e-01 3.191573917865753174e-01 -2.101154811680316925e-02 2.088091075420379639e-01 1.937577426433563232e-01 -3.333937823772430420e-01 1.079140137881040573e-02 -2.876391261816024780e-02 6.685179471969604492e-02 1.414633840322494507e-01 1.635295599699020386e-01 -8.014100790023803711e-02 2.962249703705310822e-02 -9.323778003454208374e-02 -2.393795102834701538e-01 -3.221451342105865479e-01 -1.617892831563949585e-02 -1.726655848324298859e-02 2.527609467506408691e-01 8.117792755365371704e-02 4.265361651778221130e-02 1.474944502115249634e-01 -1.127115115523338318e-01 2.760412171483039856e-02
-6.948699057102203369e-02 -5.609374120831489563e-02 2.176869846880435944e-02 9.182796627283096313e-02 -5.181448534131050110e-02 -2.410417348146438599e-01 -1.933418810367584229e-01 4.662531614303588867e-02 2.041742503643035889e-01 -4.494104534387588501e-03 2.525010704994201660e-02 2.981824101880192757e-03 1.412126272916793823e-01 6.195528060197830200e-02 2.406762912869453430e-02 6.798997521400451660e-02 4.174505770206451416e-01 -2.443969808518886566e-02 -2.718627750873565674e-01 -6.603765487670898438e-02 -3.347268328070640564e-02 -2.499910295009613037e-01 1.675258278846740723e-01 -1.483930796384811401e-01 -1.931113773025572300e-03 -1.898958534002304077e-01 -1.874597370624542236e-01 9.036266244947910309e-03 4.707351028919219971e-01 2.595822811126708984e-01 -2.455405294895172119e-01 -1.551035046577453613e-01
2.275301218032836914e-01 -1.663494706153869629e-01 -3.662744164466857910e-02 2.373774349689483643e-01 2.927368134260177612e-02 2.457879334688186646e-01 -8.499453216791152954e-02 -3.394373655319213867e-01 1.182936578989028931e-01 4.636124894022941589e-02 -2.778485417366027832e-02 1.815838068723678589e-01 5.471998080611228943e-02 1.753021329641342163e-01 1.133006438612937927e-01 -7.927692681550979614e-02 3.182797431945800781e-01 4.785363376140594482e-02 6.250886619091033936e-02 -1.602931022644042969e-01 1.423473805189132690e-01 -1.301059722900390625e-01 4.238211363554000854e-02 -1.396117508411407471e-01 1.824748516082763672e-01 -5.784437805414199829e-02 5.571069195866584778e-02 -7.423403859138488770e-02 3.349121510982513428e-01 3.743720054626464844e-01 -2.918519973754882812e-01 4.468216747045516968e-02
1.891182661056518555e-01 1.549094766378402710e-01 2.012813389301300049e-01 2.728660404682159424e-01 5.514565855264663696e-02 5.725068971514701843e-02 -5.764204636216163635e-02 -3.402183763682842255e-03 -8.297418802976608276e-02 -9.183316677808761597e-02 3.988172486424446106e-02 -2.546758353710174561e-01 2.294396758079528809e-01 2.495655715465545654e-01 8.184605836868286133e-02 5.617169663310050964e-02 3.594646453857421875e-01 1.807327717542648315e-01 -3.899454772472381592e-01 -1.742257177829742432e-01 1.066113188862800598e-01 -1.711822152137756348e-01 1.072153970599174500e-01 -8.598465472459793091e-02 -1.940837502479553223e-01 -1.312963217496871948e-01 1.420253664255142212e-01 -7.001449167728424072e-02 1.545546501874923706e-01 2.384436726570129395e-01 -2.065093070268630981e-01 -4.299321770668029785e-02
5.465801060199737549e-02 4.748674482107162476e-02 9.413397312164306641e-02 1.427094340324401855e-01 -1.595803797245025635e-01 -2.318797707557678223e-01 -6.216714531183242798e-02 1.130864843726158142e-01 -1.189633384346961975e-01 1.627304777503013611e-02 -1.046691164374351501e-01 3.092772662639617920e-01 -8.601435273885726929e-02 -1.648872643709182739e-01 -1.002314910292625427e-01 4.132244735956192017e-02 3.220881223678588867e-01 2.816220223903656006e-01 -1.163321882486343384e-01 -1.494825929403305054e-01 1.058678179979324341e-01 -9.852524101734161377e-02 -1.689945459365844727e-01 3.834365308284759521e-02 3.609026968479156494e-02 -1.356764286756515503e-01 5.367269739508628845e-02 -7.830276340246200562e-02 4.099950194358825684e-01 4.452246427536010742e-02 -4.036864936351776123e-01 -2.657808661460876465e-01
-3.888024389743804932e-02 1.049310564994812012e-01 4.670827090740203857e-01 3.102972507476806641e-01 -3.253326192498207092e-02 1.356577724218368530e-01 -6.651747226715087891e-02 -9.645501524209976196e-02 2.582218945026397705e-01 -4.396021738648414612e-02 2.417277842760086060e-01 -5.011348426342010498e-02 4.781743511557579041e-02 -1.134993955492973328e-01 2.565130889415740967e-01 1.149376481771469116e-02 1.073088273406028748e-01 1.074711605906486511e-01 6.306581199169158936e-02 -2.606086432933807373e-01 1.223324462771415710e-01 -9.739495068788528442e-02 -4.261954501271247864e-02 6.673757731914520264e-02 2.465240657329559326e-01 2.033214420080184937e-01 3.925428688526153564e-01 -1.916553825139999390e-02 1.371447276324033737e-02 1.967373937368392944e-01 3.621814772486686707e-02 -8.201128989458084106e-02
-1.331769526004791260e-01 6.358151137828826904e-02 1.483529955148696899e-01 -9.169972687959671021e-02 -3.286060690879821777e-01 -9.523991495370864868e-02 -1.482784934341907501e-02 -2.386675029993057251e-01 -2.442008629441261292e-02 7.879595505073666573e-04 2.900548577308654785e-01 -2.977313101291656494e-01 1.135786250233650208e-01 -1.331708878278732300e-01 2.757174074649810791e-01 1.341304481029510498e-01 2.083145529031753540e-01 -1.451982706785202026e-01 -1.219519674777984619e-01 -1.021172702312469482e-01 1.255804747343063354e-01 -3.643793165683746338e-01 -3.189330920577049255e-02 -2.671360969543457031e-01 1.105625405907630920e-01 7.487571984529495239e-02 2.463348358869552612e-01 1.094721332192420959e-01 1.772687733173370361e-01 1.745368689298629761e-01 -8.218509703874588013e-02 -7.559317350387573242e-02
1.472816765308380127e-01 1.018533706665039062e-01 2.333638072013854980e-01 1.445779344066977501e-03 -1.857203692197799683e-01 -1.888321489095687866e-01 -1.008254587650299072e-01 1.255221813917160034e-01 -2.181555330753326416e-01 3.696510493755340576e-01 5.482293665409088135e-02 -4.500205442309379578e-02 3.364853262901306152e-01 -5.410256795585155487e-03 -1.775728017091751099e-01 -4.664367809891700745e-02 2.215071320533752441e-01 1.580307781696319580e-01 -9.821721166372299194e-02 -1.382695734500885010e-01 7.941111922264099121e-02 -7.265353947877883911e-02 2.540624737739562988e-01 -2.617483772337436676e-02 5.239306017756462097e-02 -1.000053063035011292e-01 2.509908378124237061e-01 -3.077944517135620117e-01 1.084199771285057068e-01 3.370629251003265381e-01 -7.191650569438934326e-02 -2.319730445742607117e-02
2.036477178335189819e-01 3.439835011959075928e-01 4.129434227943420410e-01 1.298161298036575317e-01 -3.039478063583374023e-01 -1.416637301445007324e-01 8.526650816202163696e-02 -4.788742959499359131e-02 -1.934849917888641357e-01 3.175914287567138672e-02 -2.895670756697654724e-02 2.685598284006118774e-02 -2.945973351597785950e-02 -7.242089509963989258e-02 -1.170269772410392761e-01 -5.178260430693626404e-02 3.097384572029113770e-01 -3.519942983984947205e-02 -1.031762808561325073e-01 7.682435214519500732e-03 2.481894195079803467e-01 -6.115513294935226440e-02 3.399947285652160645e-01 1.917254328727722168e-01 5.093219131231307983e-02 -6.838016957044601440e-02 2.457699477672576904e-01 -1.028409898281097412e-01 1.889531314373016357e-01 5.410739034414291382e-02 -1.267651170492172241e-01 -9.896447509527206421e-02
1.828077994287014008e-02 -1.010495889931917191e-02 5.193040519952774048e-02 1.622153371572494507e-01 -2.183014601469039917e-01 1.510153561830520630e-01 -1.359696239233016968e-01 1.026355326175689697e-01 2.377693057060241699e-01 1.399136632680892944e-01 -6.289117038249969482e-02 -2.463818192481994629e-01 -1.050895825028419495e-01 2.586057484149932861e-01 -1.387107372283935547e-01 1.117938607931137085e-01 2.441341131925582886e-01 -3.578182682394981384e-02 -7.470478117465972900e-02 -1.022459566593170166e-01 -1.295635290443897247e-02 -3.496626317501068115e-01 -1.056606769561767578e-01 -5.524202063679695129e-02 -6.315584760159254074e-03 -1.091291531920433044e-01 1.994473040103912354e-01 -2.233610004186630249e-01 2.954747378826141357e-01 3.958652019500732422e-01 -2.476400882005691528e-01 1.088241767138242722e-02
1.181689202785491943e-01 1.125967651605606079e-01 1.809318661689758301e-01 1.362209469079971313e-01 1.804698705673217773e-01 -1.103923246264457703e-01 -1.516608893871307373e-01 1.454918682575225830e-01 8.976721018552780151e-02 7.108666934072971344e-03 3.017257750034332275e-01 -1.921061426401138306e-02 -2.472915351390838623e-01 -9.711277484893798828e-02 3.947921469807624817e-02 8.347228169441223145e-02 4.076691269874572754e-01 -2.059757560491561890e-01 3.776707947254180908e-01 -2.109102755784988403e-01 -1.636057645082473755e-01 -1.762326806783676147e-01 1.816242188215255737e-01 -1.504454854875802994e-02 1.014958769083023071e-01 -2.962420880794525146e-02 1.916451901197433472e-01 1.112355217337608337e-01 1.529219150543212891e-01 1.976096630096435547e-01 -1.291817426681518555e-01 1.683291345834732056e-01
-2.722513377666473389e-01 1.374321151524782181e-02 3.287957310676574707e-01 2.323280870914459229e-01 3.333556354045867920e-01 -1.430081874132156372e-01 -2.239521294832229614e-01 -1.218403801321983337e-01 -7.155521214008331299e-02 5.708787962794303894e-02 7.964116334915161133e-02 4.226997867226600647e-02 -1.130339950323104858e-01 -1.965602487325668335e-01 3.795810043811798096e-02 -3.651659935712814331e-02 2.047638148069381714e-01 3.694250062108039856e-02 4.279718995094299316e-01 1.533680036664009094e-02 1.641480922698974609e-01 -1.615134030580520630e-01 -2.017202414572238922e-02 -1.929904669523239136e-01 -8.415771648287773132e-03 -3.569805994629859924e-02 1.460440456867218018e-01 -9.689304977655410767e-03 3.280031383037567139e-01 2.078128457069396973e-01 -2.786126732826232910e-02 6.816767901182174683e-02
-1.238980740308761597e-01 6.465961225330829620e-03 2.765561081469058990e-02 1.065713986754417419e-01 -4.896770417690277100e-02 -1.031882613897323608e-01 -4.333477839827537537e-02 2.403205782175064087e-01 -2.432891428470611572e-01 1.263285726308822632e-01 1.018668152391910553e-02 -2.360450923442840576e-01 -6.994272582232952118e-03 -2.855785489082336426e-01 -3.740807995200157166e-02 2.601982057094573975e-01 4.227239489555358887e-01 -6.451864540576934814e-02 -1.709380894899368286e-01 -2.960876822471618652e-01 1.704122424125671387e-01 -1.217156723141670227e-01 2.229423262178897858e-02 1.444946378469467163e-01 -1.589248925447463989e-01 -1.656428873538970947e-01 2.306760847568511963e-01 -2.156597077846527100e-01 2.023924887180328369e-01 6.647276133298873901e-02 6.615538895130157471e-02 2.257911115884780884e-01
-1.090582907199859619e-01 1.677450090646743774e-01 1.083910018205642700e-01 6.314955651760101318e-02 2.854807972908020020e-01 2.255168110132217407e-01 -3.599034622311592102e-02 9.494964033365249634e-02 -4.290822148323059082e-02 1.326850336045026779e-02 1.444245278835296631e-01 1.831339895725250244e-01 8.662239462137222290e-02 -1.193194538354873657e-01 1.992865502834320068e-01 9.482378512620925903e-02 2.010771483182907104e-01 1.090779229998588562e-01 2.611691951751708984e-01 5.554035678505897522e-02 -1.568911038339138031e-02 2.010878622531890869e-01 4.377973079681396484e-02 -2.317593693733215332e-01 1.375895440578460693e-01 9.316332638263702393e-03 1.977931410074234009e-01 -4.031080007553100586e-02 1.602446734905242920e-01 5.929115414619445801e-01 -9.908875823020935059e-02 8.922568708658218384e-02
2.685967087745666504e-01 -1.486586183309555054e-01 2.244085073471069336e-01 2.169659286737442017e-01 -6.935559213161468506e-02 6.795696448534727097e-03 1.259323507547378540e-01 5.778525397181510925e-02 -1.660179719328880310e-02 3.071757256984710693e-01 1.025954335927963257e-01 -1.417426019906997681e-01 -1.088565289974212646e-01 -3.518593013286590576e-01 1.254772115498781204e-02 1.779300421476364136e-01 3.584925830364227295e-01 -9.815057367086410522e-02 -4.290362447500228882e-02 -2.409462034702301025e-01 -7.391514629125595093e-02 3.069434314966201782e-02 -1.387891471385955811e-01 -6.592637300491333008e-02 1.698328107595443726e-01 -1.629938781261444092e-01 -1.594783514738082886e-01 -8.840462565422058105e-02 2.328962683677673340e-01 2.705346047878265381e-01 -1.514528393745422363e-01 1.564001590013504028e-01
1.497129648923873901e-01 8.854983747005462646e-02 1.953354477882385254e-01 2.178387641906738281e-01 7.798781245946884155e-02 2.466274648904800415e-01 -3.426418453454971313e-02 9.784653782844543457e-03 -2.122172154486179352e-02 5.986919160932302475e-03 -1.311471015214920044e-01 -9.932439774274826050e-02 3.116413950920104980e-01 1.736257821321487427e-01 -5.656997859477996826e-02 -1.736022680997848511e-01 2.887226045131683350e-01 5.899189040064811707e-02 -3.579617738723754883e-01 3.450640244409441948e-03 8.389295637607574463e-02 -1.985085159540176392e-01 1.550350338220596313e-01 -3.840323165059089661e-02 -1.236736029386520386e-02 -7.623437047004699707e-02 9.126739948987960815e-02 -2.799679711461067200e-02 3.884152770042419434e-01 2.426052838563919067e-01 -3.221702277660369873e-01 1.107412353157997131e-01
9.540630131959915161e-02 2.548830211162567139e-01 1.845926046371459961e-01 2.119250223040580750e-02 3.287540376186370850e-01 8.178846910595893860e-03 -2.694577351212501526e-02 9.104052931070327759e-02 -4.483718425035476685e-02 -1.508803367614746094e-01 2.809507548809051514e-01 9.627319872379302979e-02 3.732507675886154175e-02 -2.143956869840621948e-01 6.692672520875930786e-02 2.356152236461639404e-02 4.725475609302520752e-01 -1.746399104595184326e-01 2.370501458644866943e-01 4.142617434263229370e-02 7.258432358503341675e-02 -2.779069840908050537e-01 -7.600229233503341675e-02 -1.870304644107818604e-01 -3.131425380706787109e-02 6.356531288474798203e-03 1.035692095756530762e-01 1.696484237909317017e-01 2.849355041980743408e-01 1.708312481641769409e-01 -8.255005627870559692e-02 1.272678077220916748e-01
1.238703727722167969e-01 -2.549903281033039093e-02 -1.492652893066406250e-01 9.042013436555862427e-02 -8.390552550554275513e-02 7.281306385993957520e-02 -2.899839282035827637e-01 2.771264612674713135e-01 1.829324215650558472e-01 1.320915669202804565e-01 -1.912735104560852051e-01 -2.662612497806549072e-01 -9.788019210100173950e-02 -5.559991113841533661e-03 -2.489871829748153687e-01 9.705608338117599487e-02 2.612991034984588623e-01 1.112274974584579468e-01 3.045302582904696465e-03 -1.616148650646209717e-01 2.557172067463397980e-02 -1.265427172183990479e-01 2.077520787715911865e-01 -9.571725875139236450e-02 1.371700875461101532e-02 -1.867430061101913452e-01 8.008798956871032715e-02 -2.435266524553298950e-01 2.348617762327194214e-01 2.964313030242919922e-01 -3.294770717620849609e-01 -1.129813045263290405e-01
-4.499014094471931458e-02 2.204187512397766113e-01 2.554208636283874512e-01 1.690761297941207886e-01 1.143345236778259277e-02 -8.791360259056091309e-02 -1.625354886054992676e-01 1.534418463706970215e-01 -9.658326953649520874e-02 2.259031385183334351e-01 8.043625950813293457e-02 -3.289958834648132324e-01 -2.886072695255279541e-01 -1.639137864112854004e-01 1.680915653705596924e-01 -2.923878431320190430e-01 2.832669913768768311e-01 -1.311676651239395142e-01 2.745098173618316650e-01 -1.275582015514373779e-01 2.504608035087585449e-01 -3.147908672690391541e-02 -5.458729341626167297e-02 -2.246668636798858643e-01 1.344482004642486572e-01 1.164500880986452103e-02 9.425113908946514130e-03 -7.420191168785095215e-02 1.220408827066421509e-01 7.441707700490951538e-02 -2.001406550407409668e-01 9.068560600280761719e-02
1.910040229558944702e-01 1.186223253607749939e-01 2.137426882982254028e-01 2.042903453111648560e-01 -4.076544661074876785e-03 -8.288560807704925537e-02 1.570941358804702759e-01 2.068099379539489746e-01 1.876295506954193115e-01 4.091257974505424500e-02 8.675496093928813934e-03 -1.712183281779289246e-02 1.068107038736343384e-02 -3.738604485988616943e-01 1.985671669244766235e-01 -6.437405943870544434e-02 1.025093123316764832e-01 -5.482378974556922913e-02 1.602438688278198242e-01 -2.814230509102344513e-02 -1.478937417268753052e-01 -1.156551986932754517e-01 2.055678665637969971e-01 2.604651823639869690e-02 3.125804662704467773e-01 8.544996380805969238e-03 5.048763155937194824e-01 2.206404507160186768e-02 7.144881039857864380e-02 2.924895584583282471e-01 -6.938125193119049072e-02 1.341332960873842239e-02
-1.153408885002136230e-01 2.137178927659988403e-01 1.449706256389617920e-01 1.195295527577400208e-01 1.192767024040222168e-01 -1.471674535423517227e-02 1.501856893301010132e-01 -9.063398838043212891e-02 -7.359183579683303833e-02 1.337660253047943115e-01 2.318647205829620361e-01 2.926715612411499023e-01 -1.576874107122421265e-01 -1.154707744717597961e-01 -1.354198455810546875e-01 -4.080978687852621078e-03 2.889428436756134033e-01 1.250415444374084473e-01 7.055393606424331665e-02 7.021224126219749451e-03 7.214650511741638184e-02 -3.568236231803894043e-01 1.436775028705596924e-01 -1.458563357591629028e-01 -3.217874839901924133e-02 4.749557375907897949e-02 1.663936227560043335e-01 1.065002903342247009e-01 2.374727576971054077e-01 3.739784955978393555e-01 -5.989192053675651550e-02 3.470817804336547852e-01
6.135291978716850281e-02 -9.606923907995223999e-03 2.087779194116592407e-01 1.075774282217025757e-01 3.034154698252677917e-02 -1.855574548244476318e-02 -3.325313702225685120e-02 4.055170714855194092e-02 -8.905956894159317017e-02 1.394353359937667847e-01 6.825121492147445679e-02 5.462206900119781494e-02 1.151159107685089111e-01 -3.266463875770568848e-01 9.990558773279190063e-02 2.103803306818008423e-01 -9.398361295461654663e-02 7.539121061563491821e-02 -4.578156024217605591e-02 -2.802593111991882324e-01 4.300712645053863525e-01 -3.335347175598144531e-01 2.750735580921173096e-01 -1.174246743321418762e-01 -2.131538689136505127e-01 -9.245819598436355591e-02 -1.912631280720233917e-02 1.024733185768127441e-01 1.612984836101531982e-01 -8.527506142854690552e-03 -3.862112164497375488e-01 -8.272595703601837158e-02
3.453705012798309326e-01 -4.238476604223251343e-02 1.782115697860717773e-01 9.123389422893524170e-02 -1.073012501001358032e-02 1.878041774034500122e-01 5.294352024793624878e-02 7.418078836053609848e-03 1.534222215414047241e-01 1.959205418825149536e-01 1.605964750051498413e-01 -1.798010468482971191e-01 1.842398196458816528e-01 -4.520593881607055664e-01 2.778895199298858643e-01 6.094130128622055054e-02 6.138214468955993652e-02 -8.421128988265991211e-02 -1.979451626539230347e-01 1.162986680865287781e-01 2.014997899532318115e-01 -1.302535384893417358e-01 2.569256350398063660e-02 -1.298465728759765625e-01 7.143241167068481445e-02 -8.536095172166824341e-02 -9.095665067434310913e-03 4.618005082011222839e-02 2.694077491760253906e-01 2.651005089282989502e-01 -6.677580624818801880e-02 -2.464495897293090820e-01
5.792321264743804932e-02 1.723817586898803711e-01 5.864169448614120483e-02 2.264100164175033569e-01 1.734224110841751099e-01 2.146179527044296265e-01 -1.096685454249382019e-01 -1.373828202486038208e-01 7.632084935903549194e-02 -8.414250798523426056e-03 2.876665629446506500e-02 2.147259563207626343e-02 -7.621932774782180786e-02 -3.558034300804138184e-01 1.602739840745925903e-01 -1.032942384481430054e-01 9.948579221963882446e-02 3.802134469151496887e-02 -1.340622752904891968e-01 -2.367394417524337769e-01 2.802770771086215973e-02 2.832399494946002960e-02 1.926140934228897095e-01 1.274328380823135376e-01 -7.151377946138381958e-02 -1.747756898403167725e-01 3.857213854789733887e-01 3.276144564151763916e-01 5.542381480336189270e-02 2.358635812997817993e-01 -3.653820455074310303e-01 -7.053866982460021973e-02
5.394045729190111160e-04 -1.146224290132522583e-01 2.129568904638290405e-01 1.932148933410644531e-01 -5.233717709779739380e-02 6.013749912381172180e-02 -7.381474226713180542e-02 1.162047460675239563e-01 1.225840859115123749e-02 8.678159862756729126e-02 -1.320567876100540161e-01 -1.021721884608268738e-01 -6.261860020458698273e-03 -2.213902622461318970e-01 3.427995368838310242e-02 2.907620966434478760e-01 -1.008889675140380859e-01 1.026672497391700745e-01 6.316319108009338379e-02 -2.760505676269531250e-01 1.803979724645614624e-01 -3.147027790546417236e-01 2.053360939025878906e-01 -2.422385364770889282e-01 -1.868378929793834686e-02 -1.065356284379959106e-02 -2.230745255947113037e-01 5.429048836231231689e-02 3.108948469161987305e-01 1.447988301515579224e-01 -4.506049156188964844e-01 -3.695015981793403625e-02
-1.907588094472885132e-01 -6.743119657039642334e-02 1.168190017342567444e-01 1.264430731534957886e-01 -9.939313679933547974e-02 8.501905947923660278e-02 1.082831472158432007e-01 1.569731682538986206e-01 -5.939709395170211792e-02 2.449419647455215454e-01 1.841107904911041260e-01 -6.558026373386383057e-02 -7.275208085775375366e-02 -3.862743377685546875e-01 2.612857222557067871e-01 3.649047017097473145e-01 2.750014364719390869e-01 9.070996195077896118e-02 -2.012860327959060669e-01 -1.090136617422103882e-01 7.552853226661682129e-02 4.046206921339035034e-02 1.706669628620147705e-01 -2.309739142656326294e-01 8.647070825099945068e-02 -1.292593479156494141e-01 -1.921663880348205566e-01 4.340536892414093018e-02 1.949927955865859985e-01 2.793660461902618408e-01 -1.135725155472755432e-01 -1.651083119213581085e-02
1.104077473282814026e-01 1.361173298209905624e-02 1.854571104049682617e-01 5.196823924779891968e-02 -1.248685345053672791e-01 -3.044069744646549225e-02 7.800248265266418457e-02 1.385271665640175343e-03 1.190046407282352448e-02 1.245531141757965088e-01 -8.095343410968780518e-02 3.650639206171035767e-02 1.221609394997358322e-02 1.034960616379976273e-02 -5.278288200497627258e-02 -2.944699488580226898e-03 2.778019607067108154e-01 9.641578793525695801e-02 -7.196518778800964355e-02 -4.429656863212585449e-01 2.236737310886383057e-01 -3.959031701087951660e-01 2.051694095134735107e-01 -2.373372465372085571e-01 1.228647381067276001e-01 -2.737488448619842529e-01 -1.476989090442657471e-01 1.159335225820541382e-01 1.737439632415771484e-01 7.346604019403457642e-02 -3.350165784358978271e-01 -1.875156462192535400e-01
7.538424432277679443e-02 9.109409153461456299e-02 1.651299744844436646e-01 1.598852500319480896e-02 1.262133717536926270e-01 1.324849319644272327e-03 3.600787743926048279e-02 -8.638816326856613159e-02 2.427283674478530884e-01 -3.872039541602134705e-02 4.838840663433074951e-01 9.767608344554901123e-02 -6.237367168068885803e-03 -2.104028612375259399e-01 -1.236005499958992004e-02 5.800047516822814941e-02 3.835703432559967041e-01 -1.534861773252487183e-01 8.794575184583663940e-02 5.133466422557830811e-02 -1.040239557623863220e-01 -2.899612784385681152e-01 2.251106649637222290e-01 -2.203861773014068604e-01 1.900887466035783291e-03 1.660909205675125122e-01 9.777300059795379639e-02 -1.437840610742568970e-01 1.456824243068695068e-01 2.091866284608840942e-01 -2.894644737243652344e-01 9.277765639126300812e-03
-1.782412976026535034e-01 -5.056117515778169036e-05 1.599446386098861694e-01 5.540764331817626953e-02 -2.056390047073364258e-01 2.021257579326629639e-01 -8.747721463441848755e-02 2.432023286819458008e-01 -2.668018639087677002e-01 -3.647705167531967163e-02 3.441677987575531006e-01 -7.484386675059795380e-03 2.670642435550689697e-01 5.467025190591812134e-02 2.177255302667617798e-01 1.478909701108932495e-01 8.637243509292602539e-02 1.328252702951431274e-01 -2.601682208478450775e-02 -2.383982948958873749e-02 5.271775275468826294e-02 -1.353145539760589600e-01 -5.574265494942665100e-02 -9.939571470022201538e-02 -8.292058855295181274e-02 -1.696278154850006104e-01 4.158239364624023438e-01 9.269477427005767822e-02 1.429103314876556396e-01 2.623560428619384766e-01 -7.174370437860488892e-02 -2.881840169429779053e-01
1.906501948833465576e-01 -5.821853876113891602e-02 2.319267094135284424e-01 -1.186368912458419800e-01 -6.098469346761703491e-02 4.172190092504024506e-03 1.189036667346954346e-01 7.535307854413986206e-02 -2.563581168651580811e-01 2.084242254495620728e-01 3.214620351791381836e-01 -1.853614449501037598e-01 3.740568459033966064e-02 9.305307641625404358e-03 -1.216654479503631592e-01 -1.043185740709304810e-01 2.061609625816345215e-01 1.485859304666519165e-01 -1.919660866260528564e-01 -1.749083101749420166e-01 -2.927276771515607834e-03 -7.374653220176696777e-02 1.559469848871231079e-01 1.268960237503051758e-01 -6.334806978702545166e-02 -1.312001645565032959e-01 2.811379134654998779e-01 -1.898319274187088013e-01 3.540698587894439697e-01 1.019917950034141541e-01 -3.605532348155975342e-01 -1.218922063708305359e-01
9.749645739793777466e-02 -8.526258915662765503e-02 1.828623116016387939e-01 1.314687877893447876e-01 -1.616728603839874268e-01 -3.584363162517547607e-01 -5.107830837368965149e-02 2.267133258283138275e-02 -5.200917273759841919e-02 -6.249507889151573181e-02 -1.064499691128730774e-01 2.142348289489746094e-01 -6.097686290740966797e-02 -2.195078134536743164e-01 4.540674760937690735e-02 -8.982736617326736450e-02 3.586032688617706299e-01 1.613715142011642456e-01 -1.386779733002185822e-02 -2.561112940311431885e-01 3.346937000751495361e-01 2.666200511157512665e-02 -4.516618326306343079e-02 -6.082938611507415771e-02 3.456479683518409729e-02 -2.037766426801681519e-01 -7.305901031941175461e-03 -8.169358223676681519e-02 1.933934390544891357e-01 8.292437344789505005e-02 -2.947401404380798340e-01 -3.597269058227539062e-01
-1.040014550089836121e-01 1.901586204767227173e-01 2.028515189886093140e-01 2.044461220502853394e-01 3.967458382248878479e-02 -2.398111522197723389e-01 -2.282277345657348633e-01 1.879153251647949219e-01 -4.951964691281318665e-02 1.771712005138397217e-01 -3.756029903888702393e-02 -3.903429210186004639e-01 -2.733985483646392822e-01 -1.944921314716339111e-01 9.144724905490875244e-02 -2.229672968387603760e-01 2.997111678123474121e-01 -6.651168316602706909e-02 1.418826729059219360e-01 -2.964897826313972473e-02 6.258632987737655640e-02 -5.885979905724525452e-02 7.822521775960922241e-02 -3.590647578239440918e-01 1.699161678552627563e-01 -1.407394707202911377e-01 1.074947882443666458e-02 -6.820135563611984253e-02 1.357139050960540771e-01 1.334062069654464722e-01 -1.125156283378601074e-01 7.288354635238647461e-02
1.688524633646011353e-01 -8.105518668889999390e-02 -1.875954330898821354e-04 1.578320562839508057e-01 -5.480254068970680237e-03 2.207233458757400513e-01 -2.339785993099212646e-01 -2.865642122924327850e-02 -5.134738236665725708e-02 -4.921893775463104248e-02 -1.691313534975051880e-01 -3.245686292648315430e-01 2.466721236705780029e-01 -5.975757539272308350e-02 3.221708349883556366e-03 2.304325401782989502e-01 2.706585824489593506e-01 5.178829655051231384e-02 1.574253849685192108e-02 -1.230560764670372009e-01 -4.131995514035224915e-02 -3.528332114219665527e-01 2.911417484283447266e-01 4.944719001650810242e-02 5.922916531562805176e-02 1.528845429420471191e-01 2.220389544963836670e-01 1.302244812250137329e-01 2.044173628091812134e-01 3.560426831245422363e-01 -1.127204820513725281e-01 4.348286427557468414e-03
2.219561785459518433e-01 -1.060642451047897339e-01 6.009331345558166504e-02 2.327854335308074951e-01 1.196528784930706024e-02 3.518663346767425537e-02 -1.832807362079620361e-01 -2.807679772377014160e-01 -1.461389958858489990e-01 3.353735506534576416e-01 3.480615019798278809e-01 -2.721430268138647079e-03 1.295431796461343765e-02 -1.133096963167190552e-01 1.382032036781311035e-02 4.371591284871101379e-02 2.102256864309310913e-01 6.323627382516860962e-02 1.406045258045196533e-01 -2.703806757926940918e-01 -1.462280601263046265e-01 9.548789821565151215e-03 5.272743478417396545e-02 -2.739076502621173859e-02 1.663823612034320831e-02 -1.036491766571998596e-01 2.924666702747344971e-01 2.887800931930541992e-01 3.488472104072570801e-01 1.297624409198760986e-01 -3.908083215355873108e-02 -1.081797853112220764e-01
-8.856941759586334229e-02 8.151935040950775146e-02 8.192252367734909058e-02 2.025847882032394409e-01 1.191325113177299500e-01 -7.765038870275020599e-03 -7.813673466444015503e-02 1.932295411825180054e-01 -1.217332296073436737e-02 1.235670447349548340e-01 1.522635221481323242e-01 -7.507545500993728638e-02 -1.552076311782002449e-03 1.131764352321624756e-01 -1.094976365566253662e-01 1.365287788212299347e-02 1.226597949862480164e-01 2.068206071853637695e-01 3.026256104931235313e-03 1.440755464136600494e-02 2.896671295166015625e-01 1.574153304100036621e-01 3.297960460186004639e-01 -3.771257400512695312e-02 1.798612996935844421e-02 -1.631909012794494629e-01 1.613892316818237305e-01 -2.360918223857879639e-01 4.711763858795166016e-01 -4.882895946502685547e-02 -4.450727403163909912e-01 -5.200359225273132324e-02
-1.004802659153938293e-01 -3.402565121650695801e-01 2.670826315879821777e-01 1.992747783660888672e-01 -4.537996649742126465e-02 5.388622730970382690e-02 -2.151693254709243774e-01 8.148620277643203735e-02 3.624599799513816833e-02 8.509199321269989014e-02 1.693113297224044800e-01 -1.848984360694885254e-01 -1.468399353325366974e-02 -2.991378307342529297e-01 2.914431691169738770e-01 9.587818384170532227e-02 1.217126920819282532e-01 -4.130322858691215515e-02 1.664654612541198730e-01 -7.017637789249420166e-02 3.424272537231445312e-01 -8.656824380159378052e-02 5.991397053003311157e-02 -4.318663850426673889e-03 1.328520625829696655e-01 -5.288783088326454163e-02 -5.729553755372762680e-03 1.465195864439010620e-01 3.102342784404754639e-01 1.443103104829788208e-01 -3.254804909229278564e-01 8.646237105131149292e-02
-8.153995126485824585e-02 2.192884534597396851e-01 5.371952056884765625e-01 -9.772624820470809937e-02 -1.758480817079544067e-01 -3.446865826845169067e-03 2.955867536365985870e-02 3.409886360168457031e-02 -1.314798891544342041e-01 1.907520145177841187e-01 1.867903620004653931e-01 1.918319612741470337e-01 -3.582010418176651001e-02 6.929152645170688629e-03 -4.382513836026191711e-02 7.399330288171768188e-02 1.904557943344116211e-01 1.054737642407417297e-01 -1.346024423837661743e-01 4.572729766368865967e-02 2.684800028800964355e-01 -3.987472504377365112e-03 3.729840219020843506e-01 1.192175596952438354e-01 2.271316386759281158e-02 -1.369997411966323853e-01 1.515549123287200928e-01 -8.057164400815963745e-02 1.434941589832305908e-01 1.430126130580902100e-01 -3.001014888286590576e-01 -8.479224145412445068e-02
-7.564446330070495605e-02 1.188146043568849564e-02 -6.012909114360809326e-02 2.697899043560028076e-01 -6.329740583896636963e-02 -9.648221731185913086e-02 7.724907249212265015e-02 2.171681672334671021e-01 1.405735127627849579e-02 -1.105611920356750488e-01 3.132272958755493164e-01 -4.098252952098846436e-01 -4.876274242997169495e-02 -5.402475968003273010e-02 3.136470913887023926e-01 9.510761499404907227e-02 2.690708041191101074e-01 -1.195047497749328613e-01 1.031065918505191803e-02 -6.335524469614028931e-02 8.613786846399307251e-02 -2.256585508584976196e-01 1.963337063789367676e-01 4.207583144307136536e-02 1.306820511817932129e-01 6.028578057885169983e-02 1.244814395904541016e-01 9.055365622043609619e-02 9.187164902687072754e-02 1.881632506847381592e-01 -4.250718355178833008e-01 -4.104855656623840332e-02
7.961152121424674988e-03 3.222411274909973145e-01 1.550232321023941040e-01 2.026773393154144287e-01 1.342925429344177246e-01 1.301606595516204834e-01 -2.291543334722518921e-01 1.911572366952896118e-01 -3.522866219282150269e-02 -4.239395260810852051e-02 -2.326603084802627563e-01 -4.372549057006835938e-02 3.343621194362640381e-01 4.187557846307754517e-02 -5.264921858906745911e-02 -3.535449132323265076e-02 2.419001311063766479e-01 3.578454256057739258e-02 -3.896334469318389893e-01 -6.909196078777313232e-02 1.309668421745300293e-01 -1.853549182415008545e-01 7.863890379667282104e-02 -1.757745146751403809e-01 -4.121099412441253662e-02 -5.916568636894226074e-02 8.020576834678649902e-02 -5.123681575059890747e-02 3.593887388706207275e-01 5.535918101668357849e-02 -2.740402519702911377e-01 6.123522296547889709e-02
[truncated: 3,263,905 more chars]
