# Supplementary material for: The Language of Innovation
Source: PLoS One. 2020 Apr 30;15(4):e0230107. doi: 10.1371/journal.pone.0230107 (PMC7194493; doi:10.1371/journal.pone.0230107)
Supplement: S7 File — (GZ) [file pone.0230107.s007.tar.gz › 1985-1989/V2Run_9_VS_4500_embeddings1985-1989ED32.txt]

-2.370190620422363281e-01 -2.995915412902832031e-01 1.408209800720214844e-01 1.869940757751464844e-02 5.567044019699096680e-02 -4.360439628362655640e-02 2.011904865503311157e-01 -1.279730647802352905e-01 3.358440101146697998e-02 6.477043777704238892e-02 -3.064828813076019287e-01 5.254212301224470139e-03 -1.937240958213806152e-01 3.349496424198150635e-01 2.545869052410125732e-01 -4.029330238699913025e-02 2.070228606462478638e-01 -1.157566905021667480e-01 -1.453351578675210476e-03 -2.032640725374221802e-01 -1.648993939161300659e-01 2.278286814689636230e-01 -7.711888104677200317e-02 -8.320105075836181641e-02 9.473629295825958252e-02 -1.693701446056365967e-01 -1.231869906187057495e-01 2.123657763004302979e-01 -9.896024316549301147e-02 -2.798468172550201416e-01 3.012888133525848389e-02 -2.830125093460083008e-01
-1.297897100448608398e-01 -2.200476676225662231e-01 4.130036570131778717e-03 -2.648172900080680847e-02 -7.356667425483465195e-03 2.689854204654693604e-01 -1.295045167207717896e-01 -1.126516982913017273e-01 1.711787730455398560e-01 1.153487637639045715e-01 1.836206614971160889e-01 2.210611402988433838e-01 6.944140791893005371e-02 2.704576253890991211e-01 2.173246294260025024e-01 -1.831991784274578094e-02 2.374770864844322205e-02 2.325387112796306610e-02 -4.657360911369323730e-02 7.025349140167236328e-02 -3.840306401252746582e-01 7.366394129348918796e-05 -1.877915114164352417e-01 -3.601990938186645508e-01 -2.663838863372802734e-01 2.325120270252227783e-01 5.167030170559883118e-02 1.004505977034568787e-01 1.942378729581832886e-01 -1.511112898588180542e-01 -2.251014858484268188e-01 -1.081908196210861206e-01
-8.621820248663425446e-03 -2.895879149436950684e-01 -2.029983550310134888e-01 -2.852802276611328125e-01 -2.203752696514129639e-01 1.900383979082107544e-01 3.530564531683921814e-02 -1.402912437915802002e-01 -1.421861499547958374e-01 -6.870698928833007812e-02 -5.368122830986976624e-03 6.721394509077072144e-02 3.301713988184928894e-02 1.673228442668914795e-01 -1.105270013213157654e-01 -1.823422610759735107e-01 1.992683410644531250e-01 -3.467609733343124390e-02 -3.137604594230651855e-01 1.573657803237438202e-02 -6.791306287050247192e-02 -1.112887263298034668e-01 -1.392489671707153320e-01 -2.515923380851745605e-01 -1.475511044263839722e-01 1.853435933589935303e-01 -5.884966254234313965e-02 9.984457492828369141e-02 1.659199297428131104e-01 -3.917563259601593018e-01 -2.833746671676635742e-01 -1.169533878564834595e-01
8.761355280876159668e-02 -2.295192629098892212e-01 1.704853326082229614e-01 5.760129168629646301e-02 2.151199877262115479e-01 1.459286641329526901e-02 4.617936909198760986e-02 -1.718043833971023560e-01 5.225851014256477356e-02 2.472820505499839783e-02 -4.772964864969253540e-02 2.930375188589096069e-02 -1.194204166531562805e-01 1.850890070199966431e-01 2.443284094333648682e-01 -3.544643148779869080e-02 1.271900981664657593e-01 3.096535503864288330e-01 -1.083618775010108948e-01 -1.163872554898262024e-01 -3.470495641231536865e-01 5.432552099227905273e-02 -2.500338666141033173e-02 -2.755922079086303711e-01 -3.457745909690856934e-01 -1.567390859127044678e-01 1.689757406711578369e-01 1.282026991248130798e-02 -4.239419475197792053e-02 -4.050141572952270508e-01 -9.255447983741760254e-02 -1.691305041313171387e-01
-1.200794521719217300e-02 -1.628874801099300385e-02 -6.776113063097000122e-02 -2.185222357511520386e-01 1.038943603634834290e-02 3.371173441410064697e-01 1.129534468054771423e-02 2.259203977882862091e-02 -3.835232555866241455e-02 1.835632510483264923e-02 -3.475772961974143982e-02 -2.547903358936309814e-01 -1.831774711608886719e-01 -9.778243303298950195e-02 2.280653119087219238e-01 -1.568641066551208496e-01 -1.909709349274635315e-02 7.660866528749465942e-02 -2.765961885452270508e-01 -2.349372208118438721e-01 -5.047077536582946777e-01 -7.248259335756301880e-02 -1.556922644376754761e-01 -2.944571673870086670e-01 7.160514593124389648e-02 9.081265889108181000e-04 2.064612656831741333e-01 -3.147282451391220093e-02 1.584280431270599365e-01 -2.211539447307586670e-01 1.151612251996994019e-01 -1.744605973362922668e-02
1.481089890003204346e-01 -2.003597319126129150e-01 1.669137626886367798e-01 -2.841919660568237305e-01 -4.592804983258247375e-02 3.261691331863403320e-01 1.163138002157211304e-01 1.722030341625213623e-02 -1.156393159180879593e-02 -1.093505769968032837e-01 -1.883333772420883179e-01 -4.476363211870193481e-02 -1.228411644697189331e-01 4.181144237518310547e-01 1.602420359849929810e-01 6.769149750471115112e-02 7.396267354488372803e-02 1.235137656331062317e-01 -2.868001461029052734e-01 7.519589364528656006e-02 -3.631988763809204102e-01 -1.538616567850112915e-01 -1.418256908655166626e-01 -2.317746132612228394e-01 -1.040202453732490540e-01 5.009008571505546570e-02 -5.869318731129169464e-03 9.722419083118438721e-03 1.005661711096763611e-01 -2.595511674880981445e-01 3.308605402708053589e-02 8.456224948167800903e-02
3.131612762808799744e-02 -2.234854549169540405e-01 1.086418554186820984e-01 -1.897617578506469727e-01 -4.356036428362131119e-03 2.739553451538085938e-01 -1.608511656522750854e-01 4.283234477043151855e-02 1.116125192493200302e-02 2.400723099708557129e-02 2.418803609907627106e-02 -8.919787406921386719e-02 1.290555447340011597e-01 3.608151078224182129e-01 4.445908591151237488e-02 -1.984017044305801392e-01 1.438803225755691528e-01 1.444833576679229736e-01 -1.771527081727981567e-01 -1.686948239803314209e-01 -2.509597837924957275e-01 -1.521889716386795044e-01 -3.025234639644622803e-01 -1.131227314472198486e-01 2.242735028266906738e-01 1.910482197999954224e-01 6.423957529477775097e-04 2.299744784832000732e-01 5.633372068405151367e-02 -3.925003707408905029e-01 1.106831356883049011e-01 3.603814169764518738e-03
-3.040502220392227173e-02 -1.951722651720046997e-01 2.319382578134536743e-01 -2.115522138774394989e-02 1.802347004413604736e-01 2.686856687068939209e-01 -1.262671500444412231e-01 -3.014461398124694824e-01 -8.846165239810943604e-02 -1.215797290205955505e-01 1.298985909670591354e-02 1.723046302795410156e-01 -1.791687123477458954e-02 2.509498000144958496e-01 2.573889791965484619e-01 -1.091916039586067200e-01 3.560548648238182068e-02 7.779817283153533936e-02 -2.372088879346847534e-01 -4.100858047604560852e-02 -3.182367086410522461e-01 -8.142773061990737915e-02 2.877480089664459229e-01 -8.041181415319442749e-02 -3.969718888401985168e-02 -1.366958487778902054e-02 3.325662314891815186e-01 3.391664102673530579e-02 -2.810086496174335480e-02 -3.079919517040252686e-01 -1.455346345901489258e-01 -9.238316863775253296e-02
-2.821669280529022217e-01 -3.482071757316589355e-01 1.478455662727355957e-01 -1.306867152452468872e-01 2.175828516483306885e-01 1.976661235094070435e-01 -6.149365380406379700e-02 -1.939742080867290497e-02 2.950634574517607689e-03 1.019121184945106506e-01 8.079153299331665039e-02 -3.871628269553184509e-02 -1.472513377666473389e-01 -1.277537196874618530e-01 3.665811717510223389e-01 -1.491612195968627930e-02 7.220013439655303955e-02 3.855955600738525391e-02 9.484706073999404907e-02 -7.738083600997924805e-02 -2.608127295970916748e-01 -2.722930535674095154e-02 1.836427487432956696e-02 -2.523005604743957520e-01 -3.268887698650360107e-01 -9.608894586563110352e-02 -6.265942752361297607e-02 3.753721341490745544e-02 7.624047249555587769e-02 -1.510159820318222046e-01 -1.220990791916847229e-01 -3.990025222301483154e-01
-1.796391457319259644e-01 2.446942264214158058e-03 -1.918561160564422607e-01 -3.552684502210468054e-04 -1.435162723064422607e-01 3.685334920883178711e-01 1.478340923786163330e-01 1.921456307172775269e-01 -5.448662117123603821e-02 -3.156568482518196106e-02 -7.814098149538040161e-02 9.813332557678222656e-02 -4.477974399924278259e-02 1.822227239608764648e-01 4.755014181137084961e-01 9.768661856651306152e-02 6.357239931821823120e-02 2.259396165609359741e-01 -2.756702601909637451e-01 2.510703168809413910e-02 -1.978661268949508667e-01 1.428039520978927612e-01 1.056011021137237549e-01 -1.393440412357449532e-03 9.336158633232116699e-02 1.260447315871715546e-02 -2.311525940895080566e-01 3.721030056476593018e-01 -3.483523847535252571e-03 -6.075346469879150391e-02 -8.241476863622665405e-02 -1.072172969579696655e-01
-9.229698032140731812e-02 -4.345085322856903076e-01 1.635995954275131226e-01 1.440849155187606812e-01 2.024603635072708130e-01 2.024770379066467285e-01 4.742386192083358765e-02 1.409259997308254242e-02 -2.028276585042476654e-02 -1.227323263883590698e-01 1.195878088474273682e-01 -1.399633437395095825e-01 -5.252387374639511108e-02 1.099968701601028442e-01 1.676820367574691772e-01 2.116592973470687866e-02 1.211487799882888794e-01 -4.158535599708557129e-02 -4.026433080434799194e-02 1.847635507583618164e-01 -3.651441633701324463e-01 -2.721056640148162842e-01 1.313705146312713623e-01 -4.112562239170074463e-01 -1.022488549351692200e-01 9.441995620727539062e-02 -1.421276330947875977e-01 -5.127086862921714783e-02 5.701645091176033020e-02 -1.761949658393859863e-01 -1.463984698057174683e-01 -1.846097111701965332e-01
1.817231178283691406e-01 -1.920529454946517944e-01 -8.126418292522430420e-02 -9.328961372375488281e-02 -1.116866525262594223e-02 2.444697171449661255e-01 4.756877198815345764e-02 -1.532396674156188965e-01 1.909087002277374268e-01 -5.051904171705245972e-02 -6.134840846061706543e-02 -2.492158859968185425e-01 9.840318560600280762e-02 1.812249422073364258e-01 1.907664239406585693e-01 -7.538850605487823486e-02 1.289983987808227539e-01 2.742715179920196533e-01 1.943282783031463623e-01 -2.543070316314697266e-01 -5.036855340003967285e-01 -4.824686422944068909e-02 1.136915311217308044e-01 -6.122383102774620056e-02 1.833559799706563354e-04 -8.807300776243209839e-02 -9.083604812622070312e-02 1.407532673329114914e-02 9.403529763221740723e-02 -2.908997237682342529e-01 8.752467483282089233e-02 -2.352545261383056641e-01
-1.331419870257377625e-02 -5.447461009025573730e-01 -5.013640224933624268e-02 -1.519191861152648926e-01 -1.763838529586791992e-02 -3.384282579645514488e-03 -9.314300119876861572e-02 1.295753717422485352e-01 -3.220590204000473022e-02 4.563935846090316772e-02 -1.865353584289550781e-01 2.712216973304748535e-01 -1.750482618808746338e-02 1.086216196417808533e-01 -8.849120885133743286e-02 -1.596814990043640137e-01 1.769438982009887695e-01 6.503596901893615723e-02 -1.710012108087539673e-01 -2.465830147266387939e-01 -2.882362008094787598e-01 -1.757172346115112305e-01 -1.355972290039062500e-01 -1.719892919063568115e-01 -1.648690700531005859e-01 -1.415815800428390503e-01 -1.657926477491855621e-03 6.871619075536727905e-02 6.652652472257614136e-02 -3.855336904525756836e-01 1.426319498568773270e-02 4.537007212638854980e-02
-8.097293972969055176e-02 -2.080811858177185059e-01 2.738939225673675537e-01 -9.845683723688125610e-02 1.156569346785545349e-01 4.293334782123565674e-01 -1.556619107723236084e-01 3.281719610095024109e-02 -1.319235283881425858e-02 3.882738202810287476e-02 1.669549345970153809e-01 -1.094719693064689636e-01 -2.612061202526092529e-01 2.893006205558776855e-01 5.618551373481750488e-02 -2.386162132024765015e-01 1.440989375114440918e-01 -1.887140721082687378e-01 9.904793649911880493e-02 2.658624574542045593e-02 -5.798378586769104004e-02 -1.478949040174484253e-01 -1.737761124968528748e-02 -1.729252040386199951e-01 1.563623361289501190e-02 -3.135913610458374023e-01 -1.318930685520172119e-01 9.833954274654388428e-02 -4.139439389109611511e-02 -3.310889005661010742e-01 -1.147132962942123413e-01 1.280114948749542236e-01
-1.393710970878601074e-01 -3.595665991306304932e-01 2.696499526500701904e-01 -1.276855636388063431e-02 3.179025650024414062e-01 3.183685839176177979e-01 5.183474719524383545e-02 -1.307225972414016724e-02 1.902144588530063629e-02 9.338613599538803101e-02 -1.143821254372596741e-01 2.167638856917619705e-03 -5.127077177166938782e-02 2.346955835819244385e-01 1.522703021764755249e-01 -9.028577804565429688e-02 9.380596131086349487e-02 -1.633676290512084961e-01 9.657172858715057373e-02 -8.547952026128768921e-02 -2.250835895538330078e-01 1.146307662129402161e-01 1.132070571184158325e-01 -1.766976416110992432e-01 7.018171250820159912e-02 3.361397830303758383e-04 1.320001576095819473e-02 -8.851892501115798950e-02 2.185106128454208374e-01 -2.657098174095153809e-01 -2.093177139759063721e-01 -3.561682701110839844e-01
-4.688914865255355835e-02 -9.411878883838653564e-02 1.869199052453041077e-02 -2.099557965993881226e-01 -2.342368960380554199e-01 2.165216505527496338e-01 -1.695044040679931641e-01 5.313960462808609009e-02 1.680984720587730408e-02 -1.396847330033779144e-02 8.666910231113433838e-03 -2.762231044471263885e-02 -2.805809080600738525e-01 4.675777256488800049e-02 2.550396919250488281e-01 -8.980962634086608887e-02 1.126333884894847870e-02 -8.136219531297683716e-02 1.021757572889328003e-01 -1.477837469428777695e-02 -3.219380378723144531e-01 -1.875846534967422485e-01 -4.191047977656126022e-03 -3.113303780555725098e-01 -1.768413782119750977e-01 -1.365280598402023315e-01 -2.216646820306777954e-01 9.446971863508224487e-02 1.918600648641586304e-01 -3.321754932403564453e-01 -3.737072050571441650e-01 8.892536163330078125e-02
-1.157496199011802673e-01 -3.641764074563980103e-02 2.255138307809829712e-01 -2.079551219940185547e-01 -8.262923359870910645e-02 1.424909830093383789e-01 -2.439613193273544312e-01 -3.315585851669311523e-02 -8.103117346763610840e-02 -1.324925720691680908e-01 -1.696560531854629517e-01 2.870141528546810150e-02 -2.425409620627760887e-03 2.827667891979217529e-01 1.391348391771316528e-01 4.263623058795928955e-02 3.115266263484954834e-01 -3.601214662194252014e-02 -3.453088998794555664e-01 -7.792434841394424438e-02 -3.923683464527130127e-01 -8.674614131450653076e-02 -1.257793754339218140e-01 -1.576091498136520386e-01 -1.210796181112527847e-02 -2.465351670980453491e-01 -4.779968410730361938e-02 6.640318781137466431e-02 5.480299144983291626e-02 -2.904148399829864502e-01 4.709665104746818542e-02 -2.560901641845703125e-01
-1.659006327390670776e-01 -2.438938915729522705e-01 -2.736635506153106689e-01 1.417732238769531250e-01 8.040001988410949707e-02 1.283802241086959839e-01 2.356568276882171631e-01 4.905753210186958313e-02 -1.467605531215667725e-01 -6.949805468320846558e-02 1.592697501182556152e-01 -1.958373002707958221e-02 5.173914507031440735e-02 4.400043189525604248e-01 4.300837516784667969e-01 6.499804090708494186e-03 2.867297530174255371e-01 1.676643043756484985e-01 -8.917757123708724976e-02 -1.830268949270248413e-01 -4.768376797437667847e-02 -2.531885802745819092e-01 -2.003162950277328491e-01 -1.160425506532192230e-02 -1.077864319086074829e-02 7.893997244536876678e-03 6.156284944154322147e-04 1.260003726929426193e-02 -1.899197399616241455e-01 -9.051090478897094727e-02 -2.597165107727050781e-02 -3.275323659181594849e-03
-2.153873145580291748e-01 -2.486963011324405670e-02 -3.250580430030822754e-01 1.191944405436515808e-01 1.367105841636657715e-01 3.126107752323150635e-01 7.629305124282836914e-02 1.996418833732604980e-01 -7.268927525728940964e-03 -2.549693882465362549e-01 2.364471554756164551e-03 -1.256865561008453369e-01 -1.190020516514778137e-01 7.666727900505065918e-02 2.717660665512084961e-01 -3.888046368956565857e-02 1.298854500055313110e-01 1.779793798923492432e-01 -4.018151015043258667e-02 -1.252834498882293701e-01 -3.325640559196472168e-01 1.152927204966545105e-01 1.681572645902633667e-01 -1.525414139032363892e-01 -1.555481851100921631e-01 9.563552588224411011e-02 -2.911387942731380463e-02 2.632240355014801025e-01 -3.535115420818328857e-01 -1.528289765119552612e-01 -3.193280100822448730e-02 -2.524185180664062500e-02
-2.225082665681838989e-01 -2.936874628067016602e-01 -4.933898150920867920e-02 -1.964767277240753174e-01 -2.828009799122810364e-02 -1.477678492665290833e-02 -2.139297425746917725e-01 -9.854835271835327148e-02 -2.022480368614196777e-01 -1.452047973871231079e-01 1.615380644798278809e-01 -8.206515759229660034e-02 -1.991954743862152100e-01 3.040578961372375488e-01 1.757821738719940186e-01 -3.001988828182220459e-01 -4.400643706321716309e-02 -9.267432242631912231e-02 4.268179833889007568e-02 -3.053977787494659424e-01 -1.332111805677413940e-01 -2.989174053072929382e-02 1.235089078545570374e-01 -2.408014833927154541e-01 1.850681155920028687e-01 1.678513735532760620e-01 5.402639880776405334e-02 1.270610243082046509e-01 1.248909458518028259e-01 -1.298886090517044067e-01 -7.059020549058914185e-02 -3.198519945144653320e-01
-2.380631715059280396e-01 -1.960646212100982666e-01 2.031783014535903931e-02 -1.720830947160720825e-01 1.460237801074981689e-01 1.432844251394271851e-01 5.248063709586858749e-03 -1.802926808595657349e-01 -2.145489677786827087e-02 -2.041509151458740234e-01 -3.087832033634185791e-02 1.095411926507949829e-01 -9.279721975326538086e-02 2.119571566581726074e-01 3.360180854797363281e-01 -2.653514742851257324e-01 3.031219840049743652e-01 2.005919665098190308e-01 -2.743710875511169434e-01 -6.399362534284591675e-02 -2.302411049604415894e-01 1.419501453638076782e-01 1.337353289127349854e-01 -2.375015765428543091e-01 -8.369193971157073975e-02 5.591634660959243774e-02 1.996939182281494141e-01 -2.020858228206634521e-01 1.592190712690353394e-01 -2.649019844830036163e-02 1.253819167613983154e-01 -1.302205622196197510e-01
-9.828083217144012451e-02 -1.067705675959587097e-01 -1.285882443189620972e-01 -1.504863053560256958e-01 2.128552943468093872e-01 1.566200554370880127e-01 -1.494856327772140503e-01 -4.298617318272590637e-02 1.121713407337665558e-02 -1.715855300426483154e-01 -3.305187523365020752e-01 -1.347322911024093628e-01 -1.037602350115776062e-01 2.633882761001586914e-01 4.558644443750381470e-02 9.113106876611709595e-02 2.139333784580230713e-01 9.850935637950897217e-02 -1.450393255800008774e-02 -2.423711568117141724e-01 -4.033655822277069092e-01 6.569945067167282104e-02 -1.004751175642013550e-01 -2.297969609498977661e-01 -6.399009376764297485e-02 8.140528202056884766e-02 7.317052036523818970e-02 -1.868840456008911133e-01 4.680959135293960571e-02 -3.702264726161956787e-01 -1.956402063369750977e-01 -1.592508405447006226e-01
-1.241636574268341064e-01 -3.433158397674560547e-01 -4.210122302174568176e-02 1.272750794887542725e-01 -3.100806847214698792e-02 -9.546526707708835602e-03 -1.555206179618835449e-01 -1.435470134019851685e-01 5.547518283128738403e-02 -7.607973366975784302e-02 -1.616076566278934479e-02 1.361040472984313965e-01 -1.849386394023895264e-01 2.256722301244735718e-01 3.375621736049652100e-01 -4.948327690362930298e-02 2.641950249671936035e-01 1.617768108844757080e-01 -5.191721394658088684e-02 -3.532790541648864746e-01 -1.306039094924926758e-01 -1.602495461702346802e-01 -1.335832029581069946e-01 -2.140267193317413330e-01 7.029668986797332764e-02 1.502464115619659424e-01 5.470261722803115845e-02 2.172355204820632935e-01 -6.664192769676446915e-03 -1.192035898566246033e-01 2.665531039237976074e-01 -2.843551933765411377e-01
-2.472757846117019653e-01 -6.179499998688697815e-02 1.599396169185638428e-01 -2.614175379276275635e-01 3.434145450592041016e-01 1.035279929637908936e-01 -6.155963614583015442e-02 -1.311385184526443481e-01 -7.245244830846786499e-02 -2.722125053405761719e-01 2.119075804948806763e-01 -1.811124235391616821e-01 -1.591532677412033081e-01 1.850018976256251335e-03 5.437123402953147888e-02 -1.545333117246627808e-01 -1.787337213754653931e-01 -4.697631299495697021e-02 -8.527887612581253052e-02 -8.548477292060852051e-02 -1.637454181909561157e-01 4.479229822754859924e-02 -5.922407656908035278e-02 2.032432705163955688e-01 9.432663023471832275e-02 -8.292795717716217041e-02 -2.273073792457580566e-02 2.926203906536102295e-01 -1.988870501518249512e-01 -1.977763622999191284e-01 -3.503445684909820557e-01 -2.378121763467788696e-01
-1.311664134263992310e-01 -9.102746099233627319e-02 2.460752725601196289e-01 -2.586500644683837891e-01 -6.556506454944610596e-02 3.075067102909088135e-01 -1.165619492530822754e-01 5.989308655261993408e-02 -1.294861882925033569e-01 -2.931472063064575195e-01 -4.721216112375259399e-02 -7.315514981746673584e-02 8.221337944269180298e-02 3.474906384944915771e-01 2.964759171009063721e-01 1.044244691729545593e-01 2.189559340476989746e-01 -6.497817486524581909e-02 -2.081286460161209106e-01 -2.042815089225769043e-01 -1.757771074771881104e-01 1.572906672954559326e-01 -1.744448440149426460e-03 -2.863793671131134033e-01 -2.827733159065246582e-01 -1.777528785169124603e-02 -1.350612193346023560e-01 2.936903201043605804e-02 -9.222262538969516754e-03 -1.233034878969192505e-01 -6.823074072599411011e-02 -1.543114241212606430e-02
-1.549862772226333618e-01 -1.693918853998184204e-01 2.535858154296875000e-01 -2.619404792785644531e-01 7.580474484711885452e-04 2.095773220062255859e-01 -5.142476409673690796e-02 6.164848059415817261e-02 -1.699275374412536621e-01 -2.827762626111507416e-02 -8.181876689195632935e-02 -4.668463766574859619e-02 2.011889666318893433e-01 2.821356952190399170e-01 1.989070028066635132e-01 -6.912641227245330811e-02 6.489519029855728149e-02 1.686934977769851685e-01 -3.222708106040954590e-01 -1.312686316668987274e-02 -3.897514641284942627e-01 5.786007735878229141e-03 -1.740707643330097198e-02 -2.671395540237426758e-01 -7.740224152803421021e-02 -1.601456403732299805e-01 -2.314171493053436279e-01 -1.707473844289779663e-01 -6.946355849504470825e-02 -2.134636938571929932e-01 -5.968454852700233459e-02 -1.800661534070968628e-01
-1.104002371430397034e-01 -2.478289753198623657e-01 2.561537325382232666e-01 -7.112544775009155273e-02 3.366126418113708496e-01 7.647367566823959351e-02 5.892824009060859680e-02 -1.084889173507690430e-01 1.015603635460138321e-02 -1.168266385793685913e-01 -3.106584958732128143e-02 9.488341212272644043e-02 -1.419063359498977661e-01 -9.308425709605216980e-03 -9.724916517734527588e-02 -1.332791447639465332e-01 -1.127207055687904358e-01 6.983626168221235275e-03 -3.445462584495544434e-01 -3.097630292177200317e-02 -2.307931482791900635e-01 -2.863085456192493439e-02 -2.289166003465652466e-01 -3.042951822280883789e-01 -1.163665503263473511e-01 1.372501403093338013e-01 -7.914197444915771484e-02 7.500036060810089111e-02 1.780729442834854126e-01 -4.314289689064025879e-01 3.549927845597267151e-02 -2.351118326187133789e-01
-1.799055486917495728e-01 -2.154726535081863403e-01 6.005743891000747681e-02 2.996307238936424255e-02 -1.020488664507865906e-01 1.271352618932723999e-01 -1.022666245698928833e-01 -5.622945353388786316e-02 5.823794752359390259e-02 1.111497655510902405e-01 5.427113175392150879e-02 4.633994773030281067e-03 -6.225363165140151978e-02 4.118151217699050903e-02 1.859817057847976685e-01 -1.042775288224220276e-01 3.302029073238372803e-01 1.312434822320938110e-01 1.372378170490264893e-01 2.297718636691570282e-02 -3.044689595699310303e-01 -1.231757998466491699e-01 -8.640204556286334991e-03 -1.646749377250671387e-01 -5.161155387759208679e-02 -2.845566868782043457e-01 -6.216787546873092651e-02 4.726360142230987549e-01 9.875642508268356323e-02 -3.749778568744659424e-01 -6.870297342538833618e-02 -2.451566159725189209e-01
-1.368277370929718018e-01 -1.641907542943954468e-01 2.373273968696594238e-01 -2.190249413251876831e-01 -2.036648802459239960e-02 8.706688880920410156e-02 -4.643206670880317688e-02 8.832233399152755737e-02 -1.206724047660827637e-01 -1.860052905976772308e-02 -4.475888237357139587e-02 6.187234818935394287e-02 2.605296671390533447e-02 3.886912763118743896e-01 3.418428301811218262e-01 -7.105009257793426514e-02 -1.461216993629932404e-02 1.099003627896308899e-01 -3.848099410533905029e-01 -1.283580213785171509e-01 -2.158384919166564941e-01 1.930201202630996704e-01 -2.491247355937957764e-01 -2.021640092134475708e-01 -1.059314534068107605e-01 -1.525771319866180420e-01 1.037890464067459106e-02 -1.186247766017913818e-01 7.271144539117813110e-02 -2.459244430065155029e-01 -2.235850393772125244e-01 9.802103787660598755e-02
-4.204620793461799622e-02 -3.575725480914115906e-02 3.907441198825836182e-01 -1.856182068586349487e-01 7.712496817111968994e-02 2.333308756351470947e-01 1.839249208569526672e-02 4.863092675805091858e-02 -1.800353825092315674e-02 -2.398035526275634766e-01 1.443591564893722534e-01 2.125776708126068115e-01 1.331848055124282837e-01 4.157283008098602295e-01 1.264819651842117310e-01 6.829276680946350098e-02 1.812408119440078735e-01 9.183361381292343140e-02 -2.597884833812713623e-01 -2.218075245618820190e-01 -2.113754302263259888e-01 6.277680397033691406e-02 -8.464683778584003448e-03 -1.801539361476898193e-01 -2.365956269204616547e-02 -1.088130772113800049e-01 -1.147990450263023376e-01 -4.217110574245452881e-02 2.058929800987243652e-01 -2.843946516513824463e-01 -5.980477109551429749e-02 -1.353189796209335327e-01
-1.999124288558959961e-01 -2.918576002120971680e-01 -1.680182963609695435e-01 -3.880446255207061768e-01 -2.471440583467483521e-01 2.550318539142608643e-01 -7.391961291432380676e-03 -1.515017151832580566e-01 1.459761243313550949e-02 -1.992800384759902954e-01 -1.096612066030502319e-01 5.730877816677093506e-02 -1.878673024475574493e-02 4.561300575733184814e-02 1.051384061574935913e-01 -9.791447222232818604e-02 1.686169207096099854e-01 2.793286740779876709e-02 -2.308318912982940674e-01 3.623939678072929382e-02 -2.357293814420700073e-01 -1.406248360872268677e-01 -1.252524852752685547e-01 1.364436745643615723e-02 -1.354076117277145386e-01 -1.875114627182483673e-03 1.342992186546325684e-01 1.280830204486846924e-01 7.510259747505187988e-02 -4.608924090862274170e-01 1.351670026779174805e-01 -6.683596223592758179e-02
-7.761495560407638550e-02 -4.107611477375030518e-01 1.116342321038246155e-01 2.058927267789840698e-01 -9.774722158908843994e-03 2.898148298263549805e-01 4.718869458884000778e-03 2.173602432012557983e-01 -6.161865964531898499e-02 6.776008754968643188e-02 -1.393413990736007690e-01 -1.579764112830162048e-02 -1.410099584609270096e-02 8.665410429239273071e-02 2.071156650781631470e-01 -2.620985805988311768e-01 -7.397396117448806763e-02 1.172449663281440735e-01 6.291408836841583252e-02 5.590826272964477539e-02 -4.271372258663177490e-01 2.672057151794433594e-01 -3.849370405077934265e-02 -7.957191020250320435e-02 1.014857664704322815e-01 2.479727193713188171e-02 -1.780228614807128906e-01 1.166714578866958618e-01 -1.751472800970077515e-01 -2.772134840488433838e-01 -1.942527741193771362e-01 4.742668569087982178e-02
-1.067757233977317810e-01 -2.626956403255462646e-01 -9.306424856185913086e-02 -5.830312892794609070e-02 -7.650932669639587402e-02 2.416585236787796021e-01 1.050319895148277283e-01 -1.506334287114441395e-03 7.273361086845397949e-02 -1.728587597608566284e-01 -7.981023937463760376e-02 -6.806777417659759521e-02 4.577911272644996643e-02 4.176227375864982605e-02 -7.679060101509094238e-02 -1.261540949344635010e-01 2.276360988616943359e-01 2.137161642313003540e-01 2.361489459872245789e-02 -2.237440198659896851e-01 -1.943332552909851074e-01 -8.806550502777099609e-02 -4.379738271236419678e-01 -3.689990043640136719e-01 -1.583690941333770752e-01 4.948677122592926025e-02 2.025184184312820435e-01 2.262411713600158691e-01 -2.643632702529430389e-02 -3.240258097648620605e-01 -9.758195281028747559e-02 -6.214653700590133667e-02
6.241158023476600647e-02 -4.767628014087677002e-01 -2.823047637939453125e-01 4.660417884588241577e-02 2.489550411701202393e-01 1.871245950460433960e-01 -1.225067898631095886e-01 4.734862595796585083e-02 4.501303285360336304e-02 -6.736039370298385620e-02 1.108134761452674866e-01 2.002902179956436157e-01 1.159482002258300781e-01 3.652009367942810059e-02 2.381895929574966431e-01 -6.948553770780563354e-02 1.413627713918685913e-01 -8.932180702686309814e-03 -2.515752427279949188e-02 -2.805376946926116943e-01 -2.895188033580780029e-01 2.599343657493591309e-01 -1.191882789134979248e-01 1.872273981571197510e-01 -1.502206772565841675e-01 6.513025611639022827e-02 -2.055913582444190979e-02 -2.565954327583312988e-01 -1.184915378689765930e-01 -1.270339041948318481e-01 -1.148493438959121704e-01 3.009353019297122955e-02
-1.569076627492904663e-01 -5.614866688847541809e-02 2.577677965164184570e-01 -3.158487379550933838e-01 3.882965072989463806e-02 2.206972688436508179e-01 1.489685475826263428e-02 1.886338293552398682e-01 -1.524324119091033936e-01 -1.017228364944458008e-01 3.490191325545310974e-02 -8.096086978912353516e-02 8.029145747423171997e-02 2.101310789585113525e-01 1.898546814918518066e-01 4.648005589842796326e-02 1.645293980836868286e-01 2.170768380165100098e-01 -3.090603649616241455e-01 -1.334158480167388916e-01 -3.220609426498413086e-01 1.824213564395904541e-01 -9.145475924015045166e-02 -6.623112410306930542e-02 -1.098952814936637878e-01 -1.624139249324798584e-01 -4.562945570796728134e-03 2.133546322584152222e-01 2.200361192226409912e-01 -3.390608727931976318e-01 6.600294262170791626e-02 -2.911113761365413666e-02
-3.968546539545059204e-02 -8.097589015960693359e-02 2.803369611501693726e-02 -1.609151661396026611e-01 5.399193242192268372e-02 1.859960705041885376e-01 -3.515764325857162476e-02 7.770384848117828369e-02 3.692456288263201714e-03 1.727033853530883789e-01 1.204221323132514954e-01 -8.422233909368515015e-02 -1.693463474512100220e-01 3.261529803276062012e-01 -6.155231036245822906e-03 -2.234760075807571411e-01 1.822693645954132080e-01 4.106923937797546387e-01 -3.785582482814788818e-01 -3.325459063053131104e-01 -2.748560011386871338e-01 -3.849786147475242615e-02 -2.664122581481933594e-01 -1.001212671399116516e-01 2.958180010318756104e-02 -3.399982675909996033e-02 7.671661674976348877e-02 -7.557579874992370605e-02 -6.156815215945243835e-02 -4.093104228377342224e-02 -1.548462808132171631e-01 -1.644802987575531006e-01
-3.897598087787628174e-01 -1.449507474899291992e-01 1.713837981224060059e-01 3.637850582599639893e-01 6.498875468969345093e-02 1.700301617383956909e-01 9.925943799316883087e-03 -1.300644874572753906e-01 -1.009723767638206482e-01 -1.501272916793823242e-01 1.308958977460861206e-01 1.848815083503723145e-01 -4.185441434383392334e-01 1.396995484828948975e-01 -6.370438635349273682e-02 3.654121980071067810e-02 -2.983916737139225006e-02 1.241976618766784668e-01 1.699458435177803040e-02 -3.930688649415969849e-02 -1.341019868850708008e-01 1.450053453445434570e-01 -8.597809076309204102e-02 -1.466045826673507690e-01 -1.086472645401954651e-01 -1.363959908485412598e-01 1.165820136666297913e-01 7.114589214324951172e-02 1.801238395273685455e-02 -3.835122883319854736e-01 -1.966317892074584961e-01 -9.951159358024597168e-02
-1.546302884817123413e-01 -1.963970363140106201e-01 2.825077474117279053e-01 7.476182654500007629e-03 -2.590315341949462891e-01 3.377445936203002930e-01 6.817553937435150146e-02 -1.651062667369842529e-01 1.067241504788398743e-01 -1.727717667818069458e-01 -1.240410748869180679e-02 2.478877753019332886e-01 -8.964543789625167847e-02 -1.564975380897521973e-01 3.014164865016937256e-01 -5.047470331192016602e-02 3.018255233764648438e-01 8.848117291927337646e-02 -9.071946144104003906e-02 2.138471230864524841e-02 -2.534533143043518066e-01 7.385185360908508301e-02 -2.812489271163940430e-01 -3.961120918393135071e-02 2.239459566771984100e-02 5.217389762401580811e-02 -9.040098637342453003e-02 -3.136750683188438416e-02 -2.222791612148284912e-01 3.951922431588172913e-02 -1.903491020202636719e-01 -2.413390725851058960e-01
2.511854050680994987e-03 -2.622735500335693359e-01 7.178815454244613647e-02 -1.276415139436721802e-01 -3.178226202726364136e-02 1.642592698335647583e-01 1.222112476825714111e-01 -1.659323315834626555e-04 3.721229359507560730e-02 -8.768600970506668091e-02 -1.203220784664154053e-01 -2.374490350484848022e-01 6.718543171882629395e-02 2.981823384761810303e-01 8.523231744766235352e-02 9.518107771873474121e-02 2.890840470790863037e-01 -1.470366772264242172e-02 -3.341248035430908203e-01 -3.353215754032135010e-01 -3.459366261959075928e-01 1.990300975739955902e-02 -2.207088619470596313e-01 -1.544012874364852905e-01 -6.845552474260330200e-02 -1.204392760992050171e-01 1.258749961853027344e-01 -1.376220136880874634e-01 -1.637593060731887817e-01 -2.965997159481048584e-01 7.941480726003646851e-02 3.990554437041282654e-02
-1.558297574520111084e-01 -1.988530158996582031e-01 -1.750778555870056152e-01 -8.273576200008392334e-02 1.254586130380630493e-01 2.071645110845565796e-01 1.229312494397163391e-01 -2.040700167417526245e-01 -1.682632863521575928e-01 -2.526769638061523438e-01 -2.576453611254692078e-02 -1.518813818693161011e-01 1.665626019239425659e-01 2.101871371269226074e-01 1.600669920444488525e-01 -1.774976551532745361e-01 -2.745368480682373047e-01 -5.335565656423568726e-02 1.834632456302642822e-01 -2.149633318185806274e-01 -2.310705780982971191e-01 9.513559192419052124e-02 -1.921975016593933105e-01 -1.787468940019607544e-01 -1.230435818433761597e-01 -3.293205797672271729e-01 4.267192259430885315e-02 -1.082253828644752502e-01 -3.047312796115875244e-01 2.635138668119907379e-02 2.592648845165967941e-03 -1.349711269140243530e-01
1.072789654135704041e-01 -2.942487895488739014e-01 1.238232851028442383e-01 -1.515526622533798218e-01 -1.500857472419738770e-01 2.734922170639038086e-01 -1.280988305807113647e-01 5.169082432985305786e-03 -6.998257339000701904e-02 5.958506092429161072e-02 -7.912541180849075317e-02 2.615144103765487671e-02 -1.188336536288261414e-01 1.599430739879608154e-01 2.046262472867965698e-01 2.529924921691417694e-02 4.544675052165985107e-01 2.574818432331085205e-01 -1.515972465276718140e-01 -3.376838266849517822e-01 -3.581503331661224365e-01 -9.615094959735870361e-02 -1.902594119310379028e-01 -1.828773468732833862e-01 -5.894847214221954346e-02 -9.592170268297195435e-02 -3.297163918614387512e-02 -2.678859792649745941e-02 -4.306121543049812317e-02 -2.692178077995777130e-02 -6.557320803403854370e-02 -1.177802234888076782e-01
2.251857146620750427e-02 -2.793998718261718750e-01 -2.195050120353698730e-01 1.886101365089416504e-01 1.085746288299560547e-02 2.057527303695678711e-01 2.461227625608444214e-01 1.034999862313270569e-01 -4.407492652535438538e-02 -1.483501195907592773e-01 -2.858416140079498291e-01 8.583170175552368164e-02 -1.984751522541046143e-01 1.598343104124069214e-01 3.106898069381713867e-01 -9.492924809455871582e-02 -1.024625301361083984e-01 1.407499760389328003e-01 -1.717717945575714111e-01 1.222643405199050903e-01 -2.479003518819808960e-01 4.028964787721633911e-02 -1.850013434886932373e-01 -1.472392082214355469e-01 -3.079587221145629883e-01 1.983373612165451050e-02 -1.554589904844760895e-02 1.970751136541366577e-01 -1.068288758397102356e-01 2.077111601829528809e-01 -2.141467183828353882e-01 1.093443408608436584e-01
-1.047265753149986267e-01 -1.572246998548507690e-01 -1.259794235229492188e-01 -1.065918579697608948e-01 -3.956007212400436401e-02 4.401077032089233398e-01 2.286617644131183624e-02 -4.641659185290336609e-02 2.181232273578643799e-01 -1.209681108593940735e-01 -6.473161280155181885e-02 2.386737316846847534e-01 2.128202915191650391e-01 2.433395683765411377e-01 3.046385049819946289e-01 2.178950980305671692e-02 -3.062993288040161133e-01 -5.143557488918304443e-02 -5.767269060015678406e-03 -3.060413599014282227e-01 6.031349301338195801e-03 9.122283756732940674e-02 -7.031834870576858521e-02 1.767924576997756958e-01 -1.953081786632537842e-02 -3.075606226921081543e-01 -4.804965853691101074e-02 1.562346220016479492e-01 -9.326373785734176636e-02 -1.609545201063156128e-01 7.378444820642471313e-02 -1.467352509498596191e-01
2.809047931805253029e-03 -9.631904214620590210e-02 1.166098192334175110e-01 -2.121572941541671753e-01 4.980925098061561584e-02 3.307997584342956543e-01 -1.634369939565658569e-01 -3.315022215247154236e-02 1.232375428080558777e-01 -7.231822609901428223e-02 8.733063191175460815e-02 -1.982740610837936401e-01 -2.502421140670776367e-01 2.560869157314300537e-01 1.898281723260879517e-01 -1.331103146076202393e-01 -3.163883462548255920e-02 2.756924033164978027e-01 -9.708409011363983154e-02 -2.194357365369796753e-01 -1.584265232086181641e-01 1.110631227493286133e-01 -9.315672516822814941e-02 -8.611175417900085449e-02 -1.551418155431747437e-01 -3.097735643386840820e-01 -1.359933465719223022e-01 -1.176521703600883484e-01 -2.045405060052871704e-01 -3.498132526874542236e-01 1.842409521341323853e-01 6.668596714735031128e-02
-1.866528689861297607e-01 -4.920284152030944824e-01 -1.776418983936309814e-01 1.093860194087028503e-01 1.354117691516876221e-01 1.699743121862411499e-01 -1.146959234029054642e-02 -3.795419633388519287e-02 -1.994755119085311890e-01 6.423702090978622437e-02 -1.243897601962089539e-01 1.391983218491077423e-02 -2.823233902454376221e-01 7.945975661277770996e-02 1.754864454269409180e-01 1.507913172245025635e-01 -1.162018254399299622e-01 1.590505987405776978e-02 -3.271847730502486229e-03 1.676826924085617065e-02 -4.047441184520721436e-01 -3.643823415040969849e-02 -1.172678470611572266e-01 1.016993299126625061e-01 1.973325908184051514e-01 -6.796915829181671143e-02 -1.293753534555435181e-01 -9.859655797481536865e-02 -2.177896723151206970e-02 -3.473728299140930176e-01 -1.447569727897644043e-01 -1.273029893636703491e-01
-2.126526832580566406e-02 -1.868153214454650879e-01 -9.220664948225021362e-02 -5.866925790905952454e-02 -6.091828271746635437e-02 2.496350854635238647e-01 2.575272321701049805e-01 1.073034852743148804e-01 -7.512582093477249146e-02 -4.154201969504356384e-02 -2.896094024181365967e-01 1.211365684866905212e-01 6.293035298585891724e-02 9.995066374540328979e-02 4.999616742134094238e-01 -8.396343141794204712e-02 1.159477420151233673e-02 -9.191226959228515625e-02 -2.118062078952789307e-01 -3.106286823749542236e-01 -1.900484412908554077e-01 1.835259199142456055e-01 -1.134889293462038040e-02 -2.880640625953674316e-01 1.098347231745719910e-01 2.454994767904281616e-01 7.198035717010498047e-02 1.032171174883842468e-01 -1.877776384353637695e-01 -1.742040552198886871e-02 -6.137163192033767700e-02 4.022572189569473267e-02
1.431536581367254257e-02 -3.235709071159362793e-01 -1.147354915738105774e-01 -1.451178640127182007e-01 2.726231217384338379e-01 3.319848477840423584e-01 1.676654070615768433e-01 2.955896556377410889e-01 1.410959810018539429e-01 -2.884868979454040527e-01 -1.270635575056076050e-01 -6.196654215455055237e-02 -9.081018716096878052e-02 -8.401990681886672974e-02 4.254823625087738037e-01 -6.837665103375911713e-03 3.776181489229202271e-02 5.130770429968833923e-02 -5.382297560572624207e-02 -4.207852296531200409e-03 -6.261723488569259644e-02 -4.580263979732990265e-03 8.940766006708145142e-02 3.917504847049713135e-02 3.337743133306503296e-02 -1.469879150390625000e-01 -8.768633753061294556e-02 2.840351760387420654e-01 -1.878414750099182129e-01 5.664385389536619186e-03 -2.395971864461898804e-01 -1.307469457387924194e-01
4.346447065472602844e-02 -1.725791245698928833e-01 8.965765684843063354e-02 -2.895549498498439789e-02 -7.101328670978546143e-02 1.639098227024078369e-01 -1.687067598104476929e-01 -2.423841059207916260e-01 -6.174894422292709351e-02 -5.695079639554023743e-02 -8.302790671586990356e-02 3.328498825430870056e-02 1.420531538315117359e-03 -1.465693414211273193e-01 2.692365944385528564e-01 -1.930550187826156616e-01 6.840053200721740723e-02 1.729944199323654175e-01 -2.271979488432407379e-02 -3.566767275333404541e-01 -3.273765444755554199e-01 2.189942449331283569e-02 -4.034958779811859131e-02 -1.793155819177627563e-01 -1.151734441518783569e-01 1.820687055587768555e-01 1.443263143301010132e-01 -6.625031679868698120e-02 -1.187423765659332275e-01 -4.106426537036895752e-01 -1.747715771198272705e-01 -3.245693147182464600e-01
-4.619890078902244568e-02 -1.575119495391845703e-01 7.106320559978485107e-02 -2.157946377992630005e-01 2.993700094521045685e-02 1.152378097176551819e-01 -8.127035200595855713e-02 1.140530407428741455e-02 -9.686262905597686768e-02 -1.413815170526504517e-01 5.195937305688858032e-02 1.419897824525833130e-01 -1.271309703588485718e-01 2.009132802486419678e-01 3.454035148024559021e-02 -6.088278815150260925e-02 3.435721695423126221e-01 2.554154992103576660e-01 -1.377097219228744507e-01 -2.018241882324218750e-01 -4.641443490982055664e-01 1.789871007204055786e-01 -3.050832748413085938e-01 -9.669368714094161987e-02 -2.118075042963027954e-01 -1.237894818186759949e-01 -1.886766552925109863e-01 -1.152198016643524170e-01 2.735756337642669678e-01 6.729388236999511719e-02 -7.359535247087478638e-02 1.227034814655780792e-02
-6.867076456546783447e-02 -2.079591304063796997e-01 1.035379432141780853e-02 -1.620795875787734985e-01 -1.406475454568862915e-01 -5.966843292117118835e-02 -1.496513038873672485e-01 -2.682106494903564453e-01 1.767020486295223236e-02 -2.382910549640655518e-01 1.647718995809555054e-01 -4.201004654169082642e-02 -1.646319776773452759e-01 2.288616001605987549e-01 2.451076358556747437e-01 -1.716799587011337280e-01 3.588895797729492188e-01 2.953061461448669434e-02 1.759858219884335995e-03 -1.419620066881179810e-01 -3.549594283103942871e-01 -1.363534480333328247e-01 -2.466591745615005493e-01 -2.286952137947082520e-01 2.474935948848724365e-01 -1.137019917368888855e-01 5.147002637386322021e-02 -1.188559681177139282e-01 -1.264902949333190918e-01 -1.675447821617126465e-01 -2.811375446617603302e-02 -9.779565781354904175e-02
1.674412488937377930e-01 -3.906772136688232422e-01 -1.446063071489334106e-01 -6.087091192603111267e-02 -4.624046012759208679e-02 2.378136217594146729e-01 3.067160025238990784e-02 2.361963838338851929e-01 -1.975504122674465179e-02 -1.052003130316734314e-01 -7.512552291154861450e-02 -9.522136300802230835e-02 -1.881147921085357666e-01 3.173429667949676514e-01 1.246019676327705383e-01 2.391742914915084839e-02 -6.611298769712448120e-02 9.076186269521713257e-02 -6.244559586048126221e-02 1.538807749748229980e-01 -2.255817353725433350e-01 -2.158556692302227020e-02 -2.615145966410636902e-02 -2.015590220689773560e-01 1.829339861869812012e-01 -3.384330272674560547e-01 2.307002991437911987e-01 2.081466019153594971e-01 1.233776509761810303e-01 -2.997605502605438232e-01 5.798311531543731689e-02 -1.228640079498291016e-01
2.034564018249511719e-01 -1.759864687919616699e-01 3.220041282474994659e-03 -1.229234933853149414e-01 -6.887458264827728271e-02 1.920565068721771240e-01 -9.371191263198852539e-02 -1.929998546838760376e-01 1.474475860595703125e-01 -8.094146102666854858e-02 1.214766576886177063e-01 2.546979114413261414e-02 -3.435546457767486572e-01 1.808637529611587524e-01 -4.684207215905189514e-02 -1.442933529615402222e-01 6.414555758237838745e-02 1.551059633493423462e-01 5.770809948444366455e-02 -3.322201073169708252e-01 -3.142937719821929932e-01 -7.092703878879547119e-02 -2.181525081396102905e-01 -2.894827723503112793e-01 9.384191036224365234e-02 -2.053097784519195557e-01 2.792801260948181152e-01 1.740128844976425171e-01 -5.977447330951690674e-02 -1.837592571973800659e-01 -1.389962285757064819e-01 -1.201171129941940308e-01
-1.540756225585937500e-01 -3.857595920562744141e-01 -7.756406813859939575e-02 -1.852921247482299805e-01 1.483163535594940186e-01 2.543890774250030518e-01 -9.503374993801116943e-02 3.399858772754669189e-01 1.347143799066543579e-01 -4.644211754202842712e-02 1.743564456701278687e-01 -1.818092726171016693e-02 -9.581878036260604858e-02 7.546123862266540527e-02 2.666986882686614990e-01 8.327794261276721954e-03 -1.351618766784667969e-02 -4.885249957442283630e-02 1.445630472153425217e-02 1.106604039669036865e-01 -2.661713659763336182e-01 1.543255001306533813e-01 -1.219562590122222900e-01 6.349564343690872192e-02 1.649550721049308777e-02 -1.190286725759506226e-01 1.465031206607818604e-01 -6.442289799451828003e-02 -3.016502857208251953e-01 -3.985467255115509033e-01 -1.420149356126785278e-01 -3.515203250572085381e-03
-3.801941871643066406e-02 -7.334633171558380127e-02 1.264832466840744019e-01 -3.015895187854766846e-01 -1.509991586208343506e-01 3.727730214595794678e-01 4.081467539072036743e-02 -4.196436703205108643e-02 -3.053305745124816895e-01 -3.191955760121345520e-02 1.728256195783615112e-01 -4.793783184140920639e-03 -2.387003302574157715e-01 1.775882840156555176e-01 6.254795938730239868e-02 1.509072035551071167e-01 -3.781381621956825256e-02 -9.259942919015884399e-02 -3.436547815799713135e-01 7.980712503194808960e-02 -3.067800104618072510e-01 3.107945919036865234e-01 1.441918015480041504e-01 -1.554458141326904297e-01 3.490646928548812866e-02 9.323371201753616333e-02 -3.987423330545425415e-02 1.661837249994277954e-01 -2.038565278053283691e-01 -1.268244683742523193e-01 6.031065806746482849e-02 1.056592613458633423e-01
-3.685914278030395508e-01 -4.900038242340087891e-01 -1.210826560854911804e-01 8.947352319955825806e-02 3.282082499936223030e-03 1.566835045814514160e-01 -2.414172701537609100e-02 -1.444734539836645126e-02 -1.309485286474227905e-01 7.801094651222229004e-02 7.440072298049926758e-02 1.157151162624359131e-01 -6.851717829704284668e-02 1.226703748106956482e-01 1.888625472784042358e-01 -1.747947633266448975e-01 -2.068905532360076904e-01 -6.413370370864868164e-02 1.102549284696578979e-01 -8.558968454599380493e-02 -4.437805712223052979e-01 1.344444900751113892e-01 1.331880688667297363e-01 6.069593131542205811e-02 7.136779278516769409e-02 2.657859027385711670e-02 -2.257396578788757324e-01 5.715126171708106995e-03 1.302530765533447266e-01 -2.523835301399230957e-01 -7.266955822706222534e-02 -4.817941039800643921e-02
-1.378827244043350220e-01 -3.995318114757537842e-01 -9.179953485727310181e-02 7.735318504273891449e-03 1.271525770425796509e-01 6.338800489902496338e-02 1.089868098497390747e-01 -2.592878937721252441e-01 -1.422134339809417725e-01 2.307281270623207092e-02 1.185204163193702698e-01 1.223792061209678650e-01 6.819764524698257446e-02 1.539685726165771484e-01 4.347449541091918945e-01 1.357679814100265503e-01 2.526920139789581299e-01 -5.833121389150619507e-02 -1.276729702949523926e-01 -1.811691820621490479e-01 -1.804066449403762817e-01 -1.135048493742942810e-01 -1.038491143845021725e-03 -6.314018368721008301e-02 -3.969804570078849792e-02 1.278718560934066772e-01 3.409488126635551453e-02 4.051611199975013733e-02 -6.385353952646255493e-02 -1.828825920820236206e-01 4.142895042896270752e-01 -1.797807812690734863e-01
2.214598655700683594e-02 5.400437861680984497e-03 2.378828972578048706e-01 -5.292578414082527161e-02 9.223137795925140381e-02 1.949658095836639404e-01 1.885933056473731995e-02 -1.318011134862899780e-01 -1.295441016554832458e-02 5.377181991934776306e-02 -8.117630332708358765e-02 -1.032013744115829468e-01 -2.995694279670715332e-01 2.109100371599197388e-01 6.698933243751525879e-02 -3.014625012874603271e-01 -5.333343893289566040e-02 1.953449249267578125e-01 -4.688705503940582275e-01 -1.364060789346694946e-01 -3.934088349342346191e-01 1.760586947202682495e-01 1.032445281744003296e-01 -1.412972807884216309e-02 4.644471034407615662e-02 3.399107977747917175e-02 -1.032612770795822144e-01 -2.070281058549880981e-01 1.834636740386486053e-02 -2.527017891407012939e-01 3.299291804432868958e-02 -1.666079461574554443e-01
-1.747058480978012085e-01 -1.402074098587036133e-01 3.757109865546226501e-02 -2.899603247642517090e-01 1.173429191112518311e-01 1.418739110231399536e-01 4.939967393875122070e-02 2.017662191065028310e-04 -2.663281559944152832e-01 3.688342571258544922e-01 -1.660383120179176331e-02 1.100594457238912582e-02 -2.336820662021636963e-01 3.753301203250885010e-01 2.057212740182876587e-01 -5.525712296366691589e-02 2.509101927280426025e-01 -4.961436241865158081e-02 -1.174050197005271912e-01 -4.685024917125701904e-02 -1.174967288970947266e-01 -2.851642072200775146e-01 -1.401993632316589355e-01 -1.399295330047607422e-01 -1.411929130554199219e-01 1.045174002647399902e-01 -1.993234604597091675e-01 1.810083240270614624e-01 -1.889208704233169556e-01 -1.020576879382133484e-01 -5.688796937465667725e-02 -1.063930690288543701e-01
-2.369882464408874512e-01 -2.776257693767547607e-01 -1.143723353743553162e-02 2.765382230281829834e-01 6.568484008312225342e-02 1.124345064163208008e-01 2.501680515706539154e-02 1.483005881309509277e-01 -7.663945853710174561e-02 -1.579165905714035034e-01 1.120137274265289307e-01 2.137563228607177734e-01 -3.410307168960571289e-01 2.448733747005462646e-01 -8.617716282606124878e-02 -1.609924584627151489e-01 -2.389369755983352661e-01 1.385926604270935059e-01 -8.353096991777420044e-02 -1.221705600619316101e-01 -3.065502941608428955e-01 1.141033098101615906e-01 -1.667911559343338013e-01 7.055145502090454102e-02 6.530753523111343384e-02 -4.694910719990730286e-02 -1.628377102315425873e-02 7.767637819051742554e-02 1.499258130788803101e-01 -2.551178634166717529e-01 -3.062306642532348633e-01 -1.407896876335144043e-01
-1.741502434015274048e-02 -1.774497479200363159e-01 3.905421867966651917e-02 5.629218742251396179e-02 1.313763260841369629e-01 3.721735477447509766e-01 -1.548525691032409668e-01 -2.694004178047180176e-01 -1.170040518045425415e-01 -7.059001922607421875e-02 -3.340743482112884521e-01 3.561453521251678467e-02 -3.196754157543182373e-01 -1.221333742141723633e-01 2.085781544446945190e-01 -2.415558136999607086e-02 3.864153102040290833e-02 -1.103510186076164246e-01 -4.429759681224822998e-01 1.698718219995498657e-01 -2.197864651679992676e-01 2.308711595833301544e-02 -1.463083326816558838e-01 -1.672796458005905151e-01 1.478688567876815796e-01 -6.563679873943328857e-02 -6.477282848209142685e-03 5.999357998371124268e-02 2.897664532065391541e-02 -1.185405999422073364e-01 -1.372462660074234009e-01 -1.338520646095275879e-01
-1.238142922520637512e-01 -4.823306798934936523e-01 -2.749999426305294037e-02 -2.244850434362888336e-02 6.512629240751266479e-02 3.420827090740203857e-01 -4.414916038513183594e-02 1.543637365102767944e-01 -1.534260511398315430e-01 9.795384109020233154e-02 -1.177768558263778687e-01 1.417167633771896362e-01 6.615920457988977432e-03 7.720968127250671387e-02 1.328509747982025146e-01 -2.246164381504058838e-01 -2.340503484010696411e-01 -7.524436712265014648e-02 4.055736213922500610e-02 1.837608031928539276e-02 -2.444680929183959961e-01 2.668085694313049316e-01 -4.921722784638404846e-02 -6.688261404633522034e-03 -1.286600232124328613e-01 8.025096356868743896e-02 -1.653581261634826660e-01 1.557889580726623535e-01 1.538184937089681625e-02 -4.096389114856719971e-01 -1.540338248014450073e-01 1.772766746580600739e-02
-2.394785284996032715e-01 -2.329851239919662476e-01 2.883673310279846191e-01 -4.469804763793945312e-01 1.878161132335662842e-01 2.758018672466278076e-01 2.114924415946006775e-02 -8.081913739442825317e-02 -1.253380626440048218e-01 -2.151765115559101105e-02 4.436077550053596497e-02 -1.346977427601814270e-02 3.346575051546096802e-02 1.747697740793228149e-01 6.734821945428848267e-02 -1.961259692907333374e-01 -6.696112919598817825e-03 1.685105413198471069e-01 -3.104524314403533936e-01 -1.759225130081176758e-01 -1.262929588556289673e-01 7.511281967163085938e-02 -4.399148374795913696e-02 -1.481514871120452881e-01 -1.999886780977249146e-01 -2.215642333030700684e-01 3.207075595855712891e-02 -9.788232296705245972e-02 1.484931856393814087e-01 -2.294766902923583984e-01 -4.448195919394493103e-02 -1.283837556838989258e-01
1.512847747653722763e-02 5.873644351959228516e-02 2.772270739078521729e-01 -2.421477586030960083e-01 -4.213991574943065643e-03 3.095337450504302979e-01 1.837757080793380737e-01 -1.786364614963531494e-01 -1.861895471811294556e-01 -6.499466300010681152e-02 -1.204531267285346985e-01 1.228639669716358185e-02 -1.386983841657638550e-01 1.352423429489135742e-01 3.926310241222381592e-01 -1.148386895656585693e-01 1.201863065361976624e-01 8.931323885917663574e-02 2.083191975543741137e-05 -1.601029336452484131e-01 -2.394091486930847168e-01 2.301651053130626678e-02 -1.268656458705663681e-02 -1.870014667510986328e-01 -1.583289206027984619e-01 1.271166503429412842e-01 1.405329257249832153e-01 -7.742335647344589233e-02 -2.428108640015125275e-02 -4.210094511508941650e-01 5.383284017443656921e-02 -2.283709645271301270e-01
-1.904831677675247192e-01 -4.810475707054138184e-01 -1.910044699907302856e-01 9.421671740710735321e-03 2.377961724996566772e-01 9.743250161409378052e-02 1.805724352598190308e-01 -8.401221781969070435e-02 -6.805659085512161255e-02 4.551780968904495239e-02 1.216229498386383057e-01 -3.294408693909645081e-02 -2.366689592599868774e-01 -1.400914341211318970e-01 2.320137768983840942e-01 1.061923727393150330e-01 5.257033929228782654e-02 -1.504183262586593628e-01 1.242223102599382401e-02 3.198065981268882751e-02 -2.854586541652679443e-01 1.125992159359157085e-03 -2.017042934894561768e-01 7.046036422252655029e-02 1.001258194446563721e-01 -6.826320290565490723e-02 -9.454315295442938805e-04 -1.026615649461746216e-01 9.152669459581375122e-02 -4.430869221687316895e-01 -1.263939142227172852e-01 -1.646206825971603394e-01
-1.790372729301452637e-01 1.875141263008117676e-02 -2.847615182399749756e-01 -4.847713932394981384e-02 1.319481432437896729e-01 4.368680417537689209e-01 3.284950926899909973e-02 1.405220031738281250e-01 -2.023079991340637207e-02 -1.990844607353210449e-01 3.544815629720687866e-02 5.000912025570869446e-02 1.077195927500724792e-01 1.966756433248519897e-01 2.677574455738067627e-01 5.676999688148498535e-02 -3.215809585526585579e-03 4.886760190129280090e-02 -5.652719363570213318e-02 6.325580179691314697e-02 -4.575253725051879883e-01 1.498439610004425049e-01 2.508147060871124268e-01 -1.481623202562332153e-01 -1.080353162251412868e-03 -1.411653216928243637e-02 -1.904717385768890381e-01 1.380653381347656250e-01 -1.422840654850006104e-01 -2.002940326929092407e-01 1.870866715908050537e-01 9.443900734186172485e-02
-5.950515717267990112e-02 -1.992066949605941772e-01 -4.106441140174865723e-02 -1.010435745120048523e-01 -3.187505900859832764e-02 3.281210064888000488e-01 -1.946512609720230103e-01 -9.571374952793121338e-02 1.590425670146942139e-01 1.906938850879669189e-01 9.638404101133346558e-02 -2.131017297506332397e-01 -1.736799925565719604e-01 3.525457903742790222e-02 7.079242169857025146e-02 1.637032628059387207e-02 1.338734924793243408e-01 7.493737339973449707e-02 -3.966065645217895508e-01 -2.559411227703094482e-01 -4.059676826000213623e-01 -1.473415493965148926e-01 3.880535438656806946e-02 -1.518798172473907471e-01 -1.257852613925933838e-01 -5.647310987114906311e-03 8.038162440061569214e-02 1.346710324287414551e-01 3.436322882771492004e-02 -3.658462464809417725e-01 -9.854644536972045898e-03 5.564414337277412415e-02
-2.053849399089813232e-02 6.531842052936553955e-02 -1.364624649286270142e-01 -2.635194659233093262e-01 -1.587682217359542847e-01 2.491433918476104736e-01 1.203626170754432678e-01 -1.093752607703208923e-01 -2.388666719198226929e-01 -5.935331340879201889e-03 1.701084375381469727e-01 1.650381833314895630e-01 -4.224618151783943176e-02 2.711320519447326660e-01 2.907145954668521881e-02 3.460806235671043396e-02 2.763688862323760986e-01 -1.092915982007980347e-02 -9.793732315301895142e-03 -1.904614716768264771e-01 -3.940021395683288574e-01 5.682608857750892639e-02 1.457259356975555420e-01 -3.948615118861198425e-02 -3.528952896595001221e-01 -8.553919196128845215e-02 1.004031598567962646e-01 1.220762729644775391e-02 -3.516811132431030273e-01 -1.426191329956054688e-01 -1.432918310165405273e-01 -4.629387333989143372e-02
5.150877684354782104e-02 -1.038098484277725220e-01 7.250101864337921143e-02 -1.800078302621841431e-01 -7.268472015857696533e-02 3.508569896221160889e-01 -4.862526804208755493e-02 -1.595582365989685059e-01 7.450658828020095825e-02 -4.873080551624298096e-02 -8.495952934026718140e-03 -3.954773023724555969e-02 -3.692810237407684326e-01 8.978036046028137207e-02 9.478600323200225830e-02 -1.539345383644104004e-01 1.145332530140876770e-01 6.289085745811462402e-02 -2.753160297870635986e-01 -1.238026693463325500e-01 -1.733190417289733887e-01 2.367527782917022705e-01 -2.715102732181549072e-01 -5.128425732254981995e-02 1.193868741393089294e-02 1.106569394469261169e-01 -1.172703206539154053e-01 -2.704518735408782959e-01 -2.796272747218608856e-02 -4.066720604896545410e-01 -1.227474138140678406e-01 2.342637330293655396e-01
6.564886868000030518e-02 -1.068419069051742554e-01 1.204379722476005554e-01 -1.131906360387802124e-01 3.562346845865249634e-02 2.212651371955871582e-01 1.616691052913665771e-01 -2.410614937543869019e-01 -1.645975857973098755e-01 7.233726233243942261e-02 2.031057178974151611e-01 -7.579659670591354370e-02 -2.683448195457458496e-01 -2.776388637721538544e-02 -6.751125305891036987e-02 -3.029607236385345459e-02 1.708077341318130493e-01 -1.264845579862594604e-01 4.863614588975906372e-02 -2.597504556179046631e-01 -1.600237935781478882e-01 1.793855726718902588e-01 1.859252341091632843e-02 -1.648937016725540161e-01 1.892708986997604370e-01 2.189478836953639984e-02 -2.759704291820526123e-01 -1.775694778189063072e-03 -2.158627510070800781e-01 -4.692974984645843506e-01 -2.070566713809967041e-01 -2.059087604284286499e-01
1.159565746784210205e-01 -2.887760698795318604e-01 -2.407174557447433472e-01 1.988897025585174561e-01 1.733924001455307007e-01 2.789519429206848145e-01 -9.771047532558441162e-02 -2.456754148006439209e-01 1.326786875724792480e-01 -4.984347894787788391e-02 9.640355408191680908e-02 9.362216293811798096e-02 -2.090498507022857666e-01 1.154668554663658142e-01 2.950914800167083740e-01 -2.644701898097991943e-01 8.796921372413635254e-02 -7.987417280673980713e-02 2.672712318599224091e-02 -7.864516973495483398e-02 -2.505015134811401367e-01 1.410349607467651367e-01 -3.556705266237258911e-02 -2.045696675777435303e-01 -1.192245166748762131e-02 -2.249852269887924194e-01 1.853698492050170898e-01 -1.360988020896911621e-01 -3.879244998097419739e-02 -3.239019215106964111e-01 -1.010014861822128296e-01 -9.292716532945632935e-02
-1.176976561546325684e-01 -2.330062836408615112e-01 2.372237592935562134e-01 -3.337452411651611328e-01 5.833396315574645996e-02 2.155829071998596191e-01 2.713204920291900635e-01 1.699556037783622742e-02 -8.501283079385757446e-02 -7.078269124031066895e-02 -1.966512203216552734e-01 -2.361377030611038208e-01 -1.468707323074340820e-01 4.158855974674224854e-02 2.162665128707885742e-01 -2.251187264919281006e-01 -1.268404126167297363e-01 1.792392879724502563e-01 -4.033230245113372803e-01 -1.236758455634117126e-01 -1.412754207849502563e-01 2.810799889266490936e-02 4.805375263094902039e-02 1.854989677667617798e-02 6.431556493043899536e-02 1.085997428162954748e-04 1.265632063150405884e-01 -3.459504246711730957e-02 4.426567349582910538e-03 -1.871063262224197388e-01 1.377189904451370239e-01 -2.967532873153686523e-01
6.919755786657333374e-02 -1.548949778079986572e-01 -3.741343319416046143e-02 -3.051715157926082611e-02 -4.114126041531562805e-02 2.515287697315216064e-01 8.270397782325744629e-02 1.980875618755817413e-02 -1.674431562423706055e-02 1.284567415714263916e-01 5.125705618411302567e-03 1.892903447151184082e-02 3.705375269055366516e-02 2.915670573711395264e-01 1.147133186459541321e-01 1.506362408399581909e-01 1.970826536417007446e-01 1.552474051713943481e-01 -2.993110716342926025e-01 -4.228976666927337646e-01 -3.397047817707061768e-01 -1.387632545083761215e-02 -1.630873382091522217e-01 -2.619290351867675781e-01 8.579932153224945068e-02 -2.140430063009262085e-01 -8.246491104364395142e-02 -7.916626334190368652e-02 1.206461116671562195e-01 -3.579265773296356201e-01 7.334064692258834839e-02 -2.893227152526378632e-02
-1.619795560836791992e-01 -2.528351247310638428e-01 1.303304582834243774e-01 -1.824869066476821899e-01 1.769620776176452637e-01 2.422736883163452148e-01 -1.917804330587387085e-01 2.461622804403305054e-01 2.042352855205535889e-01 -6.899632513523101807e-02 -2.380956560373306274e-01 5.199067667126655579e-02 -2.918653786182403564e-01 1.798094660043716431e-01 1.251894086599349976e-01 2.507821843028068542e-02 -5.406510457396507263e-02 3.237226307392120361e-01 -1.565621197223663330e-01 9.569380432367324829e-02 -2.744299173355102539e-01 -3.520569577813148499e-02 -1.308955103158950806e-01 -1.920918524265289307e-01 5.018777400255203247e-02 -2.323872148990631104e-01 4.509059339761734009e-02 1.499098390340805054e-01 1.436383128166198730e-01 -2.071773856878280640e-01 -1.203875169157981873e-01 -3.780952841043472290e-02
1.093896850943565369e-01 -8.534555882215499878e-02 -5.052977357991039753e-04 4.223447293043136597e-02 -1.498943418264389038e-01 3.373839259147644043e-01 1.616312265396118164e-01 9.333792328834533691e-02 -2.092567980289459229e-01 -2.186647504568099976e-01 -8.496367931365966797e-02 1.394234690815210342e-02 8.543830364942550659e-02 1.519756615161895752e-01 6.895730495452880859e-01 -3.189016133546829224e-02 9.801946580410003662e-02 -1.021536514163017273e-01 -2.146015018224716187e-01 -1.777562946081161499e-01 -1.326336860656738281e-01 7.906351983547210693e-02 -3.390097618103027344e-02 -5.858379974961280823e-02 -6.238194927573204041e-02 6.860794033855199814e-03 -1.405254900455474854e-01 1.587702035903930664e-01 -5.154604092240333557e-02 -6.208663061261177063e-02 -1.416254639625549316e-01 1.764002814888954163e-02
8.665813505649566650e-02 -3.248172402381896973e-01 -1.211719587445259094e-01 -3.278040513396263123e-02 -4.368463158607482910e-02 1.253402680158615112e-01 3.622481822967529297e-01 -1.107691973447799683e-01 -1.520732641220092773e-01 -5.756334587931632996e-02 -1.227935329079627991e-01 1.060940101742744446e-01 2.398014254868030548e-02 1.250820904970169067e-01 6.564079523086547852e-01 -3.617303818464279175e-02 6.918977200984954834e-02 1.228603273630142212e-01 -4.948640242218971252e-02 -2.441033571958541870e-01 -1.631882190704345703e-01 1.113262847065925598e-01 -9.659437090158462524e-02 -5.212833359837532043e-02 1.338741183280944824e-01 1.095998063683509827e-01 -1.188031435012817383e-01 8.662791550159454346e-02 -4.081467911601066589e-02 -2.754157874733209610e-03 -8.590920269489288330e-02 1.238730922341346741e-01
-1.560169458389282227e-01 -5.253073573112487793e-01 -5.810543149709701538e-02 7.350621372461318970e-02 4.367156699299812317e-02 1.964613795280456543e-01 3.226578235626220703e-01 2.383561879396438599e-01 -1.829594001173973083e-02 1.681646257638931274e-01 2.381161041557788849e-02 -1.047483757138252258e-01 -1.732910573482513428e-01 1.085473001003265381e-01 5.004825443029403687e-02 -2.061476558446884155e-01 -1.144960001111030579e-01 3.906098753213882446e-02 -1.736490242183208466e-02 -2.797589451074600220e-02 -2.096946835517883301e-01 4.454243928194046021e-02 -7.440229505300521851e-02 1.982869803905487061e-01 -5.233059823513031006e-02 1.327597051858901978e-01 -7.871567457914352417e-02 2.053384482860565186e-01 -1.541908085346221924e-01 -3.858371078968048096e-01 -9.781479090452194214e-02 -7.122591137886047363e-02
-1.538642495870590210e-01 -3.126795887947082520e-01 1.235682144761085510e-01 -5.331455171108245850e-02 1.446174085140228271e-01 8.126913756132125854e-02 2.150487601757049561e-01 -1.787690818309783936e-01 1.493007093667984009e-01 6.231840699911117554e-02 6.923517584800720215e-02 1.199162080883979797e-01 -9.531668573617935181e-02 1.353392563760280609e-02 2.733648717403411865e-01 -1.455314308404922485e-01 2.951732277870178223e-01 1.964057534933090210e-01 -1.474650651216506958e-01 1.680751144886016846e-01 -2.208868265151977539e-01 -2.215965278446674347e-02 -1.510606408119201660e-01 -4.126594066619873047e-01 -6.786187738180160522e-02 2.219561673700809479e-02 -2.429944276809692383e-01 -5.355541035532951355e-02 1.582933068275451660e-01 -1.427754946053028107e-02 -1.919114887714385986e-01 -2.387651652097702026e-01
9.495250880718231201e-02 -1.454611271619796753e-01 -4.278049245476722717e-02 -9.249293059110641479e-02 5.878352746367454529e-02 1.774078458547592163e-01 -9.094045311212539673e-02 2.515544742345809937e-02 -1.601447761058807373e-01 5.526153836399316788e-03 4.157630354166030884e-02 -1.507629901170730591e-01 -8.437049388885498047e-02 2.675426602363586426e-01 1.256294455379247665e-02 -2.343489378690719604e-01 2.479628659784793854e-03 1.552676260471343994e-01 1.652922332286834717e-01 -3.145934641361236572e-01 -4.950824379920959473e-01 -1.233240664005279541e-01 -7.237882912158966064e-02 -2.097572237253189087e-01 1.746456921100616455e-01 -1.491063088178634644e-01 1.828751116991043091e-01 1.068954095244407654e-01 1.326946467161178589e-01 -2.743714451789855957e-01 -2.258542925119400024e-01 -1.738959997892379761e-01
1.298711448907852173e-02 -1.256714463233947754e-01 6.390435993671417236e-02 -2.506000101566314697e-01 -1.700354218482971191e-01 2.407525926828384399e-01 -4.687486961483955383e-02 1.707321554422378540e-01 9.065186232328414917e-02 -8.219444751739501953e-02 -1.692608594894409180e-01 -3.272870555520057678e-02 -1.277896165847778320e-01 5.981531739234924316e-02 1.558249890804290771e-01 -3.365685790777206421e-02 1.133843585848808289e-01 2.334573268890380859e-01 -4.610115289688110352e-01 -3.452045619487762451e-01 -1.509329229593276978e-01 1.482119560241699219e-01 -6.832855194807052612e-02 4.610183835029602051e-02 -1.755752563476562500e-01 1.252008229494094849e-01 -2.790688574314117432e-01 1.008043736219406128e-01 7.414249330759048462e-02 -1.843694150447845459e-01 2.256128005683422089e-02 -2.894445061683654785e-01
-1.597679108381271362e-01 -3.518569171428680420e-01 8.020360022783279419e-02 -1.332753151655197144e-01 1.669880598783493042e-01 1.719349771738052368e-01 1.821327358484268188e-01 -8.193325251340866089e-02 -6.494654715061187744e-02 5.678403005003929138e-02 3.998402655124664307e-01 2.243376821279525757e-01 -1.247673258185386658e-01 6.225735321640968323e-02 -2.155459225177764893e-01 -3.810773044824600220e-02 -9.538387507200241089e-02 -1.290551573038101196e-01 1.685853153467178345e-01 -2.700958847999572754e-01 -1.080605536699295044e-01 1.776327490806579590e-01 -1.227125450968742371e-01 -1.565812230110168457e-01 2.188527584075927734e-02 -2.631752192974090576e-01 -2.028790265321731567e-01 1.808245927095413208e-01 4.298469051718711853e-02 -2.919473946094512939e-01 7.595619186758995056e-03 -5.897267535328865051e-02
-7.313622534275054932e-02 -3.435041308403015137e-01 2.680594623088836670e-01 2.006766647100448608e-01 1.007097437977790833e-01 2.289757728576660156e-01 3.935374319553375244e-02 -1.348143965005874634e-01 -1.264489442110061646e-01 -1.335590034723281860e-01 1.474372111260890961e-02 2.497237473726272583e-01 -3.460538983345031738e-01 1.110497787594795227e-01 -1.292235311120748520e-02 2.341469377279281616e-02 -2.975454367697238922e-02 1.580346524715423584e-01 1.739625781774520874e-01 -1.102525666356086731e-01 -3.538115024566650391e-01 1.363206952810287476e-01 -1.081139445304870605e-01 1.719123870134353638e-01 -7.776431739330291748e-02 -1.879530251026153564e-01 -6.102748960256576538e-02 4.699128493666648865e-02 1.189299598336219788e-01 -2.290139496326446533e-01 -1.599029302597045898e-01 -2.455026954412460327e-01
-1.622845083475112915e-01 -2.450245916843414307e-01 2.396487072110176086e-02 -2.962436378002166748e-01 4.035085439682006836e-01 1.525790989398956299e-01 1.072831079363822937e-02 2.578776702284812927e-02 2.202032506465911865e-01 -2.101418077945709229e-01 -9.952789172530174255e-03 -1.937331445515155792e-02 -1.752991676330566406e-01 2.924847602844238281e-01 -7.070011924952268600e-03 -1.794474571943283081e-01 -6.505046784877777100e-02 8.552139252424240112e-02 -8.290174603462219238e-02 -4.017986822873353958e-03 -2.317641675472259521e-01 1.569677740335464478e-01 -1.945646256208419800e-01 -2.568426430225372314e-01 -1.425876915454864502e-01 8.951763063669204712e-02 1.426387578248977661e-03 -1.328197270631790161e-01 7.852350175380706787e-02 -1.287506669759750366e-01 4.847221821546554565e-02 -3.536511063575744629e-01
-5.313521251082420349e-02 -1.563925892114639282e-01 7.351732812821865082e-03 1.663985103368759155e-01 5.668122787028551102e-03 2.765308618545532227e-01 2.249598503112792969e-01 5.557895824313163757e-02 -1.961313784122467041e-01 -1.802764832973480225e-01 -1.625614017248153687e-01 2.329664677381515503e-02 1.356221735477447510e-01 2.598705887794494629e-01 4.782215058803558350e-01 -8.732115477323532104e-02 1.430529356002807617e-01 1.192937567830085754e-01 -1.748046278953552246e-01 -1.687154024839401245e-01 -2.154109477996826172e-01 -2.661241777241230011e-02 1.073641404509544373e-01 -6.644461303949356079e-02 1.436203718185424805e-01 1.247521862387657166e-01 -1.981012076139450073e-01 2.288209944963455200e-01 -4.830846562981605530e-02 8.708357810974121094e-02 -2.778626978397369385e-01 -1.513551771640777588e-01
-9.530095010995864868e-02 -1.791334152221679688e-01 -2.389091253280639648e-02 -2.338368147611618042e-01 -2.475885115563869476e-02 1.369619071483612061e-01 3.101074397563934326e-01 3.807773068547248840e-02 -1.493729203939437866e-01 -8.885122835636138916e-02 1.014387831091880798e-01 2.001483440399169922e-01 -2.779451310634613037e-01 9.458187222480773926e-02 -2.174152433872222900e-02 1.392881106585264206e-02 -4.044736921787261963e-02 -1.712366938591003418e-01 -1.522270888090133667e-01 -2.065453529357910156e-01 -2.195215970277786255e-01 6.116950139403343201e-02 -3.733800351619720459e-01 -1.214405596256256104e-01 -2.044335901737213135e-01 -9.156087785959243774e-02 2.028046548366546631e-01 -1.060683727264404297e-01 -3.502706289291381836e-01 -2.088806927204132080e-01 2.049962133169174194e-01 -7.337377965450286865e-02
-2.901469729840755463e-02 -3.161439001560211182e-01 -1.558178514242172241e-01 3.696658834815025330e-02 1.607238352298736572e-01 3.913498818874359131e-01 -1.293780654668807983e-01 -1.178812608122825623e-01 -8.408409357070922852e-02 -2.620926685631275177e-02 2.944634556770324707e-01 2.004343084990978241e-02 -1.214401982724666595e-02 3.100818693637847900e-01 3.168885037302970886e-02 -4.271150231361389160e-01 6.484474241733551025e-02 1.230182051658630371e-01 -7.737456262111663818e-02 8.005072921514511108e-02 -1.943147778511047363e-01 1.944493129849433899e-02 -4.072311893105506897e-02 1.058725044131278992e-01 -2.575328387320041656e-02 1.287963092327117920e-01 1.685271561145782471e-01 -1.702644377946853638e-01 -1.771413832902908325e-01 -1.683984547853469849e-01 -1.005581766366958618e-01 -2.492346018552780151e-01
6.265382468700408936e-02 -1.700230985879898071e-01 3.282702863216400146e-01 -1.442410498857498169e-01 -6.105808168649673462e-02 1.587340980768203735e-01 9.887568652629852295e-02 1.978612244129180908e-01 2.187746285926550627e-04 -1.988124996423721313e-01 -1.848587766289710999e-02 4.806263744831085205e-02 -1.634074151515960693e-01 3.944774270057678223e-01 9.279084950685501099e-02 -5.324157327413558960e-02 1.603363156318664551e-01 2.888190150260925293e-01 -2.835429310798645020e-01 -1.662715375423431396e-01 -1.204622909426689148e-01 2.160668075084686279e-01 -1.352722048759460449e-01 3.209860995411872864e-02 -2.337860465049743652e-01 4.095463827252388000e-02 -7.433219999074935913e-02 9.735866636037826538e-02 -1.002196669578552246e-01 -3.136014640331268311e-01 9.441042691469192505e-02 -1.961634010076522827e-01
-1.549138128757476807e-01 -3.891895711421966553e-01 -2.336972206830978394e-01 -9.079378098249435425e-02 -3.275874257087707520e-02 1.907895803451538086e-01 2.382040768861770630e-01 2.164991348981857300e-01 -1.074091270565986633e-01 -9.501612931489944458e-02 -1.707076281309127808e-01 -1.112065650522708893e-02 -1.441021263599395752e-02 1.637601554393768311e-01 3.291870653629302979e-01 8.417010307312011719e-02 1.471521705389022827e-01 -7.836008071899414062e-02 -1.250049173831939697e-01 9.541804343461990356e-02 -6.293564289808273315e-02 1.084691211581230164e-01 -8.879969269037246704e-02 1.182556599378585815e-01 -5.391030386090278625e-02 -1.234874948859214783e-01 4.452900588512420654e-02 3.380927443504333496e-01 -2.450894266366958618e-01 3.672938048839569092e-02 -2.094329744577407837e-01 -3.137498795986175537e-01
-3.281874358654022217e-01 -3.340768516063690186e-01 -1.279241293668746948e-01 -6.501685827970504761e-02 1.342611610889434814e-01 2.528738081455230713e-01 9.723991900682449341e-02 -3.356432020664215088e-01 -7.018107920885086060e-02 -2.196091599762439728e-02 -1.957291960716247559e-01 -1.374935507774353027e-01 -4.106819033622741699e-01 4.562214016914367676e-02 2.601945996284484863e-01 -1.625642329454421997e-01 -1.061244755983352661e-01 -5.092043429613113403e-02 -2.399680763483047485e-01 1.627018898725509644e-01 -8.174407482147216797e-02 4.636875540018081665e-02 -1.282703727483749390e-01 1.316537261009216309e-01 -1.320694535970687866e-01 -1.466484814882278442e-01 -5.618822202086448669e-02 -4.308054968714714050e-02 -1.480434536933898926e-01 -2.788866311311721802e-02 -7.809419184923171997e-02 -1.234292164444923401e-01
-2.152019925415515900e-02 -1.372786313295364380e-01 1.451242566108703613e-01 -1.128612905740737915e-01 9.671828895807266235e-02 -6.528608500957489014e-02 -1.140341237187385559e-01 6.009840592741966248e-02 1.313396692276000977e-01 -7.962383329868316650e-02 2.455016784369945526e-02 1.942820660769939423e-02 -3.438931405544281006e-01 2.806779146194458008e-01 1.409260332584381104e-01 -3.385293856263160706e-02 -1.450931094586849213e-02 3.119859695434570312e-01 -4.477478861808776855e-01 -3.032889664173126221e-01 -9.902398288249969482e-02 2.235853523015975952e-01 1.473443359136581421e-01 -2.976940199732780457e-02 3.212609142065048218e-02 1.613263189792633057e-01 -1.339661926031112671e-01 -3.207090869545936584e-02 -1.272010654211044312e-01 -3.306901752948760986e-01 -1.019592136144638062e-01 -1.402682960033416748e-01
-4.368419200181961060e-02 -4.498710632324218750e-01 -9.762519598007202148e-02 -3.100457787513732910e-01 8.990728110074996948e-02 2.902651727199554443e-01 1.479526311159133911e-01 1.325364857912063599e-01 -2.033010423183441162e-01 -5.534299463033676147e-02 -1.261908113956451416e-01 1.506626140326261520e-02 6.051840260624885559e-02 5.459215119481086731e-02 1.491545233875513077e-03 -1.395637169480323792e-02 1.577539294958114624e-01 9.492312371730804443e-02 -3.139091432094573975e-01 -1.242723464965820312e-01 -9.699728339910507202e-02 -1.095131412148475647e-01 -2.250734120607376099e-01 -3.610874116420745850e-01 1.148542314767837524e-01 -5.778951197862625122e-02 -9.397215396165847778e-02 -7.884010672569274902e-02 6.344565004110336304e-02 -3.033380806446075439e-01 8.885191380977630615e-02 -7.096356898546218872e-02
-3.390464698895812035e-03 -1.943147778511047363e-01 2.050001919269561768e-01 -1.644114106893539429e-01 3.157002925872802734e-01 2.561010122299194336e-01 1.970767229795455933e-01 -1.085772961378097534e-01 1.138363685458898544e-02 -1.772952675819396973e-01 -8.991879969835281372e-02 -7.236107438802719116e-02 -2.515919208526611328e-01 -5.889850482344627380e-02 4.335834830999374390e-02 3.551052138209342957e-02 1.546266973018646240e-01 1.089983880519866943e-01 -3.099516034126281738e-01 -1.005667746067047119e-01 -1.776499450206756592e-01 2.781020477414131165e-02 -1.038265675306320190e-01 -2.285848557949066162e-02 -5.624202266335487366e-02 1.012661159038543701e-01 -6.422208622097969055e-03 -2.763344943523406982e-01 1.233553439378738403e-01 -3.811683058738708496e-01 -1.726042032241821289e-01 -3.110806643962860107e-01
-4.193373396992683411e-02 -2.936249971389770508e-01 -1.048337668180465698e-01 -4.270481690764427185e-02 -1.277698725461959839e-01 2.494828999042510986e-01 4.470422281883656979e-04 1.726421415805816650e-01 5.884969979524612427e-02 8.044319599866867065e-02 -5.054999515414237976e-02 6.627496331930160522e-02 5.476580932736396790e-02 1.753429025411605835e-01 1.423243880271911621e-01 -2.387208044528961182e-01 1.452341675758361816e-01 3.964616358280181885e-01 7.108914852142333984e-02 -1.212426275014877319e-02 -3.658453822135925293e-01 5.430413875728845596e-03 1.109414361417293549e-02 -1.408328264951705933e-01 1.308320015668869019e-01 -3.729232549667358398e-01 1.682264059782028198e-01 1.026620343327522278e-01 -5.315777659416198730e-02 -1.780291497707366943e-01 -2.876680195331573486e-01 -1.155993565917015076e-01
-7.531688548624515533e-03 -3.762819766998291016e-01 2.286552451550960541e-02 -2.181422114372253418e-01 -1.616989821195602417e-01 2.234534472227096558e-01 -1.160943135619163513e-01 1.165124587714672089e-02 3.183801472187042236e-02 -2.894960902631282806e-02 -2.612990140914916992e-01 1.560877263545989990e-01 7.763349451124668121e-03 2.790807485580444336e-01 1.591341570019721985e-02 4.202355071902275085e-02 1.287040859460830688e-01 -4.664462176151573658e-04 -3.235805332660675049e-01 -2.952240407466888428e-01 -7.453550398349761963e-02 6.455999612808227539e-02 -2.381142824888229370e-01 -3.013577759265899658e-01 1.173130795359611511e-02 -3.323822980746626854e-03 4.086984321475028992e-02 5.261727422475814819e-02 1.264114771038293839e-02 -4.143459200859069824e-01 5.874494463205337524e-02 -2.346819452941417694e-02
9.650517255067825317e-03 -7.300227135419845581e-02 2.169875800609588623e-01 -8.140825480222702026e-02 1.304589956998825073e-01 3.747286498546600342e-01 -1.895367205142974854e-01 -3.525623818859457970e-03 -6.160020828247070312e-02 -1.533323824405670166e-01 9.345211088657379150e-03 1.391756087541580200e-01 4.160883650183677673e-02 1.708553731441497803e-01 3.909198045730590820e-01 -1.798028498888015747e-02 -5.662937462329864502e-02 5.951704829931259155e-02 -2.783233523368835449e-01 -2.607915997505187988e-01 -2.883287966251373291e-01 -1.973134838044643402e-02 -5.127131193876266479e-02 -1.152510344982147217e-01 -2.591031193733215332e-01 -1.901445239782333374e-01 2.288959473371505737e-01 2.082389034330844879e-02 1.444977372884750366e-01 -2.934176027774810791e-01 2.973572351038455963e-02 -3.206305578351020813e-02
-1.785546839237213135e-01 -3.633838519454002380e-02 -6.222741305828094482e-02 -1.706601977348327637e-01 8.347442746162414551e-02 2.077128291130065918e-01 6.054815370589494705e-03 1.040700823068618774e-02 -8.602577447891235352e-02 8.622341789305210114e-03 -6.867954134941101074e-02 7.619575131684541702e-03 -4.790107905864715576e-02 4.193777441978454590e-01 -2.670820429921150208e-02 6.028495356440544128e-02 4.416801035404205322e-02 1.955071389675140381e-01 -1.273610293865203857e-01 -3.918370902538299561e-01 -2.642433047294616699e-01 -1.743283309042453766e-02 -7.261480391025543213e-02 -2.100763171911239624e-01 -8.857822418212890625e-02 -8.274134993553161621e-02 2.182691097259521484e-01 -8.375684171915054321e-02 5.887201800942420959e-02 -5.176304578781127930e-01 -7.899550348520278931e-02 -1.109630689024925232e-01
-1.792285740375518799e-01 -4.514956176280975342e-01 -8.759759366512298584e-02 -2.691987156867980957e-01 -1.623805314302444458e-01 4.728608131408691406e-01 -3.641713410615921021e-02 -5.145951732993125916e-02 -6.980078667402267456e-02 -2.678807079792022705e-01 1.343150436878204346e-02 1.798955053091049194e-01 1.650534383952617645e-02 -3.957625851035118103e-02 6.170750409364700317e-02 -1.623786687850952148e-01 2.623945772647857666e-01 3.165524899959564209e-01 -1.406996846199035645e-01 -6.032628193497657776e-02 -1.029222831130027771e-01 3.665392845869064331e-02 -1.820716261863708496e-01 -7.484693080186843872e-02 -2.752046100795269012e-02 5.633482709527015686e-03 1.356229484081268311e-01 1.040254309773445129e-01 8.166253566741943359e-02 4.513905197381973267e-02 -7.854466140270233154e-02 -2.645285241305828094e-02
-6.252226233482360840e-02 -4.966428875923156738e-01 2.884601987898349762e-02 -1.408181041479110718e-01 -1.273987442255020142e-01 1.887543648481369019e-01 -7.997619360685348511e-02 -1.129705011844635010e-01 -1.396223306655883789e-01 -2.037753909826278687e-01 6.599426269531250000e-03 2.613888382911682129e-01 -1.178424432873725891e-02 -4.082223773002624512e-02 1.982113532721996307e-02 -5.583175644278526306e-02 3.811774551868438721e-01 2.889961004257202148e-01 -1.791666597127914429e-01 3.258038312196731567e-02 -1.337711513042449951e-01 6.164067611098289490e-02 -3.453762829303741455e-01 -2.860891446471214294e-02 1.683172583580017090e-02 -1.410918831825256348e-01 5.063210800290107727e-02 1.100254133343696594e-01 1.867699809372425079e-02 -2.217003852128982544e-01 -1.860908567905426025e-01 1.708465628325939178e-02
1.416288763284683228e-01 -1.587256342172622681e-01 5.230362527072429657e-03 -1.829189956188201904e-01 1.142432540655136108e-01 1.918454170227050781e-01 1.101723872125148773e-02 -1.687425076961517334e-01 -1.092555150389671326e-01 -1.885203719139099121e-01 1.658002734184265137e-01 1.403169147670269012e-02 -4.087829887866973877e-01 3.397995233535766602e-01 1.891775429248809814e-01 -5.440985783934593201e-02 2.491950988769531250e-01 1.386591792106628418e-01 -1.066651567816734314e-01 -8.951112627983093262e-03 -1.875615566968917847e-01 -1.010265201330184937e-01 -4.784837365150451660e-02 -2.731732428073883057e-01 -1.991689056158065796e-01 1.777848750352859497e-01 1.907486170530319214e-01 2.308080196380615234e-01 -1.390471495687961578e-02 -1.544148772954940796e-01 1.141109839081764221e-01 1.823663413524627686e-01
-1.997776478528976440e-01 -4.127564132213592529e-01 -1.600178480148315430e-01 6.875683367252349854e-02 2.490764856338500977e-01 1.126797050237655640e-01 9.710731357336044312e-02 -2.667500376701354980e-01 -1.326423585414886475e-01 8.220761269330978394e-02 -2.085300534963607788e-02 2.045789919793605804e-02 -8.483481407165527344e-02 2.165492773056030273e-01 -2.929193526506423950e-02 -4.188288468867540359e-03 -1.595171242952346802e-01 4.143688082695007324e-02 1.280995160341262817e-01 -2.120539546012878418e-03 -5.055486559867858887e-01 4.885316267609596252e-02 -1.132659167051315308e-01 1.146889999508857727e-01 1.547608077526092529e-01 -4.706550016999244690e-02 -9.346112608909606934e-02 6.705692410469055176e-02 6.840688735246658325e-02 -1.738014966249465942e-01 -3.260396122932434082e-01 -1.256332546472549438e-01
-2.637538909912109375e-01 -2.587659358978271484e-01 -2.025420516729354858e-01 1.668882220983505249e-01 -1.709954626858234406e-02 2.886820733547210693e-01 1.342816352844238281e-01 -6.452027708292007446e-02 -6.952354311943054199e-02 -6.069718394428491592e-03 9.561908990144729614e-02 1.792882978916168213e-01 -3.012820780277252197e-01 1.197695136070251465e-01 -5.373293906450271606e-02 6.002401560544967651e-02 -7.966998033225536346e-03 6.338512152433395386e-02 8.171366155147552490e-02 2.196342125535011292e-02 -3.260111808776855469e-01 -2.645003842189908028e-03 -2.934268116950988770e-01 -1.004908308386802673e-01 1.628776490688323975e-01 -1.000670343637466431e-01 -1.557447761297225952e-01 1.240127068012952805e-02 1.944862157106399536e-01 -2.596772611141204834e-01 -1.410176008939743042e-01 -3.621975481510162354e-01
-2.084719985723495483e-01 -2.342094779014587402e-01 2.409132272005081177e-01 -9.853067249059677124e-02 -6.130402907729148865e-02 3.498595356941223145e-01 -1.765934377908706665e-01 3.231435641646385193e-02 9.546557068824768066e-02 -2.589747309684753418e-01 -1.828758567571640015e-01 -8.498322963714599609e-02 -2.178649753332138062e-01 1.014128699898719788e-01 2.999504804611206055e-01 2.551270425319671631e-01 -7.279849797487258911e-02 8.633887767791748047e-02 -1.656920313835144043e-01 -1.385170407593250275e-02 -1.881313771009445190e-01 -4.057388380169868469e-02 2.609610185027122498e-02 -2.613684535026550293e-01 3.512166440486907959e-03 -3.854573145508766174e-02 4.644371569156646729e-02 -1.397113800048828125e-01 -7.688704878091812134e-03 -3.651326000690460205e-01 -1.681435108184814453e-01 -1.209537014365196228e-01
1.076355874538421631e-01 -3.616559505462646484e-01 -6.311149150133132935e-02 -1.539762914180755615e-01 -1.129351090639829636e-02 1.177494823932647705e-01 7.294803857803344727e-03 -9.927816689014434814e-02 -8.754526078701019287e-02 -1.333492398262023926e-01 2.927668625488877296e-03 -1.876671165227890015e-01 -2.248546630144119263e-01 2.616887986660003662e-01 3.219123557209968567e-02 -6.318760663270950317e-02 2.434796243906021118e-01 1.727169454097747803e-01 1.193748414516448975e-01 -3.402649760246276855e-01 -3.846893012523651123e-01 -2.324648052453994751e-01 1.563311740756034851e-02 -2.070984393358230591e-01 7.215145975351333618e-02 -1.371238231658935547e-01 2.482244521379470825e-01 5.981558188796043396e-02 4.777586832642555237e-02 -1.852945685386657715e-01 -1.274109333753585815e-01 -1.221746429800987244e-01
-2.476116418838500977e-01 -3.517713844776153564e-01 -1.175285130739212036e-01 -7.285627722740173340e-02 2.915351390838623047e-01 -1.039835158735513687e-02 1.537168174982070923e-01 -2.175059914588928223e-01 -2.100583761930465698e-01 -8.258520066738128662e-02 -2.230341434478759766e-01 2.342867851257324219e-01 -5.930776894092559814e-02 4.961579665541648865e-02 4.668215289711952209e-02 -4.401565715670585632e-02 1.922868750989437103e-02 1.006791461259126663e-02 2.039560228586196899e-01 -1.653354912996292114e-01 -1.793694496154785156e-01 1.220471039414405823e-02 -3.400716483592987061e-01 -8.632021397352218628e-02 -3.120898902416229248e-01 -4.670432209968566895e-02 1.587426066398620605e-01 8.478690683841705322e-02 -2.298993431031703949e-02 -2.687686681747436523e-01 -9.211783111095428467e-02 -1.899031847715377808e-01
-1.019989550113677979e-01 -4.835651516914367676e-01 -9.715292602777481079e-02 1.531042456626892090e-01 -1.316674649715423584e-01 1.222528591752052307e-01 -3.960059490054845810e-03 2.245881259441375732e-01 1.961908489465713501e-02 -5.220614373683929443e-02 1.183991134166717529e-01 -2.292014658451080322e-02 -5.445294082164764404e-02 4.447003602981567383e-01 1.243624761700630188e-01 -9.100735187530517578e-02 1.234305277466773987e-01 -9.679274260997772217e-02 1.270392388105392456e-01 1.505171600729227066e-02 -2.980237305164337158e-01 1.251161564141511917e-03 1.602147072553634644e-01 -1.943065524101257324e-01 -2.237531170248985291e-02 9.409718960523605347e-02 -1.358177214860916138e-01 3.036954402923583984e-01 -1.296420842409133911e-01 -2.390757799148559570e-01 -1.001223549246788025e-01 -2.799723111093044281e-02
-2.791959345340728760e-01 -3.370997309684753418e-01 6.264195591211318970e-02 2.797245085239410400e-01 -6.114604696631431580e-02 3.640553727746009827e-02 -6.004253402352333069e-02 8.930496126413345337e-02 9.500169008970260620e-02 -5.997373908758163452e-02 2.244851291179656982e-01 2.440171837806701660e-01 -3.950785696506500244e-01 8.221577107906341553e-02 -2.101971395313739777e-02 1.225019022822380066e-01 4.437651857733726501e-02 7.736859470605850220e-02 3.903208673000335693e-02 -2.864214181900024414e-01 -2.220088392496109009e-01 7.973585277795791626e-02 -6.314198672771453857e-02 -1.171359140425920486e-02 -1.557809114456176758e-01 -2.882233262062072754e-02 -2.194940745830535889e-01 1.293128132820129395e-01 1.610276550054550171e-01 -2.773795127868652344e-01 -2.012100368738174438e-01 -1.552592068910598755e-01
-8.683720231056213379e-02 -2.056981176137924194e-01 6.572831422090530396e-02 2.539371699094772339e-02 2.091971933841705322e-01 1.261325329542160034e-01 1.903975456953048706e-01 -1.012960821390151978e-01 -2.337743341922760010e-01 -1.985396146774291992e-01 3.680385276675224304e-02 -1.630615741014480591e-01 -2.217470407485961914e-01 1.790721267461776733e-01 -2.810126841068267822e-01 1.354222744703292847e-01 1.663451939821243286e-01 2.334423363208770752e-01 7.392831891775131226e-02 -5.502023920416831970e-02 -3.488869071006774902e-01 1.080955639481544495e-01 -1.128804311156272888e-01 -9.901805967092514038e-02 9.107737243175506592e-02 5.472132563591003418e-02 -7.981575280427932739e-02 -1.965215243399143219e-02 -4.002581238746643066e-01 -1.967906206846237183e-01 -1.998314410448074341e-01 -1.868574917316436768e-01
3.194828331470489502e-01 -3.269122242927551270e-01 8.757242560386657715e-02 9.036580473184585571e-02 2.554205060005187988e-01 3.125891387462615967e-01 4.025544598698616028e-02 -3.213347196578979492e-01 -4.461221396923065186e-02 1.826652139425277710e-01 1.005943119525909424e-01 9.647795557975769043e-02 4.942107945680618286e-02 2.351963520050048828e-01 2.572377920150756836e-01 -2.467657178640365601e-01 5.992314219474792480e-02 1.214670315384864807e-01 -1.083974465727806091e-01 4.391515627503395081e-02 -1.844464987516403198e-01 1.519115455448627472e-02 -1.136358082294464111e-01 5.486333370208740234e-02 -1.804395318031311035e-01 -2.627302892506122589e-03 -6.971833109855651855e-02 -9.323428384959697723e-03 -6.602691859006881714e-02 -2.473108470439910889e-01 5.520632117986679077e-02 -2.819694578647613525e-01
-1.021368652582168579e-01 -4.379730224609375000e-01 -1.636333763599395752e-01 -1.427183449268341064e-01 1.695704758167266846e-01 2.374912351369857788e-01 -9.755434840917587280e-02 -2.014069855213165283e-01 -4.697530716657638550e-02 1.043689064681529999e-02 -1.318839341402053833e-01 -5.554663762450218201e-02 -1.973174363374710083e-01 1.048655584454536438e-01 2.019057050347328186e-02 -1.713419333100318909e-02 -1.573214083909988403e-01 -6.811543554067611694e-02 2.105859480798244476e-02 1.094632297754287720e-01 -3.838875889778137207e-01 1.780698075890541077e-02 -1.323080211877822876e-01 4.474117606878280640e-02 1.591298878192901611e-01 -4.989412426948547363e-02 -3.021298348903656006e-02 -1.843332685530185699e-02 5.845245346426963806e-02 -4.368028938770294189e-01 -2.432113587856292725e-01 -2.247216105461120605e-01
8.309883624315261841e-02 5.077281594276428223e-02 -1.449763029813766479e-02 2.171685695648193359e-01 -5.183825269341468811e-02 2.959178388118743896e-01 -3.494576737284660339e-02 -2.587926685810089111e-01 5.324964877218008041e-03 -1.019996702671051025e-01 2.186526507139205933e-01 1.175217851996421814e-01 -8.358053117990493774e-02 1.253676563501358032e-01 3.299551010131835938e-01 9.291023761034011841e-02 3.350851535797119141e-01 -1.010279357433319092e-01 -1.724890172481536865e-01 -1.224648356437683105e-01 -1.578304767608642578e-01 -1.519070118665695190e-01 -1.369198132306337357e-02 -2.876811325550079346e-01 -1.074133887887001038e-01 -2.081334441900253296e-01 1.734080910682678223e-01 1.132800206542015076e-01 1.743063889443874359e-02 -3.623093962669372559e-01 -1.737753897905349731e-01 -1.213833466172218323e-01
-1.412519365549087524e-01 3.742753714323043823e-02 3.016361892223358154e-01 -2.774476706981658936e-01 5.522879958152770996e-02 1.783822923898696899e-01 5.045554414391517639e-02 -2.297982387244701385e-02 -4.888357967138290405e-02 -1.996522694826126099e-01 -2.030390314757823944e-02 -1.945545151829719543e-02 -2.660627365112304688e-01 3.002567589282989502e-01 8.431356400251388550e-03 -2.557332813739776611e-01 9.915923327207565308e-02 2.682422101497650146e-01 -1.029044166207313538e-01 -3.638012409210205078e-01 -2.167547792196273804e-01 5.233575031161308289e-02 -1.791299730539321899e-01 6.100632995367050171e-02 -1.503263860940933228e-01 -9.840245544910430908e-02 -2.022124528884887695e-01 1.352254301309585571e-03 4.566763713955879211e-02 -1.907323598861694336e-01 1.434633135795593262e-01 -2.465945035219192505e-01
1.374064832925796509e-01 -1.551940739154815674e-01 -6.195000559091567993e-02 1.267893016338348389e-01 3.941414877772331238e-03 4.537806808948516846e-01 1.225922927260398865e-01 3.426232142373919487e-03 6.956687569618225098e-02 -2.579706609249114990e-01 1.144967451691627502e-01 2.889691479504108429e-02 -7.341038435697555542e-02 -4.447595775127410889e-02 1.187455281615257263e-02 -1.774372309446334839e-01 -3.224348649382591248e-02 -3.872249424457550049e-01 -1.366707980632781982e-01 -2.420751303434371948e-01 -1.544016897678375244e-01 2.538068890571594238e-01 -1.853023916482925415e-01 -1.495885103940963745e-01 -7.051587849855422974e-02 -1.201239749789237976e-01 2.410153746604919434e-01 4.526645690202713013e-02 1.131964996457099915e-01 -3.543165922164916992e-01 -2.362998388707637787e-02 -1.172172743827104568e-02
-1.226691082119941711e-01 -5.057466030120849609e-01 2.903270907700061798e-02 6.705556064844131470e-02 2.223451994359493256e-02 2.423594594001770020e-01 4.670321941375732422e-02 9.066632390022277832e-02 -8.326753228902816772e-02 5.997972190380096436e-02 -1.512057930231094360e-01 -1.720817536115646362e-01 -2.965280599892139435e-02 1.454589664936065674e-01 2.437838912010192871e-01 -1.210739463567733765e-01 -1.151234284043312073e-01 -5.405570566654205322e-02 4.228020831942558289e-02 -4.782331734895706177e-02 -1.831376254558563232e-01 1.706309020519256592e-01 -8.391387015581130981e-02 2.544801123440265656e-02 -8.700170367956161499e-02 1.979180723428726196e-01 -1.437935382127761841e-01 2.070508301258087158e-01 -8.527082949876785278e-02 -5.041347146034240723e-01 -1.795891821384429932e-01 -2.257681265473365784e-02
-1.192592829465866089e-02 -1.155780032277107239e-01 7.335428148508071899e-02 7.496296614408493042e-02 2.831903696060180664e-01 6.373644620180130005e-02 4.528946802020072937e-02 -2.440218627452850342e-02 -2.638517320156097412e-01 -2.240320891141891479e-01 9.726773202419281006e-02 -7.647396624088287354e-02 -3.480829000473022461e-01 3.112933039665222168e-01 -2.019452601671218872e-01 1.635429412126541138e-01 -1.297895144671201706e-02 6.699322909116744995e-02 -6.489033997058868408e-02 6.870159506797790527e-02 -4.651492834091186523e-01 8.842364698648452759e-02 4.701862111687660217e-02 1.063376516103744507e-01 1.306336075067520142e-01 -7.993473112583160400e-02 -1.144783385097980499e-02 2.923207283020019531e-01 1.402141600847244263e-01 -2.027910053730010986e-01 -4.196285828948020935e-02 -2.121610343456268311e-01
7.069628685712814331e-02 -2.564727663993835449e-01 -3.553119003772735596e-01 1.378270685672760010e-01 1.780541688203811646e-01 7.374676316976547241e-02 -2.649393379688262939e-01 -3.386771678924560547e-01 1.153016928583383560e-02 -1.554390788078308105e-01 1.484702229499816895e-01 1.152735650539398193e-01 9.496037848293781281e-03 2.014320045709609985e-01 2.781261503696441650e-01 -1.104725226759910583e-01 1.030001193284988403e-01 -1.942314766347408295e-02 -9.089475870132446289e-02 2.601590240374207497e-03 -1.871640533208847046e-01 1.889815926551818848e-01 6.727822124958038330e-03 -1.335953176021575928e-01 -1.266844570636749268e-01 -2.844057679176330566e-01 1.172639206051826477e-01 6.492223590612411499e-02 -2.783902920782566071e-02 -3.679881989955902100e-01 -4.488854482769966125e-02 -1.053379923105239868e-01
-2.449633777141571045e-01 -4.025367647409439087e-02 2.235563099384307861e-01 -1.856926083564758301e-01 -8.205281943082809448e-02 2.581285238265991211e-01 -4.768183082342147827e-02 -3.367345407605171204e-02 2.461489848792552948e-02 -5.093727260828018188e-02 -8.460662513971328735e-02 -1.652468442916870117e-01 -1.363338083028793335e-01 2.540498375892639160e-01 1.616423577070236206e-01 -1.414704620838165283e-01 1.548370271921157837e-01 1.564313024282455444e-01 -4.227119088172912598e-01 -9.105598926544189453e-02 -1.062481105327606201e-01 -9.083344601094722748e-03 1.939916610717773438e-01 1.057408452033996582e-01 -2.038442343473434448e-01 3.199484571814537048e-02 -2.612808644771575928e-01 1.322336941957473755e-01 -1.272297743707895279e-02 -2.957845032215118408e-01 -1.713556051254272461e-02 -3.135713934898376465e-01
-6.391508877277374268e-02 -2.117089554667472839e-02 -9.435090422630310059e-02 -1.082703843712806702e-01 -8.007823675870895386e-02 2.995640933513641357e-01 -1.009393297135829926e-02 4.638229683041572571e-02 -3.234474733471870422e-02 5.173943191766738892e-02 9.285499900579452515e-02 1.745897829532623291e-01 -4.491503238677978516e-01 1.852742731571197510e-01 1.527021527290344238e-01 -1.439287066459655762e-01 1.599054336547851562e-01 2.167990654706954956e-01 5.202009156346321106e-02 -5.410795286297798157e-02 -1.980770081281661987e-01 2.000767886638641357e-01 -1.818805634975433350e-01 -3.957118391990661621e-01 1.923490688204765320e-02 -1.012159213423728943e-01 -1.339135468006134033e-01 -1.465983837842941284e-01 -5.425441544502973557e-03 -2.959201335906982422e-01 -9.523213654756546021e-02 2.442747205495834351e-01
-1.889165490865707397e-01 -1.208662018179893494e-01 -2.984564900398254395e-01 1.560897380113601685e-01 1.780827939510345459e-01 2.745080292224884033e-01 1.873493343591690063e-01 -1.813325099647045135e-02 1.364546478725969791e-03 -1.415471732616424561e-01 -2.316519059240818024e-02 -7.916552573442459106e-02 2.343236207962036133e-01 7.912703603506088257e-02 6.647083163261413574e-02 -1.814941614866256714e-01 1.768311113119125366e-01 -3.036055248230695724e-03 -1.145604848861694336e-01 -6.103628873825073242e-02 -4.440866410732269287e-01 1.669184267520904541e-01 1.453238725662231445e-01 -9.938944131135940552e-02 -1.500320732593536377e-01 -2.946706414222717285e-01 -1.392500251531600952e-01 2.774729430675506592e-01 -9.377393126487731934e-02 -1.439097076654434204e-01 1.488131284713745117e-01 8.261620998382568359e-02
-8.347819000482559204e-02 -2.633187770843505859e-01 -5.659833177924156189e-02 -8.668544469401240349e-04 4.777786508202552795e-02 1.161708906292915344e-01 3.034324347972869873e-01 1.403291374444961548e-01 -1.248771473765373230e-01 -2.276552170515060425e-01 -9.747017920017242432e-02 3.481047973036766052e-02 -2.660062350332736969e-02 3.012302219867706299e-01 5.523139238357543945e-01 -2.171855568885803223e-01 -9.344273805618286133e-02 -8.380893617868423462e-03 -1.425848454236984253e-01 -2.094859331846237183e-01 -1.357730180025100708e-01 1.732566356658935547e-01 -1.711387038230895996e-01 3.809640556573867798e-02 1.713484339416027069e-02 2.679582536220550537e-01 -7.623437047004699707e-02 -2.079406008124351501e-02 -1.737726926803588867e-01 5.876795202493667603e-02 7.489126920700073242e-02 3.661341965198516846e-02
-1.438090652227401733e-01 -4.098124802112579346e-01 -1.459311414510011673e-02 1.316984891891479492e-01 2.815721333026885986e-01 5.908807739615440369e-02 -9.524971246719360352e-02 1.050526127219200134e-01 -1.875432282686233521e-01 -1.065295413136482239e-01 4.464209452271461487e-02 1.003779992461204529e-01 -6.471849046647548676e-04 7.752078026533126831e-02 3.178745210170745850e-01 6.920122355222702026e-02 -2.323791384696960449e-01 -4.283628612756729126e-02 -6.587327271699905396e-02 5.621733726002275944e-04 -1.607858240604400635e-01 2.207494080066680908e-01 2.392221540212631226e-01 -2.250783443450927734e-01 1.642962843179702759e-01 1.234123576432466507e-02 2.427466772496700287e-02 3.722302317619323730e-01 -1.436043065041303635e-02 -2.901891469955444336e-01 -9.959701448678970337e-02 -1.312614977359771729e-01
-1.730510964989662170e-02 -1.010876670479774475e-01 2.081324607133865356e-01 -1.777184456586837769e-01 -2.082825601100921631e-01 3.235739469528198242e-01 -1.502476036548614502e-01 -2.094103582203388214e-02 -1.523883920162916183e-02 -1.142133548855781555e-01 -3.185693174600601196e-02 1.187661960721015930e-01 -3.783009946346282959e-01 4.811829701066017151e-02 1.288577467203140259e-01 -1.678776144981384277e-01 5.693349242210388184e-02 1.102384775876998901e-01 -1.287420243024826050e-01 -1.489961892366409302e-01 -7.996526360511779785e-02 1.212926134467124939e-01 -1.276180148124694824e-01 -3.627147674560546875e-01 1.736399345099925995e-02 -1.645663976669311523e-01 -1.873486489057540894e-01 -1.387748569250106812e-01 -1.329538226127624512e-01 -4.289576113224029541e-01 -1.217520833015441895e-01 5.918823182582855225e-02
-8.994428813457489014e-02 -1.931809931993484497e-01 1.632735729217529297e-01 -2.310805171728134155e-01 1.788440346717834473e-01 2.245094925165176392e-01 1.649357676506042480e-01 -9.293123334646224976e-02 -3.079545497894287109e-01 -2.820934951305389404e-01 7.875814288854598999e-02 1.034615412354469299e-01 1.305890977382659912e-01 6.197401881217956543e-02 -1.332307308912277222e-01 -1.729677021503448486e-01 -1.066756397485733032e-01 -1.775857359170913696e-01 2.892711386084556580e-02 -2.665873169898986816e-01 -3.208603262901306152e-01 -1.663414388895034790e-01 -2.558274269104003906e-01 -3.057473525404930115e-02 -9.717366099357604980e-02 -2.724315598607063293e-02 -2.741452455520629883e-01 1.544547528028488159e-01 -9.628634154796600342e-02 -6.892222911119461060e-02 -5.700958520174026489e-02 -2.410994321107864380e-01
-2.412143349647521973e-02 -2.851374447345733643e-01 1.446138918399810791e-01 -1.962487250566482544e-01 -1.690964549779891968e-01 6.663411110639572144e-02 -4.110794048756361008e-03 -2.274464666843414307e-01 1.212514564394950867e-01 -1.729558557271957397e-01 7.037945091724395752e-03 2.230052277445793152e-02 -1.833404004573822021e-01 2.214322537183761597e-01 2.889562845230102539e-01 -1.580426841974258423e-01 7.390606403350830078e-02 6.511494517326354980e-02 1.466608494520187378e-01 -2.134188264608383179e-01 -2.231177985668182373e-01 -2.654323913156986237e-02 1.261128634214401245e-01 -1.056483015418052673e-01 -3.604580461978912354e-02 3.334534913301467896e-02 3.480073809623718262e-01 6.892440468072891235e-02 -5.916235595941543579e-02 -3.089202642440795898e-01 -9.929674863815307617e-02 -3.824265599250793457e-01
-3.313504159450531006e-02 -2.650918662548065186e-01 1.031078621745109558e-01 8.252836763858795166e-02 7.790401577949523926e-02 1.066667512059211731e-01 1.459750831127166748e-01 1.431814730167388916e-01 2.074229121208190918e-01 -1.119155436754226685e-01 -6.546326726675033569e-02 -1.591293513774871826e-02 -5.098827183246612549e-02 5.933175981044769287e-02 2.594654262065887451e-01 -1.895670741796493530e-01 -1.465438604354858398e-01 -1.375970691442489624e-01 2.308016568422317505e-01 5.792057886719703674e-02 -4.441983103752136230e-01 2.927536368370056152e-01 9.269681572914123535e-02 -1.588300317525863647e-01 4.655301198363304138e-02 5.720049515366554260e-02 4.798719659447669983e-03 2.736461162567138672e-01 -4.537474829703569412e-03 -3.737201988697052002e-01 -7.643818855285644531e-02 -2.066892832517623901e-01
7.917986065149307251e-02 -2.364221066236495972e-01 3.243154659867286682e-02 4.904337972402572632e-02 -1.060097441077232361e-01 1.654577106237411499e-01 3.129501938819885254e-01 -6.544238328933715820e-02 2.626128122210502625e-02 -1.542558223009109497e-01 -5.602207779884338379e-02 -4.421323910355567932e-02 7.824250310659408569e-02 1.923888772726058960e-01 6.152548789978027344e-01 -1.127235218882560730e-01 1.536739021539688110e-01 -3.758117184042930603e-02 -1.839778274297714233e-01 -2.502190768718719482e-01 -5.623839795589447021e-02 1.139097288250923157e-01 2.182569168508052826e-02 -2.779633738100528717e-02 -6.832555867731571198e-03 1.819508373737335205e-01 -7.122169435024261475e-02 1.680294871330261230e-01 -2.134286314249038696e-01 -8.500246331095695496e-03 -2.803676724433898926e-01 -4.805513657629489899e-03
1.220368146896362305e-01 -2.760151624679565430e-01 1.192703191190958023e-02 -3.128324151039123535e-01 -2.332520037889480591e-01 1.357034444808959961e-01 1.715342253446578979e-01 -3.676041960716247559e-02 -1.134235858917236328e-01 -2.028386443853378296e-01 1.600028276443481445e-01 8.200029283761978149e-02 -1.999251246452331543e-01 1.451931744813919067e-01 -2.270142883062362671e-01 -5.256656184792518616e-02 9.820325672626495361e-02 -2.099281698465347290e-01 -2.860729694366455078e-01 -7.710956037044525146e-02 -2.494538575410842896e-01 2.985061407089233398e-01 6.413889676332473755e-02 -5.305038299411535263e-03 1.024452298879623413e-01 2.037045210599899292e-01 6.230642274022102356e-02 1.385319232940673828e-01 -2.072658985853195190e-01 -2.075131982564926147e-01 -2.147800475358963013e-01 -3.805676847696304321e-02
-2.803008854389190674e-01 -3.943336308002471924e-01 1.940838247537612915e-02 -2.235813140869140625e-01 -7.554405182600021362e-02 2.091118991374969482e-01 1.476080268621444702e-01 -1.307465881109237671e-01 -1.956401467323303223e-01 -2.037233263254165649e-01 -5.944016575813293457e-02 7.526904344558715820e-02 8.330698125064373016e-03 3.457637876272201538e-02 1.089839190244674683e-01 6.490807514637708664e-03 3.176722824573516846e-01 2.819315195083618164e-01 -2.820054888725280762e-01 1.604656726121902466e-01 -1.369280964136123657e-01 5.540332291275262833e-03 -2.942887842655181885e-01 2.388837048783898354e-03 7.242234051227569580e-02 -1.328452229499816895e-01 1.973638832569122314e-01 2.156208008527755737e-01 -2.516567334532737732e-02 -1.198984906077384949e-01 -8.360029757022857666e-02 -6.069175526499748230e-02
-1.027161851525306702e-01 -1.909050941467285156e-01 1.493549495935440063e-01 -1.680962443351745605e-01 -7.433780282735824585e-02 4.651179313659667969e-01 -2.320492267608642578e-02 2.110717818140983582e-02 2.109871804714202881e-01 -2.295059338212013245e-02 3.901117295026779175e-02 -1.487723886966705322e-01 -3.951447904109954834e-01 2.062735259532928467e-01 1.690329313278198242e-01 1.668916642665863037e-02 9.991955757141113281e-02 7.818359136581420898e-02 -1.540604829788208008e-01 -2.800547778606414795e-01 -1.314717531204223633e-01 4.797209054231643677e-02 -1.744790971279144287e-01 -2.482907474040985107e-01 -1.370199322700500488e-01 -2.268131226301193237e-01 -6.087974086403846741e-02 1.312197465449571609e-02 5.021163448691368103e-02 -1.957037001848220825e-01 1.802988201379776001e-01 7.742834091186523438e-02
1.170550659298896790e-01 -3.506958484649658203e-02 1.898548752069473267e-02 1.122226268053054810e-01 3.012081086635589600e-01 -5.168561637401580811e-02 1.898943185806274414e-01 -2.878178358078002930e-01 -1.586116999387741089e-01 -2.694612443447113037e-01 -8.185881376266479492e-02 -1.217065844684839249e-02 -7.794929295778274536e-02 7.676843553781509399e-02 -5.955132842063903809e-02 6.244464591145515442e-02 -9.363323450088500977e-02 -7.047357410192489624e-02 -1.363178193569183350e-01 -3.061814308166503906e-01 -3.303591907024383545e-01 3.268325030803680420e-01 -3.094100654125213623e-01 -1.461232006549835205e-01 -1.629026830196380615e-01 1.070737913250923157e-01 -2.131557464599609375e-02 3.058306872844696045e-02 -6.559993326663970947e-02 -3.520947098731994629e-01 9.448058903217315674e-02 9.322149679064750671e-03
1.544089168310165405e-01 -5.497238039970397949e-01 -3.138728067278862000e-02 -2.235442847013473511e-01 -1.218704432249069214e-01 1.716466248035430908e-01 1.362441927194595337e-01 -6.990349292755126953e-02 -7.756125181913375854e-02 -1.610613167285919189e-01 -6.704168021678924561e-02 -1.661359369754791260e-01 -2.639195322990417480e-01 5.508066341280937195e-02 1.679078936576843262e-01 -5.840362980961799622e-02 2.000780105590820312e-01 7.270813733339309692e-02 1.886008977890014648e-01 -3.504903614521026611e-01 -2.008493244647979736e-01 -1.166628673672676086e-01 1.519360300153493881e-02 -2.365708500146865845e-01 -1.081644296646118164e-01 6.091553345322608948e-02 1.830983906984329224e-01 2.248304709792137146e-02 2.582165785133838654e-02 -1.388146579265594482e-01 2.587481588125228882e-02 -5.451169237494468689e-02
-8.780357241630554199e-02 -2.912874817848205566e-01 1.593127250671386719e-01 -1.969035714864730835e-01 9.267794340848922729e-02 3.134213685989379883e-01 7.487678527832031250e-02 -1.953415423631668091e-01 1.358466893434524536e-01 -1.668772250413894653e-01 -6.866402179002761841e-02 -2.501779198646545410e-01 -4.571273028850555420e-01 -5.482789501547813416e-02 7.740094512701034546e-02 -1.867888867855072021e-02 -1.091475784778594971e-01 1.699073910713195801e-01 -8.160325139760971069e-02 1.540900790132582188e-03 -3.143913447856903076e-01 -4.748019855469465256e-03 -9.102489799261093140e-03 -2.479814291000366211e-01 -7.825198024511337280e-02 -4.346971586346626282e-02 -1.522673368453979492e-01 -1.653056591749191284e-01 -4.266727715730667114e-02 -2.348906397819519043e-01 1.049884930253028870e-01 1.623580902814865112e-01
-2.287103533744812012e-01 -1.814891844987869263e-01 -1.173490732908248901e-01 -6.831392645835876465e-03 2.505143359303474426e-02 2.719576954841613770e-01 1.079971436411142349e-02 -2.647117078304290771e-01 1.053559258580207825e-01 5.668084323406219482e-02 2.244313657283782959e-01 2.511599957942962646e-01 2.703679725527763367e-02 2.544628381729125977e-01 4.251772463321685791e-01 -9.665174037218093872e-02 2.994641363620758057e-01 -2.826425433158874512e-02 -1.188116371631622314e-01 -2.757857143878936768e-01 -1.029517725110054016e-01 -2.094245851039886475e-01 -1.562325507402420044e-01 -3.432558104395866394e-02 -8.888541162014007568e-02 -5.231840535998344421e-02 -5.412055924534797668e-02 1.976685822010040283e-01 -1.436951160430908203e-01 8.386356383562088013e-02 1.188465207815170288e-01 -1.328674405813217163e-01
-7.824961841106414795e-02 6.139074638485908508e-02 2.665544152259826660e-01 -1.310037821531295776e-01 -6.950546801090240479e-02 1.955956965684890747e-01 1.452104151248931885e-01 -1.159881204366683960e-01 1.111134141683578491e-01 1.021777465939521790e-02 2.272222638130187988e-01 4.136510565876960754e-02 -1.127840131521224976e-01 1.140893697738647461e-01 3.647514879703521729e-01 -2.113050967454910278e-02 1.587941795587539673e-01 1.825919002294540405e-01 -2.299952507019042969e-01 -1.277093142271041870e-01 -3.623863756656646729e-01 2.911678282544016838e-03 4.630348831415176392e-02 6.751855462789535522e-02 -1.602027267217636108e-01 -6.863573193550109863e-02 -2.690835669636726379e-02 -4.589118063449859619e-02 8.817569166421890259e-02 -5.360323190689086914e-01 6.665326654911041260e-02 -2.639027871191501617e-02
-6.488940864801406860e-02 -2.671149075031280518e-01 1.388315707445144653e-01 -9.976873174309730530e-03 1.323196738958358765e-01 1.402363181114196777e-01 -7.361781597137451172e-02 -1.320476979017257690e-01 7.377032190561294556e-02 -1.131570786237716675e-01 1.709368675947189331e-01 1.221906244754791260e-01 -1.663148552179336548e-01 7.961135357618331909e-02 -7.472227513790130615e-02 -8.250257931649684906e-03 3.069269061088562012e-01 1.333320587873458862e-01 -2.768358588218688965e-01 1.355485320091247559e-01 -1.777706146240234375e-01 2.951780557632446289e-01 -3.050580024719238281e-01 -3.730552196502685547e-01 8.533911406993865967e-02 -7.046888023614883423e-02 -1.216729432344436646e-01 9.516400843858718872e-02 -1.452015489339828491e-01 -1.956109330058097839e-02 -6.939864158630371094e-02 -3.502002656459808350e-01
-2.554217576980590820e-01 -3.328132629394531250e-01 1.774175651371479034e-02 -6.051429733633995056e-02 -9.699728339910507202e-02 4.356759786605834961e-01 1.759005635976791382e-01 3.187399357557296753e-02 -5.625893548130989075e-02 -3.071621656417846680e-01 -1.122350394725799561e-01 1.056161448359489441e-01 -2.483930066227912903e-02 1.069480553269386292e-01 4.450381174683570862e-02 -2.261347323656082153e-01 3.615011870861053467e-01 2.238973826169967651e-01 -1.785940304398536682e-02 -9.226950816810131073e-03 -2.137207798659801483e-02 -1.093018725514411926e-01 -3.138571381568908691e-01 6.614170037209987640e-03 1.291479915380477905e-01 -1.210969984531402588e-01 -2.723122574388980865e-02 1.766487061977386475e-01 1.467418223619461060e-01 -1.482513248920440674e-01 -5.595558136701583862e-02 -1.726908609271049500e-02
-3.814651072025299072e-02 -3.029277920722961426e-01 9.271277487277984619e-02 -2.230789363384246826e-01 5.835420638322830200e-02 7.399967312812805176e-02 9.540532529354095459e-02 -3.207172751426696777e-01 2.810534834861755371e-02 -8.870425820350646973e-02 2.256563454866409302e-01 1.273970305919647217e-01 -2.290839254856109619e-01 4.457431137561798096e-01 2.610945701599121094e-01 2.714574709534645081e-02 4.203907549381256104e-01 2.147010993212461472e-03 1.135919913649559021e-01 -1.204649358987808228e-01 -6.087902560830116272e-02 9.481044113636016846e-02 -8.102082461118698120e-02 -1.479637175798416138e-01 7.183784991502761841e-02 1.478715706616640091e-02 8.318556100130081177e-02 -1.563679426908493042e-02 -2.078943140804767609e-02 -2.531338334083557129e-01 8.707061409950256348e-02 -4.194488003849983215e-02
2.488005608320236206e-01 -3.048960268497467041e-01 -1.665323674678802490e-01 7.417123019695281982e-02 3.878579139709472656e-01 4.116922020912170410e-01 -2.562657184898853302e-02 -3.256274759769439697e-02 -3.983728215098381042e-02 -7.460263371467590332e-02 2.613721489906311035e-01 -1.579455914907157421e-03 5.539509654045104980e-02 2.604870796203613281e-01 2.115186005830764771e-01 -2.542798519134521484e-01 -8.087567985057830811e-02 2.097189128398895264e-01 -1.027029380202293396e-01 -1.221702620387077332e-01 -4.891533404588699341e-03 7.190566509962081909e-02 -1.899913698434829712e-01 -3.274684771895408630e-02 -1.049177497625350952e-01 9.136740118265151978e-03 1.057807579636573792e-01 -3.130043298006057739e-02 -7.286650687456130981e-02 -1.637479960918426514e-01 -6.416074931621551514e-02 -2.379293292760848999e-01
3.716634586453437805e-02 -7.144004106521606445e-02 -1.252040173858404160e-02 -1.608373671770095825e-01 6.279341876506805420e-02 3.100095987319946289e-01 -2.745115756988525391e-02 1.291944384574890137e-01 -1.061332598328590393e-01 -9.036152809858322144e-02 -2.561814524233341217e-02 1.413186490535736084e-01 -3.790291547775268555e-01 4.223871529102325439e-01 3.441170752048492432e-01 -1.668960452079772949e-01 2.729620635509490967e-01 -2.172601521015167236e-01 -3.554599359631538391e-02 -1.658613421022891998e-02 -1.315008848905563354e-01 -1.591243445873260498e-01 -1.332774907350540161e-01 -1.079726442694664001e-01 3.041549213230609894e-02 1.120830550789833069e-01 1.547749340534210205e-01 -1.570764034986495972e-01 -1.850981861352920532e-01 -1.847125887870788574e-01 1.256137639284133911e-01 -6.032572127878665924e-03
-8.000508695840835571e-02 7.414545118808746338e-02 8.871496468782424927e-02 -2.651128768920898438e-01 1.790450960397720337e-01 3.845719397068023682e-01 3.280100645497441292e-03 -2.467976063489913940e-01 4.926532879471778870e-02 -4.436485469341278076e-02 -9.815388917922973633e-02 1.885261684656143188e-01 -7.449901103973388672e-02 1.796706318855285645e-01 7.243566960096359253e-02 -4.079802930355072021e-01 -5.308918654918670654e-02 -1.109799146652221680e-01 -1.289315223693847656e-01 -1.040195897221565247e-01 -2.683601677417755127e-01 2.990103065967559814e-01 4.834542423486709595e-02 -1.213066354393959045e-01 -1.536698788404464722e-01 -6.479968130588531494e-02 1.659134328365325928e-01 7.475262135267257690e-02 5.146468430757522583e-02 -3.229413628578186035e-01 1.103812679648399353e-01 -9.416988492012023926e-02
-1.463591605424880981e-01 -3.452898561954498291e-01 1.155670285224914551e-01 -6.399706006050109863e-02 3.888551592826843262e-01 4.109289944171905518e-01 -3.047472052276134491e-02 -1.888357549905776978e-01 -2.740423940122127533e-02 1.054012924432754517e-01 -4.251510277390480042e-02 3.772841766476631165e-02 -2.038722038269042969e-01 1.436236202716827393e-01 2.018458098173141479e-01 -1.513195782899856567e-01 -1.608171686530113220e-02 -6.932440400123596191e-02 3.667407855391502380e-02 -1.643881946802139282e-01 -1.382091343402862549e-01 -8.177977800369262695e-02 5.094139277935028076e-02 -2.953617274761199951e-02 1.609735488891601562e-01 9.036672115325927734e-02 -1.433859467506408691e-01 -2.518216073513031006e-01 1.171232834458351135e-01 -3.046813309192657471e-01 -1.078297644853591919e-01 -2.130804359912872314e-01
-3.098578192293643951e-02 -2.325927317142486572e-01 2.881757915019989014e-01 -2.633174955844879150e-01 -9.397691488265991211e-02 9.812118113040924072e-02 1.357777565717697144e-01 1.576159149408340454e-01 -1.908595561981201172e-01 -1.541907042264938354e-01 1.547041982412338257e-01 -6.055002659559249878e-02 -2.388110756874084473e-02 1.604033112525939941e-01 2.349648028612136841e-01 -1.575492471456527710e-01 3.443871065974235535e-02 3.551082611083984375e-01 -3.781206905841827393e-01 -2.255187332630157471e-01 -2.053586244583129883e-01 2.172300964593887329e-02 -7.928512245416641235e-02 6.003490462899208069e-02 -1.963096559047698975e-01 9.579525887966156006e-02 -2.441067695617675781e-01 3.597784787416458130e-02 1.077052205801010132e-01 -2.052650898694992065e-01 -2.592723816633224487e-02 5.514513235539197922e-03
1.525185555219650269e-01 -2.060920447111129761e-01 -2.073642760515213013e-01 -1.692153140902519226e-02 1.413420587778091431e-01 2.305258512496948242e-01 -2.276984304189682007e-01 -2.199704796075820923e-01 -1.417492181062698364e-01 -7.138439267873764038e-02 2.017944678664207458e-02 1.940831243991851807e-01 -3.969122841954231262e-02 6.293499469757080078e-02 5.398598909378051758e-01 -7.123187184333801270e-02 9.651757776737213135e-02 7.635980099439620972e-02 3.625290095806121826e-02 -1.777812242507934570e-01 -1.434003412723541260e-01 2.790153324604034424e-01 3.143706545233726501e-02 -1.290243715047836304e-01 -1.324366778135299683e-01 -1.324916630983352661e-01 1.504072099924087524e-01 -8.336640894412994385e-02 -1.538694370537996292e-02 -1.399684548377990723e-01 -3.180463314056396484e-01 -5.038576573133468628e-02
1.033716201782226562e-01 1.016546264290809631e-01 1.080855950713157654e-01 -2.262676209211349487e-01 -3.667479008436203003e-02 2.308802120387554169e-02 -1.329787522554397583e-01 1.052581444382667542e-01 -5.344956740736961365e-02 -2.230435311794281006e-01 7.868175953626632690e-02 -6.592001020908355713e-02 -1.078814789652824402e-01 2.872943580150604248e-01 1.110597401857376099e-01 -2.386343479156494141e-01 1.263258419930934906e-02 1.335134506225585938e-01 -7.147331535816192627e-02 -2.142461389303207397e-01 -3.822910785675048828e-01 -4.334452375769615173e-02 2.017868496477603912e-02 -1.795194447040557861e-01 -1.259098052978515625e-01 3.047415912151336670e-01 -5.054015293717384338e-02 3.867918252944946289e-02 -1.205120608210563660e-01 -4.545613229274749756e-01 -1.706677675247192383e-01 -2.148471474647521973e-01
4.763960465788841248e-02 -3.590338304638862610e-02 -1.188931018114089966e-01 1.121367886662483215e-01 -2.645621635019779205e-02 1.530054956674575806e-01 1.332479119300842285e-01 6.037840992212295532e-02 1.219924837350845337e-01 6.074509024620056152e-02 -8.993375301361083984e-02 -1.864398643374443054e-02 -7.259658724069595337e-02 1.341414600610733032e-01 3.674679994583129883e-01 1.622140593826770782e-02 -1.831985265016555786e-01 2.462889999151229858e-01 -2.374918460845947266e-01 4.861400648951530457e-02 -4.330603182315826416e-01 1.758940964937210083e-01 -1.019360423088073730e-01 -7.340456545352935791e-02 2.732997834682464600e-01 -1.233193799853324890e-01 -1.618614792823791504e-01 1.745457947254180908e-01 -4.099118411540985107e-01 -1.725142300128936768e-01 -7.202903926372528076e-02 -4.318165779113769531e-02
-2.010481059551239014e-01 -3.049796223640441895e-01 1.108864992856979370e-01 -2.089015692472457886e-01 3.693442642688751221e-01 2.246796786785125732e-01 5.463597178459167480e-02 1.170283332467079163e-01 -6.231556180864572525e-03 -2.055408358573913574e-01 7.050085067749023438e-02 2.083046361804008484e-02 -2.289869636297225952e-01 1.767359524965286255e-01 -7.177607715129852295e-02 -2.936279475688934326e-01 -1.120130345225334167e-02 3.139502182602882385e-02 -1.092608198523521423e-01 3.845091164112091064e-02 -2.114091366529464722e-01 3.446221724152565002e-02 -7.540917396545410156e-02 -1.498945057392120361e-01 -1.668685823678970337e-01 2.714889682829380035e-02 5.964062735438346863e-02 -1.674390286207199097e-01 4.119766131043434143e-02 -2.457577437162399292e-01 -2.449504658579826355e-02 -4.158023595809936523e-01
-2.114464193582534790e-01 -1.988899111747741699e-01 -1.738596111536026001e-01 1.541283819824457169e-02 3.565261140465736389e-02 3.492513000965118408e-01 6.715625524520874023e-02 3.473481535911560059e-01 -1.015679240226745605e-01 -1.790737360715866089e-01 -2.775975503027439117e-02 2.986771240830421448e-02 -1.243857592344284058e-01 2.127922028303146362e-01 9.501282125711441040e-02 -1.723149418830871582e-01 -1.001931801438331604e-01 2.747849747538566589e-02 2.738924324512481689e-01 3.201999003067612648e-03 -3.794803619384765625e-01 2.914065122604370117e-01 5.287850741297006607e-03 8.866299688816070557e-02 1.641490310430526733e-01 3.422083705663681030e-02 6.613912060856819153e-03 7.259558141231536865e-02 -1.849269419908523560e-01 -1.740757375955581665e-01 -2.257096469402313232e-01 -1.477624177932739258e-01
-5.625195801258087158e-02 -1.259018480777740479e-01 1.119159758090972900e-01 -2.428317964076995850e-01 5.544290319085121155e-02 -3.010543249547481537e-02 1.141849905252456665e-01 -1.026267632842063904e-01 -1.585643738508224487e-01 -1.424749791622161865e-01 -8.376687765121459961e-02 8.101014047861099243e-02 -2.213902026414871216e-01 2.482677251100540161e-01 -2.224969416856765747e-01 -2.449268102645874023e-02 2.397961728274822235e-02 1.616691946983337402e-01 -2.598981261253356934e-01 1.374047831632196903e-03 -4.629686176776885986e-01 1.695231646299362183e-01 -5.074845999479293823e-02 -2.466518282890319824e-01 3.313852101564407349e-02 1.630926281213760376e-01 -2.401874028146266937e-02 -1.811408102512359619e-01 -9.617271274328231812e-02 -3.015100359916687012e-01 6.747310608625411987e-02 -3.092198967933654785e-01
-1.684444695711135864e-01 -2.278451174497604370e-01 1.327893789857625961e-02 -1.240830868482589722e-01 -1.161866188049316406e-01 4.354224503040313721e-01 -3.606760129332542419e-02 -5.130491405725479126e-02 3.148401528596878052e-02 1.053279191255569458e-01 1.781634688377380371e-01 -1.565452814102172852e-01 -4.170030057430267334e-01 1.020779982209205627e-01 1.385059207677841187e-01 -1.731336303055286407e-02 -1.585922837257385254e-01 1.903563588857650757e-01 -1.437937170267105103e-01 6.871029734611511230e-02 -1.363913714885711670e-01 1.838009990751743317e-02 -2.600808739662170410e-01 -3.353106677532196045e-01 1.607843637466430664e-01 -1.970323622226715088e-01 -1.424667537212371826e-01 -6.903228163719177246e-02 3.558736667037010193e-02 -2.159814089536666870e-01 -3.020616248250007629e-02 -2.496322803199291229e-02
2.295528948307037354e-01 -2.306707203388214111e-01 5.235552042722702026e-02 -1.759955435991287231e-01 1.698106229305267334e-01 1.049556881189346313e-01 -7.828028500080108643e-02 -2.829741239547729492e-01 -6.224036589264869690e-02 -3.333051204681396484e-01 -1.829193234443664551e-01 -1.267868131399154663e-01 2.260707132518291473e-02 1.742646545171737671e-01 1.248369961977005005e-01 -8.274909853935241699e-02 -4.525460675358772278e-02 1.393971145153045654e-01 2.955751121044158936e-02 -7.593961060047149658e-02 -3.853262364864349365e-01 -6.166361644864082336e-02 7.119935005903244019e-02 -2.624325454235076904e-01 -7.711936533451080322e-02 -1.363957114517688751e-02 1.143852621316909790e-01 1.643766909837722778e-01 1.137254387140274048e-01 -2.698194980621337891e-01 1.051907986402511597e-01 -3.451651036739349365e-01
-2.977249622344970703e-01 -9.070647507905960083e-02 -1.368681043386459351e-01 -1.264629811048507690e-01 1.351550966501235962e-01 1.545443087816238403e-01 -3.661697357892990112e-02 9.554369002580642700e-02 3.551227971911430359e-02 -1.426943987607955933e-01 -2.952661812305450439e-01 -1.212932690978050232e-01 -5.415416136384010315e-02 3.502582311630249023e-01 3.342912793159484863e-01 -1.637712307274341583e-02 6.493309140205383301e-02 8.730526082217693329e-03 -2.824831008911132812e-02 6.374000757932662964e-02 -3.960057199001312256e-01 3.771638870239257812e-02 1.466336548328399658e-01 -9.779970347881317139e-02 -1.002548821270465851e-02 -5.085017997771501541e-03 5.110363662242889404e-02 3.476628661155700684e-01 -2.855255901813507080e-01 -2.234131842851638794e-01 2.133023552596569061e-02 -2.595284767448902130e-02
-8.671763539314270020e-02 -1.778777986764907837e-01 1.429718732833862305e-01 -2.460938394069671631e-01 -2.735987603664398193e-01 3.506812751293182373e-01 1.401766687631607056e-01 -7.203365862369537354e-02 -2.372901588678359985e-01 -9.949213266372680664e-02 2.242176830768585205e-01 7.935799658298492432e-02 -5.734956264495849609e-02 3.303329348564147949e-01 -6.695447862148284912e-02 1.986967027187347412e-01 8.641452342271804810e-02 -2.629956044256687164e-02 -1.696268171072006226e-01 -1.199737042188644409e-01 -2.263708561658859253e-01 3.761658668518066406e-01 5.285147577524185181e-02 9.630996733903884888e-02 8.015230298042297363e-02 -3.992239758372306824e-02 -8.211977034807205200e-02 1.146679073572158813e-01 -2.816857956349849701e-02 -2.891331315040588379e-01 -2.615956217050552368e-02 9.428687393665313721e-02
-3.106164932250976562e-01 -1.756821572780609131e-01 4.746462032198905945e-02 -2.295597940683364868e-01 -1.319324076175689697e-01 2.625961229205131531e-02 -1.754541695117950439e-02 -2.336834669113159180e-01 -2.337263524532318115e-01 -1.441226750612258911e-01 1.869520843029022217e-01 -2.352345548570156097e-02 -3.341291844844818115e-02 3.444795310497283936e-02 2.589352130889892578e-01 -9.905127435922622681e-02 1.805560886859893799e-01 8.153967559337615967e-02 -7.629254460334777832e-02 -3.608365356922149658e-02 -3.555564284324645996e-01 3.234169781208038330e-01 -2.443529367446899414e-01 -3.232156932353973389e-01 6.120778247714042664e-02 -1.239136606454849243e-02 -1.731504499912261963e-01 1.465315967798233032e-01 1.481064409017562866e-01 6.594553589820861816e-02 4.226140677928924561e-02 -1.721490025520324707e-01
-1.333451122045516968e-01 -6.404251605272293091e-02 4.209171235561370850e-01 -2.618641257286071777e-01 9.725788980722427368e-02 1.215713918209075928e-01 -1.429727971553802490e-01 -9.155482798814773560e-02 -4.015742987394332886e-02 -7.647021114826202393e-02 1.965382099151611328e-01 1.652681380510330200e-01 8.482912182807922363e-02 1.916690468788146973e-01 2.810094356536865234e-01 -1.899121105670928955e-01 -4.672848153859376907e-03 8.636960387229919434e-02 -1.050004437565803528e-01 -1.464235186576843262e-01 -4.471250176429748535e-01 -3.355041518807411194e-02 3.004650771617889404e-02 -6.728874146938323975e-02 -2.425407469272613525e-01 -1.430347859859466553e-01 -9.673282504081726074e-02 2.778032608330249786e-02 -4.614011570811271667e-02 -3.299820721149444580e-01 7.546582724899053574e-03 -5.719516426324844360e-03
-1.501201540231704712e-01 -4.649458825588226318e-01 1.026393547654151917e-01 -1.918064206838607788e-01 -1.111408248543739319e-01 2.604886591434478760e-01 1.668816357851028442e-01 1.171295791864395142e-01 8.450118452310562134e-02 -1.909558027982711792e-01 -5.900815129280090332e-02 5.143422633409500122e-02 -4.457709565758705139e-02 -2.491942048072814941e-02 -1.812709309160709381e-02 4.522570222616195679e-02 2.681235373020172119e-01 -1.848426461219787598e-02 -3.452520072460174561e-01 -9.651362150907516479e-02 -7.728894054889678955e-02 -2.419847100973129272e-01 -1.399746984243392944e-01 -9.357810020446777344e-02 1.660412400960922241e-01 3.612967208027839661e-02 -1.078514605760574341e-01 1.307428032159805298e-01 2.194462716579437256e-02 -4.158196449279785156e-01 -7.452068477869033813e-02 8.548709005117416382e-02
3.917961940169334412e-02 -4.659022986888885498e-01 -1.446051299571990967e-01 -3.723565861582756042e-02 3.502241671085357666e-01 1.664422452449798584e-01 -2.382774055004119873e-01 -5.483385547995567322e-02 -1.028856337070465088e-01 8.208366110920906067e-03 2.153598815202713013e-01 1.518428027629852295e-01 1.861126422882080078e-01 2.647963725030422211e-02 2.124979645013809204e-01 -2.214681804180145264e-01 3.104869835078716278e-02 -8.576470613479614258e-02 -2.229018695652484894e-02 -1.175285726785659790e-01 -3.143177628517150879e-01 6.557456403970718384e-02 -2.158573269844055176e-01 4.928718786686658859e-03 6.230585277080535889e-02 -5.568809807300567627e-02 -5.148673430085182190e-02 -4.280701279640197754e-02 -1.352638900279998779e-01 -2.918798029422760010e-01 -1.968431919813156128e-01 -1.152426525950431824e-01
-3.378958627581596375e-02 -3.608954548835754395e-01 1.404176205396652222e-01 -2.158734649419784546e-01 -1.936136186122894287e-01 1.714890263974666595e-02 -1.638711243867874146e-01 -3.711309283971786499e-02 -1.542080640792846680e-01 -9.319224208593368530e-02 -1.615772396326065063e-01 -8.357065171003341675e-02 -1.919306814670562744e-01 3.253982067108154297e-01 3.298970758914947510e-01 -7.054755091667175293e-02 1.740259081125259399e-01 1.739764511585235596e-01 -2.711232304573059082e-01 -2.493502795696258545e-01 -1.825117021799087524e-01 3.637152165174484253e-02 -2.566309273242950439e-01 -2.158470004796981812e-01 1.292296648025512695e-01 -7.249183207750320435e-02 1.304185837507247925e-01 -3.617034852504730225e-02 -2.591240219771862030e-02 -2.997174672782421112e-02 -1.365110427141189575e-01 -1.019780486822128296e-01
-6.306309998035430908e-02 -1.563272178173065186e-01 -4.341913014650344849e-02 -1.116580888628959656e-01 -7.752316445112228394e-02 2.231010943651199341e-01 1.679481863975524902e-01 -7.053352892398834229e-02 4.765211045742034912e-02 -2.407385408878326416e-01 2.352320849895477295e-01 4.005096852779388428e-02 -5.494287610054016113e-02 6.748651713132858276e-02 2.110129594802856445e-01 -1.922368258237838745e-01 2.422051727771759033e-01 -4.151065349578857422e-01 -2.847245633602142334e-01 -1.474050339311361313e-02 -7.066085189580917358e-02 2.203242778778076172e-01 -1.717465519905090332e-01 7.787478715181350708e-02 -1.061884164810180664e-01 2.219340763986110687e-02 2.516952455043792725e-01 -1.307115051895380020e-02 7.022419571876525879e-02 -2.088747471570968628e-01 -3.677537143230438232e-01 -3.994986787438392639e-02
-1.769560724496841431e-01 -1.024414747953414917e-01 1.216894537210464478e-01 -1.406412124633789062e-01 1.315147280693054199e-01 -7.832337170839309692e-02 3.465060293674468994e-01 -2.414865642786026001e-01 1.191992387175559998e-01 5.192298814654350281e-02 2.195497602224349976e-01 -3.710589930415153503e-02 -2.054028511047363281e-01 3.686528205871582031e-01 3.620756268501281738e-01 -1.747797876596450806e-01 2.223393768072128296e-01 2.465782687067985535e-02 1.891245134174823761e-02 -1.317548453807830811e-01 -3.759886920452117920e-01 -1.292176544666290283e-01 -1.807905882596969604e-01 4.950880259275436401e-02 -1.111296936869621277e-02 3.915226086974143982e-02 -1.158845350146293640e-01 -1.047515198588371277e-01 -1.040093824267387390e-01 1.101346611976623535e-01 2.159146219491958618e-02 -7.164110988378524780e-02
-7.349002361297607422e-02 -2.571596801280975342e-01 -8.508965373039245605e-02 3.897009044885635376e-02 -2.883511222898960114e-02 3.530469536781311035e-01 8.621674776077270508e-02 1.920593827962875366e-01 1.992381177842617035e-02 8.229424804449081421e-02 3.024590760469436646e-02 -1.488573253154754639e-01 -2.285433113574981689e-01 8.586413413286209106e-02 2.301540821790695190e-01 -2.837346196174621582e-01 -2.028295546770095825e-01 6.882838904857635498e-02 8.702351152896881104e-02 -2.006047591567039490e-02 -2.788484394550323486e-01 1.288384646177291870e-01 -2.014722079038619995e-01 9.901506453752517700e-02 -5.055925995111465454e-02 9.413561201654374599e-05 -2.390279769897460938e-01 1.339060366153717041e-01 1.333343796432018280e-02 -4.752934873104095459e-01 -1.547771990299224854e-01 -1.814756542444229126e-02
-6.365466117858886719e-02 -2.890334427356719971e-01 3.340386226773262024e-02 -1.185185983777046204e-01 -2.453579008579254150e-02 -7.678598165512084961e-02 3.992209210991859436e-02 -3.368921279907226562e-01 1.405457314103841782e-02 -2.661636769771575928e-01 2.537718415260314941e-01 5.635512247681617737e-02 -2.778287231922149658e-01 2.798509001731872559e-01 3.388215005397796631e-01 6.659779697656631470e-02 3.830752968788146973e-01 1.408975571393966675e-01 -9.499209374189376831e-02 -3.343164175748825073e-02 -1.129495725035667419e-01 5.808321386575698853e-02 -1.546870619058609009e-01 -2.768157124519348145e-01 1.358785927295684814e-01 8.400344103574752808e-02 6.589799374341964722e-02 7.813923060894012451e-02 -4.371815174818038940e-02 -1.658687144517898560e-01 5.893155187368392944e-02 -3.001682925969362259e-03
-4.176675900816917419e-02 -3.436191380023956299e-01 -5.765440687537193298e-02 3.758096098899841309e-01 -1.436002105474472046e-01 3.057888448238372803e-01 8.022808283567428589e-02 4.558851569890975952e-02 -9.905113279819488525e-02 -2.127797752618789673e-01 8.371106535196304321e-02 7.992592453956604004e-02 -2.345735430717468262e-01 2.774862051010131836e-01 3.976506739854812622e-02 -9.248288720846176147e-02 -2.214875519275665283e-01 -6.355125457048416138e-02 2.159181423485279083e-02 -1.675642430782318115e-01 -1.697385609149932861e-01 -8.851806074380874634e-02 -1.756833344697952271e-01 3.296359628438949585e-02 3.271158039569854736e-02 7.612518966197967529e-02 -1.023068800568580627e-01 -9.487045556306838989e-02 -8.032026141881942749e-02 -3.246621787548065186e-01 -2.720881700515747070e-01 -1.997090131044387817e-01
-1.413637548685073853e-01 -1.943482831120491028e-02 2.598051726818084717e-01 -3.937217965722084045e-02 2.902255952358245850e-01 2.466631978750228882e-01 2.072987109422683716e-01 -4.108570218086242676e-01 -3.535650968551635742e-01 -5.047897249460220337e-02 -5.723742395639419556e-02 1.812302917242050171e-01 2.025569826364517212e-01 1.698031462728977203e-02 1.606448590755462646e-01 -1.790068000555038452e-01 -1.330061554908752441e-01 -3.018396720290184021e-02 -1.749594695866107941e-02 -7.299607247114181519e-02 -2.894314825534820557e-01 -1.319095641374588013e-01 -3.981081023812294006e-02 -1.474958211183547974e-01 -5.191858485341072083e-02 -7.636570930480957031e-02 -2.909322977066040039e-01 1.418861448764801025e-01 -3.239366039633750916e-02 -1.279156208038330078e-01 -1.004570052027702332e-01 -3.666164726018905640e-02
8.068382740020751953e-02 -2.482059597969055176e-02 1.417069882154464722e-01 -1.201347038149833679e-01 1.120765432715415955e-01 -4.446626454591751099e-02 1.979970037937164307e-01 -1.166373640298843384e-01 4.265587776899337769e-02 1.131570413708686829e-01 -3.487987443804740906e-02 2.334912866353988647e-02 -2.601389586925506592e-01 3.037812411785125732e-01 2.155995666980743408e-01 -6.001364812254905701e-02 2.338399179279804230e-02 1.704091429710388184e-01 -1.250509619712829590e-01 -8.182621002197265625e-02 -5.934147238731384277e-01 -2.679741084575653076e-01 -5.989741533994674683e-02 -1.551774293184280396e-01 1.393547356128692627e-01 1.457812637090682983e-01 -4.681103304028511047e-02 1.017111446708440781e-02 -2.460715621709823608e-01 -2.205192446708679199e-01 9.433786571025848389e-02 -2.238888060674071312e-03
1.144992038607597351e-01 -2.020498216152191162e-01 5.078984424471855164e-03 -1.459480375051498413e-01 9.381770342588424683e-02 -5.070482939481735229e-02 2.316401451826095581e-01 -4.541662335395812988e-02 -1.569149047136306763e-01 2.044776827096939087e-02 1.637491583824157715e-01 -5.711559951305389404e-02 -8.315275609493255615e-02 -2.643915824592113495e-02 1.618812829256057739e-01 1.983396112918853760e-01 2.157485038042068481e-01 -5.326668173074722290e-02 -3.452053070068359375e-01 -2.220561653375625610e-01 -3.749824464321136475e-01 2.015405446290969849e-01 3.134945034980773926e-01 -1.488385051488876343e-01 -5.510796606540679932e-02 -3.144041597843170166e-01 -6.589853018522262573e-02 6.213030964136123657e-02 -1.609142720699310303e-01 -2.133903056383132935e-01 -1.646957397460937500e-01 -3.474443033337593079e-02
-3.511948287487030029e-01 -2.590417563915252686e-01 1.442605853080749512e-01 -3.682704865932464600e-01 2.125258743762969971e-01 7.492755353450775146e-02 1.987771093845367432e-01 -1.525432616472244263e-01 -9.955955296754837036e-02 -1.759363263845443726e-01 -1.648706793785095215e-01 -1.355740129947662354e-01 -5.454900115728378296e-02 1.024420186877250671e-01 1.925776712596416473e-02 4.728165455162525177e-03 5.807307735085487366e-02 -7.776179909706115723e-02 -7.790739834308624268e-02 -2.542906701564788818e-01 -2.213115841150283813e-01 1.279350519180297852e-01 -9.241981059312820435e-02 -9.073296189308166504e-02 -9.067336469888687134e-02 9.373089671134948730e-02 -1.519789993762969971e-01 -5.586367100477218628e-02 2.540221810340881348e-01 -3.937185108661651611e-01 1.124173849821090698e-01 3.991208598017692566e-02
7.542075216770172119e-02 6.487327814102172852e-02 1.452068835496902466e-01 1.771444454789161682e-02 3.992902040481567383e-01 2.640406191349029541e-01 1.301193684339523315e-01 -2.055573463439941406e-01 -1.093332469463348389e-01 -1.555577516555786133e-01 -4.695072397589683533e-02 4.949709400534629822e-02 1.120834350585937500e-01 5.984969064593315125e-02 -1.189268380403518677e-02 -2.305029481649398804e-01 -2.743658125400543213e-01 -7.213383913040161133e-02 -2.258475124835968018e-01 -1.512482911348342896e-01 -2.977452576160430908e-01 1.044154390692710876e-01 -2.806258499622344971e-01 -3.090209700167179108e-02 -1.921829283237457275e-01 -9.186001121997833252e-02 -2.931218445301055908e-01 1.366759091615676880e-01 -1.609515547752380371e-01 -2.300971299409866333e-01 -8.725162595510482788e-02 -9.248228743672370911e-03
-8.642856031656265259e-02 -2.093705534934997559e-01 1.813142001628875732e-01 -1.982364356517791748e-01 -3.339994251728057861e-01 2.258818149566650391e-01 1.699809730052947998e-01 -1.609444916248321533e-01 -1.627443879842758179e-01 -8.122326433658599854e-02 1.252740472555160522e-01 -4.478446766734123230e-02 -1.787209659814834595e-01 2.210699766874313354e-01 3.318153694272041321e-02 1.279220432043075562e-01 1.376177817583084106e-01 -4.199843481183052063e-02 -2.170857787132263184e-01 -1.248996630311012268e-01 -3.531073927879333496e-01 4.081718623638153076e-01 6.455332040786743164e-02 7.120141386985778809e-02 -1.099516153335571289e-01 4.513704031705856323e-02 8.327130973339080811e-02 -1.292491145431995392e-02 -2.587424218654632568e-01 -1.298809349536895752e-01 7.423730939626693726e-02 -1.248040124773979187e-01
-1.677290722727775574e-02 -4.772572591900825500e-02 -2.046128213405609131e-01 -1.743218600749969482e-01 8.169258013367652893e-03 4.415253400802612305e-01 1.165609210729598999e-01 -8.629240095615386963e-02 6.616498529911041260e-02 1.489537060260772705e-01 1.104344576597213745e-01 -1.351137161254882812e-01 -1.745146811008453369e-01 9.768153727054595947e-02 -2.135758101940155029e-01 -2.928300499916076660e-01 1.510358154773712158e-01 2.664696574211120605e-01 -7.002917677164077759e-02 -1.125656887888908386e-01 -2.511128485202789307e-01 -1.936641931533813477e-01 -1.625121980905532837e-01 -3.052692115306854248e-01 -3.916206955909729004e-02 2.970601990818977356e-02 -1.380307693034410477e-02 3.015897609293460846e-02 -1.212577819824218750e-01 -2.708750665187835693e-01 -2.326958030462265015e-01 5.889147147536277771e-02
-8.112755417823791504e-02 -2.217450439929962158e-01 4.431307688355445862e-02 -4.166020750999450684e-01 2.748445272445678711e-01 1.076943427324295044e-01 6.445518881082534790e-02 8.487987518310546875e-02 1.585760712623596191e-02 -1.406152695417404175e-01 1.221077814698219299e-01 1.498585343360900879e-01 -1.036823987960815430e-01 2.886199764907360077e-02 -2.013481110334396362e-01 -1.483809649944305420e-01 -1.852492243051528931e-01 1.088251098990440369e-01 2.239106968045234680e-02 -1.401520669460296631e-01 -3.524646759033203125e-01 1.770688034594058990e-02 -4.535798355937004089e-02 -8.595765382051467896e-02 -1.983131021261215210e-01 1.096374318003654480e-01 -2.070641666650772095e-01 1.218897569924592972e-02 1.343088131397962570e-02 -3.450713586062192917e-03 -2.759782373905181885e-01 -4.094789028167724609e-01
-9.831641614437103271e-02 -1.809564232826232910e-01 -1.732228510081768036e-02 1.299906820058822632e-01 -7.717086374759674072e-02 9.304469823837280273e-02 3.803633749485015869e-01 5.910111963748931885e-02 -6.090336292982101440e-02 -5.070167407393455505e-02 -1.108092889189720154e-01 -7.909012585878372192e-02 3.704271093010902405e-02 2.688923776149749756e-01 7.049707174301147461e-01 -5.923068523406982422e-02 3.118146583437919617e-02 2.765653282403945923e-02 -1.201484948396682739e-01 -1.503929793834686279e-01 -2.006566375494003296e-01 1.687426567077636719e-01 3.937912359833717346e-02 -1.347561031579971313e-01 6.936497986316680908e-02 -3.338025510311126709e-02 -7.145585119724273682e-02 1.733544468879699707e-01 -2.475440688431262970e-02 -6.023706495761871338e-02 -5.601371824741363525e-02 -5.410769209265708923e-02
-2.212524116039276123e-01 -5.421601980924606323e-02 1.102364137768745422e-01 -2.020866572856903076e-01 4.175422340631484985e-02 7.803985476493835449e-02 2.554785013198852539e-01 -3.716815710067749023e-01 -1.981300115585327148e-01 -5.482511594891548157e-02 1.451324820518493652e-01 2.998334765434265137e-01 -1.274661347270011902e-02 1.607613414525985718e-01 -4.366640374064445496e-02 3.337113931775093079e-02 3.710915520787239075e-02 -4.718864709138870239e-02 -1.020562723278999329e-01 -2.870013713836669922e-01 -2.975008487701416016e-01 3.975890874862670898e-01 1.128793414682149887e-02 -1.942481994628906250e-01 1.490101963281631470e-01 1.844241619110107422e-01 -4.383714497089385986e-02 1.074213460087776184e-01 1.349961012601852417e-02 -1.092821732163429260e-01 -1.802688390016555786e-01 8.051686733961105347e-02
3.690716577693820000e-03 -1.505893468856811523e-01 -4.326558485627174377e-02 -8.780350536108016968e-02 2.712656259536743164e-01 3.562675714492797852e-01 2.077813819050788879e-02 -2.594442069530487061e-01 -6.928275525569915771e-02 -1.620133370161056519e-01 -1.793272793292999268e-02 -1.104057859629392624e-02 -1.519351154565811157e-01 -2.281487174332141876e-02 -1.532777398824691772e-01 1.413427144289016724e-01 -4.526575654745101929e-02 -1.952427253127098083e-02 -7.498046010732650757e-02 -1.502563208341598511e-01 -3.660235106945037842e-01 1.279372572898864746e-01 -8.140046149492263794e-02 -2.323991656303405762e-01 2.789618968963623047e-01 1.153448224067687988e-01 -2.894837260246276855e-01 7.596953213214874268e-02 1.186645179986953735e-01 -2.360808104276657104e-01 -7.951270043849945068e-02 -3.201013803482055664e-01
1.008237823843955994e-01 -4.114935994148254395e-01 1.467662006616592407e-01 3.762173652648925781e-02 1.443850696086883545e-01 1.577052325010299683e-01 2.096798121929168701e-01 2.017077058553695679e-02 -1.145022213459014893e-01 -1.256507039070129395e-01 3.582004606723785400e-01 7.069410290569067001e-03 -3.672765791416168213e-01 1.216741204261779785e-01 -3.872089833021163940e-02 -3.349218368530273438e-01 5.239178612828254700e-02 -6.073424220085144043e-02 -1.268703490495681763e-03 -4.735269024968147278e-02 -1.240536496043205261e-01 1.873075664043426514e-01 5.548277869820594788e-02 -2.769614160060882568e-01 4.474951699376106262e-02 -2.237094938755035400e-01 -1.036411225795745850e-01 2.088880725204944611e-02 -2.359234727919101715e-02 -1.805326044559478760e-01 -1.671001166105270386e-01 1.536302864551544189e-01
9.434022009372711182e-03 -4.420692473649978638e-02 1.193618327379226685e-01 -3.963282704353332520e-02 -3.677542321383953094e-03 2.481589466333389282e-01 4.806761443614959717e-01 -3.378467559814453125e-01 -6.258613616228103638e-02 -9.670420736074447632e-02 1.182470098137855530e-01 2.245891094207763672e-01 -3.728179037570953369e-01 -2.661739289760589600e-02 5.869905650615692139e-02 6.419480592012405396e-02 -5.165835376828908920e-03 1.709680408239364624e-01 5.973523110151290894e-02 1.318852975964546204e-02 -1.641470193862915039e-01 5.420012772083282471e-02 7.462196052074432373e-03 -1.939062327146530151e-01 1.678941398859024048e-01 -5.165361985564231873e-02 8.067923784255981445e-02 2.351739853620529175e-01 -1.210537254810333252e-01 -3.342388272285461426e-01 1.223437022417783737e-02 -1.751140505075454712e-01
-7.297915965318679810e-02 -2.102376520633697510e-02 -1.848025619983673096e-01 1.668052077293395996e-01 -2.172895893454551697e-02 3.157887756824493408e-01 5.572992563247680664e-01 7.938421517610549927e-02 2.075721323490142822e-02 3.348724171519279480e-02 -1.635476797819137573e-01 2.908592345193028450e-03 2.112102136015892029e-02 1.532410532236099243e-01 3.613198399543762207e-01 -5.434741452336311340e-02 1.122167035937309265e-01 9.777268022298812866e-02 -2.375016659498214722e-01 -6.747128069400787354e-02 -7.237574458122253418e-02 3.255872428417205811e-02 3.462990745902061462e-02 -1.225412115454673767e-01 2.043572366237640381e-01 -1.114614307880401611e-01 -1.620869040489196777e-01 1.099493503570556641e-01 -1.559883952140808105e-01 -2.732343375682830811e-01 -1.734738051891326904e-01 -4.668454080820083618e-02
-6.004615500569343567e-02 -9.422763437032699585e-02 -8.114358037710189819e-02 -3.899606689810752869e-02 -1.215581968426704407e-01 2.832990586757659912e-01 2.977092266082763672e-01 -5.662157386541366577e-02 -8.407482504844665527e-02 1.049679890275001526e-01 6.267317384481430054e-02 -2.906871140003204346e-01 -1.520574539899826050e-01 1.863113641738891602e-01 1.560424715280532837e-01 -1.760345697402954102e-02 2.249913662672042847e-01 -1.544483304023742676e-01 5.524633917957544327e-03 -9.957512468099594116e-02 -4.543956220149993896e-01 -2.760958075523376465e-01 -1.803216338157653809e-01 8.118116110563278198e-02 -4.363531991839408875e-02 8.957307785749435425e-02 -2.249116152524948120e-01 1.327375918626785278e-01 -1.254265755414962769e-01 1.507759094238281250e-01 -8.881496638059616089e-02 -2.698440551757812500e-01
2.318113595247268677e-01 -3.161925971508026123e-01 1.307304650545120239e-01 -1.750084757804870605e-01 7.171488553285598755e-02 -9.634339250624179840e-03 2.713303565979003906e-01 -1.157809272408485413e-01 -8.833777159452438354e-02 -4.387877881526947021e-01 1.312451362609863281e-01 1.491093933582305908e-01 -3.512753173708915710e-02 6.692204624414443970e-02 -5.891287699341773987e-02 -3.031463325023651123e-01 -2.345167249441146851e-01 -1.105696409940719604e-01 -2.375628799200057983e-01 -3.454766049981117249e-02 -1.704049259424209595e-01 1.020707264542579651e-01 7.911923341453075409e-03 -1.155465692281723022e-01 -2.764133512973785400e-01 -1.359385550022125244e-01 -2.471708059310913086e-01 3.581676632165908813e-02 -7.460783421993255615e-02 -8.717077784240245819e-03 -6.209038570523262024e-02 -1.447319090366363525e-01
-5.120824277400970459e-02 -4.666259288787841797e-01 -1.247806996107101440e-01 -4.101773723959922791e-02 1.505756974220275879e-01 3.521749079227447510e-01 -8.522874116897583008e-02 -3.744997084140777588e-01 -7.924888283014297485e-02 1.390916705131530762e-01 -1.081452816724777222e-01 6.180597841739654541e-02 -2.851625382900238037e-01 1.566955447196960449e-02 -7.228570431470870972e-02 2.771893739700317383e-01 2.038877028098795563e-05 8.028730005025863647e-02 -2.831761538982391357e-01 4.042235016822814941e-02 -2.532443404197692871e-01 -1.779294200241565704e-02 -1.019557863473892212e-01 -1.261454373598098755e-01 -1.026254743337631226e-01 -1.077669188380241394e-01 -1.574451476335525513e-01 -3.153419494628906250e-02 -1.610354632139205933e-01 -5.920166149735450745e-02 1.456345524638891220e-02 -8.247656375169754028e-02
-2.082240134477615356e-01 -2.245173007249832153e-01 -1.051548123359680176e-01 1.844205893576145172e-03 1.054055094718933105e-01 1.710471808910369873e-01 -1.759379506111145020e-01 1.306177116930484772e-02 5.053750798106193542e-02 -6.415826082229614258e-02 2.518207728862762451e-01 -8.449746295809745789e-03 -9.862635284662246704e-02 1.748523861169815063e-01 8.133756369352340698e-02 2.294185757637023926e-02 -7.364067435264587402e-02 -1.656240075826644897e-01 -1.085662320256233215e-01 2.744452655315399170e-01 -3.573313653469085693e-01 4.627329856157302856e-02 -1.160419210791587830e-01 -1.038534566760063171e-01 2.173276245594024658e-01 -1.893670707941055298e-01 1.660358011722564697e-01 1.708360463380813599e-01 -1.308751851320266724e-01 -3.952184021472930908e-01 -2.205111086368560791e-01 -2.650457918643951416e-01
-2.667642831802368164e-01 -1.345764249563217163e-01 1.066550910472869873e-01 -2.884485125541687012e-01 2.299837619066238403e-01 3.517194688320159912e-01 2.604052722454071045e-01 -7.224300503730773926e-02 -7.244009524583816528e-02 -1.323669850826263428e-01 -7.543836534023284912e-02 8.863610029220581055e-02 -9.557400643825531006e-02 2.513556480407714844e-01 2.400256134569644928e-02 -1.241976544260978699e-01 6.299884989857673645e-03 6.110529229044914246e-02 8.880148082971572876e-02 -1.950552165508270264e-01 -2.415269762277603149e-01 1.447526812553405762e-01 -1.533658057451248169e-02 -7.532422989606857300e-02 -1.320572793483734131e-01 2.741647362709045410e-01 -8.067932724952697754e-02 -2.351304143667221069e-01 1.142274737358093262e-01 -3.723420202732086182e-01 -6.794128101319074631e-03 -2.917050383985042572e-02
-4.306715354323387146e-02 -2.687672376632690430e-01 1.021573226898908615e-02 1.062710136175155640e-01 6.251083314418792725e-02 4.190543293952941895e-01 -1.160102784633636475e-01 1.512757986783981323e-01 -1.874586381018161774e-02 -1.395674329251050949e-02 1.244818046689033508e-01 -1.496676821261644363e-02 -2.772672176361083984e-01 1.783171147108078003e-01 9.231087565422058105e-02 -3.727741539478302002e-01 1.555307060480117798e-01 -3.333962261676788330e-01 -1.906164288520812988e-01 -4.039930179715156555e-02 5.260827764868736267e-02 1.540852338075637817e-01 -4.015092924237251282e-02 -1.351210027933120728e-01 -2.125411629676818848e-01 6.654105149209499359e-03 7.285900413990020752e-02 1.317469626665115356e-01 -1.929856538772583008e-01 -3.019100129604339600e-01 8.358654379844665527e-02 -5.726949870586395264e-02
-3.050372749567031860e-02 -6.435139477252960205e-02 -8.831362426280975342e-02 7.580503076314926147e-02 1.620157063007354736e-02 2.632784843444824219e-01 -6.919759511947631836e-02 -1.059976518154144287e-01 -4.051944613456726074e-02 -1.976855844259262085e-01 -2.111778259277343750e-01 1.418037712574005127e-01 -1.201127171516418457e-01 1.194882541894912720e-01 -2.357454597949981689e-01 -1.475444436073303223e-01 -6.151803582906723022e-02 1.462048441171646118e-01 -5.895141884684562683e-02 -3.788140416145324707e-01 -4.408287107944488525e-01 -5.608514696359634399e-02 2.681324779987335205e-01 -2.340810000896453857e-01 1.718527404591441154e-03 1.068006530404090881e-01 -1.293682008981704712e-01 2.371978312730789185e-01 1.145082488656044006e-01 -6.043964065611362457e-03 -1.421623677015304565e-01 -2.650246322154998779e-01
-7.784555107355117798e-02 -5.133740901947021484e-01 -8.376411162316799164e-03 -3.312701731920242310e-02 -8.778032660484313965e-02 1.497662812471389771e-01 2.383932285010814667e-02 2.845706939697265625e-01 -1.267714351415634155e-01 7.865506410598754883e-02 -2.323987521231174469e-02 -1.173493340611457825e-01 -6.339596211910247803e-02 2.697962522506713867e-01 1.693792939186096191e-01 -1.406078785657882690e-01 -9.812973439693450928e-02 -9.465267509222030640e-02 3.334476798772811890e-02 -9.023761749267578125e-02 -2.986110448837280273e-01 1.840436607599258423e-01 -2.741633914411067963e-02 -7.309882342815399170e-02 2.535165660083293915e-02 7.547973841428756714e-02 -1.012561395764350891e-01 2.279143929481506348e-01 -8.229369670152664185e-02 -3.449706435203552246e-01 -3.231163322925567627e-01 -2.349405840504914522e-04
-1.688208244740962982e-02 1.273912191390991211e-02 -2.987945079803466797e-02 -1.828348636627197266e-01 2.165277004241943359e-01 2.279446721076965332e-01 3.609398901462554932e-01 -1.234030276536941528e-01 -1.257743686437606812e-01 -1.659291386604309082e-01 -4.063625261187553406e-02 -5.786845460534095764e-02 -2.965177893638610840e-01 2.554965615272521973e-01 4.942049272358417511e-03 1.703691184520721436e-01 1.734370440244674683e-01 -2.832572162151336670e-02 3.489230945706367493e-02 -1.622591912746429443e-01 -3.072133958339691162e-01 3.174384832382202148e-01 -2.540081739425659180e-01 -1.314924191683530807e-02 8.932660520076751709e-02 -1.335124764591455460e-02 4.807133600115776062e-02 -3.738071396946907043e-02 1.820881664752960205e-01 -3.292932361364364624e-02 -3.547980487346649170e-01 4.783370997756719589e-03
4.320209100842475891e-02 -4.606632143259048462e-02 2.947591841220855713e-01 -2.311295270919799805e-01 -7.272373139858245850e-02 8.771719783544540405e-02 1.402066051959991455e-01 8.424930274486541748e-02 -6.389692425727844238e-02 -2.526167631149291992e-01 1.038908585906028748e-01 -1.009672433137893677e-01 -1.069994419813156128e-01 2.785153985023498535e-01 1.417721509933471680e-01 -2.194766104221343994e-01 9.123910218477249146e-02 2.538395226001739502e-01 -4.685033261775970459e-01 -2.861433327198028564e-01 -1.602667123079299927e-01 1.024328097701072693e-01 3.656515106558799744e-02 -6.601510196924209595e-02 -2.338027805089950562e-01 9.069673717021942139e-02 -9.619937837123870850e-02 6.337154656648635864e-02 6.741046160459518433e-02 -1.479389965534210205e-01 -1.187906488776206970e-01 -1.925806999206542969e-01
-4.233188331127166748e-01 -5.435985326766967773e-02 2.193519026041030884e-01 7.388028316199779510e-03 6.401098519563674927e-02 3.582991957664489746e-01 -6.140628084540367126e-02 -1.051502898335456848e-01 -2.838592790067195892e-02 -1.446455866098403931e-01 -9.148138761520385742e-02 1.020324677228927612e-01 -9.926550090312957764e-02 -2.133883833885192871e-01 2.613010816276073456e-02 -1.210823953151702881e-01 1.530850529670715332e-01 2.818266153335571289e-01 -2.926504015922546387e-01 -1.993281692266464233e-01 -2.217815965414047241e-01 7.543389499187469482e-02 -2.986974716186523438e-01 -2.057622969150543213e-01 1.446671485900878906e-01 4.325466603040695190e-02 8.052520453929901123e-02 2.475901842117309570e-01 9.873260743916034698e-03 -4.017722606658935547e-02 -4.939265549182891846e-02 -4.153161868453025818e-02
-4.169383049011230469e-01 -1.684390604496002197e-01 -3.546560183167457581e-02 -1.090532690286636353e-01 1.385903209447860718e-01 3.000521659851074219e-01 7.230264693498611450e-02 7.472395151853561401e-02 1.051064953207969666e-01 1.467496007680892944e-01 6.706384569406509399e-02 1.160080283880233765e-01 -1.005969662219285965e-02 4.961493983864784241e-02 -1.767035275697708130e-01 -1.146946549415588379e-01 1.024980023503303528e-01 2.168494164943695068e-01 -5.203665047883987427e-02 -2.165644764900207520e-01 -6.648414582014083862e-02 4.005419090390205383e-02 2.801436185836791992e-01 -2.794417142868041992e-01 -2.607426643371582031e-01 -9.052754938602447510e-02 -9.104554355144500732e-02 1.346221938729286194e-02 -2.031478285789489746e-01 -2.254446446895599365e-01 -2.278226166963577271e-01 -2.621645033359527588e-01
-2.381763160228729248e-01 -2.534366846084594727e-01 4.380707815289497375e-02 2.277016490697860718e-01 -3.252078592777252197e-02 7.431995868682861328e-02 1.554724574089050293e-01 -1.787056028842926025e-01 -2.263396531343460083e-01 -3.727903589606285095e-02 2.679086029529571533e-01 6.848149001598358154e-02 -2.182244062423706055e-01 1.699388027191162109e-01 7.218547165393829346e-02 -1.016419902443885803e-01 -7.367949932813644409e-02 1.059221252799034119e-01 -1.929389312863349915e-02 -9.227231144905090332e-02 -3.328234851360321045e-01 1.234281659126281738e-01 2.866348251700401306e-03 1.819018572568893433e-01 8.090972900390625000e-02 -3.296827897429466248e-02 -1.793450117111206055e-01 -1.261252723634243011e-02 2.265762686729431152e-01 -3.522474765777587891e-01 -3.117710351943969727e-01 -2.103548198938369751e-01
8.012925833463668823e-02 -2.834337651729583740e-01 1.897234916687011719e-01 -2.634318470954895020e-01 3.940574228763580322e-01 8.817695081233978271e-02 1.648009419441223145e-01 -5.557422712445259094e-02 1.949630826711654663e-01 -3.443247452378273010e-02 -8.273630589246749878e-02 -2.549236416816711426e-01 -2.445943355560302734e-01 3.038976788520812988e-01 -1.301096635870635509e-04 -5.831348896026611328e-02 -3.446170315146446228e-02 -2.340763621032238007e-02 -8.801838755607604980e-02 -2.654817700386047363e-01 -3.487233221530914307e-01 -7.939750701189041138e-02 -2.448408603668212891e-01 1.709030568599700928e-02 -1.315833814442157745e-02 7.301509380340576172e-02 -1.231323406100273132e-01 -1.700051128864288330e-01 -1.108105853199958801e-01 1.391629688441753387e-02 -1.306214183568954468e-01 -2.690888941287994385e-02
-2.228253893554210663e-02 -3.679154515266418457e-01 -1.428770571947097778e-01 -2.350811809301376343e-01 1.242083981633186340e-01 1.158953085541725159e-01 1.522267162799835205e-01 2.933033183217048645e-02 -1.453297287225723267e-01 -1.805780082941055298e-01 5.937470495700836182e-02 2.323997765779495239e-01 -3.440637886524200439e-01 -4.404497891664505005e-02 -3.360508009791374207e-02 -1.961350440979003906e-01 1.896077953279018402e-02 1.165409833192825317e-01 -1.218102350831031799e-01 -2.954615056514739990e-01 1.037215217947959900e-01 2.537139952182769775e-01 -1.024905219674110413e-02 -2.810008823871612549e-01 -1.540197283029556274e-01 -9.435256011784076691e-03 -2.410022616386413574e-01 8.061537146568298340e-02 1.650870740413665771e-01 -2.314892113208770752e-01 1.250518858432769775e-01 -9.615994244813919067e-02
-1.462974399328231812e-01 -4.995724186301231384e-02 -1.255827248096466064e-01 -2.792465686798095703e-01 -6.099710240960121155e-02 4.132414609193801880e-02 -1.326378583908081055e-01 -3.091077804565429688e-01 3.903271257877349854e-02 -1.287838071584701538e-01 1.319531947374343872e-01 -5.015445128083229065e-02 -1.385347396135330200e-01 9.064584225416183472e-02 1.984338462352752686e-01 -1.431210339069366455e-01 1.462339460849761963e-01 1.031767651438713074e-01 -3.721299022436141968e-02 -3.841964006423950195e-01 -3.255732953548431396e-01 -3.378717303276062012e-01 -8.553519845008850098e-02 -1.246559023857116699e-01 -5.305923894047737122e-02 -7.673919200897216797e-02 1.050796583294868469e-01 -1.738446019589900970e-02 -1.465582698583602905e-01 -3.325784504413604736e-01 -5.985257774591445923e-02 -2.423393875360488892e-01
8.585135452449321747e-03 6.020058691501617432e-02 -1.387690603733062744e-01 1.341904103755950928e-01 1.724064908921718597e-02 4.151172935962677002e-01 3.611621260643005371e-01 2.534514851868152618e-02 -1.445420533418655396e-01 -1.012428477406501770e-01 -1.357345432043075562e-01 -6.364995241165161133e-02 -1.769499480724334717e-02 2.480695843696594238e-01 3.981359004974365234e-01 -1.457030605524778366e-02 3.384125605225563049e-02 2.321345657110214233e-01 -1.247443482279777527e-01 3.511895239353179932e-02 -1.672120839357376099e-01 2.191634476184844971e-01 2.474115788936614990e-02 -1.963667571544647217e-01 8.750451356172561646e-02 -7.370255887508392334e-02 -1.163852363824844360e-01 2.744188010692596436e-01 -1.433738321065902710e-01 -1.009279042482376099e-01 -5.480394884943962097e-02 -2.418002784252166748e-01
-1.962171792984008789e-01 -7.675243914127349854e-02 2.326638437807559967e-02 -3.993106260895729065e-02 1.761422902345657349e-01 1.847869753837585449e-01 4.639640077948570251e-02 8.385270088911056519e-02 -3.495997786521911621e-01 -3.184547722339630127e-01 -1.185632273554801941e-01 -6.762973032891750336e-03 -3.110869526863098145e-01 3.894195705652236938e-02 -1.974170058965682983e-01 1.035138294100761414e-01 1.357671916484832764e-01 6.544829905033111572e-02 -8.010975085198879242e-03 -2.417098283767700195e-01 -4.343515038490295410e-01 1.540601402521133423e-01 -4.563043266534805298e-02 -1.242445223033428192e-02 2.143631577491760254e-01 9.817330166697502136e-03 -1.455126516520977020e-02 -1.636265367269515991e-01 -1.247510537505149841e-01 -1.297307312488555908e-01 -2.386459559202194214e-01 -1.875768303871154785e-01
-3.018298558890819550e-02 -5.081357359886169434e-01 1.207594797015190125e-01 -4.432840738445520401e-03 4.094586968421936035e-01 3.923828005790710449e-01 1.133293434977531433e-01 2.422791346907615662e-02 3.156585246324539185e-02 1.413332670927047729e-01 -8.237999863922595978e-03 7.230128347873687744e-02 -6.425995379686355591e-02 -1.109888980863615870e-04 1.536132693290710449e-01 -1.402674913406372070e-01 2.115239351987838745e-01 1.335036195814609528e-02 -1.082060709595680237e-01 -3.319654986262321472e-02 -2.933524250984191895e-01 1.883425377309322357e-02 1.488377004861831665e-01 1.061952486634254456e-01 -1.621411889791488647e-01 1.497251689434051514e-01 1.033961251378059387e-01 1.248424425721168518e-01 9.685382992029190063e-02 -1.014993712306022644e-01 9.043025225400924683e-02 -1.927413344383239746e-01
-7.827797904610633850e-03 -5.283099040389060974e-02 -1.933183223009109497e-01 -4.016460776329040527e-01 -1.006126552820205688e-01 1.499053537845611572e-01 2.115828394889831543e-01 -2.125720232725143433e-01 -1.983049064874649048e-01 -1.031506881117820740e-01 1.769852489233016968e-01 -5.520442873239517212e-02 -8.907330781221389771e-02 3.059303164482116699e-01 5.785840004682540894e-02 1.559411138296127319e-01 3.540534675121307373e-01 -9.651088714599609375e-02 -1.456475257873535156e-01 -1.900603473186492920e-01 -2.987204790115356445e-01 1.628502756357192993e-01 1.172695979475975037e-01 -1.049662083387374878e-01 -3.189569413661956787e-01 -4.180027917027473450e-02 -2.184989117085933685e-02 -3.180359257385134697e-03 -5.816102027893066406e-02 -8.213007450103759766e-02 -7.168612629175186157e-02 -1.030287221074104309e-01
-2.484486550092697144e-01 -1.279572676867246628e-02 5.441913381218910217e-03 -2.558827772736549377e-02 2.799084782600402832e-01 3.223405182361602783e-01 -1.922284997999668121e-02 4.837911948561668396e-02 -2.616527974605560303e-01 -2.958732545375823975e-01 7.943658530712127686e-02 9.665682166814804077e-02 -1.201579123735427856e-01 -1.190309375524520874e-01 -6.258421111851930618e-03 4.516057670116424561e-02 9.596189856529235840e-02 9.329397231340408325e-02 -1.235486194491386414e-02 -2.201773673295974731e-01 -3.399043679237365723e-01 -2.925935983657836914e-01 -7.886455208063125610e-02 1.412954479455947876e-01 2.213684916496276855e-01 3.021166194230318069e-03 -7.468082755804061890e-02 1.603088080883026123e-01 3.035009093582630157e-02 -3.077871203422546387e-01 -2.609492242336273193e-01 -1.105034574866294861e-01
-6.156240031123161316e-02 -2.365880161523818970e-01 -7.071232050657272339e-02 9.646563231945037842e-02 1.578242480754852295e-01 1.674052178859710693e-01 1.384502351284027100e-01 1.104368418455123901e-01 -5.843731015920639038e-02 -1.494299769401550293e-01 7.173244655132293701e-02 1.188208311796188354e-01 1.051205620169639587e-01 -5.965539067983627319e-02 1.166189759969711304e-01 -1.389255523681640625e-01 2.774886488914489746e-01 -2.094426006078720093e-01 -2.237188816070556641e-01 3.684994764626026154e-03 -4.482737779617309570e-01 2.157829236239194870e-03 -2.648187577724456787e-01 -1.072322353720664978e-01 -1.695543378591537476e-01 -9.888249635696411133e-02 -8.861253410577774048e-02 -1.035846769809722900e-01 2.532190084457397461e-01 -7.452567666769027710e-02 -2.114030420780181885e-01 -3.523205816745758057e-01
7.411662954837083817e-03 -2.272308766841888428e-01 9.788896143436431885e-02 5.865529924631118774e-02 1.508133411407470703e-01 2.990494370460510254e-01 -3.365467302501201630e-03 6.444650143384933472e-02 -4.700047373771667480e-01 -2.123309820890426636e-01 -2.262624539434909821e-02 5.874330177903175354e-02 -2.430693656206130981e-01 6.918822973966598511e-02 -1.046830490231513977e-01 1.768883317708969116e-01 1.013723686337471008e-01 1.484264135360717773e-01 1.342671960592269897e-01 -3.220465481281280518e-01 -3.186223804950714111e-01 8.448923379182815552e-02 -6.056126207113265991e-02 -6.548427045345306396e-02 3.495945036411285400e-02 2.284309566020965576e-01 1.578772068023681641e-02 7.148016989231109619e-02 6.707460433244705200e-02 -2.559371590614318848e-01 -1.986603885889053345e-01 -6.313434243202209473e-02
-6.079056859016418457e-02 -1.870989352464675903e-01 1.761994957923889160e-01 -2.729284763336181641e-01 -2.763912081718444824e-01 2.613683342933654785e-01 1.568269878625869751e-01 -1.701430827379226685e-01 -3.741983473300933838e-01 -1.893692091107368469e-02 -2.322355844080448151e-02 4.888930916786193848e-02 -9.779526293277740479e-02 2.805275321006774902e-01 5.761634558439254761e-02 2.078061997890472412e-01 1.291440874338150024e-01 -1.187556833028793335e-01 -8.628539741039276123e-02 -9.428880363702774048e-02 -3.045060932636260986e-01 2.862599790096282959e-01 -1.053102687001228333e-02 -7.242929935455322266e-02 1.269105672836303711e-01 8.617439121007919312e-02 -1.098826006054878235e-01 8.963505178689956665e-02 -1.484175473451614380e-01 -2.853832840919494629e-01 -5.513843148946762085e-02 -4.629753902554512024e-02
-1.560200303792953491e-01 7.327681779861450195e-02 5.052508041262626648e-02 -4.309540390968322754e-01 2.136629968881607056e-01 2.364874780178070068e-01 1.776805706322193146e-02 -1.298469156026840210e-01 -2.019410394132137299e-02 3.193750604987144470e-02 -6.600154936313629150e-02 4.197109937667846680e-01 -1.073498874902725220e-01 9.169531613588333130e-02 1.425955742597579956e-01 -2.504473626613616943e-01 1.736574769020080566e-01 1.784994006156921387e-01 -1.411242876201868057e-02 -1.596798188984394073e-02 -2.364020347595214844e-01 1.852393001317977905e-01 -3.236064687371253967e-02 -6.346450001001358032e-02 -1.374427378177642822e-01 3.682298585772514343e-02 -1.043742820620536804e-01 7.829913496971130371e-02 5.842772126197814941e-02 -3.742061853408813477e-01 7.065394520759582520e-02 -1.867472827434539795e-01
4.242991656064987183e-02 -4.147255420684814453e-02 1.196489557623863220e-01 3.757167235016822815e-02 1.340489089488983154e-01 1.208540499210357666e-01 2.973300218582153320e-01 -2.624782025814056396e-01 -7.163343578577041626e-02 -1.287478506565093994e-01 3.749824762344360352e-01 -9.275067597627639771e-02 -1.323023140430450439e-01 1.623390987515449524e-02 7.743931561708450317e-02 -2.568477988243103027e-01 1.514818221330642700e-01 -3.147119283676147461e-02 -2.220641076564788818e-01 -5.870720371603965759e-02 -3.591773211956024170e-01 3.602088615298271179e-02 -2.392454296350479126e-01 -1.925853490829467773e-01 -2.044153064489364624e-01 -5.823531001806259155e-02 1.179123893380165100e-01 1.731024086475372314e-01 1.937514692544937134e-01 4.144710302352905273e-02 -2.034543305635452271e-01 -2.433001697063446045e-01
-8.361753821372985840e-02 -5.203589797019958496e-02 -1.570155918598175049e-01 3.846641629934310913e-03 3.186114430427551270e-01 2.478737086057662964e-01 -7.058171182870864868e-02 -1.969731748104095459e-01 4.917359724640846252e-02 -2.073126882314682007e-01 7.801248133182525635e-02 -8.185244351625442505e-02 1.064579701051115990e-03 4.647970572113990784e-02 6.901901960372924805e-02 9.745366871356964111e-03 -1.171447485685348511e-01 -7.625401020050048828e-02 -1.006772518157958984e-01 -8.558251708745956421e-02 -4.108823239803314209e-01 -6.711832433938980103e-02 -8.969587087631225586e-02 3.391729891300201416e-01 5.338728427886962891e-02 1.215838789939880371e-01 -9.113609790802001953e-02 8.995316177606582642e-02 -1.812970787286758423e-01 -3.005669116973876953e-01 -4.125653207302093506e-01 -1.812024712562561035e-01
-5.430247262120246887e-02 -1.448531299829483032e-01 -1.048573181033134460e-01 -2.646513581275939941e-01 -3.193841548636555672e-03 3.982435539364814758e-02 2.137470990419387817e-01 -2.116853184998035431e-02 -1.361485868692398071e-01 -2.158794105052947998e-01 1.861820966005325317e-01 8.610517531633377075e-02 1.423022747039794922e-01 1.428276598453521729e-01 5.225502327084541321e-02 4.069527983665466309e-02 1.718708574771881104e-01 -4.228833913803100586e-01 -1.344395279884338379e-01 -1.829720884561538696e-01 -4.241574406623840332e-01 1.384735256433486938e-01 2.623934149742126465e-01 -1.593875437974929810e-01 -1.096607670187950134e-01 -1.614148020744323730e-01 1.280969530344009399e-01 1.530794650316238403e-01 -1.296639591455459595e-01 -2.152804434299468994e-01 -1.895754970610141754e-02 1.856925338506698608e-02
3.257571756839752197e-01 -3.281250000000000000e-01 -1.175204440951347351e-01 7.973660528659820557e-02 3.588852882385253906e-01 3.418419063091278076e-01 -2.351612411439418793e-02 -4.722946509718894958e-02 4.780104756355285645e-02 -5.137296393513679504e-02 1.583041399717330933e-01 8.405532687902450562e-02 4.668172076344490051e-02 2.889314889907836914e-01 1.765732318162918091e-01 -3.168576359748840332e-01 5.496795848011970520e-02 1.190908551216125488e-01 -9.655246138572692871e-02 -7.792682945728302002e-02 -1.744416207075119019e-01 3.342203423380851746e-02 8.783310651779174805e-02 -2.295501716434955597e-02 -1.801208257675170898e-01 -2.008823603391647339e-01 -8.582808077335357666e-02 -1.058032140135765076e-01 -1.486020982265472412e-01 -8.969354629516601562e-02 -2.245845943689346313e-01 -1.378787457942962646e-01
-8.172679692506790161e-02 -1.528830081224441528e-01 -1.312735080718994141e-01 8.844901621341705322e-02 -1.197724230587482452e-02 3.728003203868865967e-01 1.530146151781082153e-01 1.939367800951004028e-01 -2.788057625293731689e-01 -1.627766489982604980e-01 -1.741200983524322510e-01 -1.081287022680044174e-02 -1.013661995530128479e-01 1.809291094541549683e-01 4.331592917442321777e-01 -1.396956741809844971e-01 8.472884446382522583e-02 -4.411387443542480469e-02 -9.623611718416213989e-02 -6.242823600769042969e-02 -2.469902858138084412e-02 -8.080844581127166748e-02 1.702002435922622681e-02 -5.570594966411590576e-02 4.024989530444145203e-02 2.167732641100883484e-02 -2.085089683532714844e-02 3.410514593124389648e-01 -3.624065816402435303e-01 -1.459656953811645508e-01 -2.152382135391235352e-01 -9.642604738473892212e-02
-2.932109534740447998e-01 -9.971453994512557983e-02 -1.920495927333831787e-01 -1.627993881702423096e-01 -2.610868029296398163e-02 2.269225269556045532e-01 -9.244531393051147461e-02 -2.942264378070831299e-01 -2.379764765501022339e-01 -2.811956703662872314e-01 -1.147802695631980896e-01 9.029902517795562744e-02 -2.432036846876144409e-01 6.303012371063232422e-02 3.218644857406616211e-01 6.522765755653381348e-02 -8.075268566608428955e-02 -2.053488492965698242e-01 -2.275599539279937744e-01 8.728147298097610474e-02 -4.637001454830169678e-02 1.656727679073810577e-02 -6.629665195941925049e-02 -2.906213514506816864e-02 -3.486119806766510010e-01 9.915967285633087158e-02 -2.054331004619598389e-01 -1.667485013604164124e-02 4.342936724424362183e-02 -1.720507442951202393e-01 -2.081120312213897705e-01 -3.170413896441459656e-02
-4.843404516577720642e-02 -1.654700636863708496e-01 1.145774722099304199e-01 -3.907692134380340576e-01 1.523276269435882568e-01 4.083585925400257111e-03 -3.909070789813995361e-02 1.291605234146118164e-01 1.176631078124046326e-01 -6.112371757626533508e-02 -4.896560311317443848e-02 -1.307025551795959473e-01 1.558433659374713898e-02 3.884496688842773438e-01 2.242189496755599976e-01 -2.550961077213287354e-01 9.457325190305709839e-02 2.463800758123397827e-01 -3.523573577404022217e-01 -1.152683123946189880e-01 -2.494871467351913452e-01 5.995567515492439270e-02 1.597739458084106445e-01 9.201181679964065552e-02 -2.228094935417175293e-01 5.585603043437004089e-02 3.579026833176612854e-02 1.343871355056762695e-01 -6.138792634010314941e-02 -1.367930769920349121e-01 -1.545148789882659912e-01 -1.846241503953933716e-01
-4.131799042224884033e-01 -1.467489451169967651e-01 -2.483438402414321899e-01 7.540559768676757812e-02 -3.981985524296760559e-02 3.284108042716979980e-01 -8.069887012243270874e-02 -1.006237193942070007e-01 -1.529939025640487671e-01 1.356137692928314209e-01 9.814263135194778442e-02 -8.421848714351654053e-02 1.828889735043048859e-02 -1.018680632114410400e-02 4.624633118510246277e-02 -2.700104415416717529e-01 1.121141612529754639e-01 3.897029533982276917e-02 -1.676310598850250244e-01 -1.706684082746505737e-01 -8.616548031568527222e-02 2.742590308189392090e-01 1.317138075828552246e-01 -2.006788700819015503e-01 -1.526714712381362915e-01 -2.587747573852539062e-02 -1.382463723421096802e-01 -1.247005909681320190e-01 -2.432220131158828735e-01 -2.685908675193786621e-01 -1.521859914064407349e-01 -2.358510047197341919e-01
-3.761307522654533386e-02 1.148272231221199036e-01 5.551617220044136047e-02 -3.448381721973419189e-01 1.703131198883056641e-01 1.980494707822799683e-01 4.510704427957534790e-02 -1.541088521480560303e-01 -1.703972741961479187e-02 -1.654187403619289398e-02 -1.471390575170516968e-01 3.266620039939880371e-01 -8.121796697378158569e-02 1.307885348796844482e-01 1.589617431163787842e-01 -1.886378377676010132e-01 1.605520248413085938e-01 9.516534209251403809e-02 -2.778876423835754395e-01 -6.422257423400878906e-02 -3.208608627319335938e-01 1.401509493589401245e-01 -2.625524997711181641e-02 -7.591257244348526001e-02 -1.513552665710449219e-01 -4.321688413619995117e-02 2.056355476379394531e-01 -4.984616860747337341e-02 1.602715253829956055e-02 -4.579114317893981934e-01 -3.635501116514205933e-02 -1.728569865226745605e-01
3.372247889637947083e-02 -5.094798207283020020e-01 1.821714043617248535e-01 4.862796515226364136e-02 2.710316777229309082e-01 1.552683264017105103e-01 -2.036954909563064575e-01 1.293263137340545654e-01 -2.205098867416381836e-01 7.597004622220993042e-02 -5.629609897732734680e-02 1.554157733917236328e-01 -1.044650077819824219e-01 1.610308289527893066e-01 8.450413495302200317e-02 -3.471949100494384766e-01 -1.155448704957962036e-01 -8.278224617242813110e-02 3.948776051402091980e-02 -6.295211613178253174e-02 -3.447301685810089111e-01 1.293478608131408691e-01 1.898665726184844971e-01 -6.484728772193193436e-03 -1.029831245541572571e-01 4.457122087478637695e-02 -3.527842089533805847e-02 1.019225642085075378e-01 -1.399615854024887085e-01 -2.019327133893966675e-01 6.290256278589367867e-04 -1.404696255922317505e-01
5.771000683307647705e-02 -2.315551489591598511e-01 -1.148806586861610413e-01 1.843575201928615570e-02 -3.010948933660984039e-02 2.990359961986541748e-01 2.423418313264846802e-01 5.042742937803268433e-02 1.467539221048355103e-01 3.063963539898395538e-02 5.206228792667388916e-02 1.654565036296844482e-01 4.696767777204513550e-02 1.925498694181442261e-01 5.835059881210327148e-01 -2.583691477775573730e-01 1.735234260559082031e-01 5.062615126371383667e-02 -9.400399774312973022e-02 -2.904503345489501953e-01 -1.952853500843048096e-01 -2.639198601245880127e-01 1.312773209065198898e-02 -6.171321962028741837e-03 6.697899848222732544e-02 7.975261658430099487e-02 -8.543416112661361694e-02 1.332124024629592896e-01 -8.177603781223297119e-02 2.528652548789978027e-02 3.835298120975494385e-02 1.658026129007339478e-02
-9.300929307937622070e-02 -1.733969897031784058e-01 -2.794629931449890137e-01 -6.942690163850784302e-02 1.230272352695465088e-01 2.021692544221878052e-01 -1.212978828698396683e-02 2.668022178113460541e-02 1.140517517924308777e-01 1.452040970325469971e-01 1.158160120248794556e-01 -1.685722917318344116e-01 -2.293529361486434937e-01 2.548017203807830811e-01 2.880265749990940094e-02 -1.448938995599746704e-02 2.793060243129730225e-01 -1.728775501251220703e-01 -1.153637543320655823e-01 -3.273534178733825684e-01 -2.970249056816101074e-01 3.901997953653335571e-02 -5.740230530500411987e-02 8.835000544786453247e-02 -1.181159727275371552e-02 -2.320070117712020874e-01 1.532683074474334717e-01 -5.727738887071609497e-02 1.360999196767807007e-01 -3.804162740707397461e-01 4.830424115061759949e-02 -2.268953919410705566e-01
-2.037202566862106323e-01 -1.380662769079208374e-01 -4.956695809960365295e-02 8.418654650449752808e-02 9.724698029458522797e-03 2.149053364992141724e-01 -4.895388334989547729e-02 -1.057346537709236145e-01 -5.509765446186065674e-02 7.004363089799880981e-02 -9.574583172798156738e-02 -1.435555070638656616e-01 -2.533343732357025146e-01 7.719773054122924805e-02 3.565363585948944092e-02 -2.118130624294281006e-01 1.487921029329299927e-01 -1.381140500307083130e-01 -1.307978630065917969e-01 -4.753691256046295166e-01 -3.915405571460723877e-01 -2.630124092102050781e-01 -3.320702314376831055e-01 -2.258580178022384644e-02 1.047668009996414185e-01 -3.382407594472169876e-03 1.095697730779647827e-01 3.263594955205917358e-02 -1.500910967588424683e-01 1.874627731740474701e-02 -7.239100337028503418e-02 -2.151955962181091309e-01
-7.221353799104690552e-02 2.443228475749492645e-02 -5.860398337244987488e-02 -6.930182687938213348e-03 8.829309046268463135e-02 1.798457950353622437e-01 1.399711668491363525e-01 2.946131676435470581e-02 -9.944005310535430908e-02 -2.672949731349945068e-01 -2.242954373359680176e-01 2.104441821575164795e-01 -1.966282725334167480e-01 3.638971969485282898e-02 2.093943953514099121e-01 1.170821264386177063e-01 -1.636897921562194824e-01 -3.176843822002410889e-01 -2.334753423929214478e-01 -3.712158203125000000e-01 -2.065050899982452393e-01 6.625025067478418350e-03 -1.586120724678039551e-01 1.750062257051467896e-01 -2.269308567047119141e-01 -9.082889556884765625e-02 -4.014803096652030945e-02 -7.350504398345947266e-02 -1.007396504282951355e-01 -3.749800920486450195e-01 -7.072939723730087280e-02 -1.249315515160560608e-01
-3.383292257785797119e-01 -3.159117400646209717e-01 -5.645633861422538757e-02 3.155088126659393311e-01 -3.123231604695320129e-02 2.948502600193023682e-01 -3.633359447121620178e-02 -7.677553594112396240e-02 2.575075440108776093e-02 -1.727013438940048218e-01 1.376580893993377686e-01 2.329259216785430908e-01 -2.640703022480010986e-01 1.578380465507507324e-01 2.513158880174160004e-02 -1.043886411935091019e-02 -9.896650910377502441e-03 3.029753221198916435e-03 -1.759650558233261108e-02 -1.318559646606445312e-01 -2.769382297992706299e-01 1.239313706755638123e-01 -2.657125005498528481e-03 7.349184155464172363e-02 1.261312216520309448e-01 4.493113607168197632e-02 -7.836990058422088623e-02 -1.050506308674812317e-01 1.702495366334915161e-01 -3.321433663368225098e-01 -3.147257864475250244e-01 8.198493160307407379e-03
-2.527629956603050232e-02 -3.598311245441436768e-01 -1.355890631675720215e-01 2.494821250438690186e-01 2.338778972625732422e-01 4.590210020542144775e-01 9.786501526832580566e-02 6.843854486942291260e-02 8.573336526751518250e-03 -1.919888854026794434e-01 2.160298526287078857e-01 1.948464065790176392e-01 -1.021585464477539062e-01 -9.448530524969100952e-02 1.086592301726341248e-01 -1.160434633493423462e-01 1.822571754455566406e-01 -1.998235583305358887e-01 -1.359293758869171143e-01 -3.618597686290740967e-01 -6.388843804597854614e-02 6.956302374601364136e-02 9.232438355684280396e-02 -5.745813716202974319e-03 -2.938211150467395782e-02 1.037250682711601257e-01 1.129416078329086304e-01 1.272089481353759766e-01 1.491041630506515503e-01 -4.227419197559356689e-02 -1.957191675901412964e-01 2.152045816183090210e-02
1.495423074811697006e-02 -7.543040066957473755e-02 -1.124239489436149597e-01 -1.326911449432373047e-01 -6.607261300086975098e-02 1.511844098567962646e-01 6.385864317417144775e-02 -1.285630911588668823e-01 7.761894166469573975e-02 5.183167755603790283e-02 2.222635298967361450e-01 -3.315149545669555664e-01 -2.981937825679779053e-01 1.172971501946449280e-01 8.568462729454040527e-02 -1.501708477735519409e-01 1.028288453817367554e-01 3.791786439251154661e-04 1.021098904311656952e-02 -4.580318629741668701e-01 -3.346919119358062744e-01 -3.158824741840362549e-01 -1.684475243091583252e-01 -1.780388951301574707e-01 -2.345801703631877899e-02 -1.285536885261535645e-01 -1.632449030876159668e-01 1.605801433324813843e-01 -5.133803188800811768e-02 -3.164228424429893494e-02 -6.702844053506851196e-02 -2.131689637899398804e-01
-2.976492941379547119e-01 -1.517116874456405640e-01 8.407634496688842773e-02 2.383130043745040894e-01 6.931601464748382568e-02 3.192916512489318848e-01 1.289998888969421387e-01 -8.728091418743133545e-02 -3.200112655758857727e-02 -1.530803740024566650e-01 1.208962425589561462e-01 1.082680970430374146e-01 -3.502333164215087891e-01 2.316137850284576416e-01 2.361996658146381378e-02 4.948502033948898315e-02 -8.587512373924255371e-02 9.698911756277084351e-02 3.509569168090820312e-01 -1.455650925636291504e-01 -3.436944484710693359e-01 -1.037808507680892944e-02 -1.271753907203674316e-01 -6.969404220581054688e-02 -1.277910470962524414e-01 -4.358987882733345032e-02 3.660245239734649658e-02 -1.287938328459858894e-03 -3.053422644734382629e-02 -2.067820876836776733e-01 -3.088761270046234131e-01 -6.581493467092514038e-02
-2.141703665256500244e-01 -1.723503768444061279e-01 -4.022562503814697266e-02 -2.519866228103637695e-01 1.341866552829742432e-01 1.865891516208648682e-01 -6.997679173946380615e-02 7.431434839963912964e-02 -2.503660023212432861e-01 -1.106044650077819824e-01 1.048415899276733398e-01 3.596855998039245605e-01 -6.281790882349014282e-02 -1.772084683179855347e-01 1.504740417003631592e-01 2.245780378580093384e-01 -2.785715162754058838e-01 -4.128462821245193481e-02 -3.755989074707031250e-01 -1.109383627772331238e-01 -3.433885574340820312e-01 -1.489538401365280151e-01 -7.299087196588516235e-02 1.299097836017608643e-01 -5.042336881160736084e-02 -7.950782030820846558e-02 -3.490501642227172852e-02 1.226061433553695679e-01 -1.838906705379486084e-01 -8.705993741750717163e-02 3.938333690166473389e-02 -9.646216034889221191e-02
-1.867329478263854980e-01 -2.199080735445022583e-01 -2.285191416740417480e-01 1.802527904510498047e-01 8.807983994483947754e-02 2.710623741149902344e-01 1.518875211477279663e-01 1.726489812135696411e-01 4.379716701805591583e-03 -1.534676551818847656e-01 -9.366901963949203491e-02 -9.855864569544792175e-03 1.525280773639678955e-01 2.438400685787200928e-01 9.657994657754898071e-02 -2.973148040473461151e-02 1.777408868074417114e-01 3.143066167831420898e-02 4.456526786088943481e-02 -2.233200147747993469e-02 -4.722623825073242188e-01 2.018215954303741455e-01 8.970820903778076172e-02 -1.472299247980117798e-01 -1.067308112978935242e-01 -2.956752479076385498e-02 -8.138670027256011963e-02 3.556064665317535400e-01 -2.235013395547866821e-01 -1.834145337343215942e-01 1.064899116754531860e-01 6.115627661347389221e-02
-1.280982494354248047e-01 -7.921620458364486694e-02 -3.676705062389373779e-02 -3.339084088802337646e-01 -1.017155572772026062e-01 2.179222181439399719e-02 1.750410497188568115e-01 -9.437091648578643799e-02 -3.860952556133270264e-01 -4.422859847545623779e-02 1.342803239822387695e-01 -3.574658185243606567e-02 -8.304228633642196655e-02 1.854097545146942139e-01 -3.891824744641780853e-03 -1.657367567531764507e-03 1.911548823118209839e-01 4.086804762482643127e-02 -1.861808001995086670e-01 -2.097165435552597046e-01 -4.145912230014801025e-01 2.958140373229980469e-01 1.024895459413528442e-01 5.921288952231407166e-02 -2.100612372159957886e-01 2.612118609249591827e-02 -8.017874509096145630e-02 2.689577937126159668e-01 -2.382753491401672363e-01 -7.196562737226486206e-02 1.617112010717391968e-01 2.325608953833580017e-02
1.488903313875198364e-01 -4.337253272533416748e-01 -4.465747997164726257e-02 -3.040898144245147705e-01 -3.047492541372776031e-02 1.499819308519363403e-01 -4.412075132131576538e-02 7.368308305740356445e-02 5.835841596126556396e-02 -1.245428472757339478e-01 -2.719870209693908691e-01 5.065501108765602112e-02 3.201866755262017250e-03 2.253629118204116821e-01 1.054163724184036255e-01 1.323510892689228058e-03 1.373648792505264282e-01 1.356373131275177002e-01 -2.428204119205474854e-01 -2.331754267215728760e-01 -1.127668619155883789e-01 -6.885579228401184082e-02 -3.485475778579711914e-01 -2.191655039787292480e-01 -1.223018625751137733e-03 -1.003519222140312195e-01 9.647198766469955444e-02 7.117010653018951416e-02 -3.320578485727310181e-02 -3.752826750278472900e-01 -4.723300784826278687e-02 -2.978668548166751862e-02
-7.719055563211441040e-02 -1.671515554189682007e-01 1.332384999841451645e-02 -1.297608949244022369e-02 8.097740262746810913e-02 2.487386614084243774e-01 4.776320978999137878e-02 -4.643590748310089111e-01 -1.790182292461395264e-01 -4.305008053779602051e-01 -3.487877256702631712e-05 4.586990922689437866e-03 2.152195721864700317e-01 6.216200068593025208e-02 5.600943043828010559e-02 5.771422293037176132e-03 -9.820511192083358765e-02 -1.327884644269943237e-01 -2.138325721025466919e-01 -3.350269496440887451e-01 -8.002485334873199463e-02 3.819750621914863586e-02 3.658685833215713501e-02 -8.277351409196853638e-02 -6.869349628686904907e-02 -3.274748921394348145e-01 -1.236372143030166626e-01 -2.555984817445278168e-02 -7.575318217277526855e-02 3.359028697013854980e-02 -1.049938127398490906e-01 -2.481483668088912964e-01
-9.041282534599304199e-02 -5.076463818550109863e-01 -3.691321983933448792e-02 8.264002390205860138e-03 3.896439913660287857e-03 1.752098947763442993e-01 2.201500684022903442e-01 1.839320212602615356e-01 4.515506327152252197e-03 4.660386592149734497e-02 -4.509231448173522949e-02 -1.555902361869812012e-01 -1.460195928812026978e-01 1.481278836727142334e-01 7.749259471893310547e-02 -1.338234394788742065e-01 -1.147512942552566528e-01 -2.881185896694660187e-02 -5.489435791969299316e-02 -4.976511001586914062e-03 -2.672076821327209473e-01 2.447338551282882690e-01 -3.464661538600921631e-02 1.196258049458265305e-02 -1.245080605149269104e-01 4.812405630946159363e-02 -3.624472618103027344e-01 2.373846471309661865e-01 -6.122876890003681183e-03 -3.772067725658416748e-01 -1.623753309249877930e-01 -1.295682694762945175e-02
-1.304573267698287964e-01 -3.158866763114929199e-01 -1.784600168466567993e-01 9.107125550508499146e-02 -6.836061179637908936e-02 3.175336495041847229e-02 -1.164002716541290283e-01 -1.071578785777091980e-01 1.915062963962554932e-01 -4.618261381983757019e-02 1.232562735676765442e-01 1.612349301576614380e-01 -1.225978285074234009e-01 -6.070437282323837280e-02 9.310466796159744263e-02 -8.102899789810180664e-02 4.061279073357582092e-02 -7.195445895195007324e-02 -4.458389431238174438e-02 1.877754330635070801e-01 -5.121524333953857422e-01 -1.152077224105596542e-02 -4.792639985680580139e-02 -3.698904439806938171e-02 1.834217905998229980e-01 -1.833754479885101318e-01 2.300388514995574951e-01 1.979617178440093994e-01 -1.953202188014984131e-01 -2.964579164981842041e-01 -1.645029336214065552e-01 -2.752239704132080078e-01
-6.634692847728729248e-02 -3.651446402072906494e-01 2.519890666007995605e-01 -3.938908129930496216e-02 1.886363178491592407e-01 2.736960649490356445e-01 1.023821979761123657e-01 1.543285250663757324e-01 -4.197291284799575806e-02 -8.641208708286285400e-02 5.499804392457008362e-02 -1.834460347890853882e-02 -3.040727227926254272e-02 8.072212338447570801e-02 3.542744219303131104e-01 -7.073128223419189453e-02 -1.389144733548164368e-02 -3.798684850335121155e-02 1.122672185301780701e-01 2.106896787881851196e-01 -3.241248130798339844e-01 2.399637252092361450e-01 1.016415283083915710e-01 -5.793458316475152969e-03 3.681943193078041077e-02 1.598188132047653198e-01 5.025964602828025818e-02 3.175202608108520508e-01 1.326735615730285645e-01 -3.311362862586975098e-01 -9.157809615135192871e-02 -6.605912744998931885e-02
-1.938817948102951050e-01 -9.913118183612823486e-02 -4.971014335751533508e-02 -1.443323306739330292e-02 -6.054992601275444031e-02 2.242564857006072998e-01 -8.661726117134094238e-02 -3.085193932056427002e-01 -3.938695788383483887e-01 -1.229849979281425476e-01 -2.956568896770477295e-01 1.254297047853469849e-01 -1.453934013843536377e-01 -3.868803754448890686e-02 1.348587721586227417e-01 -1.795617341995239258e-01 -7.187628746032714844e-02 -7.086804509162902832e-02 -2.007068544626235962e-01 -1.937530487775802612e-01 -1.957009881734848022e-01 1.983430422842502594e-02 -7.476072013378143311e-02 -1.543230265378952026e-01 -3.353476226329803467e-01 2.458577901124954224e-01 -1.571941524744033813e-01 -4.953394643962383270e-03 -3.708859533071517944e-02 -1.482943147420883179e-01 -2.539923489093780518e-01 -7.185783982276916504e-02
-1.945972628891468048e-02 -1.782556623220443726e-01 5.234695971012115479e-02 8.684024214744567871e-02 -2.143135368824005127e-01 2.507344484329223633e-01 3.353582024574279785e-01 5.453220382332801819e-02 -4.327341914176940918e-02 -1.129674538969993591e-01 -8.329325914382934570e-02 1.154948249459266663e-01 6.029523909091949463e-02 2.406110465526580811e-01 5.184534788131713867e-01 2.039435692131519318e-02 6.724608689546585083e-02 -4.079576581716537476e-02 -1.215371582657098770e-02 -2.591979503631591797e-01 -2.130126655101776123e-01 -1.439646482467651367e-01 2.990547381341457367e-02 -6.872304528951644897e-02 9.265083819627761841e-02 1.175642982125282288e-01 -2.527296245098114014e-01 1.798962950706481934e-01 -2.233264595270156860e-01 -5.056628212332725525e-02 -2.056621611118316650e-01 -9.525524824857711792e-02
-1.713859885931015015e-01 -6.024254485964775085e-02 -1.286041922867298126e-02 -1.833236515522003174e-01 3.447494506835937500e-01 3.043490052223205566e-01 2.472748979926109314e-02 -2.549754083156585693e-01 -1.561234593391418457e-01 -1.754827499389648438e-01 1.506954729557037354e-01 -1.465046107769012451e-01 1.433214843273162842e-01 1.538295149803161621e-01 9.167189896106719971e-02 9.767503291368484497e-02 1.333695277571678162e-02 -1.090140547603368759e-02 -1.858758628368377686e-01 -2.168363630771636963e-01 -5.593872815370559692e-02 -5.238723382353782654e-02 -2.040875405073165894e-01 1.881508827209472656e-01 1.768258064985275269e-01 2.252379804849624634e-01 -4.361276328563690186e-02 1.423189938068389893e-01 -1.624749600887298584e-01 -2.987112998962402344e-01 -3.137732744216918945e-01 -1.077173277735710144e-01
-1.549012511968612671e-01 -1.719276458024978638e-01 -1.745794117450714111e-01 -2.501433528959751129e-02 4.657533764839172363e-01 2.573880851268768311e-01 -4.193922504782676697e-02 -1.219245344400405884e-01 7.466465234756469727e-02 -3.560046851634979248e-02 1.152994111180305481e-01 -7.186960428953170776e-02 -9.157233685255050659e-02 -5.577752366662025452e-02 5.931847542524337769e-02 1.237754896283149719e-01 -7.861840724945068359e-02 5.846609547734260559e-02 5.141580849885940552e-02 -1.193692311644554138e-01 -4.104313254356384277e-01 -9.103065729141235352e-02 -4.260077700018882751e-02 1.518233418464660645e-01 7.182493060827255249e-02 3.752740798518061638e-03 -1.130947992205619812e-01 2.746810317039489746e-01 -1.663334369659423828e-01 -1.315595954656600952e-01 -3.642841577529907227e-01 -2.464111745357513428e-01
-5.704719573259353638e-02 4.063900932669639587e-02 1.145655885338783264e-01 6.813561171293258667e-02 -9.127486497163772583e-02 2.596764862537384033e-01 1.590252220630645752e-01 -5.586140975356101990e-02 -1.259803175926208496e-01 1.650527417659759521e-01 2.414249628782272339e-02 -1.120766326785087585e-01 -7.528347522020339966e-02 2.912280857563018799e-01 1.416662335395812988e-01 3.096685931086540222e-02 3.491391539573669434e-01 1.838573487475514412e-03 -2.733975648880004883e-01 -2.987253069877624512e-01 -1.431972682476043701e-01 -1.955810040235519409e-01 -3.134040534496307373e-01 -1.341116875410079956e-01 -1.998039335012435913e-02 3.096327558159828186e-02 1.360695362091064453e-01 2.151649445295333862e-01 7.780821621417999268e-02 -2.095684111118316650e-01 -2.924919426441192627e-01 -2.069862931966781616e-01
-1.701139807701110840e-01 -3.706187903881072998e-01 -3.283617794513702393e-01 5.110511183738708496e-02 1.513440012931823730e-01 3.090766966342926025e-01 8.158461749553680420e-02 -1.311741024255752563e-01 -1.687119305133819580e-01 1.647014021873474121e-01 -1.708390936255455017e-02 -5.341300368309020996e-02 1.378955990076065063e-01 1.210366636514663696e-01 3.795969486236572266e-01 -1.286922544240951538e-01 -2.103224396705627441e-03 -1.387748420238494873e-01 -3.546011447906494141e-02 -1.459627896547317505e-01 -1.815773695707321167e-01 -2.720653824508190155e-02 3.833572193980216980e-02 -2.363307215273380280e-02 -7.589795440435409546e-02 -2.187012434005737305e-01 -3.541392982006072998e-01 1.677094995975494385e-01 -1.951218694448471069e-01 2.304004272446036339e-03 2.576482947915792465e-03 7.167542725801467896e-02
-1.528340727090835571e-01 -4.772336184978485107e-01 1.139778643846511841e-01 2.178180404007434845e-02 4.566812142729759216e-02 1.659291535615921021e-01 1.715987361967563629e-02 1.538632363080978394e-01 6.121673807501792908e-02 8.652532845735549927e-02 -5.710412189364433289e-02 -7.030362635850906372e-02 -1.573074907064437866e-01 2.288093864917755127e-01 8.674269169569015503e-02 -1.166800260543823242e-01 -1.937590241432189941e-01 -5.394114553928375244e-02 -8.399784564971923828e-02 -1.024395227432250977e-01 -2.632212042808532715e-01 2.349050492048263550e-01 6.783166900277137756e-03 2.429243922233581543e-01 -2.412272803485393524e-02 3.373984992504119873e-02 5.681732296943664551e-02 2.560680508613586426e-01 -1.538396030664443970e-01 -4.678775966167449951e-01 -8.413932472467422485e-02 -4.961849004030227661e-02
-1.447849534451961517e-02 -4.293918982148170471e-02 5.959707498550415039e-02 -1.758743673563003540e-01 1.081890389323234558e-01 1.912772953510284424e-01 3.412281572818756104e-01 -5.905977915972471237e-03 -4.948862362653017044e-03 -1.936256885528564453e-01 -1.154404729604721069e-01 -5.804876238107681274e-02 -2.773900628089904785e-01 2.925907671451568604e-01 -9.560563415288925171e-02 -1.320579349994659424e-01 3.884748741984367371e-02 -1.140837930142879486e-02 1.201574355363845825e-01 -6.096095591783523560e-02 -2.700731456279754639e-01 9.323353320360183716e-02 -4.764606654644012451e-01 2.595331370830535889e-01 1.879190653562545776e-02 5.105447769165039062e-02 -2.583822607994079590e-01 -6.641871295869350433e-03 4.049279540777206421e-02 -1.134633123874664307e-01 -2.305732518434524536e-01 -1.487057805061340332e-01
-5.678499117493629456e-02 -4.756198525428771973e-01 1.492372062057256699e-02 -1.524651497602462769e-01 2.842590510845184326e-01 1.625163257122039795e-01 4.575850907713174820e-03 -9.804881364107131958e-02 -2.923205494880676270e-01 8.964613825082778931e-02 -5.066092684864997864e-02 1.187632232904434204e-01 8.368033915758132935e-02 1.354489475488662720e-01 1.851311326026916504e-01 -1.468208730220794678e-01 3.135328292846679688e-01 -1.872261613607406616e-01 -8.246140182018280029e-02 -6.432568281888961792e-02 -1.780727878212928772e-02 6.000297516584396362e-02 1.384099721908569336e-01 -8.573270589113235474e-02 -1.533748060464859009e-01 2.483180165290832520e-01 -6.007518246769905090e-02 8.978908509016036987e-02 3.719269484281539917e-02 -3.357202410697937012e-01 -7.138133794069290161e-02 -2.194159477949142456e-01
2.403425425291061401e-02 -2.509918808937072754e-01 -4.436454176902770996e-02 2.601728076115250587e-03 4.582019522786140442e-02 1.146965250372886658e-01 2.045580297708511353e-01 -2.966670393943786621e-01 1.369510442018508911e-01 4.132205154746770859e-03 -1.330670118331909180e-01 -1.543119847774505615e-01 -2.555445432662963867e-01 8.487058430910110474e-02 -5.628665909171104431e-02 -2.482434511184692383e-01 2.154158949851989746e-01 8.593291044235229492e-02 -2.838220819830894470e-02 -1.575539857149124146e-01 -3.777421414852142334e-01 -1.356769055128097534e-01 -7.176230847835540771e-02 -4.256772398948669434e-01 -9.001891314983367920e-02 -1.418915688991546631e-01 2.647771127521991730e-02 -2.257746458053588867e-02 -2.187323421239852905e-01 -1.095883846282958984e-01 -1.915068924427032471e-01 1.972520798444747925e-01
-2.104712277650833130e-02 -2.466943114995956421e-01 1.587325707077980042e-02 3.062804602086544037e-02 -1.039095968008041382e-02 -1.109873428940773010e-01 1.824789494276046753e-01 -1.776003092527389526e-01 -6.562732160091400146e-02 -1.620156764984130859e-01 1.510431021451950073e-01 -2.247201651334762573e-01 -7.545957714319229126e-02 4.833493009209632874e-02 1.845791339874267578e-01 -2.523413598537445068e-01 3.541269004344940186e-01 -1.386078447103500366e-01 2.474601939320564270e-02 -1.680622100830078125e-01 -3.111321032047271729e-01 3.006009757518768311e-02 -1.436804234981536865e-01 -2.482599020004272461e-01 -7.341092079877853394e-02 3.549591079354286194e-02 2.613375708460807800e-02 1.288497596979141235e-01 2.745263576507568359e-01 -2.023023962974548340e-01 -2.675464749336242676e-01 -2.921156585216522217e-01
-1.603070199489593506e-01 -2.258040606975555420e-01 1.534819453954696655e-01 -2.502176463603973389e-01 -1.687691807746887207e-01 3.838163018226623535e-01 2.353413403034210205e-01 1.717634946107864380e-01 7.491260021924972534e-02 -2.116401642560958862e-01 1.014786511659622192e-01 1.739749759435653687e-01 -1.513674482703208923e-02 4.386885091662406921e-02 1.466117650270462036e-01 4.883245006203651428e-02 9.149681776762008667e-02 3.214258849620819092e-01 -2.487503886222839355e-01 -7.096550613641738892e-02 3.634538501501083374e-02 -1.782267093658447266e-01 -3.124006986618041992e-01 -1.550038903951644897e-01 -2.101656794548034668e-02 -5.260590463876724243e-02 -1.232005059719085693e-01 1.902697235345840454e-01 -5.537768080830574036e-02 -2.343545258045196533e-01 -4.054895788431167603e-02 -1.092351078987121582e-01
-1.936241090297698975e-01 -5.054759383201599121e-01 -8.615885674953460693e-02 4.104329645633697510e-02 2.742929756641387939e-01 1.342628598213195801e-01 1.315988898277282715e-01 -1.768562383949756622e-02 -6.492651253938674927e-02 5.879436805844306946e-02 -4.426928982138633728e-02 -1.207302287220954895e-01 -4.146800562739372253e-02 1.662230938673019409e-01 2.103613466024398804e-01 -2.723251581192016602e-01 1.072990447282791138e-01 1.871898397803306580e-02 7.404096424579620361e-02 5.442171171307563782e-02 -1.335139423608779907e-01 2.401834577322006226e-01 1.436750888824462891e-01 -1.513862758874893188e-01 -1.354335695505142212e-01 -5.966255441308021545e-02 -8.409545570611953735e-02 -2.222557514905929565e-01 -8.738081902265548706e-02 -3.660551309585571289e-01 -1.628835201263427734e-01 -1.706320196390151978e-01
1.172037422657012939e-01 -1.524705737829208374e-01 8.692865259945392609e-03 -1.379645317792892456e-01 1.259658485651016235e-01 1.275014411658048630e-02 -2.380342595279216766e-02 5.520637705922126770e-02 -1.011470481753349304e-01 -1.911888569593429565e-01 -1.828074455261230469e-02 -3.293495997786521912e-02 -2.121173143386840820e-01 1.270390897989273071e-01 3.354335427284240723e-01 -2.250764667987823486e-01 1.505637168884277344e-01 -1.461359262466430664e-01 1.007437705993652344e-01 -3.329715728759765625e-01 -2.854289114475250244e-01 -3.198120743036270142e-02 1.310429424047470093e-01 -4.028862714767456055e-01 -7.225818186998367310e-02 -5.608208850026130676e-02 2.861769497394561768e-01 1.625287681818008423e-01 1.411708146333694458e-01 -1.097995266318321228e-01 -1.609890758991241455e-01 -2.239263951778411865e-01
7.412809878587722778e-02 -1.332323253154754639e-01 2.088247798383235931e-02 -1.653578430414199829e-01 3.835798799991607666e-02 1.136094033718109131e-01 5.293905362486839294e-02 -2.776190936565399170e-01 1.933351606130599976e-01 -1.469049509614706039e-02 2.619739174842834473e-01 2.260654419660568237e-01 1.711224764585494995e-02 -2.770745195448398590e-02 6.916587799787521362e-02 9.640394710004329681e-03 7.108215987682342529e-02 2.359289079904556274e-01 -5.225795507431030273e-02 -1.981647163629531860e-01 -2.801350355148315430e-01 -2.880570478737354279e-02 -1.803336739540100098e-01 1.032027825713157654e-01 1.977341324090957642e-01 8.405437320470809937e-02 -1.704993546009063721e-01 1.795811504125595093e-01 -2.810512781143188477e-01 -5.069271102547645569e-02 -4.735627174377441406e-01 -2.301251292228698730e-01
6.093819811940193176e-02 -1.597840785980224609e-01 5.269202403724193573e-03 -3.546459600329399109e-02 2.390580624341964722e-01 1.466459184885025024e-01 3.894062712788581848e-02 8.593565970659255981e-02 -2.375157326459884644e-01 1.806553602218627930e-01 -5.544735863804817200e-02 3.605300188064575195e-02 -3.551786243915557861e-01 3.069309890270233154e-01 3.593190610408782959e-01 -1.553405821323394775e-02 2.681716978549957275e-01 -1.327264904975891113e-01 -2.785567939281463623e-01 -8.960738778114318848e-02 -8.408841490745544434e-02 -2.969815731048583984e-01 -9.125316143035888672e-02 -1.683247042819857597e-03 -1.781975328922271729e-01 -5.981317162513732910e-02 -2.000245749950408936e-01 1.906445473432540894e-01 8.899529278278350830e-02 -2.050323784351348877e-02 -1.697885245084762573e-02 -1.992742270231246948e-01
6.477155536413192749e-02 -2.655945718288421631e-01 -5.030369013547897339e-02 -2.918694168329238892e-02 9.613479673862457275e-02 2.727173864841461182e-01 1.668206602334976196e-01 7.530339062213897705e-02 -3.634399473667144775e-01 -2.760136425495147705e-01 1.327411383390426636e-01 2.564543187618255615e-01 6.908356398344039917e-02 2.989082038402557373e-01 9.015654027462005615e-02 -1.404250273481011391e-03 -3.221006095409393311e-01 -1.271800696849822998e-01 -1.994077712297439575e-01 -2.050954252481460571e-01 -1.907621920108795166e-01 -1.447028517723083496e-01 -6.045107543468475342e-02 5.699903145432472229e-02 -1.595075591467320919e-03 -2.712301313877105713e-01 4.317492246627807617e-02 1.657247394323348999e-01 2.311992691829800606e-03 -4.051367565989494324e-02 1.885479837656021118e-01 6.912153214216232300e-02
4.824203252792358398e-02 -2.253799289464950562e-01 -1.171101182699203491e-01 -1.796815693378448486e-01 -1.888766735792160034e-01 4.425733387470245361e-01 -9.201095253229141235e-02 1.003052517771720886e-01 -6.618268042802810669e-02 7.859140634536743164e-02 2.099739462137222290e-01 2.543879300355911255e-02 -3.992479741573333740e-01 9.707771241664886475e-02 3.107814490795135498e-01 -1.642603129148483276e-01 7.637950778007507324e-02 4.728682339191436768e-02 7.779796421527862549e-02 -1.089692488312721252e-01 -1.311586946249008179e-01 -1.303012520074844360e-01 -7.273096591234207153e-03 -1.698735952377319336e-01 -1.421919912099838257e-01 -1.279259771108627319e-01 8.011820912361145020e-02 -5.633734539151191711e-02 -9.362031705677509308e-03 -3.046098351478576660e-01 -2.319364398717880249e-01 1.455596089363098145e-01
8.069451898336410522e-02 -1.736729741096496582e-01 -2.203290723264217377e-02 -1.627405434846878052e-01 4.233923852443695068e-01 4.098064899444580078e-01 -4.707380011677742004e-02 1.577060073614120483e-01 9.060956537723541260e-02 -1.369533240795135498e-01 2.989924512803554535e-03 3.238693177700042725e-01 -2.532115280628204346e-01 4.910881817340850830e-02 6.329955905675888062e-02 -1.494183987379074097e-01 2.257490754127502441e-01 -3.047373704612255096e-02 -1.088922023773193359e-01 5.332595854997634888e-02 -2.706573605537414551e-01 4.739432409405708313e-02 1.465173363685607910e-01 -7.038194686174392700e-02 -1.939435750246047974e-01 7.059079408645629883e-02 4.992677271366119385e-02 -1.855705678462982178e-02 1.447733789682388306e-01 -2.734437584877014160e-01 -1.305623799562454224e-01 -1.030196025967597961e-01
2.391771972179412842e-02 -2.129359990358352661e-01 -1.737336963415145874e-01 -6.361735612154006958e-02 -9.679912589490413666e-03 1.762830317020416260e-01 8.638003468513488770e-02 -6.430718302726745605e-02 -3.176558315753936768e-01 -7.936812937259674072e-02 2.180286645889282227e-01 -6.631921231746673584e-02 1.663389652967453003e-01 9.051623195409774780e-02 2.754480242729187012e-01 -1.681090891361236572e-01 -7.322789728641510010e-02 1.966943591833114624e-01 9.702999889850616455e-02 2.377587854862213135e-01 -2.012418508529663086e-01 -1.403421759605407715e-01 -2.203413099050521851e-01 -3.032351434230804443e-01 5.275715142488479614e-03 -1.438083052635192871e-01 1.000308692455291748e-01 2.162905186414718628e-01 -7.593882828950881958e-02 -4.214038550853729248e-01 5.799840390682220459e-02 -5.528861284255981445e-02
-1.452594716101884842e-02 -4.073582887649536133e-01 3.370806574821472168e-02 9.763693064451217651e-02 -1.120654866099357605e-01 1.399853453040122986e-02 -1.029354333877563477e-01 -1.023517996072769165e-01 -7.789114117622375488e-02 3.472352772951126099e-02 -5.999692901968955994e-02 5.444266647100448608e-02 1.918542012572288513e-02 2.364905774593353271e-01 2.599353790283203125e-01 -8.297962695360183716e-02 3.563188314437866211e-01 1.331816911697387695e-01 -6.899538636207580566e-02 -6.066185608506202698e-02 -3.521939218044281006e-01 -9.515234082937240601e-02 -7.173895835876464844e-02 -2.965869903564453125e-01 -8.425785601139068604e-02 -3.794205188751220703e-01 4.921912113786675036e-05 8.290349692106246948e-02 1.248482465744018555e-01 -2.071586251258850098e-01 -1.969417631626129150e-01 -1.010091230273246765e-01
-1.299806088209152222e-01 3.588533028960227966e-02 2.421829104423522949e-02 -1.363302171230316162e-01 1.751495003700256348e-01 4.166132509708404541e-01 3.697782382369041443e-02 6.941038370132446289e-02 -5.277794972062110901e-02 -3.010289371013641357e-01 -5.151868984103202820e-02 2.745953500270843506e-01 -2.411974072456359863e-01 1.956066042184829712e-01 -1.698691248893737793e-01 2.502110302448272705e-01 7.395336776971817017e-02 2.458649575710296631e-01 -2.198643982410430908e-01 -2.139015942811965942e-01 -6.536557525396347046e-02 2.254603505134582520e-01 -1.116785928606987000e-01 8.282321691513061523e-02 1.710065901279449463e-01 7.742135226726531982e-02 5.857760831713676453e-02 6.289067864418029785e-02 -1.067144982516765594e-02 -3.090112209320068359e-01 -1.127678975462913513e-01 -8.639274537563323975e-02
-1.743331253528594971e-01 -2.475202530622482300e-01 -2.851793766021728516e-01 -5.030802637338638306e-02 -7.145988196134567261e-02 3.477415814995765686e-02 5.042664334177970886e-02 -1.186492741107940674e-01 -3.034622669219970703e-01 5.416676029562950134e-02 3.577536344528198242e-02 -4.855835810303688049e-02 -5.691425129771232605e-02 1.758169084787368774e-01 3.034638464450836182e-01 -2.883535325527191162e-01 -1.018741950392723083e-01 9.514269977807998657e-02 5.066532269120216370e-02 -1.505001187324523926e-01 -1.846750378608703613e-01 8.210393786430358887e-02 -6.595297157764434814e-02 2.558307945728302002e-01 1.260351985692977905e-01 -1.758352667093276978e-01 -2.559052705764770508e-01 1.789265684783458710e-02 7.124152779579162598e-02 -4.276109635829925537e-01 -1.052834242582321167e-01 1.630422025918960571e-01
3.450646623969078064e-02 1.503811627626419067e-01 2.738814949989318848e-01 -1.167170330882072449e-01 6.873836368322372437e-02 3.567771986126899719e-02 1.028800196945667267e-02 1.535211950540542603e-01 -1.519270539283752441e-01 3.386361151933670044e-02 1.178088262677192688e-01 -3.088726429268717766e-03 -2.278714329004287720e-01 2.395440638065338135e-01 3.399266600608825684e-01 -2.688236534595489502e-01 8.454840630292892456e-02 2.513721883296966553e-01 -3.006701469421386719e-01 -2.304802089929580688e-01 -2.027118057012557983e-01 1.986233741044998169e-01 -3.510505333542823792e-02 -1.394412219524383545e-01 -9.874567389488220215e-02 -3.543455898761749268e-02 -2.024997472763061523e-01 8.167408406734466553e-02 -2.053997293114662170e-02 -3.347582817077636719e-01 -1.907660216093063354e-01 -2.953107235953211784e-03
-1.655601859092712402e-01 -1.551029384136199951e-01 4.152263700962066650e-02 -2.976610064506530762e-01 -4.185121797490864992e-04 1.146598905324935913e-01 1.144905611872673035e-01 -3.592458367347717285e-01 -2.468470111489295959e-02 -2.429479509592056274e-01 -7.076576352119445801e-02 1.617779135704040527e-01 -4.476660490036010742e-02 8.570853620767593384e-02 -2.053047269582748413e-01 2.584327198565006256e-02 2.027450948953628540e-01 -9.601183980703353882e-02 -2.133261263370513916e-01 -1.348884850740432739e-01 -4.065258204936981201e-01 2.399275451898574829e-01 -1.050324141979217529e-01 -2.012772262096405029e-01 1.010535210371017456e-01 2.588707506656646729e-01 -8.341584354639053345e-02 9.141770750284194946e-02 -1.196705996990203857e-01 9.944684803485870361e-02 -2.114905267953872681e-01 -1.001662686467170715e-01
2.215943932533264160e-01 3.205924853682518005e-02 2.147519737482070923e-01 -1.826011985540390015e-01 9.119240194559097290e-02 5.250758305191993713e-02 -2.853855118155479431e-02 -2.747281193733215332e-01 -1.453981697559356689e-01 -3.066403269767761230e-01 -6.727185845375061035e-02 1.754023879766464233e-01 2.771975472569465637e-03 2.078731358051300049e-01 9.466286003589630127e-02 -2.230690419673919678e-01 -1.321942508220672607e-01 -1.530481576919555664e-01 -2.006606161594390869e-01 -1.957403421401977539e-01 -3.644976317882537842e-01 -4.361485689878463745e-02 -2.159951478242874146e-01 -1.894628442823886871e-02 -1.700972914695739746e-01 1.291964501142501831e-01 -3.020572066307067871e-01 9.931736439466476440e-02 2.338509261608123779e-02 -2.232821732759475708e-01 1.058535948395729065e-01 -1.451116055250167847e-01
9.170980006456375122e-02 -4.775031283497810364e-02 1.071767807006835938e-01 -1.496419757604598999e-01 2.118311971426010132e-01 4.667652249336242676e-01 2.016114741563796997e-01 -1.017887443304061890e-01 1.037515625357627869e-01 -9.980139136314392090e-02 -8.803708106279373169e-02 2.011667191982269287e-01 -2.949303984642028809e-01 1.701444834470748901e-01 7.081945985555648804e-02 2.109795659780502319e-01 3.919103741645812988e-01 -2.004793733358383179e-01 3.810898214578628540e-02 -3.177959844470024109e-02 -1.285902783274650574e-02 -2.727851457893848419e-02 -1.078354865312576294e-01 1.126041039824485779e-01 6.401967839337885380e-04 -1.413004696369171143e-01 1.696652024984359741e-01 3.302077762782573700e-03 -5.199308693408966064e-02 -3.330843746662139893e-01 8.742754906415939331e-02 -1.255148947238922119e-01
-3.047023415565490723e-01 -2.278625592589378357e-02 -2.736911177635192871e-02 1.714127212762832642e-01 2.727283537387847900e-01 2.575523555278778076e-01 5.992610380053520203e-02 -6.830827891826629639e-02 -6.457652151584625244e-02 -1.350123584270477295e-01 -2.173225134611129761e-01 2.943527996540069580e-01 -2.337389588356018066e-01 7.542114704847335815e-02 1.602975279092788696e-01 -2.668733000755310059e-01 -1.153353042900562286e-02 -6.079844757914543152e-02 -1.559890955686569214e-01 -7.031951099634170532e-02 -1.622713655233383179e-01 -8.853025734424591064e-02 -8.471725136041641235e-02 -3.608866035938262939e-02 -4.376524984836578369e-01 -2.037503570318222046e-02 1.344158947467803955e-01 5.013667419552803040e-02 1.511368900537490845e-01 -2.055054605007171631e-01 -2.461626976728439331e-01 -7.859625853598117828e-03
-2.058836370706558228e-01 -3.810655698180198669e-02 -5.667533725500106812e-03 1.911749094724655151e-01 -1.010407283902168274e-01 5.874116718769073486e-02 -1.680327020585536957e-02 -1.167863160371780396e-01 -2.089396715164184570e-01 2.005575895309448242e-01 -1.684136129915714264e-02 1.850601136684417725e-01 -2.141054570674896240e-01 2.516680657863616943e-01 3.700535595417022705e-01 2.289849705994129181e-02 4.389369487762451172e-01 -6.513744592666625977e-02 -1.471630334854125977e-01 -2.628818750381469727e-01 -2.752148509025573730e-01 -6.195786967873573303e-02 -1.525580435991287231e-01 -1.913516372442245483e-01 3.411891171708703041e-03 -6.838899105787277222e-02 -6.848002970218658447e-02 1.130769588053226471e-02 1.043651252985000610e-01 -2.465628087520599365e-01 -1.358511149883270264e-01 -1.248460542410612106e-02
-5.998297929763793945e-01 -2.557534873485565186e-01 -1.136066392064094543e-02 -1.616267710924148560e-01 2.108223140239715576e-01 1.991759389638900757e-01 1.813875734806060791e-01 -4.289232939481735229e-02 1.043926700949668884e-01 1.997934281826019287e-01 3.317835181951522827e-02 -9.453515708446502686e-02 -6.980568170547485352e-02 2.423372492194175720e-02 -7.923215627670288086e-02 5.934263393282890320e-02 1.791425943374633789e-01 9.613808989524841309e-02 -1.006653681397438049e-01 -2.429504841566085815e-01 -1.518524140119552612e-01 2.182736098766326904e-01 2.851877175271511078e-02 -1.511794328689575195e-01 -1.046921685338020325e-01 4.448118060827255249e-02 -2.352807857096195221e-02 -1.283333152532577515e-01 -9.493181109428405762e-02 -1.998313665390014648e-01 -1.551247835159301758e-01 -2.138618230819702148e-01
-2.747318148612976074e-01 -2.939638793468475342e-01 2.280842214822769165e-01 -3.894469738006591797e-01 -1.293630599975585938e-01 2.595335841178894043e-01 -1.923895813524723053e-02 1.726724505424499512e-01 1.942166239023208618e-01 -2.247048467397689819e-01 -1.656905934214591980e-02 2.133569680154323578e-02 -1.586512923240661621e-01 1.129224449396133423e-01 2.171802967786788940e-01 1.105539798736572266e-01 -2.030091546475887299e-02 1.992733776569366455e-01 -1.859224736690521240e-01 -9.295401722192764282e-02 -2.091997116804122925e-01 2.733708359301090240e-03 -2.240039706230163574e-01 -2.175986915826797485e-01 2.591464295983314514e-02 -1.380654126405715942e-01 6.797957420349121094e-02 -1.416307240724563599e-01 3.749040514230728149e-02 -2.162978947162628174e-01 -9.166927635669708252e-02 -9.082122147083282471e-02
4.098698124289512634e-02 -3.732781708240509033e-01 -2.760333716869354248e-01 -1.158362403512001038e-01 1.156609207391738892e-01 4.192184805870056152e-01 7.567419111728668213e-02 -2.969352900981903076e-01 -3.456676378846168518e-03 1.029434353113174438e-01 -8.075699210166931152e-02 -5.693161860108375549e-02 -2.992429435253143311e-01 7.261863350868225098e-02 1.190179437398910522e-01 3.805686533451080322e-02 -5.719047784805297852e-02 8.564054965972900391e-02 -3.528981208801269531e-01 1.869792491197586060e-01 -1.795118004083633423e-01 7.913893461227416992e-02 -1.890163719654083252e-01 -2.921553701162338257e-02 -3.777053207159042358e-02 -5.439434200525283813e-02 -1.468615233898162842e-01 1.167867630720138550e-01 7.881067693233489990e-02 4.491691291332244873e-02 -2.342578321695327759e-01 -8.761821687221527100e-02
8.057448267936706543e-02 -2.398394197225570679e-01 9.245293587446212769e-02 1.641364991664886475e-01 7.567733526229858398e-02 3.127615451812744141e-01 2.562053203582763672e-01 8.784621953964233398e-02 -2.730556726455688477e-01 2.401167713105678558e-02 -1.414575725793838501e-01 1.660820096731185913e-01 -8.512382954359054565e-02 2.318223118782043457e-01 5.642037987709045410e-01 -1.805232018232345581e-01 4.945528134703636169e-02 -3.631075844168663025e-02 -8.947852253913879395e-02 -2.330113500356674194e-01 -1.008475571870803833e-01 9.179881960153579712e-02 -5.544536560773849487e-02 1.370704770088195801e-01 1.540455818176269531e-01 1.590189933776855469e-01 -6.267084181308746338e-02 1.079624444246292114e-01 -9.818250685930252075e-02 -5.414289981126785278e-02 5.273973196744918823e-02 4.981838911771774292e-02
-9.664623066782951355e-03 -2.105476520955562592e-02 -1.406940668821334839e-01 8.262029290199279785e-02 7.564121857285499573e-03 4.046715795993804932e-01 5.740582942962646484e-01 1.501235663890838623e-01 3.787255287170410156e-02 -4.756153374910354614e-02 -4.423492774367332458e-02 7.223949581384658813e-02 -1.553025376051664352e-02 9.822990745306015015e-02 4.613412022590637207e-01 -8.398155868053436279e-02 6.318465620279312134e-02 1.019617915153503418e-01 -4.007686674594879150e-02 -1.509272158145904541e-01 -2.009179741144180298e-01 1.138791907578706741e-02 4.144100844860076904e-02 -9.276975691318511963e-02 9.755460172891616821e-02 -3.800969198346138000e-02 -4.234500229358673096e-02 2.491822540760040283e-01 -1.378951966762542725e-01 -9.105865657329559326e-02 -6.100897490978240967e-02 -1.443089991807937622e-01
5.042323842644691467e-02 -8.428372442722320557e-02 1.700797975063323975e-01 -2.052186280488967896e-01 -1.007976755499839783e-01 -7.914292626082897186e-03 -1.148810535669326782e-01 -2.008402049541473389e-01 -8.611719310283660889e-02 -2.188498228788375854e-01 7.258761208504438400e-03 1.554983258247375488e-01 -2.864104211330413818e-01 1.311213672161102295e-01 1.955809593200683594e-01 -5.736350268125534058e-02 2.341187149286270142e-01 4.578999802470207214e-02 8.106736093759536743e-02 -1.194665059447288513e-01 -4.203642308712005615e-01 2.418374419212341309e-01 -3.670515120029449463e-01 -3.362378776073455811e-01 9.868653118610382080e-02 -1.116106435656547546e-01 6.518550962209701538e-02 1.318252235651016235e-01 7.311957329511642456e-02 -1.174602136015892029e-01 7.433210313320159912e-02 -7.762996852397918701e-02
1.845864057540893555e-01 -2.944002151489257812e-01 7.383579760789871216e-02 -3.507179021835327148e-01 1.529671698808670044e-01 1.114010512828826904e-01 6.167208030819892883e-02 4.121251549804583192e-05 -1.763063967227935791e-01 -1.757493019104003906e-01 2.363428287208080292e-02 3.113382458686828613e-01 -3.285683691501617432e-01 5.275363801047205925e-04 7.606813311576843262e-02 -6.451903283596038818e-02 1.171238124370574951e-01 1.010163798928260803e-01 -2.620954765006899834e-04 -2.103913724422454834e-01 8.516953885555267334e-02 3.918532133102416992e-01 -1.880971491336822510e-01 -2.088505178689956665e-01 4.114993847906589508e-03 -8.447553962469100952e-02 -8.016443997621536255e-02 1.634593755006790161e-01 2.042856067419052124e-02 -2.891681790351867676e-01 -2.489074133336544037e-02 2.963832579553127289e-02
-1.804715096950531006e-01 -2.739348709583282471e-01 3.024353981018066406e-01 -9.475987404584884644e-02 2.061038166284561157e-01 1.101384684443473816e-01 8.759313821792602539e-02 -1.081485599279403687e-01 -1.931217610836029053e-01 -4.628146439790725708e-02 1.861513778567314148e-02 1.802751421928405762e-02 -7.598173618316650391e-02 1.815588176250457764e-01 2.378380894660949707e-01 1.338851749897003174e-01 -2.363759726285934448e-01 7.403582334518432617e-02 -1.806823909282684326e-02 -8.744452893733978271e-02 -1.359904557466506958e-01 9.185516834259033203e-02 -3.474286496639251709e-01 1.948444992303848267e-01 3.834073618054389954e-02 1.566190421581268311e-01 -3.356774896383285522e-02 4.839238822460174561e-01 4.656349122524261475e-02 -1.497422009706497192e-01 1.096000615507364273e-02 -1.538744717836380005e-01
-1.248261481523513794e-01 -5.344126224517822266e-01 -7.035787403583526611e-02 2.376796007156372070e-01 -2.709152176976203918e-02 2.402205020189285278e-01 8.009690046310424805e-02 2.148678898811340332e-01 -5.930238962173461914e-02 -3.754256526008248329e-03 -9.110818617045879364e-03 4.652417078614234924e-02 -7.325216382741928101e-02 2.416377514600753784e-01 3.347193300724029541e-01 -7.008492201566696167e-02 -1.471187323331832886e-01 -1.038688570261001587e-01 8.999700099229812622e-02 2.786444313824176788e-02 -1.593975573778152466e-01 3.416825458407402039e-02 -2.357054036110639572e-04 1.656936295330524445e-02 -1.270390897989273071e-01 -5.491915345191955566e-02 -1.432693004608154297e-01 2.145995795726776123e-01 -1.228813827037811279e-01 -3.515202105045318604e-01 -2.118894159793853760e-01 -4.917738586664199829e-02
-2.516727894544601440e-02 -5.456778779625892639e-02 -8.914006501436233521e-02 -9.763353504240512848e-03 7.457852363586425781e-03 3.664181232452392578e-01 3.310350775718688965e-01 1.294679194688796997e-01 -1.366351097822189331e-01 -1.426019072532653809e-01 -1.091800630092620850e-01 8.368901163339614868e-02 1.767332106828689575e-02 1.002072989940643311e-01 4.827567338943481445e-01 -8.725287765264511108e-02 8.645172417163848877e-02 1.313728839159011841e-01 -1.096936836838722229e-01 2.442182227969169617e-02 -1.838375478982925415e-01 1.011482253670692444e-01 2.027492038905620575e-02 -1.984831541776657104e-01 1.172273233532905579e-01 3.140961006283760071e-02 -1.011360809206962585e-01 4.242239892482757568e-01 -1.980246603488922119e-01 -1.202154308557510376e-01 -1.187134347856044769e-02 -1.969995647668838501e-01
5.678302422165870667e-02 -1.292989403009414673e-02 2.388044595718383789e-01 -2.033048719167709351e-01 1.809085011482238770e-01 1.110770106315612793e-01 -3.022899664938449860e-02 -9.307248145341873169e-02 2.362407594919204712e-01 9.225112386047840118e-03 2.323840931057929993e-02 3.127756528556346893e-03 -3.025884330272674561e-01 9.644976258277893066e-02 3.900680840015411377e-01 -1.761641502380371094e-01 4.427143558859825134e-02 8.480705320835113525e-02 -2.537101805210113525e-01 -3.085070475935935974e-02 -4.560852646827697754e-01 3.278781101107597351e-02 1.495601087808609009e-01 -1.146970465779304504e-01 -1.808679252862930298e-01 -8.107585459947586060e-02 2.013686150312423706e-01 5.130821093916893005e-02 3.190783411264419556e-02 -2.669455409049987793e-01 -4.790512844920158386e-02 -1.642725020647048950e-01
2.361704781651496887e-02 -7.167934905737638474e-03 2.751336693763732910e-01 -3.426053524017333984e-01 4.031743854284286499e-02 1.519189924001693726e-01 -8.312530815601348877e-03 1.415649503469467163e-01 -1.076009199023246765e-01 4.599557444453239441e-02 3.374889194965362549e-01 2.941525541245937347e-02 -1.835006624460220337e-01 2.977101206779479980e-01 6.466562300920486450e-02 -2.417076677083969116e-01 -9.923840407282114029e-04 1.480775326490402222e-01 -2.972337603569030762e-01 -2.143363803625106812e-01 -2.766555845737457275e-01 7.278997451066970825e-02 5.319291725754737854e-03 -2.357326075434684753e-02 -1.958648711442947388e-01 -3.722340613603591919e-02 -9.198303520679473877e-02 1.605602800846099854e-01 7.338266819715499878e-02 -3.073251247406005859e-01 1.998524926602840424e-02 -1.878159195184707642e-01
-6.311875581741333008e-02 4.044169187545776367e-02 -1.108631864190101624e-01 1.147634238004684448e-01 2.690014243125915527e-02 3.197386562824249268e-01 3.586963117122650146e-01 -3.220264986157417297e-02 -1.989536583423614502e-01 6.426306907087564468e-03 -1.311888247728347778e-01 7.145506888628005981e-02 -2.405005693435668945e-02 2.473986595869064331e-01 3.657659292221069336e-01 -6.545185297727584839e-02 5.238690972328186035e-02 2.673000097274780273e-01 -6.202913075685501099e-02 6.814442574977874756e-02 -2.050049453973770142e-01 2.161110043525695801e-01 4.881022498011589050e-02 -2.447153031826019287e-01 8.303485810756683350e-02 -1.136232838034629822e-01 -1.228693500161170959e-01 3.465349078178405762e-01 -1.630779504776000977e-01 -1.442525386810302734e-01 -9.768254309892654419e-02 -1.698583662509918213e-01
-2.653367519378662109e-01 -5.401263758540153503e-02 -1.160595342516899109e-01 -1.532516032457351685e-01 1.232777014374732971e-01 1.055912524461746216e-01 -1.708296500146389008e-02 -2.526868879795074463e-01 -3.314079046249389648e-01 -3.298667073249816895e-01 -2.445480823516845703e-01 6.904451549053192139e-02 -2.814431302249431610e-02 1.114442124962806702e-01 8.650721609592437744e-02 -6.627478450536727905e-02 -2.089659720659255981e-01 -1.438596099615097046e-01 -1.171588599681854248e-01 -5.828049033880233765e-03 -3.861048221588134766e-01 5.844065919518470764e-02 -7.949414849281311035e-02 -1.556842476129531860e-01 -3.634364306926727295e-01 1.037989407777786255e-01 -2.962609007954597473e-02 1.726676821708679199e-01 9.229718893766403198e-02 -9.876264631748199463e-02 -1.919518411159515381e-01 3.301242738962173462e-02
-1.901965290307998657e-01 -9.319581836462020874e-02 6.490508466958999634e-02 -1.651470363140106201e-01 -4.859758168458938599e-02 1.620416641235351562e-01 7.719875127077102661e-02 -1.951713413000106812e-01 -6.601733714342117310e-02 -8.658172935247421265e-02 2.455451041460037231e-01 2.384918183088302612e-01 -2.283908426761627197e-02 4.823906719684600830e-01 -5.046948045492172241e-02 9.340944141149520874e-02 5.433822050690650940e-03 -3.940871357917785645e-02 -8.758715540170669556e-02 -1.539752185344696045e-01 -8.619707077741622925e-02 2.800479829311370850e-01 1.628756336867809296e-02 -2.606199979782104492e-01 6.902632117271423340e-02 1.364566683769226074e-01 -1.059434842318296432e-02 3.863108456134796143e-01 -1.456825137138366699e-01 1.376272290945053101e-01 -2.358943521976470947e-01 -1.480245292186737061e-01
-8.678929507732391357e-02 -9.879777580499649048e-02 1.191068906337022781e-02 -1.629883795976638794e-01 6.023964658379554749e-02 2.268106937408447266e-01 -9.160191565752029419e-02 -2.574242651462554932e-01 -1.493711173534393311e-01 -2.650961577892303467e-01 -1.178318634629249573e-01 3.184241354465484619e-01 -8.768983930349349976e-02 7.078618556261062622e-02 1.111185103654861450e-01 1.081002652645111084e-01 1.217883601784706116e-01 -2.498288601636886597e-01 4.796152468770742416e-03 -1.474558115005493164e-01 -2.427490502595901489e-01 1.789542846381664276e-02 -4.183223247528076172e-01 -1.096605509519577026e-02 -3.045017719268798828e-01 -3.827104344964027405e-02 -2.150353975594043732e-02 -4.203801974654197693e-02 -7.254976779222488403e-02 -3.148277103900909424e-01 1.144793480634689331e-01 -1.854589134454727173e-01
-1.427148580551147461e-01 -1.635226607322692871e-01 -1.233867034316062927e-01 3.061400949954986572e-01 7.769295573234558105e-02 2.293122708797454834e-01 -5.427150055766105652e-02 -4.331194609403610229e-02 -7.059929519891738892e-02 -1.230847314000129700e-01 3.440370410680770874e-02 2.261620014905929565e-01 9.138995409011840820e-02 2.845439612865447998e-01 2.800267040729522705e-01 -1.574572622776031494e-01 -2.845445461571216583e-02 -2.570178806781768799e-01 5.652581527829170227e-02 -2.617223747074604034e-02 -3.784612715244293213e-01 -1.416967064142227173e-01 -7.512909919023513794e-02 -1.421456187963485718e-01 -2.331269532442092896e-01 -1.798619180917739868e-01 1.284239739179611206e-01 2.140745371580123901e-01 -2.138030678033828735e-01 -2.043464034795761108e-01 4.795875400304794312e-02 -1.296762675046920776e-01
-2.217164337635040283e-01 -2.580515742301940918e-01 -3.498944640159606934e-02 -1.651179492473602295e-01 3.921258449554443359e-01 5.358876287937164307e-02 4.612774029374122620e-02 -2.316899597644805908e-01 -5.421369522809982300e-02 -2.053784132003784180e-01 -1.281646043062210083e-01 -7.600700482726097107e-04 -1.183950975537300110e-01 5.556412041187286377e-02 9.290009737014770508e-02 -6.871857494115829468e-02 -1.028677895665168762e-01 -1.244620233774185181e-01 8.442997932434082031e-03 1.046569719910621643e-01 -2.676066458225250244e-01 1.659592613577842712e-02 -9.824606776237487793e-02 1.629322767257690430e-01 8.995528519153594971e-02 2.460442185401916504e-01 2.751081949099898338e-03 7.773600518703460693e-02 -3.197830319404602051e-01 -2.741641104221343994e-01 -3.669025003910064697e-01 -1.393108218908309937e-01
-6.873866915702819824e-02 -2.344341278076171875e-01 -1.056499853730201721e-01 -7.192505896091461182e-02 6.710220128297805786e-02 6.246412917971611023e-02 7.412760984152555466e-03 7.722861319780349731e-02 5.368702486157417297e-02 -4.026242196559906006e-01 1.507921516895294189e-01 1.125313118100166321e-01 -8.962535113096237183e-02 7.772799115628004074e-03 1.010219976305961609e-01 -3.554560244083404541e-01 1.218717768788337708e-01 -2.819170355796813965e-01 -2.134746611118316650e-01 -5.407437309622764587e-02 -2.066559046506881714e-01 1.892313957214355469e-01 -2.890228033065795898e-01 -1.876227706670761108e-01 -2.830621302127838135e-01 -7.192094624042510986e-02 3.002520203590393066e-01 1.278488934040069580e-01 -1.910400763154029846e-02 -5.102029442787170410e-02 -1.561597436666488647e-01 -7.276436686515808105e-02
4.868359863758087158e-02 -1.638759374618530273e-01 1.879581958055496216e-01 -6.599089503288269043e-02 -1.479658037424087524e-01 1.233730092644691467e-01 -1.777934581041336060e-01 -5.869453027844429016e-02 -5.130155757069587708e-02 -1.034137234091758728e-01 -6.581722199916839600e-02 -1.092328131198883057e-01 -1.145314648747444153e-01 3.094535768032073975e-01 3.437607288360595703e-01 -1.177148893475532532e-02 3.313236534595489502e-01 3.005643784999847412e-01 -1.719827502965927124e-01 -2.479651868343353271e-01 -3.166917860507965088e-01 -1.001928895711898804e-01 -2.397762238979339600e-01 -2.386831790208816528e-01 1.152276024222373962e-01 -2.792118489742279053e-02 -7.259407546371221542e-03 4.094894230365753174e-02 -1.567105799913406372e-01 -2.964321523904800415e-02 -1.005089432001113892e-01 -1.866630762815475464e-01
-2.069824486970901489e-01 -2.091842144727706909e-01 -8.473622798919677734e-02 -2.034507840871810913e-01 2.850795388221740723e-01 1.790445297956466675e-01 5.522068589925765991e-03 1.415861696004867554e-01 -9.291748702526092529e-02 -1.725631058216094971e-01 -4.727272689342498779e-02 8.174100518226623535e-02 -1.621780097484588623e-01 1.575570851564407349e-01 1.666974127292633057e-01 -3.014761805534362793e-01 -7.045328617095947266e-02 9.679041057825088501e-02 -1.839715838432312012e-01 3.236572444438934326e-02 -3.283120989799499512e-01 2.857061661779880524e-02 -1.477462351322174072e-01 -2.722874879837036133e-01 4.477123729884624481e-03 1.627661660313606262e-02 -7.812025398015975952e-02 -2.213652729988098145e-01 2.332643419504165649e-01 -1.320106834173202515e-01 7.105182111263275146e-02 -3.580730259418487549e-01
-3.264718949794769287e-01 -3.189015686511993408e-01 -1.364013850688934326e-01 2.035269588232040405e-01 7.071852684020996094e-02 1.678339242935180664e-01 -4.772419854998588562e-02 4.081986844539642334e-02 -9.479244798421859741e-02 6.268025189638137817e-02 -4.136194661259651184e-02 6.244413927197456360e-02 -1.606145650148391724e-01 2.921921014785766602e-01 2.452860921621322632e-01 -7.538715843111276627e-03 -1.821780949831008911e-01 -7.930127531290054321e-02 1.606770455837249756e-01 -1.313752532005310059e-01 -3.461070954799652100e-01 1.638988405466079712e-01 -5.188789963722229004e-02 2.757978737354278564e-01 -8.306404203176498413e-02 4.263771325349807739e-02 -2.588362991809844971e-01 -9.798186831176280975e-03 -1.296881288290023804e-01 -2.230335026979446411e-01 -2.209011614322662354e-01 -7.431169599294662476e-02
-2.122718095779418945e-01 -5.012201070785522461e-01 -2.125297039747238159e-01 1.216047927737236023e-01 -1.121335700154304504e-01 2.860921621322631836e-01 -9.341685473918914795e-02 -3.634147718548774719e-02 -3.222161205485463142e-03 8.495522290468215942e-02 -4.785590339452028275e-03 -1.985646970570087433e-02 -8.244567364454269409e-02 2.151072621345520020e-01 2.140240520238876343e-01 -7.945312559604644775e-02 -3.890234231948852539e-02 -1.645476520061492920e-01 1.065451055765151978e-01 -3.018068615347146988e-03 -3.854532241821289062e-01 2.846592105925083160e-02 -2.100497111678123474e-02 9.411537647247314453e-02 1.218143254518508911e-01 -1.502941101789474487e-01 6.395062059164047241e-02 2.349772118031978607e-02 -3.168046474456787109e-02 -3.748174607753753662e-01 -1.948445886373519897e-01 -7.938062399625778198e-02
-2.185061126947402954e-01 -1.618150323629379272e-01 3.706099838018417358e-02 -3.553301692008972168e-01 -1.404990851879119873e-01 3.731326758861541748e-01 -1.074219569563865662e-01 -1.063920333981513977e-01 1.702925264835357666e-01 -2.830558419227600098e-01 9.646336734294891357e-02 -2.854893915355205536e-03 -3.789624273777008057e-01 1.154242157936096191e-01 6.504154950380325317e-02 -1.996236667037010193e-02 -1.516010798513889313e-02 3.336268290877342224e-02 -1.742558628320693970e-01 1.100500486791133881e-02 -4.701421782374382019e-02 1.392763704061508179e-01 -1.747228503227233887e-01 -2.971183061599731445e-01 6.443257629871368408e-02 -1.790713071823120117e-01 -3.111798316240310669e-02 -2.174702845513820648e-02 7.118967920541763306e-02 -3.093610703945159912e-01 -1.045941859483718872e-01 1.224630698561668396e-01
8.248459547758102417e-02 -3.205166459083557129e-01 -4.578157886862754822e-02 1.267247349023818970e-01 7.773488014936447144e-02 5.142046213150024414e-01 -1.708837896585464478e-01 -8.516284823417663574e-02 5.485582724213600159e-02 -6.043224036693572998e-02 1.844405233860015869e-01 2.323742955923080444e-01 -2.407480031251907349e-01 1.608965843915939331e-01 4.881682619452476501e-02 1.683942228555679321e-02 8.189743012189865112e-02 -2.286806106567382812e-01 -6.262510269880294800e-02 -2.676174417138099670e-02 -5.656912177801132202e-02 1.359548568725585938e-01 -6.425169110298156738e-02 -1.124897077679634094e-01 -1.464067101478576660e-01 1.139969304203987122e-01 -6.260464340448379517e-02 1.231378540396690369e-01 1.325780302286148071e-01 -3.709489405155181885e-01 2.633257210254669189e-01 -6.384942680597305298e-02
7.980947196483612061e-02 -5.823510289192199707e-01 1.993638277053833008e-02 -1.748085170984268188e-01 -7.376845180988311768e-02 2.890948653221130371e-01 1.660218983888626099e-01 7.097678631544113159e-02 2.120678424835205078e-01 -1.281642019748687744e-01 -4.982317984104156494e-02 1.010579094290733337e-01 -1.276570111513137817e-01 2.010980248451232910e-01 -2.588802948594093323e-02 1.596020720899105072e-02 2.125795930624008179e-01 5.501146614551544189e-02 -2.393816709518432617e-01 -1.424451768398284912e-01 9.462667256593704224e-02 -7.725868374109268188e-02 -2.340714037418365479e-01 -8.136872947216033936e-02 8.788364380598068237e-02 -2.527202013880014420e-03 -1.987972259521484375e-01 1.999286264181137085e-01 9.055143594741821289e-02 -2.596358060836791992e-01 6.551350653171539307e-02 -3.000413626432418823e-02
-1.018226593732833862e-01 -1.515904963016510010e-01 1.160460710525512695e-01 -2.380518615245819092e-01 1.486604511737823486e-01 4.033433496952056885e-01 3.032020926475524902e-01 -1.405399143695831299e-01 -3.604687750339508057e-01 2.902364172041416168e-02 1.096621751785278320e-01 -4.620579257607460022e-02 -1.111643016338348389e-01 3.248203098773956299e-01 -9.391836076974868774e-02 3.592247143387794495e-02 -4.789577424526214600e-02 1.632500253617763519e-02 -3.260352881625294685e-03 -1.156587451696395874e-01 -2.863585948944091797e-01 2.971257865428924561e-01 -2.450158894062042236e-01 -1.581516265869140625e-01 3.900301456451416016e-02 8.665900677442550659e-02 9.285454638302326202e-03 -1.320279086939990520e-03 -1.602145470678806305e-02 -1.246082708239555359e-01 1.695826351642608643e-01 4.681256040930747986e-02
-1.441642045974731445e-01 -3.972450792789459229e-01 3.672723099589347839e-02 5.792048200964927673e-02 -2.287644706666469574e-02 3.197561800479888916e-01 2.033062279224395752e-01 1.978268772363662720e-01 -1.485310345888137817e-01 -5.617410689592361450e-02 -8.563341200351715088e-02 -1.781853288412094116e-01 -1.740376204252243042e-01 -4.354133270680904388e-03 2.849344015121459961e-01 -9.371535480022430420e-02 -2.592909634113311768e-01 -2.917885221540927887e-02 7.998640835285186768e-02 -1.323985010385513306e-01 -2.549641132354736328e-01 1.503020226955413818e-01 6.478755921125411987e-02 4.264267906546592712e-02 -1.451778113842010498e-01 6.054737791419029236e-02 -7.313971221446990967e-02 9.293775260448455811e-02 2.412752434611320496e-02 -4.344151020050048828e-01 -1.753021627664566040e-01 6.717474758625030518e-02
6.261236965656280518e-02 4.816018790006637573e-02 -1.503146439790725708e-02 1.090850830078125000e-01 -2.832851558923721313e-02 -8.411316201090812683e-03 1.711358278989791870e-01 -1.224562227725982666e-01 -1.934015750885009766e-01 -2.836244702339172363e-01 -5.872973799705505371e-02 1.945970207452774048e-01 -1.185335367918014526e-01 2.818799614906311035e-01 1.463683843612670898e-01 1.306360401213169098e-02 -9.368473291397094727e-02 -1.387592703104019165e-01 -1.963761299848556519e-01 -2.886102497577667236e-01 -5.086057782173156738e-01 -1.526362150907516479e-01 -1.167389303445816040e-01 -8.906559646129608154e-02 -3.992611169815063477e-01 7.250475138425827026e-02 6.661319639533758163e-03 -1.300769275985658169e-03 -9.733968228101730347e-02 -1.733949333429336548e-01 3.999376296997070312e-02 5.414821207523345947e-02
-4.481824487447738647e-02 -2.959927618503570557e-01 -3.601501882076263428e-02 6.958809494972229004e-02 1.901803463697433472e-01 1.347973793745040894e-01 -1.475923508405685425e-01 1.714421957731246948e-01 1.484809676185250282e-03 -2.888557016849517822e-01 -2.297716885805130005e-01 1.455946266651153564e-01 1.555101871490478516e-01 7.968318462371826172e-02 2.928003072738647461e-01 -1.231511384248733521e-01 -3.335712850093841553e-02 1.197036430239677429e-01 -2.115715593099594116e-01 -4.244257137179374695e-02 -3.117247521877288818e-01 7.500386238098144531e-02 1.196035891771316528e-01 3.368446230888366699e-02 -4.510809108614921570e-02 -9.863983094692230225e-02 -2.937277778983116150e-02 4.141995608806610107e-01 -8.242385834455490112e-02 -6.586211174726486206e-02 -2.672092914581298828e-01 2.507932484149932861e-01
-2.509122788906097412e-01 -3.050429224967956543e-01 -2.686180733144283295e-02 -3.888952732086181641e-02 2.048237472772598267e-01 3.552211448550224304e-02 1.817490309476852417e-01 3.520202040672302246e-01 1.702661276794970036e-03 -3.635793924331665039e-02 -2.254860550165176392e-01 1.855086386203765869e-01 -1.052994057536125183e-01 4.021225124597549438e-02 4.138700067996978760e-01 -6.355614960193634033e-02 6.055950373411178589e-02 7.190972566604614258e-02 -1.928320825099945068e-01 -1.830072700977325439e-02 -3.876825049519538879e-02 2.702149096876382828e-03 -3.934839367866516113e-02 -7.463790476322174072e-02 -4.934483766555786133e-02 -1.340516060590744019e-01 -4.881169646978378296e-02 3.748957514762878418e-01 -1.989013850688934326e-01 -9.968986362218856812e-02 -2.944756746292114258e-01 -1.115374639630317688e-01
-3.527001738548278809e-01 -5.812159553170204163e-02 1.058195233345031738e-01 -1.579938977956771851e-01 -5.367020145058631897e-02 -1.986653059720993042e-01 6.715659052133560181e-02 -1.597738564014434814e-01 -1.433595083653926849e-02 -6.122489273548126221e-02 -8.179946243762969971e-02 1.487481035292148590e-02 -2.096636295318603516e-01 2.066595256328582764e-01 -5.099697038531303406e-02 -1.852854043245315552e-01 1.270514428615570068e-01 2.163883745670318604e-01 -2.042244523763656616e-01 -3.262220695614814758e-02 -5.288628935813903809e-01 1.479753851890563965e-01 -1.656656265258789062e-01 -3.177837133407592773e-01 9.052775800228118896e-02 6.426427513360977173e-02 -5.000241100788116455e-02 3.983616083860397339e-02 -2.258073985576629639e-01 -4.821708425879478455e-02 1.169559955596923828e-01 1.002333611249923706e-01
-1.107182875275611877e-01 -1.983243376016616821e-01 -1.186154410243034363e-02 4.793498665094375610e-02 -1.065048575401306152e-01 2.691980898380279541e-01 1.303815990686416626e-01 -9.955307096242904663e-02 1.711691617965698242e-01 -5.093684419989585876e-02 3.768593817949295044e-02 1.698604822158813477e-01 1.386377513408660889e-01 4.255909323692321777e-01 2.454808950424194336e-01 -1.201975271105766296e-01 -2.950058281421661377e-01 -2.567765414714813232e-01 -1.952278316020965576e-01 -1.811132878065109253e-01 -2.826437354087829590e-01 -1.880212724208831787e-01 -1.693765074014663696e-02 2.185471542179584503e-02 1.917318999767303467e-01 -4.884016513824462891e-02 -8.858058601617813110e-02 2.593874633312225342e-01 -9.581188857555389404e-02 -8.557919412851333618e-02 7.920844852924346924e-02 1.452295780181884766e-01
-8.468764834105968475e-03 -1.521914750337600708e-01 1.979333907365798950e-01 1.217393353581428528e-01 2.317725419998168945e-01 2.020207196474075317e-01 -1.034382656216621399e-01 -1.108542755246162415e-01 7.365284021943807602e-03 -2.118233591318130493e-01 2.058678865432739258e-01 -4.469935968518257141e-02 -2.183610498905181885e-01 -2.824118174612522125e-02 2.624288499355316162e-01 -2.076896053040400147e-04 3.933792412281036377e-01 1.466605663299560547e-01 -1.785135120153427124e-01 -8.024609833955764771e-02 -1.412081122398376465e-01 1.905319392681121826e-01 -2.384768277406692505e-01 -2.570127546787261963e-01 1.364679783582687378e-01 -1.433373093605041504e-01 -2.956819832324981689e-01 1.003372520208358765e-01 1.105987802147865295e-01 -1.919689588248729706e-02 -1.967040449380874634e-01 -1.300323754549026489e-01
-4.464496672153472900e-02 -3.813649415969848633e-01 -2.275058478116989136e-01 5.381764471530914307e-02 -1.704353541135787964e-01 7.972842454910278320e-02 -7.683590799570083618e-02 3.255587816238403320e-01 2.493699640035629272e-02 -1.769990026950836182e-01 3.742106631398200989e-02 -2.037831991910934448e-01 -9.696272015571594238e-02 2.742274701595306396e-01 2.233771681785583496e-01 -3.828549012541770935e-02 1.331415176391601562e-01 2.612924575805664062e-02 1.185411363840103149e-01 -2.045549899339675903e-01 -3.610756397247314453e-01 9.071868658065795898e-02 1.662700325250625610e-01 -2.888152748346328735e-02 -1.238785218447446823e-02 -7.979001849889755249e-02 -4.278964549303054810e-02 1.912505924701690674e-01 -2.246929109096527100e-01 -1.695836931467056274e-01 -1.341684609651565552e-01 -2.370807081460952759e-01
-5.143968015909194946e-02 -6.494085490703582764e-02 3.530116677284240723e-01 -1.241228282451629639e-01 4.057084769010543823e-02 7.838208973407745361e-02 1.072046905755996704e-01 1.388723999261856079e-01 -1.569651882164180279e-03 -1.600098907947540283e-01 8.032726496458053589e-02 -1.259976178407669067e-01 -8.773902058601379395e-02 2.368355989456176758e-01 4.773991182446479797e-02 -1.994272768497467041e-01 1.047346964478492737e-01 2.132522016763687134e-01 -4.183582961559295654e-01 -3.419496417045593262e-01 -2.422949671745300293e-01 7.628100365400314331e-02 2.082159370183944702e-01 3.319872543215751648e-02 -2.172990441322326660e-01 1.223333273082971573e-02 -8.652436733245849609e-02 2.297838181257247925e-01 -9.124033898115158081e-02 -2.904430925846099854e-01 5.092744156718254089e-02 2.144703455269336700e-02
-2.577812373638153076e-01 -1.683464646339416504e-01 -6.374928355216979980e-02 -1.151235252618789673e-01 8.253351598978042603e-02 1.349864602088928223e-01 -1.412363350391387939e-01 -6.296701729297637939e-02 -3.358844518661499023e-01 -4.285873472690582275e-01 -3.053975999355316162e-01 8.644623309373855591e-02 -2.440092116594314575e-01 4.346415400505065918e-02 9.051085263490676880e-02 -6.537794321775436401e-02 6.883120629936456680e-03 -2.290473133325576782e-01 -2.278736531734466553e-01 -4.880170151591300964e-02 -1.017533168196678162e-01 -6.164713948965072632e-02 -1.142949983477592468e-02 -1.535368114709854126e-01 -3.608959019184112549e-01 3.590760752558708191e-02 -1.239040195941925049e-01 1.712789386510848999e-01 -2.909048460423946381e-02 1.973915612325072289e-03 -2.128840088844299316e-01 2.707493677735328674e-02
-6.062502041459083557e-02 -3.415335118770599365e-01 -2.865449786186218262e-01 -8.648079633712768555e-02 1.018975824117660522e-01 1.223900392651557922e-01 2.117424458265304565e-02 -1.891923993825912476e-01 -7.572361081838607788e-02 -1.513411402702331543e-01 1.707590557634830475e-02 5.383621528744697571e-02 -9.207173250615596771e-03 1.463861018419265747e-01 3.011923730373382568e-01 -2.046184539794921875e-01 -1.121626943349838257e-01 8.342567086219787598e-02 -2.669413946568965912e-02 -7.913405075669288635e-03 -1.726006418466567993e-01 1.985792517662048340e-01 2.170301526784896851e-01 2.569662332534790039e-01 3.767484053969383240e-02 -2.113677710294723511e-01 1.242778543382883072e-02 2.318444103002548218e-01 9.600955992937088013e-02 -2.729710042476654053e-01 -3.836360573768615723e-01 9.474696218967437744e-02
-7.250076625496149063e-03 -5.238909721374511719e-01 2.808551676571369171e-02 -1.726328581571578979e-01 1.773445904254913330e-01 1.412798762321472168e-01 3.275192284490913153e-04 3.290737420320510864e-02 3.083562105894088745e-02 -1.542915850877761841e-01 8.516868576407432556e-03 -6.332705169916152954e-02 -2.746927142143249512e-01 1.297189295291900635e-01 1.474898308515548706e-01 -1.989041715860366821e-01 -5.419299751520156860e-02 2.915307506918907166e-02 1.669105887413024902e-01 -1.359176039695739746e-01 -5.576720833778381348e-02 1.440501660108566284e-01 -7.615517824888229370e-02 2.518868446350097656e-02 -4.952223971486091614e-02 2.528774738311767578e-01 -4.544178023934364319e-02 -1.090169772505760193e-01 -1.741810441017150879e-01 -2.083402723073959351e-01 1.650916971266269684e-02 -4.745327830314636230e-01
-1.362245827913284302e-01 -4.408051073551177979e-01 -1.255464851856231689e-01 6.908631324768066406e-02 3.953512758016586304e-02 3.208400011062622070e-01 1.999451369047164917e-01 -2.961464822292327881e-01 1.100405305624008179e-01 5.647189915180206299e-02 -1.800786852836608887e-01 5.468297377228736877e-02 -2.055140286684036255e-01 -1.112952083349227905e-01 4.726040363311767578e-02 2.708667814731597900e-01 5.222294852137565613e-02 -1.613602158613502979e-03 -3.368462622165679932e-01 -3.082524053752422333e-03 -2.744469344615936279e-01 -1.933138072490692139e-01 -5.634253472089767456e-02 2.549866586923599243e-02 1.159749738872051239e-02 -1.577199846506118774e-01 6.918093562126159668e-02 1.794156879186630249e-01 -1.691622138023376465e-01 -1.514041610062122345e-02 1.017382442951202393e-01 -1.399021595716476440e-01
3.336489200592041016e-01 -2.157627642154693604e-01 -1.855213046073913574e-01 -5.690408125519752502e-02 5.632663145661354065e-02 -7.561532407999038696e-02 -2.320221811532974243e-02 -8.070596493780612946e-03 -3.029273748397827148e-01 -1.271185576915740967e-01 1.950768083333969116e-01 2.619055099785327911e-03 -2.984000742435455322e-01 6.537023186683654785e-02 2.122259587049484253e-01 -2.921491265296936035e-01 -1.911504194140434265e-02 -2.427169382572174072e-01 -2.803077101707458496e-01 -1.568623632192611694e-01 -2.060052901506423950e-01 1.808825284242630005e-01 3.951851651072502136e-02 -1.043045446276664734e-01 -3.775177150964736938e-02 7.102733850479125977e-02 -5.232398584485054016e-02 3.721941411495208740e-01 -1.230494007468223572e-01 -1.035266146063804626e-01 -2.894436754286289215e-02 -2.821118384599685669e-02
-3.002940118312835693e-01 -2.156606465578079224e-01 -2.606780529022216797e-01 1.308965031057596207e-02 -5.986344069242477417e-02 2.118574827909469604e-01 7.084485609084367752e-03 -3.615822270512580872e-02 -2.892765998840332031e-01 5.164843052625656128e-02 1.060122698545455933e-01 1.583292894065380096e-02 -6.166912242770195007e-02 2.541450858116149902e-01 3.574194908142089844e-01 -2.205249220132827759e-01 1.064856722950935364e-01 2.051307074725627899e-02 -8.607345074415206909e-02 -3.333196938037872314e-01 -6.752118468284606934e-02 -1.341081112623214722e-01 2.775746285915374756e-01 -3.186657130718231201e-01 -9.032492525875568390e-03 -1.263385564088821411e-01 -1.100826114416122437e-01 1.227156594395637512e-01 -4.570841416716575623e-02 2.180565334856510162e-02 1.291966885328292847e-01 -9.416463971138000488e-02
-1.973110139369964600e-01 -4.862334430217742920e-01 1.603568904101848602e-03 -2.708592116832733154e-01 -2.091551721096038818e-01 2.349401414394378662e-01 5.204699560999870300e-02 -1.782578229904174805e-01 -1.535487174987792969e-02 -2.234717160463333130e-01 -5.532396212220191956e-02 1.682752072811126709e-01 -1.227605566382408142e-01 1.138369441032409668e-01 1.456895619630813599e-01 -1.995924301445484161e-02 3.808345794677734375e-01 2.459606081247329712e-01 -8.638933300971984863e-02 -1.442767679691314697e-01 -1.407026033848524094e-02 -1.218015477061271667e-01 -1.991561353206634521e-01 -5.819249525666236877e-02 -5.811930634081363678e-03 3.765184059739112854e-02 -3.085245378315448761e-02 1.515767276287078857e-01 1.171354427933692932e-01 -2.249636501073837280e-01 -6.228376924991607666e-02 3.411867842078208923e-02
-1.349645294249057770e-02 -2.420565485954284668e-01 1.229490805417299271e-02 -1.843309700489044189e-01 -1.217341125011444092e-01 1.009063422679901123e-01 2.366504399105906487e-03 5.030418187379837036e-02 -2.475805580615997314e-02 7.343360781669616699e-02 -8.275032788515090942e-02 -5.677036941051483154e-03 -5.669553950428962708e-02 3.947120308876037598e-01 1.467453837394714355e-01 1.527329683303833008e-01 2.273152321577072144e-01 2.920382656157016754e-03 -2.737790942192077637e-01 -3.165357112884521484e-01 -3.172281980514526367e-01 -1.437485043425112963e-04 -4.098855853080749512e-01 -2.541801035404205322e-01 2.582064553280360997e-05 -2.144576907157897949e-01 4.556994140148162842e-02 3.725475817918777466e-02 8.261021971702575684e-02 -1.753899604082107544e-01 4.413222521543502808e-02 -1.171865463256835938e-01
-1.557433605194091797e-01 -1.311235874891281128e-01 1.250114142894744873e-01 -4.350758343935012817e-02 1.999963521957397461e-01 2.609245851635932922e-02 2.042333930730819702e-01 3.869749605655670166e-02 -2.982661426067352295e-01 -2.152016013860702515e-01 -6.991978734731674194e-02 2.067925631999969482e-01 -1.728564500808715820e-01 1.079135984182357788e-01 1.405405998229980469e-01 1.457038223743438721e-01 -1.951241791248321533e-01 -1.969100981950759888e-01 -2.335555106401443481e-01 -3.176659643650054932e-01 -2.858493030071258545e-01 -1.264771968126296997e-01 -1.642310023307800293e-01 1.102767065167427063e-01 -2.548235356807708740e-01 -2.607243657112121582e-01 -1.072388812899589539e-01 -5.195911973714828491e-02 -1.731919050216674805e-01 -1.441979557275772095e-01 -1.277303844690322876e-01 -9.136594086885452271e-02
-1.514184474945068359e-01 1.384989023208618164e-01 2.253845334053039551e-02 -2.358519881963729858e-01 1.253558099269866943e-01 2.743605673313140869e-01 2.867014333605766296e-02 -1.951016783714294434e-01 3.347796574234962463e-02 -6.085332483053207397e-02 3.190984949469566345e-02 1.530559509992599487e-01 -9.279649704694747925e-02 2.892688214778900146e-01 1.837040334939956665e-01 -2.681949734687805176e-01 2.896291017532348633e-01 1.420700252056121826e-01 -1.922516524791717529e-01 7.761464454233646393e-03 -2.785954177379608154e-01 -1.124814972281455994e-01 1.446720808744430542e-01 -1.851225346326828003e-01 -1.295696645975112915e-01 5.246667657047510147e-03 -7.323123514652252197e-03 -1.113619059324264526e-01 -1.078177914023399353e-01 -4.451462328433990479e-01 6.054670363664627075e-02 -1.240000352263450623e-01
-1.137641593813896179e-01 -3.544033467769622803e-01 -5.622183531522750854e-02 -9.290936402976512909e-03 8.276128768920898438e-02 2.803463041782379150e-01 -2.836732566356658936e-02 -6.116940081119537354e-02 -3.131038546562194824e-01 -1.365497261285781860e-01 1.974638998508453369e-01 2.551464438438415527e-01 1.280164159834384918e-02 3.636667132377624512e-01 1.036761924624443054e-01 2.964331023395061493e-02 -2.671992182731628418e-01 -1.029653549194335938e-01 -2.217646241188049316e-01 -2.601467669010162354e-01 -8.482909947633743286e-02 2.928999066352844238e-02 -1.362388432025909424e-01 3.816526755690574646e-02 2.152746915817260742e-02 -2.991107702255249023e-01 -2.380813956260681152e-01 3.767707943916320801e-02 5.586426705121994019e-02 8.824345469474792480e-02 3.933014813810586929e-03 1.323694884777069092e-01
-2.872799634933471680e-01 -5.142762660980224609e-01 -1.498894691467285156e-01 3.218282014131546021e-02 -8.263048529624938965e-02 1.074421331286430359e-01 3.837525472044944763e-02 1.383206993341445923e-01 -5.731794238090515137e-02 -1.033124607056379318e-02 3.796393796801567078e-02 -2.023766040802001953e-01 -1.387771964073181152e-02 3.086517155170440674e-01 2.403911650180816650e-01 -7.346997410058975220e-02 5.288049206137657166e-02 -4.378494247794151306e-02 1.214063391089439392e-01 -5.920446291565895081e-02 -3.092530071735382080e-01 -2.904737927019596100e-02 8.602934330701828003e-02 -4.453625157475471497e-02 4.265934228897094727e-02 3.979174792766571045e-02 -1.994713395833969116e-01 1.538894027471542358e-01 -3.074832558631896973e-01 -3.027149140834808350e-01 -6.477794051170349121e-02 7.782367756590247154e-04
1.979308761656284332e-02 -1.925199627876281738e-01 -1.876488886773586273e-02 -2.316490709781646729e-01 -9.198519587516784668e-02 4.673249647021293640e-02 3.955083340406417847e-02 -3.575582206249237061e-01 -1.351579874753952026e-01 -1.242665275931358337e-01 1.162284389138221741e-01 7.710259407758712769e-02 -4.331295192241668701e-01 2.748330831527709961e-01 1.005054563283920288e-01 -6.410928815603256226e-02 2.854647338390350342e-01 1.635977625846862793e-01 -4.245873540639877319e-03 -2.274094521999359131e-01 -1.751358509063720703e-01 9.261864423751831055e-02 1.025443002581596375e-01 -1.540984809398651123e-01 -1.736199706792831421e-01 -5.616950616240501404e-02 -7.478164136409759521e-02 1.046601459383964539e-01 -5.483242124319076538e-02 -2.771028280258178711e-01 2.647191882133483887e-01 6.892435252666473389e-02
-2.738473117351531982e-01 -9.937992691993713379e-02 -2.923842072486877441e-01 8.982203900814056396e-02 3.896071761846542358e-02 3.795535564422607422e-01 8.403536677360534668e-02 1.542271524667739868e-01 6.773125380277633667e-02 -1.842536479234695435e-01 -2.680869027972221375e-02 -6.522868294268846512e-03 1.907001137733459473e-01 1.070763096213340759e-01 1.045850068330764771e-01 -4.079351201653480530e-02 1.138220056891441345e-01 -7.642878219485282898e-03 -2.161076478660106659e-02 -5.292864888906478882e-02 -4.548063874244689941e-01 2.246276438236236572e-01 2.202775701880455017e-02 -2.191476523876190186e-01 -1.951216161251068115e-01 -1.389789581298828125e-01 -1.899324059486389160e-01 2.498346418142318726e-01 -1.942354440689086914e-01 -1.355272233486175537e-01 9.837043285369873047e-02 -4.080427810549736023e-02
-2.261382937431335449e-01 -2.911897599697113037e-01 9.628887474536895752e-02 1.280630230903625488e-01 -7.660064846277236938e-02 2.530162930488586426e-01 -1.699549108743667603e-01 -9.058932214975357056e-02 1.932688802480697632e-02 -6.311985850334167480e-01 2.142469286918640137e-01 3.329562023282051086e-02 -2.350613474845886230e-01 1.565091311931610107e-01 7.418035715818405151e-02 2.282313108444213867e-01 9.999421238899230957e-02 -1.556415110826492310e-01 -1.183557957410812378e-01 -7.468049228191375732e-02 -1.923435479402542114e-01 1.459331810474395752e-01 1.045356839895248413e-01 -3.299454972147941589e-02 2.787650935351848602e-02 -5.759519408456981182e-04 -1.801792345941066742e-02 4.580010473728179932e-02 6.375843286514282227e-02 1.476138457655906677e-02 -5.740386992692947388e-02 -1.157168373465538025e-01
-8.883069967851042747e-04 -3.702569007873535156e-01 1.917136013507843018e-01 -1.731835305690765381e-01 6.690373271703720093e-02 2.778321802616119385e-01 4.672092199325561523e-02 6.630383431911468506e-02 -2.952885925769805908e-01 -3.341328203678131104e-01 1.000588908791542053e-01 1.426422409713268280e-02 -1.808644384145736694e-01 -2.698505297303199768e-02 -7.078798115253448486e-02 -2.539380490779876709e-01 -4.500594362616539001e-02 -7.583057880401611328e-02 -2.862887680530548096e-01 -5.433209985494613647e-02 -1.270059049129486084e-01 3.079329431056976318e-01 5.764056742191314697e-02 4.790083318948745728e-02 1.562710255384445190e-01 -2.233077883720397949e-01 1.674478948116302490e-01 1.251283586025238037e-01 -8.761005103588104248e-02 -1.140843406319618225e-01 1.900704652070999146e-01 -1.089307665824890137e-01
-1.694137006998062134e-01 -3.074608147144317627e-01 -2.095995284616947174e-02 6.038466468453407288e-02 -9.081874787807464600e-02 1.571966111660003662e-01 1.523311138153076172e-01 -2.634837627410888672e-01 1.420517563819885254e-01 -9.483457356691360474e-02 4.940638244152069092e-01 -1.702558845281600952e-01 -8.558180183172225952e-02 1.803031563758850098e-01 7.681028544902801514e-02 -1.716841012239456177e-01 1.761784106492996216e-01 -1.267787814140319824e-01 -1.572311967611312866e-01 -3.196353316307067871e-01 -6.924498826265335083e-02 1.520754843950271606e-01 -1.955025494098663330e-01 5.507155880331993103e-02 -2.731422483921051025e-01 3.710696101188659668e-02 6.584212183952331543e-02 6.829568184912204742e-03 -8.915288001298904419e-02 -1.246128976345062256e-01 -1.481494307518005371e-01 -2.569749578833580017e-02
-2.206502109766006470e-01 2.545273862779140472e-02 1.111978515982627869e-01 -2.244627773761749268e-01 -2.776618674397468567e-02 1.748170703649520874e-01 1.652198880910873413e-01 2.049395442008972168e-01 1.791887730360031128e-01 -8.344784379005432129e-02 -1.237959191203117371e-01 -1.212305203080177307e-01 -1.814970970153808594e-01 3.399750590324401855e-01 1.271821260452270508e-01 -1.596035808324813843e-01 7.667221128940582275e-02 3.523757681250572205e-02 -3.873534202575683594e-01 -3.199962675571441650e-01 -2.787790894508361816e-01 8.014462888240814209e-02 2.356413453817367554e-01 8.937911689281463623e-02 1.920273602008819580e-01 6.956444680690765381e-02 -1.076137870550155640e-01 -3.230625763535499573e-02 1.059837862849235535e-01 -1.987340897321701050e-01 -1.149285957217216492e-01 -5.028602853417396545e-02
-2.973844408988952637e-01 -3.209703862667083740e-01 1.194318160414695740e-01 -1.489819884300231934e-01 2.762813121080398560e-02 2.017647176980972290e-01 -1.538034677505493164e-01 -1.395096331834793091e-01 -1.226091682910919189e-01 -4.092142730951309204e-02 1.947575658559799194e-01 1.230410188436508179e-01 -1.626076251268386841e-01 -1.502362359315156937e-02 1.087552905082702637e-01 -1.187087073922157288e-01 3.568906486034393311e-01 2.271671593189239502e-01 -1.653623878955841064e-01 5.837795510888099670e-02 -2.042223811149597168e-01 2.470370382070541382e-01 -2.390337884426116943e-01 -1.596079915761947632e-01 2.197484821081161499e-01 -7.776025682687759399e-02 -5.295433849096298218e-02 2.315504997968673706e-01 4.553829878568649292e-02 8.856233209371566772e-02 -8.060098439455032349e-02 -2.070813775062561035e-01
1.296136807650327682e-02 -1.720995754003524780e-01 -1.349274814128875732e-01 -2.389973104000091553e-01 7.460348308086395264e-02 1.866534650325775146e-01 1.622842997312545776e-02 -9.698164463043212891e-02 1.822669506072998047e-01 -2.256606221199035645e-01 -2.250905632972717285e-01 -1.427539251744747162e-02 -1.727246493101119995e-01 2.531129419803619385e-01 -8.811932057142257690e-02 2.042156606912612915e-01 -1.556018739938735962e-01 1.130112558603286743e-01 7.987959682941436768e-02 -3.094762563705444336e-01 -3.817539811134338379e-01 -1.591510474681854248e-01 6.563813239336013794e-02 -1.125674322247505188e-01 -9.518859535455703735e-02 8.862999826669692993e-02 -1.930653350427746773e-03 4.329837113618850708e-02 1.369421184062957764e-01 -3.268403708934783936e-01 -1.750631332397460938e-01 -2.534319460391998291e-01
-6.535471975803375244e-02 -2.086663153022527695e-03 2.104229331016540527e-01 -1.910997033119201660e-01 6.480156444013118744e-03 1.887148171663284302e-01 -8.251400291919708252e-02 1.608401238918304443e-01 1.654276400804519653e-01 -5.622661858797073364e-02 1.370324343442916870e-01 3.085757605731487274e-02 -2.305003702640533447e-01 1.429463475942611694e-01 3.216004744172096252e-02 -3.348153531551361084e-01 1.720227748155593872e-01 2.150415778160095215e-01 -3.668980300426483154e-01 -1.697254329919815063e-01 -3.854519724845886230e-01 1.692576147615909576e-02 5.649947002530097961e-02 -9.325617551803588867e-02 -1.246266439557075500e-01 1.385868042707443237e-01 -1.521166265010833740e-01 1.158886253833770752e-01 -8.204670250415802002e-02 -1.807843446731567383e-01 1.523304581642150879e-01 -2.751463055610656738e-01
1.102807074785232544e-01 -5.110874176025390625e-01 1.335314810276031494e-01 -1.765665709972381592e-01 2.795515954494476318e-01 9.493969992035999894e-05 1.918743737041950226e-02 -5.612351000308990479e-02 4.806834831833839417e-02 2.508584260940551758e-01 1.268544346094131470e-01 1.705531775951385498e-01 -2.325079143047332764e-01 7.458314299583435059e-02 2.188046127557754517e-01 -2.067451365292072296e-02 2.243310213088989258e-01 -7.352761179208755493e-02 6.047762557864189148e-02 -2.033905833959579468e-01 -2.316099852323532104e-01 6.058505922555923462e-02 -1.517397165298461914e-01 -9.271306544542312622e-02 6.750237662345170975e-03 8.123232424259185791e-02 2.701258361339569092e-01 1.550582051277160645e-01 -1.776845157146453857e-01 -1.672317832708358765e-01 1.407690644264221191e-01 -7.005737721920013428e-02
-1.238055899739265442e-01 -1.360267847776412964e-01 1.303467005491256714e-01 -1.213074922561645508e-01 2.642932832241058350e-01 -1.240981146693229675e-01 1.512014567852020264e-01 1.402588784694671631e-01 -5.810517072677612305e-02 1.292053759098052979e-01 1.569420215673744678e-03 -2.295383810997009277e-02 -2.034718394279479980e-01 3.561565577983856201e-01 1.570180207490921021e-01 9.300845116376876831e-02 2.533626556396484375e-01 -2.889443188905715942e-02 -7.661631703376770020e-02 -3.600368797779083252e-01 -3.814756572246551514e-01 -2.489448040723800659e-01 -1.843769401311874390e-01 -4.798230528831481934e-02 5.765925347805023193e-02 9.913121908903121948e-02 5.735433101654052734e-02 2.597389519214630127e-01 -9.185090661048889160e-02 -2.804269781336188316e-03 5.006214603781700134e-03 -2.187025696039199829e-01
-2.519759833812713623e-01 -1.414854973554611206e-01 1.777392029762268066e-01 1.265001948922872543e-03 -4.605261608958244324e-02 2.513809502124786377e-01 -1.421025246381759644e-01 -6.564169377088546753e-02 1.221938207745552063e-01 -2.015739828348159790e-01 2.384760826826095581e-01 1.340577453374862671e-01 -1.992722600698471069e-01 -2.950314618647098541e-02 1.274099498987197876e-01 -1.458133310079574585e-01 3.459466695785522461e-01 2.208542376756668091e-01 -1.813037544488906860e-01 -1.405939087271690369e-02 -2.801586091518402100e-01 2.040632069110870361e-01 -2.143162935972213745e-01 -1.192910373210906982e-01 -5.839135870337486267e-02 -2.473160065710544586e-02 -2.972028553485870361e-01 2.070890367031097412e-01 1.014344021677970886e-02 1.285897046327590942e-01 -1.309261918067932129e-01 -1.891249716281890869e-01
4.212303832173347473e-02 -1.334429532289505005e-01 -4.003417491912841797e-02 -5.159484222531318665e-02 9.308649599552154541e-02 9.770329296588897705e-02 7.950020581483840942e-02 -1.230953335762023926e-01 -9.195125102996826172e-02 -2.236241996288299561e-01 -1.619208902120590210e-01 -8.127838373184204102e-02 -2.980360090732574463e-01 3.206161558628082275e-01 -1.903204917907714844e-01 7.184422761201858521e-02 5.257447483018040657e-04 1.453613024204969406e-02 5.439637228846549988e-02 -3.797938823699951172e-01 -3.588705658912658691e-01 1.886058151721954346e-01 -3.777233138680458069e-02 -2.924429178237915039e-01 1.585029438138008118e-02 3.407778739929199219e-01 6.463089585304260254e-02 1.304293721914291382e-01 2.712553832679986954e-04 -1.526856571435928345e-01 8.784120529890060425e-02 -2.117937207221984863e-01
-1.251570433378219604e-01 -3.272988200187683105e-01 -2.693267725408077240e-02 -1.856574788689613342e-02 -2.289614081382751465e-01 2.696731388568878174e-01 -5.497875809669494629e-02 1.078977882862091064e-01 -1.023635044693946838e-01 -2.159240841865539551e-01 1.933766752481460571e-01 -1.864888519048690796e-02 1.076538637280464172e-01 7.253092527389526367e-02 2.001713663339614868e-01 -1.634022779762744904e-02 1.006958559155464172e-01 1.465096510946750641e-02 1.261134594678878784e-01 -4.897582158446311951e-02 -4.207236468791961670e-01 -1.143618673086166382e-01 2.555817961692810059e-01 5.729681998491287231e-02 -1.074271351099014282e-01 1.332196891307830811e-01 -2.811091542243957520e-01 2.140146046876907349e-01 -2.221039235591888428e-01 -2.770432829856872559e-01 1.107032820582389832e-01 -6.707800179719924927e-02
4.440700635313987732e-02 -3.996427059173583984e-01 1.519319713115692139e-01 5.186133831739425659e-02 -8.480319380760192871e-02 1.807019114494323730e-01 -1.785727404057979584e-02 2.946867048740386963e-01 -1.797293573617935181e-01 1.338997110724449158e-02 -1.831589080393314362e-02 -1.116046905517578125e-01 4.769460111856460571e-02 1.093636378645896912e-01 6.978540122509002686e-02 -2.008773088455200195e-01 -1.553168892860412598e-01 3.966185078024864197e-02 -8.718208968639373779e-02 -1.196445673704147339e-01 -4.028688371181488037e-01 1.034625694155693054e-01 -1.175796762108802795e-01 7.880733162164688110e-02 -4.166788607835769653e-02 3.678919374942779541e-02 -2.030183970928192139e-01 2.753750085830688477e-01 -9.964291751384735107e-02 -4.203641712665557861e-01 -1.738075464963912964e-01 5.630778148770332336e-02
-2.592975795269012451e-01 -1.459332853555679321e-01 2.571540651842951775e-03 -5.836246162652969360e-02 -7.381459325551986694e-02 2.961891293525695801e-01 -1.094868406653404236e-01 1.963987201452255249e-01 1.939638704061508179e-01 -1.555687785148620605e-01 2.189788967370986938e-02 -2.101296745240688324e-02 -1.417964398860931396e-01 -1.506969183683395386e-01 1.799391657114028931e-01 -2.829050719738006592e-01 1.597316265106201172e-01 -1.556823998689651489e-01 1.193693466484546661e-02 -2.084823548793792725e-01 -3.158403933048248291e-01 2.945103645324707031e-01 4.677793011069297791e-02 6.552604585886001587e-02 1.345475465059280396e-01 -1.510219722986221313e-01 -3.542127832770347595e-02 6.675083190202713013e-02 -3.115999400615692139e-01 -2.546570599079132080e-01 -1.426748335361480713e-01 1.763272583484649658e-01
-1.708971410989761353e-01 -4.108391702175140381e-01 -6.219904497265815735e-02 -2.654749751091003418e-01 -1.333272904157638550e-01 3.526473045349121094e-01 8.565875142812728882e-02 -1.347229927778244019e-01 6.626999378204345703e-02 -2.673207521438598633e-01 -9.028100222349166870e-02 4.476335644721984863e-02 -7.156414538621902466e-02 -6.126543506979942322e-02 1.732084900140762329e-01 -7.426636666059494019e-02 3.716002404689788818e-01 3.501855134963989258e-01 -9.405400604009628296e-02 6.875687092542648315e-02 -7.192449271678924561e-02 -2.851117961108684540e-02 -2.369287163019180298e-01 7.156578451395034790e-02 -3.019263595342636108e-02 -8.288981765508651733e-02 -1.065609008073806763e-01 8.926296979188919067e-02 -1.108666360378265381e-01 -1.388544887304306030e-01 -4.119404032826423645e-02 -1.665233224630355835e-01
-7.978864759206771851e-02 -8.662591874599456787e-02 -3.411143422126770020e-01 1.999623924493789673e-01 5.940228328108787537e-02 2.373068630695343018e-01 -1.630659252405166626e-01 1.548207998275756836e-01 7.606393843889236450e-02 -6.171624734997749329e-02 1.534013301134109497e-01 1.170689985156059265e-01 -1.393747031688690186e-01 1.083819866180419922e-01 -7.052552700042724609e-02 -7.672761380672454834e-02 3.792448937892913818e-01 -1.057329867035150528e-02 -2.159602195024490356e-01 -2.309428155422210693e-01 -3.700261712074279785e-01 -1.582041829824447632e-01 -9.385224431753158569e-02 -1.034125685691833496e-01 -1.836041063070297241e-01 -6.795512139797210693e-02 9.018202871084213257e-02 1.317051649093627930e-01 2.006692886352539062e-01 -2.895393073558807373e-01 -5.853722989559173584e-02 -1.175611242651939392e-01
1.118340417742729187e-01 -1.338743567466735840e-01 7.509429752826690674e-02 -7.395426928997039795e-02 6.291356682777404785e-02 6.505183130502700806e-02 7.986742258071899414e-02 -7.644504308700561523e-03 -1.638251729309558868e-02 -1.442442536354064941e-01 3.125677406787872314e-01 1.380819380283355713e-01 -1.618591509759426117e-02 6.470692344009876251e-03 -1.066068485379219055e-01 9.132684022188186646e-02 2.914793789386749268e-01 -1.680039614439010620e-01 -1.260487139225006104e-01 -2.089139819145202637e-01 -2.770847976207733154e-01 1.356668621301651001e-01 1.466196179389953613e-01 -2.888894975185394287e-01 -3.933721035718917847e-02 -3.633617162704467773e-01 -7.430246472358703613e-02 1.174051985144615173e-01 -1.933539360761642456e-01 -2.614913284778594971e-01 -3.134374618530273438e-01 -2.371509820222854614e-01
-1.441053897142410278e-01 -2.245965749025344849e-01 1.983450651168823242e-01 -3.145020604133605957e-01 3.622850775718688965e-02 -1.341692078858613968e-02 -1.099179089069366455e-01 -1.784203499555587769e-01 -2.296583801507949829e-01 -1.656940430402755737e-01 2.595294117927551270e-01 6.729216873645782471e-02 -2.249811291694641113e-01 2.233464419841766357e-01 1.099037304520606995e-01 -1.350217312574386597e-01 1.452632546424865723e-01 4.469739273190498352e-02 -1.177494451403617859e-01 3.362071875017136335e-04 -3.458958566188812256e-01 1.951007992029190063e-01 -2.865834236145019531e-01 -3.075164556503295898e-01 8.403838425874710083e-02 -4.559138417243957520e-02 1.165330782532691956e-02 1.371361017227172852e-01 1.265941560268402100e-01 1.404130905866622925e-01 -8.266337960958480835e-02 -1.421649008989334106e-01
-4.357199370861053467e-02 5.069293547421693802e-03 1.019278243184089661e-01 -7.661686092615127563e-02 1.716145128011703491e-01 1.877585500478744507e-01 3.918851912021636963e-02 -1.771793365478515625e-01 -2.504668831825256348e-01 -2.465184181928634644e-01 1.032623369246721268e-02 1.590747535228729248e-01 -2.561508491635322571e-02 -1.078339442610740662e-01 2.424079179763793945e-01 3.495385497808456421e-02 -1.779878139495849609e-01 1.532984245568513870e-02 -9.339922666549682617e-02 -3.519606888294219971e-01 -9.111222624778747559e-02 1.188415586948394775e-01 -8.625673502683639526e-02 7.443414628505706787e-02 9.757637977600097656e-02 1.607559472322463989e-01 1.792782545089721680e-01 2.319117486476898193e-01 1.462428178638219833e-02 -3.634153902530670166e-01 -3.409030735492706299e-01 -3.054382205009460449e-01
-1.397159099578857422e-01 -5.617183074355125427e-02 -9.755841642618179321e-02 -1.653777807950973511e-01 -5.335398484021425247e-03 1.644610464572906494e-01 1.529450565576553345e-01 -2.516942322254180908e-01 -3.974552750587463379e-01 5.329987406730651855e-02 2.535374462604522705e-01 -5.722803622484207153e-02 -9.739781916141510010e-02 4.700974375009536743e-02 3.899395093321800232e-02 1.916368603706359863e-01 2.439605742692947388e-01 -1.104255393147468567e-01 -2.791388630867004395e-01 -1.673360764980316162e-01 -3.225159645080566406e-01 2.970304787158966064e-01 -5.160509794950485229e-02 -5.096156522631645203e-02 -1.885762661695480347e-01 -4.446865618228912354e-02 1.205992251634597778e-01 1.118578016757965088e-01 -2.445388734340667725e-01 -2.011420130729675293e-01 -9.114781022071838379e-02 -5.924727302044630051e-03
1.022066771984100342e-01 -1.790764480829238892e-01 -2.037159651517868042e-01 -2.538322806358337402e-01 -1.041448488831520081e-01 1.831916272640228271e-01 2.169058471918106079e-01 1.586863547563552856e-01 -1.393789947032928467e-01 -9.976424276828765869e-02 3.899156749248504639e-01 8.981011807918548584e-02 -2.029267549514770508e-01 -1.301210373640060425e-01 5.669087916612625122e-02 8.921814709901809692e-02 2.540292441844940186e-01 -1.388646364212036133e-01 -5.055081471800804138e-02 -2.815774977207183838e-01 -2.942995727062225342e-01 9.281501919031143188e-02 2.522676065564155579e-02 -1.844667196273803711e-01 4.170588403940200806e-02 -2.232878357172012329e-01 6.908701732754707336e-03 -5.979997571557760239e-03 -1.316780745983123779e-01 -1.465184241533279419e-01 -1.545463055372238159e-01 -2.573660910129547119e-01
-2.736787199974060059e-01 -1.923208981752395630e-01 3.247603774070739746e-02 -1.882151812314987183e-01 2.792539596557617188e-01 1.868525296449661255e-01 2.208676487207412720e-01 2.031729184091091156e-02 -1.434311419725418091e-01 -1.499046385288238525e-01 -1.704726666212081909e-01 1.489519327878952026e-01 -6.207018718123435974e-02 6.799644231796264648e-02 -1.087968647480010986e-01 5.019845906645059586e-03 3.309211460873484612e-03 -2.553837001323699951e-01 -2.368023842573165894e-01 -2.008473277091979980e-01 -1.798185855150222778e-01 -1.940743923187255859e-01 -1.248539388179779053e-01 3.871771097183227539e-01 1.161367893218994141e-01 -2.619481980800628662e-01 4.424453526735305786e-02 2.219945639371871948e-01 -8.773673325777053833e-02 -1.628876328468322754e-01 -6.149486452341079712e-02 -8.009304851293563843e-02
1.084443107247352600e-01 -2.067523747682571411e-01 3.250710666179656982e-02 -4.758217558264732361e-02 1.811684370040893555e-01 7.205797731876373291e-02 1.798585355281829834e-01 -3.235063552856445312e-01 -2.093167304992675781e-01 -1.621066778898239136e-01 8.023372292518615723e-02 1.077165976166725159e-01 -3.229267299175262451e-01 -1.936293542385101318e-01 1.560281664133071899e-01 -2.074179798364639282e-01 -1.037125587463378906e-01 -2.437271028757095337e-01 -2.460545748472213745e-01 -2.098266035318374634e-01 -1.854629516601562500e-01 1.748155206441879272e-01 1.358379721641540527e-01 -7.077443599700927734e-02 -8.458889275789260864e-02 -1.638890355825424194e-01 -1.404733061790466309e-01 3.202569186687469482e-01 -2.770783379673957825e-02 -1.025386229157447815e-01 1.700991690158843994e-01 -1.010170131921768188e-01
1.262895762920379639e-01 -1.448013782501220703e-01 1.350702196359634399e-01 -9.694073349237442017e-02 1.771746575832366943e-01 1.678310334682464600e-01 -1.736667566001415253e-02 -1.949334293603897095e-01 1.289975177496671677e-02 -2.309791147708892822e-01 1.368129402399063110e-01 1.962952315807342529e-02 -2.436675429344177246e-01 -9.751971065998077393e-02 2.935853004455566406e-01 -1.239637657999992371e-01 4.027902483940124512e-01 6.173544377088546753e-02 -5.208512768149375916e-02 -1.572701185941696167e-01 -2.880449295043945312e-01 1.959828436374664307e-01 -1.353459358215332031e-01 -2.361454367637634277e-01 1.293592453002929688e-01 -7.678075879812240601e-02 -2.706649899482727051e-01 1.153601929545402527e-01 1.898861229419708252e-01 2.776234783232212067e-02 -2.439839839935302734e-01 2.574786776676774025e-03
-5.449193343520164490e-02 -1.603386253118515015e-01 -1.997169554233551025e-01 8.599922806024551392e-02 9.172029048204421997e-02 1.434626430273056030e-01 1.467840820550918579e-01 7.115834206342697144e-02 -2.051914669573307037e-02 -5.164631083607673645e-02 -2.145728915929794312e-01 -1.187737137079238892e-01 7.486131042242050171e-02 2.266719490289688110e-01 4.037754237651824951e-01 4.024504125118255615e-02 8.492220193147659302e-02 2.613543570041656494e-01 -2.108142524957656860e-01 -8.487396687269210815e-02 -2.206149250268936157e-01 1.742273271083831787e-01 1.796958446502685547e-01 -2.366610318422317505e-01 -5.386523157358169556e-02 -4.840813204646110535e-02 -1.107002347707748413e-01 2.218548208475112915e-01 -2.505913078784942627e-01 -3.241482973098754883e-01 -2.198195829987525940e-02 -2.323811948299407959e-01
6.665342301130294800e-02 -1.100299656391143799e-01 1.051532626152038574e-01 7.090148329734802246e-02 3.172983825206756592e-01 1.774278283119201660e-01 1.230181083083152771e-01 8.117094635963439941e-02 5.515763163566589355e-02 2.138049528002738953e-02 1.272562146186828613e-01 1.542675346136093140e-01 -2.743716239929199219e-01 -7.232966274023056030e-02 3.569364249706268311e-01 -1.132569760084152222e-01 3.425111621618270874e-02 9.694035351276397705e-02 -3.574815094470977783e-01 -1.893119663000106812e-01 -4.346510767936706543e-01 -1.048889309167861938e-01 1.330503970384597778e-01 -2.045585215091705322e-02 -2.761484682559967041e-02 1.512522995471954346e-01 1.406625062227249146e-01 -9.082306176424026489e-02 9.237875789403915405e-02 -2.529830634593963623e-01 -1.278417557477951050e-01 -1.282657533884048462e-01
-2.027546465396881104e-01 -2.753843069076538086e-01 -1.653336584568023682e-01 1.883712261915206909e-01 1.581968814134597778e-01 2.307341992855072021e-01 3.646025806665420532e-02 -8.237460255622863770e-02 -1.694662719964981079e-01 -1.274374127388000488e-01 -2.190643697977066040e-01 -1.146453525871038437e-02 -2.005318254232406616e-01 -1.837788522243499756e-02 3.990007340908050537e-01 -9.038668870925903320e-02 -1.561741530895233154e-01 1.756137795746326447e-02 -2.190763205289840698e-01 -8.156739175319671631e-02 -1.089017167687416077e-01 1.574870198965072632e-01 -3.846621513366699219e-01 9.698051214218139648e-02 -1.759460121393203735e-01 -1.782320886850357056e-01 -1.614547520875930786e-02 1.395428180694580078e-01 -2.027207612991333008e-01 3.040386363863945007e-02 9.838075190782546997e-02 -1.591230630874633789e-01
-5.456399545073509216e-02 -7.488134503364562988e-02 2.349060028791427612e-01 -2.082619965076446533e-01 4.957670718431472778e-02 2.782298028469085693e-01 1.701375842094421387e-02 7.651641219854354858e-02 -1.368379592895507812e-01 2.870440296828746796e-02 -5.278934841044247150e-04 4.414753522723913193e-03 1.498941052705049515e-02 4.485166668891906738e-01 3.343631327152252197e-01 -3.144856169819831848e-02 2.101927548646926880e-01 2.417864054441452026e-01 -2.804153859615325928e-01 -1.924080699682235718e-01 -2.417818605899810791e-01 1.025236546993255615e-01 -3.344172146171331406e-03 -2.614710927009582520e-01 -1.098759025335311890e-01 -2.563265860080718994e-01 2.928253263235092163e-02 8.637748658657073975e-02 1.319335550069808960e-01 -9.555315971374511719e-02 3.053137473762035370e-02 -6.239438056945800781e-02
-1.563493758440017700e-01 2.432918362319469452e-02 -3.628696873784065247e-02 -6.497228890657424927e-02 -7.147184014320373535e-02 2.834838330745697021e-01 3.402967751026153564e-01 -4.685086011886596680e-01 7.302533835172653198e-02 -1.039093658328056335e-01 1.652246564626693726e-01 -2.145714871585369110e-02 -2.689767777919769287e-01 -8.123042061924934387e-03 2.356109768152236938e-02 -2.999772503972053528e-02 1.911255568265914917e-01 -1.936330348253250122e-01 -1.001750081777572632e-01 -2.122768908739089966e-01 -2.650269567966461182e-01 6.706856191158294678e-02 1.968240886926651001e-01 -1.388380974531173706e-01 1.521270722150802612e-01 1.361970007419586182e-01 9.565611183643341064e-02 2.332156002521514893e-01 -1.505848616361618042e-01 -1.626647710800170898e-01 1.210466995835304260e-01 2.095477975672110915e-04
5.189976468682289124e-02 -1.035295352339744568e-01 -2.046392410993576050e-01 -1.305216550827026367e-01 1.004582941532135010e-01 -1.272065639495849609e-01 2.621163129806518555e-01 -4.948486760258674622e-02 -1.038165166974067688e-01 -1.230187639594078064e-01 1.762236952781677246e-01 -1.055783312767744064e-02 -2.320616543292999268e-01 -1.725150495767593384e-01 1.187756881117820740e-01 -3.111736476421356201e-01 -7.918480783700942993e-02 -2.232938259840011597e-01 -3.471200168132781982e-01 -2.818580865859985352e-01 -2.108862102031707764e-01 1.202843561768531799e-01 -8.479377627372741699e-02 -3.166429102420806885e-01 1.781515963375568390e-02 -9.092050045728683472e-02 -7.793519645929336548e-02 3.101660013198852539e-01 -1.265386790037155151e-01 -1.616833209991455078e-01 3.075115382671356201e-02 4.689087718725204468e-02
-8.682856708765029907e-02 -4.312054079491645098e-04 1.898902952671051025e-01 -2.169398516416549683e-01 1.740792989730834961e-01 3.445302546024322510e-01 1.199041530489921570e-01 -2.364255487918853760e-01 1.884782016277313232e-01 -2.492477186024188995e-02 -7.089307904243469238e-02 1.709968894720077515e-01 -3.395343373995274305e-04 1.364529412239789963e-02 1.383127570152282715e-01 -2.501106858253479004e-01 2.014515846967697144e-01 9.196870028972625732e-02 -1.545473039150238037e-01 -2.425681650638580322e-01 -3.044159114360809326e-01 1.764629930257797241e-01 -5.992190446704626083e-03 -4.392906278371810913e-02 -2.390108555555343628e-01 6.591139733791351318e-02 2.353624403476715088e-01 2.861298806965351105e-02 6.657128036022186279e-02 -3.973642885684967041e-01 2.936472184956073761e-03 -1.465570181608200073e-02
-1.614840328693389893e-01 -4.674769192934036255e-02 -4.829936102032661438e-02 -1.013367436826229095e-02 3.183163702487945557e-01 2.954397499561309814e-01 4.805275797843933105e-02 1.882156580686569214e-01 3.552083391696214676e-03 -1.636746153235435486e-02 -1.786315888166427612e-01 -7.564239948987960815e-02 1.366799473762512207e-01 1.959232240915298462e-01 3.534159362316131592e-01 1.068056225776672363e-01 1.225143596529960632e-01 1.753654563799500465e-03 -1.308459639549255371e-01 1.557941362261772156e-02 -3.798999190330505371e-01 1.122034937143325806e-01 5.802968144416809082e-02 -1.613332480192184448e-01 -1.863611936569213867e-01 -2.461200952529907227e-02 -3.937838599085807800e-02 3.364504277706146240e-01 -2.938733398914337158e-01 -1.608607620000839233e-01 1.654662489891052246e-01 -5.727589875459671021e-02
-2.748447954654693604e-01 -3.905180692672729492e-01 -2.268715798854827881e-01 4.639257385861128569e-04 -1.082163956016302109e-02 3.385633826255798340e-01 7.713509351015090942e-02 -3.325383365154266357e-01 -1.118725910782814026e-01 1.136997491121292114e-01 -1.688461899757385254e-01 -2.691531181335449219e-02 -2.772408723831176758e-01 1.094679683446884155e-01 1.168416887521743774e-01 -3.658761270344257355e-03 -1.062272861599922180e-01 -1.756754890084266663e-02 -3.583063185214996338e-01 7.286072522401809692e-02 -4.687051475048065186e-02 5.684880167245864868e-02 -2.375350296497344971e-01 -9.206029772758483887e-02 -7.440534885972738266e-03 -2.018667459487915039e-01 -5.325374752283096313e-02 -7.582338154315948486e-02 -1.345951855182647705e-01 -2.357547357678413391e-02 -2.075514793395996094e-01 -7.260799407958984375e-02
1.058815419673919678e-01 -1.183659583330154419e-01 1.770193278789520264e-01 -7.049721479415893555e-02 2.666774690151214600e-01 6.858262419700622559e-02 1.035736650228500366e-01 -1.035923883318901062e-02 1.926762312650680542e-01 -6.566764414310455322e-02 1.664238795638084412e-02 9.222153574228286743e-02 -2.660810053348541260e-01 8.130578696727752686e-02 1.673359572887420654e-01 2.450736053287982941e-02 3.764020744711160660e-03 9.045943617820739746e-02 -7.595922797918319702e-02 -3.305229246616363525e-01 -3.317189216613769531e-01 -1.539612282067537308e-02 1.907148063182830811e-01 -1.529410779476165771e-01 4.200109243392944336e-01 9.049957990646362305e-02 -2.151151746511459351e-01 -6.992951035499572754e-02 1.108279898762702942e-01 -3.535708487033843994e-01 -1.121678575873374939e-01 -1.292178630828857422e-01
-2.831394970417022705e-02 -1.690984964370727539e-01 -1.701194196939468384e-01 -8.031497150659561157e-02 4.749235883355140686e-02 1.206584870815277100e-01 -2.111169993877410889e-01 1.767100393772125244e-01 1.631273180246353149e-01 -3.436810895800590515e-02 -6.708582397550344467e-03 -2.973490580916404724e-02 -3.730977475643157959e-01 1.599319130182266235e-01 2.132344692945480347e-01 -8.893626928329467773e-02 1.586995422840118408e-01 -1.960710436105728149e-01 5.790186300873756409e-02 8.725474029779434204e-02 -3.419835567474365234e-01 3.312162756919860840e-01 -9.035947173833847046e-02 5.536183714866638184e-02 -1.046063378453254700e-02 -2.848001196980476379e-02 -1.220013201236724854e-01 1.950728520750999451e-02 -2.766461670398712158e-01 -3.383530974388122559e-01 -2.709278464317321777e-01 -5.135342851281166077e-02
9.833034873008728027e-02 -7.991983741521835327e-02 -8.606570959091186523e-02 2.173020504415035248e-02 -8.017815649509429932e-02 1.984732747077941895e-01 6.623943895101547241e-02 -5.858197808265686035e-02 6.456693168729543686e-03 9.278198331594467163e-02 -1.858221590518951416e-01 2.676336653530597687e-02 -5.716023594141006470e-02 3.204977810382843018e-01 3.083724379539489746e-01 -2.434527128934860229e-01 5.104189738631248474e-02 2.470070421695709229e-01 -2.268980741500854492e-01 9.470732510089874268e-02 -1.705771088600158691e-01 3.265924155712127686e-01 1.179045140743255615e-01 -8.200135082006454468e-02 9.605369716882705688e-02 -5.671734735369682312e-02 -1.029282808303833008e-01 3.293924331665039062e-01 -2.411902248859405518e-01 -2.704437673091888428e-01 -1.034766361117362976e-01 -2.533138990402221680e-01
2.401638403534889221e-02 -1.383646428585052490e-01 -2.317652851343154907e-02 1.189058423042297363e-01 1.964426189661026001e-01 1.358548700809478760e-01 -1.224822551012039185e-01 7.061263918876647949e-02 1.243709251284599304e-01 -1.584652066230773926e-02 3.046159446239471436e-02 8.651827275753021240e-02 6.860340386629104614e-02 2.472871243953704834e-01 8.553989976644515991e-02 -2.150365263223648071e-01 -1.409602016210556030e-01 -7.623306661844253540e-02 -9.487069398164749146e-02 -2.703227400779724121e-01 -1.859051138162612915e-01 5.391436442732810974e-02 -1.191960796713829041e-01 -8.223135024309158325e-02 1.741217076778411865e-01 -1.239519100636243820e-02 -1.355094015598297119e-01 1.591847389936447144e-01 -3.342566490173339844e-01 -1.854030191898345947e-01 -5.624315738677978516e-01 -2.054792344570159912e-01
1.276054605841636658e-02 -1.442375034093856812e-01 -1.396865993738174438e-01 -3.606011345982551575e-02 -2.359098643064498901e-01 2.658019363880157471e-01 5.268894508481025696e-02 2.267322503030300140e-02 4.680893942713737488e-02 2.227351665496826172e-01 -3.153446316719055176e-02 1.557801067829132080e-01 6.355726718902587891e-02 -5.608296021819114685e-02 1.133714765310287476e-01 1.148861497640609741e-01 1.428094208240509033e-01 2.028754055500030518e-01 2.018107101321220398e-02 -1.522561162710189819e-01 -2.759176194667816162e-01 1.612337082624435425e-01 -4.669823497533798218e-02 -2.534823715686798096e-01 7.714813947677612305e-02 -1.793287694454193115e-01 2.795036183670163155e-03 4.860904812812805176e-01 -8.961668610572814941e-02 -3.830492198467254639e-01 -1.618749201297760010e-01 -9.621930122375488281e-02
-1.465136706829071045e-01 -1.159176006913185120e-01 -1.494842618703842163e-01 -6.585753057152032852e-03 1.045339182019233704e-01 3.065751194953918457e-01 4.782907292246818542e-02 1.150473430752754211e-01 9.291726350784301758e-02 -2.232008129358291626e-01 3.374800086021423340e-01 8.729624003171920776e-02 -1.595758497714996338e-01 1.285693794488906860e-01 1.801619976758956909e-01 -1.010001003742218018e-01 1.075517386198043823e-01 -2.913604974746704102e-01 -3.131605982780456543e-01 -3.060444630682468414e-02 -1.724305376410484314e-02 2.379203438758850098e-01 -2.695689499378204346e-01 4.619199410080909729e-02 -1.939562708139419556e-02 -1.405103504657745361e-01 2.199808508157730103e-01 2.263001054525375366e-01 1.971481591463088989e-01 -2.618857920169830322e-01 -3.800082579255104065e-02 -4.315124824643135071e-02
-6.347737461328506470e-02 -1.792225092649459839e-01 -2.073664963245391846e-02 6.189698725938796997e-02 -5.468447878956794739e-02 4.144966006278991699e-01 2.344372719526290894e-01 -4.397868737578392029e-02 -1.657292097806930542e-01 -1.051576361060142517e-01 -3.006083704531192780e-02 -3.565073385834693909e-02 1.427105069160461426e-01 2.660272717475891113e-01 6.214368939399719238e-01 -4.370948672294616699e-02 7.083808630704879761e-02 1.291361600160598755e-01 5.132804065942764282e-02 -2.007445394992828369e-01 -1.298856735229492188e-01 5.275523290038108826e-02 1.057613566517829895e-01 -9.673053026199340820e-02 -3.010429069399833679e-02 7.573547959327697754e-02 -3.358297422528266907e-02 2.392828017473220825e-01 -1.817229241132736206e-01 -1.792655326426029205e-02 -6.204077228903770447e-02 -3.038438782095909119e-02
-2.210449725389480591e-01 -3.478784561157226562e-01 -1.746590733528137207e-01 3.962470963597297668e-02 2.980804741382598877e-01 2.514729499816894531e-01 7.065513730049133301e-02 -2.278201431035995483e-01 -1.815375834703445435e-01 -5.599385872483253479e-02 -6.687994301319122314e-02 -2.348117902874946594e-02 -1.441005170345306396e-01 4.868168011307716370e-02 -3.612940665334463120e-03 2.617355249822139740e-02 -9.124832600355148315e-02 -9.503254294395446777e-02 7.899973541498184204e-03 -2.066159062087535858e-02 -4.662417173385620117e-01 1.420533517375588417e-04 -2.302244305610656738e-01 1.057517305016517639e-01 2.074482291936874390e-01 -2.325489558279514313e-02 -9.137126058340072632e-02 -3.788320720195770264e-02 -2.742527425289154053e-02 -2.074041515588760376e-01 -3.311600983142852783e-01 -1.337939351797103882e-01
-1.979139447212219238e-01 7.652334868907928467e-02 1.049813032150268555e-01 -2.655109465122222900e-01 6.031338870525360107e-02 2.681167423725128174e-01 1.830878853797912598e-01 -1.262846440076828003e-01 2.131189554929733276e-01 -2.565588057041168213e-01 4.832595586776733398e-02 3.644200265407562256e-01 -9.525518864393234253e-03 1.767510771751403809e-01 1.600932776927947998e-01 -1.454417407512664795e-01 4.354250431060791016e-02 2.346066571772098541e-02 -1.866964101791381836e-01 -2.232084721326828003e-01 -9.234032779932022095e-02 5.268103629350662231e-02 1.525980532169342041e-01 -2.285206317901611328e-02 -1.046928614377975464e-01 -4.266404360532760620e-02 3.444558382034301758e-02 -2.528186701238155365e-02 1.028584912419319153e-01 -4.292392432689666748e-01 2.094288915395736694e-01 -2.200954258441925049e-01
-1.147586554288864136e-01 -3.120986223220825195e-01 -4.755263216793537140e-03 -1.326470403000712395e-03 2.166302204132080078e-01 1.511027365922927856e-01 1.140901520848274231e-01 1.163155809044837952e-01 4.860410466790199280e-02 -1.979994773864746094e-01 1.063486337661743164e-01 1.852763295173645020e-01 -2.809131741523742676e-01 2.363313436508178711e-01 1.564577817916870117e-01 -2.877998352050781250e-01 9.188180416822433472e-02 -3.376237675547599792e-02 5.101324990391731262e-03 5.277668312191963196e-02 -1.435359269380569458e-01 8.933101594448089600e-02 -1.814942806959152222e-01 -3.741558492183685303e-01 -3.246754035353660583e-02 1.159262582659721375e-01 -3.840997815132141113e-02 -2.009766101837158203e-01 1.439967900514602661e-01 -5.021566897630691528e-02 -8.583135157823562622e-02 -4.036403000354766846e-01
-1.571252644062042236e-01 -7.671073079109191895e-02 -1.017459109425544739e-01 -1.808552891016006470e-01 1.847570985555648804e-01 1.824094057083129883e-01 2.456431835889816284e-01 -1.753178834915161133e-01 -1.603442430496215820e-01 -1.938455998897552490e-01 3.967520594596862793e-01 8.404509723186492920e-02 -9.537216275930404663e-03 9.129442274570465088e-02 -1.173163428902626038e-01 5.476410686969757080e-02 -4.534259438514709473e-03 -1.591618210077285767e-01 -2.042947262525558472e-01 1.024965718388557434e-01 -2.103897333145141602e-01 -8.243308402597904205e-03 2.738588452339172363e-01 -5.377627536654472351e-02 -5.089484527707099915e-02 -1.586593538522720337e-01 -1.503726243972778320e-01 1.609555333852767944e-01 -2.399964630603790283e-01 -2.798490226268768311e-01 -8.176063746213912964e-02 -3.102150857448577881e-01
-1.580374985933303833e-01 -1.990738362073898315e-01 1.857071816921234131e-01 -1.769546233117580414e-02 4.578509181737899780e-02 2.424685955047607422e-01 -3.077304363250732422e-02 1.680153771303594112e-03 -1.076589375734329224e-01 -1.362832188606262207e-01 8.320956677198410034e-02 1.340116113424301147e-01 -1.090172901749610901e-01 9.556859731674194336e-02 -7.174716144800186157e-02 -7.955384440720081329e-03 4.454649984836578369e-01 -4.798209294676780701e-02 -1.939555108547210693e-01 1.174403913319110870e-02 -2.912910282611846924e-01 2.202056646347045898e-01 -2.274888008832931519e-01 -2.395943850278854370e-01 2.522374689579010010e-01 -5.395400896668434143e-02 -2.062409073114395142e-01 -1.381115466356277466e-01 -6.059295311570167542e-02 -3.476046957075595856e-03 -5.017255619168281555e-02 -3.770138323307037354e-01
-4.056418240070343018e-01 1.298441290855407715e-01 4.626656416803598404e-03 -2.925755977630615234e-01 1.450121402740478516e-01 1.229968518018722534e-01 1.341987252235412598e-01 -1.690098792314529419e-01 2.386165559291839600e-01 -2.531273476779460907e-02 2.036050148308277130e-02 4.678726568818092346e-02 -7.913497090339660645e-02 6.884053815156221390e-03 2.134167775511741638e-02 1.185188814997673035e-02 8.405657112598419189e-02 1.032805442810058594e-01 -8.228480815887451172e-02 -2.226313501596450806e-01 -1.760208755731582642e-01 2.142698019742965698e-01 -6.895042955875396729e-02 -3.164783716201782227e-01 -1.936635076999664307e-01 1.410726904869079590e-01 6.548647582530975342e-02 9.404357522726058960e-02 -1.252943426370620728e-01 -3.843867480754852295e-01 2.089840173721313477e-02 -3.047152757644653320e-01
-1.515126973390579224e-01 1.083726212382316589e-01 1.723663657903671265e-01 -1.043814271688461304e-01 -1.141713261604309082e-01 3.095953166484832764e-01 1.252961009740829468e-01 -1.175458729267120361e-01 -3.566501289606094360e-02 -9.424841403961181641e-02 3.344059288501739502e-01 2.384170293807983398e-01 -2.576197087764739990e-01 2.356218993663787842e-01 2.748746238648891449e-02 -5.968163907527923584e-02 4.540173336863517761e-02 -1.923174262046813965e-01 -1.885809563100337982e-02 -3.558181524276733398e-01 -2.656997442245483398e-01 3.761761486530303955e-01 -1.689642220735549927e-01 -7.094340026378631592e-02 1.098983511328697205e-01 -1.617938838899135590e-02 -4.010345786809921265e-02 1.234256029129028320e-01 -1.568596512079238892e-01 1.053118035197257996e-01 3.185454756021499634e-02 -6.064054369926452637e-02
-2.719229161739349365e-01 -3.601751029491424561e-01 1.200974639505147934e-02 1.004612818360328674e-01 -7.911739498376846313e-02 2.788898944854736328e-01 4.615993052721023560e-02 -3.831043839454650879e-02 9.680943191051483154e-02 -9.056259691715240479e-02 3.714792057871818542e-02 8.048079907894134521e-02 -2.877516150474548340e-01 1.571849137544631958e-01 -5.045150965452194214e-02 -6.761527061462402344e-02 -5.699253082275390625e-02 2.036712132394313812e-02 -6.016835197806358337e-02 -1.279003918170928955e-02 -4.575830698013305664e-01 -5.979328975081443787e-02 3.442748636007308960e-02 2.721645534038543701e-01 1.110866665840148926e-01 -1.356660425662994385e-01 -1.469624191522598267e-01 -9.752175956964492798e-02 1.326130032539367676e-01 -2.170221209526062012e-01 -2.357119917869567871e-01 -2.839707434177398682e-01
-3.624737635254859924e-02 -3.376843407750129700e-02 2.033021450042724609e-01 -1.161473169922828674e-01 4.855430219322443008e-03 1.920082569122314453e-01 1.242389902472496033e-01 3.521234989166259766e-01 -6.823118776082992554e-02 -1.577297449111938477e-01 1.505185663700103760e-01 -1.127304136753082275e-01 -1.681566089391708374e-01 2.493941634893417358e-01 1.468933820724487305e-01 -2.637194097042083740e-01 1.413385123014450073e-01 2.997705638408660889e-01 -2.374659180641174316e-01 -3.432558476924896240e-01 -2.387230098247528076e-01 2.427935451269149780e-01 -3.346637263894081116e-02 -1.313191503286361694e-01 -1.866819709539413452e-01 5.206908285617828369e-02 -7.122801989316940308e-02 4.556343331933021545e-02 7.873091846704483032e-02 -2.010705620050430298e-01 5.997494608163833618e-02 -8.134866505861282349e-02
-2.859525382518768311e-01 -2.082273960113525391e-01 1.528719812631607056e-01 -1.904989928007125854e-01 -7.846677675843238831e-03 2.326363921165466309e-01 -8.354396373033523560e-02 -2.081868648529052734e-01 -1.197572574019432068e-01 9.386256337165832520e-03 8.806075155735015869e-02 2.941823005676269531e-01 -3.812371194362640381e-02 4.492723196744918823e-02 -1.712089180946350098e-01 -1.721335947513580322e-01 1.179006174206733704e-01 8.657530695199966431e-02 -1.217111647129058838e-01 -1.490212380886077881e-01 -1.229825317859649658e-01 1.158077269792556763e-01 -3.115548789501190186e-01 -2.479544281959533691e-01 2.037509679794311523e-01 1.668325439095497131e-02 -1.389458775520324707e-01 3.204945921897888184e-01 -3.822104260325431824e-02 5.978309735655784607e-02 -3.143934309482574463e-01 -1.623994261026382446e-01
-8.892972022294998169e-02 -9.514346718788146973e-02 1.775282472372055054e-01 -1.282597780227661133e-01 2.707414925098419189e-01 2.763155400753021240e-01 5.707888677716255188e-02 -1.147435232996940613e-02 6.922676414251327515e-02 1.934713497757911682e-02 -7.737107574939727783e-02 -1.628271490335464478e-01 -3.249673843383789062e-01 1.820988059043884277e-01 -1.417909264564514160e-01 1.325462907552719116e-01 -1.184859499335289001e-01 1.156663428992033005e-02 -3.070350587368011475e-01 -3.026346862316131592e-01 -4.803272783756256104e-01 1.505575329065322876e-01 -1.269316971302032471e-01 -9.983777999877929688e-02 2.313314825296401978e-01 9.018871188163757324e-02 -2.643989399075508118e-03 -4.757896065711975098e-02 3.196343034505844116e-02 -1.374530494213104248e-01 -4.942141473293304443e-02 -4.647991433739662170e-02
-2.396737486124038696e-01 -3.215881884098052979e-01 -1.052577123045921326e-01 -6.730391830205917358e-02 -8.873652666807174683e-02 1.250844150781631470e-01 1.625379920005798340e-01 -4.810465499758720398e-02 -1.668964177370071411e-01 9.623129665851593018e-02 -1.522225290536880493e-01 -1.182586103677749634e-01 -2.161015570163726807e-01 1.819711476564407349e-01 9.738699346780776978e-02 -6.083644926548004150e-02 8.547028899192810059e-02 -2.149360254406929016e-02 4.537282511591911316e-02 -3.748821467161178589e-02 -2.696875035762786865e-01 -2.023157179355621338e-01 -2.925737295299768448e-03 2.030919538810849190e-03 1.220398098230361938e-01 -3.056398630142211914e-01 -3.440171480178833008e-01 2.638124227523803711e-01 -2.611758746206760406e-02 8.084169030189514160e-02 -3.564033210277557373e-01 -2.204610854387283325e-01
-7.428324781358242035e-03 -2.499840408563613892e-01 1.985180377960205078e-01 -8.318290114402770996e-02 7.971695810556411743e-02 2.441291958093643188e-01 3.878316879272460938e-01 -1.773501336574554443e-01 -1.047779694199562073e-01 -3.337519615888595581e-02 1.150996983051300049e-01 -2.600884251296520233e-02 -3.711095750331878662e-01 -9.662624448537826538e-02 -6.906395405530929565e-02 -1.423447951674461365e-02 9.868929535150527954e-02 -3.160287067294120789e-02 1.393202096223831177e-01 -2.433370053768157959e-02 -7.414658367633819580e-02 1.601396352052688599e-01 -1.060265600681304932e-01 -2.087483108043670654e-01 8.458340913057327271e-02 3.872616589069366455e-02 1.296742558479309082e-01 2.082780003547668457e-01 -1.439065039157867432e-01 -4.029349386692047119e-01 -2.278345674276351929e-01 -2.114980816841125488e-01
-1.058977767825126648e-01 -3.790665790438652039e-02 -4.250828549265861511e-02 -1.322676837444305420e-01 1.114929988980293274e-01 7.991553843021392822e-02 3.801507651805877686e-01 -6.144001334905624390e-02 -3.397070467472076416e-01 2.657775022089481354e-02 2.951991558074951172e-01 2.523517794907093048e-02 6.639564782381057739e-02 1.843740195035934448e-01 -2.611283659934997559e-01 6.688149273395538330e-02 -5.626747384667396545e-03 -1.221487298607826233e-01 -2.339703440666198730e-01 -1.051429733633995056e-01 -3.601822257041931152e-01 -6.219297647476196289e-02 6.981427967548370361e-02 -1.487769335508346558e-01 -1.090364083647727966e-01 -2.368672341108322144e-01 -7.388792186975479126e-02 1.766814142465591431e-01 6.427824031561613083e-03 -2.842981517314910889e-01 -2.322891205549240112e-01 -7.167752832174301147e-02
-2.811499536037445068e-01 -8.947534486651420593e-03 -2.911906242370605469e-01 -1.728501915931701660e-01 7.393101602792739868e-02 1.994979679584503174e-01 2.095498740673065186e-01 9.115154296159744263e-02 5.095954611897468567e-02 -1.210573688149452209e-02 -1.871817857027053833e-01 -1.112733930349349976e-01 1.283285617828369141e-01 2.632331252098083496e-01 2.323793470859527588e-01 -4.446886479854583740e-02 7.516715675592422485e-02 -6.717987358570098877e-02 -1.656559556722640991e-01 1.063147410750389099e-01 -4.335909187793731689e-01 1.036883071064949036e-01 8.790189772844314575e-02 -1.960314214229583740e-01 -2.944736927747726440e-02 -3.111062571406364441e-02 -4.055098816752433777e-02 2.856841087341308594e-01 -2.985785901546478271e-01 -1.499750465154647827e-01 -1.292222440242767334e-01 9.782965481281280518e-02
3.746907785534858704e-02 -1.914253383874893188e-01 9.508734941482543945e-02 -1.492522656917572021e-01 -1.456916361348703504e-04 1.805024780333042145e-02 8.182694017887115479e-02 -3.367959260940551758e-01 1.436286699026823044e-02 -3.387519121170043945e-01 2.603276669979095459e-01 5.544362589716911316e-02 -2.916215062141418457e-01 2.880132496356964111e-01 1.888816952705383301e-01 1.311326324939727783e-01 3.902074694633483887e-01 -1.247125491499900818e-02 -3.430651128292083740e-02 7.179889827966690063e-03 -1.588227450847625732e-01 -1.127521172165870667e-01 -2.908950857818126678e-02 -2.258287072181701660e-01 1.535578370094299316e-01 2.531591244041919708e-02 -5.546097084879875183e-02 2.798233926296234131e-01 5.886557511985301971e-03 -1.234868168830871582e-01 -1.957286894321441650e-01 -2.985666319727897644e-02
4.350395128130912781e-02 -4.735826849937438965e-01 7.649218291044235229e-02 1.148575264960527420e-02 2.081188857555389404e-01 2.691277861595153809e-02 2.153858095407485962e-01 -4.014924764633178711e-01 -7.524354010820388794e-02 -1.056257337331771851e-01 2.214148454368114471e-02 2.813057005405426025e-01 -1.314464658498764038e-01 2.991890609264373779e-01 1.417318284511566162e-01 1.076724976301193237e-01 8.504020422697067261e-02 1.590342223644256592e-01 -1.236032042652368546e-02 -3.293101489543914795e-01 -9.607749432325363159e-02 -1.511594355106353760e-01 -1.040311902761459351e-01 -2.480096183717250824e-02 -1.142042353749275208e-01 -6.176655739545822144e-02 1.047589182853698730e-01 -9.893010556697845459e-02 -1.874483972787857056e-01 -7.943933457136154175e-02 1.326225250959396362e-01 -2.998637733981013298e-03
-1.332400590181350708e-01 -3.765350878238677979e-01 1.174783334136009216e-02 -9.880229085683822632e-02 1.785554736852645874e-01 -5.955696105957031250e-03 1.488772630691528320e-01 3.008473217487335205e-01 -1.824955791234970093e-01 -1.717424541711807251e-01 -1.325596272945404053e-01 1.470470875501632690e-01 3.046389855444431305e-02 -7.552952505648136139e-03 2.710882127285003662e-01 -1.550368815660476685e-01 2.402996830642223358e-02 2.071103602647781372e-01 -1.853752136230468750e-01 -9.549903869628906250e-02 -6.144136190414428711e-02 -3.298206627368927002e-02 1.567485630512237549e-01 -9.184864908456802368e-02 6.552318111062049866e-03 -2.391609102487564087e-01 -3.047021329402923584e-01 4.014773666858673096e-01 -1.129129752516746521e-01 -9.190589189529418945e-02 -1.188532114028930664e-01 -1.185591667890548706e-01
-7.756850123405456543e-02 -7.881232351064682007e-02 -1.027376875281333923e-01 -2.580989599227905273e-01 1.075580716133117676e-02 2.377020269632339478e-01 2.137805670499801636e-01 -6.272248178720474243e-02 1.284854114055633545e-01 -4.310497641563415527e-02 1.845978647470474243e-01 2.231748402118682861e-01 -5.577775239944458008e-01 8.941263705492019653e-02 -8.607033640146255493e-02 -7.439757138490676880e-02 1.726946532726287842e-01 -1.169066354632377625e-01 -1.380645930767059326e-01 -1.563476771116256714e-01 -3.092972934246063232e-01 2.618321180343627930e-01 7.106233853846788406e-03 -8.111751638352870941e-03 1.274856030941009521e-01 5.840806290507316589e-02 1.019059494137763977e-01 1.453459262847900391e-01 -1.602183878421783447e-01 -6.908052414655685425e-02 1.918532848358154297e-01 -1.690812408924102783e-02
-7.009765505790710449e-02 -1.501037925481796265e-01 3.588231503963470459e-01 -3.175094723701477051e-01 -1.486906707286834717e-01 1.339179426431655884e-01 -1.608274760656058788e-03 -8.498091995716094971e-02 2.065363712608814240e-02 8.793513476848602295e-02 -7.354249060153961182e-02 -2.054350525140762329e-01 2.864442532882094383e-03 2.220057100057601929e-01 1.521787047386169434e-01 -1.524405647069215775e-02 -7.409132272005081177e-02 7.856582850217819214e-02 -2.817848622798919678e-01 -3.069867491722106934e-01 -3.167791068553924561e-01 8.539160341024398804e-02 -1.584269851446151733e-01 -1.834903508424758911e-01 2.819613553583621979e-02 -4.501463472843170166e-02 -2.318992912769317627e-01 1.964263021945953369e-01 -2.468061745166778564e-01 -1.206041574478149414e-01 5.737936869263648987e-02 -2.040037512779235840e-01
-5.660524964332580566e-02 -1.682575047016143799e-01 -1.536236256361007690e-01 -1.932600587606430054e-01 2.197712063789367676e-01 -5.136476084589958191e-02 1.795318126678466797e-01 -2.223377376794815063e-01 1.650696247816085815e-02 -2.343518845736980438e-02 1.237483397126197815e-01 2.362942546606063843e-01 -1.744824349880218506e-01 4.712212979793548584e-01 2.350103557109832764e-01 1.487309336662292480e-01 1.478362828493118286e-01 1.304378062486648560e-01 -5.022024735808372498e-02 -2.469820231199264526e-01 -9.709753096103668213e-02 7.394789159297943115e-02 -2.567487657070159912e-01 5.365100130438804626e-02 -2.181732952594757080e-01 -6.279976665973663330e-02 1.881030350923538208e-01 1.291766911745071411e-01 -1.209963858127593994e-01 -6.137773394584655762e-02 2.156716734170913696e-01 -1.360030770301818848e-01
4.930168762803077698e-02 -1.955141425132751465e-01 1.532277017831802368e-01 8.210464566946029663e-02 -1.664803624153137207e-01 2.030678838491439819e-01 -3.519870713353157043e-02 -5.913934111595153809e-02 7.985602319240570068e-02 -1.018090844154357910e-01 3.867673575878143311e-01 1.736309677362442017e-01 -2.781775891780853271e-01 -5.236136168241500854e-02 1.687081009149551392e-01 2.488229125738143921e-01 -8.993661403656005859e-02 -2.054040879011154175e-02 -1.230347454547882080e-01 -3.101475536823272705e-01 -2.519428133964538574e-01 2.244768142700195312e-01 -3.703926131129264832e-02 -7.980434596538543701e-02 -3.455604910850524902e-01 -6.547854840755462646e-02 -1.626678928732872009e-02 9.393247961997985840e-02 4.228027164936065674e-02 -6.045505870133638382e-03 -3.225787281990051270e-01 -9.133844822645187378e-02
-2.481101267039775848e-02 -1.181972101330757141e-01 3.288770020008087158e-01 -1.251239478588104248e-01 1.557021774351596832e-02 2.009986788034439087e-01 -4.789645969867706299e-02 1.536101251840591431e-01 -1.383260488510131836e-01 -1.439988017082214355e-01 -7.470956537872552872e-03 2.542232275009155273e-01 1.282878369092941284e-01 2.321101278066635132e-01 3.425174653530120850e-01 1.301384866237640381e-01 -3.147031739354133606e-02 1.070259660482406616e-01 -3.679445385932922363e-02 -2.055493146181106567e-01 -3.523726463317871094e-01 -6.880635861307382584e-03 -9.369965642690658569e-02 -1.701392084360122681e-01 -1.856329590082168579e-01 -1.629954278469085693e-01 1.949302107095718384e-01 8.509861677885055542e-02 3.096526674926280975e-02 -3.499440848827362061e-01 -8.272792398929595947e-02 -1.772068291902542114e-01
-1.301887780427932739e-01 -1.885131150484085083e-01 1.970479488372802734e-01 -4.489573538303375244e-01 -1.054921895265579224e-01 2.061737924814224243e-01 -1.644454523921012878e-02 -8.926039189100265503e-02 1.611366271972656250e-01 8.285386860370635986e-02 -2.591092884540557861e-02 -1.442642956972122192e-01 -7.756733894348144531e-02 2.376828789710998535e-01 1.897154450416564941e-01 -2.686498872935771942e-02 -3.781629726290702820e-02 2.389340847730636597e-01 -2.190149426460266113e-01 -2.991464734077453613e-01 -1.774243563413619995e-01 2.223279625177383423e-01 -4.729144275188446045e-02 -2.311117798089981079e-01 1.280628051608800888e-02 -4.256714507937431335e-02 -1.579950153827667236e-01 1.433773338794708252e-01 -2.027866840362548828e-01 5.100751668214797974e-02 1.323341280221939087e-01 -2.246023863554000854e-01
-1.813768744468688965e-01 -3.325919210910797119e-01 2.049769461154937744e-01 2.581690624356269836e-02 7.177465409040451050e-02 3.005612269043922424e-02 -3.816190734505653381e-02 -2.146414220333099365e-01 1.090075448155403137e-01 -2.212933599948883057e-01 1.801375485956668854e-02 2.749312520027160645e-01 1.735879629850387573e-01 -1.578362844884395599e-02 2.269606292247772217e-01 -1.238589584827423096e-01 2.054781839251518250e-02 -3.313918411731719971e-02 -2.126978784799575806e-01 -1.223386600613594055e-01 -4.817276298999786377e-01 -2.049408257007598877e-01 3.452629223465919495e-02 3.454477339982986450e-02 6.226652115583419800e-02 -2.310781031847000122e-01 6.777301430702209473e-02 2.666381895542144775e-01 1.099840775132179260e-01 2.741294912993907928e-02 6.000820919871330261e-02 -1.965559870004653931e-01
-6.930427253246307373e-02 -4.041949808597564697e-01 -2.173555940389633179e-01 -5.299334600567817688e-02 9.633731842041015625e-02 -6.936475634574890137e-02 5.325265228748321533e-02 4.902993887662887573e-02 -2.881720848381519318e-02 -1.629975289106369019e-01 -2.376837190240621567e-03 4.090182948857545853e-03 2.477437071502208710e-02 1.688499599695205688e-01 3.069493174552917480e-01 -6.342375278472900391e-02 1.186899375170469284e-02 2.849752083420753479e-02 1.090289279818534851e-01 2.239747345447540283e-02 -3.434498906135559082e-01 1.345889568328857422e-01 5.522061511874198914e-02 2.184423804283142090e-01 8.015904575586318970e-02 -2.212838530540466309e-01 -2.584975361824035645e-01 1.563703417778015137e-01 1.516308635473251343e-02 -2.943525612354278564e-01 -3.981229066848754883e-01 1.242328137159347534e-01
-1.204787492752075195e-01 -2.297540754079818726e-01 1.622503250837326050e-01 -3.479822874069213867e-01 -1.152270734310150146e-01 3.006812930107116699e-01 2.008598297834396362e-01 -1.808566004037857056e-01 -2.807843126356601715e-02 -1.329848915338516235e-01 1.125599741935729980e-01 -1.458891928195953369e-01 -1.519923359155654907e-01 3.488654196262359619e-01 -1.120906248688697815e-01 1.374479681253433228e-01 1.327722817659378052e-01 -1.480982899665832520e-01 -1.289052814245223999e-01 6.216571480035781860e-02 -2.555297315120697021e-01 3.471116423606872559e-01 3.141176328063011169e-02 -2.711362612899392843e-04 4.961821436882019043e-02 9.076186455786228180e-03 -2.550357207655906677e-02 -5.901921540498733521e-02 -2.307953983545303345e-01 -2.648977339267730713e-01 -2.477051876485347748e-02 4.805010184645652771e-02
-1.556566506624221802e-01 -1.319282650947570801e-01 2.579898536205291748e-01 -3.031556308269500732e-01 -1.480002701282501221e-01 2.831776142120361328e-01 -1.085693985223770142e-01 1.068914681673049927e-01 -4.927729722112417221e-03 -2.781390547752380371e-01 1.711509935557842255e-02 1.097831428050994873e-01 -5.544830113649368286e-02 4.062896594405174255e-02 3.021787106990814209e-01 7.037275284528732300e-02 -1.648233085870742798e-01 3.099153637886047363e-01 -3.227410614490509033e-01 -7.586631178855895996e-02 -1.264187693595886230e-01 -1.278540343046188354e-01 -1.830402612686157227e-01 -1.310984343290328979e-01 1.278465986251831055e-01 -2.474203705787658691e-01 -5.913442373275756836e-02 8.517758548259735107e-02 6.694284826517105103e-02 -2.223931849002838135e-01 -1.571300923824310303e-01 2.797180972993373871e-02
9.488377720117568970e-03 -3.678219616413116455e-01 -6.080225482583045959e-02 1.593388319015502930e-01 -9.207119792699813843e-02 1.625366210937500000e-01 1.246178895235061646e-01 -1.810996830463409424e-01 2.041212767362594604e-01 -4.467501938343048096e-01 -2.171576209366321564e-02 -5.294408649206161499e-02 -1.373059153556823730e-01 2.719158530235290527e-01 1.125637516379356384e-01 -7.807075977325439453e-02 1.907443106174468994e-01 1.761252880096435547e-01 -8.034898340702056885e-02 2.059176862239837646e-01 -2.639590799808502197e-01 -5.752814002335071564e-03 -2.704099416732788086e-01 1.867043785750865936e-02 -6.624746136367321014e-03 -3.334670886397361755e-02 -2.533330917358398438e-01 1.243165209889411926e-01 1.618398427963256836e-01 -1.070595905184745789e-01 4.731886833906173706e-02 -1.269114613533020020e-01
2.122098505496978760e-01 -3.036271035671234131e-01 1.244852319359779358e-01 -1.189603954553604126e-01 -1.004070639610290527e-01 3.002841770648956299e-01 1.642688661813735962e-01 1.138574406504631042e-01 -1.994821578264236450e-01 -3.389239311218261719e-01 3.216610848903656006e-01 1.215663552284240723e-01 -3.011371791362762451e-01 1.293188780546188354e-01 -7.560050487518310547e-02 8.306449651718139648e-02 1.380497515201568604e-01 2.764397300779819489e-02 -1.330274492502212524e-01 -1.434588581323623657e-01 -4.716265946626663208e-02 2.152707427740097046e-01 -3.600362315773963928e-02 -6.954747438430786133e-02 4.882307723164558411e-02 -4.983229935169219971e-02 -1.648332923650741577e-01 9.383969008922576904e-02 -3.533970415592193604e-01 -1.047543436288833618e-01 -4.825278371572494507e-02 9.038279950618743896e-02
-2.271545678377151489e-01 -2.527199126780033112e-02 2.095490880310535431e-02 -2.474761009216308594e-01 1.057434231042861938e-01 3.272260427474975586e-01 -1.031912490725517273e-01 -1.599446386098861694e-01 -3.082666695117950439e-01 -2.522663176059722900e-01 -5.348952487111091614e-02 9.823564440011978149e-02 -2.033893205225467682e-02 -4.502894356846809387e-02 1.084439754486083984e-01 8.753585070371627808e-02 7.698099361732602119e-04 8.095691353082656860e-02 4.521956667304039001e-02 -3.035599291324615479e-01 -2.578732967376708984e-01 -5.161194503307342529e-02 2.705221995711326599e-02 3.739323839545249939e-02 2.745454609394073486e-01 5.950790271162986755e-02 -1.713006198406219482e-02 1.813364326953887939e-01 2.096105217933654785e-01 -4.119019508361816406e-01 -2.019026875495910645e-01 -7.033413276076316833e-03
-1.734011918306350708e-01 -4.416731894016265869e-01 -1.786592453718185425e-01 1.441285461187362671e-01 1.381761860102415085e-02 3.018649220466613770e-01 8.786325901746749878e-02 -1.821787357330322266e-01 -9.648033976554870605e-02 1.829386651515960693e-01 -5.858382582664489746e-02 -4.479161277413368225e-02 -4.720198512077331543e-01 1.302113831043243408e-01 1.027292851358652115e-02 3.136070817708969116e-02 -1.541070640087127686e-01 -5.213240161538124084e-02 -3.522689938545227051e-01 1.040177196264266968e-01 -1.921261250972747803e-01 -4.584600683301687241e-03 -1.111244112253189087e-01 -4.984142258763313293e-02 -1.453614532947540283e-01 -1.932519488036632538e-02 -1.417951583862304688e-01 1.093458458781242371e-01 6.102349609136581421e-02 -1.201863884925842285e-01 -1.105705201625823975e-01 -6.144756078720092773e-02
1.134697496891021729e-01 -4.212380945682525635e-01 6.793522834777832031e-02 6.372155994176864624e-02 -2.715305685997009277e-01 2.729280889034271240e-01 1.653432548046112061e-01 -1.049961373209953308e-01 8.792810142040252686e-02 -2.782669365406036377e-01 9.709628298878669739e-03 3.723656013607978821e-02 -1.332499235868453979e-01 3.913307562470436096e-02 2.725482359528541565e-02 -3.409068584442138672e-01 1.747756302356719971e-01 1.233421564102172852e-01 -2.643706500530242920e-01 -5.059049651026725769e-02 -2.463782727718353271e-01 -6.429459154605865479e-02 -2.907095253467559814e-01 -3.710039332509040833e-02 1.383942365646362305e-01 -1.397869288921356201e-01 -3.294987604022026062e-02 3.118869289755821228e-02 1.705289781093597412e-01 -2.121405750513076782e-01 7.764048874378204346e-02 4.165601357817649841e-02
4.532393533736467361e-03 -3.891037106513977051e-01 -1.001769825816154480e-01 -4.505563527345657349e-02 -9.768908470869064331e-02 1.758352816104888916e-01 -1.252574622631072998e-01 1.760398447513580322e-01 2.342192642390727997e-02 -2.401171773672103882e-01 1.611477583646774292e-01 -2.312851399183273315e-01 -7.095336914062500000e-02 4.045588970184326172e-01 2.443897128105163574e-01 -3.190746903419494629e-02 -3.746468201279640198e-02 -7.120384275913238525e-02 1.186534613370895386e-01 -1.392187178134918213e-01 -2.090813368558883667e-01 -6.441974639892578125e-02 1.353210657835006714e-01 6.028673052787780762e-02 7.520192861557006836e-02 -2.900317870080471039e-02 1.703454367816448212e-02 3.511448502540588379e-01 -2.029773592948913574e-01 -2.066858112812042236e-01 -1.936769783496856689e-01 -1.448943018913269043e-01
-1.139343529939651489e-02 -2.394357174634933472e-01 1.160078942775726318e-01 -1.966241002082824707e-01 -1.204854920506477356e-01 2.743330001831054688e-01 1.236523687839508057e-01 -2.058502882719039917e-01 -3.358165621757507324e-01 4.440666735172271729e-02 5.882891640067100525e-02 7.528363168239593506e-02 -1.115100309252738953e-01 2.369463443756103516e-01 -5.435835570096969604e-02 1.399193704128265381e-01 -4.641675949096679688e-02 7.905742526054382324e-02 -1.844970881938934326e-01 -1.161989793181419373e-01 -3.462267220020294189e-01 4.739213883876800537e-01 -9.304650127887725830e-02 -3.996351361274719238e-02 1.417546123266220093e-01 1.200832948088645935e-01 2.367747016251087189e-02 -5.922034382820129395e-02 -1.344987601041793823e-01 -2.306674122810363770e-01 -8.456923067569732666e-02 -1.708896085619926453e-02
-6.888793408870697021e-02 -1.921925097703933716e-01 -3.479480743408203125e-02 5.622822046279907227e-02 7.866208255290985107e-02 2.933623790740966797e-01 5.842334032058715820e-02 1.804606318473815918e-01 -9.365356713533401489e-02 -7.270228117704391479e-02 -1.707802861928939819e-01 1.809639036655426025e-01 1.268905401229858398e-01 1.502999216318130493e-01 3.811696171760559082e-01 -2.810947895050048828e-01 6.759929656982421875e-02 1.223418116569519043e-01 -1.496675014495849609e-01 7.636679708957672119e-02 -2.430285364389419556e-01 9.033233672380447388e-02 1.989662051200866699e-01 5.782533064484596252e-02 -6.237720325589179993e-02 2.532130666077136993e-02 -6.181874312460422516e-03 2.106604725122451782e-01 -4.040063917636871338e-01 -3.190876245498657227e-01 -1.184909641742706299e-01 -2.827502042055130005e-02
2.615286502987146378e-04 -7.036586105823516846e-02 1.580615341663360596e-01 -2.396387755870819092e-01 1.632075011730194092e-01 2.050882279872894287e-01 2.741813361644744873e-01 -3.233499825000762939e-01 5.058511346578598022e-02 -1.164944097399711609e-01 6.993366777896881104e-02 1.603425592184066772e-01 -2.132624983787536621e-01 -2.271733582019805908e-01 2.301931381225585938e-01 3.675096109509468079e-02 -1.576373726129531860e-01 -3.298274800181388855e-02 1.192546114325523376e-01 -1.324943155050277710e-01 -2.155112028121948242e-01 -6.813491135835647583e-02 1.590842157602310181e-01 2.511181682348251343e-02 -3.866465017199516296e-02 8.693536370992660522e-02 -1.307508945465087891e-01 2.031033784151077271e-01 -1.715389341115951538e-01 -3.373785018920898438e-01 -3.362746536731719971e-01 -8.707290887832641602e-02
-1.327661797404289246e-02 -2.681274712085723877e-01 -1.020179362967610359e-03 -2.117159077897667885e-03 -4.536382853984832764e-02 2.023368179798126221e-01 -1.307497769594192505e-01 3.335775732994079590e-01 2.989973500370979309e-02 -1.984889358282089233e-01 -1.840303093194961548e-02 -5.738832056522369385e-02 -5.715329572558403015e-02 2.990444898605346680e-01 1.893565207719802856e-01 -2.217686176300048828e-01 1.276883631944656372e-01 -9.182519465684890747e-02 1.503697335720062256e-01 -7.163033355027437210e-03 -5.034999847412109375e-01 8.408267050981521606e-02 1.259441375732421875e-01 1.228329688310623169e-01 1.091893091797828674e-01 1.855370588600635529e-02 -4.195555299520492554e-02 2.020140737295150757e-01 -1.064783241599798203e-02 -3.225839734077453613e-01 -1.382235884666442871e-01 -1.336277127265930176e-01
-1.142584532499313354e-01 -3.800939619541168213e-01 -2.163896411657333374e-01 2.138500846922397614e-02 -1.210059151053428650e-01 1.713122576475143433e-01 -1.120414212346076965e-02 -3.537268936634063721e-01 -1.291300356388092041e-01 -3.692198097705841064e-01 -2.166058868169784546e-01 1.047736257314682007e-01 -1.833998858928680420e-01 3.350892364978790283e-01 9.899983415380120277e-04 -1.042828895151615143e-02 -1.546075791120529175e-01 1.525312513113021851e-01 -1.468273848295211792e-01 -6.602351367473602295e-02 -2.853976935148239136e-02 1.689756959676742554e-01 -9.437733143568038940e-02 -1.806821115314960480e-02 -3.444918394088745117e-01 5.225522443652153015e-02 -2.158473804593086243e-02 1.017136126756668091e-01 -1.233247667551040649e-01 5.983532592654228210e-02 1.579300686717033386e-02 7.801769673824310303e-02
7.598108612000942230e-03 -2.272237539291381836e-01 5.963771417737007141e-02 -5.187529325485229492e-02 -1.590483821928501129e-02 2.330403476953506470e-01 3.456508815288543701e-01 8.811013400554656982e-02 -1.292388737201690674e-01 -9.103207290172576904e-02 2.823479287326335907e-02 7.663329690694808960e-02 1.268341392278671265e-01 2.431606501340866089e-01 5.891944169998168945e-01 2.476594969630241394e-02 2.231159806251525879e-01 -6.594181060791015625e-02 -1.482503255829215050e-03 -1.635283678770065308e-01 -2.058694660663604736e-01 -3.443703800439834595e-02 -4.155939444899559021e-03 -5.480860918760299683e-02 1.734935678541660309e-02 1.060709506273269653e-01 -1.877135038375854492e-01 2.044383138418197632e-01 -2.730506658554077148e-01 -3.544840589165687561e-02 -1.167952045798301697e-01 1.132494863122701645e-02
-1.748711615800857544e-01 -5.192785263061523438e-01 -3.345316508784890175e-03 -1.340402066707611084e-01 1.459090411663055420e-01 2.500917911529541016e-01 -8.163110911846160889e-02 -8.559240400791168213e-02 2.081751450896263123e-02 4.656449705362319946e-02 -6.781850755214691162e-02 -2.862350642681121826e-02 -8.395305275917053223e-02 2.412232458591461182e-01 1.437532752752304077e-01 2.332924753427505493e-01 -9.909690357744693756e-03 2.799982612486928701e-04 1.106001511216163635e-01 1.843160837888717651e-01 -2.126135230064392090e-01 5.390612781047821045e-02 1.807977259159088135e-02 6.192045286297798157e-02 1.764995455741882324e-01 -7.374528050422668457e-02 -1.222291812300682068e-01 2.542960941791534424e-01 4.745662584900856018e-02 -2.280415594577789307e-01 -1.063583940267562866e-01 -3.940567970275878906e-01
-3.267586231231689453e-01 -4.308116137981414795e-01 -8.479571901261806488e-03 1.280929744243621826e-01 2.214352190494537354e-01 1.151357814669609070e-01 -1.106658205389976501e-02 3.210583627223968506e-01 -1.344162225723266602e-01 -1.262752711772918701e-01 -1.114746779203414917e-01 2.410103194415569305e-02 2.255836501717567444e-02 1.208576858043670654e-01 8.652453869581222534e-02 -1.454320251941680908e-01 7.329471409320831299e-02 3.395402804017066956e-02 2.765579614788293839e-03 -3.154489770531654358e-02 -1.053127348423004150e-01 1.912833452224731445e-01 -1.435822695493698120e-01 -8.060601539909839630e-03 9.424566477537155151e-02 1.097568869590759277e-01 9.412327408790588379e-02 4.272099137306213379e-01 7.444028742611408234e-03 -2.930163145065307617e-01 -2.441910505294799805e-01 -3.403615951538085938e-02
-6.179936695843935013e-03 -1.277704834938049316e-01 -8.650752156972885132e-02 -1.915636211633682251e-01 1.104038506746292114e-01 7.183532416820526123e-02 -2.398655377328395844e-02 -9.531076997518539429e-02 1.707205772399902344e-01 -3.290621638298034668e-01 1.974015384912490845e-01 2.607185542583465576e-01 -2.973058223724365234e-01 2.061271816492080688e-01 9.390469640493392944e-03 -3.646089434623718262e-01 2.746114274486899376e-03 1.796826720237731934e-01 7.103022187948226929e-02 -2.035693451762199402e-02 -1.696919649839401245e-01 1.305624935775995255e-02 -2.368525415658950806e-01 -1.356446593999862671e-01 6.549011915922164917e-02 2.518670558929443359e-01 -4.151102900505065918e-02 1.140694022178649902e-01 -5.249495804309844971e-02 2.246602252125740051e-02 -1.026107296347618103e-01 -4.082938134670257568e-01
-2.108173668384552002e-01 -2.708081901073455811e-01 -1.446527540683746338e-01 -9.105667471885681152e-02 7.556509226560592651e-03 2.572170794010162354e-01 1.240912899374961853e-01 -4.236736148595809937e-02 3.467161580920219421e-02 5.660007894039154053e-02 -8.230712264776229858e-02 -2.250784337520599365e-01 -1.209051981568336487e-01 3.179813921451568604e-01 -1.336223483085632324e-01 -1.817349791526794434e-01 1.619332432746887207e-01 3.757209479808807373e-01 -1.467575691640377045e-02 -2.493640035390853882e-01 -2.853445112705230713e-01 -2.161943167448043823e-01 -6.508662551641464233e-02 -1.402006596326828003e-01 1.658220193348824978e-03 -2.588947303593158722e-02 1.887078396975994110e-02 6.743602454662322998e-02 1.622877418994903564e-01 -3.151465058326721191e-01 -1.625810116529464722e-01 4.042835533618927002e-02
-1.841411143541336060e-01 -1.278433799743652344e-01 -2.509029805660247803e-01 -1.704042553901672363e-01 2.935158088803291321e-02 1.584137678146362305e-01 1.564917713403701782e-01 -2.770354747772216797e-01 -1.455915272235870361e-01 -7.486130297183990479e-02 2.724526822566986084e-01 -9.392958879470825195e-02 3.294357955455780029e-01 4.564363881945610046e-02 -9.982544928789138794e-03 1.412366777658462524e-01 6.151850521564483643e-02 -3.309195339679718018e-01 -1.328039616346359253e-01 -2.255597710609436035e-01 -3.882434964179992676e-01 8.522734045982360840e-02 3.108053840696811676e-02 -8.788821846246719360e-02 -1.100733429193496704e-01 -1.045066043734550476e-01 -1.933301687240600586e-01 9.333530068397521973e-02 -1.476432234048843384e-01 -1.878331601619720459e-01 3.157997876405715942e-02 -1.198086813092231750e-01
-1.452523171901702881e-01 -2.386649250984191895e-01 -6.514388322830200195e-02 7.426746934652328491e-02 2.408024519681930542e-01 2.493199557065963745e-01 6.805347651243209839e-02 -2.086348980665206909e-01 -6.219460442662239075e-02 -6.767036765813827515e-02 -4.193190634250640869e-01 -1.111703738570213318e-01 1.513206511735916138e-01 5.820618197321891785e-02 1.049092691391706467e-02 -9.401062875986099243e-02 -1.824938356876373291e-01 -1.538717597723007202e-01 -1.847402900457382202e-01 -1.208297386765480042e-01 -2.104767262935638428e-01 -7.540731132030487061e-02 -1.312176138162612915e-01 1.092672795057296753e-01 -3.918644040822982788e-02 -2.477778494358062744e-01 -2.057329565286636353e-01 3.823648095130920410e-01 -1.895373463630676270e-01 -1.483046561479568481e-01 -1.315395832061767578e-01 -2.176215872168540955e-02
-2.086712419986724854e-01 -3.371152877807617188e-01 4.561295732855796814e-02 2.972008883953094482e-01 -1.532330363988876343e-01 3.459025323390960693e-01 1.272358447313308716e-01 6.293099373579025269e-02 1.277534756809473038e-02 -1.178722977638244629e-01 8.737070858478546143e-02 -1.690836157649755478e-03 -2.723490595817565918e-01 1.469488888978958130e-01 9.764282405376434326e-02 -2.542330920696258545e-01 -3.705027699470520020e-02 1.001388728618621826e-01 -8.615367114543914795e-02 -7.866566069424152374e-03 -3.289627730846405029e-01 3.402319923043251038e-02 4.293993115425109863e-02 3.502678871154785156e-01 5.559918656945228577e-02 -1.497607529163360596e-01 4.665886051952838898e-03 2.347872033715248108e-02 8.757461607456207275e-02 -3.288768231868743896e-01 -4.502031207084655762e-02 -2.744837477803230286e-02
-1.932737976312637329e-01 -9.466519206762313843e-02 8.887393772602081299e-02 -2.087989598512649536e-01 2.106626778841018677e-01 2.328551113605499268e-01 2.004599422216415405e-01 -1.761515736579895020e-01 5.227132700383663177e-03 -3.197214379906654358e-02 -5.551933869719505310e-02 2.068840712308883667e-02 4.033235833048820496e-02 -8.208436518907546997e-02 6.174437701702117920e-02 -2.833859622478485107e-02 -2.061998099088668823e-01 9.929409623146057129e-02 -1.089627593755722046e-01 -4.146813452243804932e-01 -2.501178085803985596e-01 -2.476302534341812134e-01 -1.226069033145904541e-01 1.772178411483764648e-01 3.784849122166633606e-02 1.994154155254364014e-01 -3.442658483982086182e-02 3.052109181880950928e-01 -1.410775035619735718e-01 -3.179040253162384033e-01 -2.094331979751586914e-01 -8.910064399242401123e-02
-4.488305374979972839e-02 -4.945777654647827148e-01 -1.860742643475532532e-02 1.445658504962921143e-01 -2.871412038803100586e-01 3.450040221214294434e-01 8.559971302747726440e-02 -1.780583336949348450e-02 -1.427542511373758316e-02 -2.862753868103027344e-01 -7.489192485809326172e-02 -2.695514820516109467e-02 -4.981808736920356750e-02 4.026126861572265625e-02 -5.618168786168098450e-02 -2.243757098913192749e-01 2.079139202833175659e-01 1.075469925999641418e-01 -2.966738343238830566e-01 -7.226232439279556274e-03 -2.702223956584930420e-01 -2.543508075177669525e-02 -2.257058918476104736e-01 -7.730911672115325928e-02 1.787202358245849609e-01 -1.528750956058502197e-01 1.593514159321784973e-02 2.858732594177126884e-03 1.494505852460861206e-01 -1.563053727149963379e-01 6.301137153059244156e-03 -3.293810412287712097e-02
5.554548278450965881e-02 -4.188901484012603760e-01 -3.826879337430000305e-02 -3.232882618904113770e-01 -3.226441144943237305e-02 1.973259747028350830e-01 5.373422056436538696e-02 7.704579085111618042e-02 1.213878095149993896e-01 -1.113448143005371094e-01 -1.121073141694068909e-01 5.431360006332397461e-02 6.593104451894760132e-02 3.170369565486907959e-01 1.852540113031864166e-02 1.758675575256347656e-01 4.438400268554687500e-02 5.794018134474754333e-02 -2.809141278266906738e-01 -1.963764280080795288e-01 -1.831775009632110596e-01 -8.917652070522308350e-02 -2.954815328121185303e-01 -2.705800831317901611e-01 -1.371153593063354492e-01 -1.153200194239616394e-01 -1.357551068067550659e-01 -7.629665732383728027e-02 -6.485749781131744385e-02 -3.173147737979888916e-01 -1.642294973134994507e-02 3.916634991765022278e-02
-1.100273877382278442e-01 -1.177061349153518677e-01 -1.454332768917083740e-01 4.509239643812179565e-02 1.189983487129211426e-01 2.054712325334548950e-01 -7.541742920875549316e-02 -2.479509711265563965e-01 -5.964416265487670898e-02 -2.727692723274230957e-01 -3.202738612890243530e-02 -1.755278557538986206e-02 -1.289595067501068115e-01 -1.649427264928817749e-01 9.709495306015014648e-02 -4.741467162966728210e-02 -2.115036398172378540e-01 2.285711318254470825e-01 -1.189228743314743042e-01 -1.169032976031303406e-01 -2.882336974143981934e-01 -1.477672136388719082e-03 -2.374713867902755737e-01 8.673945814371109009e-02 -1.716041415929794312e-01 -4.797085747122764587e-02 -4.985995888710021973e-01 1.465541590005159378e-02 -1.062808185815811157e-01 -2.028270512819290161e-01 2.510713413357734680e-02 -2.951048016548156738e-01
-1.341837346553802490e-01 -3.008600473403930664e-01 -1.936622262001037598e-01 5.158471316099166870e-02 -1.056419759988784790e-01 3.987051919102668762e-02 1.901977322995662689e-02 -1.218175739049911499e-01 2.115348726511001587e-01 -2.069026380777359009e-01 8.539607375860214233e-02 3.173061013221740723e-01 -1.100319400429725647e-01 6.754368543624877930e-02 5.877090618014335632e-02 -1.170767173171043396e-01 1.037852466106414795e-01 9.378007799386978149e-02 -8.411188423633575439e-02 1.769248992204666138e-01 -3.793055713176727295e-01 -8.363971114158630371e-02 -3.724800422787666321e-02 -2.122701257467269897e-01 7.199685275554656982e-02 -3.606342971324920654e-01 2.786584496498107910e-01 7.683815807104110718e-02 -1.721012443304061890e-01 -8.684303611516952515e-02 -1.699620485305786133e-01 -2.321607023477554321e-01
-8.319576829671859741e-02 -1.180902197957038879e-01 -2.092414647340774536e-01 5.158061906695365906e-02 -5.300210043787956238e-02 2.656763195991516113e-01 1.339592635631561279e-01 6.328005343675613403e-02 -4.254809916019439697e-01 8.451224118471145630e-02 3.266484290361404419e-02 2.591029182076454163e-02 -2.749614715576171875e-01 3.418267369270324707e-01 2.751588225364685059e-01 -2.090554088354110718e-01 -8.138356357812881470e-02 -7.958897203207015991e-02 -1.796411350369453430e-02 -3.613828420639038086e-01 -9.573625773191452026e-02 -1.409341543912887573e-01 -8.079813420772552490e-02 2.745806053280830383e-02 1.853312365710735321e-02 -1.345922946929931641e-01 -1.271528601646423340e-01 7.102819532155990601e-02 -1.198413446545600891e-01 1.559645533561706543e-01 -3.287582844495773315e-02 -2.755729258060455322e-01
6.155652459710836411e-03 -2.663914561271667480e-01 2.317333817481994629e-01 -2.364013530313968658e-02 2.903634905815124512e-01 -1.399320084601640701e-02 1.554341167211532593e-01 -3.243194818496704102e-01 7.420132309198379517e-02 1.148942410945892334e-01 2.322060987353324890e-02 -1.422699838876724243e-01 -3.058206140995025635e-01 8.580507338047027588e-02 8.370171487331390381e-02 1.663033068180084229e-01 6.690673530101776123e-02 -2.138817012310028076e-01 1.318047940731048584e-02 -3.649502098560333252e-01 -3.488504290580749512e-01 -5.638651922345161438e-02 -1.130557060241699219e-02 3.464152291417121887e-02 6.584861874580383301e-02 9.809968620538711548e-02 -1.900298148393630981e-01 -6.432122737169265747e-02 -2.604830861091613770e-01 -1.073924303054809570e-01 -5.496528744697570801e-02 -1.986173093318939209e-01
7.328753918409347534e-02 -1.341629177331924438e-01 -2.688489854335784912e-01 2.605354227125644684e-02 5.119141936302185059e-02 1.697710007429122925e-01 1.329630464315414429e-01 1.471792608499526978e-01 1.996669452637434006e-03 1.163282990455627441e-01 -1.555275022983551025e-01 -9.263631701469421387e-02 -7.910471409559249878e-02 3.533946275711059570e-01 9.148924797773361206e-02 -5.802223458886146545e-02 -1.524153202772140503e-01 2.627057731151580811e-01 9.921027719974517822e-02 -1.577085554599761963e-01 -5.412724614143371582e-01 -5.758909881114959717e-02 1.867909431457519531e-01 -1.383200436830520630e-01 -3.863761574029922485e-02 6.716268509626388550e-02 -2.208999358117580414e-02 1.629516929388046265e-01 -1.870256364345550537e-01 -3.005849123001098633e-01 3.169335424900054932e-02 8.392798900604248047e-02
-3.562522679567337036e-02 -1.353494524955749512e-01 2.209789901971817017e-01 -1.759836263954639435e-02 8.280250430107116699e-02 2.097587585449218750e-01 1.324940659105777740e-02 -6.151444464921951294e-02 -3.314946219325065613e-02 -4.621590673923492432e-01 3.967418670654296875e-01 8.394688367843627930e-02 3.584543941542506218e-03 5.800075829029083252e-02 2.519989013671875000e-01 1.153106316924095154e-01 7.661678642034530640e-02 -1.239966377615928650e-01 -1.053652614355087280e-01 -1.205565780401229858e-01 -2.720268368721008301e-01 7.364818453788757324e-02 -2.557195425033569336e-01 -2.116300612688064575e-01 8.977144211530685425e-02 -2.920073829591274261e-02 -3.367016315460205078e-01 1.400924175977706909e-01 1.403330266475677490e-01 -3.151822835206985474e-02 -4.567491635680198669e-02 1.263956725597381592e-01
-7.793756574392318726e-02 -2.455267608165740967e-01 -2.484768442809581757e-02 -2.233255654573440552e-01 5.237471312284469604e-02 2.941549196839332581e-02 5.727438628673553467e-02 -1.308678984642028809e-01 9.089063107967376709e-02 -1.238294765353202820e-01 3.103327155113220215e-01 2.536027431488037109e-01 -3.380454480648040771e-01 2.103885076940059662e-02 6.279602050781250000e-01 5.300521850585937500e-02 2.557636201381683350e-01 -5.085255205631256104e-02 -1.684356033802032471e-01 -1.238528192043304443e-01 -1.067451387643814087e-01 -5.504451319575309753e-02 2.659898623824119568e-02 -2.685776352882385254e-02 -5.855784192681312561e-02 1.177513971924781799e-01 2.790200337767601013e-02 5.705565214157104492e-02 9.913222491741180420e-02 6.564150005578994751e-02 -4.542063456028699875e-03 3.099065506830811501e-03
-7.530672103166580200e-02 -2.356572300195693970e-01 1.009791940450668335e-01 -3.683552742004394531e-01 -2.508764341473579407e-02 5.786706879734992981e-02 -1.841561049222946167e-01 1.565297096967697144e-01 1.503553241491317749e-01 -1.774321645498275757e-01 -3.533344715833663940e-03 8.263742178678512573e-02 -2.423301935195922852e-01 1.543867290019989014e-01 2.763955891132354736e-01 -7.444310933351516724e-02 5.291704088449478149e-02 3.430853784084320068e-01 -9.601363539695739746e-02 -1.441608220338821411e-01 -1.893204748630523682e-01 -7.636758685111999512e-02 -3.369879424571990967e-01 -3.052588999271392822e-01 5.293007194995880127e-02 -4.515494778752326965e-02 -3.367502242326736450e-02 2.267334423959255219e-02 4.238819330930709839e-02 -2.757551968097686768e-01 -1.316054761409759521e-01 -6.723336875438690186e-02
-1.577078104019165039e-01 -1.504901051521301270e-01 -2.899134755134582520e-01 1.429125573486089706e-02 6.137719843536615372e-03 1.902520656585693359e-01 3.170493543148040771e-01 7.282402366399765015e-02 -3.407984673976898193e-01 -4.290619865059852600e-02 -6.130317971110343933e-02 1.797719113528728485e-02 -4.088021442294120789e-02 1.180291771888732910e-01 5.475124120712280273e-01 -1.518599689006805420e-01 5.533753708004951477e-02 -5.918911844491958618e-02 -2.126985639333724976e-01 -2.041820138692855835e-01 -8.214937150478363037e-02 7.426141947507858276e-02 -5.028489977121353149e-02 1.071972623467445374e-01 9.585537947714328766e-03 7.142750173807144165e-02 -2.631182968616485596e-02 2.420165985822677612e-01 -1.848205029964447021e-01 7.056197524070739746e-02 -1.911349892616271973e-01 -7.591187208890914917e-02
-3.425049781799316406e-02 -4.294646382331848145e-01 1.060775592923164368e-01 6.834597140550613403e-02 -5.325691029429435730e-02 2.102565765380859375e-01 2.096616327762603760e-01 2.258457690477371216e-01 -2.631997317075729370e-02 1.019382625818252563e-01 -2.823007851839065552e-02 -9.022966772317886353e-02 6.151074171066284180e-02 1.381695270538330078e-01 -1.841477118432521820e-02 -1.128786504268646240e-01 -1.806851476430892944e-01 6.657644361257553101e-02 3.608143329620361328e-02 -5.604225397109985352e-02 -3.879612088203430176e-01 1.545372158288955688e-01 -1.795517951250076294e-01 -6.488694995641708374e-02 -1.254449486732482910e-01 1.162355020642280579e-01 -2.878190279006958008e-01 2.570621967315673828e-01 -1.258055120706558228e-01 -3.655622303485870361e-01 -1.410286128520965576e-01 2.431174553930759430e-02
1.796364486217498779e-01 -2.909157574176788330e-01 -1.603080183267593384e-01 -9.249381721019744873e-02 1.741522848606109619e-01 1.361798942089080811e-01 1.430038064718246460e-01 -3.890143334865570068e-02 -8.141522854566574097e-02 -9.510707855224609375e-02 -4.556178674101829529e-02 2.847418487071990967e-01 -4.220096766948699951e-01 1.118062138557434082e-01 2.898841202259063721e-01 5.412765592336654663e-02 4.931419715285301208e-02 -2.626321092247962952e-02 -5.646893382072448730e-02 -5.680793151259422302e-02 6.602997332811355591e-02 3.308058083057403564e-01 -1.707462221384048462e-02 -3.014092743396759033e-01 -9.168136119842529297e-02 -3.844066709280014038e-02 -1.388543099164962769e-01 1.182307824492454529e-01 1.260034143924713135e-01 -3.440024852752685547e-01 9.264785796403884888e-02 3.485907614231109619e-02
1.559760719537734985e-01 -4.342930018901824951e-01 1.339373588562011719e-01 -3.347157537937164307e-01 -1.858949661254882812e-01 2.566721737384796143e-01 2.507349848747253418e-01 -6.556146591901779175e-02 -1.341678202152252197e-01 -4.182477481663227081e-03 2.514701187610626221e-01 -1.722012832760810852e-02 -1.588919311761856079e-01 1.562310159206390381e-01 1.054450199007987976e-01 3.957978636026382446e-02 1.978121846914291382e-01 1.175359264016151428e-01 -1.599774062633514404e-01 -7.152171432971954346e-02 -9.609973430633544922e-02 3.606057763099670410e-01 -1.235142815858125687e-02 8.458160609006881714e-02 9.219615161418914795e-02 4.065238311886787415e-02 -2.058336883783340454e-01 3.318776190280914307e-02 -2.242885977029800415e-01 -9.295094758272171021e-02 -3.532929718494415283e-02 -3.930824995040893555e-02
-1.792497485876083374e-01 1.245512813329696655e-01 -5.499486997723579407e-02 -2.117730975151062012e-01 -1.340889036655426025e-01 1.270675957202911377e-01 4.938171058893203735e-02 -2.678893208503723145e-01 -1.216070726513862610e-01 -2.408052086830139160e-01 -1.842360198497772217e-02 8.903102576732635498e-02 -5.979105085134506226e-02 4.278071522712707520e-01 1.220575124025344849e-01 -2.260533161461353302e-02 2.130953520536422729e-01 1.609202027320861816e-01 -1.577567905187606812e-01 -2.046872526407241821e-01 -3.037116825580596924e-01 1.773815602064132690e-01 -2.514028251171112061e-01 -1.444769203662872314e-01 -1.767128854990005493e-01 -1.019375324249267578e-01 -1.256862580776214600e-01 -1.835477054119110107e-01 9.727383404970169067e-02 -6.248456239700317383e-02 1.552665680646896362e-01 -1.966210007667541504e-01
-3.703135251998901367e-02 -3.883402347564697266e-01 -7.143589854240417480e-02 4.452617466449737549e-02 2.085474580526351929e-01 2.618604525923728943e-02 2.074581943452358246e-02 1.196665912866592407e-01 -1.627448499202728271e-01 -1.685627736151218414e-02 -2.648727297782897949e-01 1.579006016254425049e-02 -4.546076431870460510e-02 8.701457083225250244e-02 3.595998585224151611e-01 1.140985265374183655e-01 -1.560860872268676758e-01 6.658663041889667511e-03 -2.957855165004730225e-01 6.856125593185424805e-02 -2.772516310214996338e-01 9.833642281591892242e-03 -3.686054423451423645e-02 7.126589864492416382e-02 2.360432296991348267e-01 -5.583210289478302002e-02 -1.823214292526245117e-01 2.048867642879486084e-01 -3.998322188854217529e-01 -1.797313839197158813e-01 -2.723604813218116760e-02 -7.547800242900848389e-02
1.134553179144859314e-01 -2.226180881261825562e-01 -2.846065163612365723e-01 -9.581692516803741455e-03 1.780040264129638672e-01 1.771441251039505005e-01 2.198674976825714111e-01 -6.135715544223785400e-02 -1.358158886432647705e-01 -9.072938561439514160e-02 1.017666459083557129e-01 3.300457000732421875e-01 -9.833236038684844971e-02 3.085362911224365234e-01 -1.831362694501876831e-01 1.014382913708686829e-01 -1.807260699570178986e-02 1.250196807086467743e-02 -3.608241975307464600e-01 -3.201619088649749756e-01 -9.762460738420486450e-02 2.028081715106964111e-01 9.976185858249664307e-02 1.211536228656768799e-01 -1.681629717350006104e-01 -1.389102637767791748e-01 7.597228884696960449e-02 9.753131866455078125e-02 -1.418435126543045044e-01 -2.187142521142959595e-01 8.571869879961013794e-02 -3.506937297061085701e-03
-1.855814903974533081e-01 -1.214304268360137939e-01 2.158190011978149414e-01 -5.051532387733459473e-02 2.007751539349555969e-02 -6.771408766508102417e-02 1.742671877145767212e-01 -6.252191215753555298e-02 8.108506351709365845e-02 -1.979838125407695770e-02 -3.527076914906501770e-02 1.228712201118469238e-01 -2.793409824371337891e-01 3.564201593399047852e-01 2.488800585269927979e-01 -8.219612389802932739e-02 1.501609236001968384e-01 3.602380454540252686e-01 -1.443040519952774048e-01 -3.565425574779510498e-01 -3.375503718852996826e-01 2.865433506667613983e-02 5.769048258662223816e-02 -3.868108615279197693e-02 9.179192036390304565e-02 1.560385674238204956e-01 1.129011586308479309e-01 -1.698804795742034912e-01 -1.889829188585281372e-01 -1.036032363772392273e-01 -1.348415464162826538e-01 8.052216470241546631e-02
-2.628987431526184082e-01 -3.268129527568817139e-01 -1.544050425291061401e-01 2.779473066329956055e-01 -1.509094089269638062e-01 3.051653802394866943e-01 1.064779907464981079e-01 -2.168170921504497528e-02 -4.120781645178794861e-02 4.414427652955055237e-02 2.656443789601325989e-02 -6.523859500885009766e-02 -3.389805555343627930e-01 2.637797296047210693e-01 1.471651941537857056e-01 -2.340715825557708740e-01 -8.013977669179439545e-03 3.275833278894424438e-02 -1.669558286666870117e-01 2.007330209016799927e-02 -1.669707447290420532e-01 -3.112799255177378654e-03 -6.029237061738967896e-03 1.210056319832801819e-01 1.993606537580490112e-01 2.789562381803989410e-02 -9.426780790090560913e-02 4.699494689702987671e-03 1.742109358310699463e-01 -4.035593867301940918e-01 -9.874683618545532227e-02 3.684313595294952393e-02
5.351789668202400208e-02 -4.211651980876922607e-01 -5.391028244048357010e-03 1.548765599727630615e-01 1.023003682494163513e-01 4.145260751247406006e-01 9.985598921775817871e-02 5.997899174690246582e-02 -7.335688918828964233e-02 -1.859795153141021729e-01 2.264899462461471558e-01 -9.955671429634094238e-02 -5.291249603033065796e-02 -2.674071677029132843e-02 1.285931915044784546e-01 -1.759544163942337036e-01 1.473164558410644531e-01 -1.429791003465652466e-01 -7.404052466154098511e-02 -3.415321409702301025e-01 -1.877569407224655151e-01 2.496997714042663574e-01 6.434694677591323853e-02 2.131234668195247650e-02 -3.078633248805999756e-01 -2.730627655982971191e-01 4.974273592233657837e-02 -6.094944104552268982e-02 2.841231226921081543e-02 -5.157100036740303040e-02 -4.706568643450737000e-02 1.081084366887807846e-03
7.767721265554428101e-02 -4.672022163867950439e-01 7.709210366010665894e-02 -1.722842752933502197e-01 -1.243186518549919128e-01 2.844170331954956055e-01 3.123275637626647949e-01 9.546542167663574219e-02 -1.423106789588928223e-01 -1.789840906858444214e-01 2.769672870635986328e-01 1.222227886319160461e-01 -2.349257171154022217e-01 -2.522450387477874756e-01 3.701851889491081238e-02 7.932179421186447144e-02 2.326231449842453003e-01 9.238200634717941284e-02 -2.945000119507312775e-02 5.709180608391761780e-03 -2.802858948707580566e-01 1.962750703096389771e-01 3.176287189126014709e-02 -2.000454813241958618e-02 -5.797155946493148804e-02 1.012060567736625671e-01 -4.123067110776901245e-02 9.443753957748413086e-02 -2.339671365916728973e-02 -1.850463449954986572e-01 -1.532567441463470459e-01 4.578206688165664673e-02
-7.300908118486404419e-02 -2.574459314346313477e-01 -6.545231491327285767e-02 -1.449142396450042725e-01 3.206025063991546631e-01 4.866117984056472778e-02 2.206893451511859894e-02 -1.562716662883758545e-01 -1.281155496835708618e-01 -2.271916419267654419e-01 -2.624728716909885406e-02 1.857334375381469727e-01 -4.464170336723327637e-02 2.595013082027435303e-01 3.002936840057373047e-01 1.452505495399236679e-02 2.711929678916931152e-01 -2.262997068464756012e-02 -1.556813865900039673e-01 -1.654659360647201538e-01 -5.835299938917160034e-02 -1.275794804096221924e-01 -1.974356025457382202e-01 7.217472046613693237e-02 -2.873087227344512939e-01 1.517784893512725830e-01 1.509821563959121704e-01 -1.533194929361343384e-01 -9.904404729604721069e-02 -3.616152107715606689e-01 9.678787738084793091e-02 -1.368761658668518066e-01
-1.915331631898880005e-01 -4.484198391437530518e-01 8.455900847911834717e-02 1.196312010288238525e-01 1.231684386730194092e-01 2.021441310644149780e-01 1.027873978018760681e-01 1.919473558664321899e-01 -1.801719069480895996e-01 4.216216504573822021e-02 -2.580267563462257385e-02 -8.130350708961486816e-02 -8.637848496437072754e-02 -4.330451413989067078e-02 1.412807703018188477e-01 -3.762099444866180420e-01 -1.491671800613403320e-01 2.345877140760421753e-02 2.222809754312038422e-02 -5.818320810794830322e-02 -3.207788467407226562e-01 2.556592822074890137e-01 5.672388244420289993e-03 -1.248871162533760071e-02 -5.532203242182731628e-02 1.287126634269952774e-02 -1.343245655298233032e-01 6.783133745193481445e-02 -2.630643732845783234e-02 -3.574426770210266113e-01 -2.748227119445800781e-01 5.359778297133743763e-04
-9.424932301044464111e-02 8.866634219884872437e-03 -2.505983114242553711e-01 5.698719620704650879e-02 8.568486571311950684e-02 3.283828794956207275e-01 8.162792026996612549e-02 3.760334476828575134e-02 1.240495815873146057e-01 -5.819432064890861511e-02 -1.698090732097625732e-01 4.440582916140556335e-02 4.582474008202552795e-02 1.755162179470062256e-01 3.828292787075042725e-01 -6.388591974973678589e-02 3.569615632295608521e-02 1.790888011455535889e-01 -1.194862499833106995e-01 -1.925372751429677010e-03 -2.384985536336898804e-01 1.531497538089752197e-01 6.306114047765731812e-02 -1.728177368640899658e-01 2.331481315195560455e-02 4.883547872304916382e-02 -4.341195151209831238e-02 3.486039042472839355e-01 -3.402031958103179932e-01 -2.992963194847106934e-01 1.271990388631820679e-01 -2.428360134363174438e-01
-1.347406208515167236e-01 -2.388982474803924561e-01 -8.699917048215866089e-02 -1.346849650144577026e-01 -3.026492334902286530e-02 5.137873440980911255e-02 1.786708384752273560e-01 -1.733944863080978394e-01 -1.403226554393768311e-01 -2.767654657363891602e-01 3.908409178256988525e-01 1.953309923410415649e-01 -2.245216518640518188e-01 1.694333553314208984e-01 2.906489744782447815e-02 5.862131342291831970e-02 -1.701123416423797607e-01 -2.486844658851623535e-01 -7.062955945730209351e-02 -1.539717018604278564e-01 -2.620112597942352295e-01 -2.228433936834335327e-01 -2.162787765264511108e-01 -2.129245251417160034e-01 1.755191981792449951e-01 -2.938325144350528717e-02 -4.467795789241790771e-02 5.412536114454269409e-02 -1.575148403644561768e-01 -5.037037655711174011e-02 -6.201147288084030151e-02 -2.554014325141906738e-01
7.235673815011978149e-02 -3.628043234348297119e-01 -1.724187284708023071e-01 2.317049950361251831e-01 1.869641989469528198e-02 1.952432692050933838e-01 6.474985182285308838e-02 -1.218573600053787231e-01 2.301344424486160278e-01 -4.008837938308715820e-01 -5.250217393040657043e-02 5.810800567269325256e-02 -8.925670385360717773e-02 3.447835147380828857e-01 1.536926161497831345e-02 -1.227816715836524963e-01 1.829753518104553223e-01 2.016058415174484253e-01 -1.608585119247436523e-01 2.090573310852050781e-01 -2.843040823936462402e-01 1.239057257771492004e-02 -1.863700598478317261e-01 3.574239090085029602e-02 -1.871209032833576202e-02 1.068028062582015991e-01 -2.301964610815048218e-01 1.063973531126976013e-01 1.224470585584640503e-01 -7.916984707117080688e-02 -2.266985177993774414e-02 4.138130694627761841e-02
-2.287977486848831177e-01 -1.025225222110748291e-01 -1.155283823609352112e-01 -1.743119582533836365e-02 -1.003538146615028381e-01 3.436601758003234863e-01 -4.898577183485031128e-02 8.286084979772567749e-02 -1.805116832256317139e-01 1.503848582506179810e-01 6.991814821958541870e-02 -1.329663246870040894e-01 -3.123932778835296631e-01 1.408448368310928345e-01 2.424265742301940918e-01 -1.988497078418731689e-01 1.488147377967834473e-01 -1.055450066924095154e-01 7.335896044969558716e-02 -3.084337413311004639e-01 -2.643395960330963135e-01 8.902169018983840942e-02 -1.063026487827301025e-01 9.703326970338821411e-02 2.052929811179637909e-02 1.213524304330348969e-02 -8.684079349040985107e-02 9.939486533403396606e-02 -1.108121201395988464e-01 1.664903759956359863e-01 -3.282654583454132080e-01 -3.073821365833282471e-01
-8.564277738332748413e-02 -2.709511816501617432e-01 -1.485578566789627075e-01 3.480894863605499268e-02 -2.729954756796360016e-02 1.364803910255432129e-01 1.454584449529647827e-01 -6.934136152267456055e-02 1.546538770198822021e-01 -4.030087590217590332e-01 3.283950984477996826e-01 -2.698931097984313965e-01 -1.736739277839660645e-01 1.601154655218124390e-01 9.485292434692382812e-02 -1.252683252096176147e-01 9.119821339845657349e-02 -3.533392548561096191e-01 -3.017283380031585693e-01 -8.799319714307785034e-02 -2.522425353527069092e-01 8.131580799818038940e-02 -1.306374222040176392e-01 -1.204000692814588547e-02 -6.651627272367477417e-02 1.200356855988502502e-01 1.537792831659317017e-01 -3.866710886359214783e-02 3.316278010606765747e-02 -1.249639391899108887e-01 -1.329783201217651367e-01 7.313965260982513428e-02
-1.436076313257217407e-01 -2.446228861808776855e-01 -5.625932291150093079e-02 -9.586802870035171509e-02 1.794049292802810669e-01 3.174661695957183838e-01 4.167963862419128418e-01 6.266681104898452759e-02 -1.950879842042922974e-01 -9.472517669200897217e-02 -4.383384063839912415e-02 1.651994185522198677e-03 -5.026080459356307983e-02 2.408150881528854370e-01 -1.754202879965305328e-03 -2.808789610862731934e-01 1.805021166801452637e-01 -1.196002587676048279e-01 2.285954356193542480e-02 -8.503885567188262939e-02 -2.234691381454467773e-01 1.785324662923812866e-01 1.597197353839874268e-02 -1.834776401519775391e-01 -1.479532867670059204e-01 1.480655372142791748e-01 -3.192421793937683105e-02 -3.169415295124053955e-01 2.150636166334152222e-01 -2.126158326864242554e-01 -2.246537245810031891e-02 2.398119866847991943e-02
-1.708119213581085205e-01 -3.459326922893524170e-01 -1.272382885217666626e-01 1.279455572366714478e-01 -2.352510765194892883e-02 2.167720198631286621e-01 1.301720589399337769e-01 -1.498014330863952637e-01 -2.256148308515548706e-02 4.709678143262863159e-02 -2.263012528419494629e-02 9.829957783222198486e-02 -4.564144834876060486e-02 4.640293121337890625e-01 4.747643172740936279e-01 -1.632350496947765350e-02 1.690577366389334202e-03 -2.169491648674011230e-01 -7.312391698360443115e-02 -2.975680828094482422e-01 -4.533152282238006592e-02 -5.983260646462440491e-02 -2.493704557418823242e-01 -6.622245907783508301e-02 3.637356683611869812e-03 1.724531799554824829e-01 2.654649689793586731e-02 1.626009345054626465e-01 -1.057710777968168259e-02 -4.126606974750757217e-03 3.345538675785064697e-02 6.613877415657043457e-02
-3.966709226369857788e-02 -8.760086447000503540e-02 5.832780152559280396e-02 -2.130494862794876099e-01 -4.678960889577865601e-02 2.975481450557708740e-01 -7.953345030546188354e-02 -7.739053666591644287e-02 -7.962822914123535156e-02 -1.400440186262130737e-01 -4.902259632945060730e-02 1.083207279443740845e-01 -2.986446321010589600e-01 1.759613901376724243e-01 2.139705717563629150e-01 8.872153609991073608e-02 1.509843859821557999e-02 2.812995910644531250e-01 -8.851446956396102905e-02 -4.267831146717071533e-01 -3.073475062847137451e-01 -2.414748221635818481e-01 -1.488364785909652710e-01 3.537990152835845947e-02 1.270709782838821411e-01 2.641401588916778564e-01 -6.173508986830711365e-02 -6.355580687522888184e-02 -2.572332695126533508e-02 -2.178148180246353149e-01 8.582048863172531128e-02 -1.739979684352874756e-01
-7.996992021799087524e-02 -5.788422375917434692e-02 -1.526594609022140503e-01 -5.076074600219726562e-02 -8.347747474908828735e-02 8.901473134756088257e-02 1.359942406415939331e-01 -1.620819717645645142e-01 -1.213084757328033447e-01 3.301647305488586426e-01 9.131607413291931152e-02 2.561931125819683075e-02 -1.842385530471801758e-01 1.441667526960372925e-01 4.889441728591918945e-01 -5.736711993813514709e-02 2.136822193861007690e-01 1.813592165708541870e-01 -1.220689639449119568e-01 -2.358680963516235352e-01 -2.028330415487289429e-01 -1.090291738510131836e-01 -1.613529175519943237e-01 -5.360645428299903870e-02 -1.752709783613681793e-02 -3.052114136517047882e-02 3.151972219347953796e-02 1.728502064943313599e-01 2.679602503776550293e-01 -2.863082289695739746e-01 -2.112166583538055420e-02 -2.399112731218338013e-01
-6.863038986921310425e-02 -1.102226227521896362e-01 2.379831112921237946e-02 -3.565906286239624023e-01 -1.733560673892498016e-02 1.731330454349517822e-01 7.044609636068344116e-02 -3.001635074615478516e-01 -1.101470440626144409e-01 -1.650862544775009155e-01 1.298113614320755005e-01 1.744738668203353882e-01 -2.975065410137176514e-01 3.446519970893859863e-01 -1.596956849098205566e-01 -9.734982252120971680e-02 1.544822305440902710e-01 6.006674095988273621e-02 -2.551584243774414062e-01 3.396928310394287109e-02 -2.264194488525390625e-01 2.856866717338562012e-01 1.371746957302093506e-01 1.092362254858016968e-01 -8.645106852054595947e-02 -1.392996758222579956e-01 2.052951306104660034e-01 1.487278789281845093e-01 -1.065597236156463623e-01 -1.544797867536544800e-01 1.227464824914932251e-01 -4.831062257289886475e-02
-1.108308229595422745e-02 -2.515025902539491653e-03 1.134418919682502747e-01 -2.404028475284576416e-01 -1.096159145236015320e-01 2.949730753898620605e-01 -3.899141773581504822e-02 -2.938944399356842041e-01 -1.243814677000045776e-01 -1.595053225755691528e-01 4.474275745451450348e-03 2.417131215333938599e-01 9.766967967152595520e-03 1.309639811515808105e-01 -1.501142829656600952e-01 -8.912803977727890015e-02 2.059794217348098755e-01 8.517166972160339355e-02 -3.021790683269500732e-01 -1.912752836942672729e-01 -2.636880874633789062e-01 2.266898006200790405e-01 2.123568579554557800e-02 -2.379197627305984497e-01 2.273644506931304932e-01 1.722228974103927612e-01 -1.285887509584426880e-01 2.957208156585693359e-01 -2.691491739824414253e-03 9.860751032829284668e-02 -1.579241305589675903e-01 -1.401340812444686890e-01
1.641738414764404297e-02 -3.050986528396606445e-01 -3.843858242034912109e-01 8.967790007591247559e-02 5.953886359930038452e-02 -9.710123389959335327e-02 -1.132244020700454712e-01 -1.992509216070175171e-01 1.227330788969993591e-01 -2.519387602806091309e-01 1.047035753726959229e-01 4.061100631952285767e-02 -2.601450681686401367e-01 1.624912172555923462e-01 1.472194343805313110e-01 -3.477934300899505615e-01 1.614230573177337646e-01 3.129226388409733772e-03 1.263498365879058838e-01 -2.971230447292327881e-01 -2.254451364278793335e-01 3.422777354717254639e-02 -8.161400258541107178e-02 5.503630265593528748e-02 -1.525794416666030884e-01 1.751748472452163696e-02 -1.217231228947639465e-01 2.214938849210739136e-01 -7.987248152494430542e-02 2.012795023620128632e-02 -1.461890488862991333e-01 -2.233278602361679077e-01
-1.998112797737121582e-01 -2.273956537246704102e-01 -1.325130164623260498e-01 3.549763262271881104e-01 -2.895417809486389160e-01 1.715047359466552734e-01 1.815610937774181366e-02 -3.308591991662979126e-02 -1.642204448580741882e-02 -1.770642548799514771e-01 7.316048443317413330e-02 2.754299044609069824e-01 -1.821325123310089111e-01 1.003811433911323547e-01 4.394470527768135071e-02 -2.977965399622917175e-02 -3.869460523128509521e-02 1.710671000182628632e-02 1.428926642984151840e-02 -1.550772488117218018e-01 -4.316273927688598633e-01 1.889627426862716675e-02 -2.083871066570281982e-01 1.307058334350585938e-01 -1.064354106783866882e-01 -1.920553296804428101e-02 -8.557007648050785065e-03 4.500215128064155579e-02 1.503952592611312866e-01 -3.024770021438598633e-01 -2.340542972087860107e-01 -1.879475861787796021e-01
-1.592854410409927368e-01 -3.354044556617736816e-01 -2.052045911550521851e-01 -6.173379253596067429e-03 1.814575046300888062e-01 -5.617478489875793457e-02 -3.137358871754258871e-04 4.927783831954002380e-02 -1.146369203925132751e-01 -3.457760810852050781e-01 -2.485543116927146912e-02 2.650030702352523804e-02 -1.426547020673751831e-02 1.504992693662643433e-01 2.818741202354431152e-01 -1.179655194282531738e-01 -6.472416967153549194e-02 2.025519907474517822e-01 5.107667297124862671e-02 -6.054208800196647644e-02 -1.640633791685104370e-01 1.703499704599380493e-01 8.787543326616287231e-02 1.639407575130462646e-01 7.894843071699142456e-02 -3.447475135326385498e-01 -7.825285941362380981e-02 2.518254518508911133e-01 -5.722683295607566833e-02 -2.784733176231384277e-01 -3.278406262397766113e-01 7.923806458711624146e-02
1.434639934450387955e-02 -1.917801648378372192e-01 8.834113925695419312e-02 -2.017991542816162109e-01 1.918075680732727051e-01 7.515301555395126343e-02 6.366451829671859741e-02 -2.461083978414535522e-01 6.696069985628128052e-02 -6.308820843696594238e-02 -1.214164867997169495e-01 1.778673678636550903e-01 -7.691098004579544067e-02 -4.564927145838737488e-02 3.081837594509124756e-01 -6.055842712521553040e-02 -1.409878954291343689e-02 1.026409193873405457e-01 -1.601468473672866821e-01 4.702053964138031006e-02 -4.161759316921234131e-01 3.277080878615379333e-02 4.949193820357322693e-02 -2.543547749519348145e-01 -1.089850664138793945e-01 6.559634208679199219e-02 2.975703217089176178e-02 -4.388177022337913513e-02 2.323041111230850220e-01 -4.218814969062805176e-01 -1.888941973447799683e-01 -2.816109657287597656e-01
4.662085324525833130e-02 -1.804910413920879364e-02 2.476724684238433838e-01 -1.343827042728662491e-02 1.204390525817871094e-01 1.233632788062095642e-01 2.237284034490585327e-01 -6.176131218671798706e-02 1.159410998225212097e-01 -2.200080454349517822e-01 -2.012863010168075562e-01 -1.115114893764257431e-02 -7.666331529617309570e-02 2.889034748077392578e-01 9.369692206382751465e-02 2.060850849375128746e-03 7.250038534402847290e-02 3.037056922912597656e-01 -1.306906789541244507e-01 -4.633157327771186829e-02 -1.791849881410598755e-01 -1.682879179716110229e-01 -1.451086848974227905e-01 -1.708419434726238251e-02 -2.189199477434158325e-01 -3.094370365142822266e-01 -1.325787156820297241e-01 3.037628233432769775e-01 1.092715486884117126e-01 -2.026641368865966797e-01 -3.005561232566833496e-01 2.374942451715469360e-01
-9.255416691303253174e-02 -1.574884951114654541e-01 3.637367486953735352e-01 -8.000341057777404785e-02 1.942671835422515869e-02 3.867430686950683594e-01 -9.138812310993671417e-03 5.047273635864257812e-02 -1.818171590566635132e-01 5.571900680661201477e-02 4.282686114311218262e-02 6.695295870304107666e-02 5.857697874307632446e-02 2.070952355861663818e-01 2.485932409763336182e-01 3.254368901252746582e-02 -1.307425349950790405e-01 3.376428782939910889e-01 -1.674117296934127808e-01 -2.903110682964324951e-01 -2.374587208032608032e-01 6.092361360788345337e-02 -1.224644854664802551e-01 -3.095071017742156982e-01 -7.473625242710113525e-02 -1.247704997658729553e-01 8.310925215482711792e-02 4.314789082854986191e-03 -2.444192301481962204e-03 -2.780240774154663086e-01 -5.369250103831291199e-02 -3.364646062254905701e-02
-4.954943433403968811e-03 -5.816698074340820312e-01 -1.077214777469635010e-01 -6.470832973718643188e-02 -2.507125437259674072e-01 3.088477551937103271e-01 2.066957503557205200e-01 -6.803250312805175781e-02 2.153724730014801025e-01 -9.660504758358001709e-02 -1.080723777413368225e-01 1.066827178001403809e-01 1.129141449928283691e-02 2.143698930740356445e-01 -3.295171633362770081e-02 3.232834488153457642e-02 1.003508865833282471e-01 2.188489586114883423e-01 -3.462150096893310547e-01 -1.686433404684066772e-01 -5.793910846114158630e-02 2.257004380226135254e-02 -1.195850297808647156e-01 -4.716635122895240784e-02 1.658292412757873535e-01 3.193025663495063782e-02 -5.978279560804367065e-02 7.558046281337738037e-02 1.096855476498603821e-01 -1.717860847711563110e-01 8.469431102275848389e-02 8.716216310858726501e-03
4.344457760453224182e-02 3.121958673000335693e-02 -1.474648863077163696e-01 4.663060605525970459e-02 1.096889935433864594e-02 3.358423411846160889e-01 7.241289317607879639e-02 1.173850446939468384e-01 -3.901693969964981079e-02 4.417561367154121399e-02 -1.597916930913925171e-01 2.527889423072338104e-02 7.728778291493654251e-03 2.754584252834320068e-01 3.126712739467620850e-01 -1.603976041078567505e-01 -4.923342727124691010e-03 2.275661826133728027e-01 -2.176565378904342651e-01 -2.898842841386795044e-02 -2.643626928329467773e-01 2.413801401853561401e-01 -9.763909503817558289e-03 -1.023532301187515259e-01 2.471193820238113403e-01 7.062510401010513306e-02 -2.007306367158889771e-02 2.937961816787719727e-01 -2.446903735399246216e-01 -2.566619813442230225e-01 -2.327247522771358490e-02 -3.072396814823150635e-01
6.648842990398406982e-02 -3.851150870323181152e-01 -1.794770546257495880e-02 1.749328374862670898e-01 2.123291045427322388e-01 1.422723084688186646e-01 -2.592067718505859375e-01 -1.057214364409446716e-01 1.014504954218864441e-01 -6.989470124244689941e-02 2.198471873998641968e-01 2.511365413665771484e-01 -1.671980693936347961e-02 1.035866811871528625e-01 7.138632982969284058e-02 -1.338068842887878418e-01 5.650648474693298340e-02 -5.814542248845100403e-02 -1.566773504018783569e-01 -2.597262561321258545e-01 -1.637356579303741455e-01 -3.194103389978408813e-02 -1.534576117992401123e-01 1.353996396064758301e-01 1.474252045154571533e-01 -4.245253279805183411e-03 -2.385776937007904053e-01 -5.841271206736564636e-02 -2.492497712373733521e-01 -1.659785658121109009e-01 -3.141359388828277588e-01 -2.707978785037994385e-01
-1.346250623464584351e-01 2.438287623226642609e-02 -1.863087713718414307e-01 1.205421835184097290e-01 2.528445236384868622e-02 2.963321208953857422e-01 3.481472432613372803e-01 6.700538098812103271e-02 -5.025114491581916809e-02 -1.216231510043144226e-01 -2.042164355516433716e-01 9.605951607227325439e-02 -1.490133106708526611e-01 2.460696250200271606e-01 4.315320849418640137e-01 -4.065585881471633911e-02 -3.594337403774261475e-02 1.508162021636962891e-01 -1.048924177885055542e-01 5.587026849389076233e-02 -1.254222095012664795e-01 1.697869151830673218e-01 4.847230762243270874e-02 -1.907688379287719727e-01 8.750233799219131470e-02 -3.993923589587211609e-02 -1.927932649850845337e-01 3.508540689945220947e-01 -2.076853066682815552e-01 1.263307780027389526e-02 -5.011789500713348389e-02 -2.054957300424575806e-01
1.503163278102874756e-01 8.962532132863998413e-02 8.609468489885330200e-02 -6.419485807418823242e-02 9.763994812965393066e-02 8.386592566967010498e-02 1.076232455670833588e-02 -7.076273672282695770e-03 -1.970910578966140747e-01 -9.511124342679977417e-02 -2.222238481044769287e-02 1.831409484148025513e-01 -1.577794849872589111e-01 -9.927096962928771973e-02 1.971229165792465210e-01 -3.140706419944763184e-01 -4.273265600204467773e-02 -6.591719388961791992e-02 -1.207969561219215393e-01 -2.885479629039764404e-01 -3.397947251796722412e-01 7.466223090887069702e-02 -2.785435020923614502e-01 -8.197852969169616699e-02 -2.542709112167358398e-01 -1.801445037126541138e-01 -2.624733448028564453e-01 3.598937690258026123e-01 -3.504430875182151794e-02 -1.560939103364944458e-01 1.822059303522109985e-01 -1.524957269430160522e-01
8.025869727134704590e-02 -3.423895835876464844e-01 5.009436979889869690e-02 -2.576704323291778564e-01 1.025736555457115173e-01 2.057425491511821747e-02 3.274367451667785645e-01 -1.985006332397460938e-01 -2.063011825084686279e-01 -1.343487352132797241e-01 2.729093730449676514e-01 1.674666106700897217e-01 -1.056452617049217224e-01 2.591597661375999451e-02 3.967877104878425598e-02 2.545547187328338623e-01 2.523079514503479004e-01 -2.659116312861442566e-02 -5.582299456000328064e-02 -1.941750496625900269e-01 -3.292227983474731445e-01 2.192395739257335663e-02 1.884022206068038940e-01 -1.102412790060043335e-01 -1.646860539913177490e-01 -6.455006450414657593e-02 -1.133718267083168030e-01 -2.212997153401374817e-02 -1.272220462560653687e-01 -2.665647566318511963e-01 -9.399244934320449829e-02 -7.817929238080978394e-02
-1.855012923479080200e-01 -9.054727107286453247e-02 -2.638900578022003174e-01 7.357779145240783691e-02 -4.810458421707153320e-02 3.520852923393249512e-01 5.270950123667716980e-02 1.829566359519958496e-01 3.970720246434211731e-02 -6.213233247399330139e-02 -8.876024931669235229e-02 -6.194647774100303650e-02 -2.168619185686111450e-01 1.987285017967224121e-01 3.288432359695434570e-01 -1.238563358783721924e-01 -2.630287408828735352e-02 -1.536647379398345947e-01 1.396246999502182007e-01 -1.394583377987146378e-02 -3.526265621185302734e-01 4.627962410449981689e-02 1.829200237989425659e-01 1.480929851531982422e-01 8.792691677808761597e-02 8.315259218215942383e-02 -5.678991973400115967e-02 1.720389723777770996e-01 4.780659824609756470e-02 -4.330700337886810303e-01 -1.395338326692581177e-01 1.000518128275871277e-01
-2.707080841064453125e-01 8.030079305171966553e-02 1.636835038661956787e-01 -2.443283647298812866e-01 -2.447211146354675293e-01 2.131697982549667358e-01 6.649791449308395386e-02 5.839167535305023193e-02 7.356644421815872192e-02 -1.874795705080032349e-01 -1.430698633193969727e-01 -5.070900171995162964e-02 -1.098298877477645874e-01 3.689419031143188477e-01 2.354200333356857300e-01 8.812159299850463867e-02 2.519546747207641602e-01 8.366599678993225098e-02 -1.774235367774963379e-01 -1.844321340322494507e-01 -2.388248443603515625e-01 -9.320051968097686768e-02 -3.708415031433105469e-01 -5.540998652577400208e-02 -5.836943164467811584e-02 -8.450438827276229858e-02 -7.008827477693557739e-02 -6.279616616666316986e-03 4.134272038936614990e-02 1.872996985912322998e-02 -1.431922614574432373e-01 -2.555240988731384277e-01
-3.429083824157714844e-01 -2.271089851856231689e-01 2.770175933837890625e-01 1.620368808507919312e-01 -6.415041163563728333e-03 3.205469250679016113e-01 1.588015109300613403e-01 -2.260670661926269531e-01 2.289382964372634888e-01 -2.496789246797561646e-01 -3.652109950780868530e-02 2.085619270801544189e-01 8.465273678302764893e-02 -6.917971372604370117e-02 -1.346452743746340275e-03 -1.464813649654388428e-01 2.551307678222656250e-01 9.220501035451889038e-02 -1.202026009559631348e-01 4.906789585947990417e-02 -3.157413303852081299e-01 1.102402135729789734e-01 -1.740946024656295776e-01 -8.943865448236465454e-02 -9.958336502313613892e-02 -1.972666708752512932e-03 -1.889223605394363403e-01 1.467161923646926880e-01 -1.538177430629730225e-01 -3.130377968773245811e-03 -1.294182837009429932e-01 -8.700585365295410156e-02
-2.365721762180328369e-02 -4.146990776062011719e-01 -3.675730898976325989e-02 -1.119849085807800293e-01 4.108825623989105225e-01 2.704774439334869385e-01 6.706594675779342651e-02 1.385095715522766113e-01 -1.885615140199661255e-01 5.035153031349182129e-02 -1.390229314565658569e-01 1.812393367290496826e-01 -4.529593139886856079e-02 6.378237158060073853e-03 8.992140740156173706e-02 3.978158161044120789e-02 2.860664725303649902e-01 -4.308139532804489136e-02 -1.590269990265369415e-02 -9.326865524053573608e-02 -3.022135794162750244e-01 1.934657692909240723e-01 -1.382628679275512695e-01 -2.427293062210083008e-01 -1.955575942993164062e-01 1.854356080293655396e-01 -3.616986796259880066e-02 -8.050416596233844757e-03 1.641970425844192505e-01 -1.714005470275878906e-01 3.323544934391975403e-02 -1.224645972251892090e-01
-9.476123750209808350e-02 -2.269537448883056641e-01 2.094101309776306152e-01 -2.573315799236297607e-01 7.175090909004211426e-02 1.058748662471771240e-01 2.521703243255615234e-01 -1.087347194552421570e-01 -1.326711326837539673e-01 -8.012477308511734009e-02 1.404079794883728027e-01 8.605192601680755615e-02 -4.831177592277526855e-01 2.448535710573196411e-01 -2.266923636198043823e-01 -6.268550455570220947e-02 1.313283443450927734e-01 -4.314621165394783020e-02 -7.278241217136383057e-02 -1.407391577959060669e-01 -3.389991521835327148e-01 2.221321761608123779e-01 -4.183353111147880554e-02 5.070259422063827515e-02 4.632337763905525208e-02 2.148086130619049072e-01 9.912607260048389435e-03 -3.315630555152893066e-02 1.140384599566459656e-01 -1.100159287452697754e-01 -2.245448976755142212e-01 6.432215683162212372e-03
-1.976799517869949341e-01 -2.527492344379425049e-01 -6.887719035148620605e-02 3.495696932077407837e-02 -1.264218986034393311e-01 2.774086594581604004e-01 1.540253311395645142e-01 -9.292352944612503052e-02 1.928085535764694214e-01 -4.358523488044738770e-01 2.091159224510192871e-01 5.681739747524261475e-02 -9.161205589771270752e-02 4.047965630888938904e-02 1.461706012487411499e-01 8.670749515295028687e-02 4.585184156894683838e-01 1.121521294116973877e-01 -2.598720192909240723e-01 4.943975061178207397e-02 -6.759764999151229858e-02 2.162176519632339478e-01 -4.184803739190101624e-02 -6.913567334413528442e-02 1.015264615416526794e-01 1.401948630809783936e-01 8.699207566678524017e-03 8.488807827234268188e-02 9.655535221099853516e-02 -1.783592253923416138e-02 -2.042705565690994263e-01 -1.162128448486328125e-01
7.627487927675247192e-02 -2.803897857666015625e-01 -6.857448816299438477e-02 -2.165028825402259827e-02 1.940481513738632202e-01 6.483645737171173096e-02 1.621513664722442627e-01 -4.157007038593292236e-01 -1.719508022069931030e-01 -5.266100913286209106e-02 -3.483219444751739502e-02 2.738137543201446533e-01 -5.461343377828598022e-02 -1.713849790394306183e-02 -1.531442999839782715e-01 -4.322198219597339630e-03 1.000353768467903137e-01 -1.360118985176086426e-01 6.102154031395912170e-02 -3.376968801021575928e-01 -5.583986043930053711e-01 2.716189064085483551e-02 -1.290650665760040283e-01 -8.511000126600265503e-02 3.115273453295230865e-02 1.379895359277725220e-01 -2.161642303690314293e-03 3.339975327253341675e-02 7.193072140216827393e-02 -1.547425240278244019e-01 9.864640422165393829e-03 -3.305259346961975098e-02
-2.303163856267929077e-01 -6.230602040886878967e-02 4.419842362403869629e-02 -2.600955963134765625e-01 -3.913693875074386597e-02 2.543897330760955811e-01 1.237995997071266174e-01 -2.093747258186340332e-01 -6.090458109974861145e-02 -4.759671911597251892e-02 3.613549098372459412e-02 1.593948155641555786e-01 -2.722975909709930420e-01 2.778426408767700195e-01 5.266387760639190674e-02 3.452671319246292114e-02 1.937163025140762329e-01 1.204543858766555786e-01 -1.383115351200103760e-01 -5.285284519195556641e-01 -1.889781206846237183e-01 -1.217762306332588196e-01 8.496377617120742798e-02 1.213072314858436584e-01 -8.582928776741027832e-02 1.368732154369354248e-01 -1.438357979059219360e-01 -9.788355976343154907e-02 -8.894465863704681396e-02 -9.012373536825180054e-02 1.454516351222991943e-01 -2.086123824119567871e-01
5.325978621840476990e-02 -2.459220290184020996e-01 -6.608886271715164185e-02 1.471000537276268005e-02 1.095276921987533569e-01 1.016171947121620178e-01 2.768098413944244385e-01 -1.721970587968826294e-01 1.593765616416931152e-01 -1.509052366018295288e-01 1.445577293634414673e-01 3.200096189975738525e-01 6.072611361742019653e-02 -1.555574219673871994e-02 4.110428690910339355e-02 7.417823374271392822e-02 -1.239729523658752441e-01 -4.337790980935096741e-02 -1.552269458770751953e-01 -4.860956966876983643e-02 -4.838295876979827881e-01 -2.287670671939849854e-01 -1.918286830186843872e-01 2.009605020284652710e-01 -9.962860494852066040e-02 -1.161792874336242676e-01 2.076452225446701050e-01 3.279350697994232178e-01 -1.054803803563117981e-01 -1.462321728467941284e-01 5.033218115568161011e-02 -6.680432707071304321e-02
-2.841582894325256348e-01 -8.856160193681716919e-02 5.298588424921035767e-02 4.461281374096870422e-02 1.968987435102462769e-01 2.458434253931045532e-01 -1.207595458254218102e-03 -1.488590538501739502e-01 -9.830539673566818237e-02 -2.696565091609954834e-01 1.355774700641632080e-01 8.197563141584396362e-02 -2.056286036968231201e-01 2.481434196233749390e-01 6.687071919441223145e-02 -1.119037345051765442e-01 2.409188896417617798e-01 5.046866834163665771e-02 -2.351128607988357544e-01 3.275559097528457642e-02 -1.371154636144638062e-01 -1.469349414110183716e-01 1.339557319879531860e-01 -3.147116303443908691e-01 -6.815879046916961670e-02 -2.318919450044631958e-02 5.208728089928627014e-02 -9.625885635614395142e-02 3.172345459461212158e-02 -3.782622218132019043e-01 1.451676487922668457e-01 -3.166536390781402588e-01
-2.737866900861263275e-02 -1.148561388254165649e-01 2.200561314821243286e-01 -2.746544480323791504e-01 -4.235580563545227051e-02 1.298335343599319458e-01 -2.435498386621475220e-01 -1.587664783000946045e-01 -5.335116758942604065e-02 5.112100765109062195e-02 1.685588806867599487e-01 1.041862294077873230e-01 -2.203700393438339233e-01 2.937155961990356445e-01 1.970895230770111084e-01 -9.397801011800765991e-02 2.153473794460296631e-01 2.479327656328678131e-02 -2.251943349838256836e-01 -2.269487977027893066e-01 -2.711947262287139893e-01 2.378683129791170359e-04 -1.537116803228855133e-02 -1.602501571178436279e-01 -9.287567436695098877e-02 -1.009379774332046509e-01 -3.530419245362281799e-02 6.958200782537460327e-02 -7.573641091585159302e-02 -4.219366908073425293e-01 2.561039328575134277e-01 -9.413535147905349731e-02
1.551767736673355103e-01 -3.721764311194419861e-02 -8.104034513235092163e-02 -1.283449530601501465e-01 -1.345914751291275024e-01 1.024689301848411560e-01 3.673829883337020874e-02 -3.478575348854064941e-01 -2.452290207147598267e-01 -6.756222248077392578e-02 -2.189795486629009247e-03 2.836282551288604736e-01 -1.461320519447326660e-01 7.614624500274658203e-02 5.890776589512825012e-02 -2.640496492385864258e-01 -1.362123712897300720e-02 -3.008221834897994995e-02 -1.321661323308944702e-01 -4.072652459144592285e-01 -2.777020931243896484e-01 2.627281248569488525e-01 -1.383132785558700562e-01 -1.932130008935928345e-01 -1.207332760095596313e-01 -3.615174442529678345e-02 -1.566411554813385010e-01 1.341618597507476807e-01 -2.370481640100479126e-01 -5.437448248267173767e-02 2.116414606571197510e-01 -7.509628683328628540e-02
-1.428377479314804077e-01 -1.139788106083869934e-01 -2.276706993579864502e-01 1.081945002079010010e-01 1.872751265764236450e-01 2.310129106044769287e-01 3.030126914381980896e-02 1.792689114809036255e-01 5.296099931001663208e-02 -9.863825142383575439e-02 -1.426556855440139771e-01 1.330449581146240234e-01 1.822766661643981934e-01 3.457372486591339111e-01 2.791238427162170410e-01 -9.523718804121017456e-02 1.559330224990844727e-01 1.577312648296356201e-01 1.050383597612380981e-01 1.371055934578180313e-02 -1.850163340568542480e-01 1.181771755218505859e-01 -3.334967419505119324e-02 -1.948235207237303257e-03 -3.597950935363769531e-02 1.351415514945983887e-01 -1.699543148279190063e-01 2.254062145948410034e-01 -3.151269555091857910e-01 -3.740461766719818115e-01 -1.653846800327301025e-01 -1.253017485141754150e-01
-7.927388884127140045e-03 2.606043033301830292e-02 -1.585265696048736572e-01 1.098192017525434494e-02 6.861745566129684448e-02 3.202542364597320557e-01 4.137340188026428223e-01 1.133379340171813965e-01 -7.791380584239959717e-02 -4.611313343048095703e-02 -1.854745447635650635e-01 1.021820306777954102e-01 2.830246649682521820e-02 2.971186041831970215e-01 4.569562971591949463e-01 3.608738770708441734e-03 1.484934836626052856e-01 1.062862724065780640e-01 -1.194322928786277771e-01 1.961772702634334564e-02 -1.651556789875030518e-01 2.050243914127349854e-01 -6.792856846004724503e-03 -1.797380149364471436e-01 7.157103717327117920e-02 5.556697398424148560e-02 -2.261928915977478027e-01 1.940695047378540039e-01 -1.524984240531921387e-01 -4.021135345101356506e-02 -1.739277243614196777e-01 -1.730715781450271606e-01
-9.591628611087799072e-02 -3.008973002433776855e-01 -3.754740580916404724e-02 -2.193063870072364807e-02 -3.937895223498344421e-02 1.587310433387756348e-01 1.600501313805580139e-02 8.109178394079208374e-03 1.114004999399185181e-01 -3.308559209108352661e-02 1.701946407556533813e-01 2.125536650419235229e-01 1.014291569590568542e-01 4.048384130001068115e-01 3.793169558048248291e-01 -1.001836806535720825e-01 -3.733701705932617188e-01 -1.064100116491317749e-01 -2.697156071662902832e-01 -2.347548454999923706e-01 -1.303966194391250610e-01 1.093231067061424255e-01 -1.137746572494506836e-01 1.544647663831710815e-02 -1.378123760223388672e-01 -1.247740164399147034e-01 2.396583370864391327e-02 8.988063037395477295e-02 -1.538593620061874390e-01 7.546325027942657471e-02 -1.984451115131378174e-01 1.512196213006973267e-01
5.319326370954513550e-02 -2.350386083126068115e-01 3.922534734010696411e-02 4.328683763742446899e-02 9.911127388477325439e-02 1.255279183387756348e-01 4.790726676583290100e-02 -1.442336738109588623e-01 -2.846589982509613037e-01 -6.485752761363983154e-03 -2.223143354058265686e-02 -1.155057102441787720e-01 -3.290110230445861816e-01 -2.760297246277332306e-02 -2.188400924205780029e-02 1.374978572130203247e-01 3.197946771979331970e-02 8.277050405740737915e-02 7.008699327707290649e-02 -4.716944098472595215e-01 -3.995983898639678955e-01 3.471983596682548523e-02 4.721741378307342529e-02 -3.105712532997131348e-01 1.758104003965854645e-02 2.053720206022262573e-01 5.589713109657168388e-04 1.834758669137954712e-01 6.546571105718612671e-02 -2.749458849430084229e-01 5.094450432807207108e-03 1.250023841857910156e-01
-7.723927497863769531e-02 -3.173019587993621826e-01 -4.950109869241714478e-02 -2.023941427469253540e-01 1.729916632175445557e-01 2.854937314987182617e-01 -1.479202955961227417e-01 -4.387883096933364868e-02 1.706725507974624634e-01 -4.501659795641899109e-02 -2.339208275079727173e-01 5.966699495911598206e-02 -3.002701699733734131e-01 2.956081926822662354e-01 6.351108849048614502e-02 2.486513257026672363e-01 -1.910741627216339111e-01 1.242114678025245667e-01 -1.198591068387031555e-01 6.763172894716262817e-02 -1.826421171426773071e-01 -4.748221114277839661e-02 -1.525940001010894775e-01 -7.109821587800979614e-02 1.753835529088973999e-01 -1.782951205968856812e-01 -6.058090552687644958e-02 7.820607721805572510e-02 1.232905462384223938e-01 -2.763723731040954590e-01 -4.770220816135406494e-02 -2.843165099620819092e-01
-7.941893488168716431e-02 -2.455442100763320923e-01 -7.278291042894124985e-03 -3.541111052036285400e-01 2.728838622570037842e-01 9.271260350942611694e-02 1.930553019046783447e-01 -1.902457922697067261e-01 2.055181749165058136e-02 -2.767176032066345215e-01 9.709548205137252808e-02 1.282578706741333008e-02 -2.902888953685760498e-01 -6.275419145822525024e-02 -1.228385232388973236e-02 8.242891728878021240e-02 -1.576979607343673706e-01 -7.812571525573730469e-02 -6.817749887704849243e-02 -2.336917370557785034e-01 -1.808154881000518799e-01 1.493332237005233765e-01 -5.057141184806823730e-02 -1.848678588867187500e-01 4.814656823873519897e-02 1.081826016306877136e-01 -7.475101388990879059e-03 6.101889163255691528e-02 -1.066024377942085266e-01 8.281571418046951294e-02 -1.385758817195892334e-01 -4.821854531764984131e-01
-1.322253495454788208e-01 -7.665319740772247314e-02 -2.825511246919631958e-02 -2.758135795593261719e-01 -3.885261341929435730e-02 2.065562605857849121e-01 2.133827060461044312e-01 -1.433607786893844604e-01 7.765315473079681396e-02 -1.616805605590343475e-02 1.516230404376983643e-01 -2.005543746054172516e-02 -4.205328822135925293e-01 1.615760922431945801e-01 -1.317273676395416260e-01 -1.481266915798187256e-01 2.011060714721679688e-01 -6.657673418521881104e-02 -7.939901202917098999e-03 -1.687401384115219116e-01 -3.760566711425781250e-01 2.124956101179122925e-01 1.058670356869697571e-01 1.058920696377754211e-01 1.916783004999160767e-01 1.280139107257127762e-02 1.142753362655639648e-01 3.488369882106781006e-01 -1.471268981695175171e-01 -1.077733337879180908e-01 4.165876656770706177e-02 1.688917726278305054e-01
1.458875387907028198e-01 -3.888440132141113281e-01 -2.842636406421661377e-01 2.821301482617855072e-02 2.637443542480468750e-01 2.433526664972305298e-01 -1.561945229768753052e-01 -2.948870062828063965e-01 8.838281780481338501e-02 -7.902938127517700195e-02 -1.292382832616567612e-02 -6.169537827372550964e-02 1.247295141220092773e-01 3.272652626037597656e-01 2.069670706987380981e-01 -1.503734588623046875e-01 -1.347826719284057617e-01 -1.857558041810989380e-01 -6.904114037752151489e-02 -1.158744171261787415e-01 -2.100139111280441284e-01 -1.552364265080541372e-04 -8.636885881423950195e-02 -4.257647693157196045e-02 -1.578645706176757812e-01 -1.313862055540084839e-01 -1.791573315858840942e-01 -5.531211569905281067e-02 -1.991215795278549194e-01 -1.182598918676376343e-01 1.582002043724060059e-01 -1.392652541399002075e-01
8.389371633529663086e-02 -5.426834523677825928e-02 -1.928573846817016602e-01 -1.715379953384399414e-01 5.164335016161203384e-04 5.955773964524269104e-02 1.442684233188629150e-01 -7.803971529938280582e-04 -2.423622757196426392e-01 8.238951861858367920e-02 -2.080883830785751343e-01 -2.641192264854907990e-02 -1.117042079567909241e-01 8.503699302673339844e-02 3.689860999584197998e-01 -2.718309164047241211e-01 8.048079162836074829e-02 -1.198005899786949158e-01 2.920870110392570496e-02 -1.538471579551696777e-01 -4.069220721721649170e-01 -2.436367571353912354e-01 -1.812880635261535645e-01 -2.206910029053688049e-02 -3.405585139989852905e-02 2.924094535410404205e-02 9.136693179607391357e-02 2.778666019439697266e-01 9.071622043848037720e-02 -1.030793786048889160e-01 -2.366676181554794312e-01 -3.060572743415832520e-01
-5.403464660048484802e-03 -1.539905816316604614e-01 1.157750748097896576e-02 -8.736902475357055664e-02 -9.920659661293029785e-02 1.914137005805969238e-01 2.036242634057998657e-01 -3.142107427120208740e-01 -1.273357272148132324e-01 -9.852156788110733032e-02 4.228741675615310669e-02 3.405085504055023193e-01 -3.400836586952209473e-01 1.646915078163146973e-01 2.220384590327739716e-02 1.510269045829772949e-01 -1.715555340051651001e-01 -2.143593132495880127e-01 -1.326848566532135010e-01 -2.761954069137573242e-01 -2.382362782955169678e-01 9.166716784238815308e-02 -1.847474575042724609e-01 -1.765908300876617432e-01 -2.847163379192352295e-02 -1.651183962821960449e-01 4.234849661588668823e-02 1.910991966724395752e-02 -2.998635470867156982e-01 -1.333927512168884277e-01 1.590975373983383179e-01 -9.527650475502014160e-02
1.777362078428268433e-01 -2.411263287067413330e-01 8.304193615913391113e-02 -2.037542164325714111e-01 2.599265873432159424e-01 -3.945789486169815063e-02 2.806058824062347412e-01 9.160362184047698975e-02 -1.536442488431930542e-01 -2.498001009225845337e-01 1.942666172981262207e-01 4.981957748532295227e-02 -7.736599445343017578e-02 2.104870975017547607e-01 3.055293858051300049e-02 1.850083172321319580e-01 1.999855190515518188e-01 -3.391679227352142334e-01 -6.780966371297836304e-02 -5.754600837826728821e-02 -1.624799668788909912e-01 4.639325663447380066e-02 -1.050163619220256805e-02 -1.668205261230468750e-01 -2.773442678153514862e-02 -2.446174621582031250e-01 -2.366458773612976074e-01 1.857457906007766724e-01 -1.620480120182037354e-01 -2.000143676996231079e-01 -5.295418947935104370e-02 -2.330603450536727905e-01
-9.479501843452453613e-02 -5.916563794016838074e-02 1.693269163370132446e-01 -1.872908906079828739e-04 2.529097795486450195e-01 3.763618171215057373e-01 -7.388223707675933838e-02 -2.179499268531799316e-01 -2.184701114892959595e-01 -3.977952897548675537e-01 -1.172385439276695251e-01 8.072662353515625000e-02 8.171480894088745117e-02 -2.195722982287406921e-02 7.541864365339279175e-02 1.625845730304718018e-01 -1.227300092577934265e-01 -4.378194920718669891e-03 -5.251564085483551025e-02 -3.056172430515289307e-01 -3.743773996829986572e-01 -7.490555197000503540e-02 5.932521820068359375e-02 9.597276151180267334e-02 1.387608498334884644e-01 1.327960342168807983e-01 -4.127554967999458313e-02 1.101273894309997559e-01 -9.026743471622467041e-02 -2.937420606613159180e-01 -1.045886203646659851e-01 -9.445924311876296997e-02
-3.130734562873840332e-01 -3.694984316825866699e-01 -2.265074402093887329e-01 1.383713483810424805e-01 9.159572422504425049e-02 1.473292559385299683e-01 1.031216904520988464e-01 6.693168729543685913e-02 -7.385405153036117554e-02 9.387207683175802231e-04 5.142920836806297302e-02 -1.501433998346328735e-01 9.422911331057548523e-03 2.203896939754486084e-01 3.236921131610870361e-01 -2.361287772655487061e-01 -7.164543122053146362e-02 1.898487657308578491e-01 1.028080731630325317e-01 1.180626451969146729e-01 -3.618034422397613525e-01 1.817104667425155640e-01 1.008131131529808044e-01 -8.437121659517288208e-02 1.306826807558536530e-02 -6.223921850323677063e-02 1.518800109624862671e-01 8.855261653661727905e-02 2.528064325451850891e-02 -2.983305752277374268e-01 -6.328090280294418335e-02 -1.856677234172821045e-01
-7.462248206138610840e-02 4.813186358660459518e-03 -3.116376698017120361e-01 2.559619024395942688e-02 3.402754664421081543e-01 9.993523359298706055e-02 3.983739018440246582e-02 2.870498001575469971e-01 5.988951027393341064e-02 -1.655863374471664429e-01 -7.879059761762619019e-02 -3.763185068964958191e-02 -1.092383787035942078e-01 3.477580547332763672e-01 2.839690446853637695e-01 6.957501918077468872e-02 9.754757583141326904e-02 1.236257851123809814e-01 7.335636019706726074e-02 9.097722359001636505e-03 -4.525560736656188965e-01 -2.024402469396591187e-02 1.572642028331756592e-01 -5.122400447726249695e-02 -6.675143539905548096e-02 -5.811837688088417053e-02 -9.551679342985153198e-02 2.488218992948532104e-01 -1.659526526927947998e-01 -2.427023649215698242e-01 -4.109667614102363586e-02 7.749065291136503220e-03
1.197624672204256058e-02 3.090715222060680389e-02 1.551651507616043091e-01 -2.103370279073715210e-01 7.151903212070465088e-02 2.188316434621810913e-01 6.260176748037338257e-02 -1.998380422592163086e-01 1.253785938024520874e-01 -1.428202092647552490e-01 -9.072897583246231079e-02 3.128489553928375244e-01 8.581218123435974121e-02 -9.839261323213577271e-02 1.225107386708259583e-01 -2.676622867584228516e-01 1.424880772829055786e-01 -2.536781318485736847e-02 -2.621396780014038086e-01 -3.274592161178588867e-01 -1.829027682542800903e-01 2.532409429550170898e-01 -8.701770752668380737e-02 -1.176403090357780457e-01 -1.594354808330535889e-01 4.818818718194961548e-02 -1.326202899217605591e-01 3.284597694873809814e-01 8.576302230358123779e-02 -2.577167749404907227e-01 7.779572904109954834e-02 1.971709877252578735e-01
-1.810885779559612274e-02 -4.425910413265228271e-01 -9.217267483472824097e-02 1.242034253664314747e-03 1.276542842388153076e-01 3.518229126930236816e-01 -1.520295292139053345e-01 2.098328024148941040e-01 1.578267514705657959e-01 -7.227987796068191528e-02 1.299684308469295502e-02 -9.522767364978790283e-02 -1.691093146800994873e-01 1.963176764547824860e-02 3.284425139427185059e-01 -6.788153946399688721e-02 4.116927087306976318e-02 -1.617898643016815186e-01 -1.248717978596687317e-01 7.956273108720779419e-02 -6.662020087242126465e-02 1.879816204309463501e-01 4.212008789181709290e-03 -1.346691846847534180e-01 1.037733852863311768e-01 -1.305145025253295898e-01 -1.385614275932312012e-01 1.073417216539382935e-01 -1.972310394048690796e-01 -3.964410424232482910e-01 -1.640552431344985962e-01 1.341876983642578125e-01
-6.635800749063491821e-02 9.527854621410369873e-02 3.225508928298950195e-01 -2.127164453268051147e-01 9.867574274539947510e-02 2.132880836725234985e-01 1.161549985408782959e-02 1.955564133822917938e-02 2.586044967174530029e-01 -1.195654943585395813e-01 1.660626083612442017e-01 7.312592864036560059e-02 -2.728016376495361328e-01 1.173797324299812317e-01 2.245223522186279297e-01 -4.694088175892829895e-02 9.236452728509902954e-02 -4.600382968783378601e-02 -1.822260618209838867e-01 -1.779123097658157349e-01 -3.313237726688385010e-01 5.291956663131713867e-02 7.073412649333477020e-03 -3.817919641733169556e-02 -1.206545680761337280e-01 -1.049216720275580883e-03 3.397311866283416748e-01 -2.531666308641433716e-02 -1.434276551008224487e-01 -3.725316226482391357e-01 -1.619454845786094666e-02 -2.162308841943740845e-01
-5.169370025396347046e-02 -1.405733823776245117e-01 2.447520755231380463e-02 -2.022113800048828125e-01 3.064969480037689209e-01 2.795679569244384766e-01 1.396296769380569458e-01 -1.790823340415954590e-01 -1.256694900803267956e-03 -2.689779363572597504e-02 1.662977486848831177e-01 9.640337526798248291e-02 -3.159486949443817139e-01 -3.296798095107078552e-02 -6.169509887695312500e-02 2.020810395479202271e-01 1.341439504176378250e-02 4.673329740762710571e-02 -1.862294375896453857e-01 -2.092965245246887207e-01 -1.941234916448593140e-01 9.132929146289825439e-02 -2.549816370010375977e-01 -1.356994360685348511e-01 1.833094209432601929e-01 1.412748545408248901e-01 -5.032576620578765869e-02 2.073316425085067749e-01 1.890084743499755859e-01 -1.605252474546432495e-01 -1.853359043598175049e-01 -3.520776629447937012e-01
-9.003051370382308960e-02 -2.519155740737915039e-01 -1.289937198162078857e-01 -2.628800831735134125e-02 -2.282064408063888550e-02 1.050551161170005798e-01 -1.416994184255599976e-01 3.951531946659088135e-01 -6.993756629526615143e-03 -1.744459569454193115e-01 7.016260176897048950e-02 -5.695141386240720749e-03 -1.370970904827117920e-01 2.658854722976684570e-01 1.214589402079582214e-01 -2.529991865158081055e-01 1.981476098299026489e-01 1.507625333033502102e-03 1.725592017173767090e-01 1.164866015315055847e-01 -4.175869822502136230e-01 6.391640752553939819e-02 1.273846477270126343e-01 2.550423890352249146e-02 -6.446462124586105347e-02 -6.797813624143600464e-02 -6.537069380283355713e-02 1.746371537446975708e-01 -1.075388044118881226e-01 -3.121323287487030029e-01 -2.305254936218261719e-01 -1.897364705801010132e-01
-1.794413626194000244e-01 -4.846095107495784760e-03 1.688762307167053223e-01 -1.931953281164169312e-01 1.581272333860397339e-01 1.919659227132797241e-01 1.819274127483367920e-01 -8.475358039140701294e-02 -2.450245171785354614e-01 -4.091917276382446289e-01 1.287267822772264481e-02 2.582235038280487061e-01 -1.298091560602188110e-01 -3.405314404517412186e-03 1.328403651714324951e-01 1.480482071638107300e-01 1.326392292976379395e-01 2.507503330707550049e-01 1.440361738204956055e-01 -2.774250507354736328e-01 -2.814106643199920654e-01 4.773626476526260376e-02 -4.136430472135543823e-02 -4.368466883897781372e-02 1.666392087936401367e-01 1.179566830396652222e-01 -9.595663100481033325e-02 1.219675019383430481e-01 1.235732287168502808e-01 -3.163843750953674316e-01 -1.995212212204933167e-02 6.517232954502105713e-02
-1.210014596581459045e-01 -1.935184746980667114e-02 -1.670519560575485229e-01 -6.098173558712005615e-03 7.171818614006042480e-02 3.338128328323364258e-01 4.009229540824890137e-01 2.244293875992298126e-02 -6.493172049522399902e-02 -9.033423662185668945e-02 -8.405868709087371826e-02 -2.409928850829601288e-02 -7.302278280258178711e-02 2.528482973575592041e-01 4.743671119213104248e-01 1.664864458143711090e-02 1.056296657770872116e-02 1.534095406532287598e-01 -1.463564932346343994e-01 9.760003536939620972e-02 -1.492107957601547241e-01 6.195827946066856384e-02 2.618347294628620148e-02 -7.985578477382659912e-02 1.824216246604919434e-01 -1.404908746480941772e-01 -2.701705321669578552e-02 3.278478384017944336e-01 -1.017605811357498169e-01 -3.474165499210357666e-02 -6.452932208776473999e-02 -3.161035776138305664e-01
-2.452044486999511719e-01 -3.221920430660247803e-01 -2.183564603328704834e-01 1.930281519889831543e-01 2.429254502058029175e-01 1.848473250865936279e-01 -1.268032193183898926e-02 -3.217107355594635010e-01 9.032226353883743286e-02 9.190144389867782593e-02 1.462053060531616211e-01 1.516070682555437088e-02 4.276074841618537903e-02 3.068048506975173950e-02 2.481750249862670898e-01 -3.158311843872070312e-01 -4.011400043964385986e-02 -3.620775043964385986e-02 1.484772562980651855e-01 -3.097665011882781982e-01 -1.891777515411376953e-01 2.244644612073898315e-01 -2.398595027625560760e-02 -1.414390057325363159e-01 -1.758318990468978882e-01 -1.025067046284675598e-01 -4.654518142342567444e-02 1.795011609792709351e-01 -1.670329570770263672e-01 -1.388982534408569336e-01 1.851956173777580261e-02 3.077526204288005829e-02
-4.468676820397377014e-02 -3.835550248622894287e-01 2.942335419356822968e-02 6.347471475601196289e-02 -2.699504606425762177e-02 2.870947420597076416e-01 7.983761280775070190e-02 2.558496892452239990e-01 -9.938155114650726318e-02 -1.370855718851089478e-01 1.157777197659015656e-02 -2.657486200332641602e-01 -5.481696128845214844e-02 1.909058988094329834e-01 1.886552572250366211e-01 -6.427934765815734863e-02 -2.400626093149185181e-01 1.797791384160518646e-02 -2.018192596733570099e-02 -7.167285680770874023e-02 -1.966536939144134521e-01 6.236249953508377075e-02 -1.489437371492385864e-01 6.209862604737281799e-02 -1.726936697959899902e-01 3.247257322072982788e-02 -8.171946555376052856e-02 3.092448115348815918e-01 -1.874699443578720093e-02 -4.728991091251373291e-01 -1.494066268205642700e-01 2.855309471487998962e-02
-2.022972702980041504e-01 -2.214617580175399780e-01 1.531371623277664185e-01 -1.874664723873138428e-01 3.189790248870849609e-02 -2.350965589284896851e-01 -2.446594089269638062e-02 4.364067316055297852e-02 -1.201910227537155151e-01 -1.155580356717109680e-01 -1.110035255551338196e-01 8.538749068975448608e-02 -2.924434542655944824e-01 3.914314806461334229e-01 -7.994875311851501465e-02 9.128675796091556549e-03 -6.796307861804962158e-02 1.420749425888061523e-01 -2.023628801107406616e-01 -3.245338201522827148e-01 -3.917159438133239746e-01 -6.237109377980232239e-02 -3.972021862864494324e-02 -3.594190180301666260e-01 3.748820722103118896e-02 -3.538217768073081970e-02 -5.619247257709503174e-02 4.749574884772300720e-02 -9.827118366956710815e-02 -1.055860593914985657e-01 1.432428415864706039e-02 1.084701344370841980e-01
-7.849641889333724976e-02 -2.038242369890213013e-01 -1.136109828948974609e-01 -5.993363261222839355e-02 1.632660776376724243e-01 -3.636538609862327576e-02 -1.186380684375762939e-01 -2.631106972694396973e-01 -1.841966807842254639e-02 -1.247944608330726624e-01 7.267544418573379517e-02 5.106073245406150818e-02 -1.945983916521072388e-01 6.643074005842208862e-02 3.307731151580810547e-01 -1.612162142992019653e-01 1.296987533569335938e-01 5.313296616077423096e-02 -1.249217167496681213e-01 -4.668218791484832764e-01 -5.681226402521133423e-02 -2.591560781002044678e-01 -2.000509351491928101e-01 -1.037907004356384277e-01 -8.759249001741409302e-02 7.022168021649122238e-03 1.254537999629974365e-01 -7.803475111722946167e-02 -1.294268518686294556e-01 -4.099206030368804932e-01 -7.235616445541381836e-02 -1.705940365791320801e-01
1.651404649019241333e-01 -3.242653608322143555e-01 -4.309056326746940613e-02 2.077049762010574341e-01 1.301995813846588135e-01 3.766666948795318604e-01 2.254160642623901367e-01 -2.987666800618171692e-02 3.680691123008728027e-02 -2.370915114879608154e-01 1.226321980357170105e-01 -1.225804015994071960e-01 -1.581120863556861877e-02 9.024643898010253906e-02 2.315780520439147949e-01 -1.292508989572525024e-01 1.483415067195892334e-01 -2.254474163055419922e-01 -1.531633585691452026e-01 -4.799862205982208252e-02 -9.128318727016448975e-02 3.073753416538238525e-01 -1.130685582756996155e-01 -2.008085697889328003e-02 -2.332148551940917969e-01 -1.805912256240844727e-01 7.552763819694519043e-02 -8.670675754547119141e-02 1.861722916364669800e-01 -2.339174300432205200e-01 -5.953403189778327942e-02 -1.947973221540451050e-01
-3.550837337970733643e-01 -4.488667938858270645e-03 1.573039740324020386e-01 -1.832810193300247192e-01 -1.822526156902313232e-01 -3.596953116357326508e-03 1.113850399851799011e-01 3.605189174413681030e-02 -1.039604768157005310e-01 -1.527941823005676270e-01 -1.532966345548629761e-01 -4.097920656204223633e-02 -2.942914366722106934e-01 3.154093921184539795e-01 -5.511700361967086792e-02 7.755981385707855225e-02 4.784962534904479980e-02 1.493525058031082153e-01 -2.129662930965423584e-01 -3.934378623962402344e-01 -4.143064320087432861e-01 -2.095910161733627319e-02 2.283629961311817169e-02 -9.275273978710174561e-02 6.115648895502090454e-02 1.029308065772056580e-01 2.043987214565277100e-01 8.937526494264602661e-02 4.997071623802185059e-02 -1.459758132696151733e-01 -1.199230551719665527e-01 -7.681176066398620605e-02
-5.510223284363746643e-02 -6.384996697306632996e-03 2.518280446529388428e-01 -4.415784031152725220e-02 6.237988360226154327e-03 1.853063255548477173e-01 1.819640249013900757e-01 3.414421156048774719e-02 -5.939973145723342896e-02 1.809838712215423584e-01 1.975806355476379395e-01 -3.556886687874794006e-02 -2.254989892244338989e-01 2.754881381988525391e-01 2.075113654136657715e-01 -2.071668356657028198e-01 2.010381221771240234e-02 -5.940188094973564148e-02 -3.108986020088195801e-01 -3.021720051765441895e-01 -1.841607093811035156e-01 2.781962603330612183e-02 -1.848759129643440247e-02 -3.666355088353157043e-02 -8.544051647186279297e-02 5.265495926141738892e-02 1.278301179409027100e-01 5.018099024891853333e-02 4.981596395373344421e-02 -5.530203580856323242e-01 -5.127362441271543503e-03 8.970959484577178955e-02
-1.085284724831581116e-01 -1.625650003552436829e-02 1.400396134704351425e-02 1.096268184483051300e-02 8.333530277013778687e-02 -6.257405132055282593e-02 1.291080713272094727e-01 -3.188983798027038574e-01 -2.102854698896408081e-01 -4.928877949714660645e-02 -9.339817613363265991e-02 7.740126550197601318e-02 -4.330105185508728027e-01 2.960367798805236816e-01 -1.029799133539199829e-01 6.584502756595611572e-02 7.038342207670211792e-02 2.372727245092391968e-01 -6.986352056264877319e-02 -1.540666371583938599e-01 -5.240696072578430176e-01 1.913110166788101196e-01 -5.937463790178298950e-02 8.226112276315689087e-02 2.699748054146766663e-02 2.002793103456497192e-01 -2.490662969648838043e-02 -7.010592520236968994e-02 -5.306066200137138367e-02 -1.591361016035079956e-01 -1.445938050746917725e-01 -1.192168053239583969e-02
-4.882261157035827637e-02 -3.007506132125854492e-01 -1.717219799757003784e-01 6.118028424680233002e-03 -8.150757104158401489e-02 2.915826737880706787e-01 -2.619438171386718750e-01 -5.604815110564231873e-02 8.785736560821533203e-02 6.122403591871261597e-02 1.309856474399566650e-01 -2.440076619386672974e-01 -1.463797241449356079e-01 2.299567013978958130e-01 1.699092686176300049e-01 -6.196209043264389038e-02 8.191198110580444336e-02 1.039624139666557312e-01 2.519599199295043945e-01 -2.244120240211486816e-01 -4.421663880348205566e-01 -8.174070715904235840e-02 8.839259296655654907e-02 1.233448088169097900e-02 -2.681843191385269165e-02 4.690962657332420349e-02 1.769427908584475517e-03 2.589640021324157715e-01 -2.916905283927917480e-02 -2.487901002168655396e-01 -1.982681900262832642e-01 -7.400432974100112915e-02
-2.924029482528567314e-03 -2.146393507719039917e-01 -1.603224426507949829e-01 1.437157988548278809e-01 5.000993236899375916e-02 1.721254140138626099e-01 -1.595899276435375214e-02 -1.592960506677627563e-01 1.435638964176177979e-01 -2.442158572375774384e-02 2.799584567546844482e-01 4.241627827286720276e-02 4.584576003253459930e-03 -2.779232524335384369e-02 2.773710712790489197e-02 3.961614146828651428e-02 -5.817991495132446289e-02 -7.307525724172592163e-02 -2.291193455457687378e-01 -1.105197798460721970e-02 -4.770059883594512939e-01 -9.112776070833206177e-02 -2.548362612724304199e-01 8.462382107973098755e-02 -8.075004070997238159e-02 -1.661294996738433838e-01 2.495170533657073975e-01 4.454314708709716797e-01 -2.464310824871063232e-01 -5.997110530734062195e-02 -3.011839278042316437e-02 -1.264385432004928589e-01
-1.365739405155181885e-01 -1.935359835624694824e-01 2.134540677070617676e-01 -2.368309907615184784e-02 5.820566788315773010e-02 1.095151603221893311e-01 1.666540354490280151e-01 -3.009513616561889648e-01 -3.474321961402893066e-01 -1.880705505609512329e-01 2.965252399444580078e-01 1.846275478601455688e-01 -3.125166594982147217e-01 8.502098917961120605e-02 9.888339042663574219e-02 9.929399192333221436e-02 2.072880268096923828e-01 -1.194715201854705811e-01 -1.645459532737731934e-01 -8.436296135187149048e-02 -2.096709907054901123e-01 2.346435934305191040e-01 -3.193040192127227783e-02 -2.646466195583343506e-01 1.846264302730560303e-01 -8.343444764614105225e-02 8.875913918018341064e-03 2.231517881155014038e-01 -3.323196619749069214e-02 2.255235984921455383e-02 8.348903805017471313e-02 -1.990491524338722229e-02
8.176284842193126678e-03 -4.689845815300941467e-02 -9.442502260208129883e-02 -1.909113228321075439e-01 -1.135182678699493408e-01 1.743136197328567505e-01 7.062445580959320068e-02 -2.312488108873367310e-01 2.726884782314300537e-01 -1.472461670637130737e-01 1.358062773942947388e-02 9.375753253698348999e-02 -4.239764809608459473e-01 1.804483830928802490e-01 -4.093991219997406006e-02 -5.486104264855384827e-02 2.106836736202239990e-01 -1.104789599776268005e-01 -2.597131207585334778e-02 -8.103000372648239136e-02 -4.168798923492431641e-01 1.534007340669631958e-01 4.419888928532600403e-02 2.082929909229278564e-01 1.618128456175327301e-02 1.680039316415786743e-01 5.029054358601570129e-02 1.950484663248062134e-01 -3.123759925365447998e-01 -1.787016242742538452e-01 9.530016034841537476e-02 1.202788501977920532e-01
-3.816590830683708191e-02 4.018094763159751892e-02 -5.955797061324119568e-02 4.414215683937072754e-02 -1.040320377796888351e-02 3.119307160377502441e-01 3.298235833644866943e-01 -3.729302203282713890e-03 -1.465323120355606079e-01 -3.063480556011199951e-02 -1.098691448569297791e-01 4.553037509322166443e-02 4.954085871577262878e-02 2.558349668979644775e-01 4.996774494647979736e-01 -1.148475408554077148e-01 -7.771251257508993149e-03 1.082446128129959106e-01 -4.693487286567687988e-02 2.241724543273448944e-02 -2.104652822017669678e-01 1.613147556781768799e-01 -7.649172097444534302e-02 -2.458395212888717651e-01 6.437939405441284180e-02 6.088943406939506531e-02 -2.053292542695999146e-01 2.554070055484771729e-01 -3.446053862571716309e-01 -7.657919824123382568e-02 -1.098665967583656311e-01 -1.219719573855400085e-01
-6.293790042400360107e-02 -1.043641716241836548e-01 8.423767238855361938e-02 3.163161501288414001e-02 1.147452220320701599e-01 2.297818809747695923e-01 9.077717363834381104e-02 -6.893589626997709274e-03 1.846039295196533203e-02 -1.864008307456970215e-01 -1.429939270019531250e-01 1.405137926340103149e-01 -1.655223965644836426e-01 2.707700133323669434e-01 -5.806689709424972534e-02 -2.832083404064178467e-01 1.242203079164028168e-02 -7.096758484840393066e-02 -1.799158304929733276e-01 6.804744899272918701e-02 -2.602817416191101074e-01 -4.759962484240531921e-02 1.192343235015869141e-01 -4.011219441890716553e-01 -1.206024661660194397e-01 6.966051459312438965e-02 2.323378995060920715e-02 1.277223676443099976e-01 2.817175090312957764e-01 -2.044384628534317017e-01 -1.439512800425291061e-02 -4.452972412109375000e-01
-3.067065961658954620e-03 -4.850499033927917480e-01 -1.180719956755638123e-01 -1.444713175296783447e-01 3.818876743316650391e-01 2.445199787616729736e-01 5.016736686229705811e-02 -3.958817571401596069e-03 -1.039855405688285828e-01 5.426548304967582226e-04 9.045894443988800049e-02 2.100507467985153198e-01 6.559363007545471191e-02 -1.758980751037597656e-02 2.675839960575103760e-01 6.571879237890243530e-02 3.361620008945465088e-01 -4.082838445901870728e-02 -8.652184158563613892e-02 -5.722912959754467010e-03 -2.325076460838317871e-01 -4.147011414170265198e-02 -2.410103194415569305e-02 -2.295391112565994263e-01 -7.700832188129425049e-02 1.870700418949127197e-01 1.132540479302406311e-01 7.708293944597244263e-02 2.184563130140304565e-01 -1.362473368644714355e-01 1.474215649068355560e-02 -1.437257081270217896e-01
2.524879947304725647e-02 -4.216618537902832031e-01 4.340669885277748108e-02 -3.266129791736602783e-01 -3.335877507925033569e-02 7.766554504632949829e-02 2.555508315563201904e-01 1.981882005929946899e-01 -1.913996934890747070e-01 -9.983699768781661987e-02 1.845750063657760620e-01 8.300634473562240601e-02 -3.546864390373229980e-01 -5.498967133462429047e-03 -5.627610534429550171e-02 9.625896066427230835e-02 2.743191421031951904e-01 1.081017330288887024e-01 -1.024770364165306091e-01 -2.066534757614135742e-01 -1.672752499580383301e-01 2.912021577358245850e-01 -8.912049978971481323e-02 -1.620336920022964478e-01 1.434739232063293457e-01 1.719991676509380341e-02 -1.353996843099594116e-01 1.748006194829940796e-01 -1.583953015506267548e-02 -1.203752309083938599e-01 -9.820234117796644568e-05 6.179132685065269470e-02
1.737627387046813965e-01 -2.656663060188293457e-01 8.396761119365692139e-02 -9.213123470544815063e-02 -3.418375179171562195e-02 1.427981555461883545e-01 -1.457725465297698975e-01 4.123749583959579468e-02 -6.784802675247192383e-02 4.249057173728942871e-02 -1.181471571326255798e-01 -4.149610549211502075e-02 -6.663621217012405396e-02 2.014940381050109863e-01 2.015794962644577026e-01 1.001117601990699768e-01 2.733773887157440186e-01 4.440237954258918762e-02 -2.955520749092102051e-01 -2.390890121459960938e-01 -3.673600852489471436e-01 -7.996230572462081909e-02 -3.997420668601989746e-01 -3.340544700622558594e-01 -1.265143603086471558e-01 -1.561303138732910156e-01 -4.803806915879249573e-02 9.628888964653015137e-02 -3.572761267423629761e-02 -1.656623482704162598e-01 -4.575763270258903503e-02 -6.827840954065322876e-02
[truncated: 3,282,512 more chars]
