# Supplementary material for: The Language of Innovation
Source: PLoS One. 2020 Apr 30;15(4):e0230107. doi: 10.1371/journal.pone.0230107 (PMC7194493; doi:10.1371/journal.pone.0230107)
Supplement: S7 File — (GZ) [file pone.0230107.s007.tar.gz › 1985-1989/V2Run_17_VS_4500_embeddings1985-1989ED32.txt]

-1.921308487653732300e-01 -7.886411249637603760e-02 8.854398131370544434e-02 -1.313596814870834351e-01 1.410697400569915771e-01 -5.019031092524528503e-02 -5.012609958648681641e-01 -1.610967665910720825e-01 -8.915481157600879669e-03 1.227146685123443604e-01 2.947270683944225311e-02 1.334480196237564087e-01 -1.471094042062759399e-01 3.446708321571350098e-01 3.062245547771453857e-01 1.040894091129302979e-01 -1.662302389740943909e-02 2.908446490764617920e-01 2.199382707476615906e-02 6.542348116636276245e-02 5.204361304640769958e-02 3.316937386989593506e-01 -2.109197080135345459e-01 -4.810786619782447815e-02 3.623128309845924377e-02 1.996631361544132233e-02 -1.237138062715530396e-01 -1.506645977497100830e-01 -6.706552952527999878e-02 1.922272890806198120e-01 1.172282695770263672e-01 9.593869745731353760e-02
-2.587572298943996429e-02 -3.149728477001190186e-01 -6.093796715140342712e-02 -3.528725355863571167e-02 1.985921114683151245e-01 1.211737468838691711e-01 -4.464283287525177002e-01 -1.140997484326362610e-01 -2.301221042871475220e-01 1.458818465471267700e-01 2.335501089692115784e-02 2.729273438453674316e-01 -4.603963717818260193e-02 -1.588962376117706299e-01 -3.640128765255212784e-03 -2.269437070935964584e-03 2.271995693445205688e-01 9.412196278572082520e-02 1.374389976263046265e-01 -1.643132120370864868e-01 7.711223512887954712e-02 3.942209184169769287e-01 1.786550879478454590e-02 -4.708372056484222412e-02 1.918531507253646851e-01 -1.488670855760574341e-01 1.541048586368560791e-01 2.161681354045867920e-01 -1.153009850531816483e-02 1.444040387868881226e-01 3.847772954031825066e-03 -1.770896464586257935e-01
-7.769227027893066406e-02 -1.144462972879409790e-01 7.419789582490921021e-02 -2.871618866920471191e-01 -1.903575845062732697e-02 -1.488603949546813965e-01 -3.680612742900848389e-01 -1.823611706495285034e-01 3.889761120080947876e-02 2.270245999097824097e-01 -1.436680406332015991e-01 9.500426799058914185e-02 6.498326361179351807e-02 1.454446911811828613e-01 -1.571580469608306885e-01 2.016083598136901855e-01 2.685915827751159668e-01 -3.120613750070333481e-03 -1.818848587572574615e-02 -9.771630913019180298e-02 2.585739791393280029e-01 3.164017796516418457e-01 2.011830210685729980e-01 -1.781056821346282959e-01 3.427860438823699951e-01 -7.329433411359786987e-02 -3.580712247639894485e-03 1.628367155790328979e-01 1.480280160903930664e-01 -5.780918896198272705e-02 8.470918238162994385e-02 1.586850136518478394e-01
-6.665433757007122040e-04 -3.344168961048126221e-01 1.205661743879318237e-01 -1.413738280534744263e-01 9.413191676139831543e-02 1.857259124517440796e-01 -2.655336260795593262e-01 -1.376781314611434937e-01 -1.650760471820831299e-01 2.987766265869140625e-01 6.963423639535903931e-02 -1.002511158585548401e-01 -1.665950864553451538e-01 9.650309383869171143e-02 1.716683618724346161e-02 -1.050181016325950623e-01 7.918973267078399658e-02 1.369414627552032471e-01 -3.849182650446891785e-02 1.320100128650665283e-01 2.696225643157958984e-01 3.935341835021972656e-01 1.288878470659255981e-01 -4.397996142506599426e-02 -4.879628866910934448e-02 -9.277205914258956909e-02 3.613475859165191650e-01 1.099965628236532211e-02 -3.159007132053375244e-01 3.575132787227630615e-02 6.423328816890716553e-02 6.398938596248626709e-02
-4.475063458085060120e-02 -1.400145590305328369e-01 3.870782852172851562e-01 -1.496034562587738037e-01 2.474429905414581299e-01 -2.349347919225692749e-01 -4.643440544605255127e-01 1.547880321741104126e-01 -9.586726874113082886e-02 3.133883476257324219e-01 -3.279680013656616211e-02 7.486142963171005249e-02 2.347863512113690376e-03 -1.376808434724807739e-02 -3.159268200397491455e-02 3.028335794806480408e-02 1.626940965652465820e-01 -2.600503861904144287e-01 1.298031508922576904e-01 4.297786578536033630e-02 3.036783337593078613e-01 2.888092398643493652e-01 1.059710513800382614e-02 1.421516686677932739e-01 -1.390848774462938309e-02 -2.723692730069160461e-02 4.935394227504730225e-02 -1.446898002177476883e-02 -1.157435625791549683e-01 8.653824031352996826e-02 1.466219965368509293e-02 -2.386201731860637665e-02
-1.046731919050216675e-01 -1.150110960006713867e-01 2.907139062881469727e-01 -2.518709003925323486e-01 3.684543669223785400e-01 -1.210772544145584106e-01 -3.092520534992218018e-01 1.377278417348861694e-01 -7.310070842504501343e-02 1.436666250228881836e-01 -4.716288298368453979e-02 6.469516456127166748e-02 -2.702949941158294678e-01 5.344562232494354248e-02 4.610114172101020813e-02 3.140047788619995117e-01 2.537569105625152588e-01 1.759915947914123535e-01 1.173066813498735428e-02 7.619117945432662964e-02 1.866591572761535645e-01 1.562261432409286499e-01 8.940564095973968506e-02 -1.259867697954177856e-01 2.084273546934127808e-01 -1.124189570546150208e-01 9.120755642652511597e-02 -5.220663920044898987e-02 -1.548397392034530640e-01 8.252820372581481934e-02 1.099583953619003296e-01 -2.436811625957489014e-01
-2.157242596149444580e-01 -1.813909709453582764e-01 1.860993541777133942e-02 -1.254942268133163452e-01 3.069864511489868164e-01 -1.474964618682861328e-01 -2.280221730470657349e-01 1.308738999068737030e-02 -1.366550922393798828e-01 1.704670190811157227e-01 -1.505242940038442612e-02 1.602859795093536377e-02 -8.810564875602722168e-02 1.061666980385780334e-01 -2.090277522802352905e-02 -7.123685628175735474e-02 2.222095727920532227e-01 6.656587868928909302e-02 -9.003104269504547119e-02 -5.707505345344543457e-02 4.091213643550872803e-01 3.240496218204498291e-01 1.487593799829483032e-01 -1.645175069570541382e-01 2.406401783227920532e-01 -4.859680682420730591e-02 -3.724009394645690918e-01 -2.120531499385833740e-01 -1.763523966073989868e-01 3.032573685050010681e-02 2.840336598455905914e-02 6.407080218195915222e-03
2.000619620084762573e-01 -3.970670998096466064e-01 9.911028295755386353e-02 -5.968997627496719360e-02 1.477105021476745605e-01 2.580481469631195068e-01 -1.743740290403366089e-01 -9.870252572000026703e-03 -1.735568791627883911e-01 2.142379730939865112e-01 8.147935569286346436e-02 2.104831859469413757e-02 -2.666398286819458008e-01 6.096474826335906982e-02 -6.230746209621429443e-02 9.862990677356719971e-02 9.106357395648956299e-02 -4.333934932947158813e-02 -3.145674988627433777e-02 -1.725347340106964111e-01 4.300524294376373291e-01 3.240274786949157715e-01 -1.128007546067237854e-01 -3.762232139706611633e-02 3.562840819358825684e-02 -1.851904094219207764e-01 5.152792856097221375e-02 -2.741957008838653564e-01 -1.724041402339935303e-01 7.263199239969253540e-02 -7.070033997297286987e-02 -9.134531952440738678e-03
3.638919675722718239e-03 -2.973789274692535400e-01 7.027649879455566406e-02 -6.742491573095321655e-02 3.195748329162597656e-01 8.988586813211441040e-02 -3.324020802974700928e-01 -2.553682923316955566e-01 7.093882560729980469e-02 1.532506495714187622e-01 9.723717719316482544e-02 -2.024165727198123932e-02 -1.208240389823913574e-01 1.763267964124679565e-01 -1.226751357316970825e-01 -2.204450815916061401e-01 -9.685386717319488525e-02 -7.831905782222747803e-02 -1.219626516103744507e-01 -3.074882626533508301e-01 1.687370538711547852e-01 4.081797301769256592e-01 2.166039496660232544e-01 1.696160137653350830e-01 5.883810669183731079e-02 -3.619976714253425598e-02 1.002009436488151550e-01 1.651045233011245728e-01 -3.433978557586669922e-02 1.937193982303142548e-02 1.427362412214279175e-01 9.343347698450088501e-02
2.716341614723205566e-01 -2.170566767454147339e-01 1.383567899465560913e-01 7.553187012672424316e-02 -2.492572925984859467e-02 -3.600344806909561157e-02 -2.644415795803070068e-01 1.749712079763412476e-01 1.083809137344360352e-01 -6.783838570117950439e-02 -9.312088042497634888e-02 -1.346649676561355591e-01 6.160329654812812805e-02 2.621648609638214111e-01 2.434644401073455811e-01 -1.941850185394287109e-01 2.022698819637298584e-01 9.726785123348236084e-02 3.008689582347869873e-01 -2.264491766691207886e-01 8.275064826011657715e-02 3.957495093345642090e-01 -6.736576557159423828e-02 -1.861105263233184814e-01 3.787733986973762512e-02 -2.416248619556427002e-01 2.705956622958183289e-02 -1.019234061241149902e-01 -1.915701180696487427e-01 -1.874170079827308655e-02 5.736164376139640808e-02 -1.817542016506195068e-01
-5.457882210612297058e-02 -2.493257075548171997e-01 1.009322255849838257e-01 -1.315375119447708130e-01 4.010688364505767822e-01 9.699369780719280243e-03 -4.105908870697021484e-01 -1.660890579223632812e-01 6.218590959906578064e-02 1.966668516397476196e-01 4.852712526917457581e-02 3.689805269241333008e-01 -1.205321848392486572e-01 8.733624964952468872e-02 -1.708883345127105713e-01 1.163537204265594482e-01 -1.868320405483245850e-01 1.455572545528411865e-01 -4.995783790946006775e-02 -1.245842501521110535e-01 1.119830831885337830e-02 2.576632201671600342e-01 1.962253265082836151e-02 1.415928732603788376e-02 4.871543496847152710e-02 1.157356351613998413e-01 2.664537429809570312e-01 1.471196413040161133e-01 -1.380200088024139404e-01 -1.410983204841613770e-01 5.811557918787002563e-02 -1.111210808157920837e-01
-4.372261464595794678e-03 -3.511120080947875977e-01 -1.519662141799926758e-01 -2.052764445543289185e-01 1.562843471765518188e-01 -1.951353400945663452e-01 -4.162496328353881836e-01 -6.915524601936340332e-02 -2.520975172519683838e-01 1.774188578128814697e-01 -5.038420855998992920e-02 -2.298624217510223389e-01 2.465624175965785980e-02 5.447839852422475815e-03 -2.899723500013351440e-02 -1.582646667957305908e-01 9.295290708541870117e-02 -4.762063920497894287e-02 -9.756735712289810181e-02 -1.508904695510864258e-01 -3.464586660265922546e-02 3.364084362983703613e-01 -8.444534987211227417e-02 -2.080887369811534882e-02 -1.747944504022598267e-01 1.011157780885696411e-01 4.121424630284309387e-02 -1.714237332344055176e-01 -2.060155123472213745e-01 -7.727438211441040039e-02 3.188043236732482910e-01 -8.334098011255264282e-02
-2.765456214547157288e-02 -7.945360988378524780e-02 9.624759852886199951e-02 -1.216473057866096497e-01 2.370542138814926147e-01 -8.177449554204940796e-02 -1.933755725622177124e-01 -5.922994017601013184e-02 -1.409341096878051758e-01 3.275385499000549316e-01 -1.960154920816421509e-01 -7.106049358844757080e-02 -2.005499005317687988e-01 1.259244862012565136e-03 2.142200469970703125e-01 2.452782727777957916e-02 2.148360610008239746e-01 -9.002374857664108276e-02 -1.717300266027450562e-01 -1.597912609577178955e-01 1.507329195737838745e-01 2.518048286437988281e-01 3.624550402164459229e-01 -3.309448063373565674e-01 2.472263425588607788e-01 1.917109787464141846e-01 1.639955788850784302e-01 -2.323115803301334381e-02 -1.232226341962814331e-01 1.108757499605417252e-02 9.956446476280689240e-03 -1.752879619598388672e-01
-8.105460554361343384e-03 -2.884376943111419678e-01 9.065966121852397919e-03 -3.056628406047821045e-01 9.657849371433258057e-02 -1.010900512337684631e-01 -3.066163063049316406e-01 -1.131583284586668015e-02 -1.182453334331512451e-01 -1.733763702213764191e-02 1.064618770033121109e-02 2.390718013048171997e-01 -1.936168074607849121e-01 1.672596931457519531e-01 -2.985773980617523193e-01 -2.912595272064208984e-01 1.733259707689285278e-01 5.695974454283714294e-02 -1.523933410644531250e-01 -2.569792568683624268e-01 -9.146568924188613892e-02 4.670846089720726013e-02 2.291553020477294922e-01 -1.168105006217956543e-01 -1.118729077279567719e-02 5.189244449138641357e-02 1.102624759078025818e-01 -2.117774933576583862e-01 -1.550293713808059692e-01 1.501358151435852051e-01 6.150354072451591492e-02 -2.985076308250427246e-01
9.477682411670684814e-02 -2.563328444957733154e-01 -8.169847540557384491e-03 -1.639941632747650146e-01 2.570980191230773926e-01 3.882959783077239990e-01 -4.887403845787048340e-01 -6.249512359499931335e-02 -1.314965486526489258e-01 2.016099840402603149e-01 -9.212379902601242065e-02 1.656185686588287354e-01 -9.814431518316268921e-02 1.732720136642456055e-01 -7.705316692590713501e-02 -8.809421956539154053e-02 -1.397396028041839600e-01 5.121431499719619751e-02 -1.647719889879226685e-01 -1.527783572673797607e-01 1.141332760453224182e-01 2.988421022891998291e-01 -4.029574617743492126e-02 7.573498785495758057e-02 1.937902867794036865e-01 1.125381365418434143e-01 -1.160662770271301270e-01 1.593445427715778351e-02 -1.100998669862747192e-01 -4.077073559165000916e-02 1.359581202268600464e-01 -1.137948334217071533e-01
-1.668824553489685059e-01 -4.126638472080230713e-01 7.924491539597511292e-03 -2.945412099361419678e-01 7.634285837411880493e-02 4.590298607945442200e-02 -2.686173617839813232e-01 -6.164684146642684937e-02 -5.218745768070220947e-02 1.593895703554153442e-01 7.748054713010787964e-02 1.937892287969589233e-01 1.029836758971214294e-02 -4.994687065482139587e-02 -1.821993142366409302e-01 -1.762070208787918091e-01 3.200563192367553711e-01 -1.548813655972480774e-02 2.341338694095611572e-01 -3.185035586357116699e-01 5.206524208188056946e-02 2.309153601527214050e-02 2.739010751247406006e-01 -1.550360620021820068e-01 -1.777187176048755646e-02 -1.402719970792531967e-02 5.636067315936088562e-02 -2.517148256301879883e-01 -9.810030460357666016e-02 -9.909548796713352203e-03 1.364763975143432617e-01 -1.896834522485733032e-01
1.036627814173698425e-01 -1.266809105873107910e-01 1.093821078538894653e-01 -3.331925272941589355e-01 3.323516249656677246e-01 -9.053467959165573120e-02 -4.330583214759826660e-01 -1.012372374534606934e-01 -1.752132624387741089e-01 4.693552851676940918e-03 1.130845397710800171e-01 -2.277475595474243164e-01 -2.649706602096557617e-01 2.319100946187973022e-01 1.611954867839813232e-01 -5.283164978027343750e-02 6.212723255157470703e-02 -9.852015972137451172e-02 -4.678923636674880981e-02 1.009993031620979309e-01 2.198627889156341553e-01 1.267799884080886841e-01 -1.761643588542938232e-01 -1.817791461944580078e-01 1.682078838348388672e-01 1.187373325228691101e-02 -5.339404568076133728e-03 -3.896872699260711670e-02 -5.981741473078727722e-02 -8.285354077816009521e-02 -6.191735714673995972e-02 -2.948404252529144287e-01
2.055758386850357056e-01 -1.313506066799163818e-01 -8.667355775833129883e-02 1.043692883104085922e-02 7.606907933950424194e-02 -2.210420817136764526e-01 -3.070239424705505371e-01 3.683924302458763123e-02 6.325971335172653198e-02 1.929413825273513794e-01 -8.774974942207336426e-02 2.090797759592533112e-02 -1.684668809175491333e-01 -1.374689862132072449e-02 1.694878935813903809e-02 1.094771549105644226e-01 6.799229234457015991e-02 1.210785582661628723e-01 -2.272828668355941772e-02 -1.265450865030288696e-01 -8.397566527128219604e-02 4.722892642021179199e-01 -1.350016891956329346e-02 -1.423760056495666504e-01 2.267293632030487061e-03 -2.926711440086364746e-01 -5.103039368987083435e-02 -1.186887025833129883e-01 1.537406444549560547e-01 -1.775100976228713989e-01 -2.827104330062866211e-01 -4.105974137783050537e-01
-5.073758959770202637e-02 7.991155982017517090e-02 1.898465901613235474e-01 4.323064908385276794e-02 9.242334961891174316e-02 -4.186861217021942139e-02 -4.836003184318542480e-01 6.902761012315750122e-02 7.978685200214385986e-02 1.100090220570564270e-01 4.696486890316009521e-02 -2.177702933549880981e-01 -4.891007766127586365e-02 -1.468071639537811279e-01 -3.140937536954879761e-02 -1.358834356069564819e-01 8.219081163406372070e-02 1.914595812559127808e-01 3.492836654186248779e-01 -3.337348401546478271e-01 -9.407592588104307652e-04 4.437636435031890869e-01 7.450389117002487183e-02 -2.055556625127792358e-01 9.797613322734832764e-02 1.077790111303329468e-01 4.037545621395111084e-02 -1.287238150835037231e-01 1.046028360724449158e-01 1.260094642639160156e-01 6.521553546190261841e-02 -2.640612609684467316e-02
-2.485806643962860107e-01 -2.912169396877288818e-01 1.124483123421669006e-01 5.684493575245141983e-03 2.448523640632629395e-01 -1.955855041742324829e-01 -2.723464667797088623e-01 -2.689909636974334717e-01 4.387811571359634399e-02 1.099460199475288391e-01 -1.830120831727981567e-01 2.184796333312988281e-01 6.882118433713912964e-02 -1.122562289237976074e-01 -1.320976763963699341e-01 9.486570954322814941e-02 -5.179224908351898193e-02 4.888691380620002747e-02 -1.696948707103729248e-01 -2.352498769760131836e-01 2.195986360311508179e-01 9.953680634498596191e-02 -8.371101319789886475e-02 -1.617328226566314697e-01 6.098816916346549988e-02 -1.832851208746433258e-02 1.901047304272651672e-02 -3.879090249538421631e-01 -1.527693867683410645e-01 -1.631958968937397003e-02 1.725891046226024628e-02 -3.125069737434387207e-01
-7.119937986135482788e-02 -3.620334863662719727e-01 1.364209651947021484e-01 -1.877018250524997711e-02 5.913188681006431580e-02 8.844631165266036987e-02 -4.194092750549316406e-01 -1.937492042779922485e-01 -3.630823269486427307e-02 1.727070361375808716e-01 6.173960119485855103e-02 -1.135740876197814941e-01 -3.558414876461029053e-01 5.706491321325302124e-02 2.658418193459510803e-02 1.832131110131740570e-02 -4.016483202576637268e-02 7.225214689970016479e-02 -5.262387543916702271e-02 -1.665422618389129639e-01 5.048210620880126953e-01 1.136778593063354492e-01 3.491832688450813293e-02 1.010149717330932617e-01 -6.042214483022689819e-02 -2.760172486305236816e-01 -4.448362067341804504e-02 1.002574861049652100e-01 5.721629038453102112e-02 -5.326065793633460999e-02 -7.976571470499038696e-02 -1.431402117013931274e-01
3.204233944416046143e-02 -1.833645254373550415e-01 2.790332585573196411e-02 -1.194142401218414307e-01 2.298966795206069946e-01 -5.607413873076438904e-02 -2.942674756050109863e-01 -2.122226869687438011e-03 -4.066565930843353271e-01 4.735618531703948975e-01 -1.508384197950363159e-01 -2.219404876232147217e-01 -7.990495115518569946e-02 -1.744060404598712921e-02 5.454869568347930908e-02 2.839632518589496613e-02 2.317627668380737305e-01 1.014650985598564148e-01 4.390432685613632202e-02 -1.336751431226730347e-01 3.364308476448059082e-01 1.177604272961616516e-01 1.323386467993259430e-02 -4.078466445207595825e-02 3.662413731217384338e-02 8.319506421685218811e-03 2.358055114746093750e-01 -7.839315384626388550e-02 -6.845869123935699463e-02 -2.190251499414443970e-01 5.884549394249916077e-02 -6.022775918245315552e-02
-1.086463630199432373e-01 -3.684134185314178467e-01 3.208526177331805229e-04 -1.210413500666618347e-01 -7.610806822776794434e-02 -1.206458732485771179e-01 -2.580600678920745850e-01 -1.728324890136718750e-01 -2.679173648357391357e-01 1.136452034115791321e-01 9.746424853801727295e-02 -6.267669051885604858e-02 -1.287625581026077271e-01 2.030053436756134033e-01 2.406448423862457275e-01 4.370437189936637878e-02 8.670651353895664215e-03 -7.281799614429473877e-02 -1.448919028043746948e-01 1.055341511964797974e-01 1.615752577781677246e-01 4.573005735874176025e-01 -1.715747117996215820e-01 -2.310281693935394287e-01 -1.781216859817504883e-01 -5.767323449254035950e-02 -1.692678481340408325e-01 -1.598978601396083832e-02 1.856773793697357178e-01 -7.679445296525955200e-02 -3.397293761372566223e-02 -2.103080451488494873e-01
-3.531423956155776978e-02 -1.194298863410949707e-01 3.976106941699981689e-01 2.299557477235794067e-01 2.333808690309524536e-01 1.354666054248809814e-01 -2.339929193258285522e-01 4.019520804286003113e-02 1.746697351336479187e-02 2.207796275615692139e-01 -3.468679189682006836e-01 -6.702704727649688721e-02 -6.016327813267707825e-02 9.705015271902084351e-02 -6.627818197011947632e-02 -3.193947970867156982e-01 1.618966609239578247e-01 -8.591647446155548096e-02 6.449180841445922852e-02 7.764065265655517578e-02 -2.490421980619430542e-01 2.410599440336227417e-01 -6.627026200294494629e-02 -1.768845766782760620e-01 1.248254477977752686e-01 2.220036387443542480e-01 2.362071573734283447e-01 -4.284406080842018127e-02 -6.754597276449203491e-02 -4.661381244659423828e-02 8.041323721408843994e-02 -1.254478693008422852e-01
1.404586341232061386e-02 9.670156985521316528e-02 1.921624243259429932e-01 -3.501818180084228516e-01 2.273576557636260986e-01 9.117478877305984497e-02 -2.628883123397827148e-01 -1.174971014261245728e-01 -5.064091831445693970e-02 3.960917145013809204e-02 -1.031820327043533325e-01 -1.237198561429977417e-01 -2.526555657386779785e-01 1.769739687442779541e-01 8.765909075736999512e-02 -9.274862706661224365e-02 6.589643657207489014e-02 2.678455710411071777e-01 7.456258684396743774e-02 -6.897272169589996338e-02 2.520626187324523926e-01 2.631122767925262451e-01 4.799301177263259888e-02 -5.414021387696266174e-02 2.247252315282821655e-01 -1.763549149036407471e-01 3.476061671972274780e-02 1.150326430797576904e-01 -2.165803015232086182e-01 -4.946474358439445496e-02 -1.357301473617553711e-01 -3.977834880352020264e-01
-8.948499709367752075e-02 1.418289691209793091e-01 2.355962097644805908e-01 -1.193153187632560730e-01 2.793421745300292969e-01 4.249555990099906921e-02 -3.187425136566162109e-01 -1.496335119009017944e-01 -2.611152529716491699e-01 1.278938502073287964e-01 1.254405081272125244e-01 -1.727416962385177612e-01 -2.882495224475860596e-01 2.655668854713439941e-01 1.685869693756103516e-01 8.974453061819076538e-02 1.597740054130554199e-01 1.755234301090240479e-01 7.392153888940811157e-02 -7.713248580694198608e-02 3.553304374217987061e-01 2.296142876148223877e-01 -4.713987465947866440e-03 1.254658699035644531e-01 1.815923303365707397e-01 1.165929832495748997e-03 3.070930764079093933e-02 -8.125677704811096191e-02 -7.973432540893554688e-02 2.824311330914497375e-02 -1.390374917536973953e-02 -2.602698802947998047e-01
9.837884455919265747e-03 -9.043300151824951172e-02 1.398669481277465820e-01 -1.601518988609313965e-01 3.637826442718505859e-02 7.778317481279373169e-02 -3.478443026542663574e-01 -3.343609571456909180e-01 -1.401611268520355225e-01 2.243123352527618408e-01 -2.261797338724136353e-01 1.625694930553436279e-01 -1.663512587547302246e-01 1.034748703241348267e-01 -1.689044386148452759e-01 -1.155778616666793823e-01 1.336212363094091415e-02 -2.250495404005050659e-01 -4.639119654893875122e-02 -3.268103301525115967e-02 4.068757891654968262e-01 1.157085001468658447e-01 -1.745395064353942871e-01 -5.922646820545196533e-02 9.473821520805358887e-02 -1.633871793746948242e-01 1.235022470355033875e-01 1.350511014461517334e-01 6.952682882547378540e-02 2.713948674499988556e-02 3.659842014312744141e-01 -5.386729910969734192e-02
-1.277019083499908447e-02 -5.051568150520324707e-01 -1.040887162089347839e-01 -1.135934889316558838e-01 2.571769356727600098e-01 -3.950297366827726364e-03 -3.740765154361724854e-01 -2.582042515277862549e-01 2.881776075810194016e-03 1.987025588750839233e-01 -6.746741384267807007e-02 4.124166443943977356e-02 -1.086142472922801971e-02 2.453229576349258423e-01 1.188075095415115356e-01 -1.728220880031585693e-01 1.006892230361700058e-02 7.053734362125396729e-02 3.869523108005523682e-02 -2.159012556076049805e-01 1.192241534590721130e-01 1.178206801414489746e-01 1.223449856042861938e-01 -3.191525042057037354e-01 -1.532654613256454468e-01 -2.524668350815773010e-02 -4.137493669986724854e-03 -6.101298704743385315e-02 -2.115556001663208008e-01 3.375693783164024353e-02 -1.534887254238128662e-01 5.194073915481567383e-02
-1.210567206144332886e-01 -1.636179909110069275e-02 2.640510499477386475e-01 -1.284948885440826416e-01 1.587265878915786743e-01 1.942923069000244141e-01 -4.759993553161621094e-01 4.464380815625190735e-02 -1.350603997707366943e-01 1.075917258858680725e-01 2.055328637361526489e-01 -1.789461672306060791e-01 -2.846392393112182617e-01 5.705405026674270630e-02 8.272878080606460571e-02 -9.121033549308776855e-02 2.312538176774978638e-01 4.431398585438728333e-02 7.401047646999359131e-02 -7.278975844383239746e-02 1.278989911079406738e-01 2.122700810432434082e-01 7.455477118492126465e-02 3.903077542781829834e-02 3.926649093627929688e-01 -1.981391385197639465e-02 -1.753251627087593079e-02 -6.021749600768089294e-02 -1.506416946649551392e-01 -2.022672817111015320e-02 6.123909726738929749e-02 -2.893615961074829102e-01
-1.459100749343633652e-02 1.740796864032745361e-02 -1.589107699692249298e-02 -1.906034350395202637e-01 7.146213948726654053e-02 -4.786645993590354919e-03 -2.882405519485473633e-01 5.330784246325492859e-03 -1.198304444551467896e-01 -1.407018862664699554e-02 1.877794861793518066e-01 1.934549771249294281e-02 -4.719452559947967529e-01 1.082531362771987915e-01 1.321172863245010376e-01 -8.776091039180755615e-02 2.399523258209228516e-01 7.008079439401626587e-02 3.549050167202949524e-02 -1.130331680178642273e-01 4.310023486614227295e-01 2.373293638229370117e-01 -5.139297246932983398e-02 7.042494136840105057e-03 1.576686352491378784e-01 -2.344107776880264282e-01 1.411115974187850952e-01 3.394022351130843163e-04 -1.585124433040618896e-01 -1.603523045778274536e-01 1.687771379947662354e-01 -2.539916038513183594e-01
-1.263027042150497437e-01 -9.511248767375946045e-02 -3.576653078198432922e-02 -1.798064261674880981e-01 2.022275328636169434e-01 -9.194659069180488586e-03 -5.732183456420898438e-01 -1.581217646598815918e-01 5.590083450078964233e-02 1.379749327898025513e-01 -9.912659972906112671e-02 -2.075282298028469086e-02 -2.751446366310119629e-01 1.375132352113723755e-01 -1.277057081460952759e-01 1.814798712730407715e-01 3.582833409309387207e-01 -1.191160380840301514e-01 -1.809657812118530273e-01 -2.605706825852394104e-02 8.986999280750751495e-03 2.013020813465118408e-01 7.460074126720428467e-02 -1.950066089630126953e-01 2.537550032138824463e-01 8.850651234388351440e-02 7.888469099998474121e-02 -1.061508134007453918e-01 -2.447795309126377106e-02 6.840384006500244141e-02 3.604004159569740295e-02 1.186607033014297485e-01
1.051657348871231079e-01 -1.697656512260437012e-02 5.872816964983940125e-02 1.340920180082321167e-01 4.201921820640563965e-01 -8.455418050289154053e-02 -3.816251158714294434e-01 1.770206391811370850e-01 -1.956157982349395752e-01 1.936077624559402466e-01 -1.737054288387298584e-01 1.680674850940704346e-01 7.704022526741027832e-02 3.439384102821350098e-01 5.366355925798416138e-02 -2.541479468345642090e-01 2.027777954936027527e-02 1.904385238885879517e-01 6.518205255270004272e-02 -1.850831508636474609e-01 1.009220927953720093e-01 2.918110787868499756e-01 1.053294688463211060e-01 -2.260914742946624756e-01 -3.143068775534629822e-02 -6.037617474794387817e-02 1.279775053262710571e-01 -9.778888523578643799e-02 -7.558127492666244507e-02 -1.051874905824661255e-01 2.275237254798412323e-02 -8.143262937664985657e-03
-2.931371927261352539e-01 -3.561225235462188721e-01 9.038131684064865112e-02 -1.266312748193740845e-01 1.401209533214569092e-01 5.713280290365219116e-02 -3.238268792629241943e-01 7.848481088876724243e-02 -1.706459224224090576e-01 1.983184516429901123e-01 -2.911296784877777100e-01 -5.369684845209121704e-02 -2.932971157133579254e-02 1.519980281591415405e-01 -4.782366380095481873e-02 4.419521614909172058e-02 2.205056101083755493e-01 -2.848045900464057922e-02 5.711097270250320435e-02 2.338579669594764709e-02 1.592448502779006958e-01 3.491908013820648193e-01 3.345022201538085938e-01 -1.652364283800125122e-01 1.261513978242874146e-01 -4.133441299200057983e-02 -8.687229454517364502e-02 2.698989771306514740e-02 -6.446591019630432129e-02 -1.845160275697708130e-01 -1.637159287929534912e-01 1.191390752792358398e-01
2.657509446144104004e-01 9.790420532226562500e-02 3.641356229782104492e-01 7.638508826494216919e-02 1.585309505462646484e-01 2.346052229404449463e-02 -1.664843708276748657e-01 -1.498111188411712646e-01 -2.966216802597045898e-01 2.096607536077499390e-01 -1.736732274293899536e-01 2.895632386207580566e-02 -7.476864010095596313e-02 -1.401019841432571411e-01 2.274265587329864502e-01 -8.663187175989151001e-02 9.465494751930236816e-02 1.507984250783920288e-01 -2.202953994274139404e-01 -2.630003690719604492e-01 -3.005051426589488983e-02 4.007166028022766113e-01 -8.971412479877471924e-02 8.900281786918640137e-02 -2.169642895460128784e-01 1.140954047441482544e-01 1.112583577632904053e-01 1.314499974250793457e-01 -7.028039544820785522e-02 -9.202575683593750000e-02 2.120618335902690887e-02 -1.663628071546554565e-01
-1.030455231666564941e-01 7.297688629478216171e-03 2.148092836141586304e-01 -1.385584920644760132e-01 2.714637219905853271e-01 -9.989633411169052124e-02 -3.243301212787628174e-01 -1.955601722002029419e-01 -3.595127910375595093e-02 -4.581088572740554810e-02 -1.745836623013019562e-02 -1.586526632308959961e-01 -3.489410877227783203e-01 -1.219491474330425262e-03 -2.188055031001567841e-02 -2.464692592620849609e-01 2.071485668420791626e-01 -3.073876956477761269e-03 1.249672248959541321e-01 -2.712855488061904907e-02 4.538341462612152100e-01 1.210744082927703857e-01 6.119361892342567444e-02 -7.170340418815612793e-02 2.107754051685333252e-01 -4.221839830279350281e-02 4.924454540014266968e-02 -1.204124242067337036e-01 -2.783914506435394287e-01 -8.987399935722351074e-02 1.055612564086914062e-01 -1.907595545053482056e-01
-1.986236572265625000e-01 -2.695850133895874023e-01 1.055109128355979919e-01 -2.531448006629943848e-01 1.925534456968307495e-01 -1.318383812904357910e-01 -2.690984308719635010e-01 -1.781849749386310577e-02 2.487174794077873230e-02 2.970150411128997803e-01 1.044882759451866150e-01 6.763327121734619141e-02 -2.507102675735950470e-02 1.315629780292510986e-01 -1.748257130384445190e-02 -2.182270586490631104e-01 1.925598531961441040e-01 9.641143679618835449e-02 3.375382348895072937e-02 3.383111357688903809e-01 2.168948948383331299e-01 3.677434027194976807e-01 1.556230336427688599e-02 1.072830259799957275e-01 2.623490989208221436e-01 4.184579849243164062e-02 6.108078360557556152e-02 -2.625797986984252930e-01 -5.018227547407150269e-02 -3.629922121763229370e-02 -2.550493739545345306e-02 -1.073842048645019531e-01
-4.557203210424631834e-04 -1.825154423713684082e-01 1.315637081861495972e-01 -3.697729408740997314e-01 3.622827529907226562e-01 1.577462553977966309e-01 -2.333821803331375122e-01 -2.898217439651489258e-01 -3.079272508621215820e-01 1.975657492876052856e-01 -1.989138126373291016e-01 1.293717771768569946e-01 -2.222843766212463379e-01 1.089878231287002563e-01 4.816180840134620667e-02 -8.462994545698165894e-02 5.992979276925325394e-03 1.803804188966751099e-01 6.564072519540786743e-02 -9.332811087369918823e-02 -1.063017323613166809e-01 -6.550114601850509644e-02 -6.555369473062455654e-04 3.693449124693870544e-02 -1.605510115623474121e-01 -1.451755613088607788e-01 8.063264191150665283e-02 -1.356413215398788452e-01 1.495848000049591064e-01 -2.490249574184417725e-01 -1.539980322122573853e-01 1.213283091783523560e-01
-5.798351019620895386e-02 -3.210736215114593506e-01 1.101411208510398865e-01 -2.562078535556793213e-01 2.680979073047637939e-01 7.589428126811981201e-02 -1.884380280971527100e-01 -1.239855736494064331e-01 1.781423203647136688e-02 -2.331008762121200562e-01 1.486609429121017456e-01 2.530806064605712891e-01 -3.630299270153045654e-01 1.552823185920715332e-01 5.680672451853752136e-02 1.175048872828483582e-01 2.652305662631988525e-01 -1.843184232711791992e-01 1.831362545490264893e-01 -2.299211919307708740e-02 6.446371227502822876e-02 2.245552390813827515e-01 -2.164777368307113647e-01 -1.691080182790756226e-01 2.786328829824924469e-02 -1.624949276447296143e-01 -2.270278707146644592e-02 -2.317624352872371674e-02 5.724607780575752258e-02 -2.351928055286407471e-01 1.252224892377853394e-01 -5.081060528755187988e-02
1.830260828137397766e-02 -7.576631754636764526e-02 2.023071348667144775e-01 -1.262128055095672607e-01 6.450419127941131592e-02 -2.893676757812500000e-01 -3.234044611454010010e-01 -3.267237916588783264e-02 -2.824585735797882080e-01 1.245064809918403625e-01 5.733161792159080505e-02 -1.035014446824789047e-02 -6.544586271047592163e-02 2.063967883586883545e-01 3.758661448955535889e-02 9.185934066772460938e-02 3.577314317226409912e-01 1.450051963329315186e-01 -8.103761821985244751e-02 7.149478048086166382e-02 2.064324170351028442e-01 2.334620356559753418e-01 -6.973163783550262451e-02 -9.298038482666015625e-02 2.579643726348876953e-01 -1.702027767896652222e-02 8.993227034807205200e-02 -8.538715541362762451e-02 -3.868993222713470459e-01 -2.453553825616836548e-01 -1.724241673946380615e-02 -1.561941057443618774e-01
-5.685371905565261841e-02 1.954715400934219360e-01 8.647152781486511230e-02 2.801102399826049805e-01 1.428739726543426514e-01 1.513278931379318237e-01 -3.141535222530364990e-01 -2.193448543548583984e-01 -3.422724083065986633e-02 2.391767054796218872e-01 -5.825168266892433167e-02 -2.594730556011199951e-01 -1.240004301071166992e-01 8.545628748834133148e-03 6.514981389045715332e-02 -5.746950209140777588e-02 2.799778282642364502e-01 2.212473005056381226e-01 -3.599660843610763550e-02 -2.286900132894515991e-01 2.768853120505809784e-02 4.266440570354461670e-01 -8.095815777778625488e-02 5.997528880834579468e-02 9.988734871149063110e-02 3.313128277659416199e-02 1.545470803976058960e-01 2.660610899329185486e-02 3.127471506595611572e-01 -1.341971307992935181e-01 -7.101795077323913574e-02 -1.437805360183119774e-03
6.655479967594146729e-02 -2.976625263690948486e-01 9.121239185333251953e-02 -1.917542070150375366e-01 1.521485000848770142e-01 -1.137678399682044983e-01 -2.885144054889678955e-01 -1.594200283288955688e-01 1.861364208161830902e-02 2.600340545177459717e-01 7.452151924371719360e-02 1.104924920946359634e-02 -1.859748214483261108e-01 2.620528936386108398e-01 9.758792072534561157e-02 -8.561383932828903198e-02 1.181540712714195251e-01 -1.065421383827924728e-02 1.018514949828386307e-02 2.353229671716690063e-01 1.840829998254776001e-01 3.940193653106689453e-01 8.924068510532379150e-02 -2.003658115863800049e-01 1.044346764683723450e-01 1.929828375577926636e-01 7.213564962148666382e-02 8.200987428426742554e-02 -2.325687259435653687e-01 2.078850939869880676e-02 -1.336244642734527588e-01 -2.900390625000000000e-01
7.275409251451492310e-02 -4.059824347496032715e-02 -3.722670488059520721e-03 -1.907426118850708008e-02 -9.752929210662841797e-02 -1.512465626001358032e-01 -1.837441623210906982e-01 -2.163985818624496460e-01 2.033248841762542725e-01 -1.031214296817779541e-01 1.318784896284341812e-02 3.109693229198455811e-01 -4.565824940800666809e-02 1.151360496878623962e-01 5.425760522484779358e-02 7.356940302997827530e-03 6.876193732023239136e-02 -9.631398320198059082e-02 4.296157956123352051e-01 -1.529583483934402466e-01 -9.463059902191162109e-02 4.542975723743438721e-01 1.487076580524444580e-01 2.954864688217639923e-02 6.200175359845161438e-02 -2.136483788490295410e-01 2.808963656425476074e-01 -2.638082504272460938e-01 8.646852523088455200e-02 -1.470241099596023560e-01 1.502274572849273682e-01 5.065310373902320862e-02
1.655854098498821259e-02 3.108655661344528198e-02 1.407310962677001953e-01 3.298024833202362061e-02 4.874885454773902893e-02 -1.039528623223304749e-01 -2.322168797254562378e-01 3.305884450674057007e-02 6.414546072483062744e-02 1.228253841400146484e-01 2.169388579204678535e-03 -2.850240767002105713e-01 -2.591027915477752686e-01 1.893709599971771240e-01 7.729537785053253174e-02 -4.698948189616203308e-02 5.094596371054649353e-02 1.298929564654827118e-02 -5.312141776084899902e-02 -5.806151032447814941e-02 -6.691708415746688843e-02 4.789446592330932617e-01 -4.417279362678527832e-02 -3.100224733352661133e-01 -8.785354346036911011e-02 1.951101869344711304e-01 2.711111009120941162e-01 -9.726173430681228638e-02 3.279365599155426025e-01 -1.458161175251007080e-01 -1.162537634372711182e-01 2.934089899063110352e-01
9.460414946079254150e-02 -1.251171380281448364e-01 4.537672102451324463e-01 -3.904896676540374756e-01 -5.446664057672023773e-03 -1.395587176084518433e-01 -3.167665898799896240e-01 -4.891066253185272217e-02 -3.054377436637878418e-01 1.578833758831024170e-01 1.607429832220077515e-01 -4.496371373534202576e-03 -1.118663400411605835e-01 1.772846132516860962e-01 1.285489350557327271e-01 -1.551821827888488770e-01 4.737907275557518005e-02 9.411881864070892334e-02 8.426057547330856323e-02 -5.712408106774091721e-03 1.837255358695983887e-01 -7.198028266429901123e-02 2.386172413825988770e-01 -6.209340877830982208e-03 1.500221341848373413e-01 -7.509955763816833496e-02 1.349636316299438477e-01 -2.000507414340972900e-01 -4.532890766859054565e-02 1.775950193405151367e-01 4.606473073363304138e-02 -1.728983670473098755e-01
1.765933632850646973e-02 4.775088280439376831e-02 1.704378873109817505e-01 1.182385459542274475e-01 7.423229515552520752e-02 1.115527153015136719e-01 -4.178799092769622803e-01 -7.698042690753936768e-02 -2.971728146076202393e-01 4.539741575717926025e-01 -1.928119212388992310e-01 2.805170714855194092e-01 -4.354301467537879944e-02 2.247879952192306519e-01 1.080256253480911255e-01 6.826302409172058105e-02 1.480816453695297241e-01 -3.510237857699394226e-02 -2.483310177922248840e-02 -1.419936567544937134e-01 -1.419326663017272949e-01 1.760784536600112915e-01 -1.444818172603845596e-02 -5.389802902936935425e-02 -1.957988925278186798e-02 3.473876789212226868e-02 6.375825405120849609e-02 -4.879118874669075012e-02 -3.645379841327667236e-02 -3.040181696414947510e-01 2.580550312995910645e-01 1.013084575533866882e-01
1.157822459936141968e-01 1.334313601255416870e-01 1.705518923699855804e-02 1.831398531794548035e-02 -1.078857481479644775e-01 -7.252356410026550293e-02 -2.658782005310058594e-01 -8.955404162406921387e-02 1.065174043178558350e-01 -5.046224221587181091e-03 -1.726490259170532227e-01 7.497368380427360535e-03 -1.602195054292678833e-01 2.220410406589508057e-01 -6.347455829381942749e-02 -1.130166202783584595e-01 1.173066347837448120e-01 1.479217410087585449e-01 2.970847487449645996e-01 1.050067469477653503e-01 -1.732558757066726685e-01 5.978696942329406738e-01 8.728545159101486206e-02 -1.675525754690170288e-01 -4.450071975588798523e-02 1.231785304844379425e-02 -7.451375573873519897e-02 -3.213396966457366943e-01 1.114157028496265411e-02 7.613553106784820557e-02 4.373873118311166763e-03 -2.541164755821228027e-01
3.477358818054199219e-01 -1.874505169689655304e-02 7.930312305688858032e-02 6.981361657381057739e-02 -4.494472965598106384e-02 1.987466122955083847e-03 -3.159639537334442139e-01 1.278158873319625854e-01 -2.018963098526000977e-01 2.265584021806716919e-01 1.487809233367443085e-02 3.795860335230827332e-03 -9.309426695108413696e-02 5.212075635790824890e-02 -2.189010940492153168e-02 -8.490730822086334229e-02 3.037459552288055420e-01 1.008459702134132385e-01 3.279585838317871094e-01 -2.237654179334640503e-01 -1.910838186740875244e-01 2.489616274833679199e-01 9.292596578598022461e-02 -1.206960007548332214e-01 -5.872775241732597351e-02 -2.800402939319610596e-01 2.786321938037872314e-01 -2.846824824810028076e-01 -8.902946114540100098e-02 -4.979067668318748474e-02 2.281736209988594055e-02 -6.883843988180160522e-02
-9.339775890111923218e-02 -1.954100430011749268e-01 -3.713520616292953491e-02 -2.638755440711975098e-01 2.448906600475311279e-01 1.045192107558250427e-01 -3.909789323806762695e-01 -1.502657681703567505e-01 -2.762738764286041260e-01 2.776616811752319336e-01 2.110337279736995697e-02 -2.614979399368166924e-03 -5.362791568040847778e-02 -5.299894139170646667e-02 -1.078017130494117737e-01 1.369355246424674988e-02 2.596380934119224548e-02 -1.979943960905075073e-01 3.854806069284677505e-03 8.165068179368972778e-02 1.657060980796813965e-01 4.295951724052429199e-01 2.329861745238304138e-03 -7.030808925628662109e-02 -8.097098767757415771e-02 1.197798829525709152e-02 2.398263663053512573e-01 -3.469907939434051514e-01 8.873114734888076782e-02 5.254632793366909027e-03 1.067793741822242737e-02 9.068036079406738281e-02
-1.846840828657150269e-01 -8.123531937599182129e-03 9.219624847173690796e-02 -1.781943142414093018e-01 1.175306364893913269e-01 -2.290368266403675079e-02 -3.157585263252258301e-01 -2.155978381633758545e-01 -1.725720465183258057e-01 1.300607621669769287e-01 6.739973276853561401e-02 4.942921176552772522e-02 -4.637028872966766357e-01 1.955210268497467041e-01 1.128199398517608643e-01 1.542123407125473022e-01 5.159369483590126038e-02 -4.795002192258834839e-02 1.894467324018478394e-01 -7.591418921947479248e-02 1.079217046499252319e-01 2.662635743618011475e-01 2.279649674892425537e-02 1.485558450222015381e-01 2.972576022148132324e-01 6.060585146769881248e-04 1.993589550256729126e-01 1.070034876465797424e-01 -6.402216106653213501e-02 1.465008705854415894e-01 -2.766670882701873779e-01 -1.679253578186035156e-01
-1.927835792303085327e-01 -4.642971456050872803e-01 2.183728963136672974e-01 8.734754286706447601e-03 -5.983975902199745178e-02 -2.774778306484222412e-01 -3.851467370986938477e-01 -2.104645073413848877e-01 -2.422618120908737183e-01 1.191381663084030151e-01 -5.953005515038967133e-03 -7.705393433570861816e-02 -2.228033542633056641e-01 1.316810678690671921e-02 6.849294155836105347e-02 -3.997328504920005798e-02 7.593046128749847412e-02 -3.910653293132781982e-02 -8.656457811594009399e-02 -9.980177879333496094e-02 3.440657397732138634e-03 2.572381794452667236e-01 4.210690036416053772e-02 -2.670275419950485229e-02 -6.410312652587890625e-02 7.748818397521972656e-02 -6.355257332324981689e-02 1.343823224306106567e-01 -2.017877697944641113e-01 -1.033444032073020935e-01 -3.259041309356689453e-01 -8.993984758853912354e-02
9.398331493139266968e-02 -1.458388566970825195e-01 -1.948829973116517067e-03 -2.747034728527069092e-01 1.136104762554168701e-01 -1.056094840168952942e-01 -4.992863833904266357e-01 -1.032675988972187042e-02 -2.313829660415649414e-01 -1.888591796159744263e-02 -6.220764294266700745e-02 -1.151887252926826477e-01 1.841250061988830566e-02 2.402449250221252441e-01 2.581339776515960693e-01 2.342926561832427979e-01 1.293363142758607864e-02 1.842046380043029785e-01 1.072804331779479980e-01 -1.664635837078094482e-01 -5.165785923600196838e-02 5.789127573370933533e-02 1.942252218723297119e-01 -2.331719696521759033e-01 2.103961631655693054e-02 1.235333979129791260e-01 8.763909339904785156e-02 -2.796221077442169189e-01 -1.310982406139373779e-01 -1.688030660152435303e-01 2.210583388805389404e-01 -5.302501097321510315e-02
-2.040829807519912720e-01 -3.854063153266906738e-01 1.644577383995056152e-01 -1.382382959127426147e-01 -2.291749231517314911e-02 -1.582224369049072266e-01 -4.320175349712371826e-01 -2.644821107387542725e-01 -3.535057008266448975e-01 2.171859592199325562e-01 -2.434080988168716431e-01 -2.042561955749988556e-02 8.661346137523651123e-02 1.770999729633331299e-01 5.091137811541557312e-02 9.756886959075927734e-02 1.002278551459312439e-01 -1.845355704426765442e-02 1.052606552839279175e-01 2.823508344590663910e-02 -5.373293533921241760e-02 1.970528066158294678e-01 -5.190227553248405457e-02 6.494568288326263428e-02 5.853589996695518494e-02 1.098381429910659790e-01 -5.266657099127769470e-02 -1.628869026899337769e-01 -3.115458600223064423e-02 2.112149596214294434e-01 -1.674721986055374146e-01 -9.700318425893783569e-02
5.967884510755538940e-02 4.589739721268415451e-03 2.761081755161285400e-01 4.374694079160690308e-02 -6.817684322595596313e-02 -9.952656924724578857e-02 -4.175127744674682617e-01 1.456343531608581543e-01 -1.623512655496597290e-01 2.511937916278839111e-01 -8.165311813354492188e-02 1.539656817913055420e-01 -9.872476756572723389e-02 2.896174192428588867e-01 -1.626098342239856720e-02 -9.014247357845306396e-02 1.050041839480400085e-01 7.019882649183273315e-02 -2.237598039209842682e-02 -3.568758368492126465e-01 -7.248723506927490234e-02 1.897480487823486328e-01 9.590011835098266602e-02 -9.900511801242828369e-02 -2.790659368038177490e-01 1.575484275817871094e-01 2.622129023075103760e-01 8.795334398746490479e-02 -2.769052088260650635e-01 -6.084002554416656494e-02 1.015070155262947083e-01 -1.113523915410041809e-01
-4.760009050369262695e-02 4.334780946373939514e-02 1.270852535963058472e-01 5.094992462545633316e-03 -3.857162594795227051e-01 -7.971749454736709595e-02 -3.709487318992614746e-01 3.393568098545074463e-02 -7.844152301549911499e-02 6.112933158874511719e-02 -1.874139010906219482e-01 2.469113320112228394e-01 -3.863599002361297607e-01 1.021345183253288269e-01 5.214346572756767273e-03 -9.586730599403381348e-02 3.756521940231323242e-01 4.864865168929100037e-02 -7.409752346575260162e-03 -1.951701194047927856e-01 1.101053282618522644e-01 1.066237036138772964e-02 -5.874849483370780945e-02 -7.766969501972198486e-02 1.887735277414321899e-01 -1.400427222251892090e-01 2.020690403878688812e-02 -2.172075361013412476e-01 -1.559578031301498413e-01 1.376195698976516724e-01 -2.067764401435852051e-01 1.367051154375076294e-01
2.932934761047363281e-01 4.410674422979354858e-02 1.798692047595977783e-01 6.140228360891342163e-02 2.087003588676452637e-01 2.175332978367805481e-02 -3.472854495048522949e-01 -2.365707755088806152e-01 -1.691676825284957886e-01 2.604622244834899902e-01 -1.429766416549682617e-01 2.505212426185607910e-01 -5.882004648447036743e-02 1.987854838371276855e-01 5.016737850382924080e-04 -9.752754867076873779e-02 -4.642602056264877319e-02 1.095312740653753281e-02 3.132908791303634644e-02 -4.139515161514282227e-01 2.906730026006698608e-02 2.149802148342132568e-01 2.549279928207397461e-01 -6.467399001121520996e-02 -4.267411679029464722e-02 5.049203708767890930e-02 -1.026142165064811707e-01 -1.049176976084709167e-01 1.801628470420837402e-01 -1.604615598917007446e-01 1.255243718624114990e-01 1.801212579011917114e-01
8.329994976520538330e-02 -2.194838970899581909e-01 -1.403299272060394287e-01 -1.147444099187850952e-01 1.223262026906013489e-01 -2.422049641609191895e-02 -4.667547047138214111e-01 -2.284656614065170288e-01 7.416744530200958252e-02 1.236312091350555420e-01 6.590286642313003540e-02 8.148304373025894165e-02 -3.197900652885437012e-01 1.525474041700363159e-01 9.125508368015289307e-02 1.404925286769866943e-01 -3.183237090706825256e-02 1.635321676731109619e-01 -3.594803512096405029e-01 1.657356470823287964e-01 9.713741019368171692e-03 3.541980981826782227e-01 -1.469887197017669678e-01 -1.325234770774841309e-01 -6.711228936910629272e-02 -1.609363108873367310e-01 -1.035138145089149475e-01 -1.107484996318817139e-01 9.486414492130279541e-02 1.204324662685394287e-01 -9.318719059228897095e-02 -7.944177091121673584e-02
5.556171294301748276e-03 -1.887616366147994995e-01 2.105853557586669922e-01 -5.245544761419296265e-02 1.454283744096755981e-01 -2.132845968008041382e-01 -3.120197951793670654e-01 7.130254805088043213e-02 -2.774703502655029297e-01 1.982104331254959106e-01 -8.326433598995208740e-02 -1.761537641286849976e-01 -2.218751758337020874e-01 1.784784793853759766e-01 3.462365642189979553e-02 -1.352907866239547729e-01 -2.395168840885162354e-01 -7.059365510940551758e-02 1.663274616003036499e-01 -3.809975087642669678e-02 3.143963217735290527e-01 8.894181251525878906e-02 2.135249674320220947e-01 1.662589013576507568e-01 2.204706668853759766e-01 -2.106660604476928711e-01 2.384119927883148193e-01 -1.907733380794525146e-01 -7.345030549913644791e-03 1.263740509748458862e-01 1.400676369667053223e-01 -3.173957578837871552e-03
4.824912920594215393e-02 -2.216709703207015991e-01 2.574711441993713379e-01 1.282178014516830444e-01 -5.647137761116027832e-02 -4.122473672032356262e-02 -3.335341811180114746e-01 -1.147270947694778442e-01 1.797326505184173584e-01 3.974730968475341797e-01 2.653098106384277344e-01 4.612407181411981583e-03 -2.127437293529510498e-01 1.031724438071250916e-01 -3.120220266282558441e-02 1.451020874083042145e-02 1.680885627865791321e-02 5.106048285961151123e-02 -1.883212924003601074e-01 2.159691788256168365e-02 -3.353516012430191040e-02 3.430067300796508789e-01 1.000150814652442932e-01 1.191975176334381104e-01 3.054821193218231201e-01 7.926339656114578247e-02 -1.550591588020324707e-01 -8.374051749706268311e-02 -3.286909684538841248e-02 5.731762200593948364e-02 -8.219961076974868774e-02 -3.084291517734527588e-01
1.255524903535842896e-02 1.253996193408966064e-01 9.478415548801422119e-02 -1.866637021303176880e-01 2.562880516052246094e-01 1.232733055949211121e-01 -3.741660416126251221e-01 -2.793742120265960693e-01 -2.499225139617919922e-01 1.421625763177871704e-01 -1.997618526220321655e-01 2.978303432464599609e-01 -4.693830013275146484e-02 -6.922330241650342941e-03 1.486968696117401123e-01 -2.056169807910919189e-01 1.636219024658203125e-01 1.430490612983703613e-01 1.524480730295181274e-01 -1.490014493465423584e-01 7.650287449359893799e-02 6.880074739456176758e-02 -9.211223572492599487e-03 -3.732871264219284058e-02 9.878866374492645264e-02 -3.010469675064086914e-02 9.021365642547607422e-02 -2.200223505496978760e-01 4.634042829275131226e-02 -4.309658110141754150e-01 4.104343056678771973e-02 4.383937641978263855e-02
1.343239694833755493e-01 -3.374423682689666748e-01 1.774985492229461670e-01 -2.326180934906005859e-01 1.223751828074455261e-01 6.617630273103713989e-02 -1.649452149868011475e-01 -3.028753027319908142e-02 -4.646886885166168213e-02 2.112443298101425171e-01 1.020631641149520874e-01 1.757239848375320435e-01 -2.405734062194824219e-01 3.277182877063751221e-01 2.171503007411956787e-02 5.736010149121284485e-02 -9.772730618715286255e-02 -2.408553808927536011e-01 2.235989272594451904e-01 3.097542934119701385e-02 9.231933951377868652e-02 1.723669916391372681e-01 -8.359787613153457642e-02 -1.750015467405319214e-02 -1.534927785396575928e-01 -1.342733055353164673e-01 2.245796099305152893e-02 -1.117191091179847717e-02 2.217371761798858643e-01 -3.177096247673034668e-01 3.440339863300323486e-01 5.609868839383125305e-02
1.533062607049942017e-01 1.357868015766143799e-01 2.729499936103820801e-01 2.309919893741607666e-02 1.819718629121780396e-01 7.287479192018508911e-02 -3.322651386260986328e-01 7.176974415779113770e-02 -2.621677517890930176e-01 2.794438004493713379e-01 -1.918798238039016724e-01 2.028820216655731201e-01 -1.566719263792037964e-03 2.746767699718475342e-01 -2.053299732506275177e-02 -2.906101346015930176e-01 2.028583362698554993e-02 -4.022415354847908020e-02 -1.231097802519798279e-01 -2.190006077289581299e-01 1.105988323688507080e-01 3.368804454803466797e-01 1.285369396209716797e-01 -2.371445298194885254e-01 -1.263730376958847046e-01 -1.579752862453460693e-01 7.937116920948028564e-02 -4.222644865512847900e-02 1.151395589113235474e-01 -1.157229021191596985e-01 4.993183165788650513e-02 4.631371423602104187e-02
-1.573211885988712311e-02 -2.620583400130271912e-02 3.226078152656555176e-01 -1.402519345283508301e-01 1.777753531932830811e-01 5.286792665719985962e-02 -3.287880420684814453e-01 -2.559323012828826904e-01 -4.481047019362449646e-02 1.444302201271057129e-01 -6.712169386446475983e-03 -2.173929065465927124e-01 -2.290395498275756836e-01 3.844706714153289795e-02 9.404623508453369141e-02 -8.778743445873260498e-02 2.124761343002319336e-01 -9.865503013134002686e-02 1.076280400156974792e-01 -2.736718766391277313e-02 3.347138762474060059e-01 1.848349869251251221e-01 8.087964355945587158e-02 3.137254714965820312e-01 1.033307015895843506e-01 -4.860710725188255310e-02 3.662490472197532654e-02 2.625033445656299591e-02 -1.128588393330574036e-01 3.872851654887199402e-02 2.606602907180786133e-01 -3.332123756408691406e-01
4.174420982599258423e-02 -1.324649453163146973e-01 1.934495717287063599e-01 -3.639228641986846924e-01 4.623614624142646790e-02 -6.867078691720962524e-02 -1.827540248632431030e-01 -2.541733384132385254e-01 -1.482134908437728882e-01 1.348318606615066528e-01 1.615673303604125977e-02 2.663435228168964386e-02 -2.853896617889404297e-01 -2.022932842373847961e-02 -2.431403696537017822e-01 9.788174927234649658e-02 1.670512259006500244e-01 -3.098450787365436554e-02 -5.274334549903869629e-02 -1.325220316648483276e-01 3.733558654785156250e-01 3.417106866836547852e-01 2.845903392881155014e-03 4.950840398669242859e-02 6.014312058687210083e-02 -3.388488590717315674e-01 -3.641505166888237000e-02 1.795221120119094849e-02 -2.028039991855621338e-01 1.542158424854278564e-01 1.453293561935424805e-01 1.930332183837890625e-02
-1.084392741322517395e-01 -7.853332161903381348e-02 1.779012531042098999e-01 6.926908344030380249e-02 8.703750558197498322e-03 1.744031459093093872e-01 -4.110707342624664307e-01 -2.165262848138809204e-01 -3.276425004005432129e-01 1.753252595663070679e-01 -2.744379937648773193e-01 2.064577043056488037e-01 -1.241055727005004883e-01 2.328333109617233276e-01 2.044516801834106445e-01 -7.425423711538314819e-02 3.686084225773811340e-02 6.532661616802215576e-02 -1.115066707134246826e-01 -1.333422213792800903e-01 -1.257228255271911621e-01 8.508466929197311401e-02 7.951868325471878052e-02 1.893383637070655823e-02 -1.237382516264915466e-01 1.229366436600685120e-01 2.091296017169952393e-01 1.133668888360261917e-02 -7.599870674312114716e-03 -9.317024797201156616e-02 4.071044623851776123e-01 1.094801425933837891e-01
-1.418815404176712036e-01 -2.494118176400661469e-02 4.986067861318588257e-02 1.382492575794458389e-02 1.528912782669067383e-01 1.018659919500350952e-01 -4.480777978897094727e-01 -3.874582424759864807e-02 1.545715481042861938e-01 -1.698697060346603394e-01 -9.362508356571197510e-02 -1.823219805955886841e-01 -3.670549765229225159e-02 -1.004404127597808838e-01 1.013167798519134521e-01 -2.678425014019012451e-01 1.061593815684318542e-01 2.700881361961364746e-01 2.019519507884979248e-01 -2.612829208374023438e-01 7.060647010803222656e-02 4.147463142871856689e-01 -5.858954414725303650e-02 -1.870400756597518921e-01 -4.052318260073661804e-02 -1.673873215913772583e-01 1.416419297456741333e-01 -1.574311703443527222e-01 -2.353241890668869019e-01 -9.990371763706207275e-02 -6.481479853391647339e-03 -6.125767156481742859e-02
4.953236505389213562e-02 -3.466515839099884033e-01 2.624166607856750488e-01 -1.519140899181365967e-01 1.110812947154045105e-01 -2.401010543107986450e-01 -4.173849821090698242e-01 1.024898216128349304e-01 -2.815074324607849121e-01 1.397384107112884521e-01 4.811730235815048218e-03 4.836994409561157227e-02 9.779654443264007568e-02 1.338310986757278442e-01 -9.322173148393630981e-02 -5.004429724067449570e-03 3.003296852111816406e-01 -7.348502427339553833e-02 5.954374372959136963e-02 1.359167993068695068e-01 3.293828368186950684e-01 2.568540573120117188e-01 1.933876238763332367e-02 -7.489372789859771729e-02 1.049838066101074219e-01 -1.173948645591735840e-01 2.106866240501403809e-02 -7.654092460870742798e-02 9.966292977333068848e-02 8.882991224527359009e-02 1.983054578304290771e-01 -8.419960737228393555e-02
1.365341991186141968e-01 -1.441484242677688599e-01 2.463547885417938232e-01 -5.139839276671409607e-02 -1.757995188236236572e-01 -9.494385868310928345e-02 -8.172586560249328613e-02 -2.354863137006759644e-01 1.414377093315124512e-01 1.868089735507965088e-01 -2.617743983864784241e-02 -1.774703711271286011e-01 -4.583136737346649170e-01 -9.211517870426177979e-02 2.656846344470977783e-01 -3.271521627902984619e-01 2.466480284929275513e-01 2.277310192584991455e-01 -1.569678336381912231e-01 -1.318024750798940659e-02 1.493784040212631226e-01 8.488210290670394897e-02 2.145509421825408936e-01 7.651197165250778198e-02 -1.718558743596076965e-02 -4.258129373192787170e-02 1.628537625074386597e-01 -2.382870316505432129e-01 2.984688617289066315e-02 2.459890383761376143e-04 -8.840359747409820557e-03 -8.163218945264816284e-02
-1.885871440172195435e-01 -1.226639002561569214e-01 4.049458801746368408e-01 -4.246359169483184814e-01 -3.365949168801307678e-02 -2.091744448989629745e-03 -2.278039306402206421e-01 3.670523688197135925e-02 -2.166366577148437500e-01 2.625044882297515869e-01 -3.055366501212120056e-02 2.437414228916168213e-01 -1.438164114952087402e-01 2.908689975738525391e-01 -1.158782914280891418e-01 -1.232962235808372498e-01 2.667663693428039551e-01 -1.181169599294662476e-01 -3.388004750013351440e-02 -2.395084127783775330e-02 1.919372975826263428e-01 1.193433254957199097e-02 1.165944859385490417e-01 -2.461335388943552971e-03 4.430375620722770691e-02 -2.722908556461334229e-01 1.270001679658889771e-01 8.929616212844848633e-02 -1.536387577652931213e-02 5.040318146347999573e-02 -1.089782733470201492e-02 -9.375052526593208313e-03
-8.561438880860805511e-03 -1.216486766934394836e-01 3.299149572849273682e-01 -1.065269336104393005e-01 -3.162024915218353271e-02 3.127114176750183105e-01 -2.834407389163970947e-01 1.005107015371322632e-01 -1.293319165706634521e-01 3.235219120979309082e-01 -1.602589786052703857e-01 -5.120253562927246094e-02 -2.252790480852127075e-01 1.851618736982345581e-01 2.102756351232528687e-01 -3.347130417823791504e-01 8.481232076883316040e-02 -2.421644032001495361e-01 -1.035896465182304382e-01 7.271979004144668579e-02 1.301383227109909058e-01 1.644525527954101562e-01 -1.087693050503730774e-01 6.094702333211898804e-02 8.293223381042480469e-02 1.030878201127052307e-01 -2.903857231140136719e-01 -4.455645382404327393e-02 1.255211681127548218e-01 8.159034699201583862e-02 -2.038859017193317413e-02 1.292337924242019653e-01
1.570070981979370117e-01 -2.897960245609283447e-01 3.647112846374511719e-01 1.838787458837032318e-02 1.238215416669845581e-01 1.946484744548797607e-01 -2.520330548286437988e-01 -1.744076311588287354e-01 -2.576145231723785400e-01 1.981095969676971436e-01 -1.580784767866134644e-01 1.747653335332870483e-01 1.897463202476501465e-02 3.923572227358818054e-02 2.125724554061889648e-01 1.701858043670654297e-01 1.910413503646850586e-01 -2.955609373748302460e-02 -1.343023777008056641e-01 -3.522482514381408691e-01 2.014004588127136230e-01 1.929168850183486938e-01 1.231614872813224792e-01 1.387680321931838989e-01 -1.979946941137313843e-01 1.629253476858139038e-02 1.367056071758270264e-01 -1.138935908675193787e-01 -4.598621279001235962e-02 4.842354357242584229e-02 -8.625014685094356537e-03 7.943452894687652588e-02
1.226495653390884399e-01 -5.746039748191833496e-02 2.795020043849945068e-01 -2.745561301708221436e-01 2.413787096738815308e-01 -2.587753534317016602e-01 -3.025085330009460449e-01 -2.679429017007350922e-02 8.143788576126098633e-02 2.839359343051910400e-01 2.383474074304103851e-02 -7.206057757139205933e-02 -2.774254977703094482e-01 5.572042241692543030e-02 3.241747617721557617e-02 -7.798101007938385010e-02 -1.770809292793273926e-01 -2.487398684024810791e-02 2.013177126646041870e-01 1.201951280236244202e-01 3.605356216430664062e-01 1.329760998487472534e-01 7.883248478174209595e-02 7.140164822340011597e-02 1.022632271051406860e-01 1.286017894744873047e-01 3.032018430531024933e-02 -2.376227527856826782e-01 -8.870259858667850494e-03 -8.163026720285415649e-02 3.014826774597167969e-01 -5.033668875694274902e-02
2.080694288015365601e-01 -2.715697288513183594e-01 2.814255058765411377e-01 -2.139668613672256470e-01 1.510379612445831299e-01 -2.364717274904251099e-01 -2.566469907760620117e-01 2.667145989835262299e-02 -1.589343994855880737e-01 1.564901769161224365e-01 -9.529949724674224854e-02 -2.184893339872360229e-01 -7.204656302928924561e-02 1.040489599108695984e-01 1.105227321386337280e-01 -1.491252332925796509e-02 3.419128954410552979e-01 1.438720971345901489e-01 4.176205396652221680e-02 3.098927251994609833e-02 3.027157485485076904e-01 2.418577373027801514e-01 5.339696258306503296e-02 1.131143234670162201e-02 3.119345307350158691e-01 -1.252155303955078125e-01 -6.967922300100326538e-02 1.085401698946952820e-01 -1.596133857965469360e-01 -1.264226436614990234e-01 -9.300176799297332764e-02 -6.704627722501754761e-02
-2.360968440771102905e-01 -9.010050445795059204e-02 1.814745515584945679e-01 -1.639576703310012817e-01 2.046182602643966675e-01 2.309514433145523071e-01 -3.663377165794372559e-01 -4.414888843894004822e-02 -3.021423518657684326e-01 3.378390967845916748e-01 1.863328516483306885e-01 -6.906027346849441528e-02 -3.063678443431854248e-01 2.213338762521743774e-01 1.077279001474380493e-01 4.101050272583961487e-02 1.000498160719871521e-01 1.297556310892105103e-01 1.533472985029220581e-01 7.841809419915080070e-04 3.811260452494025230e-03 1.937508210539817810e-02 1.908227652311325073e-01 -1.321322470903396606e-01 -1.649395525455474854e-01 2.794567681849002838e-02 1.166322380304336548e-01 -3.185737505555152893e-02 -9.867467731237411499e-02 -5.006743595004081726e-02 2.895987927913665771e-01 -2.395972982048988342e-02
2.644957304000854492e-01 -2.024707049131393433e-01 -1.367160975933074951e-01 1.646364927291870117e-01 -6.100961193442344666e-02 -1.799382716417312622e-01 -4.235915243625640869e-01 -1.693242192268371582e-01 5.996318534016609192e-02 -6.419431883841753006e-04 -1.292663961648941040e-01 -7.723466306924819946e-02 -2.150711417198181152e-01 2.593030929565429688e-01 1.008176356554031372e-01 -2.625924944877624512e-01 -9.671366214752197266e-02 9.019818902015686035e-02 1.845301687717437744e-01 -9.257856756448745728e-02 -4.462838917970657349e-02 4.393327534198760986e-01 -1.053555458784103394e-01 -1.392741203308105469e-01 4.809426516294479370e-02 -8.730582147836685181e-02 -4.824278503656387329e-02 -2.341178208589553833e-01 5.942629277706146240e-02 4.439656436443328857e-02 -6.154666468501091003e-02 -1.348663717508316040e-01
8.149584382772445679e-02 -1.199751421809196472e-01 -5.364979431033134460e-02 1.477097272872924805e-01 9.451767057180404663e-02 -1.832602769136428833e-01 -2.842980325222015381e-01 2.338997088372707367e-02 1.735433638095855713e-01 5.462977569550275803e-03 -1.927404105663299561e-01 5.464839283376932144e-03 -2.468292266130447388e-01 1.242353618144989014e-01 8.948100358247756958e-02 -6.873064488172531128e-02 -1.305429544299840927e-02 2.893560566008090973e-02 1.730724722146987915e-01 8.187045902013778687e-02 -3.457085788249969482e-02 4.779216647148132324e-01 -1.149048879742622375e-01 -2.725214064121246338e-01 8.633153140544891357e-02 -2.817316539585590363e-02 -2.802691459655761719e-01 -4.568910300731658936e-01 2.531960047781467438e-02 -2.208487689495086670e-02 6.532451510429382324e-02 -1.351994425058364868e-01
-5.040427297353744507e-02 5.512217804789543152e-02 2.643222212791442871e-01 1.014983505010604858e-01 1.211502254009246826e-01 1.171413511037826538e-01 -3.718243539333343506e-01 1.392454840242862701e-02 -4.477010294795036316e-02 1.833457946777343750e-01 -9.631506353616714478e-02 1.816457360982894897e-01 6.018787249922752380e-02 4.349808096885681152e-01 9.160331636667251587e-02 -3.552171587944030762e-01 1.079193651676177979e-01 1.997697055339813232e-01 -6.666730344295501709e-02 -1.095892637968063354e-01 1.843625456094741821e-01 1.920263171195983887e-01 6.326060276478528976e-03 -7.565875351428985596e-02 -2.252969741821289062e-01 -1.876902580261230469e-01 4.966681450605392456e-02 -7.144150137901306152e-02 -1.614573784172534943e-02 -3.191139698028564453e-01 1.262994017452001572e-02 -4.080887883901596069e-02
-1.419748663902282715e-01 -2.719526290893554688e-01 1.801217719912528992e-02 -6.579779088497161865e-02 2.072915732860565186e-01 -5.257344618439674377e-02 -3.273034691810607910e-01 -2.495978176593780518e-01 4.176222160458564758e-02 1.931694000959396362e-01 1.159381493926048279e-01 2.987368106842041016e-01 -3.198872804641723633e-01 -1.205651015043258667e-01 1.438347846269607544e-01 -2.522414922714233398e-01 6.173024326562881470e-02 -1.767615675926208496e-01 3.228412941098213196e-02 -1.318178027868270874e-01 1.669296920299530029e-01 2.217224240303039551e-01 7.561372965574264526e-02 6.261652708053588867e-02 1.246829703450202942e-01 -5.283296480774879456e-02 1.019178777933120728e-01 2.163611650466918945e-01 1.722342669963836670e-01 -2.968870401382446289e-01 2.762369811534881592e-02 -9.436412900686264038e-02
-1.252727061510086060e-01 -3.769272863864898682e-01 -1.405645161867141724e-02 -1.612164080142974854e-01 3.323414176702499390e-02 3.165233507752418518e-02 -4.133142828941345215e-01 4.828215751331299543e-04 -2.286229133605957031e-01 3.617258071899414062e-01 -2.094952166080474854e-01 -5.317980423569679260e-03 1.885366737842559814e-01 -3.119007684290409088e-02 -3.161262022331357002e-03 4.553879797458648682e-02 9.800247848033905029e-02 -1.181597337126731873e-01 6.084949523210525513e-02 -1.718069165945053101e-01 3.311543166637420654e-02 2.866596877574920654e-01 -2.526646479964256287e-02 5.050256475806236267e-02 5.400462076067924500e-02 1.188882887363433838e-01 1.046039611101150513e-01 -3.768627643585205078e-01 -1.120897755026817322e-01 -1.226656585931777954e-01 -9.024310111999511719e-02 -1.686907410621643066e-01
-1.992939412593841553e-01 2.667790465056896210e-02 1.686744391918182373e-01 -2.837467491626739502e-01 6.286381185054779053e-02 -2.539225220680236816e-01 -3.011954128742218018e-01 1.431665420532226562e-01 5.651787668466567993e-02 1.769704520702362061e-01 -8.796299248933792114e-02 -2.116940766572952271e-01 -2.635537981986999512e-01 2.636214196681976318e-01 -3.267932683229446411e-02 -2.787522673606872559e-01 -8.195496350526809692e-02 1.203922182321548462e-01 -6.067196652293205261e-02 4.649239778518676758e-02 2.934470474720001221e-01 2.295188456773757935e-01 2.011204510927200317e-01 -1.149782165884971619e-01 1.879078745841979980e-01 -1.080990061163902283e-01 2.274902015924453735e-01 1.814142428338527679e-02 -1.375853829085826874e-02 -1.649546474218368530e-01 1.150163710117340088e-01 -8.339142054319381714e-02
1.087372526526451111e-01 -2.453337758779525757e-01 7.653448730707168579e-02 -2.907502949237823486e-01 5.424691364169120789e-02 3.292392492294311523e-01 -6.905589252710342407e-02 4.353876039385795593e-02 -1.593896001577377319e-01 1.437162160873413086e-01 -3.704788982868194580e-01 2.599883079528808594e-01 -2.688348889350891113e-01 1.956699341535568237e-01 -8.492334187030792236e-02 -2.017096430063247681e-01 2.111847847700119019e-01 5.646658688783645630e-02 -1.137068793177604675e-01 -1.390590071678161621e-01 2.914074435830116272e-02 1.525162607431411743e-01 -2.664154767990112305e-01 -1.524541229009628296e-01 -1.206194236874580383e-01 -3.803052753210067749e-02 -1.098550930619239807e-01 -1.538905948400497437e-01 1.494948416948318481e-01 -3.659606352448463440e-02 -1.329366266727447510e-01 1.368692666292190552e-01
1.011734604835510254e-01 -1.508642286062240601e-01 1.572327464818954468e-01 -1.444291472434997559e-01 1.877758353948593140e-01 1.710086911916732788e-01 -2.627544701099395752e-01 -2.344920337200164795e-01 -2.712635993957519531e-01 3.039536178112030029e-01 -1.423805356025695801e-01 2.535440921783447266e-01 -1.647007763385772705e-01 1.687239669263362885e-02 6.370441615581512451e-02 -2.349302172660827637e-01 5.546358227729797363e-02 -6.879699975252151489e-02 7.389408349990844727e-02 -1.366633474826812744e-01 -3.868277370929718018e-02 1.189387142658233643e-01 -2.584728784859180450e-02 1.720955967903137207e-01 -4.293335136026144028e-03 -3.435804508626461029e-03 -2.054667174816131592e-01 -2.603596448898315430e-01 -2.167530357837677002e-02 -3.932123780250549316e-01 -1.062466502189636230e-01 2.035175114870071411e-01
-5.912038963288068771e-03 -1.909087449312210083e-01 1.845472007989883423e-01 -1.082016453146934509e-01 1.112281605601310730e-01 1.036664247512817383e-01 -3.728582561016082764e-01 -1.702114492654800415e-01 -1.668562591075897217e-01 1.195612400770187378e-01 -1.152299344539642334e-01 -1.228498220443725586e-01 -4.216833710670471191e-01 6.052577123045921326e-02 -2.948109209537506104e-01 -9.737744182348251343e-02 -7.973436266183853149e-02 1.124540716409683228e-01 -9.070925414562225342e-02 -2.271156199276447296e-02 4.043094217777252197e-01 1.649095118045806885e-01 -1.079938709735870361e-01 -1.257911790162324905e-02 5.303161591291427612e-02 1.903909146785736084e-01 -4.695149883627891541e-02 2.824138104915618896e-02 8.615666627883911133e-02 -7.291953265666961670e-02 3.037227988243103027e-01 -3.127003088593482971e-02
2.783441841602325439e-01 -1.071447953581809998e-01 1.178601942956447601e-02 1.588411629199981689e-01 -1.974973827600479126e-01 -1.128292903304100037e-01 -1.979766935110092163e-01 -7.189383904915302992e-05 5.882843956351280212e-02 1.735469400882720947e-01 -9.698586165904998779e-02 1.239016801118850708e-01 -1.625086963176727295e-01 7.106611877679824829e-02 3.306891769170761108e-02 -1.251904815435409546e-01 2.105480432510375977e-02 1.379655450582504272e-01 3.393675386905670166e-01 -3.247607648372650146e-01 -2.449825406074523926e-03 4.754553735256195068e-01 -1.030972301959991455e-01 -1.853720694780349731e-01 1.777647137641906738e-01 -1.029372811317443848e-01 -1.294333487749099731e-01 -1.999578475952148438e-01 1.067451313138008118e-01 -5.109580978751182556e-02 -4.348009824752807617e-02 -2.493588626384735107e-01
-1.550409644842147827e-01 -1.216078028082847595e-01 2.385598272085189819e-01 -3.302636146545410156e-01 -2.518224418163299561e-01 2.580474913120269775e-01 7.522692903876304626e-03 -3.641222417354583740e-01 7.965778000652790070e-03 3.058284521102905273e-01 -1.624899730086326599e-02 1.011596396565437317e-01 -2.912201285362243652e-01 2.003806978464126587e-01 -9.101924300193786621e-02 -4.913519695401191711e-02 1.976934075355529785e-01 1.564672738313674927e-01 3.102531423792243004e-03 -1.827351376414299011e-02 5.966742709279060364e-02 1.559622585773468018e-01 7.916467636823654175e-02 5.996491760015487671e-02 7.673946768045425415e-02 -6.569521874189376831e-02 1.648186147212982178e-01 -2.627283036708831787e-01 1.275675743818283081e-01 9.939225763082504272e-02 -2.241146862506866455e-01 9.143787622451782227e-02
2.906538173556327820e-02 -1.926241219043731689e-01 1.811994463205337524e-01 9.617923945188522339e-02 9.946238249540328979e-02 1.772934198379516602e-01 -2.131496369838714600e-01 -2.963925600051879883e-01 4.495709389448165894e-02 -2.666925266385078430e-02 -2.171159684658050537e-01 2.758212089538574219e-01 -1.222781911492347717e-01 -6.662359088659286499e-02 -1.951339989900588989e-01 8.603303134441375732e-02 1.573063433170318604e-01 2.363216131925582886e-01 -2.649640738964080811e-01 -2.265551388263702393e-01 1.912096738815307617e-01 3.492461740970611572e-01 -2.916246466338634491e-02 -1.239219009876251221e-01 -1.211545541882514954e-01 -2.336616441607475281e-02 -3.087806515395641327e-02 3.448768705129623413e-02 -2.182143181562423706e-01 -2.711688280105590820e-01 1.611131727695465088e-01 -1.148890852928161621e-01
-2.427023351192474365e-01 6.518764048814773560e-02 3.212461471557617188e-01 -1.925206184387207031e-01 1.000745594501495361e-01 -1.625987440347671509e-01 -2.810015380382537842e-01 -3.374230861663818359e-02 7.635291665792465210e-02 -1.092185303568840027e-01 9.149450063705444336e-02 -1.438381224870681763e-01 -2.819143831729888916e-01 1.642690747976303101e-01 6.461649388074874878e-02 -1.366518735885620117e-01 -9.118334855884313583e-04 -3.135139495134353638e-02 5.319179594516754150e-02 8.682253770530223846e-03 3.323839306831359863e-01 4.187006354331970215e-01 1.092348694801330566e-01 7.734106387943029404e-03 3.283194601535797119e-01 -5.999373644590377808e-02 1.612612754106521606e-01 -3.593148291110992432e-02 -7.926675491034984589e-03 9.177974611520767212e-02 2.265054136514663696e-01 -6.124627962708473206e-02
5.025339126586914062e-01 -9.921266883611679077e-02 2.378591448068618774e-01 -3.451080992817878723e-02 5.949637293815612793e-02 -1.208214163780212402e-01 -2.904147207736968994e-01 -9.884501993656158447e-02 3.011352848261594772e-03 1.680007576942443848e-01 9.422096610069274902e-02 3.884917870163917542e-02 5.450529977679252625e-03 2.481493651866912842e-01 1.426059156656265259e-01 -5.010651424527168274e-03 -1.930164545774459839e-01 4.476387798786163330e-02 3.186989128589630127e-01 -2.881412804126739502e-01 -1.225894913077354431e-01 2.500412166118621826e-01 2.641566563397645950e-03 -1.491236872971057892e-02 -6.503505259752273560e-02 -8.479401469230651855e-02 2.134138792753219604e-01 -2.428609579801559448e-01 4.557568579912185669e-03 -9.871730208396911621e-02 -8.286064863204956055e-02 -1.131384447216987610e-01
-1.266480050981044769e-02 -2.116840183734893799e-01 1.519748270511627197e-01 2.144762873649597168e-01 1.393005251884460449e-01 -6.663463264703750610e-02 -7.452192902565002441e-02 6.337581574916839600e-02 -2.671896480023860931e-02 2.543426454067230225e-01 1.570433005690574646e-02 7.668763399124145508e-02 -1.472024917602539062e-01 3.196709752082824707e-01 1.921577453613281250e-01 7.095205783843994141e-02 1.212839335203170776e-01 1.090469956398010254e-02 3.409005701541900635e-02 -1.627792119979858398e-01 6.999472528696060181e-02 2.962225973606109619e-01 1.538448221981525421e-02 2.933695614337921143e-01 1.152816191315650940e-01 -4.179918020963668823e-02 1.542537659406661987e-01 -2.672483623027801514e-01 2.882977426052093506e-01 -3.305824398994445801e-01 2.831630110740661621e-01 1.043923795223236084e-01
-8.518727123737335205e-02 -1.776519864797592163e-01 1.382751911878585815e-01 -1.754173934459686279e-01 2.102736234664916992e-01 -2.023366689682006836e-01 -3.518017232418060303e-01 1.438342630863189697e-01 -1.139028184115886688e-02 1.214109882712364197e-01 -9.254544973373413086e-02 -1.247504726052284241e-01 -1.474824845790863037e-01 2.449124902486801147e-01 -9.931515902280807495e-03 -2.113965600728988647e-01 -1.080214790999889374e-02 2.916996479034423828e-01 1.034748330712318420e-01 1.655527502298355103e-01 2.831299006938934326e-01 1.745673120021820068e-01 -3.772656992077827454e-02 7.643251121044158936e-02 1.496475338935852051e-01 -2.850668132305145264e-01 2.188439518213272095e-01 -1.208158284425735474e-01 -1.007336303591728210e-01 1.140283420681953430e-01 2.686847448348999023e-01 1.160013824701309204e-01
-2.569753527641296387e-01 -1.463045477867126465e-01 2.579335868358612061e-01 -1.846366673707962036e-01 1.214820519089698792e-01 -9.563801437616348267e-02 -3.227905631065368652e-01 -1.054681539535522461e-01 -6.855005025863647461e-02 1.384016722440719604e-01 -2.262510210275650024e-01 -1.576220989227294922e-01 -1.625723689794540405e-01 2.035134844481945038e-02 9.428825229406356812e-02 2.121710591018199921e-02 2.055806219577789307e-01 3.961853310465812683e-02 -1.391165256500244141e-01 -2.320372760295867920e-01 2.222952544689178467e-01 8.174078911542892456e-02 1.993872076272964478e-01 -1.424852758646011353e-01 3.816323280334472656e-01 -5.974708124995231628e-02 -3.570258989930152893e-02 1.715261489152908325e-01 -1.633846461772918701e-01 -2.573171555995941162e-01 1.679812222719192505e-01 -4.928249120712280273e-02
1.179570890963077545e-02 -1.352105587720870972e-01 1.891110837459564209e-01 -1.369619816541671753e-01 2.164995372295379639e-01 -3.309337049722671509e-02 -3.863192200660705566e-01 -1.088199391961097717e-01 -2.548757791519165039e-01 1.774410456418991089e-01 -3.178873956203460693e-01 4.919880256056785583e-02 -2.625527679920196533e-01 3.058140873908996582e-01 -1.038030013442039490e-01 6.341582164168357849e-03 -4.858466982841491699e-02 -2.479620873928070068e-01 -1.000798046588897705e-01 1.216238830238580704e-02 2.346942722797393799e-01 3.394460678100585938e-02 -1.459404975175857544e-01 1.858102381229400635e-01 1.252255588769912720e-01 -2.109378278255462646e-01 3.071558289229869843e-02 2.927094697952270508e-03 6.170550733804702759e-02 -7.271383702754974365e-02 2.132989615201950073e-01 -2.074308991432189941e-01
-2.880163677036762238e-02 -4.357061684131622314e-01 1.192216649651527405e-01 -1.664234846830368042e-01 6.779865920543670654e-02 6.359247118234634399e-02 -3.115306794643402100e-01 -9.595819562673568726e-02 -1.551997214555740356e-01 -7.659129053354263306e-02 1.087959855794906616e-02 -9.840662032365798950e-02 1.729369908571243286e-01 3.861123919486999512e-01 -1.007327693514525890e-03 1.103467866778373718e-02 -6.649325601756572723e-03 -3.281925618648529053e-02 2.149408906698226929e-01 -2.295099198818206787e-01 -1.176739204674959183e-02 3.631582558155059814e-01 2.834195196628570557e-01 -2.575265765190124512e-01 -3.175765648484230042e-02 8.407810330390930176e-02 -1.770343072712421417e-02 -1.414986252784729004e-01 3.033085726201534271e-03 -1.360729187726974487e-01 -1.850701868534088135e-02 8.778783679008483887e-02
-8.734818547964096069e-02 -1.992838233709335327e-01 2.735177278518676758e-01 -2.943618297576904297e-01 1.440604180097579956e-01 3.990694507956504822e-02 -1.747195869684219360e-01 -1.043495386838912964e-01 -7.420587539672851562e-02 2.044565677642822266e-01 -7.975742965936660767e-02 -7.510406523942947388e-02 -1.197856217622756958e-01 1.154100149869918823e-01 2.144144624471664429e-01 2.772178687155246735e-02 3.580527603626251221e-01 -6.442792713642120361e-02 -1.336185038089752197e-01 -4.070782661437988281e-02 2.427287995815277100e-01 2.343225628137588501e-01 8.827182650566101074e-02 -2.557131946086883545e-01 3.498000800609588623e-01 1.413120236247777939e-02 -4.788888990879058838e-02 -8.059217780828475952e-02 -1.680284440517425537e-01 -1.886312216520309448e-01 1.379066705703735352e-01 -2.016475498676300049e-01
2.172807008028030396e-01 -9.069771319627761841e-02 2.763713598251342773e-01 -2.971334457397460938e-01 2.542280256748199463e-01 2.036241143941879272e-01 -2.151359617710113525e-01 -1.470194160938262939e-01 -1.597379446029663086e-01 1.258333325386047363e-01 1.857014149427413940e-01 2.165909484028816223e-02 -1.657520979642868042e-01 -7.912868261337280273e-02 1.422993689775466919e-01 -8.395357429981231689e-02 1.517402231693267822e-01 -6.850913912057876587e-02 1.344782114028930664e-01 -2.411773055791854858e-02 3.428018987178802490e-01 3.766495287418365479e-01 2.132403105497360229e-01 -3.006656654179096222e-02 -1.235474739223718643e-02 -1.712098121643066406e-01 6.591074913740158081e-02 -1.675136238336563110e-01 -1.298173069953918457e-01 3.289046883583068848e-02 6.114578619599342346e-02 -1.813341826200485229e-01
1.786539107561111450e-01 -1.562987416982650757e-01 1.683565527200698853e-01 -3.254982233047485352e-01 9.344452619552612305e-02 -7.437366992235183716e-02 -3.164969682693481445e-01 -6.175572425127029419e-02 -1.505257040262222290e-01 5.010128021240234375e-01 -1.250305473804473877e-01 -1.960047185420989990e-01 3.215254470705986023e-02 2.902777865529060364e-02 -8.041980862617492676e-02 1.005239635705947876e-01 2.357138246297836304e-01 1.314528286457061768e-01 8.882139809429645538e-03 -4.792564734816551208e-02 3.108009994029998779e-01 1.830595731735229492e-01 -4.176357388496398926e-02 3.392381127923727036e-03 1.212803944945335388e-01 -1.596781313419342041e-01 1.324150562286376953e-01 -2.383015491068363190e-02 -1.152494475245475769e-01 -1.723558753728866577e-01 -8.498660288751125336e-03 -1.910303533077239990e-01
-2.060972750186920166e-01 -2.886020541191101074e-01 2.904319018125534058e-02 3.700379654765129089e-02 1.185752823948860168e-02 -1.375046223402023315e-01 -3.365830779075622559e-01 -6.203330121934413910e-03 -4.736611619591712952e-02 -1.283850967884063721e-01 -1.559947282075881958e-01 -3.084110096096992493e-02 -3.307131528854370117e-01 2.434638589620590210e-01 1.756273023784160614e-02 1.229280084371566772e-01 4.200122952461242676e-01 -2.400107383728027344e-01 1.892724931240081787e-01 -1.405892372131347656e-01 1.173365935683250427e-01 1.960822045803070068e-01 1.280906051397323608e-01 -2.133577615022659302e-01 3.368025273084640503e-02 6.031003221869468689e-02 -5.000360310077667236e-02 3.096108324825763702e-02 -8.197432756423950195e-02 -2.910199761390686035e-01 3.501856699585914612e-02 8.335904031991958618e-02
-2.862287461757659912e-01 -2.195511311292648315e-01 6.021415442228317261e-02 -1.521550565958023071e-01 1.512165963649749756e-01 -1.357042510062456131e-02 -2.424099296331405640e-01 -1.805152744054794312e-01 8.312892913818359375e-02 -1.085730828344821930e-02 -3.791448846459388733e-02 1.655667424201965332e-01 -3.417014181613922119e-01 3.285255432128906250e-01 1.914227604866027832e-01 9.235341101884841919e-02 4.105375409126281738e-01 -8.485759049654006958e-02 4.031958431005477905e-02 -2.982348948717117310e-02 1.611056178808212280e-01 1.576040089130401611e-01 1.599155366420745850e-01 -2.826762199401855469e-01 -1.025724709033966064e-01 1.788511425256729126e-01 4.887753725051879883e-02 -2.685194602236151695e-03 3.330471366643905640e-02 -1.710211634635925293e-01 1.142076998949050903e-01 -1.095290295779705048e-02
-7.428355515003204346e-02 -4.972051680088043213e-01 1.283241659402847290e-01 -3.970327973365783691e-01 4.651776980608701706e-03 -7.094144821166992188e-02 -2.675131857395172119e-01 -5.496420431882143021e-03 -1.175104528665542603e-01 1.834443062543869019e-01 1.054814308881759644e-01 4.543473944067955017e-03 -4.056102335453033447e-01 -1.612812131643295288e-01 -3.958108276128768921e-02 -2.816317416727542877e-02 -4.790185391902923584e-02 1.252440959215164185e-01 -1.236503124237060547e-01 -1.814617030322551727e-02 8.575715869665145874e-02 1.795284003019332886e-01 4.211435839533805847e-02 -2.401462346315383911e-01 2.791879139840602875e-02 -8.618366718292236328e-02 -1.110343933105468750e-01 -1.232115775346755981e-01 -1.814146339893341064e-02 2.690249979496002197e-01 -5.619221925735473633e-02 2.853855863213539124e-02
7.040424644947052002e-02 1.968883909285068512e-02 2.497424334287643433e-01 1.065872758626937866e-01 9.262927621603012085e-02 3.381250798702239990e-01 -3.772238194942474365e-01 -1.655237972736358643e-01 -3.682933449745178223e-01 2.261484116315841675e-01 -4.640661925077438354e-02 1.707879155874252319e-01 -1.456497609615325928e-01 1.437354087829589844e-01 1.254179179668426514e-01 -2.110630720853805542e-01 3.997308202087879181e-03 5.445508286356925964e-02 9.673970937728881836e-02 6.553614139556884766e-02 -1.788980513811111450e-01 1.719416528940200806e-01 5.766267701983451843e-02 -1.307035796344280243e-03 1.528812050819396973e-01 -4.861374199390411377e-02 4.040972515940666199e-02 -2.326110303401947021e-01 2.209018729627132416e-02 -3.167981207370758057e-01 1.970607489347457886e-01 7.330614328384399414e-02
-1.643024235963821411e-01 -2.010075598955154419e-01 2.477023154497146606e-01 -1.659416258335113525e-01 1.732740402221679688e-01 2.136609703302383423e-01 -4.096383154392242432e-01 -1.456469744443893433e-01 -2.940815985202789307e-01 1.845432221889495850e-01 -8.771748840808868408e-02 2.440983653068542480e-01 -1.150609552860260010e-01 1.035948544740676880e-01 9.329693764448165894e-02 -7.503158412873744965e-03 1.307273656129837036e-02 1.649246811866760254e-01 1.582494974136352539e-01 -6.795202940702438354e-02 -5.585386604070663452e-02 1.045914366841316223e-01 5.112482607364654541e-02 7.991001009941101074e-03 1.597055345773696899e-01 -4.793554544448852539e-03 2.802295237779617310e-02 2.613195963203907013e-02 2.861659228801727295e-01 -3.395683169364929199e-01 1.023722216486930847e-01 2.236589342355728149e-01
4.650213941931724548e-02 -1.454178094863891602e-01 1.968347728252410889e-01 -1.823340207338333130e-01 1.947328597307205200e-01 1.806125938892364502e-01 -2.668282985687255859e-01 2.002930268645286560e-02 -2.398468255996704102e-01 1.053325608372688293e-01 -6.104853749275207520e-02 -3.172289114445447922e-03 -3.162111937999725342e-01 2.733504176139831543e-01 -1.004221141338348389e-01 1.298452764749526978e-01 -6.971186399459838867e-02 -9.757467359304428101e-02 1.814667135477066040e-01 -5.821927636861801147e-02 1.570034176111221313e-01 1.826902180910110474e-01 3.261552453041076660e-01 -1.942450702190399170e-01 -1.101573631167411804e-01 -1.894885599613189697e-01 -6.629631668329238892e-02 -1.002315245568752289e-02 -1.816516965627670288e-01 -6.095883995294570923e-02 1.291898787021636963e-01 -3.602422773838043213e-01
-2.346334606409072876e-01 -3.942610621452331543e-01 1.253547221422195435e-01 -2.372440546751022339e-01 1.301184594631195068e-01 -1.494094580411911011e-01 -3.193198442459106445e-01 -2.280411869287490845e-01 -2.437647432088851929e-01 2.919569015502929688e-01 -1.616815775632858276e-01 -1.895237267017364502e-01 8.903959393501281738e-02 -8.884628862142562866e-02 1.845430135726928711e-01 9.366481751203536987e-02 1.845221519470214844e-01 1.357121318578720093e-01 9.853571653366088867e-02 6.458228081464767456e-02 8.324506878852844238e-02 2.391128689050674438e-01 3.080959804356098175e-02 -8.457190357148647308e-03 -6.524099409580230713e-02 1.513801664113998413e-01 2.102622389793395996e-02 -2.435636818408966064e-01 -5.927954614162445068e-02 -9.200760722160339355e-02 1.057987660169601440e-01 -1.316484212875366211e-01
-1.182109583169221878e-02 -4.442258179187774658e-02 -1.106883734464645386e-01 -7.234488427639007568e-02 3.037853837013244629e-01 1.323119252920150757e-01 -1.680615097284317017e-01 -3.376086652278900146e-01 -4.113980382680892944e-02 2.261652797460556030e-01 -2.509197890758514404e-01 -3.157014027237892151e-02 -1.851868331432342529e-01 4.276195168495178223e-02 3.119991421699523926e-01 2.402496151626110077e-02 -9.218324907124042511e-03 -3.288074210286140442e-02 -3.089353442192077637e-01 1.151850223541259766e-01 -2.340933308005332947e-02 4.296075999736785889e-01 4.932225868105888367e-02 7.262279093265533447e-02 9.987700730562210083e-02 -9.150855988264083862e-02 1.764641702175140381e-01 -2.571861147880554199e-01 2.580555155873298645e-02 -2.047496140003204346e-01 1.287660449743270874e-01 -6.795674096792936325e-03
-3.252446278929710388e-02 -8.483453840017318726e-02 6.778501719236373901e-02 -1.191891506314277649e-01 7.659480720758438110e-02 1.328025013208389282e-01 -4.783633649349212646e-01 -6.242429092526435852e-02 -1.081105396151542664e-01 1.907922774553298950e-01 -1.025014072656631470e-01 2.466708421707153320e-01 1.875144839286804199e-01 2.105536758899688721e-01 -4.330474883317947388e-03 -2.885858714580535889e-02 5.717523023486137390e-02 2.204834222793579102e-01 7.843442261219024658e-02 -4.002847969532012939e-01 -3.011281602084636688e-02 3.565499484539031982e-01 1.464096754789352417e-01 -1.935372203588485718e-01 -1.210542209446430206e-02 -1.381086558103561401e-02 -5.296763777732849121e-02 -1.360162943601608276e-01 7.319760322570800781e-02 -9.183211624622344971e-02 -2.035770714282989502e-01 -1.867006421089172363e-01
5.894581228494644165e-02 -2.255928069353103638e-01 2.615225613117218018e-01 -3.038714528083801270e-01 2.594172358512878418e-01 3.476450964808464050e-02 -3.584666550159454346e-01 -2.003147155046463013e-01 -3.368486464023590088e-01 -4.558908939361572266e-02 -1.624841243028640747e-01 1.987648457288742065e-01 5.520909279584884644e-02 -5.900325626134872437e-02 2.956717461347579956e-02 -1.879198104143142700e-01 2.746959589421749115e-02 1.616101153194904327e-02 2.303324639797210693e-01 -1.099619641900062561e-01 -7.722181081771850586e-02 1.951049566268920898e-01 7.431579381227493286e-02 5.571080371737480164e-02 -7.369377464056015015e-02 -5.363340675830841064e-02 -8.948960900306701660e-02 -1.899777054786682129e-01 1.918972730636596680e-01 -2.743907272815704346e-01 -1.616986989974975586e-01 1.188073083758354187e-01
2.416198253631591797e-01 -2.700976841151714325e-02 1.304331570863723755e-01 -6.246253848075866699e-02 -1.775580197572708130e-01 -6.662274152040481567e-02 -3.151325881481170654e-01 -2.024630457162857056e-02 -1.608749479055404663e-01 1.181726381182670593e-01 -4.629271924495697021e-01 1.383478380739688873e-02 -3.618041276931762695e-01 5.826164409518241882e-02 -7.489449530839920044e-02 -1.907694935798645020e-01 2.308886200189590454e-01 -8.352055400609970093e-02 1.535362303256988525e-01 8.176460117101669312e-02 -1.864757575094699860e-02 1.433985233306884766e-01 -1.877047866582870483e-02 1.226938739418983459e-01 2.151307314634323120e-01 -1.921710185706615448e-02 -1.581309139728546143e-01 -1.259882897138595581e-01 1.949602067470550537e-01 -2.651742994785308838e-01 1.510261893272399902e-01 9.016228467226028442e-02
1.216784268617630005e-01 -3.326152861118316650e-01 1.681951582431793213e-01 1.016196385025978088e-01 6.954159587621688843e-02 3.018424212932586670e-01 -1.877464950084686279e-01 2.081221668049693108e-03 -5.246377550065517426e-03 2.963907644152641296e-02 2.840723842382431030e-02 2.176836878061294556e-02 -3.417699337005615234e-01 -2.323178350925445557e-01 -6.204968690872192383e-02 -8.884924650192260742e-02 1.491954624652862549e-01 -6.819572299718856812e-02 -1.471776515245437622e-01 -1.182508096098899841e-01 8.417469263076782227e-02 4.377592504024505615e-01 -1.372061204165220261e-03 2.367574907839298248e-02 -1.923024803400039673e-01 -7.327378541231155396e-02 1.366408020257949829e-01 -2.191827893257141113e-01 -2.400976419448852539e-01 -4.201360791921615601e-02 2.392445504665374756e-01 -1.802539676427841187e-01
7.693009078502655029e-02 -9.663703292608261108e-02 2.885610759258270264e-01 1.255467683076858521e-01 1.232125610113143921e-01 3.476189076900482178e-01 -4.180510342121124268e-01 -7.273659855127334595e-02 -2.110663652420043945e-01 3.511022627353668213e-01 -2.109713852405548096e-01 1.958107352256774902e-01 -7.602307945489883423e-03 2.342506796121597290e-01 2.440338209271430969e-02 6.660104542970657349e-02 1.349491626024246216e-01 3.397534787654876709e-02 -3.235941694583743811e-04 -1.237092167139053345e-01 -3.873325884342193604e-02 1.424107998609542847e-01 1.168968379497528076e-01 4.719006642699241638e-02 7.275454699993133545e-02 -1.091530453413724899e-02 5.317687615752220154e-02 -7.479799538850784302e-02 1.060500461608171463e-02 -2.449051737785339355e-01 3.311886489391326904e-01 -5.519654601812362671e-02
1.748401522636413574e-01 -4.395384192466735840e-01 -5.229396745562553406e-02 -2.497876435518264771e-01 5.769426003098487854e-02 -9.374245256185531616e-02 -2.104620337486267090e-01 -1.342857629060745239e-01 -1.421322077512741089e-01 -4.628264158964157104e-02 -8.705843985080718994e-02 9.196656197309494019e-02 -1.839663833379745483e-01 1.694822013378143311e-01 1.268329918384552002e-01 2.226566076278686523e-01 1.273706108331680298e-01 2.622926235198974609e-01 -6.888791918754577637e-02 -3.215322270989418030e-02 3.170574605464935303e-01 3.475475609302520752e-01 9.741494804620742798e-02 5.406649783253669739e-03 -9.536692500114440918e-02 -5.817492026835680008e-03 1.209192872047424316e-01 -2.235421240329742432e-01 -8.852128684520721436e-02 -5.953667219728231430e-03 -2.534888386726379395e-01 -5.070642009377479553e-02
-2.621138095855712891e-01 -1.686785370111465454e-02 9.479876607656478882e-02 -1.777800470590591431e-01 9.897302091121673584e-02 -2.530707716941833496e-01 -2.629452347755432129e-01 -1.429521888494491577e-01 -9.115765243768692017e-02 2.525592148303985596e-01 -1.069640442728996277e-01 -3.661531582474708557e-02 -3.732264637947082520e-01 1.226756721735000610e-01 -2.170299738645553589e-01 -6.839069724082946777e-02 8.912401646375656128e-02 6.326062977313995361e-02 -1.616689935326576233e-02 -5.341513454914093018e-02 2.480918914079666138e-01 1.488315016031265259e-01 -3.209379315376281738e-02 6.565002351999282837e-02 2.713119685649871826e-01 -1.192448586225509644e-01 2.400411814451217651e-01 -2.466044723987579346e-01 -4.982618987560272217e-02 2.392679005861282349e-01 2.140372246503829956e-02 -2.558242976665496826e-01
2.556642293930053711e-01 -2.233848869800567627e-01 4.684531688690185547e-01 -3.343473374843597412e-02 1.045080050826072693e-01 3.173117875121533871e-04 -2.295419871807098389e-01 2.744184061884880066e-02 -2.552847564220428467e-01 -2.094219177961349487e-01 -3.528265058994293213e-01 2.014893293380737305e-01 -9.668212383985519409e-02 2.098282724618911743e-01 1.572344601154327393e-01 -2.715227380394935608e-02 1.622191816568374634e-01 1.561436057090759277e-01 -1.219869107007980347e-01 -1.427381932735443115e-01 2.414971590042114258e-01 6.980015337467193604e-02 -5.173705983906984329e-03 -7.022505742497742176e-04 -1.587877422571182251e-02 -8.342402428388595581e-02 1.313420236110687256e-01 1.118511483073234558e-01 5.673867091536521912e-02 1.064140051603317261e-01 1.382495909929275513e-01 -1.644867807626724243e-01
1.319603472948074341e-01 4.893063008785247803e-02 2.096369415521621704e-01 -2.833196334540843964e-02 2.363349944353103638e-01 1.267684437334537506e-02 -3.114173114299774170e-01 1.001456007361412048e-01 -1.861199587583541870e-01 3.283277750015258789e-01 -1.081551387906074524e-01 1.811449676752090454e-01 8.613439649343490601e-02 4.317114651203155518e-01 7.388652116060256958e-02 -1.805729717016220093e-01 -3.142634406685829163e-02 3.943007439374923706e-02 -6.519708782434463501e-02 -1.938509792089462280e-01 1.571082323789596558e-01 2.905304431915283203e-01 -3.665159270167350769e-02 -2.116582989692687988e-01 -1.260345429182052612e-01 -2.770873345434665680e-02 6.860479712486267090e-02 -1.998550444841384888e-01 2.115985602140426636e-01 -1.782333254814147949e-01 1.116270497441291809e-01 -6.081992015242576599e-02
-2.450133441016077995e-03 -1.785689443349838257e-01 9.510043263435363770e-02 9.656773507595062256e-02 1.247560456395149231e-01 2.847091257572174072e-01 -4.065263867378234863e-01 -1.711850427091121674e-02 3.210860863327980042e-02 3.407030403614044189e-01 -3.440552949905395508e-01 1.220613420009613037e-01 -1.999421566724777222e-01 -1.125224381685256958e-01 -5.562718212604522705e-02 -9.952022880315780640e-02 2.042472958564758301e-01 1.625120490789413452e-01 1.200784444808959961e-01 -8.319952338933944702e-02 -1.133849546313285828e-01 -3.474354743957519531e-02 -4.231079667806625366e-02 2.213482372462749481e-02 2.683440744876861572e-01 -8.059431612491607666e-02 -1.996161639690399170e-01 -2.178686857223510742e-01 -6.868887692689895630e-02 -2.307081818580627441e-01 1.958124041557312012e-01 6.018701568245887756e-02
7.213078439235687256e-02 -1.255664229393005371e-01 1.923109441995620728e-01 1.344924122095108032e-01 1.433970332145690918e-01 1.375377923250198364e-01 -3.190386593341827393e-01 -3.437228202819824219e-01 -1.807316839694976807e-01 1.229013577103614807e-01 -8.819014579057693481e-02 1.087071448564529419e-01 -4.585989937186241150e-02 4.484616965055465698e-02 2.663787901401519775e-01 1.962688565254211426e-01 2.554048001766204834e-01 1.204230263829231262e-01 -1.516056060791015625e-01 -2.831316590309143066e-01 2.008043676614761353e-01 2.343742847442626953e-01 -1.180423721671104431e-01 3.302153572440147400e-02 -1.883949786424636841e-01 5.450090765953063965e-02 2.059831619262695312e-01 -8.557825535535812378e-02 -1.926499456167221069e-01 1.811390817165374756e-01 2.288183383643627167e-02 1.782337129116058350e-01
-3.487530723214149475e-02 4.616926610469818115e-02 2.162703722715377808e-01 -3.305945992469787598e-01 2.241789698600769043e-01 -9.484531730413436890e-02 -3.395710587501525879e-01 8.174162358045578003e-02 -3.971199970692396164e-03 -9.699439629912376404e-03 -1.634621433913707733e-02 -2.484357804059982300e-01 -2.208225578069686890e-01 1.736190766096115112e-01 2.304725348949432373e-02 -1.703782230615615845e-01 -7.500830292701721191e-02 7.069076597690582275e-02 -3.927341103553771973e-02 4.565208405256271362e-02 3.300308585166931152e-01 2.503698468208312988e-01 1.105344668030738831e-01 -7.408271543681621552e-03 5.439662933349609375e-02 -1.298801004886627197e-01 1.098535358905792236e-01 -3.521632552146911621e-01 1.307899653911590576e-01 -1.073156744241714478e-01 2.118685990571975708e-01 -2.474411725997924805e-01
-2.118966579437255859e-01 -1.596155017614364624e-01 2.915866076946258545e-01 -5.286617279052734375e-01 -9.623266756534576416e-02 7.891431450843811035e-02 -2.367218285799026489e-01 1.576539576053619385e-01 -2.769118547439575195e-01 1.195245683193206787e-01 -4.699272289872169495e-02 1.935689002275466919e-01 -1.619288474321365356e-01 2.029860764741897583e-01 8.695110678672790527e-02 5.787535756826400757e-02 2.004191130399703979e-01 -6.251300126314163208e-02 9.296903014183044434e-02 -7.061887532472610474e-02 -7.793885469436645508e-02 1.355068832635879517e-01 5.643697082996368408e-02 2.242613211274147034e-02 -1.131431758403778076e-01 -1.451933085918426514e-01 1.210247725248336792e-01 -7.677475363016128540e-02 5.398681014776229858e-02 1.333859711885452271e-01 -3.749621659517288208e-02 -3.120766878128051758e-01
3.734309598803520203e-02 -1.309367716312408447e-01 3.436239361763000488e-01 -7.375999540090560913e-02 2.200544774532318115e-01 9.690185077488422394e-03 -3.060073554515838623e-01 -5.209712311625480652e-02 9.066314250230789185e-02 -6.884689629077911377e-02 -3.087706677615642548e-02 -3.012203872203826904e-01 -1.266343425959348679e-02 -1.206519380211830139e-01 -1.106932833790779114e-01 -1.771200895309448242e-01 -1.414658967405557632e-02 2.050561010837554932e-01 -6.910896394401788712e-03 -3.761788606643676758e-01 -1.095743924379348755e-01 4.408442676067352295e-01 -6.378306448459625244e-02 -1.553850471973419189e-01 1.834695599973201752e-02 -2.106394618749618530e-01 -1.010117754340171814e-01 -1.046364530920982361e-01 4.636321589350700378e-02 2.146049439907073975e-01 1.299860477447509766e-01 2.745139971375465393e-02
1.602926999330520630e-01 1.119904667139053345e-01 -5.655981972813606262e-02 -3.437022492289543152e-02 1.828413829207420349e-02 -2.106018364429473877e-01 -3.535813987255096436e-01 9.013106673955917358e-02 1.041681244969367981e-01 -5.022853985428810120e-02 -3.165606036782264709e-02 1.437907367944717407e-01 -3.259014487266540527e-01 2.777776718139648438e-01 -8.386312425136566162e-02 -1.150271743535995483e-01 1.286775916814804077e-01 8.039183169603347778e-02 1.993926018476486206e-01 -6.759438663721084595e-02 5.291048437356948853e-02 3.606624901294708252e-01 -2.310321182012557983e-01 -1.411516666412353516e-01 -1.502316743135452271e-01 -3.547300118952989578e-03 -8.580012619495391846e-02 -3.840683996677398682e-01 1.882159411907196045e-01 3.165486454963684082e-02 4.802110791206359863e-02 -2.261757701635360718e-01
2.821632027626037598e-01 -1.863028705120086670e-01 1.296048611402511597e-01 1.505572646856307983e-01 2.340476261451840401e-03 1.497825235128402710e-01 -2.542862296104431152e-01 1.374259144067764282e-01 -1.534242928028106689e-01 4.120014607906341553e-01 -1.533757299184799194e-01 1.538457125425338745e-01 -8.471058681607246399e-03 1.233579814434051514e-01 8.530395478010177612e-02 -1.318567693233489990e-01 -3.582071512937545776e-02 4.255990684032440186e-02 1.160899735987186432e-02 -3.865215480327606201e-01 -1.196816936135292053e-01 3.267455697059631348e-01 -1.949489675462245941e-02 -1.831197440624237061e-01 -8.936146646738052368e-02 5.583195015788078308e-03 8.933733403682708740e-02 -1.787075549364089966e-01 9.293557703495025635e-02 8.338053524494171143e-02 -6.233354099094867706e-03 2.976649701595306396e-01
-5.514877289533615112e-02 -2.085942476987838745e-01 2.808852493762969971e-01 -5.479035377502441406e-01 -7.763963937759399414e-02 -7.143583148717880249e-02 -3.305082619190216064e-01 -1.271441113203763962e-02 -2.175808995962142944e-01 -1.180298626422882080e-02 -1.935988515615463257e-01 -3.144370019435882568e-02 -1.396161168813705444e-01 3.343968689441680908e-01 -1.583853811025619507e-01 -5.489717051386833191e-02 2.085936367511749268e-01 -1.689220368862152100e-01 6.303837895393371582e-02 -1.417536437511444092e-01 1.248104777187108994e-02 -5.014493595808744431e-03 9.294404834508895874e-02 -1.056834533810615540e-01 3.055584058165550232e-02 -9.668438881635665894e-02 7.093667238950729370e-02 3.529732814058661461e-03 -1.253185123205184937e-01 1.064256131649017334e-01 3.781254962086677551e-02 -2.203882932662963867e-01
1.288190037012100220e-01 -1.557028591632843018e-01 3.074387311935424805e-01 2.568544447422027588e-02 8.391452580690383911e-02 2.438855618238449097e-01 -1.316345781087875366e-01 -7.029544562101364136e-02 -1.108588278293609619e-01 1.937176287174224854e-01 -4.744639396667480469e-01 -1.514811217784881592e-01 -6.821449100971221924e-02 2.741746790707111359e-02 -2.128369063138961792e-01 -1.918282657861709595e-01 -9.191405843012034893e-05 5.568397045135498047e-02 1.512713730335235596e-02 -4.102975130081176758e-02 -3.130305185914039612e-02 3.022997677326202393e-01 -1.987100206315517426e-02 -1.040529236197471619e-01 2.732914984226226807e-01 -3.186057507991790771e-01 1.889442354440689087e-01 -4.642866179347038269e-02 2.395878434181213379e-01 1.946818642318248749e-02 -9.167329967021942139e-02 -3.119259327650070190e-02
-1.633999198675155640e-01 -2.998777031898498535e-01 1.138476058840751648e-01 -2.062230259180068970e-01 1.504741460084915161e-01 -4.862045869231224060e-02 -3.687656819820404053e-01 -3.218100070953369141e-01 -2.579296529293060303e-01 1.292891502380371094e-01 -1.244113147258758545e-01 -1.662251055240631104e-01 -7.320351153612136841e-02 -2.236109673976898193e-01 5.429468117654323578e-03 1.605828851461410522e-01 -1.176616698503494263e-01 -9.699334949254989624e-02 1.403720229864120483e-01 -8.326081931591033936e-02 1.387471109628677368e-01 3.787711262702941895e-01 4.594989866018295288e-02 -9.771755337715148926e-02 -1.032590717077255249e-01 5.016947630792856216e-03 1.192087084054946899e-01 -2.509427666664123535e-01 -1.426313668489456177e-01 5.228962749242782593e-03 1.385979503393173218e-01 6.388135254383087158e-02
-9.225706756114959717e-02 -2.643561176955699921e-02 -1.188086252659559250e-02 -1.896228939294815063e-01 1.413677781820297241e-01 2.575125098228454590e-01 -3.722327947616577148e-01 1.230904757976531982e-01 -1.441941857337951660e-01 3.036363422870635986e-01 -3.211975470185279846e-02 2.672199308872222900e-01 6.935017555952072144e-02 2.337168902158737183e-03 2.859506309032440186e-01 -3.176552355289459229e-01 -1.270893663167953491e-01 2.364475727081298828e-01 -2.984708733856678009e-02 -1.612678766250610352e-01 4.855455830693244934e-02 3.464547693729400635e-01 1.222650706768035889e-02 -2.074940800666809082e-01 2.136550098657608032e-02 -8.511227369308471680e-02 1.364333629608154297e-01 -5.831298977136611938e-02 -1.511434838175773621e-02 -9.423440694808959961e-02 1.836719810962677002e-01 -6.830095499753952026e-02
2.968216538429260254e-01 -2.671943232417106628e-02 -9.862442500889301300e-03 1.857829093933105469e-01 -6.591283529996871948e-02 -9.802881628274917603e-02 -3.609510660171508789e-01 -1.681421548128128052e-01 3.955060243606567383e-02 -3.967522084712982178e-02 -1.871899235993623734e-03 -2.420709934085607529e-03 -2.380657345056533813e-01 8.463792502880096436e-02 5.550282821059226990e-02 -9.879907965660095215e-02 9.837627410888671875e-02 1.059508100152015686e-01 1.754735559225082397e-01 -1.140642166137695312e-01 7.454200182110071182e-03 5.036107301712036133e-01 -9.698551148176193237e-02 -1.141447201371192932e-01 2.260020822286605835e-01 -1.389166712760925293e-01 -1.136805638670921326e-01 -3.102462589740753174e-01 5.409684777259826660e-02 1.283576786518096924e-01 6.457480788230895996e-02 -2.833513319492340088e-01
-2.005595862865447998e-01 -5.247728526592254639e-02 1.309479027986526489e-01 -1.225064620375633240e-01 -2.947439551353454590e-01 -1.071604043245315552e-01 -2.877310812473297119e-01 2.931320071220397949e-01 -1.809649765491485596e-01 3.276555240154266357e-02 -2.372209876775741577e-01 -1.375254802405834198e-02 -3.620047271251678467e-01 3.998599201440811157e-02 1.428638547658920288e-01 -3.022156655788421631e-01 2.087159007787704468e-01 1.645656824111938477e-01 1.063976213335990906e-01 -1.251204460859298706e-01 2.387080155313014984e-02 2.085573822259902954e-01 -1.716549247503280640e-01 4.419745504856109619e-02 1.832086741924285889e-01 1.910064816474914551e-01 7.449696213006973267e-02 -5.043167620897293091e-02 -2.900834567844867706e-02 -1.053793132305145264e-01 -1.044032722711563110e-01 2.214168012142181396e-01
-1.598183959722518921e-01 -2.877704501152038574e-01 5.707482248544692993e-02 2.800478786230087280e-02 1.090571880340576172e-01 9.352988004684448242e-02 -3.047419190406799316e-01 -2.384272515773773193e-01 1.514594107866287231e-01 1.541443020105361938e-01 -9.570487588644027710e-02 -9.008333086967468262e-02 -3.460454046726226807e-01 2.090455889701843262e-01 1.629739403724670410e-01 2.001655101776123047e-02 4.403459131717681885e-01 -1.845337748527526855e-01 1.237508803606033325e-01 -5.514113232493400574e-03 1.968307793140411377e-01 1.286018937826156616e-01 1.772331744432449341e-01 -2.292383909225463867e-01 -2.486070059239864349e-02 -7.084064185619354248e-02 -9.578595310449600220e-02 -6.315204314887523651e-03 5.931172147393226624e-02 -2.335855066776275635e-01 7.690067589282989502e-02 3.840348497033119202e-02
-2.427352592349052429e-02 -2.115417271852493286e-01 3.260896801948547363e-01 -3.336490690708160400e-01 7.625955343246459961e-02 -3.833414614200592041e-01 -2.937862873077392578e-01 4.442131519317626953e-02 -2.953521907329559326e-01 8.932622522115707397e-02 7.154545933008193970e-02 1.220449656248092651e-01 -2.404055446386337280e-01 2.108621746301651001e-01 4.886122420430183411e-02 -4.821394383907318115e-02 2.139078974723815918e-01 7.786735147237777710e-02 1.832100003957748413e-01 1.934321410953998566e-02 8.681064844131469727e-02 5.523817613720893860e-03 2.065542936325073242e-01 8.199673891067504883e-02 -4.126921296119689941e-02 -1.040413528680801392e-01 1.586960852146148682e-01 -1.187768206000328064e-01 -7.024413347244262695e-02 4.383227229118347168e-02 1.359144747257232666e-01 -2.321557104587554932e-01
-8.636273443698883057e-02 -1.014771983027458191e-01 9.024844318628311157e-02 -1.172782331705093384e-01 -3.681218996644020081e-02 3.216464817523956299e-01 -1.654482632875442505e-01 -1.816988438367843628e-01 -1.354781985282897949e-01 2.639831900596618652e-01 -3.254498839378356934e-01 8.589000999927520752e-02 -2.055115550756454468e-01 -2.876189537346363068e-02 1.658304780721664429e-01 -8.323551155626773834e-03 3.262267708778381348e-01 1.643913835287094116e-01 -6.686034053564071655e-02 3.058269619941711426e-02 1.504817008972167969e-01 -2.039892785251140594e-02 -1.754384636878967285e-01 -4.413217678666114807e-02 1.876865327358245850e-01 -3.852837383747100830e-01 1.397090852260589600e-01 -2.022286206483840942e-01 1.107850447297096252e-01 2.645635046064853668e-02 2.630317509174346924e-01 4.788602143526077271e-02
-2.545368075370788574e-01 -5.120568871498107910e-01 2.824793159961700439e-01 -2.996668219566345215e-01 1.091255024075508118e-01 -1.612496525049209595e-01 -3.268933594226837158e-01 -9.055546671152114868e-02 -1.184035092592239380e-01 7.452583312988281250e-02 -2.470078468322753906e-01 -2.155921012163162231e-01 4.067511484026908875e-02 -1.254863291978836060e-01 1.021175533533096313e-01 -1.359811611473560333e-02 1.053832843899726868e-01 -3.136646002531051636e-02 -3.603354468941688538e-02 4.540288075804710388e-02 5.246104300022125244e-02 1.959213316440582275e-01 1.866625249385833740e-01 -1.298174709081649780e-01 -1.022738516330718994e-01 1.222748383879661560e-01 -5.392635986208915710e-02 -1.342224329710006714e-01 9.804364293813705444e-02 -1.168535575270652771e-01 1.308192312717437744e-01 -1.913351565599441528e-02
-1.413003504276275635e-01 -2.007056027650833130e-01 4.169136881828308105e-01 -1.065955907106399536e-01 1.364078372716903687e-01 -1.885624676942825317e-01 -3.602914512157440186e-01 -1.079039648175239563e-01 -2.128779441118240356e-01 2.629401981830596924e-01 -1.624832302331924438e-01 1.250972412526607513e-02 -1.447672694921493530e-01 2.162661999464035034e-01 1.923317834734916687e-02 -3.446296602487564087e-02 1.723889112472534180e-01 -1.361294537782669067e-01 1.787785999476909637e-02 -9.999650716781616211e-02 1.312031894922256470e-01 -1.788390725851058960e-01 1.182379666715860367e-03 1.884293258190155029e-01 -1.118621695786714554e-02 -2.075781375169754028e-01 1.346883475780487061e-01 4.565477371215820312e-02 7.582709938287734985e-02 1.202015653252601624e-01 3.155151903629302979e-01 -1.489885449409484863e-01
1.710842847824096680e-01 -3.309114873409271240e-01 1.865423023700714111e-01 4.192552343010902405e-02 -1.065256297588348389e-01 -1.568908691406250000e-01 -2.367810010910034180e-01 -1.502169966697692871e-01 -3.329837461933493614e-03 7.894200086593627930e-02 -2.043351531028747559e-02 6.547031551599502563e-02 -1.402723789215087891e-01 9.614820033311843872e-02 2.301943153142929077e-01 1.891621500253677368e-01 4.106586799025535583e-02 5.310322344303131104e-02 -1.947347819805145264e-01 -4.362870380282402039e-02 1.506486237049102783e-01 4.607906341552734375e-01 -6.281074881553649902e-02 -7.152300328016281128e-02 -3.926146402955055237e-02 -1.123755704611539841e-02 -3.526997566223144531e-02 1.699969288893043995e-03 3.089236021041870117e-01 -2.551487386226654053e-01 -2.287347614765167236e-01 -2.779492437839508057e-01
-5.215502902865409851e-02 -2.582530081272125244e-01 2.431211471557617188e-01 -2.658882141113281250e-01 -2.630458399653434753e-02 8.215912617743015289e-03 -3.555880784988403320e-01 -6.309781968593597412e-02 -3.362550139427185059e-01 -1.040296107530593872e-01 7.770989090204238892e-02 -5.280990153551101685e-02 -2.410485893487930298e-01 -6.172539293766021729e-02 -3.045536391437053680e-02 -1.044056117534637451e-01 1.092811822891235352e-01 -1.908858865499496460e-02 2.444555982947349548e-02 4.194130375981330872e-02 2.536910772323608398e-01 1.932084858417510986e-01 1.763067096471786499e-01 -6.634030491113662720e-02 6.297431886196136475e-02 -4.486328363418579102e-01 2.048927843570709229e-01 -1.493930518627166748e-01 -1.472852528095245361e-01 -2.197535149753093719e-02 1.362987905740737915e-01 -3.178189694881439209e-02
-1.643462330102920532e-01 -3.931425213813781738e-01 9.867532551288604736e-02 -8.410875499248504639e-02 1.614106893539428711e-01 1.327860057353973389e-01 -2.664414048194885254e-01 -1.227790415287017822e-01 1.349981129169464111e-01 -1.492047607898712158e-01 -2.317773550748825073e-01 2.253860831260681152e-01 -3.375298082828521729e-01 1.836762428283691406e-01 1.791613698005676270e-01 -1.295107156038284302e-01 -9.030870348215103149e-02 -1.564656645059585571e-01 1.433632224798202515e-01 -9.662724100053310394e-03 7.412935793399810791e-02 3.468225896358489990e-01 -2.008866071701049805e-01 6.091112270951271057e-02 9.664569795131683350e-02 5.624678917229175568e-03 -1.405849009752273560e-01 1.663671433925628662e-01 1.302905008196830750e-02 -1.235058382153511047e-01 -6.588260084390640259e-02 -1.749784350395202637e-01
-1.048223078250885010e-01 -3.621435165405273438e-01 -4.437651485204696655e-02 -6.540361791849136353e-02 1.678431332111358643e-01 -1.519213020801544189e-01 -2.386456429958343506e-01 -1.362548470497131348e-01 7.100665569305419922e-02 2.053563250228762627e-03 -1.473603397607803345e-01 -5.927579011768102646e-03 -3.926486968994140625e-01 2.268011868000030518e-01 1.912653148174285889e-01 3.513390198349952698e-02 2.714461088180541992e-01 -1.066925525665283203e-01 4.810464754700660706e-02 -1.082184761762619019e-01 -6.627299636602401733e-02 2.591119408607482910e-01 3.201804459095001221e-01 -2.393616884946823120e-01 8.355707675218582153e-02 6.099801138043403625e-02 -1.942050009965896606e-01 1.787842996418476105e-02 1.057117059826850891e-02 -2.297022193670272827e-01 1.218841150403022766e-01 8.788222074508666992e-02
4.211006313562393188e-02 -3.990894854068756104e-01 2.776770591735839844e-01 -2.251574546098709106e-01 -1.030974239110946655e-01 -4.318447317928075790e-03 -2.869850993156433105e-01 -9.773969650268554688e-02 -1.590779274702072144e-01 2.019952684640884399e-01 -2.589627355337142944e-02 1.794961839914321899e-01 -3.918586969375610352e-01 -8.687474578619003296e-02 2.918865680694580078e-01 4.487164318561553955e-03 1.586065292358398438e-01 1.074977442622184753e-01 -2.340534627437591553e-01 4.267545789480209351e-02 9.677176922559738159e-02 1.453620642423629761e-01 -1.260147313587367535e-03 -1.610333658754825592e-02 3.763940185308456421e-02 -6.170921027660369873e-02 -4.513518884778022766e-02 4.304467141628265381e-02 -1.451826542615890503e-01 -2.542933076620101929e-02 -2.575635015964508057e-01 -2.050087749958038330e-01
-6.795383989810943604e-02 -1.385905444622039795e-01 2.373201400041580200e-01 3.812169423326849937e-03 8.376228064298629761e-02 1.273756921291351318e-01 -1.010546237230300903e-01 7.026505190879106522e-03 -1.274427622556686401e-01 5.761587992310523987e-02 -1.511814631521701813e-02 1.866662353277206421e-01 -2.927959263324737549e-01 -2.380511760711669922e-01 -1.630964726209640503e-01 -5.774851143360137939e-02 1.914056837558746338e-01 2.212476730346679688e-01 -1.683021038770675659e-01 -3.010176718235015869e-01 1.552551984786987305e-01 4.821423590183258057e-01 3.593089804053306580e-02 1.038938462734222412e-01 -1.227061077952384949e-01 9.365603327751159668e-02 -9.073626250028610229e-03 -1.868405789136886597e-01 -2.217009663581848145e-01 -1.641628891229629517e-01 2.112986743450164795e-01 8.141214400529861450e-02
2.056161612272262573e-01 -2.532612979412078857e-01 3.830869495868682861e-01 -1.914161741733551025e-01 -6.703825294971466064e-02 1.556137651205062866e-01 -4.848802685737609863e-01 9.625541418790817261e-02 1.225022673606872559e-01 2.481545209884643555e-01 7.343047857284545898e-02 -3.936794027686119080e-02 -1.626427024602890015e-01 -1.141119226813316345e-01 -1.694261431694030762e-01 -7.168876938521862030e-03 1.544210165739059448e-01 -6.636033765971660614e-03 -1.514601409435272217e-01 -1.194383483380079269e-02 4.100887104868888855e-02 1.556627899408340454e-01 -5.701892077922821045e-03 -1.704793237149715424e-02 -1.026899293065071106e-01 -8.729150146245956421e-02 -2.030949443578720093e-01 -9.347060322761535645e-02 -1.014023795723915100e-01 -2.324335575103759766e-01 -1.816270351409912109e-01 -2.160716652870178223e-01
3.381790593266487122e-02 -1.004135906696319580e-01 9.611496329307556152e-02 -1.895761191844940186e-01 -1.087175086140632629e-01 2.654827833175659180e-01 -3.805267512798309326e-01 7.112007588148117065e-03 -1.648593991994857788e-01 9.158031642436981201e-02 -1.980472058057785034e-01 -2.289650887250900269e-01 -2.106485515832901001e-01 -8.753601461648941040e-02 6.406424939632415771e-02 -1.925929635763168335e-01 1.365691870450973511e-01 1.911619119346141815e-02 -7.662987336516380310e-03 -6.598380953073501587e-02 1.978886425495147705e-01 3.932403624057769775e-01 3.492945432662963867e-01 2.533252239227294922e-01 1.651102863252162933e-02 -2.646335065364837646e-01 -1.228063087910413742e-02 -1.685329899191856384e-02 -9.517677128314971924e-02 -6.932532787322998047e-02 2.742379158735275269e-02 8.507224917411804199e-02
1.005599871277809143e-01 -1.507170349359512329e-01 2.941145002841949463e-01 7.189943641424179077e-02 1.640972048044204712e-01 2.239515334367752075e-01 -5.029371380805969238e-01 -1.515183895826339722e-01 -2.472184896469116211e-01 2.644276320934295654e-01 -1.918360963463783264e-02 1.132559701800346375e-01 -1.255389600992202759e-01 2.021329551935195923e-01 -1.930407583713531494e-01 -8.027303963899612427e-02 -9.593784809112548828e-03 4.499519616365432739e-02 -2.443398237228393555e-01 1.292340606451034546e-01 1.131173819303512573e-01 1.993240416049957275e-01 -7.069521397352218628e-02 2.021425962448120117e-01 6.008245795965194702e-02 7.703507691621780396e-02 2.119120582938194275e-02 1.420156378298997879e-02 -3.556625545024871826e-02 -9.260480292141437531e-03 2.830704450607299805e-01 -9.681716561317443848e-02
-2.059184163808822632e-01 -2.787802740931510925e-02 1.730653047561645508e-01 -1.626452356576919556e-01 -1.691218651831150055e-02 9.911499917507171631e-03 -2.015509456396102905e-01 7.007336616516113281e-02 1.272929906845092773e-01 3.610613942146301270e-02 -1.093317717313766479e-01 -4.391068592667579651e-02 -2.242274582386016846e-01 2.057784944772720337e-01 1.241208314895629883e-01 -1.435875445604324341e-01 7.003109902143478394e-02 6.330277025699615479e-02 6.263973563909530640e-02 -2.183276787400245667e-02 4.241345524787902832e-01 2.905498445034027100e-01 1.478992849588394165e-01 6.830952595919370651e-03 2.885988056659698486e-01 -5.094120651483535767e-02 2.149129509925842285e-01 -2.691368758678436279e-01 -2.843910455703735352e-01 -7.435559481382369995e-02 1.139723286032676697e-01 -3.016915321350097656e-01
9.166847914457321167e-02 -2.174436300992965698e-01 1.601664423942565918e-01 3.824526816606521606e-02 2.485265582799911499e-01 4.090627655386924744e-02 -6.965289264917373657e-02 -2.848864495754241943e-01 -1.849525123834609985e-01 2.767129242420196533e-02 -6.732115522027015686e-03 -1.881074346601963043e-02 -1.782224699854850769e-02 -1.465518865734338760e-02 1.827778294682502747e-02 -2.440806478261947632e-01 3.732993006706237793e-01 1.608385145664215088e-01 -3.744288533926010132e-02 -2.946809530258178711e-01 3.331971466541290283e-01 3.512129485607147217e-01 -6.997703015804290771e-02 5.674357712268829346e-02 -3.403211832046508789e-01 -2.822804264724254608e-02 1.460428386926651001e-01 -1.002193763852119446e-01 -9.120468050241470337e-02 9.281488507986068726e-02 9.716343134641647339e-02 -4.031452909111976624e-02
-2.988285124301910400e-01 -4.494970664381980896e-02 1.995760947465896606e-01 -5.141460150480270386e-02 -5.095550790429115295e-02 -2.076944261789321899e-01 -2.963492870330810547e-01 -1.435924619436264038e-01 -1.294706463813781738e-01 3.712293207645416260e-01 8.325078524649143219e-03 -5.246181786060333252e-02 -1.089401692152023315e-01 -2.060399353504180908e-01 1.628060266375541687e-02 -1.644656360149383545e-01 1.943499781191349030e-02 -3.094758838415145874e-02 1.128080300986766815e-02 -1.270824074745178223e-01 4.530122280120849609e-01 1.688949465751647949e-01 5.110981687903404236e-02 -7.562004774808883667e-02 1.155902072787284851e-01 -1.504132002592086792e-01 2.620110511779785156e-01 -2.542087733745574951e-01 -1.203697770833969116e-01 1.124708950519561768e-01 1.280531287193298340e-01 2.279856055974960327e-02
9.686999768018722534e-02 -1.594580560922622681e-01 9.994771331548690796e-02 -1.062862426042556763e-01 -1.730796322226524353e-02 -1.973221153020858765e-01 -1.458560526371002197e-01 7.340868562459945679e-02 -3.285210207104682922e-02 -3.320292383432388306e-02 -1.193858906626701355e-01 -5.139160528779029846e-02 -1.795521080493927002e-01 2.139320522546768188e-01 -6.727071851491928101e-02 -1.267715692520141602e-01 -3.769912943243980408e-02 1.141920611262321472e-01 1.954791694879531860e-01 -2.875196039676666260e-01 -1.494968384504318237e-01 3.360434472560882568e-01 -2.299401313066482544e-01 -5.027106404304504395e-01 -1.618355810642242432e-01 -1.082526817917823792e-01 1.378348097205162048e-02 -3.530726581811904907e-02 -1.837826520204544067e-01 -6.164550408720970154e-02 3.266163766384124756e-01 2.281434275209903717e-02
8.279321342706680298e-02 -1.890897154808044434e-01 2.803216874599456787e-01 -7.686398923397064209e-02 1.030900403857231140e-01 1.884104758501052856e-01 -3.333584666252136230e-01 -1.515109539031982422e-01 -1.465318165719509125e-02 1.743598282337188721e-01 -2.083307206630706787e-01 1.028364449739456177e-01 -2.535178363323211670e-01 6.130758300423622131e-02 -2.290353178977966309e-01 -1.004419550299644470e-01 -9.408478438854217529e-02 -4.005543142557144165e-02 -1.077821329236030579e-01 -1.891554743051528931e-01 4.088004231452941895e-01 1.813314259052276611e-01 1.674923487007617950e-02 2.988898567855358124e-02 1.588085442781448364e-01 2.118408232927322388e-01 -1.290320139378309250e-02 -1.187641173601150513e-02 8.049236983060836792e-02 -2.028955668210983276e-01 2.202102988958358765e-01 -2.279369980096817017e-01
2.479925602674484253e-01 1.005529761314392090e-01 2.261134982109069824e-01 -7.214463502168655396e-02 4.611450061202049255e-02 2.259104326367378235e-02 -4.958463609218597412e-01 -3.620620584115386009e-03 -7.194016128778457642e-02 2.986043393611907959e-01 -2.542886324226856232e-02 2.718723714351654053e-01 2.539706788957118988e-02 -5.192532390356063843e-02 -1.277117431163787842e-01 -1.960175931453704834e-01 -6.633125245571136475e-02 2.586641609668731689e-01 5.266846716403961182e-02 -3.337840437889099121e-01 -6.605228036642074585e-02 1.782982349395751953e-01 8.823603391647338867e-02 -2.420503050088882446e-01 2.853306010365486145e-02 3.954511508345603943e-02 6.682068109512329102e-02 -9.931849688291549683e-02 -1.082793101668357849e-01 -2.712665796279907227e-01 -6.618805229663848877e-02 4.636284708976745605e-02
-1.125215888023376465e-01 2.170060575008392334e-02 8.090893924236297607e-02 -1.369122117757797241e-01 3.901635110378265381e-02 -3.078935900703072548e-03 -3.260674476623535156e-01 -8.247873187065124512e-02 -1.901203989982604980e-01 3.052974939346313477e-01 -2.682677209377288818e-01 -3.525196015834808350e-02 -5.209311246871948242e-01 -7.049891352653503418e-02 1.343236416578292847e-01 -1.166388541460037231e-01 7.210893183946609497e-02 7.388517260551452637e-02 -2.141853980720043182e-02 2.007395476102828979e-01 3.484788537025451660e-01 3.185752779245376587e-02 -2.126437127590179443e-01 1.478638350963592529e-01 3.043708391487598419e-02 2.563530765473842621e-02 1.187053322792053223e-01 -1.528817564249038696e-01 2.043784782290458679e-02 -2.158853113651275635e-01 9.155321121215820312e-02 -3.117782250046730042e-02
-7.175587117671966553e-02 -2.190054953098297119e-01 2.000782787799835205e-01 -1.671662777662277222e-01 8.893504738807678223e-02 -1.387171000242233276e-01 -4.311324357986450195e-01 4.598966613411903381e-02 -3.708924651145935059e-01 1.711222678422927856e-01 6.457521766424179077e-02 2.088027447462081909e-01 -9.594706445932388306e-02 2.218339443206787109e-01 5.239843949675559998e-02 1.101616024971008301e-01 2.250646650791168213e-01 -1.866065859794616699e-01 2.470036298036575317e-01 -2.742147743701934814e-01 -1.161411255598068237e-01 -1.893875375390052795e-02 1.574219316244125366e-01 8.722881972789764404e-02 1.539158672094345093e-01 -5.786931514739990234e-02 2.888533286750316620e-02 2.807856351137161255e-02 9.665764123201370239e-02 6.588578224182128906e-02 2.534815073013305664e-01 -3.664598241448402405e-02
-1.738037765026092529e-01 -3.176866471767425537e-01 -2.282143943011760712e-02 -1.894361674785614014e-01 2.110872417688369751e-01 8.242233656346797943e-03 -2.900165021419525146e-01 -2.072275280952453613e-01 -1.934063737280666828e-03 3.418790400028228760e-01 -1.121957153081893921e-01 -1.507387589663267136e-02 -1.265568882226943970e-01 -8.922285586595535278e-02 7.376310974359512329e-02 -1.491374708712100983e-02 1.375395804643630981e-01 -1.029989197850227356e-01 -9.759518504142761230e-02 -7.344731688499450684e-02 2.091859132051467896e-01 2.708448469638824463e-01 -7.339856773614883423e-02 6.454158574342727661e-02 -7.946512848138809204e-02 3.548410488292574883e-03 1.536504924297332764e-01 -1.749648004770278931e-01 -3.170887231826782227e-01 -5.846305191516876221e-02 3.749486505985260010e-01 1.588361561298370361e-01
7.750627398490905762e-02 -9.168612211942672729e-02 2.214729338884353638e-01 -1.347932368516921997e-01 1.452406197786331177e-01 -8.494057506322860718e-02 -4.868740141391754150e-01 -1.601437851786613464e-02 1.618057489395141602e-01 2.030984759330749512e-01 2.109045162796974182e-02 -5.423128977417945862e-02 1.362280398607254028e-01 -2.849441766738891602e-02 -7.480062544345855713e-02 -1.044663190841674805e-01 -9.526022709906101227e-03 3.322109282016754150e-01 3.140144348144531250e-01 -2.682181596755981445e-01 5.534355342388153076e-02 2.836208641529083252e-01 -7.553567737340927124e-02 -1.565068662166595459e-01 -2.089651226997375488e-01 -1.709541678428649902e-01 9.727486222982406616e-02 -1.560188084840774536e-01 7.096628099679946899e-02 -1.441932767629623413e-01 7.254721969366073608e-02 -1.164837479591369629e-01
-1.943127959966659546e-01 4.130107350647449493e-03 1.618243604898452759e-01 -9.402962774038314819e-02 -1.569245457649230957e-01 -6.615153700113296509e-02 -4.211502969264984131e-01 1.070286706089973450e-01 1.748699881136417389e-02 1.123434081673622131e-01 -2.131770849227905273e-01 1.362659633159637451e-01 -4.642909169197082520e-01 2.499804943799972534e-01 8.249657601118087769e-02 -1.218960136175155640e-01 2.257860153913497925e-01 2.575658857822418213e-01 1.313504017889499664e-02 -3.823034837841987610e-02 1.343675106763839722e-01 5.311102792620658875e-02 6.635385751724243164e-02 -8.151618391275405884e-02 5.720103159546852112e-02 -1.687645018100738525e-01 -1.172437816858291626e-01 -1.013174578547477722e-01 2.076089195907115936e-02 1.707927584648132324e-01 -1.636081933975219727e-01 2.640118598937988281e-01
-2.436785548925399780e-01 -1.230973079800605774e-01 8.085699379444122314e-02 -3.664043918251991272e-02 2.036961019039154053e-01 -1.786677241325378418e-01 -1.560664325952529907e-01 -1.536940634250640869e-01 1.245220843702554703e-02 8.109222352504730225e-02 -2.567208707332611084e-01 1.292189210653305054e-01 -5.147296786308288574e-01 -1.943962648510932922e-02 2.232076227664947510e-01 -9.717553108930587769e-02 1.577502340078353882e-01 -1.005576774477958679e-01 5.696381628513336182e-02 -7.011135667562484741e-02 1.916479617357254028e-01 2.371597737073898315e-01 -8.744501322507858276e-02 -7.896116375923156738e-02 -1.548032760620117188e-01 1.302188728004693985e-03 1.449630558490753174e-01 6.568960845470428467e-02 -2.190530002117156982e-01 -1.013541668653488159e-01 -2.566031813621520996e-01 -2.426130622625350952e-01
1.669397205114364624e-02 -1.472014784812927246e-01 2.412186712026596069e-01 -1.892546862363815308e-01 1.450013816356658936e-01 1.738640815019607544e-01 -2.545403838157653809e-01 -1.564970314502716064e-01 -2.589182555675506592e-01 1.211858820170164108e-02 1.512645184993743896e-01 -2.908072248101234436e-02 -2.765613198280334473e-01 -1.566378921270370483e-01 9.026781469583511353e-02 -1.287202090024948120e-01 2.389504760503768921e-02 7.045236881822347641e-03 2.134784311056137085e-02 4.214941523969173431e-03 2.691848278045654297e-01 4.015480279922485352e-01 8.832331746816635132e-02 2.358056008815765381e-01 1.878919899463653564e-01 -1.644931584596633911e-01 2.047142833471298218e-01 -2.263291180133819580e-01 -2.370094209909439087e-01 -1.993371872231364250e-03 -6.178576499223709106e-02 -1.147700995206832886e-01
-1.330937296152114868e-01 -7.539873570203781128e-02 1.544960886240005493e-01 -1.108150556683540344e-01 1.174244731664657593e-01 -3.726503625512123108e-02 -2.747979760169982910e-01 -1.106936559081077576e-01 -8.968476206064224243e-02 1.131780594587326050e-01 -2.432638555765151978e-01 7.833685725927352905e-02 -2.548451125621795654e-01 2.826405465602874756e-01 7.806641608476638794e-02 -5.421395879238843918e-03 2.055953443050384521e-01 -3.025881480425596237e-03 -8.225777745246887207e-02 8.573921769857406616e-02 1.150578111410140991e-01 2.290090918540954590e-01 1.775323301553726196e-01 -4.949782788753509521e-01 1.986618340015411377e-01 -1.408085227012634277e-01 -1.571460962295532227e-01 2.018485218286514282e-01 -2.167616784572601318e-01 -5.122079327702522278e-02 1.656552106142044067e-01 1.711495569907128811e-03
1.314951032400131226e-01 -8.602398633956909180e-02 3.802101016044616699e-01 3.214456513524055481e-02 1.317116618156433105e-01 1.956791281700134277e-01 -1.029763221740722656e-01 -1.469957679510116577e-01 -2.457830905914306641e-01 2.372766435146331787e-01 -9.354226291179656982e-02 2.166821956634521484e-01 -3.421039134263992310e-02 -2.115926519036293030e-02 1.440187841653823853e-01 7.728287018835544586e-03 -5.662999674677848816e-02 5.584621056914329529e-02 -2.777830064296722412e-01 -2.900210618972778320e-01 -3.052660077810287476e-02 4.459141194820404053e-01 -3.611179813742637634e-02 -4.201103001832962036e-02 -1.572599858045578003e-01 1.379700899124145508e-01 1.956723779439926147e-01 -1.610206067562103271e-01 -3.951530903577804565e-02 -1.832764148712158203e-01 1.311463117599487305e-01 -1.275200396776199341e-01
-1.719479262828826904e-01 -2.870921492576599121e-01 1.469832956790924072e-01 -2.272168695926666260e-01 1.124452278017997742e-01 1.018046867102384567e-03 -2.462818920612335205e-01 6.236505880951881409e-02 -2.253766059875488281e-01 2.746450603008270264e-01 1.362116038799285889e-01 -1.803925484418869019e-01 -2.988663911819458008e-01 8.575845509767532349e-02 1.242843195796012878e-01 6.153278518468141556e-03 1.539893541485071182e-02 -1.776600256562232971e-02 1.911921352148056030e-01 1.613237708806991577e-01 8.112330734729766846e-02 3.844448924064636230e-01 1.555902212858200073e-01 -1.760681420564651489e-01 3.489434719085693359e-02 5.737007781863212585e-02 -6.496196985244750977e-02 -1.845110766589641571e-02 -1.116347238421440125e-01 -2.871759235858917236e-01 -8.237871527671813965e-02 -2.541727423667907715e-01
5.447537079453468323e-02 -3.278082311153411865e-01 3.124069571495056152e-01 -9.519012272357940674e-02 -1.955470070242881775e-02 5.492241308093070984e-02 -2.210959196090698242e-01 -6.224507465958595276e-02 3.071899525821208954e-02 -3.659926652908325195e-01 -2.076938748359680176e-01 6.010220944881439209e-02 -1.445283144712448120e-01 1.532579064369201660e-01 2.497074753046035767e-01 -2.115373313426971436e-01 1.868151426315307617e-01 2.012691646814346313e-01 -1.451004147529602051e-01 1.388757489621639252e-02 2.811950258910655975e-02 3.287733495235443115e-01 2.358877509832382202e-01 -7.216044515371322632e-02 9.754407405853271484e-02 1.368452310562133789e-01 2.502797544002532959e-01 1.465909332036972046e-01 -3.864772245287895203e-02 -7.630613446235656738e-02 7.275476306676864624e-02 -4.762284830212593079e-02
6.417230516672134399e-02 -3.821230828762054443e-01 3.812988102436065674e-01 2.190132141113281250e-01 7.982450723648071289e-02 -1.005660295486450195e-01 -2.407376617193222046e-01 -1.374078392982482910e-01 -5.291701108217239380e-02 1.507580280303955078e-01 5.671579018235206604e-02 -1.450280249118804932e-01 -3.535924553871154785e-01 -9.527064859867095947e-02 -9.149719960987567902e-03 -3.001724481582641602e-01 -1.411115378141403198e-02 -4.296741262078285217e-02 -4.014569148421287537e-02 5.911035463213920593e-02 2.497977949678897858e-02 2.245582640171051025e-01 1.306796520948410034e-01 -1.724772155284881592e-01 -8.861510083079338074e-03 -2.092947214841842651e-01 -1.738343834877014160e-01 9.032447636127471924e-02 1.618526875972747803e-01 3.845820575952529907e-02 -2.525829374790191650e-01 -1.017730161547660828e-01
6.843160837888717651e-02 -9.926751255989074707e-03 3.257875144481658936e-01 -6.816802173852920532e-02 2.703157961368560791e-01 -3.852329775691032410e-02 -4.340810477733612061e-01 7.135726511478424072e-03 3.218502737581729889e-03 2.808474600315093994e-01 9.768100082874298096e-02 3.480054736137390137e-01 1.227197200059890747e-01 3.012473881244659424e-01 -1.140611153095960617e-02 -2.139881849288940430e-01 1.089847385883331299e-01 1.516906321048736572e-01 -4.511569067835807800e-02 -2.560129761695861816e-01 1.340268105268478394e-01 1.075048446655273438e-01 4.529423266649246216e-02 -1.441332995891571045e-01 -6.261968612670898438e-02 -1.508682668209075928e-01 -1.061984822154045105e-01 -1.131071150302886963e-01 7.726140320301055908e-02 -6.061302125453948975e-02 1.811540424823760986e-01 1.100452169775962830e-01
-6.322742253541946411e-02 -4.293291270732879639e-01 2.742012739181518555e-01 -2.861779630184173584e-01 -7.219077553600072861e-03 -1.334237903356552124e-01 -1.846737563610076904e-01 -2.008981555700302124e-01 -2.174116820096969604e-01 1.746338456869125366e-01 -1.403788663446903229e-02 1.824523806571960449e-01 -3.646659851074218750e-01 2.089663408696651459e-02 2.241411358118057251e-01 -4.256174340844154358e-02 5.599630251526832581e-02 1.239410713315010071e-01 -1.432188451290130615e-01 1.522771827876567841e-02 8.982373028993606567e-02 2.045780867338180542e-01 -4.922286048531532288e-02 -1.459963768720626831e-01 4.977664351463317871e-02 -9.525099396705627441e-02 -1.300899088382720947e-01 2.016588747501373291e-01 -7.205251604318618774e-02 3.464167704805731773e-03 -2.673162221908569336e-01 -8.280265331268310547e-02
-1.796691678464412689e-02 -4.451802745461463928e-02 2.194392979145050049e-01 -6.708355993032455444e-02 2.068114280700683594e-01 -5.206237733364105225e-02 -3.095721006393432617e-01 -2.361624240875244141e-01 -3.969539701938629150e-01 4.734154790639877319e-02 -1.418616157025098801e-02 3.720227181911468506e-01 -1.056539639830589294e-01 1.077573671936988831e-01 -9.952519834041595459e-02 -5.965990573167800903e-02 1.293488591909408569e-01 1.495151221752166748e-01 1.667419970035552979e-01 -2.690595984458923340e-01 7.125324755907058716e-02 6.872557848691940308e-02 -5.718888249248266220e-03 2.634192071855068207e-02 6.710743159055709839e-02 8.319999277591705322e-02 2.351324260234832764e-02 -3.098698854446411133e-01 3.036510646343231201e-01 -2.224893271923065186e-01 7.348081469535827637e-02 9.157608449459075928e-02
1.713900119066238403e-01 4.152270779013633728e-02 3.330003321170806885e-01 -1.218708753585815430e-01 3.001506328582763672e-01 2.534581720829010010e-01 -1.471640318632125854e-01 -2.956523895263671875e-01 -2.602527290582656860e-02 1.965979635715484619e-01 -3.115684092044830322e-01 -2.740860357880592346e-02 -1.320942342281341553e-01 1.746513992547988892e-01 -1.226164773106575012e-01 1.184056252241134644e-01 1.286632269620895386e-01 -1.217990145087242126e-01 3.272799029946327209e-02 1.172669753432273865e-01 1.463992707431316376e-02 3.567408025264739990e-01 -1.670996695756912231e-01 -8.248949795961380005e-02 1.091391872614622116e-02 -2.722373008728027344e-01 1.102446690201759338e-01 1.979510299861431122e-03 1.319065839052200317e-01 1.805482655763626099e-01 -9.264595806598663330e-02 1.105094328522682190e-01
2.274262718856334686e-02 -3.256799876689910889e-01 2.171861678361892700e-01 -1.001435611397027969e-02 1.356839090585708618e-01 -3.142563998699188232e-01 -3.922722041606903076e-01 7.005929946899414062e-03 1.471416279673576355e-02 1.951757520437240601e-01 -8.001999557018280029e-02 -7.463067304342985153e-03 -1.497563123703002930e-01 -6.297863274812698364e-02 -9.443447738885879517e-02 -2.528422176837921143e-01 1.911845654249191284e-01 -4.145817086100578308e-02 1.266964245587587357e-02 2.783420383930206299e-01 -1.052919253706932068e-01 2.864488065242767334e-01 2.127649262547492981e-02 -2.792914584279060364e-02 4.141598939895629883e-02 -3.378313779830932617e-01 -9.868196211755275726e-03 8.036432415246963501e-02 -2.488963901996612549e-01 1.504638940095901489e-01 1.097617819905281067e-01 4.156218469142913818e-02
2.877446822822093964e-03 1.872473210096359253e-01 2.581351101398468018e-01 -2.116901278495788574e-01 8.813755214214324951e-02 -2.703306451439857483e-02 -1.633179634809494019e-01 -3.207772374153137207e-01 6.407929956912994385e-02 1.811708509922027588e-01 -7.688683271408081055e-02 6.316794455051422119e-02 -3.980799913406372070e-01 1.284932494163513184e-01 2.396109104156494141e-01 -2.119516730308532715e-01 2.226760238409042358e-01 1.774167120456695557e-01 -9.856467694044113159e-02 -2.411558181047439575e-01 1.541966348886489868e-01 6.545502692461013794e-02 -1.489332765340805054e-01 7.790032029151916504e-02 9.385717660188674927e-02 1.523208469152450562e-01 -9.112903475761413574e-02 -2.370326817035675049e-01 4.960075952112674713e-03 2.930390536785125732e-01 5.960851162672042847e-02 -8.700508624315261841e-03
-5.115121975541114807e-02 -7.263509184122085571e-02 7.936942577362060547e-02 -1.811227798461914062e-01 -6.874055415391921997e-02 -1.601662635803222656e-01 -1.445001214742660522e-01 -1.196998655796051025e-01 -3.470155894756317139e-01 3.056173920631408691e-01 -2.736756205558776855e-01 5.098452046513557434e-02 -4.554413855075836182e-01 9.617604315280914307e-02 -9.590935707092285156e-02 1.637273579835891724e-01 -2.428046241402626038e-02 4.444302991032600403e-02 -1.870968341827392578e-01 -1.923184096813201904e-01 6.662242114543914795e-02 1.699924319982528687e-01 9.771480411291122437e-02 1.432873904705047607e-01 2.893782556056976318e-01 -1.525005884468555450e-02 -2.888032793998718262e-02 -8.736559748649597168e-02 -1.014195084571838379e-01 -1.161291450262069702e-01 1.512821018695831299e-01 -2.575761079788208008e-01
-1.109072100371122360e-02 7.941425591707229614e-02 3.393053710460662842e-01 -2.115399390459060669e-02 1.561091691255569458e-01 2.512474954128265381e-01 -1.656796336174011230e-01 -2.230724096298217773e-01 1.362578757107257843e-02 3.092870414257049561e-01 -2.739934027194976807e-01 -2.300188690423965454e-01 -1.372494548559188843e-01 2.383407503366470337e-01 -8.996217697858810425e-02 -7.254137843847274780e-02 3.264001905918121338e-01 -8.597828447818756104e-02 -1.325311418622732162e-02 -1.811166852712631226e-01 1.929650008678436279e-01 1.116465255618095398e-01 -1.528855115175247192e-01 -7.282313704490661621e-02 9.260017424821853638e-02 -2.088299244642257690e-01 2.131459116935729980e-01 -5.739176273345947266e-02 1.472869217395782471e-01 9.232733398675918579e-02 1.107769459486007690e-01 1.782667785882949829e-01
-1.086996197700500488e-01 1.578550040721893311e-02 5.883652716875076294e-03 -8.195134252309799194e-02 -2.215690612792968750e-01 -1.372730582952499390e-01 -2.551208734512329102e-01 4.445203766226768494e-02 -4.662524536252021790e-02 1.425154656171798706e-01 -9.926854819059371948e-02 2.528576180338859558e-02 -5.174373388290405273e-01 7.271761447191238403e-02 8.631944656372070312e-02 -2.945863604545593262e-01 2.399429082870483398e-01 2.892360687255859375e-01 8.377439342439174652e-03 -5.893243104219436646e-02 2.593604922294616699e-01 1.807641535997390747e-01 2.478504553437232971e-03 -5.911868065595626831e-02 -1.017902567982673645e-01 -1.463668644428253174e-01 -1.300230026245117188e-01 -2.226445674896240234e-01 -2.127191983163356781e-02 -9.289605915546417236e-02 -1.892524957656860352e-01 2.335976064205169678e-01
-2.197287976741790771e-01 -2.511678934097290039e-01 1.815662980079650879e-01 -8.651690557599067688e-03 1.612771898508071899e-01 -2.212221920490264893e-01 -1.420946717262268066e-01 -7.164008915424346924e-02 -1.802447438240051270e-01 4.129549860954284668e-01 -7.908140122890472412e-02 5.740905925631523132e-02 -6.808973848819732666e-02 3.328699469566345215e-01 -1.103925704956054688e-01 -7.609362155199050903e-02 2.838750779628753662e-01 8.177667111158370972e-02 2.422373741865158081e-01 -7.743966579437255859e-02 3.138905167579650879e-01 2.115720957517623901e-01 1.441545486450195312e-01 1.712557673454284668e-01 -1.695149764418601990e-02 1.085501983761787415e-01 4.161741957068443298e-02 3.003987483680248260e-03 9.350491315126419067e-02 1.646902412176132202e-01 -1.090657785534858704e-01 4.914000630378723145e-02
-7.029086351394653320e-02 -8.549834042787551880e-02 3.284416496753692627e-01 1.965753883123397827e-01 -1.082407459616661072e-01 1.284423321485519409e-01 -3.215960860252380371e-01 -6.244284287095069885e-02 -4.516435787081718445e-03 1.095931306481361389e-01 -2.165825963020324707e-01 -3.879945725202560425e-02 -2.740660607814788818e-01 3.271807357668876648e-02 -3.032450377941131592e-01 5.808699876070022583e-03 -1.202293112874031067e-01 -3.145844116806983948e-02 -1.425154060125350952e-01 -1.274623125791549683e-01 2.720656692981719971e-01 1.555854976177215576e-01 -8.574972301721572876e-02 1.200449019670486450e-01 3.801775872707366943e-01 2.346625030040740967e-01 3.721484914422035217e-02 -2.021433264017105103e-01 -5.037780478596687317e-02 -2.456612437963485718e-01 6.282184738665819168e-03 1.763034239411354065e-02
2.858044207096099854e-01 -1.132918708026409149e-02 -5.142647773027420044e-02 2.972681820392608643e-02 -4.126400873064994812e-02 -2.031024992465972900e-01 -4.866410791873931885e-01 -3.123014792799949646e-02 1.948378384113311768e-01 -3.099656105041503906e-02 -4.488099366426467896e-02 9.933575056493282318e-04 -2.584618330001831055e-01 2.153713554143905640e-01 -8.390449732542037964e-02 -4.361383616924285889e-02 4.028327390551567078e-02 -2.638033404946327209e-02 2.416962534189224243e-01 -1.229061931371688843e-01 -1.674771606922149658e-01 4.704861342906951904e-01 3.581156209111213684e-02 -2.286530137062072754e-01 4.773409292101860046e-02 -2.364559173583984375e-01 -5.123354122042655945e-02 -1.327239274978637695e-01 3.625794872641563416e-02 7.924454659223556519e-02 7.138329744338989258e-02 3.018156997859477997e-02
-1.568044126033782959e-01 -2.986544668674468994e-01 2.547145783901214600e-01 -3.195501863956451416e-02 -2.430941909551620483e-01 -1.058318559080362320e-02 -1.449782997369766235e-01 1.220358684659004211e-01 -1.926470994949340820e-01 1.921025663614273071e-02 -4.461324512958526611e-01 6.488537788391113281e-02 -4.090920686721801758e-01 -1.104453671723604202e-02 2.258612960577011108e-01 -4.463569447398185730e-02 1.262569986283779144e-02 2.545220255851745605e-01 2.251119315624237061e-01 1.125868260860443115e-01 6.786493211984634399e-02 3.458822518587112427e-02 -6.921079754829406738e-02 -1.210696175694465637e-01 1.557931154966354370e-01 -2.213477343320846558e-01 1.846971362829208374e-02 -8.865529298782348633e-02 1.445538103580474854e-01 5.307944118976593018e-02 -3.728753700852394104e-02 -6.225726753473281860e-02
-1.087551862001419067e-01 -1.654500216245651245e-01 2.133526355028152466e-01 -4.687162116169929504e-02 8.702407777309417725e-02 4.540382698178291321e-02 -1.591506451368331909e-01 5.361543223261833191e-02 -2.790042757987976074e-01 2.451002448797225952e-01 -4.533953070640563965e-01 1.005921065807342529e-01 -3.793639242649078369e-01 7.771772891283035278e-02 -2.506593465805053711e-01 -1.014523059129714966e-01 2.169104479253292084e-02 -7.858473807573318481e-02 6.818794459104537964e-02 3.884198609739542007e-03 -3.534748405218124390e-02 2.828207314014434814e-01 -1.466689109802246094e-01 6.107514724135398865e-02 1.536329835653305054e-01 8.433943986892700195e-02 -1.121491566300392151e-01 -2.605188637971878052e-02 6.486885249614715576e-02 -1.846921890974044800e-01 2.315021753311157227e-01 2.118644714355468750e-01
2.156793512403964996e-02 -3.805409073829650879e-01 1.292968243360519409e-01 -3.019131422042846680e-01 -1.946845464408397675e-02 4.164185374975204468e-02 -1.663945615291595459e-01 1.396819949150085449e-01 -7.509461045265197754e-02 -3.788645192980766296e-02 -3.041755259037017822e-01 2.008892148733139038e-01 -1.409739702939987183e-01 3.117901682853698730e-01 3.201409056782722473e-02 -9.296729415655136108e-02 1.718024015426635742e-01 -2.489746548235416412e-02 -2.170754522085189819e-01 -4.068601429462432861e-01 -4.276674985885620117e-02 1.710609644651412964e-01 -2.324134856462478638e-02 8.613035082817077637e-02 1.113990098237991333e-01 1.441176682710647583e-01 -2.446140199899673462e-01 -1.564008593559265137e-01 1.249668747186660767e-01 1.259786188602447510e-01 4.635940305888652802e-03 2.576807281002402306e-03
6.952446699142456055e-02 3.967695310711860657e-02 2.428690791130065918e-01 -2.149771898984909058e-01 5.805371329188346863e-02 -1.691537499427795410e-01 -1.723689883947372437e-01 1.500809006392955780e-02 -2.173742800951004028e-01 3.688221871852874756e-01 -4.243100583553314209e-01 5.533003434538841248e-02 -2.819296121597290039e-01 1.958592794835567474e-02 2.098145186901092529e-01 -2.336269021034240723e-01 1.321664303541183472e-01 -2.112019807100296021e-01 6.119049340486526489e-02 1.645735092461109161e-02 -2.262690663337707520e-01 2.546559870243072510e-01 -1.646895110607147217e-01 -1.650620624423027039e-02 1.217658743262290955e-01 -9.423869661986827850e-03 -7.686320692300796509e-02 2.733140811324119568e-02 8.895684778690338135e-02 1.154061555862426758e-01 -1.547068357467651367e-01 7.314308732748031616e-02
2.946430444717407227e-01 3.837317600846290588e-02 -1.964455284178256989e-02 -2.538139745593070984e-02 -3.799946606159210205e-02 -1.161775812506675720e-01 -2.500191032886505127e-01 -1.291396468877792358e-01 5.382248386740684509e-02 6.387787312269210815e-02 -1.671523451805114746e-01 -2.118876129388809204e-01 -2.605479955673217773e-01 2.346622496843338013e-01 2.571122534573078156e-02 4.480125010013580322e-02 1.283317655324935913e-01 2.889777906239032745e-02 1.854138374328613281e-01 -2.793776392936706543e-01 1.036297157406806946e-02 3.314902186393737793e-01 -6.267515569925308228e-02 -3.176617324352264404e-01 -4.075824096798896790e-02 -2.082080245018005371e-01 -4.958679527044296265e-02 -3.485447168350219727e-01 -2.576964497566223145e-01 4.908280819654464722e-02 -6.605199724435806274e-02 -1.562807112932205200e-01
1.405769586563110352e-01 -2.860696017742156982e-01 1.893616914749145508e-01 1.640626043081283569e-01 2.501132488250732422e-01 -2.410214692354202271e-01 -3.254926204681396484e-01 -1.539506018161773682e-01 2.701614201068878174e-01 3.167675733566284180e-01 7.984384149312973022e-02 -3.635265864431858063e-03 -1.614380031824111938e-01 4.192119464278221130e-02 2.211825251579284668e-01 -1.546332687139511108e-01 -1.197326090186834335e-02 -1.357216835021972656e-01 6.099686026573181152e-02 -1.984050571918487549e-01 -4.089833796024322510e-02 6.045312061905860901e-02 -1.117422059178352356e-01 9.003514796495437622e-02 1.975966393947601318e-01 6.474648416042327881e-02 -2.115317247807979584e-02 -3.228363990783691406e-01 -1.032745540142059326e-01 1.612729579210281372e-02 -1.329460740089416504e-01 -2.022057622671127319e-01
6.451663374900817871e-02 -3.601531982421875000e-01 3.006909191608428955e-01 -2.771454453468322754e-01 2.864667773246765137e-02 1.964980959892272949e-01 -1.467017233371734619e-01 1.145414784550666809e-01 2.470459043979644775e-01 7.944846898317337036e-02 -2.429310530424118042e-01 -1.071939989924430847e-01 -5.020333081483840942e-02 1.188308149576187134e-01 1.472730636596679688e-01 -2.028504014015197754e-01 2.714813649654388428e-01 1.100773289799690247e-01 -1.141012012958526611e-01 -1.875482201576232910e-01 -7.434502989053726196e-02 8.803977817296981812e-02 -8.121446520090103149e-02 9.471635520458221436e-02 2.548776865005493164e-01 1.380683630704879761e-01 2.163042873144149780e-01 -7.104610651731491089e-02 3.006368577480316162e-01 -6.515046954154968262e-02 9.790326654911041260e-02 -6.760440021753311157e-02
-1.596392542123794556e-01 -3.339254260063171387e-01 2.965866029262542725e-01 5.885224416851997375e-02 -1.506747454404830933e-01 5.016623763367533684e-04 -1.097622513771057129e-01 -2.631766796112060547e-01 -1.283733397722244263e-01 2.979352176189422607e-01 -5.093077197670936584e-02 2.743868902325630188e-02 -9.429318457841873169e-02 3.317053020000457764e-01 1.171222403645515442e-01 -4.987720027565956116e-02 1.520984470844268799e-01 -9.339710325002670288e-02 -6.257266551256179810e-02 -5.472248047590255737e-02 4.760380461812019348e-02 2.180264592170715332e-01 -1.576240062713623047e-01 2.171676009893417358e-01 -6.790015846490859985e-02 -1.495198458433151245e-01 -2.377844043076038361e-02 2.295841835439205170e-02 1.460644304752349854e-01 -2.548489570617675781e-01 3.508851826190948486e-01 1.606682538986206055e-01
-3.261435031890869141e-02 -2.923896610736846924e-01 1.018430814146995544e-01 1.602449268102645874e-01 -9.766544401645660400e-02 1.275462210178375244e-01 -3.347894549369812012e-01 2.177949622273445129e-02 -1.859258711338043213e-01 7.448619604110717773e-02 -1.234659031033515930e-01 2.987314760684967041e-01 -1.090806201100349426e-01 1.829437166452407837e-01 -5.777724832296371460e-02 -1.235919818282127380e-01 4.552712664008140564e-02 1.303343027830123901e-01 -9.157180786132812500e-02 -3.024304509162902832e-01 -2.641246654093265533e-02 1.703141778707504272e-01 1.132854819297790527e-01 -7.996944338083267212e-02 1.363089829683303833e-01 2.285815030336380005e-01 3.086813092231750488e-01 -2.459313720464706421e-01 -1.816253960132598877e-01 -3.040836453437805176e-01 -8.818998932838439941e-02 5.270274728536605835e-02
-7.321237120777368546e-03 -7.096300274133682251e-02 2.920206189155578613e-01 -3.230629116296768188e-02 -9.209708869457244873e-02 1.957072131335735321e-02 -2.077770084142684937e-01 -3.156675770878791809e-02 -1.800030320882797241e-01 3.129696547985076904e-01 -2.550433874130249023e-01 9.977405518293380737e-02 -4.257344603538513184e-01 -6.252918392419815063e-02 -2.701203338801860809e-02 2.718517482280731201e-01 9.658437967300415039e-02 1.493292003870010376e-01 -2.188302460126578808e-05 -5.696077644824981689e-02 2.741397023200988770e-01 2.348154634237289429e-01 9.771294891834259033e-02 2.759440839290618896e-01 2.499771267175674438e-01 -2.379976026713848114e-02 4.425405710935592651e-02 -2.107598260045051575e-02 4.094979166984558105e-02 5.591522902250289917e-02 1.259405314922332764e-01 -2.311590164899826050e-01
1.833054721355438232e-01 -3.226377815008163452e-02 4.323737919330596924e-01 -1.837449371814727783e-01 5.538364127278327942e-02 6.151532754302024841e-02 -4.512509107589721680e-01 3.137901425361633301e-02 -9.442546963691711426e-02 -1.445639580488204956e-01 -1.634802520275115967e-01 1.766678839921951294e-01 -4.463713243603706360e-02 1.636630296707153320e-01 -1.935235708951950073e-01 2.176618389785289764e-02 1.030942052602767944e-01 4.707066714763641357e-02 -3.093559145927429199e-01 -2.432537227869033813e-01 -7.450897991657257080e-02 3.030609786510467529e-01 2.674810886383056641e-01 -6.439588963985443115e-02 5.739827640354633331e-03 -9.627191722393035889e-02 4.507020115852355957e-02 3.660365566611289978e-02 -2.924999222159385681e-02 1.415040940046310425e-01 5.422965437173843384e-02 -3.780901432037353516e-02
-3.064343333244323730e-02 -3.807519376277923584e-01 -5.637983977794647217e-02 -1.130116209387779236e-01 8.548057824373245239e-02 3.316330164670944214e-02 -3.492610901594161987e-02 -6.288308650255203247e-02 -9.928133338689804077e-02 2.201113253831863403e-01 -4.654065966606140137e-01 -1.828489303588867188e-01 -1.352061331272125244e-01 -2.475071884691715240e-02 -1.950698792934417725e-01 -1.066291108727455139e-01 1.102670803666114807e-01 2.544058263301849365e-01 2.730599343776702881e-01 -1.219481602311134338e-01 6.813784688711166382e-02 3.535302579402923584e-01 1.632693596184253693e-02 8.331331610679626465e-02 1.270151138305664062e-01 1.263767629861831665e-01 9.495632350444793701e-02 -1.991676390171051025e-01 -1.798176467418670654e-01 -2.265874668955802917e-02 1.169117316603660583e-01 1.320858746767044067e-01
5.168666690587997437e-02 9.592913836240768433e-02 2.044389098882675171e-01 -1.118885912001132965e-02 1.704491078853607178e-01 -5.908170714974403381e-02 -4.146433770656585693e-01 3.470250964164733887e-02 -7.153312861919403076e-02 2.491572350263595581e-01 -5.324788764119148254e-02 2.770719230175018311e-01 1.629565805196762085e-01 3.598516285419464111e-01 2.165540605783462524e-01 -1.743809878826141357e-01 -3.306071460247039795e-02 1.289774775505065918e-01 2.413018792867660522e-02 -1.116733253002166748e-01 1.279706954956054688e-01 3.477322459220886230e-01 1.467428952455520630e-01 -2.311242818832397461e-01 -1.200730949640274048e-01 8.682469278573989868e-02 1.547252684831619263e-01 -2.082513868808746338e-01 7.638571411371231079e-02 -1.308660656213760376e-01 -6.782042980194091797e-02 -2.287396229803562164e-02
3.286694735288619995e-02 2.417038083076477051e-01 1.230094879865646362e-01 -2.068289220333099365e-01 -1.024671271443367004e-02 -5.346755683422088623e-02 -1.901676058769226074e-01 1.962994784116744995e-02 6.706491857767105103e-02 2.138740718364715576e-01 -4.461476206779479980e-01 1.599302887916564941e-01 -3.552547693252563477e-01 7.357393950223922729e-02 1.916841417551040649e-01 -5.340784043073654175e-02 -3.388041863217949867e-03 2.312084473669528961e-02 1.318240612745285034e-01 -1.405978649854660034e-01 9.328606724739074707e-02 8.581981807947158813e-02 -8.746758103370666504e-02 4.157964512705802917e-02 2.476639747619628906e-01 -2.559660077095031738e-01 -4.543626308441162109e-02 -4.456501081585884094e-02 -1.514002829790115356e-01 -3.998262882232666016e-01 2.881529973819851875e-03 -1.419892758131027222e-01
-1.808510422706604004e-01 -1.908961310982704163e-02 1.687836945056915283e-01 -3.103747069835662842e-01 -2.692159824073314667e-02 -4.712606593966484070e-02 -2.291171252727508545e-01 -1.019180268049240112e-01 2.119222581386566162e-01 9.787955135107040405e-02 -6.275040563195943832e-03 -1.935598850250244141e-01 -2.016522735357284546e-01 1.922191232442855835e-01 2.309704758226871490e-02 -2.385237365961074829e-01 -1.100472435355186462e-01 -5.281256511807441711e-02 8.053024858236312866e-02 -4.935006052255630493e-02 3.930453062057495117e-01 3.672471344470977783e-01 7.012493163347244263e-02 4.511504992842674255e-02 2.328132688999176025e-01 -7.643412053585052490e-02 2.223242074251174927e-01 -1.346791833639144897e-01 -1.644180566072463989e-01 -3.361865133047103882e-02 1.123609915375709534e-01 -2.464105337858200073e-01
2.642761357128620148e-02 -2.931105196475982666e-01 1.984626054763793945e-01 3.857648000121116638e-02 2.786578238010406494e-01 -1.590078324079513550e-02 -7.456528395414352417e-02 -2.945895791053771973e-01 1.011712551116943359e-01 -1.755755208432674408e-02 -1.180392652750015259e-01 -2.911775000393390656e-02 -3.737550973892211914e-01 4.512092173099517822e-01 -9.360242256661877036e-05 1.643601059913635254e-01 3.345777392387390137e-01 -1.846524775028228760e-01 1.459199637174606323e-01 6.143689528107643127e-02 6.543184071779251099e-02 1.430737227201461792e-01 -1.863703280687332153e-01 1.090262010693550110e-01 4.560797661542892456e-02 -1.160583049058914185e-01 -3.666276484727859497e-02 5.457343161106109619e-02 -1.949853748083114624e-01 5.815977603197097778e-02 5.314609780907630920e-02 8.238606154918670654e-03
-2.328750938177108765e-01 5.734542384743690491e-02 -2.902606129646301270e-02 6.320115644484758377e-03 2.220351248979568481e-01 7.033819705247879028e-02 -3.909327089786529541e-01 4.878193140029907227e-02 -1.600079797208309174e-02 5.039476230740547180e-02 -9.762804210186004639e-02 1.531184613704681396e-01 -2.657477855682373047e-01 2.393047884106636047e-02 -2.247540978714823723e-03 -3.628437593579292297e-02 5.398142710328102112e-02 2.627643644809722900e-01 1.702466048300266266e-02 -2.933793887495994568e-02 1.835839152336120605e-01 4.204092323780059814e-01 -7.767134159803390503e-02 2.584208846092224121e-01 -2.580469846725463867e-01 -2.785702347755432129e-01 -2.858726494014263153e-02 -6.256022304296493530e-02 2.585418522357940674e-02 -1.006003818474709988e-03 3.122858703136444092e-01 -1.427282840013504028e-01
1.070949360728263855e-01 -9.198394417762756348e-02 1.900331676006317139e-01 -8.633508533239364624e-02 2.257270663976669312e-01 2.260809689760208130e-01 -4.526735544204711914e-01 -3.217850625514984131e-01 -2.741063535213470459e-01 5.235897749662399292e-02 -1.856407523155212402e-01 2.644210457801818848e-01 -7.218103855848312378e-02 1.804260611534118652e-01 6.904592365026473999e-02 -2.478948831558227539e-01 1.885471642017364502e-01 5.215067788958549500e-02 1.320640370249748230e-02 -5.883823335170745850e-02 -9.402003139257431030e-02 6.215929612517356873e-02 -8.324015140533447266e-02 -5.730364471673965454e-02 5.939475446939468384e-02 2.008039131760597229e-02 -1.860384494066238403e-01 -1.663374155759811401e-01 1.064946688711643219e-02 -1.754532605409622192e-01 7.100964337587356567e-02 2.697555124759674072e-01
-2.303011249750852585e-03 -1.209042668342590332e-01 1.857397407293319702e-01 2.877038903534412384e-02 2.936496138572692871e-01 -6.816962361335754395e-02 -1.301947683095932007e-01 -1.014241650700569153e-01 -3.045632243156433105e-01 4.871779680252075195e-01 8.426380343735218048e-03 -3.308951854705810547e-03 -2.101531028747558594e-01 -4.828527569770812988e-02 -1.681388914585113525e-01 -3.738106191158294678e-01 1.246269941329956055e-01 -7.028831541538238525e-02 -3.103084675967693329e-02 -4.376532509922981262e-02 8.807016164064407349e-02 1.002931594848632812e-01 -2.531385719776153564e-01 3.795737773180007935e-02 1.185426115989685059e-01 -2.406111210584640503e-01 -6.566078215837478638e-02 -2.304780781269073486e-01 -1.487005203962326050e-01 5.002037435770034790e-02 1.407777816057205200e-01 -8.219248056411743164e-02
-1.026532128453254700e-01 -2.741277813911437988e-01 1.570022106170654297e-01 -2.398571074008941650e-01 -6.559469550848007202e-02 1.436851620674133301e-01 -4.056693911552429199e-01 1.450231522321701050e-01 1.687718927860260010e-01 2.004095315933227539e-01 -3.186463415622711182e-01 -5.578700080513954163e-02 -1.641737520694732666e-01 8.731199800968170166e-02 2.702730000019073486e-01 -2.118007093667984009e-01 -2.746173180639743805e-03 -1.413338184356689453e-01 -1.835938915610313416e-02 -2.212543338537216187e-01 2.215950042009353638e-01 4.501232504844665527e-02 -8.085190318524837494e-03 7.016825675964355469e-02 -5.767230689525604248e-02 7.126482576131820679e-02 6.975908577442169189e-02 -9.455617517232894897e-02 3.012752234935760498e-01 1.347618997097015381e-01 8.426315337419509888e-02 -1.793775111436843872e-01
-2.546499669551849365e-01 -3.017229437828063965e-01 1.283422410488128662e-01 -5.296750739216804504e-02 1.354882121086120605e-02 -2.148168385028839111e-01 -3.246074020862579346e-01 -3.146581053733825684e-01 -1.623928397893905640e-01 2.627524435520172119e-01 -6.689359992742538452e-02 -8.039364963769912720e-02 5.812280625104904175e-02 4.112294316291809082e-02 -1.985430717468261719e-02 1.321756243705749512e-01 -4.176716879010200500e-02 1.141229644417762756e-01 -2.056919932365417480e-01 6.224195286631584167e-02 1.600177884101867676e-01 4.880994260311126709e-01 -1.409463956952095032e-02 1.092242226004600525e-01 2.129457145929336548e-02 -2.313961684703826904e-01 4.406086355447769165e-02 -1.294693946838378906e-01 -7.308460772037506104e-02 -3.685665130615234375e-02 -1.354451179504394531e-01 -1.008671373128890991e-01
2.706110477447509766e-01 2.377666905522346497e-02 6.348338723182678223e-02 -7.077648490667343140e-02 -1.453380137681961060e-01 -2.736843563616275787e-02 -3.799262046813964844e-01 7.951317727565765381e-02 4.197201505303382874e-02 5.448628216981887817e-02 -2.384844124317169189e-01 -9.258401393890380859e-02 -6.572593003511428833e-02 8.110841363668441772e-02 2.044418901205062866e-01 -3.286303952336311340e-02 -7.636648137122392654e-03 -6.405549496412277222e-02 3.435540199279785156e-01 -3.446788191795349121e-01 2.716104872524738312e-02 4.525119364261627197e-01 -6.753823161125183105e-02 -1.427686810493469238e-01 3.517964109778404236e-02 -2.436899542808532715e-01 -9.334447234869003296e-02 -2.128260135650634766e-01 -1.756195276975631714e-01 -4.710137844085693359e-03 5.486856028437614441e-02 2.693723700940608978e-02
2.199183031916618347e-02 -4.594614729285240173e-02 7.621216028928756714e-02 4.684931784868240356e-02 -6.213807687163352966e-02 -8.079210668802261353e-02 -4.104107618331909180e-01 -8.635409176349639893e-02 -9.425523132085800171e-02 9.250454604625701904e-02 -3.619773387908935547e-01 1.447014063596725464e-01 -3.840863406658172607e-01 1.363231837749481201e-01 -2.074423581361770630e-01 -1.334853172302246094e-01 7.742851227521896362e-02 -9.167746454477310181e-02 9.570240974426269531e-02 1.103685870766639709e-01 -1.617484241724014282e-01 1.902535185217857361e-02 6.896895170211791992e-02 1.489775031805038452e-01 3.322036266326904297e-01 -2.950487099587917328e-02 -4.584105312824249268e-02 -3.231409490108489990e-01 1.021911576390266418e-02 -2.695268094539642334e-01 7.570956647396087646e-02 -1.459709852933883667e-01
1.587588042020797729e-01 -2.796839177608489990e-01 1.395529508590698242e-01 -1.556079983711242676e-01 1.199376732110977173e-01 1.542118191719055176e-01 -3.521631658077239990e-01 -7.209996134042739868e-02 -1.259485632181167603e-01 1.243270412087440491e-01 -1.875487416982650757e-01 1.408200860023498535e-01 -1.806012541055679321e-01 -1.013251245021820068e-01 1.223159767687320709e-02 -2.277116924524307251e-01 -3.309224843978881836e-01 1.189473196864128113e-01 -2.073428332805633545e-01 -1.159602701663970947e-01 1.133554242551326752e-02 3.943086266517639160e-01 9.143279492855072021e-02 1.514549553394317627e-01 -8.223233371973037720e-02 -1.934528797864913940e-01 -7.795958220958709717e-02 5.501599609851837158e-02 -1.860767751932144165e-01 -1.985142529010772705e-01 9.287635236978530884e-02 -3.657335788011550903e-02
5.866012349724769592e-02 -8.350895345211029053e-02 1.343494504690170288e-01 -1.718458086252212524e-01 -6.831006705760955811e-02 -1.654045730829238892e-01 -2.400311827659606934e-01 -1.663416326045989990e-01 2.195814102888107300e-01 2.433079928159713745e-01 -3.130891919136047363e-02 5.510830506682395935e-02 -3.995561003684997559e-01 -1.150428950786590576e-01 2.205686569213867188e-01 -3.164868652820587158e-01 1.939467042684555054e-01 3.298770785331726074e-01 -3.967366367578506470e-02 -4.894766211509704590e-02 2.322153300046920776e-01 1.460304856300354004e-01 6.619267910718917847e-02 1.819473206996917725e-01 2.488725930452346802e-01 -1.330517679452896118e-01 1.240073591470718384e-01 -4.892075806856155396e-02 4.592371359467506409e-02 3.436134383082389832e-02 -1.643458753824234009e-01 -2.680741436779499054e-02
-1.495507061481475830e-01 -1.140090897679328918e-01 1.609291881322860718e-01 1.710981428623199463e-01 1.091100927442312241e-02 1.357219666242599487e-01 -3.072080314159393311e-01 -2.606808841228485107e-01 -9.079026430845260620e-02 1.334537714719772339e-01 -3.813458085060119629e-01 1.081814169883728027e-01 -1.401930600404739380e-01 2.127704471349716187e-01 -3.187287449836730957e-01 -1.334018707275390625e-01 -3.687053546309471130e-02 -3.058481812477111816e-01 2.285396903753280640e-01 2.246397174894809723e-02 -1.655809432268142700e-01 3.095014095306396484e-01 1.079080179333686829e-01 -8.507782220840454102e-02 1.053705587983131409e-01 -6.630493700504302979e-02 7.841455936431884766e-02 -1.850284188985824585e-01 -1.278477814048528671e-02 -1.055939495563507080e-01 -3.028418868780136108e-02 -5.710243433713912964e-02
1.145377662032842636e-02 -3.070113658905029297e-01 -9.444547817111015320e-03 -5.968296155333518982e-02 2.073558568954467773e-01 1.727686971426010132e-01 -1.095841526985168457e-01 -3.862534165382385254e-01 -1.283917874097824097e-01 -5.220438819378614426e-03 -2.082482874393463135e-01 1.292758136987686157e-01 -2.455869764089584351e-01 1.707082092761993408e-01 1.505306810140609741e-01 -2.339891046285629272e-01 -1.047943383455276489e-01 1.258472055196762085e-01 -4.142989590764045715e-02 -7.818299531936645508e-02 1.203293129801750183e-01 3.696043193340301514e-01 3.295451030135154724e-02 -1.134118139743804932e-01 9.362970292568206787e-02 9.688550233840942383e-02 2.565929889678955078e-01 2.238159030675888062e-01 1.813261210918426514e-01 7.279615849256515503e-02 1.969783902168273926e-01 -1.170931681990623474e-01
-1.341205183416604996e-02 -1.289820224046707153e-01 -8.752050250768661499e-02 1.883710026741027832e-01 1.121957786381244659e-02 1.008652895689010620e-01 -4.605463445186614990e-01 -4.073727875947952271e-02 -3.405967950820922852e-01 2.869436144828796387e-01 -3.615141510963439941e-01 1.323805600404739380e-01 -3.284059464931488037e-01 8.412543684244155884e-02 -1.358474940061569214e-01 -3.289675712585449219e-02 2.176762372255325317e-01 -7.842159247957170010e-04 1.985535323619842529e-01 8.455700427293777466e-02 -4.151220247149467468e-02 1.046895310282707214e-01 8.509963005781173706e-02 9.094991534948348999e-02 1.832589358091354370e-01 4.150035604834556580e-02 -1.598895527422428131e-02 -1.843611896038055420e-01 1.562335640192031860e-01 1.183839365839958191e-01 4.410143569111824036e-02 -5.367069691419601440e-02
-1.634273529052734375e-01 -1.174506619572639465e-01 1.528124213218688965e-01 -1.073319911956787109e-01 -8.883768320083618164e-02 -1.597365736961364746e-01 -3.098430037498474121e-01 1.101261600852012634e-01 -4.023322090506553650e-02 3.506543338298797607e-01 -2.718630433082580566e-01 2.100726664066314697e-01 -2.900156974792480469e-01 6.710969656705856323e-02 1.403347700834274292e-01 -1.425374001264572144e-01 3.024143576622009277e-01 3.053018450736999512e-01 5.495176184922456741e-03 -1.130840480327606201e-01 2.946797907352447510e-01 -6.425249855965375900e-03 -1.558959018439054489e-02 -2.814909256994724274e-02 9.601287543773651123e-03 -1.472967714071273804e-01 2.592349890619516373e-03 -1.467818021774291992e-01 -1.236454304307699203e-02 6.118302792310714722e-02 -2.140469253063201904e-01 1.827534139156341553e-01
-3.511579707264900208e-02 5.154032260179519653e-02 -2.013438940048217773e-02 -1.848237514495849609e-01 -1.743253469467163086e-01 1.986335963010787964e-01 -5.544825196266174316e-01 -8.705199509859085083e-02 -4.113135114312171936e-02 1.437489688396453857e-01 -1.163816079497337341e-01 -6.363287568092346191e-02 -3.663797080516815186e-01 -1.402807384729385376e-01 -2.800520882010459900e-02 2.401917241513729095e-02 8.789262175559997559e-02 -1.610299199819564819e-01 -1.001428440213203430e-01 -2.026460468769073486e-01 2.841246426105499268e-01 3.052757084369659424e-01 5.090689286589622498e-02 1.089288294315338135e-01 1.246288493275642395e-01 -2.429279685020446777e-01 2.484528906643390656e-02 -1.483566164970397949e-01 -6.738154590129852295e-02 -4.742091894149780273e-02 -9.893407113850116730e-03 -6.527816504240036011e-02
-1.640889197587966919e-01 -2.698823213577270508e-01 3.635528683662414551e-01 1.113704498857259750e-02 9.875550121068954468e-02 1.968125440180301666e-02 -3.706245496869087219e-02 -3.436816632747650146e-01 -1.026828307658433914e-02 1.119646430015563965e-02 -3.075500130653381348e-01 2.832104563713073730e-01 -2.533848285675048828e-01 3.932635486125946045e-02 2.547558397054672241e-02 -1.689880490303039551e-01 -1.008337363600730896e-01 4.041790589690208435e-02 1.107063218951225281e-01 -6.556714326143264771e-02 1.845473200082778931e-01 2.845157086849212646e-01 2.750060558319091797e-01 4.258659109473228455e-02 7.324627041816711426e-02 -5.976527929306030273e-02 2.379924803972244263e-01 8.353709429502487183e-02 6.136716529726982117e-02 1.378020346164703369e-01 -1.327256560325622559e-01 -1.860067993402481079e-01
-9.412078559398651123e-02 5.673015490174293518e-03 4.403436481952667236e-01 4.050523787736892700e-02 3.061900138854980469e-01 3.979368805885314941e-01 -2.037130147218704224e-01 -2.321412414312362671e-01 -7.362463325262069702e-02 1.864519715309143066e-01 -1.420879960060119629e-01 1.772851347923278809e-01 -3.169981017708778381e-02 1.677775979042053223e-01 -1.081126779317855835e-01 -3.144366294145584106e-02 1.023335903882980347e-01 2.660010382533073425e-02 1.085828617215156555e-01 -1.283643674105405807e-02 -1.937295049428939819e-01 2.356257736682891846e-01 -6.435616314411163330e-02 -1.164038851857185364e-01 1.516513675451278687e-01 1.398244649171829224e-01 2.174173891544342041e-01 -2.035906910896301270e-01 -1.474460214376449585e-01 -3.499376401305198669e-02 1.433633267879486084e-01 -7.597772777080535889e-02
1.218037083745002747e-01 1.447981502860784531e-02 1.782208532094955444e-01 9.251506999135017395e-03 -2.796919085085391998e-02 1.408676058053970337e-01 -2.380538135766983032e-01 -2.997271418571472168e-01 8.547717332839965820e-02 2.933460101485252380e-02 -1.685801297426223755e-01 1.064021885395050049e-01 -3.883568048477172852e-01 2.373450621962547302e-02 2.497661113739013672e-01 -1.771005839109420776e-01 1.699353903532028198e-01 3.724616169929504395e-01 -1.615166813135147095e-01 -1.213099211454391479e-01 8.987437933683395386e-02 1.581287533044815063e-01 -1.262351274490356445e-01 -7.717414200305938721e-02 -1.024387776851654053e-02 -2.732645571231842041e-01 -1.340446025133132935e-01 -2.130921930074691772e-01 1.788773536682128906e-01 1.831613034009933472e-01 8.126862347126007080e-02 1.387337744235992432e-01
6.618353072553873062e-03 -1.104509308934211731e-01 3.109034001827239990e-01 -4.887381568551063538e-02 2.568431794643402100e-01 9.855578839778900146e-02 -1.609259992837905884e-01 -1.280092597007751465e-01 1.494913697242736816e-01 8.101040124893188477e-02 -1.725651696324348450e-02 1.006534174084663391e-01 -2.486651837825775146e-01 -1.828850954771041870e-01 -1.173232421278953552e-01 -3.848110511898994446e-02 2.522121071815490723e-01 1.047235950827598572e-01 -1.249958574771881104e-01 -3.739028573036193848e-01 -5.659425631165504456e-02 3.731566965579986572e-01 2.722367411479353905e-03 1.387411952018737793e-01 -2.932254672050476074e-01 1.813646219670772552e-02 1.154645308852195740e-01 -2.310224175453186035e-01 -1.448695957660675049e-01 -6.718695908784866333e-02 1.807816773653030396e-01 -1.340464353561401367e-01
3.229456841945648193e-01 -3.488985076546669006e-02 2.390614338219165802e-02 8.467159420251846313e-02 -1.224197372794151306e-01 -7.708787918090820312e-02 -3.579973578453063965e-01 1.126216053962707520e-01 1.602967977523803711e-01 1.730245500802993774e-01 -5.608687177300453186e-02 1.606823503971099854e-02 -7.250754535198211670e-02 2.370003163814544678e-01 1.657925099134445190e-01 -5.649780854582786560e-02 2.548369765281677246e-02 1.323179304599761963e-01 1.962863206863403320e-01 -3.671524226665496826e-01 -9.436696022748947144e-02 3.698360025882720947e-01 3.050209209322929382e-02 3.806312754750251770e-02 4.828617721796035767e-02 3.178802132606506348e-02 9.711886197328567505e-02 -4.164249897003173828e-01 -1.223010644316673279e-01 -9.359177947044372559e-02 -2.104602195322513580e-02 -1.547179222106933594e-01
1.521918326616287231e-01 -1.994719505310058594e-01 1.647652834653854370e-01 -2.810151278972625732e-01 -1.702744327485561371e-02 -9.773620963096618652e-02 3.401641920208930969e-02 -7.420343905687332153e-02 -1.281298995018005371e-01 9.793798439204692841e-03 -9.668052196502685547e-02 -3.713477402925491333e-02 -5.796793475747108459e-02 1.842769086360931396e-01 1.645048409700393677e-01 1.401267498731613159e-01 -5.000536143779754639e-02 -7.840056717395782471e-02 -1.075285151600837708e-01 -7.394180446863174438e-02 8.805761486291885376e-02 5.143597722053527832e-01 -5.945939570665359497e-02 1.695553362369537354e-01 1.360677182674407959e-01 -1.272727996110916138e-01 7.015206664800643921e-02 -2.890550494194030762e-01 2.212360501289367676e-01 -2.264118194580078125e-01 3.865166902542114258e-01 9.978663176298141479e-03
-2.265111543238162994e-03 -1.410175412893295288e-01 8.962568640708923340e-02 -1.319318115711212158e-01 2.932571768760681152e-01 -1.044781431555747986e-01 -2.245378941297531128e-01 2.059273235499858856e-02 1.166163459420204163e-01 1.405352652072906494e-01 1.083702445030212402e-01 -3.025368452072143555e-01 -3.477981090545654297e-01 7.548883557319641113e-02 -1.520161628723144531e-01 -1.585294902324676514e-01 -5.564611032605171204e-02 1.242304965853691101e-01 -1.066665444523096085e-02 -1.252789795398712158e-01 3.961403965950012207e-01 2.336502820253372192e-01 1.252927631139755249e-01 -1.869990490376949310e-02 2.133270800113677979e-01 1.505997497588396072e-03 1.587530672550201416e-01 -3.469926714897155762e-01 -8.707504719495773315e-02 -3.222275525331497192e-02 1.836504787206649780e-01 -4.186473786830902100e-03
-1.208227127790451050e-01 1.055591031908988953e-01 1.563573926687240601e-01 1.313120275735855103e-01 2.172189503908157349e-01 -2.632227540016174316e-02 -2.895647287368774414e-01 -8.578786998987197876e-02 -2.369968891143798828e-01 -1.800381988286972046e-01 -2.467347383499145508e-01 -1.110545918345451355e-01 -2.064402699470520020e-01 1.489672660827636719e-01 -1.781797595322132111e-02 6.772812455892562866e-02 -1.649435758590698242e-01 6.382590532302856445e-02 1.597368717193603516e-02 -3.491016626358032227e-01 1.449863612651824951e-01 4.845396578311920166e-01 6.760770827531814575e-02 1.362122595310211182e-01 -2.511338591575622559e-01 -2.856521867215633392e-02 -4.946967959403991699e-02 -1.230455338954925537e-01 3.097992204129695892e-02 -1.522393822669982910e-01 1.000008955597877502e-01 -1.184844225645065308e-01
2.600410766899585724e-02 -4.266900569200515747e-02 2.885091863572597504e-02 -3.030502796173095703e-01 4.029814898967742920e-02 2.304877191781997681e-01 -4.624657332897186279e-01 -9.727086871862411499e-02 -1.026732623577117920e-01 6.161325424909591675e-02 -1.503878682851791382e-01 -1.310562491416931152e-01 -2.908856272697448730e-01 7.106980681419372559e-02 -6.489226222038269043e-02 1.241077706217765808e-01 7.578822225332260132e-02 9.405638277530670166e-02 -9.208658337593078613e-02 7.490733172744512558e-03 2.846919894218444824e-01 4.056107103824615479e-01 1.290042549371719360e-01 1.122978255152702332e-01 9.533678740262985229e-02 -2.330717444419860840e-01 7.660727202892303467e-02 -1.642307341098785400e-01 -8.257943391799926758e-02 2.138186246156692505e-01 -4.962696507573127747e-02 1.188929975032806396e-01
7.685191184282302856e-02 5.561314895749092102e-02 9.858724474906921387e-02 -3.224648907780647278e-02 1.798919141292572021e-01 1.092885434627532959e-01 -4.191302061080932617e-01 -1.045318469405174255e-01 -1.342066973447799683e-01 2.237472534179687500e-01 -1.479661315679550171e-01 2.485775947570800781e-01 -1.094606220722198486e-01 7.222902029752731323e-02 5.419611930847167969e-03 -2.025839537382125854e-01 -1.499792188405990601e-01 -1.943770423531532288e-02 -4.315972328186035156e-01 -2.243036329746246338e-01 1.240831315517425537e-01 2.548632323741912842e-01 8.286165073513984680e-03 -7.496808469295501709e-02 -9.572301805019378662e-02 -5.674467235803604126e-02 6.184295937418937683e-02 -3.776727020740509033e-01 -1.849971115589141846e-01 -1.243898645043373108e-02 -1.625922694802284241e-02 -1.801171153783798218e-02
2.344751060009002686e-01 -2.453246116638183594e-01 -9.401933103799819946e-02 1.870325505733489990e-01 -1.811807900667190552e-01 -2.139266133308410645e-01 -3.985516428947448730e-01 -1.882909098640084267e-03 2.231698296964168549e-02 3.440053388476371765e-02 -1.692936867475509644e-01 3.800273314118385315e-02 -1.788678914308547974e-01 2.745288424193859100e-02 8.960913866758346558e-02 1.254063397645950317e-01 1.436232030391693115e-01 2.008768916130065918e-01 -5.639990046620368958e-02 7.441436499357223511e-02 -8.926360309123992920e-02 4.744450747966766357e-01 -4.166353866457939148e-02 -3.037116229534149170e-01 -3.286758065223693848e-02 -6.001435592770576477e-02 -1.067027077078819275e-01 -1.417347341775894165e-01 -5.202594026923179626e-02 -2.140834629535675049e-01 -2.078474313020706177e-02 -1.828156709671020508e-01
2.798565030097961426e-01 -2.817549407482147217e-01 2.777249813079833984e-01 7.740119006484746933e-03 2.568881027400493622e-03 1.022937614470720291e-02 -3.987881541252136230e-01 -9.140715748071670532e-02 -6.065090373158454895e-02 3.640693426132202148e-02 -2.533225715160369873e-01 -7.092794775962829590e-02 1.561023741960525513e-01 2.869648635387420654e-01 -1.056748162955045700e-02 -1.192681565880775452e-01 2.790986895561218262e-01 -1.066622138023376465e-01 -4.905270412564277649e-02 1.328074559569358826e-02 1.505630463361740112e-01 3.003481924533843994e-01 1.782921552658081055e-01 1.511579751968383789e-01 4.253762587904930115e-02 2.599926292896270752e-01 1.088963672518730164e-01 -5.556944012641906738e-02 -1.318689286708831787e-01 1.213204637169837952e-01 5.702981725335121155e-02 -1.525171101093292236e-01
-1.260948926210403442e-02 -3.112661242485046387e-01 3.801629543304443359e-01 1.267100572586059570e-01 5.663948506116867065e-02 -2.212785035371780396e-01 -1.064655184745788574e-01 -1.851927489042282104e-01 -4.990520328283309937e-02 3.884666860103607178e-01 -8.570522069931030273e-02 1.042267978191375732e-01 9.310302883386611938e-02 2.544734477996826172e-01 2.282303720712661743e-01 -2.208437174558639526e-01 5.894782394170761108e-02 -8.126372843980789185e-02 -6.170107796788215637e-02 9.059641510248184204e-02 1.256975829601287842e-01 1.418091654777526855e-01 -5.543599277734756470e-02 -2.551516704261302948e-02 3.337167575955390930e-02 3.817531466484069824e-02 -2.671180991455912590e-03 -2.250455915927886963e-01 -2.959284000098705292e-02 -6.894500553607940674e-02 -1.105058863759040833e-01 -4.072940945625305176e-01
-2.487519681453704834e-01 -1.741700246930122375e-02 1.496526896953582764e-01 -1.164753958582878113e-01 1.644819043576717377e-02 -1.933136284351348877e-01 -1.734981834888458252e-01 -2.953112423419952393e-01 1.708616316318511963e-01 6.157157942652702332e-02 -2.551243901252746582e-01 -9.426231682300567627e-02 -1.238754689693450928e-01 1.579779088497161865e-01 7.917962223291397095e-02 -8.266665786504745483e-02 -2.768207155168056488e-02 9.573237970471382141e-03 -1.469583958387374878e-01 -1.266538724303245544e-02 -1.812979876995086670e-01 3.425652384757995605e-01 -1.141363829374313354e-01 -6.158272549510002136e-02 2.633666396141052246e-01 -3.088673055171966553e-01 4.401274323463439941e-01 -1.786686629056930542e-01 3.211376816034317017e-02 -3.345664590597152710e-02 5.980058386921882629e-02 2.765206061303615570e-02
1.529993414878845215e-01 -1.136016622185707092e-01 2.290018647909164429e-01 -1.500753313302993774e-01 2.228060960769653320e-01 7.627303153276443481e-02 -2.338277846574783325e-01 -2.649258375167846680e-01 -4.181847274303436279e-01 1.313381493091583252e-01 -2.666814923286437988e-01 2.079531252384185791e-01 -1.072118952870368958e-01 9.496510028839111328e-02 1.822957992553710938e-01 -3.517103195190429688e-02 7.211823761463165283e-02 1.678755581378936768e-01 1.942814439535140991e-01 -2.805508375167846680e-01 -1.176605150103569031e-01 6.275083869695663452e-02 2.155622541904449463e-01 -3.594451770186424255e-02 2.962610498070716858e-02 3.387055173516273499e-02 -1.237107515335083008e-01 -9.966859966516494751e-02 1.371539533138275146e-01 -2.217349857091903687e-01 2.937548607587814331e-02 1.882688701152801514e-01
3.133184015750885010e-01 -1.394421458244323730e-01 2.503331303596496582e-01 -1.449180990457534790e-01 1.724770963191986084e-01 8.771116286516189575e-02 -1.384219527244567871e-01 9.915794432163238525e-02 -3.174238204956054688e-01 -3.274314701557159424e-01 -2.900403738021850586e-01 1.376299262046813965e-01 -2.824739515781402588e-01 -7.150890771299600601e-03 8.562910556793212891e-02 -1.451814919710159302e-02 4.248005524277687073e-02 2.654823958873748779e-01 -1.423274446278810501e-02 -1.893445253372192383e-01 -3.745191544294357300e-02 3.232469856739044189e-01 6.500190496444702148e-02 2.720127813518047333e-02 -5.725029483437538147e-02 -6.828951835632324219e-02 1.815795004367828369e-01 -1.364938616752624512e-01 -1.761049777269363403e-01 -1.322582215070724487e-01 -1.984360069036483765e-02 7.891174405813217163e-02
-1.437730193138122559e-01 -5.316752195358276367e-01 3.710111677646636963e-01 1.475476324558258057e-01 5.686346814036369324e-02 -2.314457744359970093e-01 -1.764637827873229980e-01 -1.911323368549346924e-01 1.671051606535911560e-02 2.044077813625335693e-01 -5.308322235941886902e-02 -1.642979234457015991e-01 7.275544106960296631e-02 1.429041475057601929e-01 -5.012340471148490906e-02 -2.404841631650924683e-01 1.357097923755645752e-01 4.981851205229759216e-03 1.390792429447174072e-02 6.891320645809173584e-02 1.512041985988616943e-01 2.679693698883056641e-01 2.631220035254955292e-03 8.534006029367446899e-02 1.466049253940582275e-01 1.592683792114257812e-01 -1.269445866346359253e-01 -1.697125583887100220e-01 9.986709803342819214e-02 5.255825445055961609e-02 -1.008225679397583008e-01 -1.216715723276138306e-01
4.720789566636085510e-02 -9.866793453693389893e-02 1.791650801897048950e-01 -1.337026208639144897e-01 3.620566129684448242e-01 7.183249294757843018e-02 -2.624347805976867676e-01 -1.807727962732315063e-01 -3.979702889919281006e-01 3.592344224452972412e-01 -2.297115325927734375e-01 9.458741545677185059e-02 -6.035136431455612183e-02 -1.670886948704719543e-02 7.957884669303894043e-02 -6.762998551130294800e-02 -2.265412360429763794e-02 1.289757639169692993e-01 1.057433634996414185e-01 -2.449995726346969604e-01 -2.314272224903106689e-01 9.175124764442443848e-02 2.725274674594402313e-02 7.626745104789733887e-02 1.582510024309158325e-01 -1.824216693639755249e-01 -1.651740819215774536e-01 -1.943617314100265503e-01 1.311113238334655762e-01 -1.618611216545104980e-01 -8.201432973146438599e-02 7.684724777936935425e-02
-1.558063030242919922e-01 5.776272341609001160e-02 3.162474334239959717e-01 -1.112224161624908447e-01 -2.229699045419692993e-01 -6.632924079895019531e-02 4.132809489965438843e-02 -1.425304561853408813e-01 -8.109165355563163757e-03 2.627725005149841309e-01 -2.834319174289703369e-01 1.840889304876327515e-01 -1.448692083358764648e-01 -1.180938258767127991e-02 -1.680559813976287842e-01 7.076310366392135620e-02 1.108313426375389099e-01 -1.376146674156188965e-01 1.885693334043025970e-02 -2.701192796230316162e-01 -1.617284268140792847e-01 1.799875646829605103e-01 -5.355754494667053223e-02 -1.596331000328063965e-01 1.132409945130348206e-01 -1.721823364496231079e-01 4.234959483146667480e-01 -2.173391878604888916e-01 -4.826257377862930298e-02 -2.755386233329772949e-01 -7.288309931755065918e-02 -4.571890830993652344e-02
5.992560088634490967e-02 -1.229253411293029785e-01 3.442116975784301758e-01 -6.424995511770248413e-02 1.070893853902816772e-01 1.801239885389804840e-02 -3.768296837806701660e-01 6.524062156677246094e-02 1.699850261211395264e-01 4.392248019576072693e-02 -6.420996040105819702e-02 -3.121328055858612061e-01 1.015236526727676392e-01 -5.500590801239013672e-02 -4.435996338725090027e-02 -2.359300255775451660e-01 1.092352624982595444e-02 2.051067054271697998e-01 4.651690647006034851e-02 -3.851188123226165771e-01 -5.299196019768714905e-02 4.449976384639739990e-01 1.411028858274221420e-02 -2.402917146682739258e-01 -1.400679349899291992e-02 -1.191368475556373596e-01 -6.455920636653900146e-02 -1.584724336862564087e-01 -1.410360354930162430e-02 -5.661946255713701248e-03 1.123936939984560013e-02 4.283044114708900452e-02
1.189983338117599487e-01 -1.325162798166275024e-01 3.059560991823673248e-02 -2.190496027469635010e-01 -2.095889896154403687e-01 -7.902526110410690308e-02 -2.921332418918609619e-01 -5.379635840654373169e-02 7.286866009235382080e-02 8.031912893056869507e-02 -1.272509545087814331e-01 -1.352053321897983551e-02 -4.215915799140930176e-01 1.234007105231285095e-01 2.054942697286605835e-01 -2.487971782684326172e-01 3.767930865287780762e-01 2.179525941610336304e-01 4.387604445219039917e-02 -4.797767847776412964e-02 2.103385031223297119e-01 -4.743045940995216370e-02 3.511925414204597473e-02 1.175735145807266235e-01 9.095667302608489990e-02 -1.642766892910003662e-01 7.411118131130933762e-03 -3.605308532714843750e-01 1.801647543907165527e-01 2.493823878467082977e-02 -4.448050260543823242e-02 -1.051493082195520401e-02
-1.759812682867050171e-01 -2.049221396446228027e-01 1.298585981130599976e-01 -2.912498414516448975e-01 8.635896444320678711e-02 -6.532830744981765747e-02 -2.893668115139007568e-01 -9.553539752960205078e-02 -1.825203597545623779e-01 1.610594242811203003e-01 -1.302312910556793213e-01 -1.001533344388008118e-01 -1.061677783727645874e-01 5.377618595957756042e-02 2.527556717395782471e-01 9.695239365100860596e-02 2.987039983272552490e-01 7.247152179479598999e-02 -2.452075481414794922e-02 -4.456070810556411743e-02 1.570931077003479004e-01 2.351524531841278076e-01 2.729298770427703857e-01 -2.123582214117050171e-01 2.750280499458312988e-01 5.004426464438438416e-02 -1.802681758999824524e-02 -8.361830562353134155e-02 -2.968944311141967773e-01 -1.835883110761642456e-01 1.619130522012710571e-01 -1.300595700740814209e-01
5.294463783502578735e-02 -5.062467232346534729e-02 2.264205068349838257e-01 4.259177669882774353e-02 1.887241303920745850e-01 2.449098974466323853e-01 -1.170002520084381104e-01 -1.661104410886764526e-01 -1.145285740494728088e-01 3.016497492790222168e-01 -5.945239961147308350e-02 -2.609852850437164307e-01 -2.786586284637451172e-01 8.670216053724288940e-02 1.852804608643054962e-02 1.445918232202529907e-01 2.201512753963470459e-01 1.018765494227409363e-01 -8.819667249917984009e-02 -2.781876027584075928e-01 -1.583044826984405518e-01 2.560815513134002686e-01 -4.128493741154670715e-02 8.013510704040527344e-02 2.470216006040573120e-01 2.836122922599315643e-02 -3.749597817659378052e-02 4.179981537163257599e-03 4.452182948589324951e-01 -1.475886534899473190e-02 -1.213437989354133606e-01 5.756426230072975159e-02
1.273865401744842529e-01 1.044806614518165588e-01 1.981350332498550415e-01 -1.686179265379905701e-02 2.670190632343292236e-01 -4.370173439383506775e-02 -3.590404093265533447e-01 2.000895515084266663e-02 -1.658876053988933563e-02 2.270460873842239380e-01 -9.439896792173385620e-02 1.081915497779846191e-01 8.325585164129734039e-03 4.353757202625274658e-01 5.303978454321622849e-03 -3.678346872329711914e-01 1.021562367677688599e-01 2.298436127603054047e-02 -1.527522653341293335e-01 -1.781621426343917847e-01 1.035959124565124512e-01 2.591263353824615479e-01 1.183976680040359497e-01 -2.426942586898803711e-01 -2.069150097668170929e-03 -1.128557771444320679e-01 3.248669579625129700e-02 -3.892127051949501038e-02 9.888242185115814209e-02 -2.335239499807357788e-01 -1.763131171464920044e-01 7.653120160102844238e-02
8.701844140887260437e-03 -2.622280716896057129e-01 1.241047829389572144e-01 1.145083606243133545e-01 -8.115183562040328979e-02 1.507098525762557983e-01 -4.817017614841461182e-01 -1.499454230070114136e-01 -2.659209072589874268e-01 7.521341741085052490e-02 -4.628143087029457092e-02 2.127445489168167114e-01 -6.212505325675010681e-02 2.634942829608917236e-01 2.079312922433018684e-03 1.660106778144836426e-01 -1.146991178393363953e-02 9.015166759490966797e-02 -1.045860946178436279e-01 -3.911441266536712646e-01 1.999782957136631012e-02 3.089617751538753510e-02 -1.574492007493972778e-01 -1.452552378177642822e-01 7.702604681253433228e-02 6.396263837814331055e-02 1.878197789192199707e-01 -1.796501874923706055e-01 -2.183217257261276245e-01 -1.607499718666076660e-01 -7.731589674949645996e-02 1.330761164426803589e-01
3.036049194633960724e-02 -6.020158063620328903e-03 1.644079536199569702e-01 -7.254348695278167725e-02 9.288863092660903931e-02 1.374247521162033081e-01 -5.738768577575683594e-01 7.000281661748886108e-02 -4.411491006612777710e-02 1.738365143537521362e-01 -5.123687162995338440e-02 3.506209552288055420e-01 2.021458186209201813e-02 1.335889250040054321e-01 1.857606768608093262e-01 -4.399604797363281250e-01 -1.223145350813865662e-01 -1.084453985095024109e-01 1.508329249918460846e-02 -1.090756431221961975e-01 9.414202719926834106e-02 2.315452992916107178e-01 9.896287694573402405e-03 -1.637492626905441284e-01 -9.711369127035140991e-02 -2.741407835856080055e-03 1.991149634122848511e-01 -4.322088509798049927e-02 -6.250360608100891113e-02 -3.063451498746871948e-02 1.210492923855781555e-01 -4.756610840559005737e-02
1.580290645360946655e-01 -3.194732218980789185e-02 9.454014152288436890e-02 -2.209906876087188721e-01 6.885673850774765015e-02 -1.575074420543387532e-04 -5.692147836089134216e-02 -8.996725827455520630e-02 -3.728701174259185791e-02 1.689710915088653564e-01 -1.354073882102966309e-01 1.039677299559116364e-02 -1.339899003505706787e-01 -2.972068078815937042e-02 1.069242134690284729e-01 6.484577059745788574e-02 2.350697219371795654e-01 2.593871578574180603e-02 -1.250214278697967529e-01 5.024739354848861694e-02 -1.852457821369171143e-01 5.505498051643371582e-01 5.405958369374275208e-02 1.062916070222854614e-01 2.852656841278076172e-01 -2.073522210121154785e-01 2.379417717456817627e-01 -6.173834949731826782e-02 -2.717072889208793640e-02 -1.386257112026214600e-01 4.321749210357666016e-01 -6.308034528046846390e-03
2.103952616453170776e-01 -1.831966340541839600e-01 2.539417147636413574e-02 1.141804680228233337e-01 -1.889906376600265503e-01 -1.958383917808532715e-01 -3.121597766876220703e-01 -1.477247774600982666e-01 1.086491718888282776e-01 1.514084264636039734e-02 -1.482940465211868286e-01 1.252360641956329346e-01 -7.692982256412506104e-02 2.971838712692260742e-01 2.225153334438800812e-02 4.134232643991708755e-03 -4.704527556896209717e-02 9.355401992797851562e-02 9.493727982044219971e-02 -2.327182888984680176e-01 -9.765893220901489258e-02 3.855522274971008301e-01 -6.076921522617340088e-02 -1.849138140678405762e-01 1.815988570451736450e-01 -2.067915797233581543e-01 -1.728190928697586060e-01 -3.407281339168548584e-01 7.105291634798049927e-02 3.993380442261695862e-02 4.160765092819929123e-03 -2.685565352439880371e-01
-2.729616127908229828e-02 -5.247668921947479248e-02 4.037137627601623535e-01 2.337683737277984619e-02 2.050561308860778809e-01 2.102373987436294556e-01 -7.763543725013732910e-02 -1.445050835609436035e-01 7.773161679506301880e-02 1.820663362741470337e-01 -3.489915430545806885e-01 -4.903576895594596863e-02 -2.748242914676666260e-01 2.185100317001342773e-01 -1.271512359380722046e-01 -3.455737605690956116e-02 -6.449387222528457642e-02 -1.409855037927627563e-01 6.673593819141387939e-02 5.051499605178833008e-02 -7.231184095144271851e-02 1.734443008899688721e-01 -1.234342679381370544e-01 -1.124252378940582275e-01 -1.755715608596801758e-01 4.627324640750885010e-02 9.966220706701278687e-02 -4.096583127975463867e-01 -4.106666520237922668e-02 -2.123891413211822510e-01 7.866627722978591919e-02 -2.405290305614471436e-01
-1.975266337394714355e-01 8.529442362487316132e-03 4.019525945186614990e-01 1.819904595613479614e-01 2.470858544111251831e-01 3.062605559825897217e-01 -1.764071434736251831e-01 -1.755543500185012817e-01 -1.172552034258842468e-01 1.472657173871994019e-01 -2.407166212797164917e-01 1.497866958379745483e-01 -1.436756700277328491e-01 1.796948611736297607e-01 -1.581085026264190674e-01 3.927041217684745789e-02 -1.190012916922569275e-01 3.592871874570846558e-02 6.758452951908111572e-02 -6.803844124078750610e-02 -1.659693270921707153e-01 3.420327901840209961e-01 -6.052082031965255737e-02 -1.558801829814910889e-01 1.313875168561935425e-01 1.226974204182624817e-01 2.632662467658519745e-02 -2.008824050426483154e-01 -2.539541423320770264e-01 -1.209119856357574463e-01 6.465747952461242676e-02 -1.866288110613822937e-02
1.776713579893112183e-01 -4.311327934265136719e-01 1.108583360910415649e-01 -3.153276816010475159e-02 7.815518230199813843e-02 -1.500248759984970093e-01 -2.169919610023498535e-01 -3.488502651453018188e-02 -3.602531924843788147e-02 2.479185909032821655e-01 1.216033995151519775e-01 6.741403136402368546e-03 -8.308272808790206909e-02 2.380238175392150879e-01 2.727840244770050049e-01 1.113661564886569977e-02 4.006481543183326721e-02 -2.485680952668190002e-02 1.046270057559013367e-01 1.557379662990570068e-01 3.065060973167419434e-01 1.773679256439208984e-01 1.852473914623260498e-01 2.900806628167629242e-02 1.663850843906402588e-01 -1.008333545178174973e-02 -8.053640276193618774e-02 -3.009572029113769531e-01 1.106250435113906860e-01 -2.355452328920364380e-01 -6.388707458972930908e-02 -2.864127159118652344e-01
9.511678665876388550e-02 1.233259886503219604e-01 2.428198307752609253e-01 5.272573232650756836e-02 2.335491403937339783e-02 6.386746466159820557e-02 -4.487231075763702393e-01 -2.947072386741638184e-01 1.129225492477416992e-01 6.162472814321517944e-02 4.575444012880325317e-02 -2.870241738855838776e-02 7.648535072803497314e-02 2.437980026006698608e-01 3.009493276476860046e-02 4.972934350371360779e-02 7.075951248407363892e-02 6.399368494749069214e-02 -6.504914909601211548e-02 -2.077508866786956787e-01 -1.151590198278427124e-01 5.249513387680053711e-01 2.370088361203670502e-02 -1.088363602757453918e-01 -6.311653554439544678e-02 -5.023935064673423767e-02 -7.052763551473617554e-02 -2.154250890016555786e-01 3.013861477375030518e-01 -3.539897128939628601e-02 1.452204436063766479e-01 -6.510076671838760376e-02
-4.081950709223747253e-02 6.167672574520111084e-02 2.440498471260070801e-01 -2.635076269507408142e-02 2.020155936479568481e-01 4.814958944916725159e-02 -3.261013925075531006e-01 8.120631426572799683e-02 -1.154059246182441711e-01 4.038887917995452881e-01 -6.673352420330047607e-02 1.372435241937637329e-01 -1.325354818254709244e-02 4.048624634742736816e-01 -4.057629778981208801e-02 -2.858934104442596436e-01 7.922908663749694824e-02 1.837714388966560364e-02 -6.550112366676330566e-02 -3.146562278270721436e-01 9.932823479175567627e-02 8.699596673250198364e-02 -1.346225291490554810e-01 -8.793197572231292725e-02 -1.581654250621795654e-01 -3.419433906674385071e-02 1.771086305379867554e-01 -1.858632415533065796e-01 -3.356916084885597229e-02 -2.834730744361877441e-01 -5.952542275190353394e-02 2.600802667438983917e-02
1.600762456655502319e-01 -7.393668591976165771e-02 1.214553788304328918e-01 3.314182907342910767e-02 4.048443585634231567e-02 -1.037470772862434387e-01 -9.248319268226623535e-02 -1.805860698223114014e-01 -1.509670913219451904e-01 2.512007653713226318e-01 -3.445690274238586426e-01 2.291473560035228729e-02 -7.489681988954544067e-02 1.754183918237686157e-01 -8.465448766946792603e-02 -2.264231890439987183e-01 -7.250869274139404297e-02 4.904802516102790833e-02 -3.616606071591377258e-02 -1.689095050096511841e-01 -1.125077754259109497e-01 2.234170585870742798e-01 -1.028508245944976807e-01 4.429094493389129639e-02 5.092886686325073242e-01 -2.944667637348175049e-01 -2.162917554378509521e-01 7.158154249191284180e-02 -1.420505046844482422e-01 -2.115153670310974121e-01 -1.874806359410285950e-02 -1.538064479827880859e-01
2.610265016555786133e-01 -2.105897217988967896e-01 5.959910526871681213e-02 -1.715039014816284180e-01 1.153496839106082916e-02 -2.862955257296562195e-02 -2.873619794845581055e-01 5.837871693074703217e-03 -1.198430582880973816e-01 7.199680060148239136e-02 -1.304510533809661865e-01 7.388020306825637817e-02 -1.794971078634262085e-01 -3.245825320482254028e-02 -4.390410333871841431e-02 -3.773222863674163818e-02 -9.514953941106796265e-02 -6.359670311212539673e-02 -5.325904488563537598e-01 -1.538465172052383423e-01 9.405513852834701538e-02 3.889865875244140625e-01 1.703906506299972534e-01 -1.425400525331497192e-01 1.451968401670455933e-01 -1.835675090551376343e-01 6.990829482674598694e-03 -9.895981103181838989e-02 3.383434144780039787e-03 -1.885703206062316895e-01 2.410656362771987915e-01 6.411969661712646484e-02
-2.153466939926147461e-01 -3.240821063518524170e-01 2.709247767925262451e-01 -1.003384515643119812e-01 1.022608671337366104e-02 -2.002515792846679688e-01 -1.006348878145217896e-01 -1.106814742088317871e-01 -1.317744404077529907e-01 3.491475284099578857e-01 -1.910075098276138306e-01 1.628391146659851074e-01 3.857602551579475403e-02 1.485937386751174927e-01 -1.823789775371551514e-01 3.568879142403602600e-02 3.574210405349731445e-01 1.399624645709991455e-01 2.736903727054595947e-01 2.404282428324222565e-02 6.471230089664459229e-02 1.964693218469619751e-01 1.774700433015823364e-01 4.296898096799850464e-02 -1.851265504956245422e-02 -1.858829110860824585e-01 -4.993804916739463806e-02 -2.206452935934066772e-01 -6.831847131252288818e-02 6.353504955768585205e-02 -1.780008822679519653e-01 -1.294498145580291748e-01
-1.976574398577213287e-02 -3.930208981037139893e-01 2.704589664936065674e-01 4.542180523276329041e-02 8.651392906904220581e-02 -1.815502196550369263e-01 -5.276448652148246765e-02 -3.971242308616638184e-01 -1.436017453670501709e-01 1.188452467322349548e-01 -2.420608997344970703e-01 8.823490142822265625e-02 -1.392133235931396484e-01 7.549751549959182739e-03 2.276168465614318848e-01 6.880088150501251221e-02 -1.008748859167098999e-01 -2.372360378503799438e-01 -4.337336868047714233e-02 -2.506435513496398926e-01 1.252899318933486938e-01 3.463204205036163330e-01 2.891409099102020264e-01 -6.039071828126907349e-02 2.605572156608104706e-02 1.147711277008056641e-01 -6.589362770318984985e-02 3.881539776921272278e-02 4.858382791280746460e-02 1.252727061510086060e-01 -6.093323696404695511e-03 7.433718536049127579e-03
-1.538661420345306396e-01 -4.039118066430091858e-02 2.129100710153579712e-01 -5.157696455717086792e-02 1.277119070291519165e-01 -8.028986304998397827e-02 -2.536174654960632324e-01 -1.842036284506320953e-02 1.716417223215103149e-01 2.547082006931304932e-01 3.964759036898612976e-02 -1.349160224199295044e-01 -2.964461743831634521e-01 3.209921121597290039e-01 -2.354117929935455322e-01 -1.077393293380737305e-01 3.603433668613433838e-01 5.059689655900001526e-02 1.226262468844652176e-02 -8.834293484687805176e-02 6.029357668012380600e-03 2.196072787046432495e-01 1.106581836938858032e-01 -2.078539133071899414e-01 2.280270606279373169e-01 -6.629621982574462891e-02 -1.586763858795166016e-01 2.885050773620605469e-01 -1.491004880517721176e-02 -5.520659685134887695e-02 1.831760108470916748e-01 -1.467234343290328979e-01
1.216614618897438049e-01 8.793098852038383484e-03 4.262083768844604492e-02 2.833396196365356445e-02 2.275308370590209961e-01 9.107024222612380981e-02 -4.118196964263916016e-01 9.040735661983489990e-02 -2.547958493232727051e-01 1.518334001302719116e-01 -5.387980118393898010e-02 7.588025182485580444e-02 -2.030608057975769043e-01 1.536856889724731445e-01 5.927517637610435486e-02 -1.001411583274602890e-02 -1.638550013303756714e-01 1.623560935258865356e-01 -2.373603731393814087e-01 -2.609516084194183350e-01 2.179224342107772827e-01 4.172129333019256592e-01 1.730754226446151733e-01 4.460999369621276855e-02 -1.596056669950485229e-01 1.674723178148269653e-01 6.638102978467941284e-02 -1.854621618986129761e-01 -4.585624206811189651e-03 -7.597114145755767822e-02 2.183039784431457520e-01 5.146316066384315491e-02
-1.882467567920684814e-01 -5.014125704765319824e-01 2.337428033351898193e-01 -1.642362326383590698e-01 1.055701747536659241e-01 1.066927518695592880e-02 -2.601255178451538086e-01 -1.266381740570068359e-01 -6.333440542221069336e-02 2.379995137453079224e-01 -3.619441762566566467e-02 -1.589283794164657593e-01 9.693771600723266602e-02 -1.214938387274742126e-01 2.445585727691650391e-01 2.950343303382396698e-02 -8.561091870069503784e-02 5.518624559044837952e-02 2.796637825667858124e-02 -1.010292023420333862e-01 2.800593078136444092e-01 3.364144861698150635e-01 8.622082322835922241e-02 2.662410959601402283e-02 -8.398696035146713257e-02 1.138305217027664185e-01 2.258570492267608643e-01 -2.441264390945434570e-01 4.893803223967552185e-02 9.490295499563217163e-02 5.008430685847997665e-03 -3.682570531964302063e-02
-1.474025472998619080e-02 -2.659004926681518555e-01 4.979023337364196777e-01 1.691601276397705078e-01 7.470609992742538452e-02 1.411494519561529160e-02 2.276223897933959961e-02 -1.636711359024047852e-01 -1.719404757022857666e-01 1.087457239627838135e-01 -2.763618826866149902e-01 2.332528680562973022e-01 -2.070415765047073364e-01 -4.374233633279800415e-02 1.290435045957565308e-01 8.309262245893478394e-02 5.554974079132080078e-02 4.008017946034669876e-03 2.081505656242370605e-01 1.800661534070968628e-01 1.301210932433605194e-02 3.058411180973052979e-01 -2.039984464645385742e-01 -3.524407446384429932e-01 5.608366802334785461e-03 2.490013279020786285e-02 3.088916279375553131e-02 -9.822257608175277710e-02 -1.144419312477111816e-01 -1.082798913121223450e-01 4.697576537728309631e-02 4.786899685859680176e-02
6.440272182226181030e-02 -2.813701629638671875e-01 2.936325669288635254e-01 -1.383194774389266968e-01 -3.942643105983734131e-02 1.831617951393127441e-01 -3.610359132289886475e-01 -1.251640170812606812e-01 2.329222857952117920e-01 2.070231586694717407e-01 2.578293383121490479e-01 -5.917483568191528320e-02 -6.235865876078605652e-02 5.941398441791534424e-02 4.207593575119972229e-02 1.697339490056037903e-02 3.777876868844032288e-02 -4.994757473468780518e-03 9.785169735550880432e-03 1.882704198360443115e-01 -1.627981662750244141e-01 3.675789237022399902e-01 1.214233040809631348e-01 9.424629062414169312e-02 7.401411980390548706e-02 -6.827528029680252075e-02 -1.861159652471542358e-01 -3.235806524753570557e-01 -8.879091590642929077e-03 -4.662621393799781799e-02 -5.266657844185829163e-02 -2.773120701313018799e-01
8.427767083048820496e-03 1.470608562231063843e-01 8.883072435855865479e-02 4.134103283286094666e-02 -1.532605439424514771e-01 -3.703639656305313110e-02 -1.766409426927566528e-01 -2.178235799074172974e-01 -3.153901919722557068e-02 2.540037631988525391e-01 -1.973453164100646973e-01 3.931647166609764099e-02 -4.798175394535064697e-01 2.001277059316635132e-01 2.086203098297119141e-01 8.850193768739700317e-02 3.641626611351966858e-02 -8.340521156787872314e-02 -1.774756014347076416e-01 -1.739369630813598633e-01 -1.209006309509277344e-01 3.574744164943695068e-01 -2.890360355377197266e-01 -1.315367370843887329e-01 -7.960793375968933105e-02 -5.163542181253433228e-02 2.295018136501312256e-01 -3.668034821748733521e-02 1.867700815200805664e-01 -4.022284224629402161e-02 -7.165092974901199341e-02 1.400716155767440796e-01
6.941246986389160156e-02 -2.372023612260818481e-01 3.983623683452606201e-01 -2.989798784255981445e-01 2.050550729036331177e-01 -1.137735098600387573e-01 -2.636428475379943848e-01 -6.618673354387283325e-02 -1.246235072612762451e-01 8.461488783359527588e-02 4.974623024463653564e-02 1.752664297819137573e-01 -6.333598494529724121e-02 -8.413027971982955933e-03 -2.048901319503784180e-01 1.523457169532775879e-01 2.434090077877044678e-01 -2.157264389097690582e-02 3.490656241774559021e-02 -1.860921680927276611e-01 -5.998960137367248535e-02 1.122653037309646606e-01 3.554807603359222412e-01 -1.607312113046646118e-01 -1.222863197326660156e-01 9.334778040647506714e-02 2.026949226856231689e-01 -1.423000693321228027e-01 1.181516945362091064e-01 1.375242918729782104e-01 1.056602224707603455e-01 -2.092744410037994385e-01
2.195022851228713989e-01 -8.506824076175689697e-02 3.567452728748321533e-01 -1.762229204177856445e-01 -1.016288176178932190e-01 3.946470469236373901e-02 -4.146519601345062256e-01 -1.005650460720062256e-01 -1.282795071601867676e-01 1.028379332274198532e-02 -2.408708930015563965e-01 -6.305731832981109619e-02 -1.963036507368087769e-01 -1.114143878221511841e-01 -1.100964173674583435e-01 -2.244672179222106934e-01 -2.062920033931732178e-01 -2.305500954389572144e-01 -1.914723366498947144e-01 -1.280612349510192871e-01 1.644589304924011230e-01 3.496776521205902100e-01 2.437292635440826416e-01 1.046495586633682251e-01 5.309267900884151459e-03 4.301079735159873962e-02 1.187215372920036316e-01 1.788344979286193848e-02 4.287686198949813843e-02 -4.585790634155273438e-02 3.797744214534759521e-02 -1.009418815374374390e-01
-2.439748346805572510e-01 -1.771202236413955688e-01 -2.389144897460937500e-01 4.432883113622665405e-02 9.573108516633510590e-03 4.466784000396728516e-02 -3.064244687557220459e-01 -1.150570213794708252e-01 -1.758683323860168457e-01 -1.941057443618774414e-01 -2.207215130329132080e-01 2.482809685170650482e-02 1.078822184354066849e-02 1.847362518310546875e-01 -1.962089352309703827e-02 2.786131203174591064e-02 8.100327849388122559e-02 -5.977638810873031616e-02 -2.725500613451004028e-02 -2.736792862415313721e-01 1.803145557641983032e-01 3.959110379219055176e-01 2.082423865795135498e-01 -2.411058396100997925e-01 -6.553293019533157349e-02 -2.856938242912292480e-01 1.318462006747722626e-02 -2.362546622753143311e-01 -2.247545719146728516e-01 -5.974246934056282043e-02 7.009875774383544922e-02 1.002753749489784241e-01
-1.873754709959030151e-02 -4.045158326625823975e-01 6.212759763002395630e-02 -1.718274801969528198e-01 1.712292730808258057e-01 -1.575564616359770298e-03 -2.262566238641738892e-01 -2.510002851486206055e-01 -1.173723489046096802e-01 1.838449835777282715e-01 8.182051032781600952e-02 -4.745961166918277740e-03 -4.477494582533836365e-02 1.519958078861236572e-01 1.988266706466674805e-01 6.262274831533432007e-02 9.593253582715988159e-02 9.011659771203994751e-02 7.974405586719512939e-02 -1.084075346589088440e-01 1.643759012222290039e-01 3.929992318153381348e-01 3.224904537200927734e-01 -1.290965080261230469e-01 3.880766779184341431e-02 1.250687241554260254e-01 2.018176764249801636e-01 3.229379653930664062e-02 -2.025620341300964355e-01 -2.292606234550476074e-01 -1.913371533155441284e-01 -9.782753139734268188e-02
-2.205048352479934692e-01 8.750365674495697021e-02 2.583782970905303955e-01 2.399520203471183777e-02 -1.342248618602752686e-01 -1.249088644981384277e-01 -1.650242656469345093e-01 -1.327777355909347534e-01 2.189580164849758148e-02 3.496224582195281982e-01 -3.151465356349945068e-01 3.299416899681091309e-01 -2.819909453392028809e-01 2.166300117969512939e-01 -1.057614460587501526e-01 -7.614854723215103149e-02 8.863513916730880737e-02 4.048160836100578308e-02 2.476013600826263428e-01 1.047514379024505615e-01 -2.036562561988830566e-02 4.063333943486213684e-02 7.383464276790618896e-02 2.555273845791816711e-02 6.668906658887863159e-02 -3.385711014270782471e-01 1.589975692331790924e-02 -2.033930271863937378e-01 -1.004437059164047241e-01 -7.985251396894454956e-02 4.725433513522148132e-02 -2.328865081071853638e-01
2.355147600173950195e-01 1.197558045387268066e-01 1.333308219909667969e-01 1.088352203369140625e-01 1.970456391572952271e-01 -4.763707146048545837e-02 -3.879699110984802246e-01 -8.343163132667541504e-02 -1.650692224502563477e-01 -3.548127831891179085e-03 3.255646303296089172e-02 4.642110317945480347e-02 -1.620915830135345459e-01 1.662988066673278809e-01 2.331508994102478027e-01 -1.931053549051284790e-01 2.453824728727340698e-01 -1.163218170404434204e-01 -1.333450824022293091e-01 -3.105913996696472168e-01 7.160100340843200684e-02 1.916606724262237549e-02 -8.245199918746948242e-02 -3.040101826190948486e-01 9.111572057008743286e-02 -1.001834645867347717e-01 -2.008522897958755493e-01 -3.080881834030151367e-01 4.188800975680351257e-02 -1.230718493461608887e-01 2.504310309886932373e-01 -4.066362977027893066e-03
-2.301680445671081543e-01 -1.095948219299316406e-01 8.509320765733718872e-02 -2.461274713277816772e-01 7.506643235683441162e-02 -1.028316989541053772e-01 -4.171636104583740234e-01 2.374719455838203430e-02 -7.106633484363555908e-02 -1.615457385778427124e-01 1.964567787945270538e-02 6.313415244221687317e-03 -4.557815566658973694e-02 1.211710497736930847e-01 8.754634112119674683e-02 -2.256675064563751221e-01 1.290423870086669922e-01 -4.473394155502319336e-02 7.190941274166107178e-02 -1.563789546489715576e-01 2.266259491443634033e-01 2.244189828634262085e-01 -3.541713580489158630e-02 5.999551340937614441e-02 3.211755752563476562e-01 -3.528454303741455078e-01 1.542718112468719482e-01 -2.730569243431091309e-01 -2.432483881711959839e-01 1.464308053255081177e-01 3.217697888612747192e-02 -8.339047431945800781e-02
-5.808847770094871521e-02 -2.537661790847778320e-01 2.419818341732025146e-01 -6.645414978265762329e-02 -9.272976964712142944e-02 -3.558529540896415710e-02 -3.102934658527374268e-01 -8.534939587116241455e-02 1.641922863200306892e-03 2.497358433902263641e-02 -3.301135897636413574e-01 -2.100594574585556984e-03 -3.613163828849792480e-01 -3.246789425611495972e-02 2.342381775379180908e-01 3.216229844838380814e-03 2.703378498554229736e-01 -7.291470188647508621e-03 3.560376465320587158e-01 1.710902154445648193e-01 5.578382685780525208e-02 9.605842642486095428e-03 -6.127225607633590698e-02 1.017571464180946350e-01 1.565378159284591675e-01 -1.176087036728858948e-01 2.335170805454254150e-01 -3.194264322519302368e-02 8.179460465908050537e-02 -3.026424348354339600e-01 -1.431104391813278198e-01 -2.459712140262126923e-02
4.848504438996315002e-02 -1.106131598353385925e-01 3.350956439971923828e-01 -1.347412914037704468e-01 -1.410104185342788696e-01 1.104512512683868408e-01 -2.880781590938568115e-01 -1.175143122673034668e-01 -1.958990842103958130e-02 7.068731635808944702e-02 -2.061887532472610474e-01 -3.588325381278991699e-01 -1.174682676792144775e-01 2.263104170560836792e-01 1.746941171586513519e-02 -2.893514465540647507e-04 1.101984307169914246e-01 -1.481497734785079956e-01 -6.061371415853500366e-02 -4.324715211987495422e-02 2.268463373184204102e-01 1.114735156297683716e-01 -8.687899261713027954e-02 7.500824984163045883e-03 1.539297401905059814e-01 -3.531194329261779785e-01 3.785740435123443604e-01 -1.003015935420989990e-01 2.357249408960342407e-01 1.018802076578140259e-02 1.863098889589309692e-02 -1.232973337173461914e-01
-3.499653935432434082e-02 -1.560105979442596436e-01 3.750417530536651611e-01 -2.467276304960250854e-01 -3.369031101465225220e-02 1.409843713045120239e-01 -2.450659573078155518e-01 -3.451934829354286194e-02 1.482798308134078979e-01 5.123302713036537170e-02 -2.715889811515808105e-01 5.045459419488906860e-02 -1.962521970272064209e-01 5.957260727882385254e-02 2.222967743873596191e-01 1.182299852371215820e-01 -3.438304364681243896e-02 3.614006191492080688e-02 -2.602826952934265137e-01 1.181002929806709290e-01 1.335049513727426529e-02 1.336319148540496826e-01 2.722370624542236328e-01 1.947113573551177979e-01 -1.017093062400817871e-01 -4.334629047662019730e-03 -2.413507997989654541e-01 -3.184414207935333252e-01 -5.114798247814178467e-02 -1.875892281532287598e-01 -4.914159327745437622e-02 -2.445092201232910156e-01
1.013714149594306946e-01 -9.974970668554306030e-02 4.161692410707473755e-02 1.221276819705963135e-02 1.314616501331329346e-01 -8.415738493204116821e-02 -3.830131292343139648e-01 -3.833701014518737793e-01 5.990099534392356873e-02 -1.866241171956062317e-02 -6.438858807086944580e-02 5.436979234218597412e-02 -2.228240966796875000e-01 1.932294070720672607e-01 -4.292781278491020203e-02 5.642725154757499695e-02 1.599506884813308716e-01 -5.934020504355430603e-02 -1.808995604515075684e-01 2.477511577308177948e-02 -9.296365827322006226e-02 3.277815878391265869e-01 1.377906203269958496e-01 3.993185460567474365e-01 7.884565740823745728e-02 -4.059989936649799347e-03 2.735075950622558594e-01 -2.381654083728790283e-01 -6.339116394519805908e-02 -8.340463042259216309e-03 1.953362524509429932e-01 1.408124566078186035e-01
1.724793226458132267e-03 -2.905480265617370605e-01 -1.843221485614776611e-02 -3.766161389648914337e-03 -7.180029898881912231e-02 1.660502701997756958e-02 -3.637961447238922119e-01 -1.360406577587127686e-01 -1.280398666858673096e-01 8.724332600831985474e-02 3.503799671307206154e-03 8.160469681024551392e-02 -8.731520920991897583e-02 1.433626711368560791e-01 3.650852143764495850e-01 5.284218117594718933e-02 2.583718597888946533e-01 3.110051341354846954e-02 -1.135317981243133545e-01 1.288911700248718262e-01 2.379309237003326416e-01 3.404511511325836182e-01 7.698855549097061157e-02 7.833610288798809052e-03 8.217441849410533905e-03 -1.572329998016357422e-01 -2.276339009404182434e-02 -1.821150928735733032e-01 -1.301614642143249512e-01 -6.033946573734283447e-02 -3.286693990230560303e-01 -3.181087374687194824e-01
-1.785903275012969971e-01 1.284728944301605225e-01 8.656917512416839600e-02 -5.478923022747039795e-02 7.148784399032592773e-02 1.578988879919052124e-01 -4.307548105716705322e-01 -1.501583009958267212e-01 -1.643318682909011841e-01 1.461161524057388306e-01 -9.805811196565628052e-02 -3.808003850281238556e-03 -1.136569306254386902e-01 2.780267298221588135e-01 2.207453548908233643e-02 5.321057140827178955e-02 -7.231213152408599854e-02 2.822230756282806396e-01 1.419800370931625366e-01 -1.954460740089416504e-01 2.055120170116424561e-01 2.900432944297790527e-01 -2.016353607177734375e-01 4.089108109474182129e-01 2.246195077896118164e-02 4.861520603299140930e-02 -7.758281379938125610e-02 1.181305274367332458e-01 1.648340746760368347e-02 4.337514564394950867e-02 2.108092904090881348e-01 -6.743125617504119873e-02
-1.494245529174804688e-01 -6.086597219109535217e-02 2.279545068740844727e-01 -1.941015869379043579e-01 1.216566786170005798e-01 9.265155345201492310e-02 -3.538568913936614990e-01 1.331553701311349869e-02 -1.736562103033065796e-01 1.026564165949821472e-01 -3.719211369752883911e-02 -1.370010673999786377e-01 -3.514131307601928711e-01 2.589038014411926270e-01 -5.442137643694877625e-02 -6.746535748243331909e-02 1.895284205675125122e-01 -8.507481962442398071e-02 2.118753492832183838e-01 -2.293482981622219086e-02 2.149406969547271729e-01 2.039395123720169067e-01 3.148481845855712891e-01 1.826185546815395355e-02 -5.171565711498260498e-02 6.184509838931262493e-04 -1.138925775885581970e-01 8.417340368032455444e-02 -6.984265893697738647e-02 -1.149182692170143127e-01 1.741518676280975342e-01 -3.601319789886474609e-01
-5.262782797217369080e-02 -3.056609630584716797e-01 1.828318834304809570e-01 1.247528567910194397e-01 -6.013016775250434875e-02 -5.804242566227912903e-02 -2.173477262258529663e-01 -3.514863550662994385e-02 -2.819671481847763062e-02 2.181356996297836304e-01 -6.530711799860000610e-02 1.814384013414382935e-01 -1.141681894659996033e-01 3.419143557548522949e-01 1.288501471281051636e-01 2.187243849039077759e-01 1.449302944820374250e-04 -6.458500772714614868e-02 2.601201832294464111e-01 -1.186069175601005554e-01 3.686534240841865540e-02 1.975727826356887817e-01 2.117367647588253021e-02 -2.951774280518293381e-03 1.651420593261718750e-01 -3.436225354671478271e-01 3.554349765181541443e-02 -5.994648858904838562e-02 1.432985812425613403e-01 -2.363351136445999146e-01 3.738025426864624023e-01 1.622666418552398682e-01
3.640168309211730957e-01 -1.125125586986541748e-01 6.733713299036026001e-02 1.127166822552680969e-01 -1.631847955286502838e-02 -1.383293867111206055e-01 -2.975249886512756348e-01 -5.165546666830778122e-03 3.401093930006027222e-02 6.538383662700653076e-02 -1.601852923631668091e-01 5.962262395769357681e-03 -3.958477079868316650e-01 2.701748311519622803e-01 3.003510646522045135e-02 -8.922293037176132202e-02 -8.923695981502532959e-02 7.434894144535064697e-02 1.108858212828636169e-01 -4.954771697521209717e-02 -1.861551702022552490e-01 2.363268584012985229e-01 -1.795215010643005371e-01 -2.299486100673675537e-01 -7.842008769512176514e-02 1.731643266975879669e-02 -2.154048085212707520e-01 -3.684046268463134766e-01 1.136229410767555237e-01 -5.059691146016120911e-02 2.703894674777984619e-02 -2.265888154506683350e-01
1.876156181097030640e-01 -9.293909370899200439e-02 3.903876617550849915e-02 -6.044374778866767883e-02 -8.777715265750885010e-02 -1.615004241466522217e-01 -3.044222891330718994e-01 -1.090242862701416016e-01 1.133735179901123047e-01 2.071632444858551025e-02 -1.853640526533126831e-01 -1.317432969808578491e-01 -9.067502617835998535e-02 5.422582104802131653e-02 9.927314519882202148e-02 6.156043149530887604e-03 6.100001931190490723e-02 8.816279470920562744e-02 2.531385719776153564e-01 -3.169432580471038818e-01 -1.233511939644813538e-01 3.506195545196533203e-01 -8.716502040624618530e-02 -2.011829465627670288e-01 -7.772840559482574463e-02 -2.520014345645904541e-01 -2.703025192022323608e-02 -4.136696457862854004e-01 -2.223468422889709473e-01 6.966535001993179321e-03 9.177457541227340698e-02 -2.550057470798492432e-01
-1.988397091627120972e-01 -3.434685170650482178e-01 8.122279495000839233e-02 -2.885797321796417236e-01 1.389043480157852173e-01 -4.513806477189064026e-02 -2.575652897357940674e-01 -2.700440585613250732e-01 -1.570965349674224854e-01 2.416859567165374756e-01 -1.170149892568588257e-01 5.795773863792419434e-02 -4.534607827663421631e-01 7.841933518648147583e-02 2.009467035531997681e-01 -8.326057344675064087e-02 9.506550431251525879e-02 -1.073288917541503906e-01 7.358905673027038574e-02 -7.900057733058929443e-02 9.761576354503631592e-02 -5.555406585335731506e-02 1.672480814158916473e-02 -6.844551116228103638e-02 -2.587117813527584076e-02 -1.541873216629028320e-01 9.448903053998947144e-02 -4.062799736857414246e-02 -1.717210710048675537e-01 9.465679526329040527e-02 -2.947396039962768555e-01 -1.505181640386581421e-01
-1.802374571561813354e-01 -1.467711627483367920e-01 1.610193401575088501e-01 -4.236014187335968018e-01 -1.980218142271041870e-01 8.984830230474472046e-02 -4.133241176605224609e-01 -2.707072161138057709e-02 1.284979134798049927e-01 1.773292869329452515e-01 -3.129818141460418701e-01 -2.715771086513996124e-02 -2.625005245208740234e-01 1.876964718103408813e-01 9.790520370006561279e-02 4.064869880676269531e-02 2.019260525703430176e-01 -1.168033480644226074e-01 -5.640608817338943481e-02 -1.149618774652481079e-01 1.339873820543289185e-01 1.777236163616180420e-01 -8.229841291904449463e-02 4.897636920213699341e-02 -6.784497201442718506e-02 8.065020292997360229e-02 -1.595348715782165527e-01 -8.528608083724975586e-02 1.461963504552841187e-01 2.418048083782196045e-01 8.048269152641296387e-02 6.897171493619680405e-03
4.966255743056535721e-03 -6.819862127304077148e-02 1.469835340976715088e-01 1.771128773689270020e-01 5.033280253410339355e-01 3.989123553037643433e-02 -1.364053934812545776e-01 -2.000712007284164429e-01 1.503411866724491119e-02 2.936255931854248047e-01 -2.082397639751434326e-01 5.059085320681333542e-03 -2.521785497665405273e-01 4.141646027565002441e-01 1.930354721844196320e-02 -3.631984815001487732e-02 3.159936144948005676e-02 4.113238677382469177e-02 2.911714017391204834e-01 1.328079551458358765e-01 8.806259930133819580e-02 8.309342712163925171e-02 -1.070609316229820251e-01 -2.016697824001312256e-01 1.440276764333248138e-02 9.030126966536045074e-03 1.859835833311080933e-01 3.572971327230334282e-03 2.249288111925125122e-01 2.517910674214363098e-02 4.198805987834930420e-02 4.851244390010833740e-02
2.343727946281433105e-01 4.347425326704978943e-02 6.755951046943664551e-02 2.282840386033058167e-02 1.579140871763229370e-01 -8.667295798659324646e-03 -4.211443364620208740e-01 -4.072879999876022339e-02 -1.906979531049728394e-01 1.922385543584823608e-01 -8.237060904502868652e-02 2.425673007965087891e-01 9.935041517019271851e-02 3.023236691951751709e-01 2.099127322435379028e-01 -1.427557021379470825e-01 9.197996556758880615e-02 1.044806540012359619e-01 -2.496353723108768463e-02 -3.380344212055206299e-01 -1.055395696312189102e-03 2.429497838020324707e-01 -3.966364078223705292e-03 -1.970808357000350952e-01 -6.912803649902343750e-02 -1.378461569547653198e-01 9.703150391578674316e-02 -3.245045840740203857e-01 1.831038892269134521e-01 -1.437776088714599609e-01 -6.359900580719113350e-04 6.749338656663894653e-02
2.761962115764617920e-01 -1.423701941967010498e-01 6.208283081650733948e-02 -5.366937071084976196e-02 -9.281015396118164062e-02 3.696744143962860107e-02 -3.348778784275054932e-01 1.099815219640731812e-01 7.631914317607879639e-02 1.499236077070236206e-01 -2.222732007503509521e-01 -9.040559828281402588e-02 -8.713158965110778809e-02 7.521510869264602661e-02 1.202327981591224670e-01 -1.045409217476844788e-01 7.640305161476135254e-02 6.089392304420471191e-02 3.950745165348052979e-01 -2.874287068843841553e-01 -4.940214008092880249e-02 4.114499986171722412e-01 -1.554465591907501221e-01 -1.350205838680267334e-01 -6.496487557888031006e-02 -1.838343888521194458e-01 -1.433864235877990723e-01 -2.182319909334182739e-01 -1.316451281309127808e-01 1.499620825052261353e-01 6.659189611673355103e-02 -1.585992276668548584e-01
1.258372515439987183e-01 -2.892731726169586182e-01 2.302552014589309692e-01 -1.906770318746566772e-01 2.216119021177291870e-01 -5.318921804428100586e-02 -3.873580694198608398e-01 -1.342663466930389404e-01 -1.923407018184661865e-01 1.245538890361785889e-01 -4.684620536863803864e-03 -5.519534926861524582e-03 -2.533029019832611084e-01 -2.391952276229858398e-02 -2.743871510028839111e-01 -1.912774518132209778e-02 -9.131823480129241943e-02 -3.661834448575973511e-02 2.062971703708171844e-02 -1.328034400939941406e-01 1.348860561847686768e-01 1.668713837862014771e-01 1.007361635565757751e-01 1.201348006725311279e-02 7.032483071088790894e-02 -2.878597974777221680e-01 3.151180744171142578e-01 -1.582917124032974243e-01 -2.504230141639709473e-01 1.805572658777236938e-01 -5.364304780960083008e-02 6.096827611327171326e-02
-5.090056732296943665e-02 -1.875628978013992310e-01 3.099184036254882812e-01 -1.471978574991226196e-01 -6.420762836933135986e-02 -1.785928606986999512e-01 -2.092723846435546875e-01 -8.819342404603958130e-02 -5.857154354453086853e-02 -1.908315271139144897e-01 2.605318836867809296e-02 -6.413047760725021362e-02 -1.708750277757644653e-01 9.402253478765487671e-02 -1.379992961883544922e-01 -9.344917535781860352e-02 6.430459022521972656e-02 -6.748993415385484695e-03 -2.465763688087463379e-02 -2.148304432630538940e-01 4.038282036781311035e-01 2.407262921333312988e-01 1.429139673709869385e-01 -9.669386781752109528e-03 2.816798686981201172e-01 -1.941045969724655151e-01 1.123479977250099182e-01 -3.030299246311187744e-01 -3.172218799591064453e-01 7.244004309177398682e-02 6.775285303592681885e-02 -1.484777033329010010e-01
9.408338367938995361e-02 2.909617125988006592e-02 3.933944180607795715e-02 -1.166297122836112976e-01 -2.098179906606674194e-01 -1.683278977870941162e-01 -2.811962962150573730e-01 -5.760327726602554321e-02 1.240866556763648987e-01 1.028911694884300232e-01 -2.442976832389831543e-01 -6.547717005014419556e-02 1.209011487662792206e-02 1.141293719410896301e-01 1.506594121456146240e-01 -1.209210157394409180e-01 5.397411528974771500e-03 -5.442363675683736801e-03 3.897641301155090332e-01 -4.715364873409271240e-01 5.462968349456787109e-02 4.174704253673553467e-01 -6.845273822546005249e-02 -9.209696203470230103e-02 2.144432812929153442e-02 -2.058709561824798584e-01 -2.085939981043338776e-02 -1.548777222633361816e-01 -1.921503096818923950e-01 -5.688669532537460327e-02 4.061856493353843689e-02 -7.830829173326492310e-02
6.348095089197158813e-02 -1.465379744768142700e-01 2.463133335113525391e-01 -6.816560775041580200e-02 1.253639161586761475e-01 -2.565651200711727142e-02 6.672599911689758301e-02 -3.062050640583038330e-01 5.526086688041687012e-02 -2.293019741773605347e-02 -2.502411603927612305e-01 -1.752366870641708374e-01 -1.794239729642868042e-01 1.393457353115081787e-01 6.926102098077535629e-03 1.548065841197967529e-01 1.152441054582595825e-01 -1.286985725164413452e-01 -1.181623339653015137e-01 -5.700114369392395020e-02 -7.794135063886642456e-02 5.283984541893005371e-01 2.506495080888271332e-02 1.372503042221069336e-01 2.257058322429656982e-01 -5.945740640163421631e-02 7.522327452898025513e-02 -2.492172271013259888e-01 3.960204124450683594e-02 -5.984455719590187073e-02 3.188737630844116211e-01 -2.029348462820053101e-01
-1.181661784648895264e-01 -2.331491112709045410e-01 2.207618057727813721e-01 5.937127768993377686e-02 1.165219023823738098e-01 -1.295011043548583984e-01 2.486052364110946655e-02 1.857268363237380981e-01 1.537342555820941925e-02 1.612941026687622070e-01 -1.520772576332092285e-01 1.546572595834732056e-01 -4.184517264366149902e-01 -1.930823363363742828e-02 2.649298608303070068e-01 7.298682630062103271e-02 2.147222310304641724e-01 1.958970725536346436e-01 3.216527700424194336e-01 -6.648950278759002686e-02 -1.020545139908790588e-02 1.150661036372184753e-01 -1.846371591091156006e-01 -1.196225360035896301e-01 1.523641794919967651e-01 -1.197174191474914551e-02 6.115936115384101868e-02 -3.431610465049743652e-01 5.543860141187906265e-03 2.976231649518013000e-02 -2.988854646682739258e-01 -2.131478115916252136e-02
-1.394056379795074463e-01 -3.094993159174919128e-02 -8.951053023338317871e-02 -2.136872261762619019e-01 9.496420621871948242e-02 1.211537867784500122e-01 -2.044668346643447876e-01 -3.478374779224395752e-01 -2.078340761363506317e-02 1.509014517068862915e-01 -2.006832957267761230e-01 -4.912032745778560638e-03 -1.931829750537872314e-01 4.917373135685920715e-02 1.332266777753829956e-01 5.377735011279582977e-03 1.503268182277679443e-01 -5.807129293680191040e-02 -2.982697188854217529e-01 -6.931474804878234863e-02 -7.964042946696281433e-03 3.627215921878814697e-01 1.073957830667495728e-01 1.137840598821640015e-01 3.665128350257873535e-01 -1.402565389871597290e-01 2.569655179977416992e-01 -1.980356723070144653e-01 7.514236867427825928e-02 -1.733651310205459595e-01 -1.886524707078933716e-01 -1.096695438027381897e-01
-4.756681621074676514e-03 -2.525271773338317871e-01 -7.410436868667602539e-02 -1.560432370752096176e-02 1.807491332292556763e-01 4.590556398034095764e-02 -4.801494181156158447e-01 -2.545465528964996338e-01 -7.930257916450500488e-02 -2.202046662569046021e-02 -1.033778637647628784e-01 -5.506441369652748108e-02 7.600272446870803833e-02 9.193778038024902344e-02 -1.688145846128463745e-02 3.434661775827407837e-02 1.549752354621887207e-01 8.309184014797210693e-02 -9.473079442977905273e-02 -2.813747227191925049e-01 -7.692275941371917725e-02 4.467833340167999268e-01 -2.085514366626739502e-01 9.358105249702930450e-03 -1.237936764955520630e-01 -1.280759274959564209e-02 1.536515206098556519e-01 -2.591308951377868652e-01 2.096728533506393433e-01 -8.295116713270545006e-04 -1.714529544115066528e-01 1.280001848936080933e-01
-5.229999125003814697e-02 1.207855418324470520e-01 4.602034091949462891e-01 -1.403334438800811768e-01 2.703053057193756104e-01 2.160124629735946655e-01 -2.714615464210510254e-01 -1.515001505613327026e-01 4.664335865527391434e-03 2.026706486940383911e-01 -2.633445262908935547e-01 -8.803205192089080811e-02 -1.369399428367614746e-01 2.408527880907058716e-01 -1.860328120528720319e-05 -3.643951192498207092e-02 -4.272852092981338501e-02 6.780164688825607300e-02 -1.380510926246643066e-01 4.704033955931663513e-02 -2.479255348443984985e-01 1.048191860318183899e-01 -8.663463592529296875e-02 -2.042710930109024048e-01 8.773468434810638428e-02 1.955072283744812012e-01 1.748584657907485962e-01 -1.921069808304309845e-02 -4.526391997933387756e-02 -2.307911217212677002e-01 1.717347204685211182e-01 -1.657892465591430664e-01
9.796676784753799438e-02 -2.616946399211883545e-01 2.266684621572494507e-01 5.269605666399002075e-02 1.008211299777030945e-01 -2.104564756155014038e-01 -1.517361551523208618e-01 -1.831890200264751911e-03 -1.221583485603332520e-01 -2.104611992835998535e-01 -1.770741045475006104e-01 1.472584456205368042e-01 -4.549347981810569763e-02 1.676437109708786011e-01 3.328217267990112305e-01 -1.379303187131881714e-01 1.849342137575149536e-01 1.738612651824951172e-01 -1.445861458778381348e-01 -1.747168451547622681e-01 3.253083676099777222e-02 4.099485874176025391e-01 1.339721381664276123e-01 1.449085772037506104e-01 2.313530892133712769e-01 4.249016568064689636e-02 2.827622890472412109e-01 9.653538465499877930e-02 -1.723991148173809052e-02 6.760214269161224365e-02 3.924055770039558411e-02 -2.076535075902938843e-01
-1.104798838496208191e-01 -2.705767452716827393e-01 6.577045470476150513e-02 -2.115665525197982788e-01 8.986859768629074097e-02 -7.003061473369598389e-02 -3.020292818546295166e-01 -1.040156260132789612e-01 -1.420645415782928467e-01 1.333355903625488281e-01 1.479843407869338989e-01 -8.808439970016479492e-02 -2.435193806886672974e-01 2.213713824748992920e-01 1.190899778157472610e-02 -7.061119377613067627e-02 8.906081318855285645e-03 1.429911237210035324e-02 1.363299489021301270e-01 2.697300612926483154e-01 4.504444077610969543e-02 4.931455552577972412e-01 1.424587517976760864e-02 -1.167605519294738770e-01 5.951047688722610474e-02 6.118710339069366455e-02 -1.062339171767234802e-01 -3.037916310131549835e-02 -2.504061758518218994e-01 -1.291845291852951050e-01 -2.263533473014831543e-01 -2.619502246379852295e-01
1.510911881923675537e-01 -2.264423221349716187e-01 1.104668527841567993e-01 -1.927290260791778564e-01 2.239611297845840454e-01 1.215057075023651123e-01 -2.970877587795257568e-01 -2.397807389497756958e-01 -1.541719399392604828e-02 1.364340633153915405e-01 -2.702062726020812988e-01 -4.132351372390985489e-03 -3.678360581398010254e-01 1.509808897972106934e-01 -5.244831368327140808e-02 -4.340572655200958252e-02 -6.924074888229370117e-02 6.165938824415206909e-02 -6.328342854976654053e-02 -1.192414909601211548e-01 3.069613575935363770e-01 7.811205089092254639e-02 4.727435484528541565e-02 5.080125480890274048e-02 8.090183138847351074e-03 1.951439827680587769e-01 3.057664260268211365e-02 -2.735445089638233185e-02 5.416364967823028564e-02 -5.083844438195228577e-02 3.907248079776763916e-01 -2.850966751575469971e-01
1.381462663412094116e-01 6.415815651416778564e-02 9.306813031435012817e-02 8.575853705406188965e-02 4.354010820388793945e-01 1.178606003522872925e-01 -4.558818638324737549e-01 2.515039406716823578e-02 -1.495687663555145264e-01 2.225037515163421631e-01 -1.111175715923309326e-01 2.800107374787330627e-02 -1.490695029497146606e-01 2.413623631000518799e-01 -6.813867390155792236e-02 -1.316572874784469604e-01 6.800875812768936157e-02 8.213932812213897705e-02 -3.113979287445545197e-02 -3.611073195934295654e-01 -2.620212435722351074e-01 1.630630642175674438e-01 3.056876361370086670e-02 -2.652475796639919281e-02 3.799189114943146706e-03 -7.859277725219726562e-02 -2.837437018752098083e-02 -1.740086674690246582e-01 9.351073205471038818e-02 -2.652234733104705811e-01 -7.011876255273818970e-02 2.214284613728523254e-02
1.901669949293136597e-01 -1.490476280450820923e-01 7.886264473199844360e-02 1.241421625018119812e-01 5.496107786893844604e-02 1.079860255122184753e-01 -5.169788002967834473e-01 -2.047500908374786377e-01 -1.486634463071823120e-01 2.622311115264892578e-01 -9.544915705919265747e-02 2.418293356895446777e-01 8.319465443491935730e-03 3.018226325511932373e-01 -4.894099757075309753e-02 6.414989382028579712e-02 1.502543985843658447e-01 4.844199120998382568e-02 -4.362906143069267273e-02 -4.060974419116973877e-01 -2.578152343630790710e-02 1.025783494114875793e-01 1.556622385978698730e-01 -3.813938470557332039e-03 -7.061265408992767334e-02 1.023930460214614868e-01 8.862781524658203125e-02 -2.333557903766632080e-01 1.353303343057632446e-01 -1.167611703276634216e-01 5.123879015445709229e-02 -2.139211632311344147e-02
-2.566456608474254608e-02 -1.638749092817306519e-01 3.034349679946899414e-01 -3.170717954635620117e-01 -4.952411632984876633e-03 -1.383403539657592773e-01 -3.048945963382720947e-01 -1.974578574299812317e-02 -1.261117756366729736e-01 2.827567458152770996e-01 -1.467534601688385010e-01 2.379450350999832153e-01 -2.003493756055831909e-01 2.430930584669113159e-01 1.190543621778488159e-01 -7.988891750574111938e-02 2.324493527412414551e-01 -1.982398480176925659e-01 2.506489157676696777e-01 -1.178433895111083984e-01 1.071907430887222290e-01 -1.612923443317413330e-01 2.385986149311065674e-01 -7.030009478330612183e-02 -2.794422768056392670e-02 -1.675773859024047852e-01 -1.894235052168369293e-02 -6.037321686744689941e-02 5.766181647777557373e-02 -5.276187136769294739e-02 6.088836863636970520e-02 -2.479159682989120483e-01
1.483768671751022339e-01 -2.424180954694747925e-01 2.750669717788696289e-01 -2.166049480438232422e-01 -1.410590708255767822e-01 -4.074712283909320831e-03 -4.562858939170837402e-01 -2.423285245895385742e-01 -9.804333001375198364e-02 -2.052417397499084473e-01 -1.312015503644943237e-01 3.133626580238342285e-01 -1.153009161353111267e-01 -4.832773283123970032e-02 -1.685142219066619873e-01 -8.624286949634552002e-02 1.116557940840721130e-01 1.398276239633560181e-01 -7.671247422695159912e-02 -1.964310556650161743e-01 -2.040821127593517303e-02 2.056370228528976440e-01 2.409088462591171265e-01 1.335906088352203369e-01 -1.663464456796646118e-01 2.734517119824886322e-02 -1.017353907227516174e-01 6.859745085239410400e-02 -9.976626932621002197e-02 -9.629307687282562256e-02 1.584668606519699097e-01 -9.113267809152603149e-02
-2.496934235095977783e-01 4.103739559650421143e-02 2.519370615482330322e-01 -3.342179656028747559e-01 1.486285924911499023e-01 -2.554979920387268066e-01 -1.844365596771240234e-01 -1.310408115386962891e-01 -8.971284143626689911e-03 3.911565989255905151e-02 -1.937200129032135010e-01 3.363865613937377930e-02 -2.211809754371643066e-01 2.125107198953628540e-01 3.181426227092742920e-01 5.634618550539016724e-02 2.569679915904998779e-01 3.143588081002235413e-02 -6.126015912741422653e-03 -6.583589315414428711e-02 5.296781286597251892e-02 2.149985879659652710e-01 1.673909425735473633e-01 -3.336605429649353027e-01 7.116322219371795654e-02 -4.034184385091066360e-03 -8.524944633245468140e-02 1.349267512559890747e-01 -1.394336372613906860e-01 -1.021693199872970581e-01 2.407096177339553833e-01 7.314193993806838989e-02
-1.896101422607898712e-02 -1.410398930311203003e-01 2.174159288406372070e-01 -1.847508251667022705e-01 -7.729425281286239624e-02 -3.763753548264503479e-02 -2.321974188089370728e-01 1.501838564872741699e-01 -8.012823015451431274e-02 3.919625878334045410e-01 -2.591963410377502441e-01 1.110215783119201660e-01 -6.024861335754394531e-01 1.201554909348487854e-01 2.048066072165966034e-02 -6.824754644185304642e-03 4.544861242175102234e-02 6.217013671994209290e-02 1.886607520282268524e-02 1.160416868515312672e-04 6.623442471027374268e-02 -3.380796313285827637e-02 1.841468960046768188e-01 6.376248598098754883e-02 2.112862616777420044e-01 4.112594202160835266e-02 8.009126037359237671e-02 -2.363888770341873169e-01 3.207245096564292908e-02 8.100259117782115936e-03 -6.380067765712738037e-02 1.828738301992416382e-01
9.660837054252624512e-02 2.271203696727752686e-02 1.274845749139785767e-01 -1.233984753489494324e-01 2.300089448690414429e-01 -1.616435497999191284e-02 -2.409544438123703003e-01 1.417656987905502319e-01 -5.094213783740997314e-02 2.103661298751831055e-01 -3.410414606332778931e-02 3.678988814353942871e-01 -2.876388654112815857e-02 3.093914389610290527e-01 -3.307743370532989502e-02 -2.926567196846008301e-01 -4.821590334177017212e-02 8.339016139507293701e-02 -1.406644564121961594e-02 -3.710591197013854980e-01 2.460523545742034912e-01 3.151544034481048584e-01 1.251820474863052368e-01 -1.003640219569206238e-01 -2.185677178204059601e-02 -1.644598990678787231e-01 -5.975778400897979736e-02 -1.369476616382598877e-01 7.079321891069412231e-02 -2.570645809173583984e-01 7.059445977210998535e-02 4.470254108309745789e-02
-1.579580307006835938e-01 -2.153487354516983032e-01 2.596302628517150879e-01 -1.616863310337066650e-01 6.052392069250345230e-03 -1.590321511030197144e-01 1.053070276975631714e-01 -1.245250776410102844e-01 2.116500772535800934e-02 -4.964138194918632507e-02 -2.879198491573333740e-01 -2.940957248210906982e-01 -2.457581758499145508e-01 9.692282229661941528e-02 2.769726142287254333e-02 3.981018438935279846e-02 1.846125870943069458e-01 1.431836932897567749e-01 -2.323714196681976318e-01 5.142411682754755020e-03 7.956085354089736938e-02 4.750394523143768311e-01 5.458881333470344543e-02 1.410921290516853333e-02 1.151220034807920456e-02 -2.878936529159545898e-01 2.165076285600662231e-01 -2.367060780525207520e-01 4.831647500395774841e-02 5.558588728308677673e-02 -5.636697262525558472e-02 2.132254466414451599e-02
1.750473380088806152e-01 -7.915549725294113159e-02 -9.297763556241989136e-02 1.143433228135108948e-01 7.523571699857711792e-02 5.270295310765504837e-03 -2.495143413543701172e-01 3.969943895936012268e-02 5.460500344634056091e-02 2.475279271602630615e-01 2.248113229870796204e-02 4.895151033997535706e-02 -1.463319808244705200e-01 -3.578332439064979553e-02 4.993389919400215149e-02 -3.247962594032287598e-01 2.432445734739303589e-01 1.133481189608573914e-01 2.742379903793334961e-01 -2.536515891551971436e-01 -3.915612585842609406e-03 4.028401076793670654e-01 2.764706611633300781e-01 -1.360909044742584229e-01 -8.080150187015533447e-02 1.200624927878379822e-01 2.642909884452819824e-01 -1.321984678506851196e-01 2.346668094396591187e-01 6.975302845239639282e-02 1.860769987106323242e-01 -4.875196516513824463e-02
1.886960268020629883e-01 -1.407333184033632278e-02 5.493870750069618225e-02 -7.162062078714370728e-02 1.240369398146867752e-03 1.539402734488248825e-02 -2.366038411855697632e-01 7.163693010807037354e-02 -7.481700927019119263e-02 2.582278549671173096e-01 4.616458341479301453e-02 -1.369667649269104004e-01 -1.082991212606430054e-01 2.663670182228088379e-01 1.601920872926712036e-01 -2.919056117534637451e-01 2.051723301410675049e-01 1.359707396477460861e-02 3.933373391628265381e-01 -2.423114776611328125e-01 -2.056052833795547485e-01 2.770269811153411865e-01 5.431507900357246399e-02 -4.986030235886573792e-02 -1.898543536663055420e-01 -1.381028890609741211e-01 2.090936750173568726e-01 -2.869383394718170166e-01 5.346092209219932556e-02 -4.110377654433250427e-02 -1.493149250745773315e-01 -1.407083719968795776e-01
-1.488014012575149536e-01 -3.496283292770385742e-01 1.977366060018539429e-01 -1.839963048696517944e-01 1.244195699691772461e-01 -5.162850767374038696e-02 -3.774102628231048584e-01 1.195736825466156006e-01 -5.655868351459503174e-02 1.713317185640335083e-01 6.369147449731826782e-02 -1.891975104808807373e-01 -5.031710863113403320e-01 1.120352149009704590e-01 9.435673803091049194e-02 -4.183823987841606140e-02 7.308184355497360229e-02 1.448523253202438354e-01 2.385841012001037598e-01 1.925379633903503418e-01 -1.312818564474582672e-02 7.759207487106323242e-02 -2.303617298603057861e-01 1.447646170854568481e-01 1.034302730113267899e-02 -9.458851069211959839e-02 3.459450975060462952e-02 3.124369680881500244e-02 -3.804673254489898682e-02 -3.972765058279037476e-02 -1.899315267801284790e-01 9.016667306423187256e-02
5.329009518027305603e-02 -1.102324053645133972e-01 1.950627714395523071e-01 8.240019530057907104e-02 5.668119713664054871e-02 -3.612509369850158691e-01 -3.857217133045196533e-01 7.063390687108039856e-03 -7.399419695138931274e-02 4.997688159346580505e-02 -3.486415743827819824e-02 -2.729913033545017242e-02 -1.517039537429809570e-01 8.677430450916290283e-02 6.153631210327148438e-02 1.159251034259796143e-01 6.011148542165756226e-02 -1.507724635303020477e-02 9.288584440946578979e-02 -1.058365479111671448e-01 -3.005369901657104492e-01 3.672725856304168701e-01 -1.667673736810684204e-01 -2.571489810943603516e-01 1.192328110337257385e-01 4.300301894545555115e-02 1.789595931768417358e-01 -1.415796577930450439e-01 3.843102157115936279e-01 1.828051060438156128e-01 -2.079754881560802460e-02 8.614331483840942383e-02
-1.179298236966133118e-01 -2.310463488101959229e-01 2.738878130912780762e-01 -2.878401577472686768e-01 6.480972468852996826e-02 1.294687539339065552e-01 -1.509596705436706543e-01 -1.631747037172317505e-01 -1.109220162034034729e-01 8.823721855878829956e-02 -8.907827734947204590e-02 1.230860128998756409e-01 -2.991018295288085938e-01 8.080975385382771492e-05 5.917744711041450500e-02 -1.383196678943932056e-03 -3.067914955317974091e-02 -2.749857902526855469e-01 3.066237866878509521e-01 -3.666805326938629150e-01 1.850173473358154297e-01 3.045383691787719727e-01 -8.094573765993118286e-02 8.011669851839542389e-03 -3.967159986495971680e-02 1.779765337705612183e-01 4.448548331856727600e-02 1.429737955331802368e-01 1.684967987239360809e-02 -1.945191919803619385e-01 -1.823077797889709473e-01 -5.172689631581306458e-02
-2.957064099609851837e-02 -1.947933249175548553e-02 1.624132245779037476e-01 -9.304998070001602173e-02 5.673201382160186768e-02 1.532016135752201080e-02 -4.855516850948333740e-01 -1.319857984781265259e-01 -1.400685869157314301e-02 3.471587300300598145e-01 -1.294795144349336624e-02 1.024338677525520325e-01 1.866405010223388672e-01 1.228914260864257812e-01 5.951433256268501282e-02 -1.372392028570175171e-01 1.760479211807250977e-01 1.199011728167533875e-01 1.481380760669708252e-01 -3.143745660781860352e-01 -5.961099639534950256e-02 3.653907477855682373e-01 9.236257523298263550e-03 -2.214319407939910889e-01 -2.195468395948410034e-01 2.057233154773712158e-01 -9.659945964813232422e-02 -1.670157462358474731e-01 -2.832282148301601410e-02 -3.088705427944660187e-02 -3.908273205161094666e-02 -1.415194123983383179e-01
-1.344940513372421265e-01 -9.095571935176849365e-02 3.564755022525787354e-01 -1.496039181947708130e-01 2.373060956597328186e-02 -1.908499300479888916e-01 -1.937243938446044922e-01 5.525064840912818909e-02 -2.400871738791465759e-02 -2.637855149805545807e-02 3.611861914396286011e-02 -1.413878500461578369e-01 -2.151699215173721313e-01 -1.588826067745685577e-02 1.272209435701370239e-01 -1.627759337425231934e-01 -1.950736790895462036e-01 6.033637747168540955e-02 1.654912531375885010e-01 -8.084888011217117310e-02 3.767934739589691162e-01 2.454268485307693481e-01 1.177008897066116333e-01 3.038983792066574097e-02 2.682579755783081055e-01 -8.861720561981201172e-02 1.946252286434173584e-01 -3.630083203315734863e-01 -1.613951772451400757e-01 -3.614773228764533997e-02 1.518357545137405396e-01 -2.057504206895828247e-01
1.634683609008789062e-01 -3.602077811956405640e-02 1.921396329998970032e-02 -1.553305834531784058e-01 -8.138667792081832886e-02 -1.990482956171035767e-01 -3.141901269555091858e-02 -2.449572235345840454e-01 -2.483237534761428833e-01 -3.665010258555412292e-02 -1.317591071128845215e-01 -3.033300675451755524e-02 -2.801908850669860840e-01 1.416314989328384399e-01 2.416724339127540588e-02 2.353696711361408234e-02 1.506474167108535767e-01 -9.786300361156463623e-02 -7.271851599216461182e-02 -4.295656085014343262e-02 -1.283301860094070435e-01 5.115768909454345703e-01 -1.169113963842391968e-01 1.775309145450592041e-01 1.484208703041076660e-01 -5.630943551659584045e-02 2.008310854434967041e-01 -3.113374710083007812e-01 -4.059986025094985962e-02 -1.498336344957351685e-01 3.303839862346649170e-01 -2.774914354085922241e-02
2.817439138889312744e-01 1.125932782888412476e-01 2.209405787289142609e-02 1.019685044884681702e-01 1.715987324714660645e-01 2.676489055156707764e-01 -2.615616917610168457e-01 -3.002738654613494873e-01 -1.799429394304752350e-02 2.031808644533157349e-01 7.674565911293029785e-02 1.897369027137756348e-01 -2.309797704219818115e-01 2.259773910045623779e-01 1.536658108234405518e-01 -2.193205803632736206e-01 2.224599570035934448e-01 1.312744617462158203e-01 -4.173295199871063232e-02 -2.402099072933197021e-01 3.894037008285522461e-02 1.994846761226654053e-01 4.332105442881584167e-02 -2.134696692228317261e-01 8.446844667196273804e-02 1.043167617172002792e-02 -1.712701283395290375e-02 -2.445781528949737549e-01 -1.686478853225708008e-01 9.560620412230491638e-03 2.528671622276306152e-01 5.492507293820381165e-02
-1.292201578617095947e-01 -1.712155491113662720e-01 2.686703503131866455e-01 1.330248564481735229e-01 3.767278045415878296e-02 -4.850579053163528442e-02 -3.390054702758789062e-01 7.499944418668746948e-02 -1.364542096853256226e-01 2.437606900930404663e-01 -9.246739000082015991e-02 2.259092964231967926e-02 -2.795991003513336182e-01 -1.087783873081207275e-01 -2.521950006484985352e-01 -3.316168487071990967e-01 -4.966909438371658325e-02 8.595896512269973755e-02 -3.044908344745635986e-01 -1.549897491931915283e-01 1.392018646001815796e-01 1.889427155256271362e-01 3.723952174186706543e-02 -5.647739022970199585e-02 -8.244101703166961670e-02 2.002410441637039185e-01 -9.939339943230152130e-03 -3.079695999622344971e-02 7.078655995428562164e-03 -3.638109266757965088e-01 1.404219716787338257e-01 -5.285612866282463074e-02
-1.308756619691848755e-01 -3.342438340187072754e-01 1.441265642642974854e-01 2.093898206949234009e-01 -1.227942034602165222e-01 -4.572331160306930542e-02 -1.027899160981178284e-01 -1.209853664040565491e-01 -1.770948171615600586e-01 2.438988685607910156e-01 3.206252679228782654e-02 -1.535466760396957397e-01 -1.001097932457923889e-01 4.261932075023651123e-01 1.849634349346160889e-01 1.210307609289884567e-02 2.112560123205184937e-01 6.531567126512527466e-02 5.040812119841575623e-02 -1.761965006589889526e-01 3.773501142859458923e-03 1.963971555233001709e-01 -1.402292549610137939e-01 1.197137683629989624e-02 9.662978351116180420e-02 -1.469684988260269165e-01 1.241430044174194336e-01 2.536454983055591583e-02 1.292571425437927246e-02 -4.282989501953125000e-01 1.826889067888259888e-02 2.255692332983016968e-01
1.662176102399826050e-01 -7.902412861585617065e-02 2.185467332601547241e-01 -1.884661614894866943e-01 -4.484655335545539856e-02 -3.761698678135871887e-02 -2.443602681159973145e-01 -3.032956421375274658e-01 4.293676465749740601e-02 -9.137782454490661621e-02 -2.489123046398162842e-01 1.521366983652114868e-01 2.477522939443588257e-03 3.259639143943786621e-01 5.390549078583717346e-02 -2.025123387575149536e-01 1.728801131248474121e-01 -4.093934223055839539e-02 2.121254988014698029e-02 -1.992607265710830688e-01 1.496971845626831055e-01 7.759722322225570679e-02 -3.705988824367523193e-01 1.627574488520622253e-02 1.049031689763069153e-01 1.444231271743774414e-01 2.331670224666595459e-01 -2.302515059709548950e-01 -1.283328980207443237e-01 2.842464745044708252e-01 -7.552566379308700562e-02 -4.768586158752441406e-02
1.685713231563568115e-02 -1.460887193679809570e-01 -1.996287330985069275e-02 9.072281420230865479e-02 -1.378301233053207397e-01 -3.027090802788734436e-02 -2.676888108253479004e-01 -1.112718582153320312e-01 1.254573315382003784e-01 1.248276159167289734e-01 -1.563436686992645264e-01 -7.762095425277948380e-03 -7.409074902534484863e-02 -1.475426107645034790e-01 2.610181570053100586e-01 -1.634070836007595062e-02 1.877947151660919189e-02 1.655638813972473145e-01 -1.116182878613471985e-01 -1.450363546609878540e-01 9.543883800506591797e-02 5.152614116668701172e-01 8.091799914836883545e-02 -1.832015216350555420e-01 -1.113589555025100708e-01 -1.594910472631454468e-01 -2.114283107221126556e-02 -2.160694152116775513e-01 2.576718628406524658e-01 -2.924736738204956055e-01 -2.976968288421630859e-01 -1.131809949874877930e-01
-3.134909570217132568e-01 -1.943276524543762207e-01 -2.738563809543848038e-03 -8.225595206022262573e-02 1.264022756367921829e-02 -1.346743404865264893e-01 -2.502866685390472412e-01 -9.582598507404327393e-02 -5.599815398454666138e-02 2.306417375802993774e-01 -1.367962956428527832e-01 1.426447480916976929e-01 -3.537421822547912598e-01 1.604313403367996216e-01 1.089282259345054626e-01 1.640331894159317017e-01 3.637180924415588379e-01 -7.013536244630813599e-02 -1.760673895478248596e-02 5.649250745773315430e-02 1.013490706682205200e-01 3.205919265747070312e-01 2.023118138313293457e-01 -3.531439602375030518e-01 4.303297027945518494e-02 -5.318623408675193787e-02 -8.218560367822647095e-02 8.077021688222885132e-02 -8.237627148628234863e-02 -1.903746724128723145e-01 2.788832224905490875e-02 -2.932131104171276093e-02
7.627187669277191162e-02 -1.982083916664123535e-01 1.540687084197998047e-01 -2.281831055879592896e-01 2.288878262042999268e-01 -1.423536837100982666e-01 -3.662454783916473389e-01 3.053291141986846924e-02 -1.575270295143127441e-01 2.376019209623336792e-01 2.865911833941936493e-02 -1.470905989408493042e-01 -1.677629649639129639e-01 1.569418311119079590e-01 2.962493896484375000e-01 -4.663464799523353577e-02 3.166056573390960693e-01 1.436344087123870850e-01 1.835547387599945068e-02 1.102062910795211792e-01 1.977798938751220703e-01 1.809923350811004639e-01 4.199032858014106750e-02 -4.687924310564994812e-02 2.735540568828582764e-01 1.036706008017063141e-02 -3.101384826004505157e-02 1.688522845506668091e-02 -1.695275455713272095e-01 -2.770106196403503418e-01 -1.149015203118324280e-01 -1.444909572601318359e-01
-1.923529356718063354e-01 -2.524455823004245758e-02 3.399397134780883789e-01 -1.392983198165893555e-01 1.119269244372844696e-02 -5.714392289519309998e-02 -6.470262259244918823e-02 -2.057333141565322876e-01 9.231106936931610107e-02 7.053235918283462524e-02 -2.278466075658798218e-01 -1.844769716262817383e-01 -1.935529708862304688e-01 -4.333684593439102173e-02 7.937803864479064941e-02 1.042376309633255005e-01 3.623165935277938843e-02 -7.066930085420608521e-02 -1.302608251571655273e-01 -2.383948266506195068e-01 -5.954036861658096313e-02 1.876436769962310791e-01 -5.669798329472541809e-02 -1.282103508710861206e-01 1.992575377225875854e-01 -2.912723720073699951e-01 4.139600396156311035e-01 -2.778550088405609131e-01 9.710749983787536621e-02 -1.543633937835693359e-01 1.517890542745590210e-01 2.315719127655029297e-01
5.623362958431243896e-03 -1.983359158039093018e-01 1.605373620986938477e-01 -1.847577095031738281e-01 -1.084004193544387817e-01 8.944064029492437840e-04 -6.011262536048889160e-01 -2.316515333950519562e-02 -1.714661950245499611e-03 1.154969334602355957e-01 1.622866094112396240e-01 -9.870012104511260986e-02 -2.987064719200134277e-01 -2.051996625959873199e-02 2.307131327688694000e-02 1.046439483761787415e-01 6.692870706319808960e-02 6.433946639299392700e-02 -1.444344967603683472e-01 -1.818522810935974121e-02 3.183436393737792969e-01 2.442814707756042480e-01 1.918149366974830627e-02 2.342853397130966187e-01 -5.462297797203063965e-02 -2.392769008874893188e-01 2.043063789606094360e-01 -1.045469641685485840e-01 -3.280219435691833496e-02 1.830510050058364868e-02 1.177934464067220688e-02 -1.264500468969345093e-01
3.498314693570137024e-02 9.936618804931640625e-02 9.024464339017868042e-02 -4.242621362209320068e-03 -5.995199456810951233e-02 7.870127260684967041e-02 -2.261139005422592163e-01 -1.129997596144676208e-01 2.842752495780587196e-03 4.897487536072731018e-02 -2.666079206392168999e-03 1.133058443665504456e-01 -5.105176568031311035e-01 2.179081737995147705e-02 6.831843405961990356e-02 -1.517041027545928955e-01 2.416070103645324707e-01 -1.305882334709167480e-01 -7.276169955730438232e-02 -1.284518390893936157e-01 -2.679893970489501953e-01 3.743421733379364014e-01 -1.813297867774963379e-01 -2.560793757438659668e-01 -4.092365875840187073e-02 -2.968582324683666229e-02 1.164767295122146606e-01 -3.527728095650672913e-02 3.288250565528869629e-01 -1.703483164310455322e-01 1.123690139502286911e-02 2.018721699714660645e-01
-6.717108190059661865e-03 1.349682956933975220e-01 1.620602011680603027e-01 9.829028695821762085e-02 1.257172226905822754e-02 -6.301938742399215698e-02 -4.632124304771423340e-01 -1.512015014886856079e-01 -8.339338749647140503e-02 2.319722026586532593e-01 -8.721858263015747070e-02 1.006432548165321350e-01 3.235192596912384033e-02 3.305781185626983643e-01 5.436096712946891785e-02 -5.246623605489730835e-02 2.589007094502449036e-02 1.798359006643295288e-01 2.327514067292213440e-02 -3.218694329261779785e-01 3.179838880896568298e-02 3.528934419155120850e-01 2.113257795572280884e-01 -1.893388479948043823e-01 -1.535746455192565918e-01 -3.662024857476353645e-03 -8.102023601531982422e-02 -2.231575101613998413e-01 5.775536969304084778e-02 -1.148310750722885132e-01 -2.400284111499786377e-01 -1.114261150360107422e-01
-9.674934297800064087e-02 -4.871124029159545898e-01 1.951332390308380127e-01 -3.245333433151245117e-01 -2.071002572774887085e-01 -1.593500971794128418e-01 -2.846039831638336182e-01 3.349090367555618286e-02 -2.526500448584556580e-02 2.403841912746429443e-01 -5.539267510175704956e-02 -8.782959729433059692e-02 -3.191739022731781006e-01 -1.515976488590240479e-01 2.072068899869918823e-01 -1.838334351778030396e-01 2.364256531000137329e-01 9.896835684776306152e-02 -1.769915372133255005e-01 -1.348234564065933228e-01 3.490009531378746033e-02 1.131832376122474670e-01 7.570689916610717773e-02 1.275666654109954834e-01 5.717202648520469666e-02 -1.086545214056968689e-01 -1.504260487854480743e-02 -2.239418914541602135e-03 -1.403676420450210571e-01 2.545083500444889069e-02 -3.056648746132850647e-02 3.083080984652042389e-02
2.743997797369956970e-02 -1.506756339222192764e-02 2.942518889904022217e-01 -8.905805647373199463e-03 1.688133180141448975e-01 3.884477168321609497e-02 -4.072591066360473633e-01 2.375839836895465851e-02 -1.778657548129558563e-02 -8.235937356948852539e-02 -2.004512026906013489e-02 -2.551977336406707764e-01 4.732118546962738037e-02 -1.195953562855720520e-01 -9.052457660436630249e-02 -2.068334370851516724e-01 6.285042315721511841e-02 3.424904644489288330e-01 3.133519738912582397e-02 -2.762450575828552246e-01 -3.936446830630302429e-02 4.703024923801422119e-01 -3.810000605881214142e-03 -2.666767239570617676e-01 6.309639662504196167e-02 -2.342510968446731567e-01 2.500221505761146545e-02 -8.883401006460189819e-02 -8.850260823965072632e-02 4.215912427753210068e-03 3.011833876371383667e-02 8.511159569025039673e-02
1.268026530742645264e-01 -2.220508083701133728e-02 1.534893065690994263e-01 -3.466953635215759277e-01 1.479679942131042480e-01 -5.660169199109077454e-02 -3.721303045749664307e-01 -2.272584736347198486e-01 -2.036256045103073120e-01 -2.547284364700317383e-01 -2.459505647420883179e-01 1.642489135265350342e-01 -3.137616515159606934e-01 -2.822829969227313995e-02 2.791346609592437744e-01 1.327564716339111328e-01 -1.111648790538311005e-02 -5.475962907075881958e-02 1.361978650093078613e-01 -1.181260347366333008e-01 -1.475116461515426636e-01 1.429070085287094116e-01 -2.190420869737863541e-03 2.847482822835445404e-02 1.645888984203338623e-01 1.926925629377365112e-01 7.271648943424224854e-02 -1.492158621549606323e-01 -8.492300286889076233e-03 -2.187665253877639771e-01 -1.323443055152893066e-01 6.321286200545728207e-04
-1.230357736349105835e-01 -2.515358626842498779e-01 2.474571615457534790e-01 -9.104479104280471802e-02 -7.269352674484252930e-02 7.803507149219512939e-02 -2.873548567295074463e-01 1.148395091295242310e-01 2.408339530229568481e-01 1.171427872031927109e-02 -2.002409547567367554e-01 7.167955487966537476e-02 -2.421264350414276123e-01 9.239579737186431885e-02 -8.944946527481079102e-02 -1.515051275491714478e-01 9.810344129800796509e-02 1.176764443516731262e-01 -1.733213476836681366e-02 -1.080034375190734863e-01 -1.594204753637313843e-01 3.266184329986572266e-01 6.240240763872861862e-03 3.096600174903869629e-01 1.240868493914604187e-01 2.353863418102264404e-01 -5.237634107470512390e-02 -1.235905364155769348e-01 -1.706391274929046631e-01 8.942179381847381592e-02 -1.950599849224090576e-01 3.405857682228088379e-01
-1.195845752954483032e-01 -2.368151992559432983e-01 4.342963099479675293e-01 2.150492742657661438e-02 1.080739498138427734e-01 -1.034153848886489868e-01 -1.809452474117279053e-01 -9.328372776508331299e-02 -1.800420433282852173e-01 -2.123532146215438843e-01 1.121834293007850647e-02 2.215915024280548096e-01 -2.283824980258941650e-01 4.785511642694473267e-02 3.619123250246047974e-02 -3.126877546310424805e-01 -2.677904814481735229e-02 1.702317297458648682e-01 -1.741694957017898560e-01 -3.874227404594421387e-02 -4.121604561805725098e-02 4.285526275634765625e-01 5.840215831995010376e-03 1.106889769434928894e-01 -6.586518604308366776e-03 -1.106233149766921997e-01 7.448934763669967651e-02 1.810420453548431396e-01 -1.270243525505065918e-01 5.287761986255645752e-02 -9.213764220476150513e-02 2.434221357107162476e-01
-1.060402840375900269e-01 -9.320273250341415405e-02 7.507409155368804932e-02 -2.004943788051605225e-01 8.399172872304916382e-02 -2.444595843553543091e-01 -2.619280219078063965e-01 1.446737945079803467e-01 -1.085400655865669250e-01 2.625760138034820557e-01 -4.680725559592247009e-02 -1.551316380500793457e-01 -3.136558532714843750e-01 4.918373003602027893e-02 9.709767252206802368e-02 -1.928651779890060425e-01 -2.546237707138061523e-01 1.335558891296386719e-01 8.834610134363174438e-02 -8.923270553350448608e-02 1.319913417100906372e-01 2.035894691944122314e-01 -1.204819604754447937e-02 1.800502650439739227e-02 2.273170650005340576e-01 -2.619878947734832764e-01 -6.736789643764495850e-02 -2.939858138561248779e-01 -1.552204787731170654e-01 -1.359677594155073166e-02 3.399951756000518799e-01 -1.206036582589149475e-01
-9.926770627498626709e-02 -2.446924895048141479e-01 1.819653511047363281e-01 3.559533134102821350e-02 1.694556474685668945e-01 -4.142228886485099792e-02 -2.658259570598602295e-01 -1.357385665178298950e-01 8.852820843458175659e-02 1.571675986051559448e-01 -1.019634753465652466e-01 3.948317468166351318e-01 -4.834676086902618408e-01 1.484117358922958374e-01 8.561804145574569702e-02 2.087919861078262329e-01 9.076268970966339111e-02 -2.062888592481613159e-01 1.553794145584106445e-01 -8.075713366270065308e-02 2.707681953907012939e-01 9.068907052278518677e-02 -1.217572093009948730e-01 -1.416736394166946411e-01 -1.429041326045989990e-01 -3.390896320343017578e-02 1.038914639502763748e-02 1.063437238335609436e-01 -1.017974540591239929e-01 -8.961825072765350342e-02 -1.468784511089324951e-01 2.301011234521865845e-03
9.399983286857604980e-02 -1.509455293416976929e-01 1.375309471040964127e-02 -2.271286398172378540e-02 4.568288475275039673e-02 -8.181558549404144287e-02 -1.503041684627532959e-01 -6.095044314861297607e-02 -3.107557594776153564e-01 5.637153983116149902e-01 -2.396766394376754761e-01 -1.851884275674819946e-01 -2.926151454448699951e-01 -2.059889398515224457e-02 -1.301921606063842773e-01 1.863494813442230225e-01 1.556511819362640381e-01 1.285533048212528229e-02 5.641159415245056152e-02 -1.075549870729446411e-01 6.913854181766510010e-02 2.031002342700958252e-01 -2.172458730638027191e-02 -4.161749966442584991e-04 5.249866098165512085e-02 1.384180486202239990e-01 3.793398663401603699e-02 -2.571166157722473145e-01 -1.657730340957641602e-01 -8.741714060306549072e-02 2.782098650932312012e-01 -3.387976437807083130e-02
-5.827324092388153076e-02 -2.371190190315246582e-01 2.823864519596099854e-01 -3.174134790897369385e-01 7.860270142555236816e-02 -1.794004440307617188e-01 -2.716605067253112793e-01 1.674544513225555420e-01 -1.106131449341773987e-01 -5.373243987560272217e-02 -1.927791386842727661e-01 -1.398754026740789413e-02 -1.658927053213119507e-01 -5.798595026135444641e-02 -1.285637915134429932e-01 -2.008026689291000366e-01 -1.233413591980934143e-01 4.150503780692815781e-03 -5.077257286757230759e-03 -3.742527915164828300e-03 4.353176951408386230e-01 2.265092581510543823e-01 4.584022611379623413e-02 -6.800970993936061859e-03 1.956707239151000977e-01 -2.758083641529083252e-01 1.470575183629989624e-01 -2.050040066242218018e-01 -7.564249634742736816e-02 -7.927267253398895264e-02 9.540830552577972412e-02 -1.487371921539306641e-01
4.847789555788040161e-02 -3.461766839027404785e-01 1.980807036161422729e-01 -2.533939182758331299e-01 2.752802073955535889e-01 6.686465814709663391e-03 -1.754220277070999146e-01 -1.828413009643554688e-01 -8.056818693876266479e-02 2.564815878868103027e-01 -2.151320874691009521e-01 1.303875446319580078e-01 -1.686004847288131714e-01 -1.077782139182090759e-01 1.227480694651603699e-01 -1.234585642814636230e-01 -4.557196982204914093e-03 1.765645667910575867e-02 -2.668090462684631348e-01 -3.508276492357254028e-02 -1.191602572798728943e-01 2.083967924118041992e-01 1.119332481175661087e-02 9.118072688579559326e-03 -2.888095974922180176e-01 -2.036957144737243652e-01 -2.747108638286590576e-01 -7.850256562232971191e-02 -2.415366470813751221e-01 1.569000631570816040e-01 9.105477482080459595e-02 -7.988967001438140869e-03
5.417990311980247498e-02 -1.802304834127426147e-01 3.253137171268463135e-01 2.359842807054519653e-01 1.043547987937927246e-01 -1.965236812829971313e-01 -3.377856612205505371e-01 -6.327623873949050903e-02 -4.085097461938858032e-02 1.938044726848602295e-01 1.752176135778427124e-01 -1.930080540478229523e-02 -1.602069735527038574e-01 -6.606633216142654419e-02 1.545025706291198730e-01 -2.728557586669921875e-01 3.325299620628356934e-01 -1.703556627035140991e-01 -7.351244240999221802e-02 1.842238456010818481e-01 3.693408146500587463e-02 2.145402282476425171e-01 -1.031365767121315002e-01 2.438893541693687439e-03 -3.830970823764801025e-02 -1.873158365488052368e-01 -1.655792295932769775e-01 -2.294490784406661987e-01 -1.472280472517013550e-01 4.069823771715164185e-02 9.296490252017974854e-02 -2.263331115245819092e-01
-1.544813215732574463e-01 -2.119050025939941406e-01 2.337336242198944092e-01 -1.430861651897430420e-01 1.501120626926422119e-01 -6.054968014359474182e-02 -2.789601385593414307e-01 -1.573489606380462646e-01 9.028841555118560791e-02 -1.180275380611419678e-01 -3.456680569797754288e-03 2.799542248249053955e-01 -3.310387730598449707e-01 3.814177960157394409e-02 1.394911855459213257e-01 1.156063191592693329e-02 1.890879273414611816e-01 -2.836069762706756592e-01 3.668592870235443115e-01 -3.008942604064941406e-01 1.148172989487648010e-01 2.119022309780120850e-01 -1.361363381147384644e-01 1.120786555111408234e-02 -1.475434750318527222e-02 3.862144425511360168e-02 9.211735427379608154e-02 1.784662902355194092e-01 -4.837271198630332947e-02 -1.561341881752014160e-01 -4.534312337636947632e-02 -8.587323874235153198e-02
6.329826265573501587e-02 -2.368148714303970337e-01 -5.555822700262069702e-02 -8.601407706737518311e-02 -6.324352324008941650e-02 -2.956398949027061462e-02 -2.712037563323974609e-01 5.360426381230354309e-02 3.866506041958928108e-03 5.050782561302185059e-01 -2.742140889167785645e-01 -1.194932404905557632e-02 -2.692803740501403809e-01 -1.745798885822296143e-01 -1.845701634883880615e-01 -3.470224887132644653e-02 2.573914229869842529e-01 2.085175961256027222e-01 1.343184858560562134e-01 7.124213874340057373e-02 1.902892440557479858e-01 2.109348028898239136e-01 -9.010837972164154053e-02 2.016053162515163422e-02 2.650144100189208984e-01 9.575279802083969116e-02 -9.615574032068252563e-02 -2.381295263767242432e-01 -6.203338503837585449e-02 -3.270253539085388184e-02 7.715316116809844971e-02 3.336601331830024719e-02
-1.865271627902984619e-01 -1.549556199461221695e-02 1.145287379622459412e-01 -2.616572193801403046e-03 7.733991742134094238e-02 3.480025753378868103e-02 -4.287674129009246826e-01 -2.216921597719192505e-01 -9.256000630557537079e-03 4.595418274402618408e-02 -1.794638037681579590e-01 4.271667916327714920e-03 1.955262571573257446e-01 2.442576885223388672e-01 -5.263870581984519958e-02 -2.834270894527435303e-01 6.236563995480537415e-02 -1.286379154771566391e-02 7.522118836641311646e-02 -4.124135971069335938e-01 -6.120357289910316467e-02 3.725766837596893311e-01 2.869898080825805664e-02 -8.853615075349807739e-02 -8.035640418529510498e-02 -1.705616563558578491e-01 -1.262353062629699707e-01 -9.308368712663650513e-02 -2.672499418258666992e-02 -1.790843158960342407e-02 -2.850954532623291016e-01 -1.508737206459045410e-01
-4.424284026026725769e-02 4.752177372574806213e-02 1.849065274000167847e-01 5.322352796792984009e-02 1.778775006532669067e-01 -1.453817170113325119e-02 -3.674105405807495117e-01 1.560835284180939198e-03 -3.757554292678833008e-02 1.577752828598022461e-01 -6.779268383979797363e-02 3.324077427387237549e-01 -5.830261111259460449e-02 4.702819883823394775e-01 5.165179073810577393e-02 -3.347412347793579102e-01 -5.712397024035453796e-02 1.461898069828748703e-02 -2.081476151943206787e-02 -3.685678914189338684e-02 3.049143403768539429e-02 2.327805310487747192e-01 2.901780903339385986e-01 -1.795923262834548950e-01 -1.069212853908538818e-01 -1.935654133558273315e-01 4.065382108092308044e-02 -1.878864020109176636e-01 -5.480355396866798401e-02 -7.103409618139266968e-02 -1.819654405117034912e-01 -8.590930700302124023e-02
-3.920315578579902649e-02 -6.894345395267009735e-03 3.530266582965850830e-01 -3.074122779071331024e-02 -1.183973103761672974e-01 -2.240238636732101440e-01 -2.477418929338455200e-01 1.606982201337814331e-01 -5.977272614836692810e-02 1.633655279874801636e-01 -6.655102968215942383e-02 2.474183030426502228e-02 -1.132062748074531555e-01 1.964098066091537476e-01 -3.541512042284011841e-02 -1.511613130569458008e-01 4.020586982369422913e-02 4.122543036937713623e-01 -5.342363193631172180e-02 -5.557047724723815918e-01 3.700250014662742615e-02 1.569076627492904663e-01 2.317898571491241455e-01 3.213651850819587708e-02 -3.551209717988967896e-02 8.804202079772949219e-02 -1.935319975018501282e-02 -6.911369413137435913e-02 8.217881619930267334e-02 5.644871294498443604e-02 4.628480598330497742e-02 -1.428744941949844360e-01
-2.509407699108123779e-01 -2.281504273414611816e-01 -7.552372291684150696e-03 -8.750951290130615234e-02 1.492898911237716675e-01 2.285948581993579865e-02 -2.554220855236053467e-01 -1.589647829532623291e-01 5.531989783048629761e-02 5.582066252827644348e-02 -1.089745312929153442e-01 -1.261743307113647461e-01 -3.856590688228607178e-01 3.101480603218078613e-01 5.317707732319831848e-02 -3.549423534423112869e-03 3.135447204113006592e-01 1.102437451481819153e-01 1.304373890161514282e-01 8.446446806192398071e-02 2.930166199803352356e-02 2.598395347595214844e-01 1.082289367914199829e-01 -2.785815894603729248e-01 3.980329260230064392e-02 1.307177245616912842e-01 -2.440836653113365173e-02 8.687407523393630981e-02 -4.608116671442985535e-02 -3.584762513637542725e-01 1.111471801996231079e-01 1.417701393365859985e-01
3.383528292179107666e-01 -4.214848577976226807e-01 1.757393032312393188e-01 -9.868855029344558716e-02 7.066201069392263889e-04 -1.694624125957489014e-01 -2.891548573970794678e-01 -1.363836824893951416e-01 -1.436820179224014282e-01 -2.864498458802700043e-02 -2.791720032691955566e-01 2.158475220203399658e-01 1.025731340050697327e-01 1.413813680410385132e-01 -1.078906282782554626e-01 -5.610398948192596436e-02 1.633312404155731201e-01 3.395164757966995239e-02 -2.780606411397457123e-02 7.152234017848968506e-02 1.885439753532409668e-01 3.846298754215240479e-01 3.431203588843345642e-02 -1.614049822092056274e-01 -2.567913569509983063e-02 1.760351657867431641e-01 1.531245559453964233e-01 1.243942975997924805e-01 -9.507216513156890869e-02 -7.919678837060928345e-02 -4.157471656799316406e-02 -1.139316782355308533e-01
-6.335053592920303345e-02 -6.936796009540557861e-02 2.531567811965942383e-01 -4.318932071328163147e-02 1.686930954456329346e-01 3.747104480862617493e-02 6.243262812495231628e-02 -1.505200564861297607e-01 -7.407817989587783813e-02 1.095783412456512451e-01 -1.933093369007110596e-01 9.169513732194900513e-02 -4.329151511192321777e-01 6.281635724008083344e-03 2.801555395126342773e-01 -3.202475905418395996e-01 1.243267282843589783e-01 1.115660220384597778e-01 -1.162230744957923889e-01 -1.415436416864395142e-01 1.292472332715988159e-01 3.162851631641387939e-01 -1.268235743045806885e-01 8.194662630558013916e-02 8.686547726392745972e-02 1.959034651517868042e-01 -4.044952616095542908e-02 -2.076302915811538696e-01 1.450179517269134521e-01 2.901205420494079590e-01 1.755187958478927612e-01 9.679283201694488525e-02
-3.036290407180786133e-01 -3.570225834846496582e-01 8.742745965719223022e-02 -5.089185759425163269e-02 1.084395200014114380e-01 -2.420867532491683960e-01 -9.252595156431198120e-02 -1.600965261459350586e-01 -9.372460097074508667e-02 -1.409212127327919006e-02 -1.810587197542190552e-01 1.629543155431747437e-01 -5.535398721694946289e-01 2.378475852310657501e-02 1.508842874318361282e-02 -4.170735180377960205e-02 1.160724982619285583e-01 -1.692478656768798828e-01 1.053693741559982300e-01 -2.363281510770320892e-02 2.306779325008392334e-01 2.570486068725585938e-01 -5.264448001980781555e-02 -3.293764218688011169e-02 -4.239296540617942810e-02 2.973156422376632690e-02 8.628110587596893311e-02 -9.908840060234069824e-02 -1.365184187889099121e-01 -1.851861365139484406e-02 -2.127833515405654907e-01 -1.648417413234710693e-01
-1.653439253568649292e-01 -2.269625067710876465e-01 1.443025171756744385e-01 9.054215997457504272e-02 2.826788425445556641e-01 1.931300163269042969e-01 -1.288254410028457642e-01 -1.197656020522117615e-01 -1.836849600076675415e-01 1.913542598485946655e-01 -3.359865546226501465e-01 -1.392794698476791382e-01 -3.394694030284881592e-01 2.102867811918258667e-01 -1.391596794128417969e-01 -1.410844773054122925e-01 -1.377394050359725952e-01 -1.441927403211593628e-01 1.971733942627906799e-02 5.740525573492050171e-02 -1.697021871805191040e-01 2.702986001968383789e-01 -6.231501698493957520e-02 -2.425959855318069458e-01 1.091328039765357971e-01 1.068461090326309204e-01 7.619534432888031006e-02 -2.647180855274200439e-01 5.122606828808784485e-02 1.594534814357757568e-01 4.406332224607467651e-02 7.325994223356246948e-02
-1.199937611818313599e-02 -7.274811714887619019e-02 2.584339082241058350e-01 -2.002304196357727051e-01 -1.060398072004318237e-01 -1.661413908004760742e-01 -1.243478283286094666e-01 -2.388740330934524536e-01 1.882077455520629883e-01 1.291143596172332764e-01 -1.783066242933273315e-01 7.240398228168487549e-02 -4.340138435363769531e-01 1.474629491567611694e-01 3.101102635264396667e-02 -3.529618382453918457e-01 2.295344173908233643e-01 1.070260852575302124e-01 5.210157483816146851e-03 -6.178323924541473389e-02 -3.517457842826843262e-02 4.874943196773529053e-02 2.874409854412078857e-01 8.506882190704345703e-02 1.963142007589340210e-01 -1.734240651130676270e-01 -4.333266988396644592e-03 -2.310192734003067017e-01 1.620073169469833374e-01 1.651818007230758667e-01 -6.697995215654373169e-02 1.002409234642982483e-01
-1.531225591897964478e-01 -1.417057663202285767e-01 2.116316854953765869e-01 -2.559245824813842773e-01 1.608002558350563049e-02 -5.440015718340873718e-02 -8.480772376060485840e-02 -9.356816112995147705e-02 6.289356946945190430e-02 -9.193526953458786011e-02 -9.910932183265686035e-02 3.340122401714324951e-01 -4.377115070819854736e-01 1.879126578569412231e-01 3.096475601196289062e-01 -2.151564806699752808e-01 7.619915530085563660e-03 2.317366600036621094e-01 -9.127342700958251953e-02 -1.618764549493789673e-01 8.225978165864944458e-02 7.718462496995925903e-02 -6.955493986606597900e-02 1.624597162008285522e-01 1.176818832755088806e-01 2.300058305263519287e-01 -5.723958089947700500e-02 -2.492349296808242798e-01 1.050080284476280212e-01 1.124154478311538696e-01 1.892084628343582153e-01 -1.707813888788223267e-02
-6.903350353240966797e-02 -2.670442871749401093e-02 3.034300208091735840e-01 -1.269621998071670532e-01 -1.438999325037002563e-01 -1.031074523925781250e-01 -1.455230116844177246e-01 -3.465875387191772461e-01 2.082165926694869995e-01 1.841650307178497314e-01 -1.835854500532150269e-01 -1.685401611030101776e-02 -1.365855336189270020e-01 2.220123559236526489e-01 -9.565813839435577393e-02 -2.017888240516185760e-02 -2.398851662874221802e-01 -2.472756356000900269e-01 -6.254431605339050293e-02 -2.330799251794815063e-01 -2.843373715877532959e-01 1.458106637001037598e-01 -3.719132021069526672e-02 -2.895902693271636963e-01 1.729986965656280518e-01 -1.803411543369293213e-01 1.754488795995712280e-01 -1.808303296566009521e-01 5.834173411130905151e-02 -1.546933054924011230e-01 8.571121841669082642e-02 6.039564963430166245e-03
-5.716036632657051086e-02 -2.810633741319179535e-02 2.623567283153533936e-01 -2.176288515329360962e-01 -1.594638526439666748e-01 2.431219667196273804e-01 -2.871628701686859131e-01 -8.119473606348037720e-02 2.166244760155677795e-02 5.718063563108444214e-03 -1.784377992153167725e-01 7.903148233890533447e-02 -1.041961610317230225e-01 6.079066172242164612e-02 3.760350868105888367e-02 -1.549042910337448120e-01 1.433600336313247681e-01 -8.421409130096435547e-02 -1.778186261653900146e-01 -3.287095129489898682e-01 -1.238253638148307800e-01 1.816745996475219727e-01 -4.510562121868133545e-01 -3.583976998925209045e-02 3.011377155780792236e-01 -9.189922362565994263e-02 7.851148396730422974e-02 -9.757577627897262573e-02 -2.738524600863456726e-02 2.941905558109283447e-01 6.995090097188949585e-02 -1.462074648588895798e-02
-2.699116170406341553e-01 -2.642707526683807373e-01 2.686247229576110840e-01 -3.548853695392608643e-01 1.541435420513153076e-01 1.981145516037940979e-02 -9.915008395910263062e-02 -1.145844310522079468e-01 -1.048731356859207153e-01 1.362185776233673096e-01 -1.367274671792984009e-01 1.055007129907608032e-01 -2.761355638504028320e-01 7.068240642547607422e-02 1.494369506835937500e-01 -8.114331960678100586e-02 5.271024256944656372e-02 -3.004409074783325195e-01 1.498866379261016846e-01 -3.679792284965515137e-01 9.946748614311218262e-02 2.205303907394409180e-01 -1.299867779016494751e-01 -4.648738726973533630e-02 -4.743279516696929932e-02 2.043427824974060059e-01 4.687530454248189926e-03 -8.584875613451004028e-03 -2.332463487982749939e-02 3.778646141290664673e-02 -2.472505271434783936e-01 -8.272027224302291870e-02
1.663592606782913208e-01 -7.551150768995285034e-02 8.730044960975646973e-02 1.693418808281421661e-02 -2.662323601543903351e-02 -1.406083405017852783e-01 -4.490851163864135742e-01 -7.575570605695247650e-03 2.184979803860187531e-02 1.303019821643829346e-01 -5.247998237609863281e-02 -1.715731024742126465e-01 4.952307045459747314e-02 1.506177484989166260e-01 6.984706223011016846e-02 6.096861511468887329e-02 -1.565299928188323975e-02 1.373209953308105469e-01 3.502317667007446289e-01 -3.607785999774932861e-01 2.253424525260925293e-01 4.208527803421020508e-01 -1.537762135267257690e-01 -2.467008233070373535e-01 -1.129177808761596680e-01 -7.109141349792480469e-02 3.969134017825126648e-02 3.229908272624015808e-02 -1.298223137855529785e-01 2.827311493456363678e-02 1.718735545873641968e-01 -3.423133119940757751e-02
1.977587640285491943e-01 -3.455769717693328857e-01 1.807332336902618408e-01 2.249690890312194824e-02 7.612301409244537354e-02 6.667412817478179932e-02 -4.359403550624847412e-01 5.155858024954795837e-02 1.613058033399283886e-03 6.592831015586853027e-02 -2.201262116432189941e-01 2.028085142374038696e-01 -1.041454300284385681e-01 -2.187295584008097649e-03 -1.322646141052246094e-01 -8.351299166679382324e-02 -2.187262475490570068e-01 -4.697979986667633057e-02 6.154878530651330948e-03 -9.077535569667816162e-02 1.894477456808090210e-01 2.061177194118499756e-01 1.312239747494459152e-02 1.426500976085662842e-01 1.882609724998474121e-01 -2.957889139652252197e-01 2.621348798274993896e-01 -1.403402090072631836e-01 -3.130467236042022705e-01 -6.479302793741226196e-02 3.848360478878021240e-02 -6.209978088736534119e-02
2.718117237091064453e-01 -1.317399889230728149e-01 9.486590512096881866e-03 6.897889077663421631e-02 7.226911932229995728e-02 -2.666038088500499725e-02 -1.050785854458808899e-01 -8.423373103141784668e-02 4.067330062389373779e-02 1.151013523340225220e-01 5.082516744732856750e-02 1.960647255182266235e-01 3.920748084783554077e-02 9.501700103282928467e-02 3.588163107633590698e-02 -6.274299323558807373e-02 1.725452989339828491e-01 5.807721987366676331e-02 1.682474464178085327e-01 -1.214557960629463196e-01 8.977631479501724243e-02 5.180430412292480469e-01 -1.693861037492752075e-01 -3.386843577027320862e-02 1.117920801043510437e-01 -2.170220166444778442e-01 2.732660174369812012e-01 -1.689912080764770508e-01 2.567296922206878662e-01 -3.018851876258850098e-01 3.252343237400054932e-01 2.541033085435628891e-03
-3.846381232142448425e-02 -1.609951108694076538e-01 1.911714971065521240e-01 -1.489381939172744751e-01 2.705057263374328613e-01 -8.165175467729568481e-02 -3.478571474552154541e-01 -1.827157586812973022e-01 -1.236704662442207336e-01 -1.132746636867523193e-01 1.619527339935302734e-01 -1.363021135330200195e-01 -2.284543812274932861e-01 5.239814519882202148e-02 6.527622696012258530e-03 -1.089484244585037231e-01 2.314612418413162231e-01 1.711013466119766235e-01 1.959900557994842529e-01 7.219824194908142090e-02 2.868565320968627930e-01 1.965903788805007935e-01 1.280567198991775513e-01 -5.210534110665321350e-02 1.834507137537002563e-01 -3.006804883480072021e-01 8.347465842962265015e-02 -1.094410195946693420e-01 -2.330847233533859253e-01 -1.464630961418151855e-01 -4.406318068504333496e-02 -2.293639481067657471e-01
-2.538305521011352539e-01 -2.340370565652847290e-01 1.687092036008834839e-01 -1.383091956377029419e-01 -1.620437204837799072e-01 -8.577533066272735596e-02 -1.637136340141296387e-01 6.332304328680038452e-02 -1.926070898771286011e-01 -5.462654866278171539e-03 -2.746163010597229004e-01 -2.064949870109558105e-01 -3.441094458103179932e-01 -8.891841024160385132e-02 2.518208697438240051e-02 -3.588260114192962646e-01 2.198376804590225220e-01 -7.882919162511825562e-02 1.179803311824798584e-01 -1.779546588659286499e-01 -8.287212252616882324e-02 1.815246790647506714e-01 -2.823590338230133057e-01 1.141657028347253799e-02 8.931972086429595947e-02 -2.140223979949951172e-01 -1.903471946716308594e-01 -9.126637876033782959e-02 -5.914833769202232361e-02 -1.023497432470321655e-01 -1.601884365081787109e-01 -1.010133139789104462e-02
-5.970282480120658875e-03 3.842272609472274780e-02 3.559614419937133789e-01 -2.334420830011367798e-01 -1.075444370508193970e-01 2.299229502677917480e-01 -3.671858608722686768e-01 -1.152155175805091858e-01 3.466701507568359375e-02 -1.234157010912895203e-01 -1.659822016954421997e-01 1.898706406354904175e-01 5.005475506186485291e-02 1.339932978153228760e-01 1.374539434909820557e-01 -1.267498731613159180e-01 3.055049479007720947e-01 6.294252723455429077e-02 2.257635816931724548e-02 -1.884773969650268555e-01 1.640348285436630249e-01 1.577840298414230347e-01 -4.147129058837890625e-01 1.336944997310638428e-01 7.059465348720550537e-02 -1.217446383088827133e-02 1.628260463476181030e-01 -1.970725506544113159e-01 -4.926795884966850281e-02 1.413121074438095093e-01 2.818631380796432495e-02 2.521169185638427734e-02
8.722393214702606201e-02 -8.786977082490921021e-02 1.464138180017471313e-01 -2.775428891181945801e-01 1.121569424867630005e-02 1.585351228713989258e-01 -4.723048806190490723e-01 -2.122129201889038086e-01 -2.510430514812469482e-01 8.484268188476562500e-02 -1.345544010400772095e-01 -1.802592575550079346e-01 -2.465943098068237305e-01 -9.049361944198608398e-02 1.105263829231262207e-02 3.128629550337791443e-02 1.809973567724227905e-01 1.873236894607543945e-02 5.263028666377067566e-02 5.531070753931999207e-02 2.253771871328353882e-01 2.959071993827819824e-01 2.698260545730590820e-01 2.522732317447662354e-01 3.704863041639328003e-02 -1.503264456987380981e-01 -9.857547469437122345e-03 -2.222573906183242798e-01 -3.481839969754219055e-02 2.558828890323638916e-02 1.403478067368268967e-02 1.124545782804489136e-01
2.624394558370113373e-02 -1.890115290880203247e-01 2.024310529232025146e-01 -8.918830752372741699e-02 6.441811472177505493e-02 9.546728432178497314e-02 -3.905274271965026855e-01 -4.787901788949966431e-02 2.689941823482513428e-01 -4.658647999167442322e-02 1.335803866386413574e-01 -2.080542296171188354e-01 -3.204602748155593872e-02 -7.134447991847991943e-02 2.054625004529953003e-02 -7.335780560970306396e-02 5.722836032509803772e-02 2.464818358421325684e-01 1.749373674392700195e-01 -2.631467878818511963e-01 8.213145285844802856e-02 3.704406321048736572e-01 1.688434928655624390e-02 -2.426274269819259644e-01 -9.348314255475997925e-02 -1.894617676734924316e-01 5.004750937223434448e-02 -2.662086486816406250e-01 -2.437552623450756073e-02 -1.092605143785476685e-01 3.029672503471374512e-01 -9.836620837450027466e-02
-5.478766188025474548e-02 -3.509966731071472168e-01 1.921429634094238281e-01 1.240702942013740540e-01 -1.116739958524703979e-02 2.130658738315105438e-02 -1.856785118579864502e-01 -1.244849711656570435e-02 -7.318395376205444336e-02 2.277411073446273804e-01 3.746952116489410400e-02 -3.224514424800872803e-02 -9.342492371797561646e-02 2.098339349031448364e-01 1.909971386194229126e-01 -1.080091074109077454e-01 1.632941514253616333e-01 -2.748302370309829712e-02 1.208982989192008972e-01 -1.492011547088623047e-01 4.782316461205482483e-02 2.593609988689422607e-01 4.545174911618232727e-02 1.399326622486114502e-01 1.998822577297687531e-02 -2.076361477375030518e-01 1.284183096140623093e-02 -1.654763072729110718e-01 3.091630637645721436e-01 -3.470032811164855957e-01 3.811490833759307861e-01 1.946276873350143433e-01
-2.398910187184810638e-02 -3.440087437629699707e-01 1.081769913434982300e-01 -7.978819310665130615e-02 1.339860111474990845e-01 -1.065597236156463623e-01 -5.227224230766296387e-01 1.059136390686035156e-01 -1.119215488433837891e-01 7.773591578006744385e-02 -3.352581858634948730e-01 2.001054119318723679e-03 -1.342672407627105713e-01 2.090424299240112305e-02 -1.488101482391357422e-01 -1.594461947679519653e-01 -2.670099437236785889e-01 3.956694155931472778e-02 6.425871700048446655e-02 1.650272160768508911e-01 -1.320481020957231522e-02 1.257072836160659790e-01 -1.532186418771743774e-01 -8.692360669374465942e-02 1.780388951301574707e-01 -2.254361212253570557e-01 3.590008243918418884e-02 -1.284573525190353394e-01 -1.277360022068023682e-01 -9.084545075893402100e-02 2.596699297428131104e-01 -9.331788122653961182e-02
1.159051358699798584e-01 -1.053019091486930847e-01 2.201415896415710449e-01 -1.468278467655181885e-01 -3.648576140403747559e-02 2.262009121477603912e-02 -5.489158630371093750e-01 1.807479709386825562e-01 -8.911685086786746979e-03 2.936288118362426758e-01 -2.307150885462760925e-02 9.034973382949829102e-02 -1.075366660952568054e-01 1.836547404527664185e-01 5.425381660461425781e-02 -6.369795650243759155e-02 9.009605646133422852e-02 3.135802149772644043e-01 -1.446991860866546631e-01 -3.543317317962646484e-01 -2.614903450012207031e-01 -1.836331374943256378e-02 9.527738392353057861e-02 8.508520200848579407e-03 -9.835872799158096313e-02 7.118678092956542969e-02 -2.508884062990546227e-03 -7.793277502059936523e-02 -1.959760636091232300e-01 -1.741040050983428955e-01 -2.832670882344245911e-02 -3.467502072453498840e-02
1.018774807453155518e-01 -8.728674799203872681e-02 1.161151304841041565e-01 -2.860395982861518860e-02 -1.425595432519912720e-01 3.453743830323219299e-02 -2.613342404365539551e-01 -2.611142769455909729e-02 -7.619248330593109131e-02 9.090396761894226074e-02 -2.510756552219390869e-01 -7.605305314064025879e-02 -9.422842413187026978e-03 1.866352856159210205e-01 1.624797731637954712e-01 -5.605569854378700256e-02 -4.965545982122421265e-02 9.964814782142639160e-02 4.184837937355041504e-01 -3.286884725093841553e-01 1.886376887559890747e-01 4.483644366264343262e-01 -2.020534425973892212e-01 -2.955852448940277100e-01 -9.673666208982467651e-02 7.334226369857788086e-02 2.608302049338817596e-03 -9.410705417394638062e-02 -1.757088303565979004e-01 -2.071748860180377960e-02 1.038722991943359375e-01 -6.155316159129142761e-02
1.604629494249820709e-02 -8.248535543680191040e-02 4.385962784290313721e-01 1.099251955747604370e-01 1.363780647516250610e-01 1.747705601155757904e-02 5.817607045173645020e-02 1.916498988866806030e-01 -1.545858681201934814e-01 1.401440650224685669e-01 -3.369633480906486511e-02 6.393595784902572632e-02 -1.364143192768096924e-01 3.048153407871723175e-02 1.643148213624954224e-01 -1.518101096153259277e-01 1.835506558418273926e-01 8.277639001607894897e-02 -1.139454022049903870e-01 -2.200943678617477417e-01 -2.462373077869415283e-01 4.854970574378967285e-01 -5.525874346494674683e-02 -2.215075343847274780e-01 -1.164236813783645630e-01 1.939846724271774292e-01 -6.578616052865982056e-02 -2.637887001037597656e-01 -1.295019537210464478e-01 -8.922310918569564819e-02 1.220927387475967407e-02 1.035429239273071289e-01
4.488972947001457214e-02 -4.280825853347778320e-01 6.589105725288391113e-02 2.036572992801666260e-02 2.125770300626754761e-01 -1.434857696294784546e-01 -2.467961907386779785e-01 -4.485074430704116821e-03 -1.359200626611709595e-01 7.133018225431442261e-02 -1.038552522659301758e-01 -8.847370743751525879e-03 -5.019460991024971008e-02 2.247196137905120850e-01 -7.314995676279067993e-02 -2.307016402482986450e-02 4.070510715246200562e-02 2.523413002490997314e-01 3.682759106159210205e-01 -1.861809492111206055e-01 1.438583582639694214e-01 1.635458767414093018e-01 4.920900240540504456e-02 -3.440984785556793213e-01 -2.970613539218902588e-02 -3.796823695302009583e-02 -1.837963461875915527e-01 -1.046962961554527283e-01 -2.306138426065444946e-01 2.044889330863952637e-01 -7.112142443656921387e-02 1.972960531711578369e-01
1.511237323284149170e-01 -1.879943311214447021e-01 3.239236772060394287e-01 5.479853972792625427e-02 1.738202124834060669e-01 -7.252683490514755249e-02 -3.267337679862976074e-01 6.593482196331024170e-02 -1.495692878961563110e-01 -2.529880106449127197e-01 -1.126439720392227173e-01 1.370206624269485474e-01 -2.563847005367279053e-01 1.802779585123062134e-01 1.455594748258590698e-01 -1.108382046222686768e-01 2.224662750959396362e-01 3.253641426563262939e-01 -8.188080787658691406e-02 -1.246675662696361542e-02 2.607946693897247314e-01 1.225373446941375732e-01 2.823588550090789795e-01 -6.186508107930421829e-03 8.310136944055557251e-02 1.208224296569824219e-01 2.385311722755432129e-01 -2.152786776423454285e-02 1.082635149359703064e-01 7.788224145770072937e-03 1.078865975141525269e-01 1.023639664053916931e-01
2.822355329990386963e-01 -1.184744089841842651e-01 -5.408189073204994202e-02 2.046091556549072266e-01 -1.441064774990081787e-01 -8.372891694307327271e-02 -4.051378965377807617e-01 -1.124134808778762817e-01 1.142872050404548645e-01 7.198092341423034668e-02 -1.445029973983764648e-01 2.205988205969333649e-02 -1.610410660505294800e-01 1.017844974994659424e-01 1.582684554159641266e-02 -1.472635269165039062e-01 -4.989123344421386719e-02 1.479789018630981445e-01 1.862090677022933960e-01 -1.585582941770553589e-01 5.911000818014144897e-02 4.835288226604461670e-01 9.924593567848205566e-02 -5.916680768132209778e-02 6.222348287701606750e-02 -2.282274365425109863e-01 -2.179896384477615356e-01 -2.767488360404968262e-01 1.609554737806320190e-01 2.525920420885086060e-02 6.732816249132156372e-02 -1.145943701267242432e-01
-3.692810982465744019e-02 -5.557005852460861206e-02 2.780297994613647461e-01 1.475616097450256348e-01 1.063430085778236389e-01 2.755602300167083740e-01 -4.113912582397460938e-01 -2.055589705705642700e-01 -1.927084177732467651e-01 2.024104595184326172e-01 -1.442892998456954956e-01 9.535003453493118286e-02 -1.166310608386993408e-01 2.498426586389541626e-01 9.683619439601898193e-02 -9.755818545818328857e-02 4.836739972233772278e-03 1.391500886529684067e-02 9.367690421640872955e-03 7.747743278741836548e-02 -2.701407968997955322e-01 2.355734705924987793e-01 7.591058313846588135e-02 1.055781170725822449e-01 1.229633390903472900e-01 9.597747772932052612e-02 1.205552816390991211e-01 -1.103762537240982056e-01 6.164446007460355759e-03 -3.271415829658508301e-01 2.482825964689254761e-01 1.528317630290985107e-01
6.436239182949066162e-02 -6.021170690655708313e-02 3.297650814056396484e-02 -2.574981451034545898e-01 -1.241521239280700684e-01 4.801686853170394897e-02 -4.008455872535705566e-01 1.473948806524276733e-01 -1.408769190311431885e-01 2.946858294308185577e-02 1.568797416985034943e-02 -9.630530327558517456e-02 -4.415887296199798584e-01 -3.128711134195327759e-02 -1.307888180017471313e-01 1.199192479252815247e-01 4.810297861695289612e-02 1.184238642454147339e-01 -7.489658147096633911e-02 -1.578486561775207520e-01 2.900852859020233154e-01 3.328391015529632568e-01 7.509993016719818115e-02 2.531601786613464355e-01 7.020267844200134277e-02 -2.673210203647613525e-01 6.456922739744186401e-02 -1.925845891237258911e-01 9.521246701478958130e-02 -1.562836766242980957e-01 2.668126672506332397e-02 -6.034922599792480469e-02
-2.434156462550163269e-02 -3.626501560211181641e-01 1.400498747825622559e-01 -1.693717241287231445e-01 1.829012036323547363e-01 -2.018176577985286713e-02 -2.991387844085693359e-01 -1.279886513948440552e-01 1.927625015377998352e-02 5.625919252634048462e-02 -7.726811617612838745e-02 2.771354019641876221e-01 -2.750779688358306885e-01 -3.557001799345016479e-02 -1.681330380961298943e-03 -7.036826014518737793e-02 -1.540138274431228638e-01 8.950557559728622437e-02 -3.180491551756858826e-02 -2.137865126132965088e-01 3.551369011402130127e-01 1.957396715879440308e-01 -6.094127893447875977e-02 6.402050703763961792e-02 6.877943407744169235e-03 2.710160017013549805e-01 3.881756588816642761e-02 3.151114657521247864e-02 1.367591321468353271e-01 -2.505082786083221436e-01 2.265050709247589111e-01 -2.285009473562240601e-01
-7.525122165679931641e-02 -8.035948872566223145e-02 3.939811289310455322e-01 -6.776165217161178589e-02 4.705927893519401550e-02 5.606115981936454773e-02 -7.829368859529495239e-02 -2.640334963798522949e-01 -8.016451448202133179e-02 7.230222970247268677e-02 -2.819909453392028809e-01 7.231047004461288452e-02 -1.678900569677352905e-01 -1.337164044380187988e-01 -1.741964183747768402e-02 -3.508928120136260986e-01 1.040269061923027039e-01 2.077936381101608276e-01 -3.031029738485813141e-02 -8.670473098754882812e-02 4.330182075500488281e-02 1.884915381669998169e-01 2.340937592089176178e-02 -9.683256596326828003e-02 3.955229520797729492e-01 3.844682127237319946e-02 -7.451307028532028198e-02 -1.932170242071151733e-01 1.386515945196151733e-01 1.851919144392013550e-01 4.112588241696357727e-02 3.393961489200592041e-01
-2.233472317457199097e-01 -2.723960876464843750e-01 1.361018121242523193e-01 -9.164135903120040894e-02 1.043560430407524109e-01 5.831647664308547974e-02 -1.965369135141372681e-01 -2.160709053277969360e-01 -1.442180424928665161e-01 -5.532557144761085510e-02 -8.661468327045440674e-02 1.546815484762191772e-01 -5.796371102333068848e-01 2.237517833709716797e-01 6.321673095226287842e-02 -1.552703529596328735e-01 1.677707955241203308e-02 -1.403421908617019653e-01 8.888521790504455566e-02 -1.358804758638143539e-02 7.348475605249404907e-02 2.223515659570693970e-01 -2.135664373636245728e-01 6.185869500041007996e-02 -1.814652979373931885e-02 1.130820140242576599e-01 -2.077880650758743286e-01 1.284613758325576782e-01 1.316632926464080811e-01 -1.527304798364639282e-01 9.330061078071594238e-02 -1.595335900783538818e-01
-1.814304590225219727e-01 9.593982994556427002e-02 -1.287609040737152100e-01 -1.291412264108657837e-01 -3.596239909529685974e-02 6.932483054697513580e-03 -5.008392333984375000e-01 -2.365937232971191406e-01 -1.303855925798416138e-01 2.275660783052444458e-01 -1.165205836296081543e-01 -1.817617267370223999e-01 -3.302334845066070557e-01 8.340676128864288330e-02 -4.320640116930007935e-02 2.725924365222454071e-02 9.465461969375610352e-02 2.140076309442520142e-01 3.893868252635002136e-02 -6.755685806274414062e-02 2.140884995460510254e-01 2.740945518016815186e-01 -1.577338129281997681e-01 3.443732559680938721e-01 1.067891251295804977e-03 -4.468732699751853943e-02 7.449341565370559692e-02 -3.040795028209686279e-02 -1.094159297645092010e-02 9.891408681869506836e-02 1.730625629425048828e-01 -9.403284639120101929e-02
-1.000865083187818527e-02 -1.426990032196044922e-01 2.111310511827468872e-01 -1.080472916364669800e-01 -1.819005161523818970e-01 1.493560969829559326e-01 4.266842454671859741e-02 -6.542342901229858398e-02 -1.634119600057601929e-01 8.166732639074325562e-02 -3.391122221946716309e-01 -3.072227165102958679e-02 -4.819952845573425293e-01 5.539570748805999756e-02 2.553901970386505127e-01 6.334724277257919312e-02 2.379215210676193237e-01 2.298408299684524536e-01 1.501574516296386719e-01 -1.050395071506500244e-01 5.755092017352581024e-03 1.742483526468276978e-01 -5.893057212233543396e-02 -6.787409633398056030e-02 1.960396021604537964e-01 -8.258844912052154541e-02 7.630632072687149048e-02 -1.294950097799301147e-01 -4.819194599986076355e-02 -2.423348091542720795e-02 -3.926282823085784912e-01 3.809430450201034546e-02
-5.753753706812858582e-02 -1.014945358037948608e-01 9.341278672218322754e-02 -9.354346245527267456e-02 1.556221097707748413e-01 9.897877275943756104e-02 -4.020421504974365234e-01 -2.605075240135192871e-01 -1.631877869367599487e-01 7.048252969980239868e-02 -2.137266248464584351e-01 3.958232998847961426e-01 -1.185643449425697327e-01 2.806074023246765137e-01 3.246901556849479675e-02 -7.466641813516616821e-02 -2.321491483598947525e-03 5.599681660532951355e-02 4.539000242948532104e-02 -2.698568999767303467e-01 -1.170689463615417480e-01 4.897008091211318970e-02 5.398428812623023987e-02 9.384373575448989868e-02 1.460388451814651489e-01 -2.137005887925624847e-02 -1.150298714637756348e-01 -1.827111393213272095e-01 -1.466081244871020317e-03 -4.381833374500274658e-01 7.570740580558776855e-02 5.339975003153085709e-03
-1.683334708213806152e-01 5.262760445475578308e-02 3.130231201648712158e-01 -2.263482362031936646e-01 -6.753392517566680908e-02 -1.172030940651893616e-01 -4.808769226074218750e-01 4.515934735536575317e-02 1.589910537004470825e-01 -1.106100752949714661e-01 -4.526897147297859192e-02 -1.527603715658187866e-02 -1.101643443107604980e-01 7.600015401840209961e-02 5.985624622553586960e-03 -1.591301858425140381e-01 3.464684635400772095e-02 2.617733925580978394e-02 1.300968974828720093e-01 1.181316468864679337e-02 3.216742277145385742e-01 2.154608070850372314e-01 2.688365802168846130e-02 7.298344373703002930e-02 3.598640263080596924e-01 -7.362143695354461670e-02 1.920809298753738403e-01 -2.269538491964340210e-01 -2.416011542081832886e-01 8.706897497177124023e-03 7.810352742671966553e-02 -1.492042541503906250e-01
-1.168652027845382690e-01 -2.962333559989929199e-01 3.238551616668701172e-01 1.589523553848266602e-01 2.056322246789932251e-01 1.520211249589920044e-01 -8.461615443229675293e-02 -1.429293118417263031e-02 1.588271185755729675e-02 -6.953043490648269653e-02 -2.211020141839981079e-01 9.668706357479095459e-02 -5.847318768501281738e-01 -4.367199912667274475e-02 7.230663299560546875e-02 1.322370916604995728e-01 2.916625738143920898e-01 -1.176621243357658386e-01 2.138274312019348145e-01 1.590240001678466797e-02 8.905983716249465942e-02 1.182288154959678650e-01 1.576711796224117279e-02 -2.270587384700775146e-01 -1.999738812446594238e-02 -5.673966836184263229e-03 -2.372575551271438599e-02 -4.342017322778701782e-02 5.693357437849044800e-02 -1.767586469650268555e-01 9.891694784164428711e-02 -8.723584935069084167e-03
8.148840814828872681e-02 -8.926554024219512939e-02 3.100712299346923828e-01 1.537286117672920227e-02 2.936240658164024353e-02 -1.972026377916336060e-01 -2.701692283153533936e-01 2.033250778913497925e-01 -2.982479035854339600e-01 4.037479162216186523e-01 -2.491523921489715576e-01 -9.463263303041458130e-02 -2.247569561004638672e-01 5.041086673736572266e-02 -8.663173019886016846e-02 -2.460376918315887451e-01 1.370722353458404541e-01 -8.289821445941925049e-03 1.904556900262832642e-01 5.066514015197753906e-02 1.945923864841461182e-01 9.260822832584381104e-02 -7.122163474559783936e-02 1.548373401165008545e-01 1.693000197410583496e-01 -1.832498311996459961e-01 -3.119794465601444244e-02 6.640306860208511353e-02 -4.622574895620346069e-03 -4.852170497179031372e-02 2.924568355083465576e-01 -4.598353430628776550e-02
-8.183803409337997437e-02 -8.793372660875320435e-02 1.810479462146759033e-01 2.164296209812164307e-01 1.309457123279571533e-01 6.427320837974548340e-02 -3.244119882583618164e-01 -1.323267817497253418e-01 2.374188415706157684e-02 1.482082158327102661e-01 2.143989652395248413e-01 4.562017694115638733e-02 -2.472059056162834167e-02 2.814201712608337402e-01 3.771965801715850830e-01 -7.003568112850189209e-02 5.415248125791549683e-02 2.757784165441989899e-02 2.026542276144027710e-01 -1.444812268018722534e-01 -1.574261933565139771e-01 1.315048038959503174e-01 -2.970930002629756927e-02 -2.048563063144683838e-01 1.919824779033660889e-01 -2.507552877068519592e-02 1.092919707298278809e-01 -2.419715821743011475e-01 -3.936956450343132019e-02 -3.074114918708801270e-01 1.779502630233764648e-01 -2.794453501701354980e-01
-7.556157559156417847e-02 6.423347629606723785e-03 3.436008989810943604e-01 -9.973228722810745239e-02 1.068815216422080994e-01 -2.906104363501071930e-02 -3.537000119686126709e-01 1.044348105788230896e-01 -2.315351217985153198e-01 2.660933732986450195e-01 -3.709716200828552246e-01 2.976197190582752228e-02 -2.255841493606567383e-01 1.248099654912948608e-01 2.477209419012069702e-01 -2.476108372211456299e-01 1.339018344879150391e-01 -2.305800765752792358e-01 -7.661448419094085693e-02 -5.256010964512825012e-02 -2.021533250808715820e-02 4.779400676488876343e-02 -1.646753847599029541e-01 5.653021857142448425e-02 1.028019934892654419e-02 -2.777293883264064789e-02 -3.022050559520721436e-01 -8.786693215370178223e-02 1.639510244131088257e-01 -3.609097748994827271e-02 1.186969038099050522e-02 1.578466445207595825e-01
5.430301278829574585e-02 8.515797555446624756e-02 3.866900801658630371e-01 -1.408212929964065552e-01 -1.121083348989486694e-01 2.146847918629646301e-02 1.311657112091779709e-02 -3.290969133377075195e-01 -1.577075123786926270e-01 1.310492753982543945e-01 -1.512008458375930786e-01 2.240237891674041748e-01 -2.857312560081481934e-01 -9.199531376361846924e-02 -8.832548744976520538e-03 -3.882822990417480469e-01 1.437731981277465820e-01 3.727961704134941101e-02 5.935910716652870178e-02 -1.729607731103897095e-01 -5.004873964935541153e-03 2.294832468032836914e-01 -1.184026896953582764e-01 -6.427802145481109619e-02 1.745946258306503296e-01 -1.811654865741729736e-01 -4.869770258665084839e-02 -2.390821836888790131e-02 2.835406064987182617e-01 8.018738031387329102e-02 2.107607424259185791e-01 1.380669325590133667e-01
4.542753100395202637e-02 8.838894963264465332e-02 2.892855107784271240e-01 -7.074640691280364990e-02 6.299575418233871460e-02 -3.871367871761322021e-02 -3.028691411018371582e-01 2.060216292738914490e-02 7.412907481193542480e-02 8.839963003993034363e-03 -9.130232781171798706e-02 -1.863672882318496704e-01 -1.902395300567150116e-02 -1.961679905652999878e-01 4.967117309570312500e-02 -2.290061563253402710e-01 -9.406951069831848145e-02 1.611897721886634827e-02 2.081595659255981445e-01 -1.480992138385772705e-01 1.265476346015930176e-01 4.536352753639221191e-01 -8.433977141976356506e-03 -3.228758573532104492e-01 -1.774630248546600342e-01 -2.140344828367233276e-01 6.818681955337524414e-02 -3.655791580677032471e-01 4.601128026843070984e-02 -1.747194826602935791e-01 6.510862708091735840e-02 9.185786545276641846e-02
-3.381602838635444641e-02 -2.835551202297210693e-01 3.103411197662353516e-01 -3.460768461227416992e-01 4.652718454599380493e-02 -8.879542350769042969e-02 -3.481350839138031006e-01 -1.508024781942367554e-01 -1.635322421789169312e-01 1.352459639310836792e-01 8.606673218309879303e-03 2.652824819087982178e-01 -2.668969631195068359e-01 -6.147351115942001343e-02 4.714686423540115356e-02 3.160750865936279297e-02 1.238981913775205612e-02 4.672516882419586182e-02 -6.686644628643989563e-03 4.963964596390724182e-02 -6.223451811820268631e-03 1.506768316030502319e-01 -2.205129563808441162e-01 -3.435070514678955078e-01 1.490338146686553955e-01 -3.277805820107460022e-02 -1.851788908243179321e-01 1.073956489562988281e-01 -2.836478501558303833e-02 -2.959099225699901581e-02 -2.966691255569458008e-01 -4.063666611909866333e-02
-1.128442138433456421e-01 -3.472566604614257812e-01 1.019622534513473511e-01 2.059495449066162109e-02 7.312806323170661926e-03 -2.306335866451263428e-01 -1.842953264713287354e-01 -9.884089976549148560e-02 -2.398649305105209351e-01 1.938316524028778076e-01 5.025361105799674988e-02 6.372649967670440674e-02 -4.227195680141448975e-01 -1.923603005707263947e-02 1.074698865413665771e-01 4.371681809425354004e-02 1.581139266490936279e-01 -1.795717747882008553e-03 -4.427684545516967773e-01 1.176204755902290344e-01 -2.244680561125278473e-02 2.987072765827178955e-01 -1.440871059894561768e-01 -6.047691404819488525e-02 2.934599854052066803e-02 -1.391397267580032349e-01 2.136695384979248047e-02 -1.502598673105239868e-01 1.689274311065673828e-01 -1.352502256631851196e-01 5.819791927933692932e-03 1.597345769405364990e-01
2.424062788486480713e-01 -3.759579360485076904e-02 4.525814577937126160e-02 -1.434868127107620239e-01 3.341494500637054443e-02 8.126381784677505493e-02 -1.873610466718673706e-01 1.417838931083679199e-01 -4.771162942051887512e-02 3.686206340789794922e-01 1.142332926392555237e-01 3.192520886659622192e-02 -1.357269436120986938e-01 1.230792030692100525e-01 2.644163370132446289e-01 -2.885928153991699219e-01 1.737196743488311768e-01 2.987525984644889832e-02 3.175121247768402100e-01 -1.588691174983978271e-01 -1.507837772369384766e-01 3.659868836402893066e-01 1.021273210644721985e-01 -1.680974364280700684e-01 -6.180341914296150208e-02 -2.446401566267013550e-01 1.413374096155166626e-01 -2.173472195863723755e-01 -6.897959858179092407e-02 1.141105070710182190e-01 -5.177105218172073364e-02 1.068933531641960144e-01
-7.615280151367187500e-02 -2.489109486341476440e-01 -1.841535605490207672e-02 -2.385443150997161865e-01 -4.005771279335021973e-01 4.913400486111640930e-02 -2.677839100360870361e-01 -1.865651458501815796e-01 -2.850129269063472748e-02 1.739075034856796265e-01 -1.526869237422943115e-01 -1.132728252559900284e-02 -3.418701291084289551e-01 9.574390947818756104e-02 2.388342767953872681e-01 -3.438223898410797119e-02 1.156543195247650146e-01 -1.271335314959287643e-02 1.511307954788208008e-01 -9.995660185813903809e-02 1.074216701090335846e-02 2.161821722984313965e-01 -2.471119910478591919e-01 1.438002735376358032e-01 3.069593906402587891e-01 1.774142612703144550e-03 -1.114128623157739639e-02 -1.302636563777923584e-01 -1.587162613868713379e-01 -1.788359694182872772e-02 -1.201246529817581177e-01 2.015540599822998047e-01
-7.667708396911621094e-02 1.523411124944686890e-01 1.567874103784561157e-01 -3.326103091239929199e-01 1.457079350948333740e-01 -2.356087267398834229e-01 -1.656477749347686768e-01 1.507813334465026855e-01 -3.219752907752990723e-01 2.213531583547592163e-01 1.376081109046936035e-01 -1.305899471044540405e-01 -4.422537386417388916e-01 7.243873178958892822e-02 -7.278379797935485840e-02 -2.024316489696502686e-01 1.401924937963485718e-01 1.825982928276062012e-01 3.199819475412368774e-02 8.079142123460769653e-02 2.326245233416557312e-02 3.413947820663452148e-01 2.302909642457962036e-02 -4.073152318596839905e-02 5.491442605853080750e-02 -2.480634488165378571e-03 7.739783823490142822e-02 -1.973508745431900024e-01 -2.063745260238647461e-01 -2.966264262795448303e-02 -6.152891088277101517e-03 -4.149246215820312500e-02
1.413148790597915649e-01 -3.477525711059570312e-01 2.476132363080978394e-01 -1.363273859024047852e-01 -5.135189369320869446e-02 -2.270415127277374268e-01 -1.841776967048645020e-01 -1.254517436027526855e-01 1.129359230399131775e-01 2.123986482620239258e-01 1.757707744836807251e-01 -1.557209249585866928e-02 -3.491907119750976562e-01 1.113235503435134888e-01 5.852780118584632874e-02 -1.642386466264724731e-01 1.177494227886199951e-01 -3.579735010862350464e-02 -3.727692961692810059e-01 -1.221620291471481323e-01 3.105170652270317078e-02 1.357844769954681396e-01 -4.948312416672706604e-02 -8.829296380281448364e-02 1.713212579488754272e-01 -3.127503991127014160e-01 -1.593712717294692993e-02 -2.179629057645797729e-01 1.610733568668365479e-01 -2.370019257068634033e-02 -1.464404910802841187e-01 8.626454509794712067e-03
-5.179212614893913269e-02 -2.484687566757202148e-01 1.460537780076265335e-02 -3.124384675174951553e-03 1.207465976476669312e-01 -1.539927273988723755e-01 -1.062495857477188110e-01 -4.061072319746017456e-02 -4.178288578987121582e-01 -1.722279340028762817e-01 -2.498172968626022339e-01 1.960419118404388428e-01 -2.521896064281463623e-01 -1.112351492047309875e-01 9.778993576765060425e-02 -3.718959391117095947e-01 1.506773084402084351e-01 1.331305950880050659e-01 2.844271250069141388e-02 -6.427240371704101562e-02 -8.508407324552536011e-02 3.096356093883514404e-01 4.407019820064306259e-03 1.962010413408279419e-01 9.872713685035705566e-02 -4.530387814156711102e-04 2.143559791147708893e-02 -2.386516332626342773e-01 -4.279094561934471130e-02 -1.202275380492210388e-01 -2.855695486068725586e-01 -5.663211271166801453e-02
2.257208377122879028e-01 -4.943342506885528564e-02 2.329420298337936401e-01 -5.017977952957153320e-02 3.002275228500366211e-01 1.365503370761871338e-01 -3.848827183246612549e-01 -1.384961158037185669e-01 -1.961921006441116333e-01 1.702545285224914551e-01 2.140789180994033813e-01 -3.346421942114830017e-02 -2.933952510356903076e-01 -4.188537225127220154e-02 1.060970351099967957e-01 -4.740014299750328064e-02 1.598315685987472534e-01 1.251674070954322815e-02 2.327715903520584106e-01 -2.184699103236198425e-02 3.106484115123748779e-01 3.051005005836486816e-01 1.201614066958427429e-01 -8.646899461746215820e-02 6.452644616365432739e-02 1.879119779914617538e-03 1.555694616399705410e-03 -1.341715268790721893e-02 -2.614627778530120850e-01 1.773609071969985962e-01 1.674758084118366241e-02 4.055872559547424316e-02
-9.975964576005935669e-02 8.980082347989082336e-03 3.626995682716369629e-01 -3.573195934295654297e-01 1.824891865253448486e-01 -1.676681786775588989e-01 -1.116662379354238510e-02 1.703072041273117065e-01 -2.352425158023834229e-01 1.938342452049255371e-01 1.061612367630004883e-01 -1.128579229116439819e-01 -3.553256988525390625e-01 1.857645958662033081e-01 3.875089436769485474e-02 -1.143492013216018677e-01 4.657053947448730469e-02 1.447803527116775513e-01 7.744499295949935913e-02 1.032187119126319885e-01 1.632409393787384033e-01 3.623659312725067139e-01 -1.071382686495780945e-02 1.588516384363174438e-01 -4.283739998936653137e-02 -1.201896741986274719e-01 -2.140707336366176605e-02 -7.614307850599288940e-02 -5.530745163559913635e-02 -2.439405471086502075e-01 -2.092202380299568176e-02 -1.982605606317520142e-01
1.436742693185806274e-01 -4.099291265010833740e-01 1.289772242307662964e-01 8.563574403524398804e-02 8.795120567083358765e-02 -9.463492035865783691e-02 -1.407929807901382446e-01 -2.690984308719635010e-01 -1.662633419036865234e-01 1.378213018178939819e-01 4.877794906497001648e-02 -1.090455204248428345e-01 -2.449090480804443359e-01 1.842640042304992676e-01 1.234689131379127502e-01 -1.591791361570358276e-01 1.157316416501998901e-01 -2.736746072769165039e-01 -6.288931518793106079e-02 -2.429203540086746216e-01 -2.757147140800952911e-02 1.814303100109100342e-01 -1.658249944448471069e-01 -2.780824005603790283e-01 -1.478986293077468872e-01 8.652930706739425659e-02 3.137099444866180420e-01 4.744121804833412170e-02 1.663613021373748779e-01 -1.294385641813278198e-01 -1.365292668342590332e-01 1.168019138276576996e-02
2.434185892343521118e-01 1.142717152833938599e-01 -6.203868240118026733e-02 6.295245140790939331e-02 2.819940261542797089e-02 1.621632725000381470e-01 -3.294514715671539307e-01 -2.918375432491302490e-01 -8.849673718214035034e-02 2.909293770790100098e-01 3.520534932613372803e-02 1.313889920711517334e-01 -1.561145782470703125e-01 2.944416403770446777e-01 1.951683610677719116e-01 -2.836690843105316162e-01 1.558383554220199585e-01 1.745727807283401489e-01 -8.359604328870773315e-02 -1.314974278211593628e-01 -8.295855671167373657e-02 1.608774065971374512e-01 1.079846397042274475e-01 -2.997213006019592285e-01 -3.560180077329277992e-03 2.011718414723873138e-02 6.260306574404239655e-03 -3.155413866043090820e-01 -1.348767578601837158e-01 -2.248290926218032837e-02 1.599296927452087402e-01 2.969071827828884125e-02
-8.433509618043899536e-02 -9.275865554809570312e-02 1.551759839057922363e-01 -1.442074030637741089e-01 -3.315034210681915283e-01 -8.915522694587707520e-02 -2.478959411382675171e-01 1.406263411045074463e-01 -1.377463936805725098e-01 1.105678305029869080e-01 -3.192771673202514648e-01 5.651704967021942139e-02 -4.693565070629119873e-01 2.414569258689880371e-01 -2.855989336967468262e-02 -2.466292530298233032e-01 2.564888894557952881e-01 1.084620654582977295e-01 9.881502389907836914e-02 3.877862170338630676e-02 2.104609906673431396e-01 4.796845838427543640e-02 -7.453069090843200684e-02 -7.751112431287765503e-02 -1.095492243766784668e-01 -5.313830077648162842e-02 -6.470608711242675781e-02 -1.541841477155685425e-01 -1.733123511075973511e-01 -9.175683557987213135e-02 -1.045341640710830688e-01 1.569145321846008301e-01
-1.850028187036514282e-01 1.174634695053100586e-02 2.504663467407226562e-01 -2.102990299463272095e-01 -8.786172419786453247e-02 9.387811273336410522e-02 -3.515801429748535156e-01 3.706325590610504150e-02 -8.125809580087661743e-02 7.361919432878494263e-02 1.361518651247024536e-01 -6.175135821104049683e-02 -3.456297814846038818e-01 4.449105262756347656e-01 -1.132257953286170959e-01 6.050930544734001160e-02 2.441088706254959106e-01 -3.206546604633331299e-02 1.924703866243362427e-01 7.391674071550369263e-02 5.500864237546920776e-02 2.042997032403945923e-01 2.884368002414703369e-01 -8.889368176460266113e-02 5.070396140217781067e-02 -1.599091440439224243e-01 -1.404387056827545166e-01 -1.883362792432308197e-02 -1.182692646980285645e-01 -2.561742439866065979e-02 1.380842179059982300e-01 -1.672818511724472046e-01
-2.297159284353256226e-01 -7.236260920763015747e-02 1.496992558240890503e-01 -2.033935785293579102e-01 1.570403873920440674e-01 -8.663848787546157837e-02 -1.644983291625976562e-01 -4.605578184127807617e-01 2.769467979669570923e-02 8.687817491590976715e-03 7.734526693820953369e-02 1.580484360456466675e-01 -3.727976083755493164e-01 1.432731002569198608e-01 1.431755721569061279e-01 7.328937947750091553e-02 -1.653828918933868408e-01 7.884513586759567261e-03 1.352681815624237061e-01 -1.380790024995803833e-01 -5.623514205217361450e-02 2.983654141426086426e-01 2.261831909418106079e-01 -2.095817625522613525e-01 6.553918868303298950e-02 1.029136627912521362e-01 -1.806417256593704224e-01 -6.172213703393936157e-02 8.955213427543640137e-02 -2.294252216815948486e-01 6.997562199831008911e-02 1.441187113523483276e-01
-8.149088919162750244e-02 -3.766700252890586853e-02 1.817405223846435547e-01 -1.998876333236694336e-01 -3.779657185077667236e-01 -9.759632521308958530e-04 -1.483981609344482422e-01 1.860548257827758789e-01 -2.349493838846683502e-02 2.059966921806335449e-01 -1.413847953081130981e-01 1.616284400224685669e-01 -3.501017093658447266e-01 2.968657314777374268e-01 1.922565698623657227e-01 -1.289851814508438110e-01 2.266822308301925659e-01 -7.248739153146743774e-02 5.925730615854263306e-02 -2.215829640626907349e-01 2.212555557489395142e-01 2.640171945095062256e-01 -1.680286824703216553e-01 -1.968567445874214172e-02 6.690901517868041992e-02 2.310039252042770386e-01 -5.892512947320938110e-02 7.454396784305572510e-02 1.213779002428054810e-01 -2.948061097413301468e-03 -5.865390971302986145e-02 1.564537435770034790e-01
-2.289191782474517822e-01 -7.930372655391693115e-02 1.355034410953521729e-01 2.273973077535629272e-02 1.101505532860755920e-01 1.261761486530303955e-01 -3.320358097553253174e-01 -2.722134888172149658e-01 -1.198600307106971741e-01 3.482697904109954834e-01 -3.501060009002685547e-01 2.190852537751197815e-02 -2.806448638439178467e-01 2.044664472341537476e-01 -1.486555784940719604e-01 9.825552999973297119e-02 6.444535404443740845e-02 -8.677642792463302612e-02 2.277873158454895020e-01 1.902716010808944702e-01 -4.409574344754219055e-02 1.198640093207359314e-01 -1.558615174144506454e-02 -1.145654097199440002e-01 -6.689824163913726807e-02 4.627352952957153320e-02 2.736395923420786858e-03 -3.062321841716766357e-01 8.187163621187210083e-02 1.517793983221054077e-01 1.502276360988616943e-01 -1.297293007373809814e-01
3.900713101029396057e-02 -2.440454810857772827e-01 1.557241678237915039e-01 1.412414163351058960e-01 -3.280568867921829224e-02 -1.287238746881484985e-01 -2.411471158266067505e-01 -1.269280910491943359e-01 -2.279029488563537598e-01 4.845747724175453186e-02 -2.363041341304779053e-01 2.300557941198348999e-01 9.220221545547246933e-04 3.993932306766510010e-01 5.804880708456039429e-02 2.493085898458957672e-02 1.228400543332099915e-01 -8.599699288606643677e-02 5.767787247896194458e-02 -1.835352480411529541e-01 4.559151362627744675e-03 1.864157915115356445e-01 5.462450534105300903e-02 1.283510029315948486e-01 -3.242103382945060730e-02 -3.502041995525360107e-01 2.792582381516695023e-04 -1.642203330993652344e-01 1.419127285480499268e-01 -3.625170290470123291e-01 2.155435830354690552e-01 1.176704913377761841e-01
-1.384938806295394897e-01 -2.243912816047668457e-01 1.082853004336357117e-01 -1.578458696603775024e-01 8.774002641439437866e-02 -3.048755228519439697e-01 -3.060605525970458984e-01 -1.309631019830703735e-01 -1.641941219568252563e-01 -1.952082477509975433e-02 9.564477205276489258e-02 2.109048068523406982e-01 -2.981909513473510742e-01 2.835573256015777588e-02 2.101723551750183105e-01 -1.416637450456619263e-01 3.449580371379852295e-01 -1.182204112410545349e-01 -3.590190783143043518e-02 -6.863363832235336304e-02 -2.322103828191757202e-02 7.419010251760482788e-02 3.046341836452484131e-01 -2.280697822570800781e-01 7.699990272521972656e-02 6.128576025366783142e-02 1.434730440378189087e-01 8.911262848414480686e-04 -8.252553641796112061e-02 -1.923531144857406616e-01 1.406810879707336426e-01 2.524248659610748291e-01
-1.134704053401947021e-01 1.431241165846586227e-02 1.105590909719467163e-01 -2.637717314064502716e-02 1.057711150497198105e-02 3.539061406627297401e-03 -3.093018531799316406e-01 -1.290394812822341919e-01 -2.918504737317562103e-02 3.985015451908111572e-01 -6.317111104726791382e-02 1.751537173986434937e-01 9.407250583171844482e-02 1.738090962171554565e-01 2.121947556734085083e-01 -1.064048111438751221e-01 9.849514067173004150e-02 1.435003429651260376e-01 3.171409294009208679e-02 -3.361215293407440186e-01 -3.650375455617904663e-02 3.189889490604400635e-01 5.630923807621002197e-02 -2.355327904224395752e-01 -2.310722470283508301e-01 2.157480418682098389e-01 -5.252878367900848389e-02 -2.673794031143188477e-01 2.435505948960781097e-02 -4.681101813912391663e-02 -5.290997773408889771e-02 -2.933228015899658203e-01
-7.094226032495498657e-02 -1.186669990420341492e-01 1.516190022230148315e-01 -3.707312420010566711e-02 -2.593463361263275146e-01 -3.324649855494499207e-02 -3.060676753520965576e-01 2.513814270496368408e-01 -1.855347603559494019e-01 2.569738924503326416e-01 -2.986849248409271240e-01 1.725877374410629272e-01 -4.954168498516082764e-01 1.836464256048202515e-01 1.564056277275085449e-01 -5.064264312386512756e-02 1.703948080539703369e-01 2.324130982160568237e-01 2.220669202506542206e-02 -4.472560808062553406e-02 1.778156757354736328e-01 -7.252919673919677734e-02 -7.618282455950975418e-03 -2.639969112351536751e-03 8.876567333936691284e-02 -1.144319400191307068e-01 -6.367179565131664276e-03 -2.014874219894409180e-01 -1.981342397630214691e-02 -1.159862503409385681e-01 -4.583692550659179688e-02 7.477728277444839478e-02
2.516247034072875977e-01 -7.213346660137176514e-02 2.184980213642120361e-01 -9.735487401485443115e-02 -1.686160117387771606e-01 -5.463724210858345032e-02 -2.441231161355972290e-01 3.241311991587281227e-03 6.443115323781967163e-02 5.610242486000061035e-02 3.671503067016601562e-02 -1.636410504579544067e-01 -4.959779977798461914e-02 2.908491790294647217e-01 -9.864819049835205078e-02 -1.501918137073516846e-01 -1.609602123498916626e-01 2.719933092594146729e-01 1.071448028087615967e-01 -3.824941515922546387e-01 2.847044542431831360e-02 4.391564428806304932e-01 1.072475984692573547e-01 -2.478112280368804932e-01 -1.343864500522613525e-01 1.102260723710060120e-01 -3.825268149375915527e-02 -2.466111183166503906e-01 -5.561297386884689331e-02 1.568974368274211884e-02 -8.643409609794616699e-02 -3.033312782645225525e-02
-3.373966515064239502e-01 -6.338866055011749268e-02 5.255802869796752930e-01 -2.088757418096065521e-02 2.101640403270721436e-02 1.871924847364425659e-02 -2.575483024120330811e-01 -4.060414806008338928e-02 -1.396971940994262695e-01 4.114806279540061951e-02 -2.990919947624206543e-01 -6.106747686862945557e-02 -4.927118867635726929e-02 2.226174920797348022e-01 8.399824798107147217e-02 -1.507032066583633423e-01 -1.307577341794967651e-01 -1.033330187201499939e-01 1.647888682782649994e-02 1.528536379337310791e-01 -1.048928126692771912e-01 1.711321920156478882e-01 -2.972895205020904541e-01 -1.124600246548652649e-01 8.471572399139404297e-02 9.038512408733367920e-02 1.184557154774665833e-01 -2.141437977552413940e-01 4.019537940621376038e-02 1.744671911001205444e-01 1.776017993688583374e-01 -9.484088420867919922e-02
-1.141354739665985107e-01 -4.926419630646705627e-02 1.906413957476615906e-02 -2.803641743957996368e-02 2.855673246085643768e-02 -2.869751863181591034e-02 -4.800461530685424805e-01 -1.741987317800521851e-01 -9.007223695516586304e-02 2.923573255538940430e-01 -9.854807704687118530e-02 2.325768768787384033e-01 1.949800401926040649e-01 5.464054644107818604e-02 6.955056637525558472e-02 -2.797126770019531250e-01 3.693768754601478577e-02 1.708532869815826416e-01 -8.674236014485359192e-03 -3.407792150974273682e-01 -6.636220961809158325e-02 2.999240756034851074e-01 2.391166239976882935e-01 -2.014584392309188843e-01 9.724833071231842041e-03 8.404806256294250488e-02 -8.579916320741176605e-03 -9.607905149459838867e-02 -2.483836859464645386e-01 -9.675292670726776123e-02 -1.863970793783664703e-02 -1.129209399223327637e-01
-1.254094392061233521e-01 -1.298543158918619156e-02 8.535917103290557861e-02 -2.672860920429229736e-01 9.625629335641860962e-02 -1.792997270822525024e-01 6.064777821302413940e-02 -1.550621241331100464e-01 1.720261387526988983e-02 1.796713024377822876e-01 9.597113728523254395e-02 5.798890069127082825e-02 -2.775902748107910156e-01 -5.972115695476531982e-02 2.679728269577026367e-01 1.063989251852035522e-01 -9.838103502988815308e-02 5.648492369800806046e-03 1.713398993015289307e-01 -2.504170238971710205e-01 -3.664226084947586060e-02 4.450562298297882080e-01 -1.227267682552337646e-01 1.649681329727172852e-01 1.107856929302215576e-01 7.043574005365371704e-02 2.127868235111236572e-01 -2.425720840692520142e-01 2.394131571054458618e-01 -2.219788581132888794e-01 2.054876387119293213e-01 1.170146614313125610e-01
2.756416201591491699e-01 -1.010828763246536255e-01 2.866231091320514679e-02 1.332685202360153198e-01 -9.668495506048202515e-02 -1.579120904207229614e-01 -3.737892210483551025e-01 -1.521435081958770752e-01 1.945739835500717163e-01 -7.332200556993484497e-02 -1.169150918722152710e-01 1.263900399208068848e-01 -2.805354297161102295e-01 1.551236510276794434e-01 1.362086981534957886e-01 -3.020263276994228363e-02 -1.013714075088500977e-01 1.917459666728973389e-01 1.925159245729446411e-01 -7.848182320594787598e-02 3.561655804514884949e-02 4.332832396030426025e-01 3.759679198265075684e-02 -6.751581281423568726e-02 3.354520350694656372e-02 -1.627196520566940308e-01 -1.668963432312011719e-01 -3.006642162799835205e-01 -9.938800940290093422e-04 -4.827074334025382996e-02 -1.076804026961326599e-01 -2.407130002975463867e-01
4.584883153438568115e-02 -9.903413057327270508e-02 1.245352998375892639e-01 8.591465651988983154e-02 -6.123264878988265991e-02 1.785113513469696045e-01 -4.587153792381286621e-01 -8.166798204183578491e-02 -2.106649130582809448e-01 3.433620631694793701e-01 3.042664565145969391e-02 3.194821774959564209e-01 -1.160068735480308533e-01 3.871120810508728027e-01 1.416429039090871811e-02 5.161404237151145935e-02 -1.571230590343475342e-01 -8.618271350860595703e-02 1.337130367755889893e-02 -8.924990147352218628e-02 -2.785865776240825653e-02 1.583922803401947021e-01 8.695008233189582825e-03 -7.059654593467712402e-02 -1.007627602666616440e-02 5.151754245162010193e-02 -2.252215705811977386e-02 -8.043637871742248535e-02 -1.913513243198394775e-01 -3.902812600135803223e-01 5.857216566801071167e-02 -8.810897171497344971e-02
5.917961895465850830e-02 -1.301812976598739624e-01 7.827268540859222412e-02 1.863925606012344360e-01 9.879747778177261353e-02 1.610599607229232788e-01 -2.670371234416961670e-01 1.259605139493942261e-01 -2.464928925037384033e-01 4.007619023323059082e-01 1.195811778306961060e-01 6.034230440855026245e-02 -7.156832609325647354e-03 1.854489296674728394e-01 1.539325267076492310e-01 -3.412379920482635498e-01 8.869716525077819824e-02 1.276566535234451294e-01 -6.953091919422149658e-02 -3.641971647739410400e-01 3.688848391175270081e-02 2.862307727336883545e-01 9.435656666755676270e-02 -1.076859328895807266e-02 -1.208498626947402954e-01 -8.580683916807174683e-02 1.725942641496658325e-01 -2.594514489173889160e-01 5.678154993802309036e-03 -9.279068559408187866e-02 -9.635257720947265625e-02 1.047474071383476257e-01
-6.791003048419952393e-02 -2.977591753005981445e-01 2.656618952751159668e-01 9.260416030883789062e-02 -9.373569488525390625e-02 -2.481388002634048462e-01 -2.707902491092681885e-01 -1.716341227293014526e-01 -9.571714699268341064e-02 -5.617329850792884827e-02 -9.670940041542053223e-02 9.037318080663681030e-02 -4.123902022838592529e-01 -1.765402704477310181e-01 -4.477182868868112564e-03 -1.043683197349309921e-02 -5.694681406021118164e-02 -3.121907263994216919e-02 3.365605324506759644e-02 -6.806517392396926880e-02 2.789105176925659180e-01 1.041389908641576767e-02 -9.005478769540786743e-02 -2.092823684215545654e-01 4.082002863287925720e-02 3.125356435775756836e-01 1.090810298919677734e-01 -2.007954269647598267e-01 1.440768539905548096e-01 -3.118892014026641846e-01 2.959873154759407043e-02 -1.138845756649971008e-01
-2.421185225248336792e-01 -3.061017394065856934e-01 4.818137362599372864e-02 -5.499777942895889282e-02 2.361090481281280518e-01 -1.881512999534606934e-01 -2.737503647804260254e-01 -7.989669591188430786e-02 -9.845696389675140381e-02 4.305284023284912109e-01 -9.578569233417510986e-02 2.033389173448085785e-02 5.903429910540580750e-02 2.110859751701354980e-01 -1.919446289539337158e-01 5.040829256176948547e-02 4.141204953193664551e-01 1.694501340389251709e-01 4.213887825608253479e-02 -8.604618161916732788e-02 1.772459298372268677e-01 1.277582794427871704e-01 1.342006325721740723e-01 2.218362502753734589e-02 8.900687098503112793e-02 8.304531872272491455e-02 8.457766473293304443e-02 -4.884006455540657043e-02 -1.782688051462173462e-01 -1.795261055231094360e-01 1.048306450247764587e-01 -5.305401235818862915e-02
-4.576619341969490051e-02 -3.941915929317474365e-02 3.070955276489257812e-01 -7.991622388362884521e-02 3.511452116072177887e-03 1.612151116132736206e-01 -2.554850876331329346e-01 -3.861884474754333496e-01 3.981794044375419617e-02 -3.914703428745269775e-02 1.534267663955688477e-01 -2.422827854752540588e-02 -2.157779484987258911e-01 -9.091281890869140625e-02 -6.518095731735229492e-02 -3.915618062019348145e-01 1.046758741140365601e-01 2.604517340660095215e-01 -4.106609150767326355e-02 -2.078858613967895508e-01 -4.618608206510543823e-02 2.335821539163589478e-01 -1.158942207694053650e-01 1.061212271451950073e-01 1.715095192193984985e-01 -7.532852143049240112e-02 -5.833825096487998962e-02 -1.473480761051177979e-01 3.496317267417907715e-01 1.396129876375198364e-01 9.011828899383544922e-02 -2.143062651157379150e-02
2.066823989152908325e-01 -8.880802243947982788e-02 2.288511544466018677e-01 1.496856808662414551e-01 1.653585284948348999e-01 3.013364970684051514e-01 -1.055166199803352356e-01 -1.132825165987014771e-01 1.434260793030261993e-02 3.571377098560333252e-01 1.448853164911270142e-01 -1.454214900732040405e-01 -9.129185229539871216e-02 2.466838061809539795e-01 -1.905186176300048828e-01 -1.113418489694595337e-02 6.626987457275390625e-02 8.982853591442108154e-02 4.731939733028411865e-02 -2.730047702789306641e-01 -1.690174341201782227e-01 2.560192644596099854e-01 -7.179436832666397095e-02 -1.157230511307716370e-01 1.060071215033531189e-02 -3.077546656131744385e-01 1.461623311042785645e-01 -2.399664819240570068e-01 1.645364612340927124e-01 -1.271944642066955566e-01 1.721035242080688477e-01 -9.202685952186584473e-02
-6.435990333557128906e-02 -6.121416809037327766e-04 1.949399858713150024e-01 -1.202169880270957947e-01 2.488007843494415283e-01 -1.116323918104171753e-01 -4.075493216514587402e-01 -2.607668340206146240e-01 -8.515849709510803223e-02 1.082986146211624146e-01 -4.216460883617401123e-02 4.341742694377899170e-01 -1.409485936164855957e-01 2.331555634737014771e-01 -1.099842339754104614e-01 -6.561095267534255981e-02 2.021334767341613770e-01 1.333290785551071167e-01 -4.070710763335227966e-02 -2.231917530298233032e-01 -6.871809065341949463e-02 7.367398589849472046e-02 7.745368033647537231e-02 -7.986496388912200928e-02 -1.556852012872695923e-01 5.478656850755214691e-03 -1.790060997009277344e-01 -1.748492270708084106e-01 6.652393192052841187e-02 -2.509271502494812012e-01 1.662570536136627197e-01 1.431816220283508301e-01
-1.367102563381195068e-01 -1.688397605903446674e-03 3.991913795471191406e-01 1.729500130750238895e-03 9.829083085060119629e-02 1.993183344602584839e-01 -7.406181097030639648e-02 -1.880796998739242554e-01 -1.016271859407424927e-01 3.963159322738647461e-01 -1.628312021493911743e-01 -1.114761158823966980e-01 -2.145750820636749268e-01 2.671477794647216797e-01 -1.799999028444290161e-01 -1.158723235130310059e-01 -6.558521836996078491e-02 -5.542371794581413269e-02 9.736610949039459229e-02 2.124182283878326416e-01 -1.938972994685173035e-02 2.587872445583343506e-01 -1.513680666685104370e-01 -2.821739614009857178e-01 1.303963083773851395e-02 -1.524202376604080200e-01 2.469899356365203857e-01 -4.783311858773231506e-02 -1.734690517187118530e-01 -7.057861983776092529e-02 9.125043451786041260e-02 -1.345246937125921249e-02
-1.326984912157058716e-01 -1.737659722566604614e-01 1.713062226772308350e-01 1.204093545675277710e-02 1.847788095474243164e-01 -3.100551962852478027e-01 -3.204515278339385986e-01 -1.011040881276130676e-01 -1.522376090288162231e-01 3.721801564097404480e-02 7.297497987747192383e-02 2.389140874147415161e-01 -3.605171442031860352e-01 2.572366595268249512e-01 1.051691696047782898e-01 -2.923275902867317200e-02 2.476381063461303711e-01 -1.443187147378921509e-01 -6.090973317623138428e-02 -7.119239121675491333e-02 1.999199390411376953e-02 1.632442027330398560e-01 1.779184937477111816e-01 -2.284301370382308960e-01 5.655380338430404663e-02 2.300845086574554443e-01 1.209696638397872448e-03 1.355400234460830688e-01 -9.949964284896850586e-02 -2.064857631921768188e-01 1.747213602066040039e-01 1.584409028291702271e-01
2.750235376879572868e-03 7.422161847352981567e-02 3.143338561058044434e-01 -2.537275254726409912e-01 1.893856227397918701e-01 -1.963628828525543213e-01 -2.362577617168426514e-01 -8.716127276420593262e-02 -8.478376269340515137e-02 1.677542775869369507e-01 -1.687255054712295532e-01 -1.019956320524215698e-01 -1.782249957323074341e-01 6.200600787997245789e-02 2.191493213176727295e-01 1.119935959577560425e-01 3.932404816150665283e-01 7.845249027013778687e-02 1.726847887039184570e-02 -1.313648745417594910e-02 1.742777377367019653e-01 2.813411653041839600e-01 2.561767697334289551e-01 3.553804755210876465e-02 2.499145269393920898e-01 -4.003091156482696533e-02 -1.065560206770896912e-01 3.206354379653930664e-02 -2.306508570909500122e-01 -1.088647171854972839e-01 1.779298484325408936e-01 -1.106788069009780884e-01
1.525943260639905930e-02 -5.224915221333503723e-02 -4.084387421607971191e-02 8.493795990943908691e-03 1.387250423431396484e-01 2.171000242233276367e-01 -2.456041276454925537e-01 -2.380167990922927856e-01 -6.946207024157047272e-03 1.335339844226837158e-01 -2.121617197990417480e-01 6.241852045059204102e-02 -2.644107863306999207e-02 2.939910292625427246e-01 -2.467904686927795410e-01 -1.204977482557296753e-01 1.142152845859527588e-01 -1.458834558725357056e-01 2.734739519655704498e-02 7.667011022567749023e-02 1.293068230152130127e-01 3.418457210063934326e-01 -2.509320080280303955e-01 5.075784400105476379e-02 1.122581735253334045e-01 -2.949186563491821289e-01 5.423603579401969910e-02 -3.652282655239105225e-01 1.285396367311477661e-01 -2.981240153312683105e-01 -7.872457616031169891e-03 -3.396078944206237793e-02
-6.449064612388610840e-02 -4.176780879497528076e-01 1.014706566929817200e-01 -7.921644300222396851e-02 -4.134934768080711365e-02 4.773459210991859436e-02 -3.193464577198028564e-01 -4.523672536015510559e-02 -3.355924487113952637e-01 -9.513093531131744385e-02 1.350218057632446289e-01 1.196344569325447083e-01 -8.434691280126571655e-02 3.058681190013885498e-01 -7.260430138558149338e-03 1.779627650976181030e-01 5.008721258491277695e-03 3.584686666727066040e-02 -4.607057198882102966e-03 -3.047457635402679443e-01 5.632840469479560852e-02 1.376301348209381104e-01 -1.639667153358459473e-01 -1.502804756164550781e-01 1.465296894311904907e-01 9.830533713102340698e-02 1.062807813286781311e-01 -1.326416581869125366e-01 2.605983056128025055e-02 -3.018296957015991211e-01 -2.520081400871276855e-01 1.705599427223205566e-01
2.144940793514251709e-01 -1.127723455429077148e-01 1.255810558795928955e-01 1.772578358650207520e-01 1.281377375125885010e-01 5.101978778839111328e-02 -2.316340357065200806e-01 -2.638848721981048584e-01 3.045338690280914307e-01 3.908900320529937744e-01 -1.387423276901245117e-02 1.710857264697551727e-02 -1.593452990055084229e-01 -1.423730328679084778e-02 2.617024481296539307e-01 1.055180728435516357e-01 7.547473907470703125e-02 2.315269038081169128e-02 1.552987610921263695e-03 -2.114213705062866211e-01 3.523441776633262634e-02 1.406391113996505737e-01 -2.029518634080886841e-01 -9.443499147891998291e-02 4.597989097237586975e-02 -3.916857391595840454e-02 -9.240073710680007935e-02 -3.371048271656036377e-01 1.895677745342254639e-01 -2.620290219783782959e-01 -2.191969454288482666e-01 -2.133722417056560516e-03
1.301203370094299316e-01 -1.700354516506195068e-01 4.552081525325775146e-01 7.914808392524719238e-02 8.985362946987152100e-02 1.813338100910186768e-01 -2.284177243709564209e-01 -1.252124458551406860e-01 -2.216166108846664429e-01 3.483119904994964600e-01 -5.429915338754653931e-02 2.428753860294818878e-02 -1.419199705123901367e-01 1.316033899784088135e-01 -9.034671634435653687e-02 -3.634652197360992432e-01 1.734169721603393555e-01 -1.206853706389665604e-02 -2.234127670526504517e-01 2.093479782342910767e-01 -5.993618443608283997e-02 5.097887665033340454e-02 -2.109988480806350708e-01 1.321611851453781128e-01 8.836365491151809692e-02 -1.392510682344436646e-01 -1.335628181695938110e-01 -1.864235401153564453e-01 -8.143285661935806274e-02 -1.978111453354358673e-02 3.455147892236709595e-02 -4.527560435235500336e-03
-1.002368256449699402e-01 -4.703187569975852966e-02 1.603946983814239502e-01 1.051975041627883911e-01 1.122718751430511475e-01 -2.226737290620803833e-01 -4.918659031391143799e-01 1.783298403024673462e-01 -4.374901950359344482e-02 1.781963258981704712e-01 -2.239661365747451782e-01 -1.867172420024871826e-01 1.750422269105911255e-01 5.097470805048942566e-02 3.408330678939819336e-02 -6.383288186043500900e-03 7.718069106340408325e-02 -4.659028351306915283e-02 8.981958776712417603e-02 -3.353563547134399414e-01 1.290968656539916992e-01 2.308557927608489990e-01 -2.704076282680034637e-02 -1.655450761318206787e-01 -1.680060178041458130e-01 -3.700432926416397095e-02 1.405975818634033203e-01 -1.821959465742111206e-01 -9.957601130008697510e-02 -2.348122000694274902e-01 2.457780390977859497e-01 -1.646804660558700562e-01
-1.907967329025268555e-01 -4.018399491906166077e-02 3.320280313491821289e-01 -1.963585168123245239e-01 -1.896346360445022583e-02 -3.925774991512298584e-02 -1.101462766528129578e-01 -2.316612601280212402e-01 -1.236981675028800964e-01 1.966095268726348877e-01 -9.123407304286956787e-02 1.716884672641754150e-01 -2.854593992233276367e-01 9.537804871797561646e-02 1.259943842887878418e-01 -3.240664675831794739e-02 -4.142054170370101929e-02 -2.739438712596893311e-01 2.029503285884857178e-01 -4.078845381736755371e-01 -1.074374988675117493e-01 2.861354649066925049e-01 -1.895122975111007690e-01 -1.546128932386636734e-02 -8.546414785087108612e-03 -2.397206053137779236e-02 1.459315866231918335e-01 1.775622069835662842e-01 1.247113272547721863e-01 5.473892018198966980e-02 -2.272449880838394165e-01 -9.308658540248870850e-02
4.704945534467697144e-02 -3.267953991889953613e-01 1.758439987897872925e-01 -1.441048085689544678e-01 -2.508411407470703125e-01 -3.737130761146545410e-02 -1.998831629753112793e-01 -2.459903210401535034e-01 -1.200765073299407959e-01 -5.180454999208450317e-02 -5.712334439158439636e-02 2.848094105720520020e-01 -2.394348978996276855e-01 -5.396262556314468384e-02 -2.037326246500015259e-02 4.898097738623619080e-02 -2.204303629696369171e-02 -6.101835519075393677e-02 -5.875637754797935486e-02 7.907496765255928040e-03 1.815741062164306641e-01 3.607789576053619385e-01 -2.896353229880332947e-02 -3.246556818485260010e-01 -5.937417224049568176e-02 -2.517890930175781250e-01 -2.838561534881591797e-01 -1.259468793869018555e-01 4.691553488373756409e-02 -4.377098754048347473e-02 -2.333857715129852295e-01 -1.046145111322402954e-01
-2.662009894847869873e-01 -1.908767074346542358e-01 2.093891054391860962e-01 -2.855276167392730713e-01 -2.938632667064666748e-02 -5.031384527683258057e-02 -4.414021372795104980e-01 -1.581769734621047974e-01 -1.370995491743087769e-01 2.004753798246383667e-01 6.854844838380813599e-02 -1.005542501807212830e-01 -2.609063088893890381e-01 2.430598437786102295e-01 -2.023541368544101715e-02 1.001506149768829346e-01 6.590154021978378296e-02 -1.140543147921562195e-01 1.458988636732101440e-01 4.673427343368530273e-02 1.286640018224716187e-01 2.357119768857955933e-01 2.267282456159591675e-01 -1.358567620627582073e-03 -4.586689174175262451e-02 8.164208382368087769e-02 -1.387147009372711182e-01 -1.593016646802425385e-02 -8.770364522933959961e-02 2.925711125135421753e-02 1.562135368585586548e-01 -3.273170590400695801e-01
3.608916699886322021e-01 7.412034086883068085e-03 1.368731111288070679e-01 1.854848563671112061e-01 2.201328799128532410e-02 -5.483552813529968262e-03 -3.664054870605468750e-01 1.246283762156963348e-02 1.339206099510192871e-01 8.048270642757415771e-02 -2.939665876328945160e-02 -6.276404950767755508e-03 -1.523924767971038818e-01 1.925836652517318726e-01 1.430472135543823242e-01 8.383066742680966854e-04 2.350359968841075897e-02 3.473225235939025879e-02 2.896555066108703613e-01 -5.346676707267761230e-02 -4.580108821392059326e-02 4.262107312679290771e-01 -1.230253353714942932e-01 -1.755349524319171906e-02 2.692347206175327301e-02 -1.121004894375801086e-01 3.623620793223381042e-02 -4.058977663516998291e-01 1.353240311145782471e-01 2.943869121372699738e-02 -3.076953627169132233e-02 -2.972399890422821045e-01
1.274387817829847336e-03 8.393978327512741089e-02 3.060394227504730225e-01 8.408847451210021973e-02 2.905931174755096436e-01 -1.353287510573863983e-02 -3.261047005653381348e-01 1.224969178438186646e-01 4.882897064089775085e-02 2.512009739875793457e-01 -1.811578124761581421e-01 1.176827102899551392e-01 -3.096432983875274658e-02 4.427302479743957520e-01 7.931345701217651367e-02 -2.483702450990676880e-01 6.922878324985504150e-02 8.420229703187942505e-02 -3.290810063481330872e-02 -1.249347850680351257e-01 1.922962218523025513e-01 2.314220666885375977e-01 2.190889269113540649e-01 -2.149997204542160034e-01 -1.494482755661010742e-01 -1.404683887958526611e-01 3.174675256013870239e-02 -5.433056503534317017e-02 8.031550049781799316e-02 -1.660502851009368896e-01 -9.706109017133712769e-02 7.962591201066970825e-02
-1.137280985713005066e-01 -2.358172237873077393e-01 2.291068434715270996e-01 -3.065176308155059814e-01 -1.029043346643447876e-01 1.228952109813690186e-01 -5.117291212081909180e-01 -5.497357249259948730e-02 1.970761269330978394e-01 -4.915157705545425415e-02 -3.304698467254638672e-01 5.304077267646789551e-02 -1.074412092566490173e-01 5.062197148799896240e-02 9.140980988740921021e-02 -9.321860969066619873e-02 4.746067896485328674e-02 3.040794841945171356e-02 4.486195370554924011e-02 -1.509447097778320312e-01 -1.985268853604793549e-02 1.909679770469665527e-01 2.727220952510833740e-02 8.059904724359512329e-02 -1.821579039096832275e-01 -9.157632291316986084e-02 -7.777977269142866135e-03 1.262740343809127808e-01 2.186821252107620239e-01 2.100286483764648438e-01 2.773488163948059082e-01 -1.072150990366935730e-01
-1.730945706367492676e-01 -1.649162322282791138e-01 6.423047930002212524e-02 -1.067979335784912109e-01 -2.741142213344573975e-01 -3.254848346114158630e-02 -3.984388113021850586e-01 8.038392663002014160e-02 -1.391157656908035278e-01 1.428668946027755737e-01 -1.801232099533081055e-01 1.734868437051773071e-01 -3.996874094009399414e-01 2.772132158279418945e-01 2.137687653303146362e-01 -2.396098524332046509e-01 4.480771347880363464e-02 6.604817695915699005e-03 5.285060405731201172e-02 -5.258813872933387756e-02 1.530650258064270020e-01 1.094975769519805908e-01 -3.399373963475227356e-02 -2.114846408367156982e-01 1.887526363134384155e-02 2.116066366434097290e-01 -1.773811578750610352e-01 -1.378711014986038208e-01 7.293349597603082657e-03 1.571360379457473755e-01 -1.196538656949996948e-01 1.424956768751144409e-01
-1.513748317956924438e-01 -1.223534578457474709e-03 1.468120217323303223e-01 -2.576440274715423584e-01 1.258714646100997925e-01 -2.184105813503265381e-01 -2.616913318634033203e-01 -1.672988235950469971e-01 -2.800456434488296509e-02 1.379826515913009644e-01 -1.283820867538452148e-01 -1.401495784521102905e-01 -4.198823869228363037e-01 1.012182012200355530e-01 4.564570263028144836e-02 7.257196307182312012e-02 2.149680107831954956e-01 1.184772551059722900e-01 -1.723904460668563843e-01 -7.111621648073196411e-02 3.249831199645996094e-01 6.070307269692420959e-02 -6.867547333240509033e-02 1.698034349828958511e-03 4.426933079957962036e-02 -1.888372451066970825e-01 2.345615476369857788e-01 -4.598148632794618607e-03 4.039916023612022400e-02 -1.786261498928070068e-01 -2.346758693456649780e-01 -2.982853949069976807e-01
3.072130978107452393e-01 -8.257904648780822754e-02 2.173765301704406738e-01 9.472069144248962402e-02 1.318115592002868652e-01 -2.341240644454956055e-02 -1.396608054637908936e-01 -5.319613218307495117e-02 -3.999995067715644836e-02 2.270981520414352417e-01 3.145231679081916809e-02 -2.316544763743877411e-02 -1.142440214753150940e-01 2.976654767990112305e-01 9.220899082720279694e-03 -9.103702008724212646e-02 1.533547509461641312e-02 2.040591090917587280e-01 1.889168769121170044e-01 -2.275621294975280762e-01 -4.826579242944717407e-02 3.125567138195037842e-01 -1.087240576744079590e-01 -3.474711179733276367e-01 -1.837290078401565552e-01 -5.376684665679931641e-02 2.419873923063278198e-01 -5.317011848092079163e-02 1.094182506203651428e-01 -7.255439460277557373e-02 3.697726428508758545e-01 -1.538249105215072632e-01
-1.752933487296104431e-02 5.626684427261352539e-02 3.992942273616790771e-01 -1.861736774444580078e-01 -3.195188939571380615e-01 -1.003378778696060181e-01 2.281310409307479858e-02 -2.479937821626663208e-01 1.137692257761955261e-01 2.836308181285858154e-01 -2.716109454631805420e-01 8.849252760410308838e-02 -1.651881933212280273e-01 1.741654984652996063e-02 1.527150273323059082e-01 -6.801348924636840820e-02 1.049722805619239807e-01 1.033207103610038757e-01 -1.263991743326187134e-02 -3.011037409305572510e-01 1.525414288043975830e-01 8.835843950510025024e-02 -1.239768788218498230e-01 -3.517165780067443848e-02 -9.256602823734283447e-02 -1.481428593397140503e-01 8.481670916080474854e-02 -1.150130927562713623e-01 3.929876089096069336e-01 -1.643048971891403198e-01 6.067255511879920959e-02 3.825313225388526917e-02
-1.685788184404373169e-01 -3.316739499568939209e-01 2.176134884357452393e-01 1.102166064083576202e-02 6.570672988891601562e-02 -1.730721741914749146e-01 -4.894968271255493164e-01 1.556085348129272461e-01 -7.997958362102508545e-02 1.125042811036109924e-01 -4.568281024694442749e-02 -6.076494604349136353e-02 -2.515081465244293213e-01 5.632694065570831299e-02 4.980200529098510742e-02 -3.565663471817970276e-02 6.319905817508697510e-02 9.808129817247390747e-02 5.977393686771392822e-02 2.647823095321655273e-01 -9.795320220291614532e-03 1.335618197917938232e-01 1.814743503928184509e-02 4.233779758214950562e-02 5.607230588793754578e-02 -4.610608518123626709e-01 -7.723770290613174438e-02 -2.019501030445098877e-01 -2.200544625520706177e-01 3.044752590358257294e-02 -6.273906212300062180e-03 4.214143753051757812e-02
-2.122508734464645386e-01 6.158951669931411743e-03 2.583548426628112793e-01 9.302508831024169922e-02 2.150932103395462036e-01 -8.306634426116943359e-02 -3.614704608917236328e-01 -1.959418505430221558e-01 -1.966568082571029663e-01 1.366457939147949219e-01 3.746637329459190369e-02 3.989066779613494873e-01 -1.171119958162307739e-01 2.780586779117584229e-01 3.936383500695228577e-02 -6.467761099338531494e-02 1.316658109426498413e-01 1.919618993997573853e-01 4.201181605458259583e-02 -3.122856616973876953e-01 1.176839098334312439e-01 -4.447886347770690918e-02 3.923717513680458069e-02 -8.996554464101791382e-02 -7.999440282583236694e-02 -4.711990430951118469e-02 -1.405289322137832642e-01 -2.296591997146606445e-01 6.581187993288040161e-02 -1.054230481386184692e-01 2.167577594518661499e-01 1.420449167490005493e-01
9.846397489309310913e-02 -9.074778854846954346e-02 3.234705924987792969e-01 8.243424445390701294e-02 9.511349350214004517e-02 3.868574276566505432e-03 -2.044751197099685669e-01 -4.262819141149520874e-02 -4.166503548622131348e-01 -1.354634761810302734e-01 -2.855339944362640381e-01 1.458612531423568726e-01 -3.692497611045837402e-01 1.251265257596969604e-01 -1.328681409358978271e-02 3.865000233054161072e-02 1.296819150447845459e-01 1.067565903067588806e-01 -1.490567326545715332e-01 -1.690355688333511353e-01 -8.831098675727844238e-03 4.127018451690673828e-01 -2.508249133825302124e-02 1.271457225084304810e-01 -2.670582532882690430e-01 6.273330654948949814e-04 -2.111757919192314148e-02 2.819872461259365082e-02 -3.666594624519348145e-02 1.450738310813903809e-01 8.763860166072845459e-02 2.631867490708827972e-02
-2.314878106117248535e-01 1.036055572330951691e-02 1.422147899866104126e-01 -1.632429361343383789e-01 -1.355008333921432495e-01 -1.659024357795715332e-01 -4.274921417236328125e-01 1.323461066931486130e-02 -4.789269343018531799e-02 6.101073697209358215e-02 -3.692401051521301270e-01 3.427276313304901123e-01 -2.060099542140960693e-01 2.635317146778106689e-01 2.670453488826751709e-01 -2.023597955703735352e-01 1.803352534770965576e-01 -6.509695947170257568e-02 -7.406047731637954712e-02 -1.610426306724548340e-01 9.625194221735000610e-02 1.253524869680404663e-01 -1.694155111908912659e-02 1.134209409356117249e-01 1.665423661470413208e-01 2.241727262735366821e-01 -7.076655048877000809e-03 -4.797431756742298603e-04 -4.204708710312843323e-02 1.910683698952198029e-02 -1.323668844997882843e-02 -3.374380758032202721e-04
1.463173925876617432e-01 -2.591612637042999268e-01 1.608389317989349365e-01 -1.807544827461242676e-01 2.341473847627639771e-01 -2.297883108258247375e-02 -3.249683380126953125e-01 -1.327244788408279419e-01 1.109096556901931763e-01 2.712778747081756592e-01 -4.451575502753257751e-02 -6.809714250266551971e-04 -2.621234357357025146e-01 3.291742876172065735e-02 1.623200625181198120e-01 1.775373071432113647e-01 -1.050879135727882385e-01 -3.442050423473119736e-03 -4.494373500347137451e-01 6.369631737470626831e-02 7.267488539218902588e-02 2.586264312267303467e-01 -2.108864858746528625e-02 -1.797923073172569275e-02 1.207756176590919495e-01 -1.924426406621932983e-01 2.360664606094360352e-01 -1.782440543174743652e-01 1.121019795536994934e-01 -4.041424021124839783e-02 -3.721506893634796143e-02 -1.184468641877174377e-01
-1.131932344287633896e-02 9.443984925746917725e-02 2.265802323818206787e-01 -2.619261387735605240e-03 3.179416954517364502e-01 6.509822607040405273e-02 -3.921992480754852295e-01 -1.483604032546281815e-02 -1.966545283794403076e-01 2.041493356227874756e-01 -7.560874521732330322e-02 2.980380058288574219e-01 -3.823039354756474495e-03 3.418434858322143555e-01 -6.002786010503768921e-02 -3.258651196956634521e-01 6.853273510932922363e-02 2.034741453826427460e-02 -1.573283970355987549e-01 -1.693363934755325317e-01 9.428948909044265747e-02 3.468787968158721924e-01 5.438458174467086792e-02 -5.926816165447235107e-02 -1.334149241447448730e-01 -2.743582613766193390e-02 1.292503671720623970e-03 -1.289272904396057129e-01 4.618187248706817627e-02 -1.531341765075922012e-02 1.596897393465042114e-01 1.463493853807449341e-01
1.293755471706390381e-01 4.219748545438051224e-03 1.390307098627090454e-01 -1.299602687358856201e-01 -5.208169668912887573e-02 1.281594038009643555e-01 -4.125329256057739258e-01 -8.379001915454864502e-02 1.475577428936958313e-02 2.678876742720603943e-02 -6.575964391231536865e-02 -2.173488885164260864e-01 4.212519153952598572e-02 1.019075438380241394e-01 -1.746482960879802704e-02 -3.772115334868431091e-02 -5.985947698354721069e-02 2.413306385278701782e-01 3.427049219608306885e-01 -3.377032279968261719e-01 1.189436949789524078e-02 4.830621182918548584e-01 2.889557508751749992e-03 -2.501500546932220459e-01 -2.848911657929420471e-02 -2.339203655719757080e-02 -2.187670022249221802e-02 -2.033988535404205322e-01 -7.312519848346710205e-02 -5.475034937262535095e-02 2.081354409456253052e-01 5.850567482411861420e-03
-1.908318996429443359e-01 -2.533821165561676025e-01 3.802849650382995605e-01 -2.178042568266391754e-02 -1.321343928575515747e-01 1.359537988901138306e-01 -2.348375469446182251e-01 -1.974969953298568726e-01 8.871603012084960938e-02 6.519068032503128052e-02 -1.465909779071807861e-01 2.399473488330841064e-01 -1.936599016189575195e-01 5.245584622025489807e-02 -7.937368005514144897e-02 -2.451165914535522461e-01 1.178361698985099792e-01 3.777456656098365784e-02 -1.498672217130661011e-01 -8.408705890178680420e-02 -8.954162150621414185e-02 9.429077804088592529e-02 -1.270021796226501465e-01 -1.087427213788032532e-01 3.100480735301971436e-01 1.902713254094123840e-02 1.747273653745651245e-01 -1.644480377435684204e-01 2.285839617252349854e-01 -2.196532040834426880e-01 -2.860969603061676025e-01 -1.582979597151279449e-02
-3.303338289260864258e-01 -4.377970006316900253e-03 7.152672857046127319e-02 -1.186310350894927979e-01 1.059286892414093018e-01 -1.144998297095298767e-01 -1.175359860062599182e-01 -2.972090840339660645e-01 -1.356608271598815918e-01 -2.587669715285301208e-02 2.120095640420913696e-01 2.000040560960769653e-01 -4.178392887115478516e-01 5.622499436140060425e-02 2.043668776750564575e-01 -3.370857238769531250e-02 -8.682966977357864380e-02 4.142292588949203491e-02 1.301694214344024658e-01 -4.118914902210235596e-02 2.844513393938541412e-02 3.857855796813964844e-01 1.246785521507263184e-01 -1.841038763523101807e-01 6.365439295768737793e-02 2.285583019256591797e-01 -3.524598106741905212e-02 -1.599314361810684204e-01 -3.394288569688796997e-02 -1.860403269529342651e-01 1.575617194175720215e-01 2.232517451047897339e-01
1.788423508405685425e-01 -1.434545218944549561e-01 3.047649264335632324e-01 2.568568587303161621e-01 3.750147819519042969e-01 -8.888076990842819214e-02 -2.972750663757324219e-01 -2.821327745914459229e-01 1.705987602472305298e-01 1.234911456704139709e-01 3.416930139064788818e-02 2.664146423339843750e-01 1.605601795017719269e-02 7.913907617330551147e-02 2.279298901557922363e-01 -1.477386355400085449e-01 -3.353239595890045166e-02 -5.180467665195465088e-02 1.827722340822219849e-01 -4.687139019370079041e-02 -7.442481350153684616e-03 2.244514226913452148e-01 6.475369445979595184e-04 2.005590125918388367e-02 1.757474034093320370e-03 4.708490148186683655e-02 -1.144661977887153625e-01 -2.998180091381072998e-01 -5.409344658255577087e-02 2.824828214943408966e-02 -2.779132314026355743e-02 -2.744392752647399902e-01
-1.180925872176885605e-02 -3.097315728664398193e-01 4.280192553997039795e-01 -4.832521826028823853e-02 2.806008756160736084e-01 -6.818424165248870850e-02 -2.761108875274658203e-01 1.705426275730133057e-01 -4.082481935620307922e-02 -2.542061209678649902e-01 -1.630435697734355927e-02 1.744939088821411133e-01 -1.158740520477294922e-01 5.473305284976959229e-02 1.594848930835723877e-01 -1.238562464714050293e-01 -1.050886791199445724e-02 1.508671492338180542e-01 2.819414995610713959e-02 -2.819986343383789062e-01 7.785739749670028687e-02 2.371333986520767212e-01 8.608248829841613770e-02 -7.055281102657318115e-02 2.806477844715118408e-01 -5.938970297574996948e-02 1.191407069563865662e-01 2.074846625328063965e-01 5.386453121900558472e-02 1.224053949117660522e-01 1.336463242769241333e-01 1.494376957416534424e-01
7.951097935438156128e-02 -1.708103567361831665e-01 2.127452343702316284e-01 -1.631444245576858521e-01 1.680724024772644043e-01 8.775724470615386963e-02 -2.044278085231781006e-01 4.986302927136421204e-02 -1.146340966224670410e-01 2.424960583448410034e-01 -2.612710595130920410e-01 2.445413917303085327e-01 -3.777380585670471191e-01 8.518694899976253510e-03 -6.905611138790845871e-03 2.815343737602233887e-01 -6.647244095802307129e-02 3.412314653396606445e-01 -5.629693716764450073e-02 -1.640063375234603882e-01 2.213297933340072632e-01 2.139511108398437500e-01 1.436436623334884644e-01 1.508779823780059814e-01 5.699038505554199219e-02 1.497456221841275692e-03 -7.513545453548431396e-02 -2.076637372374534607e-02 1.784779876470565796e-01 9.688810259103775024e-02 1.441794633865356445e-01 -1.728624552488327026e-01
9.910415858030319214e-02 -9.379753470420837402e-02 2.963196299970149994e-02 1.413185596466064453e-01 1.459151506423950195e-01 -2.049457430839538574e-01 -2.899931967258453369e-01 -2.236926257610321045e-01 -7.015153765678405762e-02 3.823256120085716248e-02 1.052435301244258881e-02 -1.416497379541397095e-01 -2.698697745800018311e-01 2.055978029966354370e-01 -1.128187999129295349e-01 4.279302433133125305e-02 9.528415650129318237e-02 1.175547540187835693e-01 5.132428184151649475e-02 1.046535670757293701e-01 -2.222089022397994995e-01 4.950812160968780518e-01 9.901325218379497528e-03 -1.050627455115318298e-01 -4.401578009128570557e-02 3.497301414608955383e-02 -7.687694579362869263e-02 -2.384658306837081909e-01 3.730485439300537109e-01 -1.043654307723045349e-01 -1.940983980894088745e-01 -1.054225787520408630e-01
-2.860939502716064453e-01 -6.367734074592590332e-02 2.034501582384109497e-01 1.082459986209869385e-01 -2.277300506830215454e-02 -2.688996195793151855e-01 -2.952270805835723877e-01 5.418555345386266708e-03 -1.597435176372528076e-01 4.140827357769012451e-01 -1.658686399459838867e-01 -2.254308760166168213e-02 -2.951489090919494629e-01 1.185222715139389038e-01 -7.348351925611495972e-02 -5.173926427960395813e-02 2.298155240714550018e-02 -2.351740002632141113e-02 -2.532650157809257507e-02 2.492753416299819946e-01 1.150765120983123779e-01 3.192104995250701904e-01 7.638476043939590454e-02 8.104776591062545776e-02 -1.601931899785995483e-01 -2.836917638778686523e-01 -7.729442324489355087e-03 -7.681812345981597900e-02 -7.407993078231811523e-02 -7.378266006708145142e-02 3.872501105070114136e-02 -2.253769338130950928e-01
-1.085729151964187622e-01 -2.195777595043182373e-01 -2.114024572074413300e-02 1.960192918777465820e-01 -1.839392445981502533e-02 1.028128564357757568e-01 -4.092659056186676025e-01 -6.885416805744171143e-02 -2.026672940701246262e-03 1.520238220691680908e-01 8.741952478885650635e-02 7.620004564523696899e-02 -4.022347182035446167e-02 2.607743740081787109e-01 1.741522252559661865e-01 1.428492814302444458e-01 1.459681689739227295e-01 1.030986532568931580e-01 -8.143777400255203247e-02 2.495368123054504395e-01 3.192220330238342285e-01 4.542709887027740479e-01 1.103398799896240234e-01 -2.976203151047229767e-02 4.116049781441688538e-02 -1.540615260601043701e-01 9.799122065305709839e-02 -2.046005725860595703e-01 -9.240164607763290405e-02 4.962677136063575745e-02 -1.428476572036743164e-01 -1.749210208654403687e-01
-1.003746315836906433e-02 -1.376622319221496582e-01 1.659072041511535645e-01 -2.362812310457229614e-01 -1.391473561525344849e-01 -1.169490590691566467e-01 -2.883273363113403320e-01 -6.812893599271774292e-02 2.400622218847274780e-01 2.462578751146793365e-02 -2.744393646717071533e-01 -4.423481225967407227e-02 -4.300043284893035889e-01 6.054617092013359070e-02 1.374934148043394089e-02 -5.751794204115867615e-02 1.024020910263061523e-01 1.011218652129173279e-01 -9.828642010688781738e-02 -6.489849835634231567e-02 1.903744600713253021e-02 1.038967370986938477e-01 -2.488188445568084717e-01 1.020944789052009583e-01 5.346960574388504028e-02 -2.430709004402160645e-01 -1.311118751764297485e-01 -2.885142862796783447e-01 -2.228356748819351196e-01 6.505610048770904541e-02 -2.125069946050643921e-01 2.640242576599121094e-01
-3.372748196125030518e-02 -2.144635468721389771e-01 3.867549896240234375e-01 -1.182148754596710205e-01 1.191051080822944641e-01 -3.603659570217132568e-02 -2.454231381416320801e-01 -8.723811805248260498e-02 1.529655307531356812e-01 -1.901005767285823822e-02 -3.354023098945617676e-01 4.421092197299003601e-02 -4.672874510288238525e-01 1.410128828138113022e-02 2.092809528112411499e-01 2.058562040328979492e-01 1.430220007896423340e-01 -4.377786442637443542e-02 2.060840129852294922e-01 2.443519681692123413e-01 1.622242331504821777e-01 1.598609052598476410e-02 4.455292969942092896e-02 3.059499338269233704e-02 6.591495871543884277e-02 -1.410212069749832153e-01 1.107563599944114685e-01 -1.705147027969360352e-01 -2.684692852199077606e-02 -1.271442770957946777e-01 -1.613733470439910889e-01 -2.235924266278743744e-02
7.742834091186523438e-02 -2.370635867118835449e-01 2.664012908935546875e-01 3.815645724534988403e-02 -7.522337138652801514e-02 -2.393336594104766846e-01 -2.311008274555206299e-01 -3.761519491672515869e-01 -2.656886279582977295e-01 -9.939656406641006470e-02 3.865246102213859558e-02 -3.162363916635513306e-02 -7.733809296041727066e-03 -4.244327917695045471e-02 -2.745837718248367310e-02 -2.116600424051284790e-01 2.300746142864227295e-01 -1.380114853382110596e-01 -1.956634819507598877e-01 -2.495705932378768921e-01 5.314429849386215210e-02 2.820028960704803467e-01 -8.739233948290348053e-03 -2.268388271331787109e-01 4.343209788203239441e-02 2.200369685888290405e-01 2.121923957020044327e-03 -2.460205256938934326e-01 9.992920607328414917e-02 -1.835189200937747955e-02 2.209889590740203857e-01 2.717668190598487854e-02
2.768148668110370636e-02 -2.675465941429138184e-01 5.904975533485412598e-02 -1.168144866824150085e-01 3.034699261188507080e-01 -8.623486012220382690e-02 -4.356744885444641113e-01 -3.593716621398925781e-01 -1.605948060750961304e-01 1.803706958889961243e-02 -1.958649903535842896e-01 1.226241365075111389e-01 5.343928188085556030e-02 1.681442856788635254e-01 6.779074668884277344e-02 -1.396683603525161743e-01 2.776909172534942627e-01 1.124588921666145325e-01 1.074071973562240601e-01 -2.341304421424865723e-01 -1.340375989675521851e-01 1.116805076599121094e-01 7.260891050100326538e-02 1.156805455684661865e-01 3.282324597239494324e-02 1.540437489748001099e-01 4.117602854967117310e-02 -9.238766133785247803e-02 1.625540405511856079e-01 -2.906782031059265137e-01 -7.221167534589767456e-02 3.011875599622726440e-02
2.891548871994018555e-01 1.369689311832189560e-02 -1.561104226857423782e-02 -6.424972321838140488e-03 3.032868728041648865e-02 1.544050872325897217e-01 -3.173288404941558838e-01 -2.349539846181869507e-01 -1.084906235337257385e-01 2.042978107929229736e-01 1.605129092931747437e-01 1.830162480473518372e-02 -2.078726589679718018e-01 3.293049633502960205e-01 9.512539021670818329e-03 -3.401607871055603027e-01 1.448499113321304321e-01 4.218947887420654297e-02 4.304271936416625977e-02 -1.522508561611175537e-01 -9.584864974021911621e-02 2.232050001621246338e-01 9.990733861923217773e-02 -2.737368643283843994e-01 -3.285714238882064819e-02 1.838625520467758179e-01 -4.918030649423599243e-02 -3.298412263393402100e-01 -7.363609969615936279e-02 3.899652510881423950e-03 2.056423723697662354e-01 5.152634531259536743e-02
-5.154295265674591064e-02 -1.960193663835525513e-01 2.922190167009830475e-02 -1.474748402833938599e-01 1.456649750471115112e-01 2.021839767694473267e-01 -4.853023886680603027e-01 -2.515181899070739746e-01 -2.358645200729370117e-01 2.801788449287414551e-01 -1.114488616585731506e-01 -2.929989062249660492e-02 -2.960749566555023193e-01 2.932986011728644371e-03 -4.023949056863784790e-02 -2.803358249366283417e-02 -1.100402846932411194e-01 -1.940343827009201050e-01 7.089291512966156006e-02 -1.005773022770881653e-01 8.766013383865356445e-02 3.059618473052978516e-01 -3.916452452540397644e-02 9.503372013568878174e-02 -3.882688283920288086e-02 -4.904644936323165894e-02 1.969828307628631592e-01 -3.682328015565872192e-02 -1.428513377904891968e-01 2.079308480024337769e-01 2.288670241832733154e-01 -3.316117078065872192e-02
-3.321356177330017090e-01 3.260677680373191833e-02 2.834093272686004639e-01 -1.700805425643920898e-01 1.923454254865646362e-01 -1.558054685592651367e-01 -1.439876575022935867e-02 8.674695342779159546e-02 -3.424391523003578186e-02 1.834199726581573486e-01 2.279236540198326111e-02 -1.189195215702056885e-01 -2.856394052505493164e-01 6.219297647476196289e-02 -7.194592058658599854e-02 -3.424939513206481934e-02 2.326360940933227539e-01 -1.223467364907264709e-01 2.627772390842437744e-01 -1.191960796713829041e-01 -2.308472692966461182e-01 4.443039298057556152e-01 2.150012850761413574e-01 -1.948853582143783569e-02 6.745617836713790894e-02 -1.234558001160621643e-01 -1.567078679800033569e-01 -1.519453674554824829e-01 -1.764797121286392212e-01 1.858157105743885040e-02 1.339027583599090576e-01 5.079250410199165344e-02
7.555881142616271973e-02 -1.433716863393783569e-01 2.692854106426239014e-01 -2.476877123117446899e-01 1.421207785606384277e-01 1.901072561740875244e-01 -2.833099961280822754e-01 2.839169278740882874e-02 -2.146151959896087646e-01 8.381751179695129395e-02 2.150560319423675537e-01 -1.484735310077667236e-01 -2.836822867393493652e-01 1.849268227815628052e-01 -8.036099374294281006e-02 -7.577385753393173218e-02 2.423067837953567505e-01 -6.758397072553634644e-02 2.158987522125244141e-01 4.669727385044097900e-02 3.127097487449645996e-01 4.018480181694030762e-01 8.985365182161331177e-02 -4.919366165995597839e-02 1.389152556657791138e-01 2.295166021212935448e-03 1.575144752860069275e-02 3.360541304573416710e-03 -1.749564260244369507e-01 9.061651676893234253e-02 7.110379636287689209e-02 -9.452567249536514282e-02
-2.958818972110748291e-01 1.071753650903701782e-01 2.289375215768814087e-01 -1.640394777059555054e-01 1.125582754611968994e-01 -1.782842427492141724e-01 -3.095840215682983398e-01 -2.355275452136993408e-01 -6.361965090036392212e-03 1.084521785378456116e-01 -1.211601123213768005e-01 1.092449501156806946e-01 -1.075195595622062683e-01 1.351321768015623093e-02 1.446921825408935547e-01 -1.342427581548690796e-01 3.499061465263366699e-01 -1.162565276026725769e-01 3.851605579257011414e-02 -2.414198964834213257e-02 -3.656395152211189270e-02 2.023585587739944458e-01 1.742198467254638672e-01 -3.107825815677642822e-01 1.028338670730590820e-01 -2.146205492317676544e-02 -8.417044579982757568e-02 7.432464510202407837e-02 -2.935911118984222412e-01 -1.749772876501083374e-01 2.871694564819335938e-01 8.121170848608016968e-02
1.412453949451446533e-01 -5.614776164293289185e-02 1.588360071182250977e-01 -1.354465633630752563e-01 -1.216569542884826660e-01 4.176481452304869890e-04 -3.315329849720001221e-01 6.115877628326416016e-02 4.856629669666290283e-02 8.516710251569747925e-02 -6.196801736950874329e-02 -9.087070822715759277e-02 -4.395859688520431519e-02 2.901411056518554688e-01 -4.468266852200031281e-03 -4.564046487212181091e-02 2.028118353337049484e-03 3.194215893745422363e-02 3.693169951438903809e-01 -2.628827989101409912e-01 2.151673138141632080e-01 4.070888161659240723e-01 -1.726729422807693481e-01 -4.024646580219268799e-01 -2.939489670097827911e-02 8.074377663433551788e-03 8.534410968422889709e-03 -6.596966087818145752e-02 -2.244651019573211670e-01 -1.666356325149536133e-01 1.329931896179914474e-02 -3.031220287084579468e-02
1.563037782907485962e-01 -5.077539384365081787e-02 3.996078670024871826e-01 2.734226873144507408e-03 1.834766864776611328e-01 7.475762814283370972e-02 -2.651309780776500702e-02 -1.079367622733116150e-01 -2.612399160861968994e-01 6.348833441734313965e-02 -1.782149523496627808e-01 2.460425198078155518e-01 -2.354576885700225830e-01 -2.454233020544052124e-01 9.510095417499542236e-02 -2.685815468430519104e-02 4.554546996951103210e-02 -5.552160739898681641e-02 -1.571618616580963135e-01 -2.064407020807266235e-01 -1.245131343603134155e-01 3.678202331066131592e-01 -8.059326559305191040e-02 -1.077765133231878281e-02 -5.895453318953514099e-02 1.057484373450279236e-01 -2.157097309827804565e-02 -2.285291999578475952e-01 1.054815948009490967e-02 -2.692319750785827637e-01 1.182635650038719177e-01 -2.964195311069488525e-01
2.552143335342407227e-01 1.058583427220582962e-02 8.764965087175369263e-02 -8.863903582096099854e-02 -1.008792966604232788e-01 -9.223353862762451172e-02 -3.449270427227020264e-01 8.000200241804122925e-02 3.457189723849296570e-02 5.515814200043678284e-02 -1.536063700914382935e-01 -7.591142505407333374e-02 -5.665011703968048096e-02 1.322297155857086182e-01 4.318630695343017578e-02 -5.786789581179618835e-02 6.330262869596481323e-02 6.911363452672958374e-02 4.540743529796600342e-01 -3.328560590744018555e-01 -2.516488544642925262e-02 4.891547262668609619e-01 -1.029897555708885193e-01 -6.574530620127916336e-03 -6.892218440771102905e-02 -2.413869202136993408e-01 1.034800708293914795e-02 -1.631722301244735718e-01 -1.470522582530975342e-01 -1.329529732465744019e-01 4.745155572891235352e-03 -1.013052612543106079e-01
-1.193678677082061768e-01 -2.437337860465049744e-02 1.061212420463562012e-01 -3.418241813778877258e-02 -1.268625706434249878e-01 1.256818175315856934e-01 -3.090445399284362793e-01 -5.866592004895210266e-02 -3.728962689638137817e-02 4.067081958055496216e-02 -3.440987467765808105e-01 -1.000847443938255310e-01 7.592135574668645859e-03 2.089145183563232422e-01 1.615275144577026367e-01 -9.471497684717178345e-02 1.967383027076721191e-01 2.946596033871173859e-02 -1.259116828441619873e-01 -2.772288024425506592e-01 2.835502922534942627e-01 1.014800220727920532e-01 -1.357132792472839355e-01 -3.125556558370590210e-02 2.783308923244476318e-01 -4.481463730335235596e-01 2.713734805583953857e-01 -1.721088290214538574e-01 2.573583088815212250e-02 1.552098896354436874e-02 -1.834115386009216309e-02 -8.044007420539855957e-02
-1.297514140605926514e-01 -1.200853884220123291e-01 3.144263029098510742e-01 -3.817848861217498779e-02 -5.901035293936729431e-02 -1.896511018276214600e-02 -2.410919964313507080e-01 -2.786994874477386475e-01 4.154280200600624084e-02 3.221473693847656250e-01 -1.593551635742187500e-01 1.198588237166404724e-01 -3.862487971782684326e-01 2.159667387604713440e-02 1.882699877023696899e-01 -2.946035861968994141e-01 1.712301075458526611e-01 2.575135529041290283e-01 -2.797630429267883301e-01 -5.145866051316261292e-02 1.111739501357078552e-01 8.253005146980285645e-02 -1.713605523109436035e-01 1.671155691146850586e-01 1.006034016609191895e-01 6.565836071968078613e-02 -2.705425769090652466e-02 7.196663320064544678e-02 1.215447187423706055e-01 1.289193183183670044e-01 7.804807275533676147e-02 -2.804316580295562744e-02
1.094372123479843140e-01 2.930714376270771027e-02 4.520278796553611755e-02 -1.546823829412460327e-01 1.237493008375167847e-01 -1.487022936344146729e-01 -5.082214474678039551e-01 -1.336393058300018311e-01 -7.475592661648988724e-03 2.490413188934326172e-01 1.555752009153366089e-01 1.324421614408493042e-01 1.407651007175445557e-01 2.029260396957397461e-01 -2.006522938609123230e-02 -1.680635213851928711e-01 2.141802757978439331e-01 1.881363540887832642e-01 -5.809088703244924545e-03 -4.205967783927917480e-01 -1.316990237683057785e-02 1.757065206766128540e-01 1.441950350999832153e-01 -4.838337376713752747e-02 -7.971357554197311401e-02 -8.014340698719024658e-02 -1.406415365636348724e-02 -1.845947355031967163e-01 -9.731351584196090698e-02 -1.283725202083587646e-01 2.322331815958023071e-01 1.218233332037925720e-01
-6.590507179498672485e-02 -6.024818122386932373e-02 1.667983978986740112e-01 -2.031159102916717529e-01 2.331950664520263672e-01 -2.258254736661911011e-01 -3.974159359931945801e-01 -1.674940437078475952e-01 1.618141531944274902e-01 1.007823422551155090e-01 -2.261825092136859894e-02 -2.306941598653793335e-01 -2.370736747980117798e-01 2.945600152015686035e-01 7.467152923345565796e-02 -6.368525791913270950e-04 1.210773736238479614e-01 -1.371677070856094360e-01 1.227753907442092896e-01 8.040713518857955933e-02 2.208628319203853607e-02 1.871404200792312622e-01 3.855919837951660156e-02 1.336089819669723511e-01 4.335007816553115845e-02 -2.007587105035781860e-01 -4.599175974726676941e-02 -2.477339841425418854e-02 -9.513324499130249023e-02 -2.213093489408493042e-01 -1.358801722526550293e-01 -4.021131992340087891e-01
-1.347435917705297470e-02 -3.182640075683593750e-01 2.084527015686035156e-01 -1.872060820460319519e-02 5.880487337708473206e-02 1.371887922286987305e-01 -2.312626242637634277e-01 -4.715480282902717590e-02 1.549009382724761963e-01 -1.603144854307174683e-01 4.847695305943489075e-02 2.741957306861877441e-01 -3.387562930583953857e-01 2.598670125007629395e-01 5.872342735528945923e-02 -3.734125755727291107e-03 4.225321114063262939e-01 -1.889432072639465332e-01 1.752361804246902466e-01 -9.063459187746047974e-02 -9.098025411367416382e-02 2.353293895721435547e-01 -1.367729902267456055e-01 4.494898021221160889e-02 6.350298225879669189e-02 -1.946992427110671997e-02 7.811880111694335938e-02 4.415167123079299927e-02 -9.218903258442878723e-03 -2.049847543239593506e-01 4.004226997494697571e-02 -2.646710574626922607e-01
1.850980669260025024e-01 -2.441535890102386475e-01 6.118727102875709534e-02 -5.639204755425453186e-02 -1.763348653912544250e-02 6.191857159137725830e-02 -3.670950829982757568e-01 2.486884593963623047e-03 -1.212566643953323364e-01 3.270780146121978760e-01 -2.738470137119293213e-01 9.284459054470062256e-02 -4.269470274448394775e-01 6.224256753921508789e-02 3.646320104598999023e-02 -1.324725449085235596e-01 -3.441916108131408691e-01 -1.021203771233558655e-02 -3.181681036949157715e-01 -3.433642163872718811e-02 6.254078447818756104e-02 2.480612993240356445e-01 3.836945071816444397e-02 -3.679933771491050720e-02 1.259116679430007935e-01 3.214222565293312073e-02 1.071919947862625122e-01 6.543755065649747849e-03 -5.216441676020622253e-02 7.170607149600982666e-02 1.330845952033996582e-01 -8.193660527467727661e-02
-7.547365874052047729e-02 -1.489669531583786011e-01 1.895582973957061768e-01 -2.647903859615325928e-01 -1.305368989706039429e-01 -1.633113622665405273e-01 -3.788185715675354004e-01 -1.056431531906127930e-01 -5.166155472397804260e-02 2.067265361547470093e-01 -1.452380418777465820e-01 2.256873399019241333e-01 -3.630873262882232666e-01 -9.431552141904830933e-03 6.675304472446441650e-02 -3.252632170915603638e-02 1.151385679841041565e-01 1.255067437887191772e-01 8.897689729928970337e-02 6.418964266777038574e-02 -1.746707595884799957e-02 -2.521185763180255890e-02 -2.086708396673202515e-01 2.723056674003601074e-01 3.656653165817260742e-01 1.406762748956680298e-01 5.489850044250488281e-02 -7.912596315145492554e-02 -1.896571069955825806e-01 -1.888443082571029663e-01 4.985826462507247925e-02 1.274704337120056152e-01
-2.355284756049513817e-03 -7.589416950941085815e-02 1.261230558156967163e-01 -1.385912746191024780e-01 3.059599995613098145e-01 -1.663717180490493774e-01 -2.341695576906204224e-01 -1.298897564411163330e-01 6.566061824560165405e-02 -7.054565101861953735e-02 -2.557229399681091309e-01 3.335306644439697266e-01 -2.668202817440032959e-01 -2.157346159219741821e-02 2.000825405120849609e-01 2.872920222580432892e-02 -1.725287549197673798e-02 5.727407708764076233e-02 2.810769081115722656e-01 -1.312447190284729004e-01 1.644204407930374146e-01 2.553825378417968750e-01 1.856191754341125488e-01 -2.644472122192382812e-01 1.156000196933746338e-01 -1.338060051202774048e-01 2.024973370134830475e-02 2.967986762523651123e-01 7.098979502916336060e-02 -1.318862736225128174e-01 -1.538406014442443848e-01 7.324206084012985229e-02
-2.697774954140186310e-02 -3.887754082679748535e-01 -3.185401484370231628e-02 3.691878542304039001e-02 -2.973653674125671387e-01 2.419293858110904694e-02 -2.616332769393920898e-01 2.559029031544923782e-03 -1.462589949369430542e-01 3.466916382312774658e-01 -4.315376877784729004e-01 1.105033531785011292e-01 -1.099801436066627502e-01 -9.915032237768173218e-02 -1.068147122859954834e-01 -1.317352205514907837e-01 2.227151542901992798e-01 1.747467070817947388e-01 -7.512485235929489136e-02 -5.424537695944309235e-03 -8.852815628051757812e-02 1.740681827068328857e-01 4.246692359447479248e-02 2.467965334653854370e-02 2.521177530288696289e-01 -1.025919988751411438e-01 2.129887342453002930e-01 1.518377382308244705e-02 1.252078562974929810e-01 -1.431882977485656738e-01 3.560146689414978027e-02 -1.186338067054748535e-01
-9.522733092308044434e-02 -1.524833142757415771e-01 6.843732297420501709e-02 1.843959651887416840e-02 -2.047891020774841309e-01 -2.395112812519073486e-01 -2.964278161525726318e-01 -2.554782107472419739e-02 -1.709703169763088226e-02 3.978539705276489258e-01 -3.621090576052665710e-02 -1.491220742464065552e-01 -4.244689643383026123e-01 9.766755253076553345e-02 -6.538043916225433350e-02 -4.176142811775207520e-02 8.303772658109664917e-02 1.159668415784835815e-01 -1.621250808238983154e-01 2.217824012041091919e-01 2.185481190681457520e-01 3.332386910915374756e-01 -1.123975291848182678e-01 1.305308490991592407e-01 1.016222611069679260e-01 -2.064873427152633667e-01 1.925719901919364929e-02 -1.448039114475250244e-01 5.922871455550193787e-02 -1.242281571030616760e-01 -1.274524815380573273e-02 -1.388007700443267822e-01
6.693325005471706390e-03 -3.419320285320281982e-01 1.091380864381790161e-01 1.378766447305679321e-01 4.944619908928871155e-02 1.213172897696495056e-01 -3.851548582315444946e-02 -3.014324009418487549e-01 -1.091426834464073181e-01 5.735397338867187500e-02 -3.878549486398696899e-02 -1.100956723093986511e-01 -2.219592034816741943e-01 3.007965981960296631e-01 1.902416907250881195e-02 -1.227357834577560425e-01 -8.661629259586334229e-02 6.913644820451736450e-02 -4.837606474757194519e-02 -9.663934260606765747e-02 -8.454528450965881348e-02 3.241921961307525635e-01 -2.352693825960159302e-01 -2.678645551204681396e-01 1.819325685501098633e-01 -1.891401112079620361e-01 2.625647485256195068e-01 -7.050095498561859131e-02 -1.168260648846626282e-01 -7.914420217275619507e-02 -2.966387569904327393e-01 2.112042754888534546e-01
3.773753717541694641e-02 -3.531071543693542480e-01 1.040172725915908813e-01 -6.990642845630645752e-02 -9.504833817481994629e-02 6.550007313489913940e-02 -4.493197500705718994e-01 -4.487541317939758301e-02 -5.740546435117721558e-02 8.313064277172088623e-02 8.912401646375656128e-02 -5.273444950580596924e-02 -3.972664475440979004e-01 4.541349038481712341e-02 6.661721318960189819e-02 9.136731922626495361e-02 1.613423414528369904e-02 1.032410115003585815e-01 -1.746866405010223389e-01 -6.266234815120697021e-02 3.908489346504211426e-01 1.294518262147903442e-01 -2.520659863948822021e-01 1.517051160335540771e-01 -4.912305995821952820e-02 2.258559502661228180e-02 2.656080126762390137e-01 2.997320890426635742e-02 -1.019934415817260742e-01 -1.974234133958816528e-01 1.322413533926010132e-01 -6.848485767841339111e-02
7.879582792520523071e-02 -3.157545328140258789e-01 3.267138302326202393e-01 -3.888455033302307129e-01 -1.028382927179336548e-01 -1.305877268314361572e-01 -2.528019845485687256e-01 -1.141847297549247742e-02 -2.811822295188903809e-01 7.087611407041549683e-02 1.626618951559066772e-01 -2.610942162573337555e-02 -2.668181955814361572e-01 -9.063123166561126709e-02 -1.430818531662225723e-02 -1.026747003197669983e-01 8.322089910507202148e-02 -1.214870885014533997e-01 -1.006077900528907776e-01 -3.939728066325187683e-02 2.582580745220184326e-01 2.619813680648803711e-01 9.800808131694793701e-02 -3.028228878974914551e-02 1.829327046871185303e-01 -1.600063592195510864e-01 1.738042384386062622e-01 -1.041301265358924866e-01 -1.970110833644866943e-01 -4.975880309939384460e-02 -8.627711236476898193e-02 -1.226212978363037109e-01
5.236510187387466431e-02 -1.241694092750549316e-01 1.464370191097259521e-01 -2.520894110202789307e-01 -2.624631226062774658e-01 1.930709630250930786e-01 -2.101112604141235352e-01 -1.567927598953247070e-01 1.442846208810806274e-01 1.193458959460258484e-01 -3.388926386833190918e-01 -9.956290572881698608e-02 -1.020224913954734802e-01 3.095321953296661377e-01 1.185371130704879761e-01 6.953255832195281982e-02 2.161320745944976807e-01 2.104496806859970093e-01 -1.255895048379898071e-01 -1.373646557331085205e-01 1.356469690799713135e-01 1.526237279176712036e-01 -1.566927731037139893e-01 7.945042103528976440e-02 1.504852324724197388e-01 -2.459290474653244019e-01 1.028564944863319397e-01 -4.839757084846496582e-02 -3.267806023359298706e-02 5.673014000058174133e-02 -3.407860994338989258e-01 -1.495092511177062988e-01
1.862262040376663208e-01 -6.514186388812959194e-04 2.295108139514923096e-01 2.242563664913177490e-02 -1.404217630624771118e-01 1.242502778768539429e-01 -2.939352989196777344e-01 -8.861980587244033813e-02 -1.411010175943374634e-01 9.104340523481369019e-02 5.621099099516868591e-02 -1.519193202257156372e-01 1.013130173087120056e-01 1.258828490972518921e-01 6.287387758493423462e-02 -1.433001309633255005e-01 3.347629308700561523e-02 2.831005752086639404e-01 7.211013138294219971e-02 -3.462388217449188232e-01 1.328213214874267578e-01 4.212321043014526367e-01 1.462171077728271484e-01 -3.550305068492889404e-01 -9.842079132795333862e-02 1.371019706130027771e-02 1.316394060850143433e-01 -1.589493900537490845e-01 -1.780399084091186523e-01 -1.139592155814170837e-01 -1.331720650196075439e-01 -1.181384995579719543e-01
1.946791708469390869e-01 -1.097878441214561462e-02 -7.273393124341964722e-02 -3.410984575748443604e-02 -1.473968476057052612e-01 -1.429510116577148438e-01 -3.958635032176971436e-01 -1.416910812258720398e-02 5.315053835511207581e-02 2.673117257654666901e-02 -1.906983703374862671e-01 -2.494211643934249878e-01 -1.385198086500167847e-01 1.151433363556861877e-01 1.991982012987136841e-01 -3.060026094317436218e-02 8.029009401798248291e-02 8.287697285413742065e-02 3.386528491973876953e-01 -2.845793068408966064e-01 9.862314909696578979e-03 4.114653468132019043e-01 5.274109914898872375e-02 -1.394888609647750854e-01 9.272025525569915771e-02 -1.318054944276809692e-01 -8.078476786613464355e-02 -3.182066380977630615e-01 -9.809236973524093628e-02 -2.036722749471664429e-02 4.875790327787399292e-02 -1.857046186923980713e-01
-1.196653544902801514e-01 9.567389637231826782e-02 3.061676323413848877e-01 -2.653676085174083710e-02 -5.007392168045043945e-02 -8.771159499883651733e-02 -2.897116243839263916e-01 8.596067875623703003e-02 -1.724644899368286133e-01 -6.643174588680267334e-02 1.273219585418701172e-01 6.057135388255119324e-02 -1.894437819719314575e-01 1.949396580457687378e-01 2.596952915191650391e-01 1.754695028066635132e-01 3.600662052631378174e-01 1.819693893194198608e-01 1.579577177762985229e-01 -9.491703659296035767e-02 -1.675203591585159302e-01 2.896028161048889160e-01 -1.513446718454360962e-01 -2.686948478221893311e-01 -5.189217999577522278e-02 6.629333365708589554e-04 2.348176538944244385e-01 -1.636859774589538574e-01 2.524216473102569580e-01 -3.749966621398925781e-02 -2.989481762051582336e-02 2.214214997366070747e-03
-5.993144959211349487e-02 -4.045543670654296875e-01 7.910739630460739136e-02 -8.551043458282947540e-03 -1.175184994935989380e-01 -1.788428276777267456e-01 -2.222689092159271240e-01 1.207804158329963684e-01 -2.040695697069168091e-01 3.216455280780792236e-01 -4.957993924617767334e-01 -7.283751666545867920e-02 -6.180816516280174255e-02 -4.258945584297180176e-02 3.410703316330909729e-02 -1.086694821715354919e-01 5.816582590341567993e-02 1.181532368063926697e-01 2.273583263158798218e-01 8.062929660081863403e-02 2.676245272159576416e-01 7.594027090817689896e-03 8.904816955327987671e-02 -1.388592422008514404e-01 1.057977005839347839e-01 -1.008515059947967529e-01 -1.668247580528259277e-02 -1.012428477406501770e-01 2.393229156732559204e-01 -1.859978586435317993e-02 1.332079172134399414e-01 -1.418113559484481812e-01
-1.043367385864257812e-01 -1.211393848061561584e-01 1.950865238904953003e-01 -9.100233018398284912e-02 -3.488811105489730835e-02 1.057859510183334351e-01 -3.954346477985382080e-01 -3.914963826537132263e-02 -8.590614795684814453e-02 2.987752854824066162e-01 4.756728187203407288e-03 4.473552852869033813e-02 -1.644641906023025513e-01 2.364886850118637085e-01 2.988231182098388672e-02 3.008000850677490234e-01 1.774999946355819702e-01 -5.828463472425937653e-04 1.547585129737854004e-01 -2.289821207523345947e-01 8.333238959312438965e-02 -2.118973433971405029e-02 1.148878559470176697e-01 8.999450504779815674e-02 8.455088734626770020e-02 1.614266820251941681e-02 6.221850216388702393e-02 -1.324012577533721924e-01 -7.594408839941024780e-02 -3.963804543018341064e-01 3.603686690330505371e-01 -1.631812453269958496e-01
-7.644817978143692017e-02 -1.718238592147827148e-01 4.172441363334655762e-01 -4.157947003841400146e-02 9.442562609910964966e-02 7.546006143093109131e-02 -2.800890207290649414e-01 -4.863101243972778320e-02 -1.641833339817821980e-03 2.437176415696740150e-03 -4.055733382701873779e-01 -6.554403156042098999e-02 -4.038272798061370850e-01 6.212596967816352844e-02 -2.014757394790649414e-01 -9.430211782455444336e-02 -5.183615535497665405e-02 3.119075112044811249e-02 2.121894806623458862e-02 -5.244911462068557739e-02 -8.490609936416149139e-03 -2.535132691264152527e-02 -2.701862454414367676e-01 1.401880234479904175e-01 2.422799617052078247e-01 1.330192685127258301e-01 2.697588503360748291e-01 -8.282002806663513184e-02 9.973500669002532959e-02 -1.862456798553466797e-01 3.744261106476187706e-03 -8.526009321212768555e-02
-2.997356466948986053e-02 -2.730391919612884521e-01 -1.146991178393363953e-02 -3.771946728229522705e-01 -2.644886076450347900e-01 -2.759209275245666504e-01 -3.105346560478210449e-01 -5.040805414319038391e-02 -1.807819306850433350e-02 4.813380166888237000e-02 -1.319441348314285278e-01 -2.084866166114807129e-02 -1.820464432239532471e-01 1.580774039030075073e-01 1.022859513759613037e-01 -1.975991576910018921e-01 2.236881256103515625e-01 7.189068943262100220e-02 2.512884736061096191e-01 -1.284165829420089722e-01 -3.567453101277351379e-02 4.480938985943794250e-02 -2.780946791172027588e-01 4.181412607431411743e-02 2.431993782520294189e-01 9.410659968852996826e-02 2.533297985792160034e-02 -1.313578635454177856e-01 -5.140220746397972107e-02 -2.981505095958709717e-01 -1.020901575684547424e-01 6.241645291447639465e-02
1.102782785892486572e-01 2.863231301307678223e-02 2.671892642974853516e-01 7.578200101852416992e-02 1.365392357110977173e-01 8.769937604665756226e-02 -2.200215160846710205e-01 -1.080251932144165039e-01 -2.389353327453136444e-02 1.958285421133041382e-01 1.343415491282939911e-02 2.402491495013237000e-02 -8.304166048765182495e-02 -1.321842521429061890e-01 -1.938838958740234375e-01 5.270787701010704041e-02 2.637993991374969482e-01 -3.294926881790161133e-02 -1.701798737049102783e-01 -4.639779627323150635e-01 -3.912336751818656921e-02 4.352749884128570557e-01 -2.460730224847793579e-01 5.170109122991561890e-02 -1.857098191976547241e-01 -7.563364505767822266e-02 2.005563825368881226e-01 -1.858564019203186035e-01 1.256098151206970215e-01 -4.821958765387535095e-02 1.263033002614974976e-01 -2.993066981434822083e-02
1.024474799633026123e-01 -1.806456893682479858e-01 1.521213799715042114e-01 2.300755083560943604e-01 -5.313402041792869568e-02 -8.324353396892547607e-02 -3.116683959960937500e-01 -3.768016993999481201e-01 1.146864369511604309e-01 3.143599331378936768e-01 7.638502283953130245e-04 -1.774670481681823730e-01 9.732701629400253296e-02 9.915627539157867432e-02 2.947016060352325439e-01 2.783503755927085876e-02 7.061083614826202393e-02 -2.099947184324264526e-01 -4.301590099930763245e-02 -9.362914413213729858e-02 3.086808510124683380e-02 3.474390804767608643e-01 -4.848507419228553772e-02 2.293409034609794617e-02 2.256296873092651367e-01 1.207629498094320297e-02 1.098450273275375366e-01 -1.697051674127578735e-01 -2.746506631374359131e-01 -4.102438688278198242e-02 5.314493551850318909e-02 -1.594466567039489746e-01
-1.773176789283752441e-01 -7.661883533000946045e-02 3.219624459743499756e-01 -1.737406700849533081e-01 -3.500092029571533203e-01 1.275083124637603760e-01 1.511158514767885208e-02 -1.602877676486968994e-01 -9.472729265689849854e-02 2.673082053661346436e-01 -1.537491232156753540e-01 9.269092977046966553e-02 -1.829708367586135864e-01 1.295681148767471313e-01 5.009730160236358643e-02 -2.825193514581769705e-04 2.734972238540649414e-01 1.599624752998352051e-01 -9.613081812858581543e-02 6.038953363895416260e-02 6.066142395138740540e-02 3.151353001594543457e-01 -1.170175373554229736e-01 -1.039021685719490051e-01 1.930113881826400757e-01 -1.851683109998703003e-01 7.493554800748825073e-02 -3.037040233612060547e-01 1.565855741500854492e-01 -7.411397248506546021e-02 -2.151106446981430054e-01 1.108665838837623596e-01
-1.076570302248001099e-01 -1.154395714402198792e-01 9.614089876413345337e-02 -1.532370131462812424e-02 -1.304837316274642944e-01 2.408042252063751221e-01 -3.635311499238014221e-02 -2.930029928684234619e-01 1.686801761388778687e-01 4.757763445377349854e-02 -2.496520727872848511e-01 1.836585104465484619e-01 -4.708367586135864258e-01 1.261713802814483643e-01 5.852567031979560852e-03 -2.333833724260330200e-01 2.193878144025802612e-01 1.804475784301757812e-01 -8.021474629640579224e-02 -1.522833555936813354e-01 2.006811089813709259e-02 1.942652761936187744e-01 -1.041737422347068787e-01 -8.973979949951171875e-02 3.365707993507385254e-01 1.494897622615098953e-02 -3.078230470418930054e-02 -1.194138154387474060e-01 3.420361876487731934e-02 1.520895808935165405e-01 2.533046305179595947e-01 8.500984404236078262e-05
-1.046278327703475952e-02 -1.637650579214096069e-01 2.898947298526763916e-01 2.016640752553939819e-01 -1.748788915574550629e-02 2.016440331935882568e-01 -1.908935904502868652e-01 -3.090540468692779541e-01 -2.017130702733993530e-01 2.817270457744598389e-01 -2.744092345237731934e-01 -7.453910261392593384e-02 -2.549547851085662842e-01 2.692983448505401611e-01 -2.947807312011718750e-01 -4.710815381258726120e-03 1.288708299398422241e-01 -7.727610319852828979e-02 1.591071486473083496e-01 1.474655866622924805e-01 -4.595660045742988586e-02 1.551412045955657959e-01 -9.083111770451068878e-03 5.614370107650756836e-03 8.796782791614532471e-02 -5.842716619372367859e-02 7.859316468238830566e-02 -3.223460316658020020e-01 1.031788662075996399e-01 7.304621487855911255e-02 7.913225889205932617e-02 -1.033072844147682190e-01
-5.316298082470893860e-02 -1.034995317459106445e-01 -4.294128343462944031e-02 2.324976027011871338e-01 1.634626090526580811e-01 1.932662166655063629e-02 -4.732366502285003662e-01 1.634069904685020447e-02 -1.759982258081436157e-01 1.859625726938247681e-01 7.048901170492172241e-02 1.999153345823287964e-01 -1.277712918817996979e-02 7.230436801910400391e-02 7.118415087461471558e-02 -7.179231196641921997e-02 -1.232680380344390869e-01 1.718319207429885864e-01 3.429537639021873474e-02 -4.787506461143493652e-01 1.897154599428176880e-01 3.578085005283355713e-01 -9.206639602780342102e-03 -1.375956088304519653e-01 8.641717955470085144e-03 -8.396362513303756714e-02 -1.138826832175254822e-01 -5.706660076975822449e-02 -7.550246268510818481e-02 -1.275089383125305176e-01 2.155210822820663452e-01 5.700418725609779358e-02
-7.997620105743408203e-02 -7.921150326728820801e-02 1.602844595909118652e-01 3.630094602704048157e-02 3.862895816564559937e-02 -1.493005156517028809e-01 -4.746318757534027100e-01 9.217683225870132446e-02 2.390748262405395508e-02 4.282677546143531799e-02 4.287498816847801208e-02 -1.652389913797378540e-01 -3.063809126615524292e-02 -5.160088092088699341e-02 -1.352257728576660156e-01 -9.686701744794845581e-02 2.490130253136157990e-02 2.420987188816070557e-01 2.758136391639709473e-01 -3.594015538692474365e-01 6.573565304279327393e-02 3.467082381248474121e-01 -1.558743230998516083e-02 -2.290841341018676758e-01 -2.342387586832046509e-01 -5.836586281657218933e-02 9.910626709461212158e-02 -2.227896302938461304e-01 -4.797908663749694824e-02 -2.360856682062149048e-01 8.093942701816558838e-02 -1.261003315448760986e-01
9.913104027509689331e-02 1.170236393809318542e-01 4.694633558392524719e-02 -2.362610697746276855e-01 -1.004986613988876343e-01 1.572928875684738159e-01 -4.595302939414978027e-01 -1.692337542772293091e-01 -1.727450788021087646e-01 1.261424124240875244e-01 -1.554014831781387329e-01 -2.004392147064208984e-01 -3.309478163719177246e-01 -1.465306133031845093e-01 1.721742600202560425e-01 1.032566428184509277e-01 3.186004459857940674e-01 8.216609060764312744e-02 -8.560140430927276611e-02 -2.175488919019699097e-01 -1.926317065954208374e-01 1.409481465816497803e-01 1.901579089462757111e-02 -1.309328526258468628e-02 1.487594842910766602e-01 -2.588005661964416504e-01 8.203355222940444946e-02 1.672675274312496185e-02 -8.599875122308731079e-02 1.700210124254226685e-01 4.386858083307743073e-03 -9.780886024236679077e-02
1.727735847234725952e-01 -1.116364747285842896e-01 2.731567919254302979e-01 -2.176027446985244751e-01 -1.120475009083747864e-01 8.727163076400756836e-02 -3.621382117271423340e-01 2.779192328453063965e-01 -1.945354938507080078e-01 9.225603193044662476e-02 4.850637540221214294e-02 1.686941981315612793e-01 -9.674170054495334625e-03 2.924705147743225098e-01 5.513624101877212524e-02 3.070040605962276459e-02 1.300895661115646362e-01 2.672956883907318115e-01 -1.584797799587249756e-01 -3.256726861000061035e-01 -2.500619366765022278e-02 2.103923261165618896e-01 1.615348458290100098e-01 -2.172042727470397949e-01 -1.767617613077163696e-01 -3.689468279480934143e-02 1.023677214980125427e-01 -1.777335703372955322e-01 -3.244477882981300354e-02 -7.373107224702835083e-02 1.172358989715576172e-01 -8.813767880201339722e-02
1.377118825912475586e-01 -2.583942115306854248e-01 1.892639100551605225e-01 -3.432538509368896484e-01 3.436721488833427429e-02 -1.322783157229423523e-02 -3.496401607990264893e-01 4.984261002391576767e-03 -1.547346413135528564e-01 2.209687083959579468e-01 1.245419234037399292e-01 8.231463283300399780e-02 -1.363191604614257812e-01 -5.415388941764831543e-02 -3.022161722183227539e-01 -9.110158681869506836e-02 -7.425802201032638550e-02 3.253661468625068665e-02 1.367338746786117554e-01 -1.008228883147239685e-01 1.950666308403015137e-01 3.088305294513702393e-01 9.766996838152408600e-03 1.823803633451461792e-01 1.417669281363487244e-02 -3.544131815433502197e-01 1.721324622631072998e-01 -1.508353054523468018e-01 -1.855792254209518433e-01 -3.321406990289688110e-02 -4.586557298898696899e-02 5.226918309926986694e-02
4.101416096091270447e-03 -2.719970643520355225e-01 4.238031208515167236e-01 -1.365008801221847534e-01 8.032716810703277588e-02 9.390779584646224976e-02 -2.059651613235473633e-01 -6.134823337197303772e-02 -8.742028474807739258e-02 3.084796667098999023e-01 -3.619352281093597412e-01 6.124550476670265198e-02 -3.135700225830078125e-01 8.629795908927917480e-02 -1.090905666351318359e-01 3.316580876708030701e-02 -3.222796693444252014e-02 -2.066151201725006104e-01 2.748555243015289307e-01 -8.133345842361450195e-02 1.701685935258865356e-01 2.739006467163562775e-02 -1.831003874540328979e-01 3.679663408547639847e-03 1.725919395685195923e-01 3.442634269595146179e-02 -1.846011541783809662e-02 -4.354811087250709534e-02 2.043421380221843719e-02 -1.955378204584121704e-01 9.460498392581939697e-02 2.000736445188522339e-01
4.571265075355768204e-03 -1.361068040132522583e-01 5.350366234779357910e-02 -1.371533125638961792e-01 -3.371728211641311646e-02 -1.758950762450695038e-02 -5.260729193687438965e-01 -1.019796580076217651e-01 -4.354402795433998108e-02 3.844976723194122314e-01 4.869229719042778015e-02 2.242693603038787842e-01 6.008943542838096619e-02 6.925484538078308105e-02 3.531459718942642212e-02 -2.295540124177932739e-01 -1.797631196677684784e-02 1.570174098014831543e-01 3.221776708960533142e-02 -2.596500217914581299e-01 -1.390463709831237793e-01 3.100492358207702637e-01 6.139691919088363647e-02 -2.795742750167846680e-01 -1.341452598571777344e-01 1.836009770631790161e-01 -1.515997052192687988e-01 -8.821345865726470947e-02 -7.910489290952682495e-02 -1.068274974822998047e-01 -5.111423134803771973e-02 -1.133581027388572693e-01
-1.571960747241973877e-01 -1.465274840593338013e-01 1.571257859468460083e-01 -1.210720688104629517e-01 -2.176793515682220459e-01 1.450939327478408813e-01 -2.765012979507446289e-01 -2.045831829309463501e-01 -7.711710035800933838e-02 2.332021296024322510e-01 -2.927492856979370117e-01 1.047356054186820984e-01 -4.591232538223266602e-01 8.853289484977722168e-02 -9.968910366296768188e-02 -6.393324583768844604e-02 -6.328100338578224182e-03 -1.188313066959381104e-01 2.289395481348037720e-01 2.684715688228607178e-01 -7.775894552469253540e-02 2.066861838102340698e-01 7.919145375490188599e-02 8.831160143017768860e-03 1.174906920641660690e-02 -1.825994104146957397e-01 -3.391824290156364441e-02 -1.369969397783279419e-01 1.101193651556968689e-01 1.262885183095932007e-01 1.087812408804893494e-01 -2.258211076259613037e-01
2.128556519746780396e-01 -6.050498411059379578e-02 1.771407723426818848e-01 -5.946679785847663879e-02 -1.551616340875625610e-01 -3.377670794725418091e-02 -3.379338085651397705e-01 1.526546329259872437e-01 3.605338186025619507e-02 8.294642716646194458e-02 -1.767756789922714233e-01 -9.072718024253845215e-02 -6.092747673392295837e-02 1.873723864555358887e-01 1.273902952671051025e-01 3.803484886884689331e-02 6.845399737358093262e-02 -9.338318370282649994e-03 3.903498053550720215e-01 -2.721599936485290527e-01 -1.173766031861305237e-01 4.281467199325561523e-01 -1.702243387699127197e-01 -4.913777112960815430e-02 -1.720664799213409424e-01 -2.487958222627639771e-01 -1.316817291080951691e-02 -2.526775598526000977e-01 -1.714656502008438110e-01 -2.193605341017246246e-02 6.052580848336219788e-02 -2.181166037917137146e-02
1.581567078828811646e-01 -5.188236758112907410e-02 2.227476090192794800e-01 1.259046792984008789e-01 2.182398587465286255e-01 9.782822430133819580e-02 -3.046938776969909668e-01 -2.097913324832916260e-01 -2.184269875288009644e-01 -4.505458474159240723e-02 9.163154289126396179e-03 2.722709253430366516e-02 2.125144377350807190e-02 7.081034779548645020e-02 1.703509539365768433e-01 8.259532600641250610e-02 6.849157065153121948e-02 1.707800328731536865e-01 -1.705583631992340088e-01 -3.991311192512512207e-01 -2.925020176917314529e-03 5.422313809394836426e-01 -1.023935079574584961e-01 6.446915119886398315e-02 -1.039106398820877075e-01 -2.102384865283966064e-01 -5.301196128129959106e-03 -1.324279755353927612e-01 3.299631923437118530e-02 1.370500586926937103e-02 -2.247329987585544586e-02 1.250696778297424316e-01
2.381090819835662842e-02 2.565572783350944519e-02 1.718196272850036621e-01 -1.140370382927358150e-03 2.146400958299636841e-01 -4.720308631658554077e-02 -3.266367614269256592e-01 -4.082823544740676880e-02 -1.232788041234016418e-01 3.505891263484954834e-01 9.112381935119628906e-02 3.652071952819824219e-01 1.292922534048557281e-03 3.948871791362762451e-01 -5.589114874601364136e-02 -2.376742511987686157e-01 5.645095556974411011e-02 -3.752446547150611877e-02 -2.179185161367058754e-03 -2.061039656400680542e-01 1.931390464305877686e-01 2.426476925611495972e-01 1.246522739529609680e-01 -2.391162663698196411e-01 -3.672830015420913696e-02 -1.766900569200515747e-01 -4.360380768775939941e-02 -9.712433069944381714e-02 1.157326549291610718e-01 -8.375089615583419800e-02 -1.921910494565963745e-01 -5.630555097013711929e-03
-1.843248456716537476e-01 -4.282613992691040039e-01 1.820870935916900635e-01 -2.481621503829956055e-01 5.501193180680274963e-02 -1.550224274396896362e-01 -3.313748538494110107e-01 1.872091293334960938e-01 -9.771823137998580933e-02 1.979185342788696289e-01 5.669915303587913513e-02 -3.107546269893646240e-01 -2.237968295812606812e-01 4.254166036844253540e-02 -6.114339828491210938e-02 -4.343104735016822815e-02 4.650295898318290710e-02 2.399526685476303101e-01 9.960602223873138428e-02 9.232639521360397339e-02 -2.037756294012069702e-01 1.557166576385498047e-01 -6.823789328336715698e-02 1.544933170080184937e-01 2.753606140613555908e-01 -1.038875654339790344e-01 1.199865043163299561e-01 -1.379702519625425339e-02 -1.840785890817642212e-02 -1.705022752285003662e-01 -7.002610713243484497e-02 -4.403841495513916016e-02
-1.323311626911163330e-01 -2.479209452867507935e-01 1.573154926300048828e-01 1.975482702255249023e-02 8.992151170969009399e-02 -1.973173171281814575e-01 -2.677515447139739990e-01 -1.635760068893432617e-01 -2.488627731800079346e-01 2.310944944620132446e-01 -1.196153461933135986e-01 -8.522221446037292480e-02 -4.492343217134475708e-02 9.957592189311981201e-02 -2.321389690041542053e-02 2.430673775961622596e-04 -7.389102131128311157e-03 -1.312703341245651245e-01 -3.973184525966644287e-01 4.805471375584602356e-02 6.690903007984161377e-02 5.181853175163269043e-01 6.864818185567855835e-02 1.461186475353315473e-04 1.322140078991651535e-02 -2.137494683265686035e-01 1.413080394268035889e-01 -2.060664594173431396e-01 2.890166826546192169e-03 5.239439010620117188e-02 -1.694227308034896851e-01 -7.823748886585235596e-02
5.420825257897377014e-02 -2.667848169803619385e-01 3.308718204498291016e-01 1.542286872863769531e-01 1.066341549158096313e-01 3.122783638536930084e-02 -2.219006270170211792e-01 -3.723649308085441589e-02 -2.587530612945556641e-01 -2.136580497026443481e-01 -2.417698055505752563e-01 2.443715184926986694e-01 -3.477732837200164795e-01 4.025696218013763428e-02 -5.552201182581484318e-04 -8.874571323394775391e-02 8.607028424739837646e-02 1.238674670457839966e-01 -4.150431230664253235e-02 -2.363722473382949829e-01 1.779762655496597290e-01 2.952185273170471191e-01 1.228725835680961609e-01 1.344066560268402100e-01 -1.717196851968765259e-01 -9.674791246652603149e-02 7.856707274913787842e-02 1.533318012952804565e-01 -5.899080261588096619e-02 2.151939086616039276e-02 2.507619559764862061e-01 2.724893949925899506e-02
-6.306872516870498657e-02 -3.200952112674713135e-01 4.044524207711219788e-02 -1.497772783041000366e-01 1.016914546489715576e-01 -3.083451688289642334e-01 -3.109049797058105469e-01 1.132478639483451843e-01 9.276188910007476807e-03 2.745843827724456787e-01 -2.125091105699539185e-01 -1.647558808326721191e-01 -3.027589619159698486e-01 1.360191553831100464e-01 1.921953051351010799e-03 8.797362446784973145e-02 9.398107975721359253e-02 2.226331382989883423e-01 2.398496307432651520e-02 1.464105099439620972e-01 -5.940880998969078064e-02 1.054766476154327393e-01 -6.741295568645000458e-03 1.797606498003005981e-01 2.140274494886398315e-01 -5.071818456053733826e-02 8.572335541248321533e-02 -2.604396045207977295e-01 -3.645413219928741455e-01 -4.661977663636207581e-02 -1.763438805937767029e-02 -5.037344619631767273e-02
-1.103310566395521164e-02 -2.901996076107025146e-01 3.459023237228393555e-01 -9.548646956682205200e-02 7.793423533439636230e-02 -1.438622027635574341e-01 -2.903662323951721191e-01 3.841961151920258999e-04 -1.586185991764068604e-01 -3.168015927076339722e-02 4.991186410188674927e-02 9.099847078323364258e-02 -1.303031016141176224e-02 1.217160820960998535e-01 3.341269865632057190e-02 -2.314095012843608856e-02 1.661872863769531250e-01 -8.535075001418590546e-03 7.794613391160964966e-02 8.470812439918518066e-02 2.119207084178924561e-01 2.044023126363754272e-01 1.331274211406707764e-01 9.303210675716400146e-02 1.345690488815307617e-01 -3.820981979370117188e-01 2.034374773502349854e-01 -2.442453056573867798e-01 -3.475097715854644775e-01 1.357026100158691406e-01 2.372255772352218628e-01 -8.732958883047103882e-02
3.070117533206939697e-02 -1.564816385507583618e-01 4.733051732182502747e-02 7.459015399217605591e-02 -1.005585491657257080e-01 -1.888158768415451050e-01 -3.428847491741180420e-01 -6.505721807479858398e-02 -3.086761832237243652e-01 1.994389891624450684e-01 -1.213410049676895142e-01 1.107752174139022827e-01 -3.474170863628387451e-01 -9.640017151832580566e-02 2.889295294880867004e-02 -9.104812145233154297e-02 2.803281545639038086e-01 1.796109378337860107e-01 1.533585600554943085e-02 1.599758863449096680e-01 -1.356815397739410400e-01 8.207288384437561035e-02 -1.056061685085296631e-01 1.783425807952880859e-01 3.442162573337554932e-01 -2.211896926164627075e-01 -1.828168779611587524e-01 -1.732680350542068481e-01 -1.842230260372161865e-01 -1.050018444657325745e-01 1.074130237102508545e-01 7.683195918798446655e-02
4.295255523175001144e-03 -3.139534592628479004e-01 1.290734484791755676e-02 -1.113821472972631454e-02 1.000648587942123413e-01 -8.966539800167083740e-02 -3.831708133220672607e-01 -1.144425719976425171e-01 -1.885628849267959595e-01 2.317285239696502686e-01 -2.238049209117889404e-01 1.335332393646240234e-01 1.829709112644195557e-01 2.363512851297855377e-02 -9.097649902105331421e-02 -1.006672978401184082e-01 1.754117757081985474e-01 -8.564829826354980469e-02 5.494025349617004395e-02 -1.808385252952575684e-01 -6.138738244771957397e-02 3.417896926403045654e-01 2.135075181722640991e-01 -1.561955660581588745e-01 -2.389140427112579346e-01 3.394368663430213928e-02 -1.009723544120788574e-01 -3.588779866695404053e-01 -5.445395782589912415e-02 -9.894665330648422241e-02 6.201531738042831421e-02 -1.879187673330307007e-01
2.315782755613327026e-02 -3.753568530082702637e-01 1.813057661056518555e-01 1.596968173980712891e-01 -3.188840672373771667e-02 -1.097349822521209717e-02 -1.168015077710151672e-01 -3.150793015956878662e-01 -2.975885868072509766e-01 -1.401606053113937378e-01 -8.725497126579284668e-02 7.791081070899963379e-02 -1.736243814229965210e-01 2.440120726823806763e-01 3.831191360950469971e-02 -1.576069891452789307e-01 -1.092478781938552856e-01 1.937281191349029541e-01 -2.520821616053581238e-02 -3.195249736309051514e-01 1.807151921093463898e-02 1.185465008020401001e-01 -2.673664689064025879e-01 -1.860435158014297485e-01 5.034222826361656189e-02 -2.168466746807098389e-01 2.361507266759872437e-01 -9.714828431606292725e-02 2.853788202628493309e-03 -8.622678369283676147e-02 -2.295425385236740112e-01 2.626318857073783875e-02
4.207671433687210083e-02 -2.677598297595977783e-01 1.732154935598373413e-01 -3.157310783863067627e-01 -3.924764692783355713e-02 -4.754427354782819748e-03 -8.641695976257324219e-02 -1.387920379638671875e-01 -7.842151820659637451e-02 6.699199229478836060e-02 -3.940446972846984863e-01 1.530424058437347412e-01 -5.010077953338623047e-01 -3.430910408496856689e-02 5.083023011684417725e-02 -3.328188136219978333e-02 1.551617085933685303e-01 8.661669492721557617e-02 -1.837284676730632782e-02 -2.365010976791381836e-02 -1.838635057210922241e-01 2.625457346439361572e-01 -6.932489573955535889e-02 -3.519190475344657898e-02 1.627727597951889038e-01 9.826032817363739014e-02 -6.634239107370376587e-02 -8.157103508710861206e-02 -5.969162285327911377e-02 9.139797091484069824e-02 -3.506594002246856689e-01 1.777816331014037132e-03
-1.023927237838506699e-02 -2.046577632427215576e-01 -3.390106931328773499e-02 -3.518070280551910400e-01 -2.453862875699996948e-01 -1.574479192495346069e-01 -2.426959723234176636e-01 -1.296850591897964478e-01 5.669578909873962402e-03 1.229738369584083557e-01 -2.650386095046997070e-02 -2.862369641661643982e-02 -2.604022920131683350e-01 1.718307882547378540e-01 1.343884021043777466e-01 -1.984398812055587769e-01 1.709291785955429077e-01 -4.086985439062118530e-02 1.094316393136978149e-01 -2.333903312683105469e-02 2.202861942350864410e-02 1.695502102375030518e-01 -2.318242192268371582e-01 1.269514858722686768e-02 2.613876163959503174e-01 -1.254812777042388916e-01 8.176710456609725952e-02 -3.312622904777526855e-01 -2.509695887565612793e-01 -1.972570717334747314e-01 -1.661836355924606323e-01 2.106481790542602539e-01
2.549938261508941650e-01 -3.435149788856506348e-02 -1.154254749417304993e-02 -1.210373640060424805e-01 -1.560852825641632080e-01 -1.619576364755630493e-01 -4.330164194107055664e-01 2.008995739743113518e-03 1.438591163605451584e-02 1.301387250423431396e-01 -1.835179924964904785e-01 -4.312508553266525269e-02 1.778298988938331604e-02 1.103046908974647522e-01 3.860738128423690796e-02 -7.975351065397262573e-02 1.255706250667572021e-01 2.992214262485504150e-02 3.616166114807128906e-01 -2.454565614461898804e-01 -4.276274889707565308e-02 5.176955461502075195e-01 -1.393902003765106201e-01 -1.056322753429412842e-01 -6.129303015768527985e-03 -1.280861049890518188e-01 -1.289516836404800415e-01 -1.975343525409698486e-01 -1.024315357208251953e-01 6.696511059999465942e-02 -9.298059158027172089e-03 -1.124261021614074707e-01
9.888844192028045654e-02 -2.987410724163055420e-01 -7.962215691804885864e-02 -9.860616177320480347e-02 1.634792387485504150e-01 -2.187142148613929749e-02 -2.773931324481964111e-01 5.799958109855651855e-02 7.740760222077369690e-03 2.218219786882400513e-01 -3.356074988842010498e-01 1.108900830149650574e-01 -2.967086732387542725e-01 -6.449282169342041016e-02 -5.444505065679550171e-02 -1.697916686534881592e-01 4.200774431228637695e-02 -1.323978696018457413e-02 1.104397401213645935e-01 -9.322680532932281494e-02 4.812956750392913818e-01 2.673116028308868408e-01 -1.285495162010192871e-01 8.106660097837448120e-02 -5.433773249387741089e-02 9.050720185041427612e-02 2.722742557525634766e-01 1.069171875715255737e-01 -3.821891918778419495e-02 -1.207701042294502258e-01 9.892451018095016479e-02 -8.745156973600387573e-02
2.277224659919738770e-01 -3.560635447502136230e-01 1.994316726922988892e-01 -1.103550717234611511e-01 2.362621575593948364e-01 3.938587848097085953e-03 -3.336307406425476074e-01 -1.105174049735069275e-01 -8.380559086799621582e-02 9.605587273836135864e-02 -9.512959420680999756e-02 1.195639744400978088e-01 -2.206032872200012207e-01 -2.012288421392440796e-01 1.257915198802947998e-01 6.937921047210693359e-02 -2.708260416984558105e-01 -6.164558604359626770e-02 -2.856433093547821045e-01 -2.379508018493652344e-01 6.952643394470214844e-02 2.678680717945098877e-01 1.594523489475250244e-01 -1.664384454488754272e-01 2.045703828334808350e-01 3.357677720487117767e-03 6.397676467895507812e-02 7.903264835476875305e-03 -1.019098013639450073e-01 -1.128179803490638733e-01 8.506673574447631836e-02 -1.386386305093765259e-01
-2.867441475391387939e-01 -1.806481182575225830e-01 7.949477434158325195e-02 -1.752453446388244629e-01 -3.166311979293823242e-01 -1.130279600620269775e-01 -2.496872246265411377e-01 -1.556648593395948410e-02 -6.426428258419036865e-02 1.054698601365089417e-01 -2.997116148471832275e-01 1.981907933950424194e-01 -2.817156612873077393e-01 3.133119642734527588e-01 2.806181013584136963e-01 -5.571689084172248840e-02 8.725300431251525879e-02 -1.860559135675430298e-01 7.913130521774291992e-02 -8.298547565937042236e-02 1.256574541330337524e-01 2.745558917522430420e-01 -4.747980739921331406e-03 7.994981110095977783e-02 4.230563342571258545e-02 4.472856223583221436e-02 -2.350272089242935181e-01 -8.020597696304321289e-02 7.190475298557430506e-05 1.752557903528213501e-01 5.148866772651672363e-02 1.302576065063476562e-01
5.626646801829338074e-02 -2.786313891410827637e-01 1.543195545673370361e-01 -2.301647812128067017e-01 1.734772026538848877e-01 -9.116350114345550537e-02 -3.624511957168579102e-01 -2.599665662273764610e-03 -2.039830833673477173e-01 1.110513955354690552e-01 -3.690534830093383789e-02 -1.039518937468528748e-01 -9.535619616508483887e-02 1.933852881193161011e-01 4.692077264189720154e-02 -7.332973182201385498e-02 2.613540589809417725e-01 6.034525856375694275e-02 6.876860558986663818e-02 2.361448705196380615e-01 1.189406439661979675e-01 3.605033755302429199e-01 7.827907055616378784e-02 -1.939724832773208618e-01 2.512053251266479492e-01 1.444465946406126022e-02 -4.928770288825035095e-02 4.740352928638458252e-02 -1.840880960226058960e-01 -2.730717360973358154e-01 -6.937117129564285278e-02 -2.255767285823822021e-01
-1.024602726101875305e-01 9.189185686409473419e-03 1.776964366436004639e-01 -7.919342070817947388e-02 -1.781660467386245728e-01 1.376174390316009521e-01 5.807989090681076050e-02 -5.374974384903907776e-02 -4.108033329248428345e-02 1.696413010358810425e-01 -9.141679108142852783e-02 2.696499824523925781e-01 -4.036994576454162598e-01 1.561519354581832886e-01 2.179262489080429077e-01 -2.532314956188201904e-01 2.874874770641326904e-01 8.952450752258300781e-02 -5.802138894796371460e-02 -2.928981482982635498e-01 1.302140802145004272e-01 2.703193426132202148e-01 -3.500764667987823486e-01 9.683144837617874146e-02 -2.405463717877864838e-03 6.457795202732086182e-02 -3.419750556349754333e-02 -1.666030138731002808e-01 1.097821295261383057e-01 1.792774051427841187e-01 4.363382980227470398e-02 -5.604523792862892151e-02
[truncated: 3,274,308 more chars]
