# Supplementary material for: The Language of Innovation
Source: PLoS One. 2020 Apr 30;15(4):e0230107. doi: 10.1371/journal.pone.0230107 (PMC7194493; doi:10.1371/journal.pone.0230107)
Supplement: S7 File — (GZ) [file pone.0230107.s007.tar.gz › 1985-1989/V2Run_18_VS_4500_embeddings1985-1989ED32.txt]

1.975323259830474854e-01 1.291945874691009521e-01 -1.568141742609441280e-03 1.736925840377807617e-01 2.943769991397857666e-01 -8.714361488819122314e-02 8.449438959360122681e-02 -1.401911377906799316e-01 -7.468297332525253296e-02 2.937667667865753174e-01 5.431685224175453186e-02 -4.795616026967763901e-03 3.611465096473693848e-01 -2.385434359312057495e-01 1.054376065731048584e-01 -3.233586251735687256e-02 2.163056880235671997e-01 -8.700493723154067993e-02 -1.960346102714538574e-01 -3.993835449218750000e-01 1.560895820148289204e-03 1.605052500963211060e-02 5.532801523804664612e-02 1.014508381485939026e-01 2.909083664417266846e-01 -2.417622953653335571e-01 2.523672208189964294e-02 -1.971094161272048950e-01 1.336981952190399170e-01 7.156924158334732056e-02 -1.265881955623626709e-02 -1.646196991205215454e-01
-2.815244495868682861e-01 9.308625012636184692e-02 -2.053471207618713379e-01 -1.419073790311813354e-01 2.190558016300201416e-01 1.337819844484329224e-01 1.054187119007110596e-01 1.626978516578674316e-01 -2.274285703897476196e-01 1.889855042099952698e-02 1.515020430088043213e-01 2.527131140232086182e-01 2.079022079706192017e-01 -2.231324464082717896e-01 -2.083965688943862915e-01 -1.461737006902694702e-01 1.541208773851394653e-01 5.991883948445320129e-02 -1.978458017110824585e-01 -1.767334640026092529e-01 -1.702983081340789795e-01 -6.406685709953308105e-02 1.322667747735977173e-01 1.596398353576660156e-01 1.649842560291290283e-01 -1.391678303480148315e-01 6.162911280989646912e-02 -3.471099734306335449e-01 2.022472210228443146e-03 2.778485417366027832e-01 7.956272363662719727e-02 -1.462538540363311768e-01
-3.511857986450195312e-01 3.107418073341250420e-03 2.232630103826522827e-01 -1.063074916601181030e-01 1.799853146076202393e-01 2.526525855064392090e-01 -5.825522541999816895e-02 2.792905271053314209e-02 3.798098489642143250e-02 2.187647372484207153e-01 2.669243514537811279e-01 1.681350767612457275e-01 3.095200061798095703e-01 -4.451347887516021729e-02 -4.029192775487899780e-02 -1.353531181812286377e-01 -7.800577580928802490e-02 1.314986646175384521e-01 -1.013558059930801392e-01 -3.059965670108795166e-01 -7.129128556698560715e-03 -2.065657973289489746e-01 2.937269210815429688e-01 9.264945983886718750e-03 -1.034746766090393066e-01 1.151093561202287674e-02 -7.795864343643188477e-02 -2.378668338060379028e-01 1.533743292093276978e-01 -1.004234924912452698e-01 6.123275961726903915e-03 2.916398644447326660e-01
-4.439818859100341797e-02 3.609749078750610352e-01 -5.844718590378761292e-02 2.717983908951282501e-02 2.140589058399200439e-01 -2.208322100341320038e-02 -1.254672408103942871e-01 1.408881545066833496e-01 1.412037909030914307e-01 3.130596876144409180e-02 3.340624570846557617e-01 1.404784768819808960e-01 4.262847006320953369e-01 -2.184456288814544678e-01 -1.677132546901702881e-01 -2.081022113561630249e-01 2.865983247756958008e-01 5.657407641410827637e-02 -2.617460191249847412e-01 -3.519749641418457031e-02 -7.601124048233032227e-02 1.718616038560867310e-01 -1.575288549065589905e-02 1.772090643644332886e-01 1.295112967491149902e-01 -6.821316480636596680e-02 -9.949055314064025879e-02 -1.937870979309082031e-01 9.933494031429290771e-02 -3.053472004830837250e-02 -1.065283939242362976e-01 -1.243717819452285767e-01
-1.904837936162948608e-01 1.038983464241027832e-02 1.222929656505584717e-01 -1.559248566627502441e-01 3.296878039836883545e-01 1.693123430013656616e-01 -6.158886011689901352e-03 4.538417458534240723e-01 3.794915974140167236e-01 1.872684806585311890e-01 1.352081745862960815e-01 -1.102696433663368225e-01 1.916307061910629272e-01 -4.477096349000930786e-02 9.890874847769737244e-03 -3.380365204066038132e-03 3.022193908691406250e-02 1.607438325881958008e-01 -2.086618095636367798e-01 -1.228568702936172485e-01 5.684247612953186035e-02 8.302243426442146301e-03 3.424758464097976685e-02 2.101301550865173340e-01 1.848014630377292633e-02 -1.824941784143447876e-01 -5.249468237161636353e-02 -1.815146356821060181e-01 -8.104115258902311325e-04 2.358995750546455383e-02 -2.573224008083343506e-01 -2.499498128890991211e-01
6.055239588022232056e-02 4.831801727414131165e-02 1.723123639822006226e-01 -1.578742414712905884e-01 2.471609264612197876e-01 2.577013708651065826e-02 7.347451895475387573e-02 1.067984327673912048e-01 -1.125145331025123596e-02 1.475473195314407349e-01 5.221973359584808350e-02 1.766772866249084473e-01 7.972054183483123779e-02 3.312086313962936401e-02 -2.266512960195541382e-01 -1.362476199865341187e-01 8.260668069124221802e-02 1.923213303089141846e-01 -3.748835921287536621e-01 -1.101297214627265930e-01 -1.697643995285034180e-01 -1.688060909509658813e-01 1.245509237051010132e-01 1.662723571062088013e-01 -4.428831115365028381e-02 -4.033054411411285400e-01 -1.417549997568130493e-01 -3.509278297424316406e-01 1.444415450096130371e-01 -1.891221404075622559e-01 -2.558812797069549561e-01 -2.609488368034362793e-02
-2.462781518697738647e-01 -1.078863907605409622e-02 1.460416018962860107e-01 -2.795275449752807617e-01 2.646991312503814697e-01 -2.717413753271102905e-02 1.987441331148147583e-01 1.148049533367156982e-01 1.485690474510192871e-01 3.776394128799438477e-01 1.124911904335021973e-01 2.520697712898254395e-01 6.368664652109146118e-02 5.122475326061248779e-02 -1.204432770609855652e-01 8.686956018209457397e-03 1.821711510419845581e-01 1.759236156940460205e-01 -7.308728992938995361e-02 -1.146040707826614380e-01 -2.290928177535533905e-02 -1.804079860448837280e-01 2.393428385257720947e-01 1.693158298730850220e-01 5.987995117902755737e-02 6.880782544612884521e-03 -2.107476629316806793e-02 -4.173100888729095459e-01 2.129021883010864258e-01 4.047589376568794250e-02 8.040647953748703003e-02 -1.444027721881866455e-01
-2.281454652547836304e-01 3.127344250679016113e-01 8.950651623308658600e-03 8.932622522115707397e-02 -1.505142264068126678e-02 4.704655706882476807e-02 -1.683060638606548309e-02 1.905139386653900146e-01 1.619618386030197144e-01 2.545040845870971680e-01 3.840852677822113037e-01 2.267331182956695557e-01 7.122888695448637009e-03 -1.519565135240554810e-01 -8.341287076473236084e-02 -5.952545627951622009e-02 3.021232783794403076e-01 2.882332168519496918e-02 -2.821807265281677246e-01 -2.363305091857910156e-01 -1.251424551010131836e-01 1.770420074462890625e-01 3.851430118083953857e-02 2.443882673978805542e-01 3.148159012198448181e-02 -8.388405293226242065e-02 -8.959932625293731689e-02 -9.238583594560623169e-02 1.303909271955490112e-01 7.244805246591567993e-02 -2.865167856216430664e-01 -1.214862316846847534e-01
-2.700828611850738525e-01 3.205135762691497803e-01 -1.842605173587799072e-01 -9.825382381677627563e-02 1.131316721439361572e-01 1.995829641819000244e-01 -1.705429106950759888e-01 1.938286274671554565e-01 -8.489846438169479370e-02 -2.016867250204086304e-01 2.267538905143737793e-01 1.335161328315734863e-01 2.172844260931015015e-01 2.375012636184692383e-02 -1.747377030551433563e-02 -1.841465979814529419e-01 4.033461511135101318e-01 8.085658401250839233e-02 -1.403475254774093628e-01 -1.882950961589813232e-01 7.099492847919464111e-02 -1.075746715068817139e-01 1.079726815223693848e-01 -3.212422877550125122e-02 7.001779228448867798e-02 -8.079955587163567543e-04 5.453146621584892273e-02 -1.491719782352447510e-01 -3.484451025724411011e-02 -1.893483102321624756e-01 -1.518568992614746094e-01 -3.440572321414947510e-01
5.677081272006034851e-02 5.757099017500877380e-02 7.400909066200256348e-02 -1.154447048902511597e-01 -8.356963843107223511e-02 4.665598869323730469e-01 4.328135401010513306e-02 -4.154998436570167542e-02 8.635881543159484863e-02 1.658285558223724365e-01 3.659943938255310059e-01 7.337384670972824097e-02 1.038653552532196045e-01 -2.087374180555343628e-01 -2.913516387343406677e-02 9.980620443820953369e-02 4.184709861874580383e-02 -1.324660480022430420e-01 -2.119951099157333374e-01 -2.030490785837173462e-01 2.274703681468963623e-01 -1.194732785224914551e-01 3.573274016380310059e-01 -1.333455741405487061e-01 6.917317956686019897e-02 -5.428312346339225769e-03 -1.999071054160594940e-02 -1.162075996398925781e-01 3.000032305717468262e-01 -2.188275903463363647e-01 -2.733231894671916962e-02 -1.806421577930450439e-01
-2.334797829389572144e-01 1.969494670629501343e-01 5.084745958447456360e-02 -9.271395951509475708e-02 3.475884720683097839e-02 1.378783732652664185e-01 4.316318035125732422e-02 -1.731925830245018005e-02 -1.341993510723114014e-01 -5.329826474189758301e-02 5.431762896478176117e-03 2.024615854024887085e-01 1.813396066427230835e-01 -3.167851269245147705e-02 -2.446053177118301392e-01 -1.453218311071395874e-01 3.299628198146820068e-01 1.469378471374511719e-01 -2.623245120048522949e-01 -3.649199306964874268e-01 -2.256700694561004639e-01 -4.818100109696388245e-02 2.346642501652240753e-02 1.234544441103935242e-01 -1.425288468599319458e-01 7.045649737119674683e-02 1.116269230842590332e-01 -2.304831296205520630e-01 5.692779645323753357e-02 -4.987423494458198547e-02 5.311783403158187866e-02 -4.421862959861755371e-01
-1.153235286474227905e-01 9.924466162919998169e-02 -2.479796260595321655e-01 -7.062790542840957642e-02 8.854466676712036133e-02 1.446809768676757812e-01 1.896056346595287323e-02 -1.127763465046882629e-01 2.760882079601287842e-01 3.754377365112304688e-02 2.868997752666473389e-01 3.948774933815002441e-02 9.514207392930984497e-02 7.475907332263886929e-04 -7.713618874549865723e-02 -2.786251008510589600e-01 6.961361318826675415e-02 3.045655190944671631e-01 -2.786706686019897461e-01 -8.373562991619110107e-02 5.046501755714416504e-02 1.050172150135040283e-01 1.216747239232063293e-01 1.631732434034347534e-01 2.507253885269165039e-01 -8.771953731775283813e-02 -4.253410920500755310e-02 -4.726522266864776611e-01 1.547170430421829224e-01 -1.080664247274398804e-01 -9.310942143201828003e-02 -1.924719959497451782e-01
-2.408265918493270874e-01 -4.720640834420919418e-03 5.159518867731094360e-02 -2.176417596638202667e-02 4.068064391613006592e-01 -2.001528814435005188e-02 1.510191522538661957e-02 1.130736172199249268e-01 -7.639921735972166061e-03 -1.114509329199790955e-01 5.800306424498558044e-02 1.940632462501525879e-01 3.758674263954162598e-01 2.354282699525356293e-02 -1.746727377176284790e-01 1.431282311677932739e-01 1.778510510921478271e-01 2.460964024066925049e-01 -1.522157341241836548e-01 -1.508157402276992798e-01 1.859704405069351196e-02 -9.195552021265029907e-02 5.830908194184303284e-02 4.038127511739730835e-02 1.745097488164901733e-01 3.064009128138422966e-03 -3.045400232076644897e-02 -3.659054934978485107e-01 2.229271680116653442e-01 -3.761656880378723145e-01 -6.549519300460815430e-02 -3.002780303359031677e-02
-2.037145197391510010e-01 2.038245499134063721e-01 4.900809004902839661e-02 -1.861149072647094727e-01 2.721837162971496582e-01 1.383172869682312012e-01 1.205229833722114563e-01 -2.500743865966796875e-01 -2.139385938644409180e-01 2.609869837760925293e-01 1.153667792677879333e-01 1.456125229597091675e-01 1.935366094112396240e-01 4.848131164908409119e-02 -1.088405922055244446e-01 -5.391342937946319580e-02 6.060500442981719971e-02 3.343297168612480164e-02 -1.787049621343612671e-01 -2.900089621543884277e-01 -5.331047251820564270e-02 2.247513383626937866e-01 3.008967638015747070e-01 3.456233069300651550e-02 2.608328312635421753e-02 -2.157440483570098877e-01 -2.332185208797454834e-01 -5.870626121759414673e-02 -1.798838078975677490e-01 -1.122148334980010986e-02 -6.983032077550888062e-02 -3.135875463485717773e-01
-3.057204186916351318e-01 2.934235632419586182e-01 1.070344746112823486e-01 -3.555155918002128601e-02 1.463431119918823242e-01 1.635765135288238525e-01 1.293165832757949829e-01 9.760863333940505981e-02 7.717987149953842163e-02 -1.785602718591690063e-01 3.287801891565322876e-02 1.569979041814804077e-01 1.761119961738586426e-01 4.478730261325836182e-02 -1.062643975019454956e-01 -4.955565184354782104e-02 2.552049458026885986e-01 2.247700095176696777e-01 -3.997763097286224365e-01 -2.424651682376861572e-01 1.047204528003931046e-02 2.820515632629394531e-02 4.073690250515937805e-02 -1.098006740212440491e-01 1.604490131139755249e-01 -8.038739114999771118e-02 2.291797846555709839e-02 -2.026928216218948364e-01 -1.505220681428909302e-01 7.495717704296112061e-02 -3.158848285675048828e-01 -2.686961591243743896e-01
-2.239023596048355103e-01 2.806049212813377380e-02 2.534579113125801086e-02 -6.825351715087890625e-02 3.963596224784851074e-01 1.973474472761154175e-01 6.602303683757781982e-02 -1.755378544330596924e-01 -1.210803389549255371e-01 1.294801831245422363e-01 3.401038236916065216e-03 2.262458801269531250e-01 3.501153886318206787e-01 -1.827332526445388794e-01 4.483119025826454163e-02 -1.507773399353027344e-01 -2.054566517472267151e-02 -4.662968218326568604e-02 -1.524436026811599731e-01 -1.359820961952209473e-01 1.434790194034576416e-01 3.455561995506286621e-01 1.728479415178298950e-01 2.814072072505950928e-01 -6.994836777448654175e-02 -1.452726423740386963e-01 3.582864999771118164e-02 -2.927733361721038818e-01 4.247538372874259949e-02 -1.262560039758682251e-01 -1.330925971269607544e-01 -8.588410913944244385e-02
-3.710761666297912598e-02 2.174668014049530029e-01 2.072273045778274536e-01 -3.645145595073699951e-01 6.536043249070644379e-03 4.184300079941749573e-02 9.955099225044250488e-02 1.755946725606918335e-01 9.616002440452575684e-02 3.188948705792427063e-02 2.109499573707580566e-01 -6.946740299463272095e-02 1.093739569187164307e-01 -5.783578380942344666e-03 -1.351509243249893188e-01 3.125983476638793945e-02 4.170387983322143555e-02 -1.078378874808549881e-02 -2.932182848453521729e-01 -2.267897874116897583e-02 -1.151811629533767700e-01 -2.059291601181030273e-01 1.611463874578475952e-01 3.104111254215240479e-01 2.177032828330993652e-01 -1.633977890014648438e-01 -9.940480440855026245e-02 -3.025714159011840820e-01 2.272808700799942017e-01 -2.784199714660644531e-01 -2.615294456481933594e-01 -5.207239463925361633e-02
2.887661382555961609e-02 2.970619499683380127e-01 6.834350526332855225e-02 -3.584567084908485413e-02 1.450826674699783325e-01 1.659799069166183472e-01 2.300613522529602051e-01 2.707464396953582764e-01 -3.891027346253395081e-02 1.190051883459091187e-01 1.663527786731719971e-01 -5.172152072191238403e-02 3.054061532020568848e-01 -1.595266908407211304e-01 -8.030942082405090332e-02 1.069767028093338013e-01 -2.618395686149597168e-01 -2.672937512397766113e-01 -2.754657566547393799e-01 -3.236960768699645996e-01 -7.983070798218250275e-03 -1.458358913660049438e-01 2.449073791503906250e-01 6.439855694770812988e-02 -1.667138189077377319e-01 -3.589560743421316147e-03 -1.905748546123504639e-01 -1.335265487432479858e-01 1.904570460319519043e-01 4.828576371073722839e-02 -6.997086852788925171e-02 -1.261491477489471436e-01
1.475161463022232056e-01 -1.001611351966857910e-01 -1.391164958477020264e-01 -4.136982932686805725e-02 1.688571572303771973e-01 3.957523405551910400e-01 1.251033246517181396e-01 5.272204056382179260e-02 2.234352827072143555e-01 1.518920063972473145e-01 1.204157620668411255e-01 2.901444733142852783e-01 1.049688532948493958e-01 -1.834784299135208130e-01 -1.443096846342086792e-01 1.718210130929946899e-01 1.010906845331192017e-01 -5.496561899781227112e-02 -4.953004047274589539e-02 -1.192722171545028687e-01 -1.418499648571014404e-01 -3.206270560622215271e-02 4.185736179351806641e-01 1.077730283141136169e-01 3.196893036365509033e-01 3.457752242684364319e-02 -1.260844152420759201e-02 -1.728340387344360352e-01 1.361972093582153320e-01 -4.875394981354475021e-03 -2.907969653606414795e-01 4.917683824896812439e-02
-4.492647349834442139e-01 2.212593331933021545e-03 3.445513173937797546e-02 1.321895569562911987e-01 7.828231900930404663e-02 3.717312961816787720e-02 -2.930582873523235321e-02 5.546269565820693970e-02 4.380217939615249634e-02 9.858036041259765625e-02 1.726314797997474670e-02 3.924986347556114197e-03 1.113011538982391357e-01 6.154383346438407898e-02 4.910910129547119141e-02 2.264031581580638885e-02 4.879569262266159058e-02 -1.937759220600128174e-01 -5.269993543624877930e-01 -2.003897875547409058e-01 1.917584612965583801e-02 -2.882431261241436005e-02 2.399993091821670532e-01 1.535284817218780518e-01 -5.664969235658645630e-02 -1.116020679473876953e-01 -4.284222424030303955e-02 -4.025070965290069580e-01 -4.822257440537214279e-03 2.438266426324844360e-01 -8.672171831130981445e-02 -2.242977917194366455e-01
-2.257392704486846924e-01 3.806757032871246338e-01 -1.925780251622200012e-02 -1.432074308395385742e-01 5.506843328475952148e-02 1.324778050184249878e-01 -8.264847844839096069e-02 2.544513046741485596e-01 2.074116766452789307e-01 -1.514513492584228516e-01 2.256555855274200439e-01 1.425471305847167969e-01 2.393943816423416138e-01 -1.309594959020614624e-01 1.783423572778701782e-01 2.242138423025608063e-02 2.247401624917984009e-01 -8.826172351837158203e-02 -2.100321948528289795e-01 -1.407118886709213257e-01 -1.982122808694839478e-01 -1.883823573589324951e-01 -4.657447338104248047e-02 2.716798782348632812e-01 -6.964970380067825317e-02 -2.169088572263717651e-01 -1.895074099302291870e-01 -2.564356923103332520e-01 -6.722694635391235352e-02 -3.721923753619194031e-02 -1.182012110948562622e-01 -2.660094574093818665e-02
-1.964136809110641479e-01 2.089179903268814087e-01 -1.427358388900756836e-01 -1.341769546270370483e-01 1.493902951478958130e-01 1.211507022380828857e-01 -1.534079015254974365e-01 1.689354032278060913e-01 2.228751331567764282e-01 1.934567987918853760e-01 -1.922152377665042877e-02 -1.107582822442054749e-01 1.650905907154083252e-01 2.798340283334255219e-02 -1.092984825372695923e-01 -1.138691976666450500e-01 3.439632356166839600e-01 -5.639527738094329834e-02 -3.106789886951446533e-01 -1.637245714664459229e-01 -2.368540316820144653e-01 -2.212580293416976929e-02 1.158432811498641968e-01 8.903908729553222656e-02 1.298147290945053101e-01 -4.707742482423782349e-02 -1.060146540403366089e-01 -3.873652219772338867e-01 2.182533442974090576e-01 -2.410616874694824219e-01 -9.359146654605865479e-02 1.415093243122100830e-01
-1.549339201301336288e-02 8.729125559329986572e-02 2.147143334150314331e-02 -2.169156670570373535e-01 2.423745542764663696e-01 -1.168067753314971924e-01 1.341679692268371582e-01 1.399395763874053955e-01 3.076637387275695801e-01 -1.330924332141876221e-01 1.785613298416137695e-01 -1.643126010894775391e-01 2.129045575857162476e-01 -2.677475512027740479e-01 -2.906278967857360840e-01 5.111475009471178055e-03 -5.998975411057472229e-02 -1.188770830631256104e-01 -2.341966032981872559e-01 -3.586276471614837646e-01 -1.671515554189682007e-01 -5.612558871507644653e-02 1.589569002389907837e-01 3.499032557010650635e-01 -1.276449207216501236e-02 1.314287818968296051e-02 -1.137586757540702820e-01 -1.987747699022293091e-01 7.402876764535903931e-02 1.091675460338592529e-01 -5.470758676528930664e-02 9.344330430030822754e-02
1.988722383975982666e-02 -1.668488383293151855e-01 3.873343169689178467e-01 7.770787924528121948e-02 -4.687074199318885803e-02 1.125201433897018433e-01 -1.168277561664581299e-01 2.086175233125686646e-01 -3.486545011401176453e-02 2.031431533396244049e-02 9.045717120170593262e-02 2.268471121788024902e-01 2.086866274476051331e-02 1.327111572027206421e-02 5.295284092426300049e-02 -1.334650367498397827e-01 3.119736015796661377e-01 -1.429027318954467773e-01 -1.856476366519927979e-01 -4.279336035251617432e-01 1.985100358724594116e-01 1.746864616870880127e-02 1.753902733325958252e-01 -3.100573271512985229e-02 -1.114780977368354797e-01 -9.855339676141738892e-02 -3.437022119760513306e-02 -1.896225810050964355e-01 1.191394869238138199e-02 -4.752092808485031128e-02 3.600567281246185303e-01 -2.511541843414306641e-01
3.984224051237106323e-02 3.144022226333618164e-01 1.690447628498077393e-01 -1.236212551593780518e-01 -5.896898731589317322e-02 2.903221920132637024e-02 7.757781445980072021e-02 2.184776216745376587e-01 4.182611592113971710e-03 5.116517096757888794e-02 4.311022814363241196e-03 1.942548900842666626e-01 3.422957956790924072e-01 -1.040866877883672714e-02 -2.745262384414672852e-01 -1.203250233083963394e-02 2.896396219730377197e-01 2.398236392764374614e-04 -1.648936122655868530e-01 5.494135245680809021e-02 -1.225446611642837524e-01 -3.287964761257171631e-01 2.425516843795776367e-01 1.804822087287902832e-01 1.318828761577606201e-01 -3.092414736747741699e-01 -2.116735428571701050e-01 -1.512070596218109131e-01 1.090500038117170334e-02 -1.922115236520767212e-01 3.471123985946178436e-03 -1.344001442193984985e-01
7.991411536931991577e-02 1.319786608219146729e-01 6.030181795358657837e-02 -2.326445579528808594e-01 8.451388776302337646e-02 1.973801702260971069e-01 1.592324674129486084e-01 2.149157226085662842e-01 1.875723302364349365e-01 -5.892143398523330688e-02 1.653530597686767578e-01 2.549911141395568848e-01 2.703582942485809326e-01 -1.021499186754226685e-01 -2.983681857585906982e-02 1.674521714448928833e-02 3.703852295875549316e-01 1.209919601678848267e-01 3.834712505340576172e-02 4.073755815625190735e-02 -1.659779548645019531e-01 -2.499013692140579224e-01 1.243992969393730164e-01 2.263642251491546631e-01 3.005260787904262543e-02 -3.344917893409729004e-01 -6.658945977687835693e-02 -1.819107383489608765e-01 2.789817452430725098e-01 -1.750385314226150513e-01 -4.817284271121025085e-02 -1.109105646610260010e-01
-1.634722203016281128e-01 1.697153896093368530e-01 6.299353390932083130e-02 -1.430993378162384033e-01 2.136768996715545654e-01 1.160611137747764587e-01 -6.670900434255599976e-02 7.849216461181640625e-02 7.431146502494812012e-02 -2.189288288354873657e-01 -6.867339462041854858e-02 -3.943660110235214233e-02 2.252851873636245728e-01 -1.522608399391174316e-01 -9.589144028723239899e-03 -6.246170774102210999e-02 4.947193861007690430e-01 1.133764013648033142e-01 -9.212581068277359009e-02 -2.144791036844253540e-01 -4.769087955355644226e-02 -6.954126805067062378e-02 -2.082637101411819458e-01 9.254727512598037720e-02 1.963547617197036743e-01 -2.542056441307067871e-01 -2.855232059955596924e-01 -3.256867825984954834e-01 1.859614849090576172e-01 1.121849417686462402e-01 3.439723700284957886e-02 -4.873298853635787964e-02
-8.634568005800247192e-02 2.128764539957046509e-01 -1.929253488779067993e-01 -3.321616351604461670e-02 1.365620940923690796e-01 6.014426797628402710e-02 -6.452993303537368774e-02 -3.042323887348175049e-02 -8.391529321670532227e-02 6.170657649636268616e-02 1.699648648500442505e-01 2.137787491083145142e-01 -8.790668100118637085e-02 2.712723985314369202e-02 -2.601218521595001221e-01 -1.182719767093658447e-01 9.259169548749923706e-02 5.100526660680770874e-02 -1.635097265243530273e-01 -4.301350116729736328e-01 8.914786577224731445e-02 6.179784983396530151e-02 2.018040120601654053e-01 3.613369166851043701e-01 7.548758387565612793e-02 3.523817285895347595e-02 1.738160848617553711e-01 -3.777210116386413574e-01 -1.013919524848461151e-02 -2.747555077075958252e-01 -2.109048217535018921e-01 1.063081715255975723e-02
-1.142978519201278687e-01 2.676757574081420898e-01 6.334261596202850342e-02 -3.182856440544128418e-01 6.600273400545120239e-02 1.980940401554107666e-01 9.836965799331665039e-02 2.320642024278640747e-01 1.297771371901035309e-02 2.289430797100067139e-01 8.279547840356826782e-02 2.529050409793853760e-01 2.415698468685150146e-01 -3.136896789073944092e-01 -3.272359818220138550e-02 -5.509598553180694580e-02 1.399459689855575562e-01 1.009719744324684143e-01 -1.075914949178695679e-01 9.982465207576751709e-02 -7.030575722455978394e-02 -1.215320155024528503e-01 2.110055983066558838e-01 5.900049582123756409e-02 9.463299810886383057e-02 -3.469205200672149658e-01 -3.159752814099192619e-03 -2.552445530891418457e-01 6.523087620735168457e-02 -2.800409197807312012e-01 -2.652199193835258484e-02 -1.472675055265426636e-01
-1.270540151745080948e-02 8.536591380834579468e-02 2.101965397596359253e-01 -3.260632753372192383e-01 -1.487743109464645386e-01 7.328507304191589355e-02 3.806024789810180664e-02 6.299054715782403946e-03 2.601243928074836731e-02 1.059814691543579102e-01 2.891886234283447266e-01 3.236871063709259033e-01 2.488385736942291260e-01 -2.269402742385864258e-01 -1.590925306081771851e-01 -1.486182361841201782e-01 2.186714857816696167e-01 1.129688397049903870e-01 -1.865169554948806763e-01 3.350119292736053467e-02 -4.721130058169364929e-02 -6.568432599306106567e-02 1.764204502105712891e-01 2.771456539630889893e-01 6.114394217729568481e-02 -3.046567440032958984e-01 -2.760205566883087158e-01 -1.824496835470199585e-01 1.196316033601760864e-01 -5.238568410277366638e-03 -9.792597591876983643e-02 -1.048831939697265625e-01
-1.389002148061990738e-02 2.644095197319984436e-02 9.094687551259994507e-02 -1.156955137848854065e-01 2.443906515836715698e-01 2.934922873973846436e-01 2.069757878780364990e-01 5.511077865958213806e-02 -1.422787364572286606e-02 2.207240462303161621e-01 2.107372730970382690e-01 1.016730815172195435e-01 3.923599123954772949e-01 8.196738362312316895e-02 -1.245967969298362732e-01 -1.334483623504638672e-01 7.322362810373306274e-02 3.314062058925628662e-01 4.622079432010650635e-02 -2.797938287258148193e-01 -5.584994703531265259e-02 -2.089947760105133057e-01 -9.129784069955348969e-03 2.157231420278549194e-01 1.109274029731750488e-01 -4.551159217953681946e-02 -4.603486508131027222e-02 -2.903791368007659912e-01 2.177291363477706909e-01 -1.444140225648880005e-01 1.155521348118782043e-01 1.287789493799209595e-01
1.848861724138259888e-01 2.398974299430847168e-01 2.212561219930648804e-01 -9.308142215013504028e-02 1.117468401789665222e-01 3.546395003795623779e-01 -2.251132726669311523e-01 1.014455109834671021e-01 4.500239342451095581e-02 -9.072933346033096313e-02 1.054286956787109375e-02 1.012031435966491699e-01 9.043139219284057617e-02 -2.171310186386108398e-01 -3.246092423796653748e-02 3.147089481353759766e-02 1.852805912494659424e-01 6.917912513017654419e-02 -2.178225368261337280e-01 -1.778040230274200439e-01 7.205593585968017578e-02 2.635112106800079346e-01 3.003021180629730225e-01 5.175843834877014160e-02 1.923782527446746826e-01 9.318753331899642944e-02 -1.195313706994056702e-01 -3.166615962982177734e-01 1.728855073451995850e-02 4.082195088267326355e-02 -1.437307000160217285e-01 -3.238834738731384277e-01
-1.608237028121948242e-01 1.378953903913497925e-01 -6.320048589259386063e-03 -5.555400624871253967e-02 3.857100903987884521e-01 6.838059425354003906e-02 2.018360048532485962e-02 1.985984295606613159e-01 1.629039943218231201e-01 2.920587956905364990e-01 1.261289268732070923e-01 1.100655049085617065e-01 2.771557569503784180e-01 -1.884462535381317139e-01 8.970917761325836182e-02 -6.752267014235258102e-03 1.712820231914520264e-01 9.270352870225906372e-02 -1.175899356603622437e-01 -1.603486388921737671e-01 -4.512785375118255615e-02 -8.899194002151489258e-02 4.049915075302124023e-02 1.911681145429611206e-01 -6.873922049999237061e-02 5.338365957140922546e-02 9.552913904190063477e-02 -4.709492325782775879e-01 -7.996924966573715210e-02 -2.170883417129516602e-01 2.026017755270004272e-01 1.993538439273834229e-01
-1.115800440311431885e-01 1.995241492986679077e-01 1.266886293888092041e-01 1.568662375211715698e-01 3.647723793983459473e-01 1.799339950084686279e-01 -5.182692408561706543e-02 2.494488805532455444e-01 1.460771113634109497e-01 -2.616322934627532959e-01 1.423258781433105469e-01 9.137541055679321289e-02 1.107261180877685547e-01 -1.515199840068817139e-01 -8.562084287405014038e-02 -4.086589813232421875e-02 1.482276320457458496e-01 -2.918495535850524902e-01 -2.380567044019699097e-02 -1.061653122305870056e-01 -1.786436140537261963e-01 -1.272509694099426270e-01 1.226702257990837097e-01 -7.729369401931762695e-02 2.860468327999114990e-01 1.275783628225326538e-01 -3.191710412502288818e-01 -7.151120156049728394e-02 -7.070568948984146118e-02 -1.768448799848556519e-01 1.702324748039245605e-01 -2.359488308429718018e-01
-1.639208346605300903e-01 1.150578185915946960e-01 3.726583421230316162e-01 -1.051386222243309021e-01 6.588689982891082764e-02 2.349827438592910767e-02 2.234336733818054199e-01 2.550004422664642334e-01 9.050098061561584473e-02 1.708068549633026123e-01 2.106471508741378784e-01 1.431172788143157959e-01 3.070231974124908447e-01 -4.845831543207168579e-02 -6.949757039546966553e-02 5.771360546350479126e-02 2.238778024911880493e-01 6.805604696273803711e-02 -9.714033454656600952e-02 1.159597262740135193e-01 -1.915239840745925903e-01 -1.845040321350097656e-01 1.180764585733413696e-01 2.498906478285789490e-02 1.396981775760650635e-01 -2.804496884346008301e-01 -2.475322782993316650e-01 -2.805884480476379395e-01 1.825202256441116333e-01 -1.309139877557754517e-01 -2.759233675897121429e-02 -1.755596846342086792e-01
-2.950525656342506409e-02 7.985637336969375610e-02 4.338057339191436768e-02 -2.473865002393722534e-01 2.271279841661453247e-01 -4.500390030443668365e-03 6.567448377609252930e-02 4.059989005327224731e-02 1.470029950141906738e-01 2.649255394935607910e-01 1.242751702666282654e-01 -7.948997616767883301e-02 3.381228744983673096e-01 8.874694816768169403e-03 -2.602676451206207275e-01 -1.864195168018341064e-01 -2.536150626838207245e-02 -2.289176546037197113e-02 -1.407593339681625366e-01 -4.478652402758598328e-02 1.735074967145919800e-01 -2.235642224550247192e-01 -1.847597956657409668e-02 1.481739282608032227e-01 2.819808721542358398e-01 -2.022428214550018311e-01 1.194118633866310120e-01 -2.862531542778015137e-01 1.725742965936660767e-01 6.516032665967941284e-02 -2.334487587213516235e-01 -3.333698511123657227e-01
-1.165927499532699585e-01 3.084903657436370850e-01 2.682898938655853271e-01 2.475638501346111298e-02 1.581118553876876831e-01 2.893638610839843750e-02 -2.291947789490222931e-02 1.794519834220409393e-02 1.731213554739952087e-02 7.842527329921722412e-02 8.065904676914215088e-02 -1.381912734359502792e-02 1.108163222670555115e-01 -2.186090052127838135e-01 -1.302322000265121460e-01 -5.092136859893798828e-01 -1.062037888914346695e-03 -5.150017514824867249e-02 1.106248516589403152e-02 -2.296689301729202271e-01 -5.712332576513290405e-02 2.858943305909633636e-02 1.727468520402908325e-01 4.579504206776618958e-02 -3.226062282919883728e-02 2.245156839489936829e-02 -2.128067016601562500e-01 -3.142563998699188232e-01 -3.546583652496337891e-01 -7.517459243535995483e-02 -2.612529397010803223e-01 7.529344409704208374e-02
-2.572636306285858154e-01 2.048125304281711578e-02 1.864500045776367188e-01 -1.262598782777786255e-01 4.246951639652252197e-02 -7.312021218240261078e-03 -1.196571215987205505e-01 2.259322553873062134e-01 -6.101947650313377380e-02 1.152460947632789612e-01 2.055851817131042480e-01 6.723606586456298828e-02 1.581559628248214722e-01 -2.953773438930511475e-01 -8.457424491643905640e-02 8.425432443618774414e-02 4.142422378063201904e-01 -3.296318054199218750e-01 -1.012575253844261169e-01 -1.918596476316452026e-01 6.617951393127441406e-02 -1.783343851566314697e-01 1.703113913536071777e-01 2.282509654760360718e-01 -9.357843548059463501e-02 9.448098391294479370e-02 2.958733737468719482e-01 -1.629534959793090820e-01 -1.397344768047332764e-01 6.662752479314804077e-02 -1.557552218437194824e-01 -2.364951558411121368e-02
1.389299239963293076e-02 2.956678718328475952e-02 -1.499677728861570358e-02 -1.950626224279403687e-01 7.729336619377136230e-02 -1.876967400312423706e-02 -1.481209248304367065e-01 1.697835326194763184e-01 3.087684810161590576e-01 2.741343080997467041e-01 9.397307038307189941e-02 1.268556416034698486e-01 2.291584163904190063e-01 3.529783710837364197e-02 -2.447303682565689087e-01 -4.166870564222335815e-02 1.674964129924774170e-01 9.138907492160797119e-02 -1.874092221260070801e-01 -7.180846482515335083e-02 -1.396293938159942627e-01 -2.938616573810577393e-01 1.821097582578659058e-01 2.047470957040786743e-01 -6.279408931732177734e-03 -1.228241547942161560e-01 -1.629296094179153442e-01 -2.941325604915618896e-01 2.529322355985641479e-02 -3.786452710628509521e-01 -3.985716030001640320e-02 -2.477060109376907349e-01
1.558218151330947876e-01 -1.002078875899314880e-01 -1.381480693817138672e-01 2.059321850538253784e-01 6.724087148904800415e-02 1.205709055066108704e-01 1.170433536171913147e-01 5.187772512435913086e-01 -3.720159828662872314e-02 4.189611971378326416e-02 1.343061029911041260e-01 -1.768902987241744995e-01 8.070898242294788361e-03 1.565773226320743561e-02 -5.294679105281829834e-02 2.532803080976009369e-02 -4.578599706292152405e-03 -3.117651492357254028e-02 3.707496449351310730e-03 -3.033677339553833008e-01 -9.079053252935409546e-02 8.838669210672378540e-02 5.164030939340591431e-02 8.843458443880081177e-02 4.435639977455139160e-01 4.865118488669395447e-02 -5.987251549959182739e-02 -3.648235201835632324e-01 -6.280035525560379028e-02 -5.641913786530494690e-02 -1.744231879711151123e-01 -2.305347323417663574e-01
9.206644445657730103e-02 2.612009644508361816e-01 4.506719857454299927e-02 -6.315834075212478638e-02 1.462215185165405273e-01 -1.266316175460815430e-01 1.004571691155433655e-01 4.846136271953582764e-02 1.811363250017166138e-01 2.105343639850616455e-01 2.401283383369445801e-01 -1.435246914625167847e-01 2.713776230812072754e-01 -1.037314534187316895e-01 -2.844671308994293213e-01 -7.119757588952779770e-03 7.650924474000930786e-02 1.088540628552436829e-01 -2.120101302862167358e-01 -8.011799305677413940e-02 -1.010498628020286560e-01 -2.230041921138763428e-01 9.385365992784500122e-02 3.398098349571228027e-01 -7.733574509620666504e-02 -1.221441999077796936e-01 6.278244405984878540e-02 -2.625029981136322021e-01 2.707470655441284180e-01 -3.100576996803283691e-02 -2.634410560131072998e-01 -2.365159094333648682e-01
1.136730313301086426e-01 -3.305020928382873535e-02 1.304257754236459732e-02 -1.705782115459442139e-02 6.041261926293373108e-02 1.376972049474716187e-01 1.323593128472566605e-02 1.540370285511016846e-01 -3.183217942714691162e-01 -1.971971541643142700e-01 1.799535378813743591e-02 8.398368954658508301e-02 4.112364947795867920e-01 -2.098290473222732544e-01 6.718773394823074341e-03 1.710959076881408691e-01 -3.574037179350852966e-02 2.810563519597053528e-02 1.459447145462036133e-01 -2.137853503227233887e-01 7.083596289157867432e-02 -1.970432549715042114e-01 1.551395207643508911e-01 -1.107486113905906677e-01 2.723409235477447510e-01 -2.375367097556591034e-02 1.038066074252128601e-01 -3.650569021701812744e-01 3.229181468486785889e-01 -2.384288907051086426e-01 -5.970382690429687500e-02 -1.274489462375640869e-01
-2.405254691839218140e-01 -3.692006692290306091e-02 1.582708768546581268e-02 2.920771539211273193e-01 -9.238696098327636719e-02 2.557801604270935059e-01 1.008136421442031860e-01 3.707144856452941895e-01 3.213581442832946777e-02 1.705968379974365234e-01 1.068113744258880615e-02 1.214149147272109985e-01 9.865310788154602051e-02 -8.244193345308303833e-02 -2.491581290960311890e-01 2.811135053634643555e-01 1.125277504324913025e-01 -2.151028811931610107e-01 1.372146308422088623e-01 -3.559003770351409912e-01 -1.220248490571975708e-01 1.030964329838752747e-01 8.120825141668319702e-02 7.562643289566040039e-02 -6.342381238937377930e-02 -1.911731786094605923e-03 -1.357747614383697510e-01 -2.651905119419097900e-01 9.811283648014068604e-02 9.354865550994873047e-02 -2.192350625991821289e-01 -1.719356328248977661e-01
-1.763228476047515869e-01 9.282135963439941406e-02 7.005718350410461426e-02 -2.630485296249389648e-01 3.736446201801300049e-01 -5.299203470349311829e-02 4.508522152900695801e-02 -2.070545963943004608e-02 1.993564367294311523e-01 1.982709914445877075e-01 1.088471636176109314e-01 -1.158269196748733521e-01 2.108130902051925659e-01 -1.822629868984222412e-01 -1.640604622662067413e-02 7.920395582914352417e-02 1.337103098630905151e-01 -1.327449679374694824e-01 -1.452902406454086304e-01 6.380411982536315918e-02 -1.402725726366043091e-01 -1.573533006012439728e-02 2.946610450744628906e-01 1.003440618515014648e-01 3.575610518455505371e-01 -3.017855584621429443e-01 -2.290322482585906982e-01 -1.300987154245376587e-01 -1.138010248541831970e-01 -1.580733805894851685e-01 -1.111278459429740906e-01 -1.915688216686248779e-01
1.608636379241943359e-01 2.038766294717788696e-01 2.827417552471160889e-01 1.234380900859832764e-01 4.084996879100799561e-01 3.107051253318786621e-01 -6.129126250743865967e-02 1.292402893304824829e-01 -3.666907176375389099e-02 2.292216010391712189e-02 -2.238668650388717651e-01 -1.123673692345619202e-01 1.047293022274971008e-01 -9.011312574148178101e-02 -1.509065628051757812e-01 -1.363544315099716187e-01 1.829421222209930420e-01 5.291375517845153809e-02 -1.269187927246093750e-01 -3.568478524684906006e-01 -8.729855716228485107e-02 3.444217517971992493e-02 1.047706231474876404e-01 -4.112360998988151550e-02 1.579172611236572266e-01 -5.472642555832862854e-02 1.523888111114501953e-01 -3.345023691654205322e-01 2.163796573877334595e-01 8.366516232490539551e-02 -7.234437018632888794e-02 -7.175556570291519165e-02
1.645655184984207153e-01 -4.807750880718231201e-02 5.990665405988693237e-02 1.289606690406799316e-01 1.158548966050148010e-01 1.244299635291099548e-01 -9.261421114206314087e-02 1.578186154365539551e-01 -1.381151750683784485e-02 1.828623712062835693e-01 2.717213332653045654e-01 1.340378224849700928e-01 6.008870527148246765e-02 -4.353257715702056885e-01 -6.791409850120544434e-02 3.348107039928436279e-01 -1.696100831031799316e-01 -7.705383468419313431e-03 -2.897804975509643555e-01 -1.450071632862091064e-01 -7.662879675626754761e-02 -2.287722080945968628e-01 8.139963448047637939e-02 -1.134263128042221069e-01 5.302432924509048462e-02 6.260036956518888474e-03 -8.558337390422821045e-02 -3.496090173721313477e-01 1.776071190834045410e-01 -8.756080269813537598e-02 -1.896207183599472046e-01 -1.834236085414886475e-01
2.307913005352020264e-01 2.523298561573028564e-01 1.254690140485763550e-01 -1.855898648500442505e-01 1.749554276466369629e-01 1.410720199346542358e-01 9.817580878734588623e-02 1.563876867294311523e-01 9.360072016716003418e-02 -3.128701448440551758e-02 2.732367515563964844e-01 7.666949927806854248e-02 1.180391535162925720e-01 -2.246190160512924194e-01 -3.257164359092712402e-02 2.276384979486465454e-01 -4.682755097746849060e-02 9.516028314828872681e-02 1.239174827933311462e-01 -2.503670454025268555e-01 2.271320074796676636e-01 -9.921970963478088379e-02 2.711184024810791016e-01 -9.965287894010543823e-02 4.342084527015686035e-01 -5.420225113630294800e-02 5.327674373984336853e-02 -1.318108290433883667e-01 5.110061541199684143e-02 -4.478710889816284180e-02 -1.271910220384597778e-01 -2.721949815750122070e-01
-3.027547001838684082e-01 2.001094818115234375e-01 -6.980182975530624390e-02 1.738529354333877563e-01 -2.096268534660339355e-02 -4.671033099293708801e-02 -1.381790488958358765e-01 7.686650007963180542e-02 3.856243491172790527e-01 6.385064125061035156e-02 3.710848987102508545e-01 1.506992727518081665e-01 2.673014700412750244e-01 -5.902258306741714478e-02 -1.840047091245651245e-01 -1.203916072845458984e-01 1.905322223901748657e-01 2.252734154462814331e-01 -1.795229762792587280e-01 -2.334093153476715088e-01 -9.783641993999481201e-02 -6.281286943703889847e-03 7.945876568555831909e-02 1.736795157194137573e-01 1.293411552906036377e-01 -2.206447869539260864e-01 -1.605738885700702667e-02 -1.976384073495864868e-01 7.157192379236221313e-02 1.682029515504837036e-01 8.601982146501541138e-02 6.080783158540725708e-02
-4.588526859879493713e-02 -4.252345860004425049e-02 1.539470702409744263e-01 -2.558717429637908936e-01 1.400963217020034790e-02 4.813464730978012085e-02 1.830270290374755859e-01 1.941699534654617310e-01 -2.118569985032081604e-02 2.065159976482391357e-01 1.394091993570327759e-01 1.483098864555358887e-01 2.751131653785705566e-01 -1.359842121601104736e-01 -2.276464551687240601e-01 -1.901343017816543579e-01 1.262132525444030762e-01 5.304963886737823486e-02 -2.433142662048339844e-01 2.012830460444092751e-03 -1.241405531764030457e-01 -1.995802819728851318e-01 -1.374423056840896606e-01 3.799157142639160156e-01 2.259525954723358154e-01 -1.414001882076263428e-01 1.287537664175033569e-01 -1.902665346860885620e-01 -2.108690142631530762e-01 -1.292157769203186035e-01 -2.091711610555648804e-01 -2.033685445785522461e-01
-2.993066906929016113e-01 2.476557791233062744e-01 2.559754624962806702e-02 -6.073800474405288696e-02 1.378801912069320679e-01 -1.257058978080749512e-01 5.004868656396865845e-02 1.058939471840858459e-01 1.782993376255035400e-01 7.722397148609161377e-02 -5.300391931086778641e-03 7.380965631455183029e-03 2.191373556852340698e-01 -1.643421649932861328e-01 -7.249625772237777710e-02 -2.668795175850391388e-02 -4.351325333118438721e-02 -1.482636630535125732e-01 -1.712662279605865479e-01 -1.735794544219970703e-01 2.781555056571960449e-02 -2.166249155998229980e-01 6.602080166339874268e-02 4.939668476581573486e-01 -2.105945348739624023e-01 -2.532686665654182434e-02 -1.400872319936752319e-01 -4.338699877262115479e-01 -1.266854852437973022e-01 -5.697014555335044861e-02 -1.558477729558944702e-01 -3.911851719021797180e-02
-1.496232748031616211e-01 2.173448204994201660e-01 1.090188324451446533e-01 -7.435965538024902344e-02 1.982665210962295532e-01 2.832912504673004150e-01 2.324127107858657837e-01 5.352034233510494232e-03 8.187522739171981812e-02 1.041406765580177307e-01 1.482715010643005371e-01 7.705574482679367065e-02 -4.004711750894784927e-03 -9.540979564189910889e-02 4.353761300444602966e-02 -7.529933936893939972e-04 -8.770180493593215942e-02 3.052629530429840088e-01 -2.656988799571990967e-01 -1.206349804997444153e-01 -8.972230553627014160e-02 4.255814105272293091e-02 4.554034173488616943e-01 -1.203249674290418625e-02 1.627285629510879517e-01 9.186470881104469299e-03 7.185009121894836426e-02 -3.882723748683929443e-01 -9.176968783140182495e-02 -2.967050969600677490e-01 -1.964628882706165314e-02 -1.081988681107759476e-02
-2.896518707275390625e-01 -2.574162743985652924e-02 -8.273653686046600342e-02 1.052048206329345703e-01 1.038585305213928223e-01 -2.857374250888824463e-01 3.478072956204414368e-02 1.548641473054885864e-01 1.828292459249496460e-01 2.649444341659545898e-01 3.991742059588432312e-02 -1.612145267426967621e-02 2.323043197393417358e-01 -1.446317583322525024e-01 -1.440764963626861572e-01 -1.334474533796310425e-01 -1.381984353065490723e-02 1.447760909795761108e-01 -2.660293281078338623e-01 -2.398798465728759766e-01 7.516884058713912964e-02 -1.770738698542118073e-02 1.672739833593368530e-01 2.541701197624206543e-01 2.538069784641265869e-01 -1.809692680835723877e-01 4.563720431178808212e-03 -3.601356744766235352e-01 -2.323579341173171997e-01 -1.618412137031555176e-01 4.262075200676918030e-02 -6.385819613933563232e-02
1.829371601343154907e-02 1.454103738069534302e-01 2.034068852663040161e-01 5.623700842261314392e-02 3.145003318786621094e-01 3.049634397029876709e-01 -9.685965254902839661e-03 1.939845457673072815e-02 -4.903602879494428635e-03 -9.028571844100952148e-02 -2.399269491434097290e-01 -3.154026716947555542e-02 1.072154119610786438e-01 -1.099118217825889587e-02 -1.672250926494598389e-01 1.979451626539230347e-01 2.274374961853027344e-01 6.588743627071380615e-02 -3.886607289314270020e-02 -3.461547493934631348e-01 -9.336400777101516724e-02 9.524100273847579956e-02 2.629671096801757812e-01 2.952602207660675049e-01 2.455852180719375610e-01 -1.163518577814102173e-01 -1.202113553881645203e-01 -3.200950101017951965e-02 2.816693484783172607e-02 -1.527165770530700684e-01 7.480213791131973267e-02 -3.543250858783721924e-01
2.361384406685829163e-02 -2.091749198734760284e-02 4.136703908443450928e-02 1.851138174533843994e-01 1.286590993404388428e-01 2.970801293849945068e-01 1.957120150327682495e-01 1.113921180367469788e-01 -3.778664395213127136e-02 2.796462476253509521e-01 1.535514146089553833e-01 1.116599738597869873e-01 -4.716789349913597107e-02 7.669797632843255997e-04 1.806868761777877808e-01 1.959686353802680969e-02 1.697970330715179443e-01 -1.318179666996002197e-01 -8.924488723278045654e-02 -2.177145481109619141e-01 1.121309772133827209e-01 -5.030561089515686035e-01 5.276740528643131256e-03 -1.689293794333934784e-02 1.640019193291664124e-02 -3.339377939701080322e-01 -9.308878332376480103e-02 -1.425077021121978760e-01 1.670430228114128113e-02 -1.802560538053512573e-01 -3.059957027435302734e-01 1.479422450065612793e-01
2.944734692573547363e-02 3.504714369773864746e-01 1.123550385236740112e-01 2.693171203136444092e-01 3.402793109416961670e-01 2.961833775043487549e-01 -2.111790478229522705e-01 1.824199706315994263e-01 -6.349883228540420532e-02 -7.570208981633186340e-03 -1.526529639959335327e-01 2.575099281966686249e-02 2.822766080498695374e-03 -1.765095144510269165e-01 -1.016814112663269043e-01 -1.184639856219291687e-01 1.534195244312286377e-01 -1.930202357470989227e-02 -6.222504004836082458e-02 -1.106040999293327332e-01 -2.121640369296073914e-02 -6.504907459020614624e-02 1.641694605350494385e-01 2.757192030549049377e-02 2.210382185876369476e-02 5.586183443665504456e-02 -1.926932483911514282e-02 -4.370005130767822266e-01 1.449691355228424072e-01 -5.986215174198150635e-02 -8.704662322998046875e-02 -3.558541238307952881e-01
1.724578291177749634e-01 4.953100904822349548e-02 -1.351062953472137451e-01 -1.016179919242858887e-01 3.290677666664123535e-01 -7.595963776111602783e-03 8.890245109796524048e-02 1.053969413042068481e-01 2.016091533005237579e-02 -2.849202752113342285e-01 2.648267745971679688e-01 9.201643057167530060e-03 1.719858497381210327e-01 -1.234044805169105530e-01 -4.718315973877906799e-02 -1.269681304693222046e-01 -1.068743690848350525e-01 -2.137050218880176544e-02 -1.847592592239379883e-01 -3.891388475894927979e-01 -2.391670644283294678e-01 -2.554858922958374023e-01 1.111146807670593262e-01 2.013550698757171631e-01 9.499412775039672852e-02 -1.128012128174304962e-02 -2.262532114982604980e-01 -1.259345114231109619e-01 2.944119870662689209e-01 -1.980328373610973358e-02 -2.407290190458297729e-01 5.366720631718635559e-02
-1.052261367440223694e-01 1.974911540746688843e-01 7.233379781246185303e-02 -1.310304254293441772e-01 2.289488613605499268e-01 8.921948075294494629e-02 2.408130327239632607e-03 2.908003889024257660e-02 4.146124422550201416e-01 1.463401317596435547e-01 1.931034475564956665e-01 7.165028899908065796e-02 2.149266004562377930e-01 1.582154482603073120e-01 -5.069610476493835449e-02 2.522000297904014587e-02 3.896310329437255859e-01 3.652356564998626709e-02 -6.229931116104125977e-02 -1.813567578792572021e-01 1.589166224002838135e-01 -8.201874047517776489e-02 -5.862908065319061279e-02 5.788500420749187469e-03 2.248789966106414795e-01 -3.840055763721466064e-01 -1.724868416786193848e-01 -1.529930680990219116e-01 5.125252529978752136e-02 5.900680273771286011e-02 -1.921945363283157349e-01 -1.910863220691680908e-01
-1.228229776024818420e-01 1.254330128431320190e-01 -8.910087496042251587e-02 -1.737568676471710205e-01 7.112297415733337402e-02 -4.857455939054489136e-02 4.598532319068908691e-01 7.628224045038223267e-02 8.253790438175201416e-02 1.573423892259597778e-01 4.307252913713455200e-02 1.647730320692062378e-01 2.068206854164600372e-02 -1.754059791564941406e-01 -1.261314749717712402e-01 -5.820975825190544128e-02 5.079797655344009399e-02 -4.422209784388542175e-02 -2.567879557609558105e-01 -3.534146249294281006e-01 -2.291779266670346260e-03 -7.330729626119136810e-03 2.203296311199665070e-02 -1.781463474035263062e-01 -1.544361561536788940e-01 -3.393978476524353027e-01 3.516019135713577271e-02 -1.937588453292846680e-01 2.187319993972778320e-01 -1.024841293692588806e-01 -1.070621162652969360e-01 -3.464012444019317627e-01
1.131467893719673157e-02 1.464615017175674438e-01 3.185681104660034180e-01 1.529677361249923706e-01 2.660400271415710449e-01 1.040966212749481201e-01 -1.911380290985107422e-01 -1.389018871122971177e-04 2.981620095670223236e-02 7.269336283206939697e-02 8.953429013490676880e-02 1.993059813976287842e-01 -4.090168327093124390e-02 -3.541667461395263672e-01 -7.183049619197845459e-02 -4.327569007873535156e-01 -2.574778161942958832e-02 -2.557714097201824188e-02 -5.504540354013442993e-02 -2.173604518175125122e-01 5.456958711147308350e-02 -7.186891883611679077e-02 1.052575334906578064e-01 -6.382772326469421387e-02 -5.548770353198051453e-02 1.419922709465026855e-01 -2.889247983694076538e-02 -4.934905469417572021e-01 3.537167608737945557e-02 6.213090941309928894e-02 -1.181277781724929810e-01 -1.919931918382644653e-02
-2.487625628709793091e-01 1.701829582452774048e-01 2.621673345565795898e-01 -2.439039498567581177e-01 8.305382728576660156e-02 5.902055278420448303e-02 6.351081281900405884e-02 -4.546207562088966370e-02 5.349892750382423401e-02 -3.952506557106971741e-02 2.107704430818557739e-01 -2.621956765651702881e-01 4.302783682942390442e-02 -4.144442975521087646e-01 1.061044260859489441e-01 3.498686850070953369e-02 2.648902237415313721e-01 1.610839515924453735e-01 6.469251960515975952e-02 -3.458425402641296387e-01 -3.789091110229492188e-02 1.163642704486846924e-01 1.893545538187026978e-01 -5.981715768575668335e-02 8.415839821100234985e-02 -1.297024488449096680e-01 1.008419394493103027e-01 -2.494565397500991821e-01 5.731924623250961304e-02 2.017472833395004272e-01 -2.048270255327224731e-01 -6.479480862617492676e-02
4.881617799401283264e-02 2.744145393371582031e-01 1.775285899639129639e-01 8.487767726182937622e-02 2.584868669509887695e-01 2.862173318862915039e-01 -9.856768697500228882e-02 6.584825366735458374e-02 -9.784824401140213013e-02 -1.182259991765022278e-01 -6.455747038125991821e-02 1.954830586910247803e-01 6.619786471128463745e-02 -1.957741826772689819e-01 5.210006982088088989e-02 -1.757627576589584351e-01 2.213361114263534546e-01 8.954907953739166260e-02 -1.753503642976284027e-02 -1.970817446708679199e-01 5.072579160332679749e-02 2.558045685291290283e-01 1.949508786201477051e-01 7.450197637081146240e-02 3.187747895717620850e-01 7.596728950738906860e-02 -1.199767217040061951e-01 -2.681362032890319824e-01 1.838627755641937256e-01 -3.431544452905654907e-02 -2.107633948326110840e-01 -3.126481473445892334e-01
-1.181314960122108459e-01 -7.321059703826904297e-03 1.894004344940185547e-01 -2.575724422931671143e-01 5.780296772718429565e-02 4.769115149974822998e-02 9.428279101848602295e-02 2.768357694149017334e-01 5.952519550919532776e-02 -1.463774777948856354e-02 1.839486360549926758e-01 7.637235522270202637e-02 3.145620226860046387e-01 9.636775590479373932e-03 8.855225890874862671e-02 4.956510383635759354e-03 3.275552690029144287e-01 2.598835825920104980e-01 -2.449596375226974487e-01 -4.759737104177474976e-02 -7.557377964258193970e-02 1.642683404497802258e-03 8.750076591968536377e-02 1.687924414873123169e-01 2.495273351669311523e-01 -3.782974183559417725e-01 -8.014924079179763794e-02 -1.395303308963775635e-01 3.031335398554801941e-02 -2.012071758508682251e-01 1.150105241686105728e-02 -3.008852303028106689e-01
-1.316058486700057983e-01 4.925580229610204697e-03 8.606902509927749634e-02 -8.709947764873504639e-02 6.430757790803909302e-02 -1.543945670127868652e-01 -2.225686311721801758e-01 2.462471872568130493e-01 2.399845719337463379e-01 -7.487996667623519897e-02 2.745840549468994141e-01 2.782290875911712646e-01 3.541391491889953613e-01 -1.370731741189956665e-01 2.568677626550197601e-02 -2.945003472268581390e-02 2.599604427814483643e-01 1.286155283451080322e-01 -3.055980801582336426e-01 -1.010325253009796143e-01 -2.276393473148345947e-01 -1.063842400908470154e-01 1.338418945670127869e-02 1.336864233016967773e-01 9.700393676757812500e-02 -1.963218897581100464e-01 -2.439875751733779907e-01 -1.553328484296798706e-01 8.638074994087219238e-02 -2.345138415694236755e-02 -2.431916296482086182e-01 1.020398363471031189e-02
8.040098845958709717e-02 2.985294163227081299e-01 1.877554059028625488e-01 1.303956359624862671e-01 4.407942593097686768e-01 2.002473473548889160e-01 -1.433347463607788086e-01 -1.047146767377853394e-01 8.943708613514900208e-03 -1.811291128396987915e-01 -1.072640195488929749e-01 -3.666497766971588135e-02 1.512652486562728882e-01 2.719995193183422089e-02 -1.551255136728286743e-01 -2.302605509757995605e-01 1.951977163553237915e-01 1.894577220082283020e-02 2.457119338214397430e-02 -4.598892629146575928e-01 -6.116107851266860962e-02 -1.701319068670272827e-01 8.407729119062423706e-02 2.464376948773860931e-02 1.311271637678146362e-01 -1.995572447776794434e-01 8.506347425282001495e-03 -2.396553605794906616e-01 7.882720977067947388e-02 9.796966612339019775e-02 1.265322268009185791e-01 -5.037950724363327026e-02
1.852688789367675781e-01 3.447131067514419556e-02 -1.430817097425460815e-01 -3.830017521977424622e-03 1.174241825938224792e-01 3.588745594024658203e-01 -8.095510303974151611e-03 1.152644827961921692e-01 1.859898567199707031e-01 1.098120734095573425e-01 2.634806931018829346e-01 1.909705549478530884e-01 4.484541341662406921e-02 -1.419073194265365601e-01 -1.018927469849586487e-01 8.190348744392395020e-02 7.262086123228073120e-02 -1.980509907007217407e-01 -5.970118567347526550e-03 1.514120399951934814e-02 -1.075205504894256592e-01 -3.236354142427444458e-02 4.279201626777648926e-01 8.813856542110443115e-02 3.072960674762725830e-01 2.369226887822151184e-03 -1.675831675529479980e-01 -3.578236103057861328e-01 -3.815716132521629333e-02 -2.849244773387908936e-01 1.007482931017875671e-01 6.845284998416900635e-02
-7.979109883308410645e-02 9.366872161626815796e-02 -5.617476999759674072e-02 -2.061685323715209961e-01 2.653497755527496338e-01 -1.585710607469081879e-02 -2.914848327636718750e-01 1.681351810693740845e-01 2.692866325378417969e-01 1.826731115579605103e-01 -4.228052869439125061e-02 -1.735274493694305420e-02 1.538234055042266846e-01 5.830385535955429077e-02 -3.643476590514183044e-02 1.115642562508583069e-01 1.063838880509138107e-02 1.035159975290298462e-01 -2.040735334157943726e-01 -2.751965522766113281e-01 4.532444104552268982e-02 -7.645637542009353638e-02 1.794271469116210938e-01 3.336267173290252686e-01 1.542418301105499268e-01 -1.112985908985137939e-01 -1.191656142473220825e-01 -3.734108507633209229e-01 1.129461750388145447e-01 -1.325825415551662445e-02 -2.975372672080993652e-01 -1.887099742889404297e-01
8.528248965740203857e-02 -3.104531466960906982e-01 -2.253052592277526855e-01 1.274144798517227173e-01 7.154995203018188477e-02 1.442762673832476139e-03 7.796251773834228516e-02 3.234660327434539795e-01 8.919920027256011963e-02 2.666240334510803223e-01 1.730588376522064209e-01 4.236816167831420898e-01 1.455735117197036743e-01 -1.743337512016296387e-01 -1.467598974704742432e-01 -7.336281239986419678e-02 6.336844712495803833e-02 -8.754663169384002686e-03 -1.722173839807510376e-01 -2.266525775194168091e-01 -3.572876006364822388e-02 -2.888124883174896240e-01 -1.684232731349766254e-03 7.000051438808441162e-02 -3.555992245674133301e-02 -3.313619196414947510e-01 -7.009007781744003296e-02 -1.001715362071990967e-01 -6.635105609893798828e-02 1.129434406757354736e-01 -8.409008383750915527e-02 -1.468249559402465820e-01
-3.302188217639923096e-01 6.864335387945175171e-02 1.494479775428771973e-01 -1.252169813960790634e-02 3.614270985126495361e-01 1.037137582898139954e-01 7.113379985094070435e-02 -4.615488648414611816e-02 -1.026270072907209396e-02 3.349187672138214111e-01 -1.709565669298171997e-01 -1.256642937660217285e-01 3.832204639911651611e-01 -9.474363178014755249e-02 -9.196467697620391846e-02 -9.599605947732925415e-02 1.113734096288681030e-01 6.061371415853500366e-02 1.674370616674423218e-01 -6.440701335668563843e-02 -1.927001401782035828e-02 -1.081727147102355957e-01 1.119941622018814087e-01 1.924406737089157104e-01 1.817088425159454346e-01 -2.508315742015838623e-01 -1.924110502004623413e-01 -1.382528692483901978e-01 8.892898261547088623e-02 2.187273837625980377e-02 -3.044061362743377686e-01 -1.460981667041778564e-01
7.666718214750289917e-02 -1.790897548198699951e-02 3.387663662433624268e-01 -9.273407049477100372e-03 2.313124537467956543e-01 -1.258342415094375610e-01 -1.730163544416427612e-01 7.388250529766082764e-02 -5.127226933836936951e-02 1.252620816230773926e-01 -2.094164118170738220e-02 -1.342760026454925537e-01 -1.974486857652664185e-01 -2.063872292637825012e-02 6.049686111509799957e-03 -5.303068459033966064e-02 1.201915666460990906e-01 7.781851291656494141e-02 -3.049491643905639648e-01 -3.724595904350280762e-01 2.067445665597915649e-01 -2.509815990924835205e-01 -1.150959581136703491e-01 2.485951781272888184e-01 1.406599283218383789e-01 -2.255055606365203857e-01 -2.035846710205078125e-01 -1.871935725212097168e-01 2.873146533966064453e-02 -2.180298268795013428e-01 -3.044445998966693878e-02 -2.564211189746856689e-01
-3.489012643694877625e-02 3.124668300151824951e-01 9.636467695236206055e-02 3.980337381362915039e-01 4.199635088443756104e-01 -6.073620636016130447e-03 1.727538928389549255e-02 1.755960434675216675e-01 -5.877986177802085876e-02 -8.652567118406295776e-02 3.601762652397155762e-01 4.813154693692922592e-03 4.978289827704429626e-02 -1.057737856172025204e-03 2.796314038278069347e-05 -8.985273540019989014e-02 -1.964457146823406219e-02 7.533083856105804443e-02 -2.654854357242584229e-01 -1.766745597124099731e-01 -2.119177728891372681e-01 6.646573310717940331e-04 1.005990952253341675e-01 1.887825280427932739e-01 2.433267980813980103e-01 -4.795769974589347839e-02 -9.821105003356933594e-02 -2.385809421539306641e-01 -4.837537184357643127e-02 -9.390149265527725220e-02 -3.129403293132781982e-02 -1.897630989551544189e-01
4.275350272655487061e-02 -8.994626998901367188e-02 2.211581468582153320e-01 -1.703830659389495850e-01 2.509581744670867920e-01 1.701483130455017090e-01 5.056140944361686707e-02 3.257679566740989685e-02 2.559038102626800537e-01 -3.078758902847766876e-02 2.871793806552886963e-01 -9.504421055316925049e-02 3.027707934379577637e-01 1.989330053329467773e-01 4.681355878710746765e-02 -8.014740794897079468e-02 2.506116926670074463e-01 -4.378712177276611328e-02 -3.155484497547149658e-01 -9.425125271081924438e-02 -1.022524759173393250e-01 -1.821332573890686035e-01 2.450016438961029053e-01 -1.191066130995750427e-01 2.246242612600326538e-01 -3.422091007232666016e-01 -6.623335182666778564e-02 -7.975147664546966553e-02 1.564334034919738770e-01 9.144563972949981689e-02 1.585254818201065063e-02 -1.279817968606948853e-01
1.264091283082962036e-01 9.715215861797332764e-02 1.618306189775466919e-01 -2.283339649438858032e-01 3.242539614439010620e-02 -1.344656497240066528e-01 -2.228565979748964310e-03 1.807321906089782715e-01 3.068148791790008545e-01 2.505729794502258301e-01 2.950804308056831360e-02 9.488175809383392334e-02 3.437332510948181152e-01 -2.156762406229972839e-02 -1.278467625379562378e-01 -2.566393464803695679e-02 6.655613332986831665e-02 2.254897505044937134e-01 -1.891563087701797485e-01 -1.418904662132263184e-01 -1.852705925703048706e-01 -4.527880623936653137e-02 5.093672499060630798e-02 1.476184278726577759e-01 3.873186558485031128e-02 -2.246742509305477142e-02 -5.694898217916488647e-02 -3.840188086032867432e-01 1.524621993303298950e-01 -2.166369110345840454e-01 -2.652773559093475342e-01 -2.771681547164916992e-01
-2.905669510364532471e-01 9.756121784448623657e-02 2.554643154144287109e-01 -2.360879443585872650e-02 1.179674342274665833e-01 3.009710311889648438e-01 -2.992321364581584930e-02 3.059936687350273132e-02 2.163047790527343750e-01 8.347065746784210205e-02 6.679847836494445801e-02 -1.407792326062917709e-02 2.522883936762809753e-03 -5.356465652585029602e-02 -1.469974517822265625e-01 -4.207513853907585144e-02 2.605908811092376709e-01 1.313429027795791626e-01 1.773920841515064240e-02 -1.157285794615745544e-01 -1.796978712081909180e-01 1.357792615890502930e-01 2.675572037696838379e-01 2.046229988336563110e-01 -4.075619578361511230e-02 -4.455052316188812256e-01 1.902913451194763184e-01 -3.288079202175140381e-01 -5.143999587744474411e-03 -1.307068169116973877e-01 -1.450618058443069458e-01 -5.971700698137283325e-02
1.495940536260604858e-01 2.601904794573783875e-02 1.662759482860565186e-01 -5.290324985980987549e-02 -2.897803671658039093e-03 6.267007440328598022e-02 -8.890789747238159180e-02 9.510424919426441193e-03 2.431538552045822144e-01 -4.196942970156669617e-02 1.534420996904373169e-01 1.426380574703216553e-01 2.306579202413558960e-01 -2.771888971328735352e-01 -8.753827959299087524e-02 3.180434405803680420e-01 9.962564334273338318e-03 -1.530954539775848389e-01 -3.055004477500915527e-01 -2.405571639537811279e-01 -1.137781664729118347e-01 -2.443640083074569702e-01 2.155557274818420410e-01 -3.534156456589698792e-02 -3.563290089368820190e-02 2.069435715675354004e-01 -1.035786867141723633e-01 -2.880204021930694580e-01 2.194091677665710449e-01 -1.988074779510498047e-01 2.742233127355575562e-02 -2.638860940933227539e-01
2.853605747222900391e-01 -6.696326658129692078e-03 1.570776402950286865e-01 7.999722659587860107e-02 2.445204406976699829e-01 1.035390198230743408e-01 5.094086378812789917e-02 1.035120487213134766e-01 5.480652675032615662e-02 -1.437800284475088120e-02 1.771175861358642578e-01 1.251797974109649658e-01 1.019415557384490967e-01 -4.489329755306243896e-01 5.694665014743804932e-03 2.586629688739776611e-01 -5.214444827288389206e-03 -1.767114996910095215e-01 -2.229779511690139771e-01 -2.061403691768646240e-01 4.744348675012588501e-02 -1.281080842018127441e-01 1.514714509248733521e-01 2.681356482207775116e-02 -2.037859708070755005e-01 3.752745687961578369e-03 -2.324669510126113892e-01 -3.284869194030761719e-01 2.852196991443634033e-01 -6.750786304473876953e-02 -3.997131250798702240e-03 -1.389431506395339966e-01
2.608078718185424805e-01 3.215880990028381348e-01 1.654055863618850708e-01 1.281855348497629166e-02 1.697450429201126099e-01 4.592295736074447632e-02 -4.260193929076194763e-02 3.114184131845831871e-03 6.365571916103363037e-02 -6.114618107676506042e-02 -4.687227308750152588e-03 1.755461096763610840e-01 3.000523895025253296e-02 -1.131397485733032227e-01 6.507527083158493042e-02 -1.583690941333770752e-01 1.631423681974411011e-01 1.083291694521903992e-01 -1.306629031896591187e-01 -2.225127369165420532e-01 1.274965852499008179e-01 -8.036870509386062622e-02 4.155632555484771729e-01 -5.160323530435562134e-02 2.269936949014663696e-01 2.202036827802658081e-01 -1.138782948255538940e-01 -3.019497096538543701e-01 -6.009846925735473633e-02 -8.970942348241806030e-03 -3.259572386741638184e-01 -2.637057602405548096e-01
-3.586683571338653564e-01 1.844506859779357910e-01 6.964236032217741013e-03 -1.469488590955734253e-01 1.185323596000671387e-01 6.638979166746139526e-02 1.940281987190246582e-01 -4.726954549551010132e-02 -1.304168999195098877e-01 -2.060943990945816040e-01 6.583815813064575195e-02 1.601464301347732544e-01 3.166276812553405762e-01 -1.838202327489852905e-01 -8.257242292165756226e-02 -2.073619365692138672e-01 3.781430423259735107e-01 -1.234950590878725052e-02 6.775915622711181641e-02 -3.162513077259063721e-01 1.505870465189218521e-02 -3.066315054893493652e-01 1.184977814555168152e-01 1.090052053332328796e-01 -2.306650578975677490e-02 -6.633065640926361084e-02 2.470959872007369995e-01 -1.410858184099197388e-01 5.063906311988830566e-02 9.551766514778137207e-02 -6.172658875584602356e-02 -1.212955415248870850e-01
-3.110651373863220215e-01 4.966229572892189026e-02 -3.476227819919586182e-02 7.184991240501403809e-02 1.374399065971374512e-01 5.091894790530204773e-02 -7.344082742929458618e-02 1.197181046009063721e-01 1.822094023227691650e-01 1.605274528264999390e-01 1.350966542959213257e-01 1.604393473826348782e-03 9.362190961837768555e-02 -9.417013078927993774e-02 -1.819500476121902466e-01 -1.726311743259429932e-01 -8.261150121688842773e-02 1.224347501993179321e-01 -5.569154024124145508e-01 -2.911586463451385498e-01 5.389254912734031677e-02 2.015388160943984985e-01 1.011995226144790649e-01 7.799828797578811646e-02 1.348913609981536865e-01 -1.487367600202560425e-01 1.195698678493499756e-01 -3.966327011585235596e-01 3.258891403675079346e-02 -1.163029018789529800e-02 4.093876108527183533e-02 -6.350529193878173828e-02
3.914842754602432251e-02 1.848061233758926392e-01 2.900991737842559814e-01 -1.233560368418693542e-01 1.910031586885452271e-01 2.214549630880355835e-01 -2.500504553318023682e-01 6.201615184545516968e-02 1.135986447334289551e-01 2.702938318252563477e-01 1.421610116958618164e-01 1.037158891558647156e-01 3.242647349834442139e-01 9.792163968086242676e-02 1.064922078512609005e-03 9.637757390737533569e-02 2.968464195728302002e-01 -2.495109587907791138e-01 -1.346684992313385010e-01 5.276029184460639954e-02 5.726995691657066345e-02 -2.278710752725601196e-01 -2.038608677685260773e-02 1.003504395484924316e-01 -1.954979263246059418e-02 -2.968066930770874023e-01 -1.644900999963283539e-02 -3.028089702129364014e-01 1.743631213903427124e-01 -5.807735025882720947e-02 -1.442176252603530884e-01 -9.471409954130649567e-03
-2.302782684564590454e-01 -8.157302439212799072e-02 1.627553999423980713e-01 1.214983016252517700e-01 2.168616801500320435e-01 3.209011256694793701e-01 -1.127680540084838867e-01 1.172709316015243530e-01 -2.063240408897399902e-01 1.475359946489334106e-01 -1.480211783200502396e-02 -3.102022781968116760e-02 -1.029835939407348633e-01 -8.300742506980895996e-02 1.472474820911884308e-02 -2.144031599164009094e-02 9.986548125743865967e-02 -1.948750913143157959e-01 -2.086908668279647827e-01 -4.149138629436492920e-01 3.210145533084869385e-01 -2.814086079597473145e-01 -9.259114414453506470e-02 6.260928511619567871e-02 9.422072768211364746e-02 2.293391339480876923e-02 -1.950088739395141602e-01 -1.724057793617248535e-01 -9.941722452640533447e-02 1.397125869989395142e-01 -1.780829280614852905e-01 -2.055218517780303955e-01
-5.176265537738800049e-02 1.684687882661819458e-01 3.481810688972473145e-01 1.408726572990417480e-01 3.147666752338409424e-01 -5.162469297647476196e-02 -2.645979523658752441e-01 2.262411080300807953e-02 -8.052324876189231873e-03 1.271036174148321152e-02 3.148953244090080261e-02 7.769132405519485474e-02 2.343405410647392273e-02 -3.280673027038574219e-01 1.005554124712944031e-01 -4.281759262084960938e-01 1.968313604593276978e-01 2.562407031655311584e-02 -1.636001281440258026e-02 -2.350924313068389893e-01 2.490615844726562500e-02 2.315079607069492340e-02 -6.940102577209472656e-02 6.084011867642402649e-02 1.998377144336700439e-01 3.789118304848670959e-02 1.049501001834869385e-01 -3.217202723026275635e-01 -1.804182082414627075e-01 -1.483383625745773315e-01 -1.766121238470077515e-01 -2.176600508391857147e-02
-1.986276656389236450e-01 2.288286089897155762e-01 7.555117458105087280e-02 -1.339197456836700439e-01 3.773560747504234314e-02 2.033114284276962280e-01 1.865346431732177734e-01 -1.063665300607681274e-01 1.592996716499328613e-01 -6.654851883649826050e-02 -1.303241867572069168e-02 -2.630877494812011719e-02 8.607611805200576782e-02 -8.033606410026550293e-02 4.205604642629623413e-02 -3.332308232784271240e-01 4.091270565986633301e-01 -7.632387429475784302e-02 -1.999386101961135864e-01 -4.019569978117942810e-02 -2.460983991622924805e-01 -9.180059283971786499e-02 -7.635432481765747070e-02 -1.982106268405914307e-02 2.346940934658050537e-01 -1.963077932596206665e-01 -1.966902464628219604e-01 -3.400415778160095215e-01 1.450618952512741089e-01 -3.909355029463768005e-02 -2.259729653596878052e-01 -1.635470837354660034e-01
7.853889465332031250e-02 2.481165379285812378e-01 6.888305395841598511e-02 1.656498163938522339e-01 6.195443496108055115e-02 1.189877688884735107e-01 1.128935366868972778e-01 -2.534490451216697693e-02 1.547902077436447144e-01 -1.516213417053222656e-01 2.514380812644958496e-01 1.945307254791259766e-01 1.870443075895309448e-01 -2.171531915664672852e-01 1.172842532396316528e-01 3.136985898017883301e-01 -4.122052341699600220e-03 -1.957123726606369019e-01 -2.648080289363861084e-01 -2.196313440799713135e-01 1.081333756446838379e-01 -2.611636817455291748e-01 2.625177502632141113e-01 -1.641567796468734741e-01 6.880579888820648193e-02 -5.317052360624074936e-03 -4.098352789878845215e-02 -2.064076364040374756e-01 2.159552872180938721e-01 -2.062963545322418213e-01 -2.178318649530410767e-01 -9.082827717065811157e-02
-1.325254142284393311e-01 -3.336296081542968750e-01 2.613865211606025696e-02 1.411658972501754761e-01 2.053520232439041138e-01 -9.175880812108516693e-03 1.792598813772201538e-01 2.828370332717895508e-01 -2.120818793773651123e-01 1.233929097652435303e-01 -1.341482698917388916e-01 1.004839763045310974e-01 1.316391676664352417e-01 -3.033984452486038208e-02 -1.424698382616043091e-01 -1.742233633995056152e-01 2.826999425888061523e-01 -1.312249302864074707e-01 1.345282141119241714e-02 -2.591067552566528320e-01 -2.211610525846481323e-01 -2.509513497352600098e-01 -6.317701935768127441e-02 -3.777493909001350403e-02 1.353924870491027832e-01 -2.012066692113876343e-01 -2.727156877517700195e-01 -2.015122622251510620e-01 1.281361877918243408e-01 -8.983798325061798096e-02 -2.353514432907104492e-01 -5.911708250641822815e-02
-1.226056590676307678e-01 2.319635152816772461e-01 5.925894714891910553e-03 1.766562014818191528e-01 1.741794794797897339e-01 2.566348612308502197e-01 1.662402451038360596e-01 1.518962979316711426e-01 1.306574195623397827e-01 1.521331351250410080e-02 1.934908032417297363e-01 3.295280912425369024e-04 -8.902217447757720947e-02 -2.766782641410827637e-01 6.700726598501205444e-02 -6.001561880111694336e-02 5.438458546996116638e-02 -2.111656591296195984e-02 -5.250832438468933105e-01 -2.509195804595947266e-01 -3.532376885414123535e-01 -4.017628729343414307e-02 5.718760937452316284e-02 -4.683368653059005737e-02 6.189771741628646851e-02 -4.210909828543663025e-02 4.985195398330688477e-02 -1.619693785905838013e-01 -2.024709284305572510e-01 1.918083578348159790e-01 -4.379280377179384232e-03 -1.401479244232177734e-01
5.901782587170600891e-02 2.369800359010696411e-01 2.868073880672454834e-01 -1.224619746208190918e-01 7.287240773439407349e-02 1.772782653570175171e-01 9.623543918132781982e-02 4.071325808763504028e-02 1.122769787907600403e-01 7.097430527210235596e-02 1.096177101135253906e-01 1.735072880983352661e-01 3.218710124492645264e-01 4.861723631620407104e-02 1.438094675540924072e-01 2.889039926230907440e-02 9.632725268602371216e-02 3.980100154876708984e-02 -1.844304203987121582e-01 8.768541365861892700e-02 9.231153130531311035e-02 -2.773370444774627686e-01 1.148794442415237427e-01 1.771414726972579956e-01 2.324602752923965454e-01 -3.987443745136260986e-01 -2.936615236103534698e-02 -4.177397191524505615e-01 1.348328292369842529e-01 1.583176478743553162e-02 -7.811692357063293457e-02 -1.126230135560035706e-01
-4.029331728816032410e-02 2.213691473007202148e-01 1.025217249989509583e-01 -2.538383007049560547e-02 2.021947056055068970e-01 -5.458667501807212830e-02 1.362300515174865723e-01 9.466312825679779053e-02 -2.169815450906753540e-02 2.241065353155136108e-01 5.698196962475776672e-02 2.352765649557113647e-01 2.500264905393123627e-03 -2.234280556440353394e-01 -1.473731398582458496e-01 2.467057108879089355e-01 9.460300952196121216e-02 -8.723469078540802002e-02 1.268365532159805298e-01 -2.943850457668304443e-01 1.688599884510040283e-01 -5.808462202548980713e-02 3.154863417148590088e-01 -1.576217412948608398e-01 2.231232523918151855e-01 8.354035206139087677e-03 8.410454541444778442e-02 -1.743442714214324951e-01 2.752738595008850098e-01 -2.980756163597106934e-01 -9.066445380449295044e-02 -2.988111674785614014e-01
1.140860989689826965e-01 3.189554512500762939e-01 1.370892524719238281e-01 1.204875111579895020e-02 1.721509546041488647e-01 1.059849932789802551e-01 6.397208571434020996e-02 2.555925846099853516e-01 -1.543554514646530151e-01 -6.959310173988342285e-02 -1.349135022610425949e-02 -1.859781518578529358e-02 2.376788258552551270e-01 -2.713678181171417236e-01 3.388728946447372437e-02 3.457540646195411682e-02 1.545337587594985962e-01 -5.213883146643638611e-02 6.476351618766784668e-02 -5.397677421569824219e-01 -3.837674111127853394e-02 8.593663573265075684e-03 2.130677551031112671e-01 -2.502286136150360107e-01 4.669629037380218506e-02 -2.983789145946502686e-01 1.439455449581146240e-01 -1.420231312513351440e-01 1.534588634967803955e-02 6.878761202096939087e-02 -1.420898139476776123e-01 7.343412935733795166e-02
3.617301955819129944e-02 7.256297022104263306e-02 2.697740495204925537e-01 -1.300408393144607544e-01 3.560447320342063904e-02 5.030586849898099899e-03 -2.402625605463981628e-02 -5.912180989980697632e-02 3.764033317565917969e-01 2.155464291572570801e-01 2.673561275005340576e-01 4.845960065722465515e-02 1.975713521242141724e-01 1.345742493867874146e-01 1.355714797973632812e-01 1.643824577331542969e-02 3.303596377372741699e-01 -1.368577033281326294e-01 -3.929593041539192200e-02 -7.084299623966217041e-02 1.112001389265060425e-01 -1.423971652984619141e-01 6.943802535533905029e-02 3.000746369361877441e-01 3.718917369842529297e-01 -1.950548887252807617e-01 2.713252790272235870e-03 -1.916371136903762817e-01 1.698605716228485107e-01 1.033395081758499146e-01 -2.095064073801040649e-01 -4.651985689997673035e-02
-1.890446692705154419e-01 -3.273274376988410950e-02 2.904885113239288330e-01 -1.612580269575119019e-01 2.065159976482391357e-01 1.064531058073043823e-01 1.711139082908630371e-01 1.686040461063385010e-01 2.275009304285049438e-01 3.964036703109741211e-02 2.412545382976531982e-01 2.575919032096862793e-01 2.637059390544891357e-01 -1.663628034293651581e-03 3.906042501330375671e-02 4.867716506123542786e-02 2.752509415149688721e-01 2.775098681449890137e-01 -1.457262486219406128e-01 -8.804301917552947998e-02 -7.757893204689025879e-02 -1.448380351066589355e-01 1.375915855169296265e-01 2.474178746342658997e-02 -1.745707839727401733e-01 -6.376379728317260742e-02 -7.747473567724227905e-02 -3.130622506141662598e-01 -8.700217306613922119e-02 -3.370532989501953125e-01 3.352142870426177979e-02 2.527263015508651733e-02
-1.955003738403320312e-01 8.327356725931167603e-02 2.712498307228088379e-01 -2.522743940353393555e-01 2.008048146963119507e-01 3.185468912124633789e-02 -6.515985727310180664e-02 5.798947997391223907e-03 1.232178285717964172e-01 -1.250226944684982300e-01 3.208411857485771179e-02 -1.830157451331615448e-02 3.146703243255615234e-01 -3.622038289904594421e-02 9.589668363332748413e-02 -3.213877379894256592e-01 4.219430983066558838e-01 1.629857271909713745e-01 -1.515460759401321411e-01 -2.774539589881896973e-01 -5.560163035988807678e-02 -3.124849684536457062e-02 7.450935989618301392e-02 5.593099445104598999e-02 8.615757338702678680e-03 -3.100316524505615234e-01 -1.946060657501220703e-01 -2.492443323135375977e-01 -6.054343655705451965e-03 7.840349525213241577e-02 -7.714034616947174072e-02 -3.739905729889869690e-02
-1.138058491051197052e-02 2.379604130983352661e-01 -2.805848047137260437e-02 7.585337013006210327e-02 4.293984919786453247e-02 2.074879705905914307e-01 -1.290159970521926880e-01 1.021097227931022644e-01 2.565228380262851715e-02 -1.593091711401939392e-02 -2.959126979112625122e-02 2.028107643127441406e-02 1.926888972520828247e-01 -2.208809852600097656e-01 -3.579768165946006775e-02 9.705094248056411743e-02 1.589413918554782867e-02 2.631373107433319092e-01 -2.120107412338256836e-01 -3.204263150691986084e-01 -1.006159037351608276e-01 6.931304233148694038e-04 4.469470679759979248e-01 3.071215450763702393e-01 2.180714309215545654e-01 4.153944179415702820e-02 1.909760534763336182e-01 -2.195663899183273315e-01 -1.724203117191791534e-02 -2.296612709760665894e-01 -1.739723831415176392e-01 1.653076857328414917e-01
-1.148752048611640930e-01 -6.587281078100204468e-02 2.158551365137100220e-01 -1.461154222488403320e-01 2.716024518013000488e-01 7.507256418466567993e-02 -8.165828883647918701e-03 1.812909245491027832e-01 -1.688395068049430847e-02 2.483645379543304443e-01 1.074070706963539124e-01 1.350968778133392334e-01 2.648174464702606201e-01 -1.246250793337821960e-02 -6.853970233350992203e-03 8.659534156322479248e-02 2.298076301813125610e-01 1.651170402765274048e-01 -2.981680631637573242e-01 6.827663164585828781e-03 -9.594395756721496582e-02 -1.955196857452392578e-01 1.643354147672653198e-01 1.796967089176177979e-01 -8.705805987119674683e-03 9.798402339220046997e-02 6.416840106248855591e-02 -3.231615126132965088e-01 1.204228401184082031e-01 -4.232647120952606201e-01 -1.109716370701789856e-01 -1.806779652833938599e-01
-2.006393671035766602e-01 2.007849812507629395e-01 7.026273757219314575e-02 -1.163600757718086243e-01 1.708886325359344482e-01 1.182978693395853043e-02 -1.342338472604751587e-01 3.300065100193023682e-01 3.427468985319137573e-02 9.640096127986907959e-02 2.154839336872100830e-01 2.555514872074127197e-01 2.754525467753410339e-02 -3.207732737064361572e-01 -2.066302746534347534e-01 -1.311235688626766205e-02 2.448667883872985840e-01 1.684208959341049194e-01 -1.418320387601852417e-01 -1.892344653606414795e-02 -4.634786024689674377e-02 -2.136728353798389435e-02 4.247220978140830994e-02 2.639264166355133057e-01 2.763118743896484375e-01 -2.983036637306213379e-01 -1.076363548636436462e-01 -9.599476307630538940e-02 1.520822048187255859e-01 -2.378350943326950073e-01 -9.430732578039169312e-02 -1.355322152376174927e-01
-6.966198235750198364e-02 1.417683660984039307e-01 1.167791616171598434e-02 -1.934919655323028564e-01 7.435909658670425415e-02 9.710299223661422729e-02 -5.556350946426391602e-02 1.945426166057586670e-01 1.064202785491943359e-01 4.005118310451507568e-01 -1.245486270636320114e-02 -1.569014042615890503e-03 3.212068080902099609e-01 -2.136670053005218506e-03 -1.439564228057861328e-01 3.123017400503158569e-02 2.470477223396301270e-01 1.205679401755332947e-02 -4.569649398326873779e-01 -1.713532060384750366e-01 -2.182627171277999878e-01 1.718524694442749023e-01 1.049087662249803543e-02 1.627923399209976196e-01 7.789197564125061035e-02 -5.817696452140808105e-02 -1.857163012027740479e-01 -2.560071349143981934e-01 1.985364407300949097e-01 -8.133634179830551147e-02 -1.493286043405532837e-01 -6.211233139038085938e-02
-1.050273980945348740e-02 -1.618107110261917114e-01 2.501691281795501709e-01 -8.079311996698379517e-02 3.368393182754516602e-01 2.400767989456653595e-02 8.636383712291717529e-02 1.361855119466781616e-01 -1.321354061365127563e-01 1.660322695970535278e-01 4.202697873115539551e-01 -6.103498488664627075e-02 1.432327479124069214e-01 7.549112779088318348e-04 -8.693739771842956543e-02 -9.748225100338459015e-03 2.509993910789489746e-01 3.065684065222740173e-02 6.906816735863685608e-03 -2.606057226657867432e-01 1.398178339004516602e-01 -5.861467495560646057e-02 1.575460135936737061e-01 3.007416427135467529e-01 6.154916435480117798e-02 -6.929692625999450684e-02 2.817730605602264404e-01 -3.423010110855102539e-01 -1.129563078284263611e-01 -1.350051909685134888e-01 -2.508489042520523071e-02 6.386807560920715332e-02
-1.997926533222198486e-01 -4.792025685310363770e-02 5.904896184802055359e-02 8.060269057750701904e-02 2.610648870468139648e-01 -1.012723520398139954e-02 -1.758433133363723755e-02 9.788452088832855225e-02 -1.949000507593154907e-01 2.619234323501586914e-01 3.293998837471008301e-01 -5.426843464374542236e-02 6.296993046998977661e-02 -2.977069234475493431e-03 -1.820630282163619995e-01 3.764894325286149979e-03 2.920862734317779541e-01 6.521095335483551025e-02 3.116096928715705872e-02 -2.319049984216690063e-01 7.209259271621704102e-02 -1.178837493062019348e-01 2.884603105485439301e-02 2.103733867406845093e-01 -3.846379742026329041e-02 -1.041460335254669189e-01 2.002078443765640259e-01 -4.928168356418609619e-01 -7.888319343328475952e-02 -2.654736638069152832e-01 -1.822488456964492798e-01 2.808332629501819611e-02
-5.478623509407043457e-02 4.722545295953750610e-02 -2.059687077999114990e-01 -4.489046335220336914e-02 3.299009203910827637e-01 -1.506715416908264160e-01 3.956774473190307617e-01 -1.806459762156009674e-02 4.451978206634521484e-02 3.569335862994194031e-02 4.623451083898544312e-02 1.121462434530258179e-01 2.864666581153869629e-01 -2.250891923904418945e-01 4.411719739437103271e-02 -3.670261427760124207e-02 4.828605428338050842e-02 6.073352694511413574e-02 -3.376374840736389160e-01 -1.895769089460372925e-01 -5.413264781236648560e-02 -1.615073680877685547e-01 6.475327163934707642e-02 1.999154388904571533e-01 9.226959198713302612e-02 -1.085604578256607056e-01 -1.743390262126922607e-01 -2.003107368946075439e-01 -1.136699765920639038e-01 5.954944714903831482e-02 -4.138911962509155273e-01 1.382616069167852402e-02
1.157028749585151672e-01 1.668350994586944580e-01 2.549676001071929932e-01 3.040855824947357178e-01 4.194332957267761230e-01 1.707535423338413239e-02 3.802234679460525513e-02 1.735342293977737427e-01 7.196917384862899780e-02 7.995649240911006927e-03 1.288623549044132233e-02 -2.020934782922267914e-02 -1.078889518976211548e-01 -1.287760585546493530e-01 -6.007275357842445374e-02 -2.798041999340057373e-01 2.126473337411880493e-01 8.894556760787963867e-02 -2.950468845665454865e-02 -3.067448735237121582e-01 2.121038176119327545e-02 -1.074390113353729248e-01 1.706042885780334473e-01 -1.973549127578735352e-01 1.339995861053466797e-01 -9.023389965295791626e-02 2.819558791816234589e-02 -4.278129637241363525e-01 1.359896659851074219e-01 -2.951195091009140015e-02 1.186678856611251831e-01 -7.798849791288375854e-02
-7.303323596715927124e-02 1.874111890792846680e-01 3.015264570713043213e-01 -1.640940085053443909e-02 3.066166639328002930e-01 -4.867482557892799377e-02 -3.113644383847713470e-02 5.520501174032688141e-03 -7.883964478969573975e-02 -3.008192963898181915e-02 6.418269127607345581e-02 -8.244962990283966064e-02 -4.361557587981224060e-02 -1.608731150627136230e-01 -2.109026014804840088e-01 -2.536915242671966553e-01 1.728830039501190186e-01 -7.430320978164672852e-02 -1.579985916614532471e-01 -3.018151819705963135e-01 -5.329646542668342590e-02 -2.394542992115020752e-01 1.373936384916305542e-01 -1.461331248283386230e-01 3.708715550601482391e-03 -1.827060431241989136e-02 2.932611294090747833e-02 -5.425746440887451172e-01 -1.689029335975646973e-01 9.141685441136360168e-03 -1.972833573818206787e-01 3.618453443050384521e-02
-1.044602598994970322e-02 2.501416504383087158e-01 1.624726653099060059e-01 4.301738366484642029e-02 2.942309677600860596e-01 3.859874978661537170e-02 1.317396163940429688e-01 6.274260580539703369e-02 -2.272482030093669891e-02 6.798969209194183350e-02 3.969653695821762085e-02 -3.570298478007316589e-02 1.344042867422103882e-01 -1.170662939548492432e-01 -4.425965622067451477e-02 -3.360774368047714233e-02 4.246116280555725098e-01 3.497691825032234192e-02 -2.139164656400680542e-01 5.151766352355480194e-03 -2.288822531700134277e-01 2.175001353025436401e-01 3.577858805656433105e-01 2.808731496334075928e-01 4.019846394658088684e-02 -3.774925768375396729e-01 1.713781431317329407e-02 -1.792203634977340698e-01 1.709826737642288208e-01 -5.266135931015014648e-02 -1.178856566548347473e-01 -2.317187935113906860e-02
-1.933614611625671387e-01 -2.563633769750595093e-02 -1.643593758344650269e-01 1.203039512038230896e-01 2.167389243841171265e-01 -9.494981169700622559e-02 1.116685941815376282e-01 2.164576053619384766e-01 2.013838291168212891e-01 2.579421103000640869e-01 6.311607360839843750e-02 -5.285555496811866760e-02 2.348232269287109375e-01 9.498533606529235840e-02 -1.315010040998458862e-01 -2.578296661376953125e-01 2.189210802316665649e-02 1.831067912280559540e-02 -3.047808706760406494e-01 -1.569412350654602051e-01 -9.443306177854537964e-02 5.862838029861450195e-02 1.873373985290527344e-01 2.317328751087188721e-01 5.150991305708885193e-02 -8.600907027721405029e-02 6.932986527681350708e-02 -5.172751545906066895e-01 -2.670586481690406799e-02 -1.941673904657363892e-01 -4.458695650100708008e-02 -3.213009983301162720e-02
1.288010738790035248e-02 1.128744557499885559e-01 4.177776724100112915e-02 1.404600143432617188e-01 3.945189714431762695e-01 -1.777696609497070312e-02 -2.417673170566558838e-02 1.236539334058761597e-01 -1.580888777971267700e-02 -5.932840704917907715e-02 -2.284645289182662964e-02 -6.019636988639831543e-02 3.298849463462829590e-01 -6.376557797193527222e-02 -1.772620677947998047e-01 -1.828829050064086914e-01 1.122326478362083435e-01 3.194765746593475342e-02 -1.274534761905670166e-01 -4.780882596969604492e-01 -1.143933758139610291e-01 3.689245134592056274e-02 -2.500001192092895508e-01 -1.162020564079284668e-01 3.664630055427551270e-01 5.058836191892623901e-02 -4.867197200655937195e-02 -1.846848428249359131e-01 2.140633612871170044e-01 -1.670805811882019043e-01 1.157557778060436249e-02 1.096594631671905518e-01
2.956595271825790405e-02 2.608886659145355225e-01 1.133188903331756592e-01 1.129223927855491638e-01 1.611701548099517822e-01 2.243549674749374390e-01 7.698073238134384155e-02 1.813978403806686401e-01 -2.639643149450421333e-03 -1.025544926524162292e-01 -3.298357874155044556e-02 4.011672139167785645e-01 9.675028175115585327e-02 -1.693701446056365967e-01 -1.066657975316047668e-01 -1.173080131411552429e-01 -1.087462529540061951e-01 -5.691690742969512939e-02 -1.072525158524513245e-01 -1.855466514825820923e-01 5.854666978120803833e-02 3.989731520414352417e-02 4.951302707195281982e-01 3.146470189094543457e-01 1.003328338265419006e-01 2.385527081787586212e-02 -4.928247258067131042e-02 -3.003831207752227783e-01 -1.354504823684692383e-01 8.621659129858016968e-02 -8.535112440586090088e-02 -8.979726582765579224e-02
-1.572774499654769897e-01 6.428017467260360718e-02 2.846763432025909424e-01 -4.388292878866195679e-02 1.507234871387481689e-01 9.086266905069351196e-02 -7.459918409585952759e-02 -7.522187381982803345e-02 -1.826368155889213085e-03 9.870618581771850586e-02 1.910018175840377808e-02 2.273670136928558350e-01 -8.239381760358810425e-02 -4.384764730930328369e-01 -7.552324980497360229e-02 -3.195460438728332520e-01 -3.884507343173027039e-02 2.127399109303951263e-02 -8.821438252925872803e-02 -2.140442281961441040e-01 -9.345715492963790894e-02 7.190624624490737915e-02 6.532030645757913589e-03 8.321299403905868530e-02 8.464546874165534973e-03 -6.019100919365882874e-02 7.891765236854553223e-02 -4.032879471778869629e-01 -3.615610599517822266e-01 -2.382167279720306396e-01 -8.103991299867630005e-02 -1.851030588150024414e-01
1.456784605979919434e-01 1.005451828241348267e-01 1.796662360429763794e-01 -7.660335302352905273e-02 1.487093418836593628e-01 1.835882216691970825e-01 -5.334305390715599060e-02 3.270401954650878906e-01 1.965806335210800171e-01 1.071828976273536682e-01 -1.351466774940490723e-01 -3.468022122979164124e-02 -9.745265357196331024e-03 -3.254960179328918457e-01 9.536140412092208862e-02 -2.554794251918792725e-01 1.813840717077255249e-01 2.079552412033081055e-01 -1.308134198188781738e-01 -1.661275625228881836e-01 1.015478298068046570e-01 -4.232274293899536133e-01 6.835105270147323608e-02 6.064765900373458862e-02 2.049123346805572510e-01 -9.158197045326232910e-02 -1.236257329583168030e-01 -2.366714924573898315e-01 -1.902471780776977539e-01 1.180938333272933960e-01 1.448594480752944946e-01 5.880512669682502747e-02
-1.603835076093673706e-01 2.834234237670898438e-01 9.756970219314098358e-03 1.244665607810020447e-01 2.986304163932800293e-01 5.744787305593490601e-02 -5.526281148195266724e-02 8.334765583276748657e-02 1.477340236306190491e-02 -1.252969205379486084e-01 3.162268400192260742e-01 3.625348955392837524e-02 1.240907832980155945e-01 -2.810433804988861084e-01 6.536580622196197510e-02 4.209326580166816711e-02 1.717814058065414429e-01 -1.996603459119796753e-01 -3.304260373115539551e-01 -2.929236292839050293e-01 -2.818891108036041260e-01 1.935115605592727661e-01 -2.674399502575397491e-02 -1.170534044504165649e-01 8.332239091396331787e-02 -3.155366778373718262e-01 -1.241997331380844116e-01 -2.681888453662395477e-02 1.398615986108779907e-01 8.757513016462326050e-02 -6.593894958496093750e-02 -9.114495664834976196e-02
-1.691891066730022430e-02 2.856609523296356201e-01 2.218025922775268555e-01 2.607835233211517334e-01 4.548403620719909668e-01 7.400166988372802734e-02 -1.499402895569801331e-02 1.277887523174285889e-01 2.743270248174667358e-02 -4.364320635795593262e-02 -9.074054658412933350e-02 -2.477055974304676056e-02 6.125362217426300049e-02 -1.951478980481624603e-02 5.042918957769870758e-03 -1.454424560070037842e-01 2.482132762670516968e-01 9.969729185104370117e-02 -1.425237804651260376e-01 -4.361454844474792480e-01 1.856413297355175018e-02 2.279761806130409241e-02 1.603132188320159912e-01 -7.260403782129287720e-02 1.967887952923774719e-02 -2.069362550973892212e-01 1.455256044864654541e-01 -3.338672518730163574e-01 1.551093012094497681e-01 6.457949429750442505e-02 5.986901745200157166e-02 -1.165762245655059814e-01
1.061754301190376282e-02 2.120696455240249634e-01 -4.634145274758338928e-02 -5.188347399234771729e-02 9.418737888336181641e-02 4.329785704612731934e-02 -9.372529387474060059e-02 2.917195484042167664e-02 1.539846789091825485e-02 7.369377464056015015e-02 4.231878817081451416e-01 1.223953217267990112e-01 2.051445543766021729e-01 -3.423371911048889160e-01 1.290046423673629761e-01 -2.757667899131774902e-01 -2.439921051263809204e-01 1.126758679747581482e-01 -1.370050311088562012e-01 -4.116782844066619873e-01 -1.348676085472106934e-01 7.449360936880111694e-02 2.144095487892627716e-02 3.561781346797943115e-01 3.394028171896934509e-02 -1.580999791622161865e-01 -2.453862503170967102e-02 -1.495390087366104126e-01 -5.423858389258384705e-02 -4.549069702625274658e-02 4.483798146247863770e-02 -1.015677526593208313e-01
1.023217588663101196e-01 1.098351031541824341e-01 1.542493253946304321e-01 -2.649011611938476562e-01 3.449482470750808716e-02 5.392713099718093872e-02 1.143328249454498291e-01 1.784747093915939331e-02 1.036736667156219482e-01 2.474634051322937012e-01 1.974118687212467194e-02 1.408770773559808731e-02 4.118288457393646240e-01 4.696851130574941635e-03 1.153414230793714523e-02 -9.504657983779907227e-02 2.225312590599060059e-01 -3.199819847941398621e-02 -1.429757773876190186e-01 -6.499675661325454712e-02 -1.259573996067047119e-01 -3.728891164064407349e-02 5.539741739630699158e-02 1.573214977979660034e-01 2.424500435590744019e-01 -3.585563898086547852e-01 -3.362229764461517334e-01 -2.729875743389129639e-01 -2.015042863786220551e-02 2.537512183189392090e-01 -8.627320080995559692e-02 2.172763347625732422e-01
1.640278995037078857e-01 -4.377083852887153625e-02 9.840910881757736206e-02 1.956208646297454834e-01 4.235972762107849121e-01 1.613787263631820679e-01 -8.267407119274139404e-02 8.922956138849258423e-02 -1.469936221837997437e-02 -2.061534300446510315e-02 1.251954883337020874e-01 2.638728474266827106e-04 3.039233088493347168e-01 1.216129139065742493e-01 -2.060519158840179443e-02 1.018555928021669388e-02 3.061312809586524963e-02 -7.546155899763107300e-02 -1.263676285743713379e-01 -2.502232491970062256e-01 -3.578808307647705078e-01 -3.532309085130691528e-02 -2.012348733842372894e-02 7.550660520792007446e-02 1.226027961820363998e-02 -1.232359930872917175e-01 -3.425696194171905518e-01 -2.663264572620391846e-01 -2.688801884651184082e-01 2.806283906102180481e-02 -8.669718168675899506e-03 -2.855255305767059326e-01
1.248810365796089172e-01 3.031665384769439697e-01 1.845359355211257935e-01 8.306043595075607300e-02 4.208751767873764038e-02 2.545131146907806396e-01 -1.003885865211486816e-01 5.188408866524696350e-02 4.322199150919914246e-02 -1.614816486835479736e-01 -1.911326646804809570e-01 2.193090915679931641e-01 4.560044407844543457e-02 -1.861642897129058838e-01 7.699668407440185547e-02 -1.290275454521179199e-01 1.434412002563476562e-01 1.220673546195030212e-01 -1.248209550976753235e-01 -3.580374419689178467e-01 8.475495874881744385e-02 1.560358852148056030e-01 2.685092687606811523e-01 8.115438371896743774e-02 1.570533812046051025e-01 9.257359057664871216e-02 -7.841525971889495850e-02 -2.823415398597717285e-01 1.777633875608444214e-01 -4.470616206526756287e-02 -2.767013609409332275e-01 -2.856820821762084961e-01
-5.111083760857582092e-02 1.947595775127410889e-01 1.451590955257415771e-01 1.008761674165725708e-02 -2.521205879747867584e-02 1.188738122582435608e-01 -8.720428496599197388e-02 6.347624212503433228e-02 -2.195644751191139221e-02 2.986065447330474854e-01 -5.254324525594711304e-02 1.274222731590270996e-01 -8.716502226889133453e-03 -1.721665561199188232e-01 -9.923841059207916260e-02 -3.475594520568847656e-01 2.987695634365081787e-01 6.518714129924774170e-02 -3.326170742511749268e-01 -3.151105642318725586e-01 2.274194955825805664e-01 -2.023885101079940796e-01 1.280676871538162231e-01 -2.673031985759735107e-01 7.140824943780899048e-02 -1.942565590143203735e-01 1.468398272991180420e-01 -2.529464960098266602e-01 -1.215734034776687622e-01 1.172405108809471130e-01 -1.437912043184041977e-02 -4.230381920933723450e-02
-1.166151240468025208e-01 3.532795011997222900e-01 -1.075410321354866028e-01 3.209967017173767090e-01 2.672216296195983887e-01 2.099117338657379150e-01 -7.737503200769424438e-02 1.542077809572219849e-01 -1.132008060812950134e-01 -2.604335919022560120e-02 4.030796289443969727e-01 -1.385007500648498535e-01 1.772140711545944214e-01 -1.244859397411346436e-01 -4.007288068532943726e-02 -1.056516394019126892e-01 -2.988540381193161011e-02 3.191140666604042053e-02 -1.341135650873184204e-01 -2.640076875686645508e-01 -5.647011101245880127e-02 3.728435561060905457e-02 8.940536528825759888e-02 2.761440277099609375e-01 2.092140018939971924e-01 -3.214148059487342834e-02 -2.148923426866531372e-01 -1.900921314954757690e-01 2.777291648089885712e-02 2.041386254131793976e-02 1.141082271933555603e-01 -1.648735255002975464e-01
8.766728639602661133e-02 1.527317315340042114e-01 1.770372241735458374e-01 -2.055496126413345337e-01 1.388915479183197021e-01 1.240671947598457336e-01 -1.654602470807731152e-03 2.030082605779170990e-02 2.887438237667083740e-01 1.110173836350440979e-01 2.961423695087432861e-01 2.630220055580139160e-01 2.335237860679626465e-01 9.458580613136291504e-02 2.503208070993423462e-02 -1.169999092817306519e-01 3.019691407680511475e-01 -1.612384915351867676e-01 -2.785932645201683044e-02 4.016745090484619141e-02 -2.070627361536026001e-01 -2.654918432235717773e-01 8.560416847467422485e-02 -8.890722692012786865e-02 2.603685557842254639e-01 -2.644705474376678467e-01 2.242563106119632721e-02 -3.461324870586395264e-01 1.315446645021438599e-01 -6.443684548139572144e-02 3.297015652060508728e-02 -3.414222598075866699e-02
-2.225658595561981201e-01 -2.878270484507083893e-02 1.068386137485504150e-01 1.240446884185075760e-02 2.818664014339447021e-01 1.704890653491020203e-02 2.609765231609344482e-01 -1.837066933512687683e-02 -7.038372009992599487e-02 2.616216242313385010e-01 -1.392006427049636841e-01 1.093347929418087006e-02 1.506714373826980591e-01 -2.704954445362091064e-01 -2.160904556512832642e-01 -1.970827393233776093e-02 7.008468359708786011e-02 1.656228750944137573e-01 -1.666729450225830078e-01 -7.845070213079452515e-02 4.886440932750701904e-02 7.827553898096084595e-02 1.724174022674560547e-01 4.106693267822265625e-01 1.746053397655487061e-01 -1.890126615762710571e-01 -2.665510773658752441e-01 -5.588107183575630188e-02 -5.795685946941375732e-02 -1.054072454571723938e-01 -3.108353614807128906e-01 -1.714362204074859619e-01
1.296990364789962769e-01 -1.130351871252059937e-01 -2.633937001228332520e-01 2.046408131718635559e-02 4.177232831716537476e-02 4.891743659973144531e-01 -5.433195829391479492e-02 1.285328269004821777e-01 3.383160531520843506e-01 -6.310918182134628296e-02 1.724328547716140747e-01 2.209542877972126007e-02 4.580076038837432861e-02 -6.533718854188919067e-02 -3.350425139069557190e-02 1.069147735834121704e-01 3.274005278944969177e-02 -7.631328701972961426e-02 -4.372241720557212830e-02 -3.664804100990295410e-01 -1.806534528732299805e-01 -6.754037737846374512e-02 3.052797615528106689e-01 1.135511249303817749e-01 1.076607927680015564e-01 -1.201558709144592285e-01 -2.843698263168334961e-01 -1.690331697463989258e-01 -5.961899086833000183e-02 -2.027456462383270264e-01 -3.962980210781097412e-02 -6.645103543996810913e-02
1.682692915201187134e-01 -4.948685318231582642e-02 9.448013454675674438e-02 1.216411404311656952e-02 2.438979968428611755e-02 1.949522048234939575e-01 -1.070740967988967896e-01 1.918759942054748535e-01 -2.271503442898392677e-03 2.495231665670871735e-02 7.635041326284408569e-02 1.335562579333782196e-02 3.044739067554473877e-01 -5.203232765197753906e-01 1.197744160890579224e-01 3.077211380004882812e-01 -1.199965029954910278e-01 -9.219777584075927734e-02 -2.322992533445358276e-01 -2.071639448404312134e-01 -5.898798629641532898e-02 -6.671216804534196854e-03 2.760273218154907227e-01 3.798861056566238403e-03 -1.858703419566154480e-02 9.609038382768630981e-02 -1.961684226989746094e-01 -1.854183673858642578e-01 5.851518362760543823e-02 -4.497407749295234680e-02 -2.211453020572662354e-01 -2.405480891466140747e-01
-4.916873574256896973e-02 4.461161494255065918e-01 4.592659696936607361e-02 7.776133716106414795e-02 -4.480562731623649597e-02 3.914704322814941406e-01 1.833950132131576538e-01 -8.408435434103012085e-02 -5.451128631830215454e-02 4.221881926059722900e-02 2.891278639435768127e-02 1.718149781227111816e-01 6.171009317040443420e-02 -2.762376368045806885e-01 -1.879106462001800537e-01 -1.735345423221588135e-01 1.906195580959320068e-01 2.730501582846045494e-03 6.343044340610504150e-02 -3.161051273345947266e-01 1.042758822441101074e-01 1.785009205341339111e-01 2.067170590162277222e-01 5.033830180764198303e-02 1.364889442920684814e-01 -4.449280351400375366e-02 -7.875318080186843872e-02 -1.864874511957168579e-01 9.638126939535140991e-02 1.997304409742355347e-01 1.148681715130805969e-01 -2.480732351541519165e-01
-2.563794255256652832e-01 6.082720309495925903e-02 9.918376803398132324e-02 -1.015661866404116154e-03 2.378415316343307495e-01 6.816156208515167236e-02 1.664304733276367188e-01 -9.675287455320358276e-02 1.025667563080787659e-01 2.159047126770019531e-01 -3.740625083446502686e-02 -7.762481272220611572e-02 3.472304046154022217e-01 -8.650929480791091919e-02 -2.248897403478622437e-02 -1.054184511303901672e-01 1.670171171426773071e-01 1.181295216083526611e-01 4.201050847768783569e-02 -2.637441642582416534e-02 -6.562850624322891235e-02 5.127872154116630554e-02 3.200499713420867920e-01 3.095471858978271484e-01 -1.746316067874431610e-02 -2.865437865257263184e-01 -4.553146362304687500e-01 -1.270489841699600220e-01 -4.325872287154197693e-02 -1.538295894861221313e-01 -7.865598052740097046e-02 -1.764666885137557983e-01
4.391195252537727356e-02 -5.916262790560722351e-02 1.837095618247985840e-01 -2.264035120606422424e-02 -2.051353156566619873e-01 1.008974090218544006e-01 3.182819485664367676e-02 3.429698646068572998e-01 3.815311193466186523e-02 6.906402111053466797e-02 -4.581924155354499817e-02 -4.544150456786155701e-02 1.016718242317438126e-02 2.678773179650306702e-02 -1.852770000696182251e-01 -2.736217081546783447e-01 1.895545125007629395e-01 5.170038342475891113e-02 -8.325910568237304688e-02 -4.843979179859161377e-01 2.256765514612197876e-01 -1.156283691525459290e-01 -1.598331779241561890e-01 2.447739839553833008e-01 2.535173892974853516e-01 -1.971864327788352966e-02 -1.266540139913558960e-01 -3.384715616703033447e-01 1.689144074916839600e-01 -4.303580150008201599e-02 -1.156841069459915161e-01 -5.586077459156513214e-03
-3.302991092205047607e-01 -9.079065173864364624e-03 -1.607712805271148682e-01 1.671197861433029175e-01 1.387331485748291016e-01 -1.903196722269058228e-01 1.631499230861663818e-01 1.801403164863586426e-01 2.304359823465347290e-01 -1.100248191505670547e-02 3.079459965229034424e-01 3.654174506664276123e-02 1.398434191942214966e-01 -1.078846305608749390e-02 5.932688713073730469e-02 4.840403795242309570e-02 2.737788856029510498e-01 8.829943835735321045e-02 -2.767336368560791016e-01 -9.301147609949111938e-02 -1.690847724676132202e-01 1.046172007918357849e-01 2.410447448492050171e-01 1.781821846961975098e-01 1.665196120738983154e-01 -3.751097992062568665e-02 -1.030327156186103821e-01 -4.455740153789520264e-01 -1.296995114535093307e-02 -9.040591120719909668e-02 -4.550615698099136353e-02 -3.890319913625717163e-02
9.174860268831253052e-02 2.550316154956817627e-01 6.254393607378005981e-02 -3.926043212413787842e-02 5.392727628350257874e-02 3.682749569416046143e-01 -1.582567095756530762e-01 1.669057160615921021e-01 1.187985241413116455e-01 1.614113897085189819e-02 -6.686171144247055054e-02 2.060290277004241943e-01 -1.054149940609931946e-01 -1.561077088117599487e-01 -1.891804039478302002e-01 1.482878904789686203e-02 3.626625239849090576e-01 2.268942296504974365e-01 -1.372905373573303223e-01 -1.541558355093002319e-01 -1.269171535968780518e-01 8.774073421955108643e-02 2.074468731880187988e-01 8.752429485321044922e-02 3.679605126380920410e-01 6.766553968191146851e-03 -9.193141758441925049e-02 -2.911348640918731689e-01 -1.693083196878433228e-01 1.080622747540473938e-01 -1.454925686120986938e-01 -8.115619421005249023e-02
1.233099699020385742e-01 -1.181674599647521973e-01 2.374495416879653931e-01 1.092515885829925537e-01 2.206609249114990234e-01 1.690012961626052856e-01 1.880268380045890808e-02 8.092697709798812866e-02 5.848477780818939209e-02 -1.229226216673851013e-01 8.090982586145401001e-02 2.171245068311691284e-01 3.185319900512695312e-01 -2.637217938899993896e-01 -4.864038899540901184e-03 3.228783905506134033e-01 -1.102556139230728149e-01 -1.466279625892639160e-01 -1.921442598104476929e-01 -2.666781842708587646e-01 -9.461606852710247040e-03 -1.886319667100906372e-01 1.335303485393524170e-01 -1.616598069667816162e-01 -5.187911540269851685e-02 1.063587367534637451e-01 -1.618343293666839600e-01 -2.168596386909484863e-01 2.094762623310089111e-01 -2.439170330762863159e-01 -1.701228469610214233e-01 -1.731574684381484985e-01
1.097368076443672180e-01 1.856129765510559082e-01 4.241668060421943665e-02 2.717481553554534912e-01 1.314788013696670532e-01 5.202116817235946655e-02 2.143492735922336578e-02 1.314923465251922607e-01 -4.286039993166923523e-02 2.131144106388092041e-01 6.994356215000152588e-02 7.322439551353454590e-02 7.782996445894241333e-02 -3.190768957138061523e-01 1.341625452041625977e-01 -1.455245614051818848e-01 4.077923670411109924e-02 2.383576519787311554e-02 6.807608157396316528e-02 -2.089228332042694092e-01 1.169076040387153625e-01 -6.046708226203918457e-01 8.210378140211105347e-02 1.649444550275802612e-01 -4.137391597032546997e-02 -2.378295212984085083e-01 -2.101127654314041138e-01 -1.403951346874237061e-01 4.306875169277191162e-02 -1.952840536832809448e-01 9.614231437444686890e-02 2.099184691905975342e-02
4.107915610074996948e-02 7.548848632723093033e-03 5.543737113475799561e-02 -1.199383959174156189e-01 1.212501376867294312e-01 1.365810185670852661e-01 5.042480677366256714e-02 1.618576347827911377e-01 -8.085918426513671875e-02 1.940848380327224731e-01 2.758295834064483643e-01 -1.274005770683288574e-01 1.110871285200119019e-01 -2.517411112785339355e-02 -5.550482776015996933e-03 3.287816047668457031e-02 2.952185869216918945e-01 2.240090630948543549e-02 1.589605361223220825e-01 -2.647501528263092041e-01 1.051279380917549133e-01 -1.651001125574111938e-01 9.873901307582855225e-02 3.508360981941223145e-01 -1.590281575918197632e-01 -5.461906641721725464e-02 1.549941003322601318e-01 -4.966920614242553711e-01 -3.114104457199573517e-02 -2.369769513607025146e-01 -1.786057054996490479e-01 1.609508097171783447e-01
-3.526507935021072626e-04 1.785406917333602905e-01 2.027286738157272339e-01 -1.643816679716110229e-01 3.302718102931976318e-01 3.180038556456565857e-02 6.685764342546463013e-02 2.273094467818737030e-02 2.412050366401672363e-01 2.660032510757446289e-01 -5.879782140254974365e-02 8.691439405083656311e-03 3.618096113204956055e-01 -7.817116379737854004e-02 -2.323369383811950684e-01 -2.838367596268653870e-02 4.216933622956275940e-02 8.760845661163330078e-02 -7.112715393304824829e-02 -1.026769652962684631e-01 -4.658377915620803833e-02 9.280136972665786743e-02 1.334903687238693237e-01 2.227576225996017456e-01 1.348225325345993042e-01 -4.227077066898345947e-01 -1.768165081739425659e-01 -7.762870937585830688e-02 -2.453741431236267090e-01 -1.973839551210403442e-01 -1.272811442613601685e-01 -8.863279968500137329e-02
-7.392773404717445374e-03 1.451357007026672363e-01 -1.003038361668586731e-01 2.066837251186370850e-01 1.755958795547485352e-01 -1.215748954564332962e-02 -7.195799797773361206e-02 3.103156983852386475e-01 -1.723737269639968872e-02 1.030283644795417786e-01 9.036133438348770142e-02 -9.363336116075515747e-02 2.185576409101486206e-01 -7.330597192049026489e-02 -1.023832261562347412e-01 -3.151398599147796631e-01 4.106213450431823730e-01 3.486880287528038025e-02 1.228879392147064209e-02 -2.241161465644836426e-01 1.579981595277786255e-01 -2.555325329303741455e-01 -5.226778984069824219e-02 -1.309409737586975098e-01 2.981356084346771240e-01 -1.764386445283889771e-01 -2.455952912569046021e-01 -1.320365965366363525e-01 5.978103727102279663e-02 7.790610939264297485e-02 -2.125542014837265015e-01 1.411883085966110229e-01
-1.294536441564559937e-01 -9.321590512990951538e-02 -1.470157206058502197e-01 3.005258142948150635e-01 4.177991747856140137e-01 -1.560389846563339233e-01 1.068055815994739532e-02 5.094018951058387756e-02 3.128289878368377686e-01 7.453256100416183472e-02 1.205706223845481873e-01 -2.377706766128540039e-02 2.163416445255279541e-01 6.360208243131637573e-02 -5.148404836654663086e-02 -2.197354137897491455e-01 6.305799633264541626e-02 9.508740901947021484e-02 -2.253985255956649780e-01 -1.633355468511581421e-01 -9.061106294393539429e-02 -1.295165419578552246e-01 1.541538238525390625e-01 3.040699362754821777e-01 -7.882057875394821167e-02 -7.341953366994857788e-02 -1.268847286701202393e-01 -3.723694086074829102e-01 9.296867065131664276e-03 -2.035994380712509155e-01 -3.313420340418815613e-02 4.392538394313305616e-04
-1.847293376922607422e-01 7.663580775260925293e-02 1.237310916185379028e-01 -1.544343531131744385e-01 3.902499377727508545e-01 1.071156114339828491e-01 3.688549250364303589e-02 1.887105554342269897e-01 4.971289634704589844e-02 1.308081299066543579e-01 -2.718646824359893799e-02 -3.091717958450317383e-01 1.665927320718765259e-01 2.102407440543174744e-02 1.802665889263153076e-01 -9.521526098251342773e-02 2.731558382511138916e-01 9.629017859697341919e-02 -1.030676886439323425e-01 -2.036767303943634033e-01 -5.228538811206817627e-02 4.610136523842811584e-02 2.083116471767425537e-01 1.937711536884307861e-01 1.512068361043930054e-01 -4.092066884040832520e-01 -2.809822559356689453e-01 -1.525999158620834351e-01 -6.753726303577423096e-02 -4.399604722857475281e-02 -1.918582245707511902e-02 -1.150067076086997986e-01
1.361303180456161499e-01 -1.826127874664962292e-03 -9.758239239454269409e-02 -9.788345545530319214e-02 1.300825476646423340e-01 5.676371604204177856e-02 1.842279136180877686e-01 2.002202272415161133e-01 -1.292043924331665039e-01 -9.940515458583831787e-02 3.281017541885375977e-01 6.045438349246978760e-02 8.278482407331466675e-02 -1.688034832477569580e-01 -2.687012553215026855e-01 -1.223974376916885376e-01 -5.555085092782974243e-02 -3.189206719398498535e-01 -1.477789431810379028e-01 -4.917719662189483643e-01 -2.358491718769073486e-02 1.082604750990867615e-02 5.028423666954040527e-02 2.064353227615356445e-01 -2.277361154556274414e-01 3.002985031343996525e-04 -1.357301622629165649e-01 -2.082559317350387573e-01 4.212748631834983826e-02 -1.273655146360397339e-01 1.701640710234642029e-02 -2.480815351009368896e-01
-1.543188840150833130e-01 3.092182278633117676e-01 3.655797615647315979e-02 1.290522236377000809e-02 8.004904538393020630e-02 -8.060256391763687134e-02 -1.485700756311416626e-01 1.324233710765838623e-01 2.240871340036392212e-01 4.871262609958648682e-02 1.324052065610885620e-01 3.528407812118530273e-01 3.279109299182891846e-01 -9.745378792285919189e-02 -2.034337446093559265e-02 -2.045886516571044922e-01 1.116838157176971436e-01 -1.473615467548370361e-01 -1.148138791322708130e-01 6.208564341068267822e-02 -6.814924627542495728e-02 -1.503742933273315430e-01 1.992197483777999878e-01 1.831332147121429443e-01 1.552055031061172485e-01 -2.656543850898742676e-01 -1.635971367359161377e-01 -7.253110408782958984e-02 7.008823007345199585e-02 -1.117611676454544067e-01 -3.932508528232574463e-01 -1.489989161491394043e-01
-1.964215040206909180e-01 -1.445743739604949951e-01 1.788456887006759644e-01 -2.754831016063690186e-01 1.054217368364334106e-01 8.952187001705169678e-02 1.587767153978347778e-01 -1.007012724876403809e-01 1.544255577027797699e-02 -1.426146924495697021e-01 1.823821961879730225e-01 -3.267657011747360229e-02 1.191837936639785767e-01 -3.232014775276184082e-01 8.530611544847488403e-02 -5.700341612100601196e-02 3.615061640739440918e-01 -4.966633394360542297e-02 3.310942649841308594e-02 -1.855149865150451660e-01 -5.470979027450084686e-03 -3.054817914962768555e-01 9.518681466579437256e-02 3.778629899024963379e-01 1.331995129585266113e-01 -6.629960983991622925e-02 -4.313660785555839539e-02 -1.759811490774154663e-01 -3.094944953918457031e-01 2.480076625943183899e-02 5.718437489122152328e-03 -1.697187423706054688e-01
-3.342226613312959671e-03 -6.269270181655883789e-02 2.230740338563919067e-01 -1.551378965377807617e-01 3.506330847740173340e-01 1.547651290893554688e-01 1.691445559263229370e-01 1.467142254114151001e-01 -1.271277070045471191e-01 2.083258032798767090e-01 3.308802843093872070e-01 -7.943395525217056274e-02 2.535213530063629150e-01 -1.464373767375946045e-01 -2.357742190361022949e-01 1.710148602724075317e-01 2.265330404043197632e-01 9.216643124818801880e-02 8.497419953346252441e-02 -1.954258382320404053e-01 9.675309062004089355e-02 -5.075410008430480957e-02 5.210148915648460388e-02 1.932619810104370117e-01 -2.978524379432201385e-02 3.834779933094978333e-02 1.770808696746826172e-01 -3.983085155487060547e-01 -3.894959017634391785e-02 -1.385281533002853394e-01 -7.299242168664932251e-02 6.055730581283569336e-02
-9.361787885427474976e-02 -2.527921646833419800e-02 -9.580798447132110596e-02 -3.914187103509902954e-02 2.117402702569961548e-01 -1.093983575701713562e-01 2.077090144157409668e-01 -6.587709486484527588e-02 1.522078961133956909e-01 8.441732823848724365e-02 1.354840695858001709e-01 1.624673902988433838e-01 2.262914031744003296e-01 -2.472577691078186035e-01 4.534719139337539673e-02 -2.077159471809864044e-02 1.530553847551345825e-01 -1.146193221211433411e-01 -2.712197899818420410e-01 -3.440912067890167236e-01 -2.668167948722839355e-01 -1.203819364309310913e-01 8.023252338171005249e-02 4.554567635059356689e-01 -1.612603962421417236e-01 -2.608017921447753906e-01 -1.596986949443817139e-01 3.163986280560493469e-02 -1.611277908086776733e-01 -5.600013211369514465e-02 -6.812024861574172974e-02 -5.808757990598678589e-02
-1.934317946434020996e-01 2.763503491878509521e-01 2.534000761806964874e-02 2.672291696071624756e-01 2.204308062791824341e-01 2.105455547571182251e-01 -5.537508521229028702e-03 -2.370134368538856506e-02 2.669700384140014648e-01 -3.957580775022506714e-02 1.941987425088882446e-01 1.304039917886257172e-02 3.083482617512345314e-03 -2.891876399517059326e-01 -7.956310361623764038e-02 1.100444644689559937e-01 8.657628297805786133e-02 -1.111492663621902466e-01 -3.002822399139404297e-01 -3.152181208133697510e-01 -2.162464708089828491e-01 2.502372860908508301e-02 -7.477962225675582886e-02 3.380171954631805420e-02 3.144422173500061035e-01 -3.245641887187957764e-01 -5.347189679741859436e-02 -3.784019872546195984e-02 3.413157537579536438e-02 -1.856963522732257843e-02 1.356304436922073364e-01 -1.262178719043731689e-01
-1.747254133224487305e-01 1.637612134218215942e-01 6.272540986537933350e-02 -4.851500317454338074e-02 3.393721282482147217e-01 1.423916518688201904e-01 3.409527540206909180e-01 2.713293135166168213e-01 2.182766646146774292e-01 1.075912490487098694e-01 2.244979888200759888e-02 3.011882901191711426e-01 5.208554863929748535e-02 -1.842759400606155396e-01 1.388562470674514771e-01 -5.258319154381752014e-02 -1.191707793623209000e-02 -2.701552808284759521e-01 -1.819582283496856689e-01 -2.243824154138565063e-01 -1.740310937166213989e-01 5.879021715372800827e-03 -8.888515643775463104e-03 2.196663916110992432e-01 -2.048251032829284668e-01 -1.654611974954605103e-01 -1.130680590867996216e-01 -1.126184128224849701e-02 9.364392608404159546e-02 -1.953047066926956177e-01 -1.406292468309402466e-01 -1.331348121166229248e-01
-1.040004938840866089e-01 1.315184086561203003e-01 1.226627230644226074e-01 -8.191790431737899780e-02 9.198658168315887451e-02 3.991232812404632568e-02 -1.512254681438207626e-02 3.464429378509521484e-01 8.185849338769912720e-02 3.154043257236480713e-01 8.277489989995956421e-02 3.115123212337493896e-01 1.812754124402999878e-01 -1.664432510733604431e-02 3.140334188938140869e-01 -1.187323853373527527e-01 2.671532034873962402e-01 3.312605246901512146e-02 -2.247969806194305420e-01 -2.059989273548126221e-01 -3.166002333164215088e-01 -2.562285028398036957e-02 8.257986605167388916e-02 1.733732372522354126e-01 2.878748178482055664e-01 1.398262828588485718e-01 -1.596356183290481567e-01 2.127577364444732666e-02 -9.548603743314743042e-02 -8.806046843528747559e-02 -2.162280119955539703e-02 -1.224455982446670532e-01
-9.018168598413467407e-02 2.684994637966156006e-01 2.928757667541503906e-01 -1.862567216157913208e-01 2.517158091068267822e-01 1.011763885617256165e-01 1.829875111579895020e-01 1.514804959297180176e-01 1.119873300194740295e-01 -1.133687794208526611e-01 -1.533146761357784271e-02 -5.975225195288658142e-02 6.372014433145523071e-02 4.963285475969314575e-02 -5.002029612660408020e-02 -2.724291682243347168e-01 1.227268576622009277e-01 1.700348854064941406e-01 -3.263612985610961914e-01 -3.484005331993103027e-01 -1.281377375125885010e-01 5.110481288284063339e-03 -1.894582249224185944e-02 -2.525736205279827118e-02 2.962376475334167480e-01 -1.595693528652191162e-01 -1.354167610406875610e-01 -1.537742614746093750e-01 4.010315239429473877e-02 5.827175453305244446e-02 2.619970776140689850e-02 -3.265462815761566162e-01
6.904461234807968140e-02 2.395255304872989655e-02 1.667497903108596802e-01 -1.646295338869094849e-01 1.362235099077224731e-01 1.108252778649330139e-01 -2.768709883093833923e-02 2.284947223961353302e-02 8.659213036298751831e-02 1.927538365125656128e-01 1.363461762666702271e-01 1.736256182193756104e-01 3.220178186893463135e-01 -6.190925836563110352e-02 -1.817049458622932434e-02 2.135009020566940308e-01 2.187189608812332153e-01 -1.069585084915161133e-01 -1.965334862470626831e-01 1.168694496154785156e-01 -1.018437966704368591e-01 -3.406197130680084229e-01 2.828181087970733643e-01 5.842936411499977112e-02 5.670561268925666809e-02 -3.779166936874389648e-01 -1.064172163605690002e-01 -3.048240542411804199e-01 -4.406259208917617798e-02 1.416500955820083618e-01 -2.568921446800231934e-01 -3.403975442051887512e-02
-2.607405483722686768e-01 1.880788952112197876e-01 -2.798591554164886475e-02 1.009948998689651489e-01 2.298017740249633789e-01 9.306547045707702637e-02 8.654997497797012329e-02 7.317276298999786377e-02 2.194968983530998230e-02 -9.964044392108917236e-02 5.224045515060424805e-01 1.571311429142951965e-02 1.022837534546852112e-01 -1.818974316120147705e-01 -1.203464269638061523e-01 -7.333748042583465576e-02 -4.625242576003074646e-02 -2.617650292813777924e-02 -4.127729684114456177e-02 -5.498656630516052246e-02 -1.192918270826339722e-01 1.593905538320541382e-01 1.273139268159866333e-01 -3.485933691263198853e-02 3.095615804195404053e-01 4.796365648508071899e-02 -3.494132459163665771e-01 -2.995384335517883301e-01 1.097840145230293274e-01 -1.448935121297836304e-01 8.770572394132614136e-02 -2.215315252542495728e-01
-3.656510412693023682e-01 1.077317353338003159e-02 2.977251075208187103e-03 2.486823126673698425e-02 7.949718087911605835e-02 6.589069962501525879e-02 1.673329621553421021e-02 2.147957235574722290e-01 2.776852250099182129e-01 7.919560372829437256e-02 -6.607639044523239136e-02 2.638158798217773438e-01 3.132232725620269775e-01 -4.210554063320159912e-02 7.970287650823593140e-02 -3.078619390726089478e-02 1.902307569980621338e-01 -2.370283007621765137e-01 -1.565515697002410889e-01 2.131783217191696167e-02 1.275923699140548706e-01 1.334206573665142059e-02 1.628241688013076782e-02 2.629642486572265625e-01 1.669670194387435913e-01 -2.473310977220535278e-01 -1.104063391685485840e-01 -3.844348490238189697e-01 2.390510588884353638e-01 1.684223413467407227e-01 -1.229682005941867828e-02 -7.778168469667434692e-02
1.301722973585128784e-01 -9.467098861932754517e-03 7.446734607219696045e-02 2.782317623496055603e-02 1.499013323336839676e-02 5.882616639137268066e-01 6.864886730909347534e-03 1.910199522972106934e-01 1.615830212831497192e-01 1.335085928440093994e-01 1.982035785913467407e-01 -2.497560635674744844e-04 -4.548609256744384766e-02 -3.951899111270904541e-01 -1.640154719352722168e-01 1.312797218561172485e-01 1.592900604009628296e-01 1.603834778070449829e-01 -1.661607921123504639e-01 -1.588251590728759766e-01 1.335764527320861816e-01 1.027666404843330383e-01 1.487993746995925903e-01 1.205659192055463791e-02 8.754787966609001160e-03 -1.161047592759132385e-01 1.143790185451507568e-01 -1.216271221637725830e-01 2.062263190746307373e-01 -1.923021078109741211e-01 -1.685954481363296509e-01 -6.517729908227920532e-02
-2.554684877395629883e-01 1.328847110271453857e-01 9.446816891431808472e-02 -9.168212115764617920e-02 1.471008211374282837e-01 1.596466451883316040e-01 3.856232389807701111e-02 -3.404357284307479858e-02 1.369870752096176147e-01 -1.206448897719383240e-01 -5.193995684385299683e-02 -1.628019288182258606e-02 8.985469490289688110e-02 -7.072407752275466919e-02 2.181616127490997314e-01 -7.870966941118240356e-02 4.390692412853240967e-01 -7.461769878864288330e-02 -3.253642022609710693e-01 -3.649176955223083496e-01 -1.865398585796356201e-01 -1.825517714023590088e-01 -1.695980429649353027e-01 -1.291480008512735367e-02 1.432860344648361206e-01 -1.047525033354759216e-01 2.392597310245037079e-02 -2.521163225173950195e-01 1.696213483810424805e-01 -1.107144728302955627e-01 -8.215983211994171143e-02 -2.626397609710693359e-01
1.084237843751907349e-01 9.721418470144271851e-02 1.064421385526657104e-01 1.144751980900764465e-01 4.710411727428436279e-01 1.623467952013015747e-01 -1.223363876342773438e-01 9.518616646528244019e-02 7.219875603914260864e-02 4.367296397686004639e-02 -6.467404961585998535e-02 1.988492161035537720e-01 -3.058280609548091888e-02 -1.578644365072250366e-01 -2.810736000537872314e-01 5.291350558400154114e-02 2.057869136333465576e-01 -1.046232646331191063e-03 9.409066289663314819e-02 -1.823733747005462646e-01 -6.279323995113372803e-02 9.945604950189590454e-03 4.500854611396789551e-01 -5.091206356883049011e-02 2.860429584980010986e-01 1.285685151815414429e-01 -1.603562384843826294e-01 -3.210060000419616699e-01 7.438917236868292093e-05 4.582484066486358643e-02 -2.501266077160835266e-02 -9.249105118215084076e-03
-1.050334498286247253e-01 1.589549481868743896e-01 5.697906017303466797e-03 -8.114173077046871185e-03 1.098330095410346985e-01 1.251364201307296753e-01 1.101275682449340820e-01 1.514587849378585815e-01 9.506007283926010132e-02 2.792577631771564484e-02 -1.097586229443550110e-01 -6.095235794782638550e-02 9.483238309621810913e-02 -7.166527211666107178e-02 1.142492815852165222e-01 -4.099152386188507080e-01 2.734583914279937744e-01 -8.266028948128223419e-03 -2.911272943019866943e-01 -1.012412309646606445e-01 2.125612273812294006e-02 -3.184377551078796387e-01 -4.301728680729866028e-02 9.186699241399765015e-02 2.496968358755111694e-01 -4.312913119792938232e-01 -1.626061350107192993e-01 -2.569328248500823975e-01 1.942237317562103271e-01 1.244272068142890930e-01 -5.412558838725090027e-02 -3.277450799942016602e-02
-1.523598730564117432e-01 -8.657176047563552856e-02 7.435337454080581665e-02 -2.290562987327575684e-01 3.756154477596282959e-01 1.212571784853935242e-01 8.371974527835845947e-02 4.685807973146438599e-02 -1.144465878605842590e-01 8.568691462278366089e-02 -7.064445316791534424e-02 -1.673117578029632568e-01 1.568441838026046753e-01 -2.407944500446319580e-01 1.517880056053400040e-02 -3.917444031685590744e-03 1.195259541273117065e-01 1.939973980188369751e-01 -1.901473402976989746e-01 -1.221239417791366577e-01 -4.084210470318794250e-02 8.778952807188034058e-02 3.822649717330932617e-01 1.147160679101943970e-01 6.412120908498764038e-02 -3.592326939105987549e-01 2.429105527698993683e-02 -1.550191044807434082e-01 -3.000024259090423584e-01 2.284411340951919556e-03 -2.239256501197814941e-01 -2.011632174253463745e-01
-1.366155594587326050e-01 -7.535742968320846558e-02 -3.002559021115303040e-02 1.478120386600494385e-01 1.186800897121429443e-01 1.365882158279418945e-01 -3.064418397843837738e-02 9.025671333074569702e-02 1.897867470979690552e-01 3.094993531703948975e-02 3.867445588111877441e-01 1.303628683090209961e-01 1.989855766296386719e-01 6.558570265769958496e-02 9.865718334913253784e-02 -3.756786584854125977e-01 3.786317110061645508e-01 1.896909326314926147e-01 -1.560852676630020142e-01 -4.510786756873130798e-02 -1.366175264120101929e-01 9.790429472923278809e-02 8.123589213937520981e-04 3.099468350410461426e-01 7.897859066724777222e-02 3.886292129755020142e-02 4.307631775736808777e-02 -3.840486705303192139e-01 1.398871392011642456e-01 3.471598029136657715e-02 1.026524044573307037e-02 -6.883633881807327271e-02
1.342662721872329712e-01 -3.085287474095821381e-02 -1.896035671234130859e-01 -8.420358598232269287e-02 1.731047332286834717e-01 3.527402877807617188e-01 2.800907380878925323e-02 4.365747421979904175e-02 1.926044225692749023e-01 1.935653686523437500e-01 -1.563277244567871094e-01 3.402899205684661865e-01 1.638192236423492432e-01 -1.913628578186035156e-01 -1.836346238851547241e-01 1.369977593421936035e-01 1.888339407742023468e-02 -9.514938294887542725e-02 -1.140370368957519531e-01 -2.141771912574768066e-01 -1.021815016865730286e-01 1.099958717823028564e-01 3.110198080539703369e-01 3.468598052859306335e-02 8.614134043455123901e-02 -6.692203879356384277e-02 -8.311683684587478638e-02 -4.125803411006927490e-01 1.948649138212203979e-01 -1.403410919010639191e-02 4.859040305018424988e-02 -1.784107685089111328e-01
1.096790954470634460e-01 7.347770035266876221e-02 -5.056037008762359619e-02 2.496387511491775513e-01 -2.486313693225383759e-03 1.713819652795791626e-01 1.276047378778457642e-01 7.044350355863571167e-02 1.152865216135978699e-01 2.728689312934875488e-01 1.140595301985740662e-01 3.860826790332794189e-02 8.528172969818115234e-02 -5.719779059290885925e-03 9.649218060076236725e-03 -6.771987676620483398e-02 3.396764099597930908e-01 4.681223258376121521e-02 3.928100317716598511e-02 -1.227044984698295593e-01 1.434972733259201050e-01 -5.298551321029663086e-01 3.406735137104988098e-02 1.530785560607910156e-01 -1.286702789366245270e-02 -3.470322489738464355e-01 -1.437384188175201416e-01 -1.720045655965805054e-01 -3.829867392778396606e-02 -1.399011313915252686e-01 -2.575350403785705566e-01 -1.858219653367996216e-01
-2.519150674343109131e-01 1.059918701648712158e-01 2.944266796112060547e-01 4.813973978161811829e-02 -3.480587154626846313e-02 -1.376273781061172485e-01 1.483439654111862183e-01 4.199993796646595001e-03 -2.130417525768280029e-01 2.528846561908721924e-01 1.008004136383533478e-02 9.946218132972717285e-02 2.795682251453399658e-01 -1.000411063432693481e-01 4.013670980930328369e-02 -9.456475079059600830e-02 2.982646822929382324e-01 -1.071059107780456543e-01 -7.458959519863128662e-02 -1.434755325317382812e-01 -1.320905238389968872e-01 -3.175782859325408936e-01 1.479992736130952835e-02 4.820784628391265869e-01 1.673780232667922974e-01 2.242338843643665314e-02 6.881935894489288330e-02 -1.882456839084625244e-01 7.966845482587814331e-02 -6.643045693635940552e-02 -6.490341573953628540e-02 -1.220804452896118164e-01
-2.057839184999465942e-01 1.651071757078170776e-01 -4.000252112746238708e-02 -1.894456446170806885e-01 -2.100027725100517273e-02 8.922787383198738098e-03 7.310666143894195557e-02 2.772310674190521240e-01 1.716193109750747681e-01 -2.215090394020080566e-02 2.658878266811370850e-01 3.988897204399108887e-01 1.891718506813049316e-01 -1.656762659549713135e-01 1.319365575909614563e-02 -6.902585178613662720e-02 2.656161487102508545e-01 -1.139749307185411453e-02 -1.636912226676940918e-01 -5.226199328899383545e-02 -5.544257815927267075e-03 2.266772277653217316e-02 2.535950578749179840e-02 2.105810046195983887e-01 3.136312961578369141e-01 -3.043395876884460449e-01 1.128539219498634338e-01 -1.085047572851181030e-01 3.331375122070312500e-02 -1.991614997386932373e-01 -2.164420038461685181e-01 -1.827435791492462158e-01
6.401637103408575058e-03 -1.311544775962829590e-01 8.620966225862503052e-02 -2.630620263516902924e-02 4.050261974334716797e-01 1.618549823760986328e-01 1.117452085018157959e-01 -9.916231967508792877e-03 -7.275417447090148926e-02 1.808860450983047485e-01 1.922242790460586548e-01 1.236908361315727234e-01 3.386652469635009766e-01 5.298276990652084351e-02 -2.175381779670715332e-01 8.723719045519828796e-03 3.621550202369689941e-01 1.457750350236892700e-01 -1.122795697301626205e-02 -7.900992035865783691e-02 1.637641713023185730e-02 -2.029683291912078857e-01 3.892172276973724365e-01 1.017935052514076233e-01 -1.535334140062332153e-01 1.000933572649955750e-01 -1.283943355083465576e-01 -2.377725541591644287e-01 -3.125797212123870850e-02 -1.778121441602706909e-01 -1.215498968958854675e-01 2.387393824756145477e-02
-1.863494217395782471e-01 9.501195698976516724e-02 2.252538204193115234e-01 2.582267224788665771e-01 2.381081730127334595e-01 3.837515115737915039e-01 8.884562551975250244e-02 6.494482606649398804e-02 1.190829798579216003e-01 -2.126186788082122803e-01 2.346456646919250488e-01 8.690477907657623291e-02 -3.462976962327957153e-02 -6.174965575337409973e-02 -1.258832812309265137e-01 -1.442787796258926392e-01 2.188303321599960327e-01 -5.725084617733955383e-02 -1.382678747177124023e-01 -3.370547592639923096e-01 -2.031878083944320679e-01 3.350924700498580933e-02 4.063403978943824768e-02 1.183568909764289856e-01 3.012278079986572266e-01 8.076885342597961426e-02 -1.167159061878919601e-02 -1.576505005359649658e-01 -3.353292122483253479e-02 -7.755306363105773926e-02 2.344934642314910889e-01 -1.809605956077575684e-01
-2.276974730193614960e-02 5.942335352301597595e-03 1.227009370923042297e-01 -1.746925413608551025e-01 2.585373818874359131e-01 -8.920192718505859375e-03 -1.527250930666923523e-02 1.326930820941925049e-01 1.606796383857727051e-01 2.843461185693740845e-02 7.095500081777572632e-02 -4.517911747097969055e-02 3.369988203048706055e-01 -1.679713726043701172e-01 -2.141754180192947388e-01 -1.300996094942092896e-01 2.061716280877590179e-02 -1.003154292702674866e-01 -1.686971187591552734e-01 -5.043577030301094055e-02 -1.385630220174789429e-01 -2.402990460395812988e-01 2.535090446472167969e-01 3.810839951038360596e-01 -1.251103729009628296e-01 -2.487960755825042725e-01 1.267755329608917236e-01 -3.263435065746307373e-01 2.687039375305175781e-01 -1.550749540328979492e-01 -4.869492352008819580e-02 -6.448297947645187378e-02
-8.467379026114940643e-03 2.132205367088317871e-01 -5.495852231979370117e-02 6.233671307563781738e-02 2.021985501050949097e-01 1.487274914979934692e-01 4.865495488047599792e-02 6.241064518690109253e-02 1.848547108238562942e-04 2.282660156488418579e-01 1.399826854467391968e-01 3.083648681640625000e-01 1.657638996839523315e-01 1.530235856771469116e-01 -9.331248700618743896e-02 7.531319558620452881e-02 3.028657287359237671e-02 -6.460731476545333862e-02 2.419252134859561920e-02 -3.647512495517730713e-01 -1.922667771577835083e-01 -3.879037797451019287e-01 -1.060769706964492798e-01 -5.331766232848167419e-02 2.244960516691207886e-01 -6.835149228572845459e-02 -5.410934612154960632e-02 -2.868481874465942383e-01 -3.697474300861358643e-01 -1.131798513233661652e-02 1.133869737386703491e-01 -1.264943480491638184e-01
-7.799254357814788818e-02 4.615547135472297668e-02 -5.137181142345070839e-04 -1.494528949260711670e-01 1.224702224135398865e-01 -1.301133930683135986e-01 1.733324527740478516e-01 4.208662360906600952e-02 -4.755559377372264862e-03 -3.947263956069946289e-02 1.421698629856109619e-01 1.895242184400558472e-02 1.918156445026397705e-01 1.806048154830932617e-01 -2.392348945140838623e-01 -1.055228337645530701e-01 1.682750284671783447e-01 -2.503561973571777344e-01 -1.034167632460594177e-01 -4.680564701557159424e-01 1.900484412908554077e-01 -2.096227258443832397e-01 3.085514008998870850e-01 2.284759730100631714e-01 -8.905774354934692383e-02 -1.599371284246444702e-01 -1.727627217769622803e-01 -3.047925233840942383e-02 7.101968675851821899e-02 6.960625946521759033e-02 -2.039175629615783691e-01 -2.859799563884735107e-01
9.115930646657943726e-02 2.735682427883148193e-01 2.665494084358215332e-01 5.256363004446029663e-02 2.921434044837951660e-01 2.328594028949737549e-01 -5.785127356648445129e-02 -4.810950905084609985e-02 6.836617738008499146e-02 -8.187098056077957153e-02 -3.463209569454193115e-01 5.798886716365814209e-02 4.522269591689109802e-02 -1.016842722892761230e-01 -9.998916089534759521e-02 -2.780021913349628448e-02 5.610530450940132141e-02 8.926176279783248901e-02 -8.448627591133117676e-02 -2.299975603818893433e-01 -1.489507965743541718e-02 5.587560683488845825e-02 2.291677594184875488e-01 5.763222649693489075e-02 2.496181726455688477e-01 3.409198299050331116e-02 -2.280137538909912109e-01 -3.451748490333557129e-01 6.965417414903640747e-02 -1.231540814042091370e-01 -3.612872958183288574e-01 -1.564713269472122192e-01
-7.497628033161163330e-02 1.153923198580741882e-01 -8.512834087014198303e-03 -1.058496627956628799e-02 1.927682757377624512e-01 -1.545563489198684692e-01 2.378070354461669922e-01 -1.363390982151031494e-01 8.388685435056686401e-02 -1.206211838871240616e-02 1.302080005407333374e-01 2.840641140937805176e-02 2.529904246330261230e-01 -2.979214787483215332e-01 -2.214964106678962708e-02 4.538744178717024624e-05 7.991278544068336487e-03 -1.421104371547698975e-01 -2.444289028644561768e-01 -2.790333032608032227e-01 -1.458697319030761719e-01 -2.944212555885314941e-01 1.114544570446014404e-01 4.268077611923217773e-01 -8.065920323133468628e-02 -2.576113641262054443e-01 -8.458887785673141479e-02 -1.999382674694061279e-01 -1.934448927640914917e-01 -5.814152956008911133e-02 -9.321306645870208740e-02 1.912906318902969360e-01
-3.446866944432258606e-02 1.582102179527282715e-01 1.920326948165893555e-01 3.058538138866424561e-01 3.037582039833068848e-01 6.782182306051254272e-02 -2.281586080789566040e-02 -3.019987605512142181e-03 -1.531964540481567383e-01 -1.482677161693572998e-01 -1.043872013688087463e-01 3.430218668654561043e-03 8.811218291521072388e-02 -4.461689591407775879e-01 -4.596487805247306824e-02 -1.926509886980056763e-01 -9.979330003261566162e-02 9.670937806367874146e-02 -2.229374945163726807e-01 -2.362719327211380005e-01 -4.565298929810523987e-02 -5.674681067466735840e-02 1.616465747356414795e-01 -7.617364078760147095e-02 7.827705144882202148e-02 1.547872088849544525e-03 -1.315199136734008789e-01 -4.820175468921661377e-01 3.202565759420394897e-02 -2.684604749083518982e-02 -1.547046303749084473e-01 4.463788587599992752e-03
-9.403062611818313599e-02 3.054102361202239990e-01 1.127122435718774796e-02 -1.127977017313241959e-02 -2.800841927528381348e-01 -4.063765052706003189e-03 1.023337021470069885e-01 3.923583924770355225e-01 1.227756366133689880e-01 9.961769729852676392e-02 7.417266070842742920e-02 -1.604313552379608154e-01 1.698034554719924927e-01 -7.284355908632278442e-02 -2.670188248157501221e-01 -1.472947299480438232e-01 2.744253277778625488e-01 -4.058597143739461899e-03 -3.808955848217010498e-02 -3.808328509330749512e-01 1.207788810133934021e-01 -5.997733026742935181e-02 8.170863240957260132e-02 7.228220254182815552e-02 2.199040800333023071e-01 -1.262934207916259766e-01 -1.995763182640075684e-01 -2.049802392721176147e-01 1.076746284961700439e-01 -3.629366680979728699e-02 2.427174001932144165e-01 3.875233978033065796e-02
-5.161383002996444702e-02 5.765996128320693970e-02 -6.951142568141222000e-03 -1.195064559578895569e-01 1.787560284137725830e-01 -1.954934895038604736e-01 1.333891451358795166e-01 2.718356251716613770e-01 2.985735237598419189e-01 -1.528910845518112183e-01 3.026872687041759491e-02 2.151426672935485840e-01 3.095730245113372803e-01 6.688745319843292236e-02 3.446667268872261047e-02 -1.252955496311187744e-01 1.157591789960861206e-01 -8.582501113414764404e-02 -1.949720643460750580e-02 -2.338011562824249268e-01 3.882015645503997803e-01 -1.551483571529388428e-01 1.829095035791397095e-01 2.172225117683410645e-01 1.551263779401779175e-01 -1.266143918037414551e-01 -6.205768138170242310e-02 -2.030234485864639282e-01 2.128199636936187744e-01 -1.157041937112808228e-01 -2.555164098739624023e-01 -2.336851879954338074e-02
-8.620625361800193787e-03 -2.782772481441497803e-01 2.056187577545642853e-02 -3.552740439772605896e-02 -3.262552246451377869e-02 -6.369409151375293732e-03 -2.069604396820068359e-01 7.868348062038421631e-02 4.050459712743759155e-02 1.278459876775741577e-01 2.077822685241699219e-01 1.362359076738357544e-01 -5.816308036446571350e-02 -2.287359684705734253e-01 -2.146977931261062622e-03 2.372445352375507355e-02 3.555405512452125549e-02 2.289305254817008972e-02 -7.420278340578079224e-02 -2.200636118650436401e-01 -5.359194800257682800e-02 -2.784376144409179688e-01 1.562957018613815308e-01 7.105254381895065308e-02 1.865233480930328369e-01 -5.020085573196411133e-01 -1.823346018791198730e-01 -2.221696674823760986e-01 -2.658739984035491943e-01 -7.483003288507461548e-02 -3.819378837943077087e-02 -3.491840958595275879e-01
-1.122129485011100769e-01 3.396461158990859985e-02 5.832164734601974487e-02 -1.043852493166923523e-01 1.023379415273666382e-01 7.511213421821594238e-02 -3.291824832558631897e-02 2.417610585689544678e-02 2.087074816226959229e-01 1.193220987915992737e-01 -2.099892348051071167e-01 -3.038947284221649170e-02 3.295466601848602295e-01 -1.603097915649414062e-01 -1.749202376231551170e-03 -2.002591490745544434e-01 4.758764207363128662e-01 1.836380362510681152e-01 -2.293316870927810669e-01 -1.737574338912963867e-01 -2.490385174751281738e-01 -1.792533248662948608e-01 -5.092861130833625793e-02 1.137973889708518982e-01 2.244524657726287842e-01 -2.051010727882385254e-01 3.697106242179870605e-02 -4.855977743864059448e-02 9.178134799003601074e-02 -2.960309386253356934e-01 -1.626082509756088257e-01 7.496774196624755859e-02
-1.150851622223854065e-01 1.599122434854507446e-01 -5.442214757204055786e-02 1.304951161146163940e-01 -7.002713531255722046e-02 8.150878548622131348e-02 -6.116948649287223816e-02 4.293158352375030518e-01 1.166683807969093323e-01 1.432814598083496094e-01 -9.502837434411048889e-03 4.481159150600433350e-02 6.746974587440490723e-02 1.324178427457809448e-01 -2.101539224386215210e-01 -9.177973121404647827e-02 3.589054048061370850e-01 -1.484535820782184601e-02 1.273375749588012695e-01 -3.933417499065399170e-01 2.083709090948104858e-01 8.312026038765907288e-03 5.853823199868202209e-02 4.937791824340820312e-02 6.978382915258407593e-02 -2.579344809055328369e-01 -2.958543896675109863e-01 -3.321318328380584717e-01 -2.186681702733039856e-02 6.019280850887298584e-02 7.375146448612213135e-02 5.076214298605918884e-02
1.282582711428403854e-02 -8.468160033226013184e-02 -1.626854389905929565e-01 2.645417749881744385e-01 2.627691067755222321e-02 1.203403919935226440e-01 1.097469106316566467e-01 1.428068429231643677e-01 -2.092847228050231934e-02 1.184638738632202148e-01 -8.897581696510314941e-02 1.875239759683609009e-01 4.372070729732513428e-02 -3.852449730038642883e-02 2.124540060758590698e-01 -3.823669254779815674e-02 2.202056646347045898e-01 -5.353301018476486206e-02 7.244091480970382690e-03 -1.523215323686599731e-01 5.668190121650695801e-02 -5.000769495964050293e-01 1.214521378278732300e-01 2.691358923912048340e-01 1.612452566623687744e-01 -4.037093818187713623e-01 3.835451975464820862e-02 -1.569555699825286865e-01 7.461210340261459351e-02 -2.083061039447784424e-01 -2.013104110956192017e-01 -1.462880522012710571e-01
-1.892991364002227783e-01 -1.235289648175239563e-01 -1.305772960186004639e-01 -2.103785574436187744e-01 2.176150083541870117e-01 -4.923200700432062149e-03 -7.380743324756622314e-02 6.100159510970115662e-02 3.480848371982574463e-01 3.456493318080902100e-01 -2.471971884369850159e-02 6.399518251419067383e-02 2.809820771217346191e-01 -1.675787121057510376e-01 4.288788139820098877e-02 -9.686733037233352661e-02 1.961100250482559204e-01 1.785870492458343506e-01 -4.879201203584671021e-02 -4.594077765941619873e-01 -1.998559385538101196e-02 -1.507021300494670868e-02 1.411899179220199585e-01 1.876188069581985474e-01 1.004470139741897583e-01 -5.978710949420928955e-02 2.658719420433044434e-01 -1.237767860293388367e-01 -1.391236186027526855e-01 5.533219128847122192e-02 -5.724198371171951294e-02 -5.031285434961318970e-02
-1.765381246805191040e-01 -2.135488092899322510e-01 3.128241002559661865e-01 -4.966987669467926025e-02 -4.012641310691833496e-02 1.300714015960693359e-01 -1.492918189615011215e-02 2.012763619422912598e-01 3.273054659366607666e-01 -2.279405742883682251e-01 -1.698293983936309814e-01 7.557260990142822266e-02 -3.978197649121284485e-02 -8.255074918270111084e-02 9.264272451400756836e-02 -3.411557078361511230e-01 3.159854710102081299e-01 -1.076708436012268066e-01 -2.268109023571014404e-01 -1.622129231691360474e-01 -1.150208935141563416e-01 -2.003557235002517700e-01 -9.679268114268779755e-03 1.101149022579193115e-01 5.898737162351608276e-02 2.618717029690742493e-02 -1.236024200916290283e-01 -3.662596046924591064e-01 6.849700212478637695e-02 -1.130404695868492126e-01 -4.833984654396772385e-03 -1.037581339478492737e-01
2.521264255046844482e-01 8.052541315555572510e-02 8.263228088617324829e-02 9.124450385570526123e-02 1.489979922771453857e-01 2.130508571863174438e-01 -3.027348592877388000e-02 -1.959000341594219208e-02 1.557179838418960571e-01 -1.888525548565667123e-05 1.699243783950805664e-01 2.142332680523395538e-02 3.351590931415557861e-01 -2.737329602241516113e-01 -1.644865721464157104e-01 3.880947828292846680e-01 -1.592142321169376373e-02 7.567932456731796265e-02 -1.112806573510169983e-01 -2.735512852668762207e-01 -1.217746734619140625e-01 -2.353115677833557129e-01 2.483307719230651855e-01 2.865629084408283234e-02 -3.881912678480148315e-02 7.112635672092437744e-02 -9.806253761053085327e-02 -1.336809098720550537e-01 2.806237936019897461e-01 -1.627592742443084717e-01 -1.408722102642059326e-01 -2.058260887861251831e-01
1.799770742654800415e-01 1.654651202261447906e-02 1.034840196371078491e-01 2.063826918601989746e-01 9.343978017568588257e-02 1.071608662605285645e-01 3.911426663398742676e-02 -8.295552432537078857e-02 3.525126352906227112e-02 -1.716273650527000427e-02 -1.220627501606941223e-01 1.448790282011032104e-01 2.163704335689544678e-01 -1.172978654503822327e-01 -1.067748107016086578e-02 -2.422252297401428223e-01 4.196099638938903809e-01 -9.430577605962753296e-02 5.745765194296836853e-02 -2.166757285594940186e-01 5.955561250448226929e-02 -4.192759096622467041e-01 1.479279100894927979e-01 1.990711092948913574e-01 -3.292126953601837158e-02 -1.259228736162185669e-01 -2.976230978965759277e-01 -5.505202338099479675e-02 -7.628870755434036255e-02 4.096218571066856384e-02 -2.506506741046905518e-01 2.714333236217498779e-01
-1.172100845724344254e-02 1.694513857364654541e-01 2.665510177612304688e-01 -9.195966273546218872e-02 7.718793302774429321e-02 6.986156851053237915e-02 -2.021813988685607910e-01 3.042897954583168030e-02 1.162669286131858826e-01 1.652804613113403320e-01 4.551489651203155518e-02 -2.249003946781158447e-01 -4.984735697507858276e-02 -1.455468237400054932e-01 1.592451184988021851e-01 -1.992117464542388916e-01 4.394106566905975342e-01 6.820513308048248291e-02 -2.447674125432968140e-01 -3.130193650722503662e-01 2.848639711737632751e-02 -2.600932121276855469e-01 1.181141436100006104e-01 -8.109346032142639160e-02 1.338738948106765747e-01 1.750614610500633717e-03 -2.444301545619964600e-01 -2.760746777057647705e-01 -1.950008869171142578e-01 -7.449035346508026123e-02 1.115760430693626404e-01 4.770402237772941589e-02
-2.705951929092407227e-01 -2.691410854458808899e-02 1.904738508164882660e-02 1.222659200429916382e-01 2.973338067531585693e-01 1.925350278615951538e-01 8.296091109514236450e-02 -2.600044310092926025e-01 -1.087479218840599060e-01 2.162248492240905762e-01 4.172722250223159790e-02 1.918475031852722168e-01 3.595847636461257935e-02 -1.423757672309875488e-01 -7.638308405876159668e-02 -1.995949260890483856e-02 8.057441562414169312e-02 9.584262967109680176e-02 2.260348200798034668e-02 -2.986223697662353516e-01 2.094426602125167847e-01 -1.945086717605590820e-01 -4.285807162523269653e-02 6.127696018666028976e-03 1.922840923070907593e-01 -2.144322246313095093e-01 -2.777766585350036621e-01 -2.381537705659866333e-01 -2.924354374408721924e-01 6.124601233750581741e-03 5.940730497241020203e-02 -3.016660511493682861e-01
1.107864305377006531e-01 -8.527315407991409302e-02 1.742276102304458618e-01 -6.786018610000610352e-02 2.484181970357894897e-01 -3.997880965471267700e-02 1.916611790657043457e-01 3.066816180944442749e-02 -9.937352687120437622e-02 1.227777823805809021e-01 -1.774570904672145844e-02 1.110739782452583313e-01 -6.647833436727523804e-02 -2.676782310009002686e-01 1.100635528564453125e-01 -3.717209696769714355e-01 2.380561679601669312e-01 -7.909062504768371582e-02 -4.932206356897950172e-04 -2.120026051998138428e-01 2.715683579444885254e-01 -6.457751989364624023e-02 -8.205101825296878815e-03 2.562500834465026855e-01 -5.944516509771347046e-02 -2.787312269210815430e-01 -2.364558428525924683e-01 -2.654255926609039307e-01 -1.181025654077529907e-01 -1.224357485771179199e-01 5.692191794514656067e-02 -2.987618148326873779e-01
1.741308271884918213e-01 1.632028371095657349e-01 1.829912811517715454e-01 7.850120216608047485e-02 9.005872160196304321e-02 2.753470540046691895e-01 -4.484324902296066284e-02 2.572446465492248535e-01 1.969518661499023438e-01 5.578852444887161255e-02 1.539581269025802612e-01 1.110360845923423767e-01 2.528836131095886230e-01 -3.495758771896362305e-01 -9.866803884506225586e-02 2.122928798198699951e-01 -1.619102060794830322e-01 -1.664207726716995239e-01 -2.627871334552764893e-01 -2.069310247898101807e-01 1.451767235994338989e-01 1.165718678385019302e-02 9.134709089994430542e-02 -7.231513503938913345e-03 1.986736059188842773e-01 -7.861193269491195679e-02 -9.405325353145599365e-02 -6.789988279342651367e-02 3.058512806892395020e-01 -2.604037523269653320e-01 1.873503439128398895e-02 -1.272026449441909790e-01
-1.192289665341377258e-01 1.419364213943481445e-01 1.185014173388481140e-01 -3.163747116923332214e-02 1.166920661926269531e-01 -4.942253604531288147e-02 1.716565787792205811e-01 1.197343468666076660e-01 3.839259967207908630e-02 1.708739697933197021e-01 1.410992741584777832e-01 -1.839282959699630737e-01 -1.306192129850387573e-01 -4.974690452218055725e-02 7.866600155830383301e-02 -5.036117509007453918e-02 1.389061659574508667e-01 -3.427817821502685547e-01 -2.655670046806335449e-01 -2.279567718505859375e-01 1.925305426120758057e-01 -5.930236354470252991e-02 1.483446359634399414e-01 2.275682985782623291e-02 6.820058077573776245e-02 1.528693176805973053e-02 1.144974827766418457e-01 -1.916645616292953491e-01 1.047896742820739746e-01 -4.071334004402160645e-01 -3.034588098526000977e-01 -3.634732365608215332e-01
-1.788158565759658813e-01 -4.978743568062782288e-02 6.040793284773826599e-02 2.411790937185287476e-01 -1.302855759859085083e-01 -8.712133020162582397e-02 1.492365747690200806e-01 3.686094284057617188e-02 3.983733057975769043e-02 -1.424357295036315918e-01 2.679048776626586914e-01 1.038903072476387024e-01 4.634792357683181763e-02 -4.231473058462142944e-02 -5.129320174455642700e-02 -2.835248112678527832e-01 3.473773226141929626e-02 2.720833420753479004e-01 8.844115585088729858e-02 -3.101193904876708984e-01 2.083821892738342285e-01 -2.393668740987777710e-01 -5.293949320912361145e-02 -3.966677188873291016e-02 1.367137134075164795e-01 -1.630349010229110718e-01 -3.695688843727111816e-01 -3.890585005283355713e-01 3.760346397757530212e-02 -1.452462971210479736e-01 -5.695001035928726196e-02 -1.443523615598678589e-01
-6.559292785823345184e-03 1.294233500957489014e-01 1.486017405986785889e-01 -3.038437962532043457e-01 1.750300228595733643e-01 6.966890068724751472e-04 1.034227535128593445e-01 2.368549555540084839e-01 -1.027358993887901306e-01 9.520440548658370972e-02 -2.640780434012413025e-02 -1.946309655904769897e-01 -3.881064429879188538e-02 -1.993608474731445312e-01 1.473706364631652832e-01 -9.047422558069229126e-03 1.952526122331619263e-01 9.850114583969116211e-02 1.178706362843513489e-01 -5.241586565971374512e-01 -1.653509438037872314e-01 -1.112369373440742493e-01 5.524044483900070190e-02 -7.077687233686447144e-02 1.303417980670928955e-01 -2.941268980503082275e-01 2.022728882730007172e-02 -3.472479581832885742e-01 -1.118434444069862366e-01 -3.589954599738121033e-02 -1.580582261085510254e-01 -5.113629624247550964e-02
3.388927131891250610e-02 1.965918242931365967e-01 3.198914825916290283e-01 2.340785861015319824e-01 1.566226929426193237e-01 3.404870629310607910e-02 -2.644468545913696289e-01 1.287401933223009109e-02 -1.369958221912384033e-01 4.930869862437248230e-02 4.878982156515121460e-02 8.710460364818572998e-02 -1.534562557935714722e-01 -2.985613420605659485e-03 -9.157436341047286987e-02 9.470921009778976440e-02 1.475093215703964233e-01 8.232186734676361084e-02 -2.341412603855133057e-01 -4.476335346698760986e-01 -2.948042750358581543e-01 -4.619729518890380859e-02 2.106408029794692993e-01 1.386769413948059082e-01 2.385408431291580200e-01 -1.023672968149185181e-01 5.690781865268945694e-03 -3.156508505344390869e-01 -1.108520030975341797e-01 7.649741321802139282e-02 7.797563076019287109e-02 -8.697345852851867676e-02
4.303988814353942871e-02 6.998180598020553589e-02 6.423799693584442139e-02 -2.042665779590606689e-01 -1.623237738385796547e-03 2.019960433244705200e-01 -2.882019057869911194e-02 8.084385097026824951e-02 1.279419660568237305e-01 3.962019830942153931e-02 7.633110508322715759e-03 9.268731810152530670e-03 1.721244156360626221e-01 -5.069315060973167419e-02 9.646859019994735718e-02 -8.833484351634979248e-02 3.834827542304992676e-01 1.599862128496170044e-01 -3.804886639118194580e-01 -3.629195094108581543e-01 -1.819383949041366577e-01 -1.713942140340805054e-01 -1.293811351060867310e-01 1.300875246524810791e-01 3.054312765598297119e-01 -1.478143334388732910e-01 3.719003126025199890e-02 -2.798820147290825844e-03 1.242970675230026245e-01 -1.505187302827835083e-01 -3.612379133701324463e-01 3.788396716117858887e-02
1.400669291615486145e-02 1.220925897359848022e-01 -1.959627866744995117e-02 2.466949522495269775e-01 5.425277352333068848e-01 1.784617006778717041e-01 1.216376796364784241e-01 -7.682552933692932129e-02 -1.636961847543716431e-01 1.558873802423477173e-01 3.886479884386062622e-02 3.318243920803070068e-01 2.275950759649276733e-01 3.836371749639511108e-02 9.306089952588081360e-03 3.175185993313789368e-02 1.312518715858459473e-01 -7.514590770006179810e-02 -7.169336825609207153e-02 -2.921171784400939941e-01 -1.275663375854492188e-01 1.480756141245365143e-02 2.709962800145149231e-02 5.353908613324165344e-02 1.460617035627365112e-01 3.406737744808197021e-02 -9.683566540479660034e-02 2.976329810917377472e-02 4.189206287264823914e-02 -7.925283163785934448e-02 -1.183257699012756348e-01 -4.140730798244476318e-01
-9.531430155038833618e-02 1.121364627033472061e-02 -4.074065759778022766e-02 1.108020991086959839e-01 -5.296848341822624207e-02 -4.443673789501190186e-02 8.897927403450012207e-02 2.134137153625488281e-01 7.161521911621093750e-02 2.383747994899749756e-01 4.731557890772819519e-02 3.145290305837988853e-03 2.324803769588470459e-01 -2.010945975780487061e-01 2.668289840221405029e-01 -1.137503832578659058e-01 2.056805938482284546e-01 1.590297520160675049e-01 -4.387873113155364990e-01 -1.053696647286415100e-01 2.630316652357578278e-02 -6.582932919263839722e-02 1.152463778853416443e-01 -1.534871906042098999e-01 3.055234849452972412e-01 1.896792054176330566e-01 -4.997946321964263916e-02 -4.631001949310302734e-01 -3.204575041308999062e-03 3.458934649825096130e-02 4.053154587745666504e-02 -1.164349243044853210e-01
8.546204864978790283e-02 3.221102356910705566e-01 2.417511045932769775e-01 2.538586966693401337e-02 7.217809557914733887e-02 2.564123570919036865e-01 -6.000895425677299500e-02 5.055708810687065125e-02 1.813129149377346039e-02 -1.231013983488082886e-02 -1.636290103197097778e-01 2.614615261554718018e-01 1.632027626037597656e-01 -4.958576709032058716e-02 -2.445000410079956055e-02 -2.025713399052619934e-02 1.415986418724060059e-01 -8.248452842235565186e-02 -1.161947920918464661e-01 -2.384617775678634644e-01 1.996847689151763916e-01 1.842598468065261841e-01 2.923828959465026855e-01 1.448663622140884399e-01 3.418666720390319824e-01 1.131314486265182495e-01 1.888737082481384277e-02 -3.226877450942993164e-01 -3.511431068181991577e-02 1.383428368717432022e-02 -2.222639173269271851e-01 -2.540079355239868164e-01
2.053857035934925079e-02 -1.885271072387695312e-02 1.214573085308074951e-01 -1.407430320978164673e-01 2.728314101696014404e-01 4.705857858061790466e-02 1.965407729148864746e-01 7.690060138702392578e-02 2.026640176773071289e-01 3.457231521606445312e-01 -6.605439633131027222e-02 1.238932311534881592e-01 5.155618488788604736e-02 -4.977020919322967529e-01 1.659732013940811157e-01 -3.154708743095397949e-01 2.985143661499023438e-01 -5.640825256705284119e-03 2.349820174276828766e-02 -4.725892469286918640e-02 1.101283207535743713e-01 -1.652786582708358765e-01 3.923315554857254028e-02 -1.066311523318290710e-01 1.014843955636024475e-01 4.529748111963272095e-02 -1.087657958269119263e-01 -1.971267312765121460e-01 -5.696564540266990662e-02 -1.812052130699157715e-01 -1.442688107490539551e-01 1.466550827026367188e-01
4.159381613135337830e-02 1.869987249374389648e-01 2.368984222412109375e-01 -8.181786537170410156e-02 2.367787808179855347e-02 1.905521154403686523e-01 -6.048721820116043091e-02 9.633593261241912842e-02 9.597373008728027344e-02 1.589804142713546753e-01 2.454320639371871948e-01 1.678652465343475342e-01 2.960429489612579346e-01 9.162458777427673340e-02 -3.978297114372253418e-02 1.389778126031160355e-02 2.573480904102325439e-01 -1.379848122596740723e-01 -3.105697929859161377e-01 1.586450040340423584e-01 2.345558023080229759e-03 -2.770608663558959961e-01 1.378975361585617065e-01 7.434829324483871460e-02 1.229622587561607361e-01 -3.727602362632751465e-01 3.175676986575126648e-02 -2.887553572654724121e-01 -8.312585949897766113e-02 1.088861003518104553e-01 -2.167645394802093506e-01 -1.324773877859115601e-01
-8.514462411403656006e-02 3.211729601025581360e-02 4.053552448749542236e-02 -1.327902078628540039e-01 1.631885021924972534e-01 -7.561423350125551224e-03 1.133270096033811569e-02 4.256427884101867676e-01 2.387909404933452606e-02 1.617690324783325195e-01 1.383598595857620239e-01 -4.021629691123962402e-02 2.539600729942321777e-01 -2.061519324779510498e-01 -7.227189093828201294e-02 -3.014305839315056801e-03 5.167390108108520508e-01 -1.187115535140037537e-01 4.129389673471450806e-02 -1.239609867334365845e-01 -2.561329118907451630e-02 7.202414423227310181e-02 1.529192924499511719e-01 3.263544440269470215e-01 -1.639287918806076050e-02 -9.072469174861907959e-02 1.117707416415214539e-01 -5.952503904700279236e-02 -3.112105131149291992e-01 -1.421547085046768188e-01 1.693737655878067017e-01 -2.294475585222244263e-02
-1.774409562349319458e-01 -1.454544905573129654e-02 3.269666433334350586e-02 1.171028316020965576e-01 -1.702519357204437256e-01 2.196966856718063354e-01 -1.207195296883583069e-01 -3.879434987902641296e-02 1.326176077127456665e-01 -1.243520081043243408e-01 7.441327720880508423e-02 1.074436400085687637e-02 4.136110246181488037e-01 -1.505335271358489990e-01 1.448532193899154663e-01 -2.089921534061431885e-01 1.329699903726577759e-01 2.682913839817047119e-02 -1.778469830751419067e-01 -1.709950715303421021e-01 -1.261073350906372070e-01 5.389075726270675659e-02 3.673155009746551514e-01 1.951142996549606323e-01 2.827126979827880859e-01 -2.563750445842742920e-01 -1.514820158481597900e-01 7.039401680231094360e-02 -4.381782840937376022e-03 2.455188184976577759e-01 -1.813057661056518555e-01 -1.590528190135955811e-01
-8.462566137313842773e-02 4.102350026369094849e-02 3.287838399410247803e-01 2.453711181879043579e-01 2.473227232694625854e-01 5.632962659001350403e-02 -1.397118568420410156e-01 -1.177179962396621704e-01 1.088627427816390991e-01 -4.050130024552345276e-02 -1.300104856491088867e-01 1.232880204916000366e-01 3.592365235090255737e-02 -3.374729454517364502e-01 -2.634900212287902832e-01 -2.938702106475830078e-01 1.650307178497314453e-01 4.917924478650093079e-02 -9.811069816350936890e-02 -2.405772805213928223e-01 8.058615028858184814e-02 -1.002641022205352783e-01 -2.154003130272030830e-03 -1.256209611892700195e-01 9.158955654129385948e-04 -1.057891622185707092e-01 -7.155856490135192871e-02 -4.575227797031402588e-01 -1.140345335006713867e-01 5.871050059795379639e-02 -1.447223424911499023e-01 -1.266785562038421631e-01
-4.497023299336433411e-02 -1.488864421844482422e-01 7.590985298156738281e-02 -3.511495590209960938e-01 2.373568564653396606e-01 -2.307584285736083984e-01 6.624090601690113544e-04 5.383522715419530869e-03 1.953583955764770508e-01 1.237633898854255676e-01 -1.061404719948768616e-01 5.074398592114448547e-02 6.380518525838851929e-02 5.713075026869773865e-02 2.586049400269985199e-02 -2.306992262601852417e-01 3.132692277431488037e-01 -9.962885081768035889e-02 -2.252405434846878052e-01 -3.903389275074005127e-01 3.384066745638847351e-02 -1.208705827593803406e-01 3.183197379112243652e-01 -1.663195937871932983e-01 2.621375620365142822e-01 -8.843766152858734131e-02 -5.615900829434394836e-02 -1.565140485763549805e-01 7.046491652727127075e-02 -1.359544247388839722e-01 -8.378771692514419556e-02 -1.342124044895172119e-01
-2.619672715663909912e-01 -6.871868669986724854e-02 1.352984011173248291e-01 1.490686088800430298e-01 1.449327468872070312e-01 9.770376980304718018e-02 -2.373807691037654877e-02 -2.167919576168060303e-01 7.578946650028228760e-02 5.613201856613159180e-02 1.149141229689121246e-02 1.082718744874000549e-01 -1.183873135596513748e-02 -6.879100203514099121e-02 1.172611713409423828e-01 -7.087969779968261719e-02 2.270434051752090454e-01 1.859560161828994751e-01 -1.573580056428909302e-01 -3.028802871704101562e-01 1.845820993185043335e-01 -3.791227564215660095e-02 -1.815403401851654053e-01 1.568474173545837402e-01 2.012453675270080566e-01 -6.525661051273345947e-02 -4.350520670413970947e-01 -2.701221108436584473e-01 7.140343636274337769e-02 -2.784619629383087158e-01 -2.603848278522491455e-01 -1.024073734879493713e-01
-1.906505376100540161e-01 1.006984710693359375e-01 -2.413030266761779785e-01 -5.868759378790855408e-02 1.218902245163917542e-01 -1.266703307628631592e-01 4.156399518251419067e-02 2.989693284034729004e-01 2.835539281368255615e-01 -4.181700944900512695e-02 1.804928332567214966e-01 -2.300902456045150757e-02 4.620080590248107910e-01 3.830574918538331985e-03 -5.826505646109580994e-02 -1.057330071926116943e-01 -2.011035941541194916e-02 5.047975108027458191e-02 -2.295858860015869141e-01 -3.370820581912994385e-01 6.884314119815826416e-02 -1.622275263071060181e-01 2.400255650281906128e-01 1.721106320619583130e-01 2.169046737253665924e-02 -1.557815261185169220e-02 -2.450775653123855591e-01 -2.315329313278198242e-01 -3.508104011416435242e-02 9.985221177339553833e-02 2.753406576812267303e-02 -1.122852265834808350e-01
9.774360060691833496e-02 1.587398946285247803e-01 -4.208285734057426453e-02 8.647325634956359863e-02 2.023864686489105225e-01 2.948420345783233643e-01 -3.094056062400341034e-02 -3.990207612514495850e-02 2.036284059286117554e-01 4.312577471137046814e-02 1.010046824812889099e-01 5.200822278857231140e-02 1.448092311620712280e-01 -3.342468142509460449e-01 -1.394919604063034058e-01 2.952420711517333984e-01 8.771437406539916992e-02 -1.436265707015991211e-01 -1.568661481142044067e-01 -1.333504766225814819e-01 2.676752507686614990e-01 -1.426082998514175415e-01 1.209167763590812683e-01 3.032668493688106537e-02 1.789319217205047607e-01 -9.062771499156951904e-02 -1.032242923974990845e-01 -2.600905597209930420e-01 3.314235508441925049e-01 -3.247645497322082520e-01 -1.139549165964126587e-01 7.027731090784072876e-02
1.543823331594467163e-01 1.428755652159452438e-02 2.509306669235229492e-01 -5.097400397062301636e-02 2.748442292213439941e-01 2.260569483041763306e-01 6.906012445688247681e-02 2.503536641597747803e-01 1.216237097978591919e-01 8.072619885206222534e-02 5.382332019507884979e-04 -1.782453618943691254e-02 1.930578351020812988e-01 -3.365903198719024658e-01 3.336037322878837585e-02 -2.763175964355468750e-01 2.015985846519470215e-01 1.760711669921875000e-01 -3.217013776302337646e-01 -1.705410517752170563e-02 2.340772598981857300e-01 -1.948787569999694824e-01 3.578467294573783875e-02 -6.615499407052993774e-02 5.442824959754943848e-02 -1.333372294902801514e-01 -1.045899093151092529e-01 -2.820251882076263428e-01 -1.268755495548248291e-01 2.147557288408279419e-01 -1.771783456206321716e-02 1.380278170108795166e-01
-2.590951323509216309e-01 1.247269436717033386e-01 1.246997267007827759e-01 -3.046864084899425507e-02 3.709825575351715088e-01 1.946276575326919556e-01 -6.338698416948318481e-02 -1.257029175758361816e-02 3.920416533946990967e-02 -1.297042220830917358e-01 2.135605812072753906e-01 9.999063611030578613e-02 1.350336819887161255e-01 -1.870178282260894775e-01 -1.809178479015827179e-02 -4.303225502371788025e-02 3.144372701644897461e-01 1.180940419435501099e-01 -3.071256279945373535e-01 -2.523317337036132812e-01 -6.494744867086410522e-02 -8.041163533926010132e-02 6.909699738025665283e-02 -1.374843269586563110e-01 2.345032840967178345e-01 1.801391541957855225e-01 -2.041125148534774780e-01 1.181134954094886780e-02 -2.916509099304676056e-02 1.322751343250274658e-01 -2.379464805126190186e-01 -2.870734632015228271e-01
1.848953068256378174e-01 -2.071598470211029053e-01 -1.679375469684600830e-01 8.603683114051818848e-02 1.007647737860679626e-01 -7.489936053752899170e-02 8.857932686805725098e-02 2.281537652015686035e-01 1.163526475429534912e-01 2.221725136041641235e-02 1.985828727483749390e-01 1.674766093492507935e-01 1.472442299127578735e-01 -3.124778568744659424e-01 -5.931350588798522949e-02 -4.977735877037048340e-02 1.462435722351074219e-01 -2.459755726158618927e-02 -1.504305303096771240e-01 -1.151908189058303833e-01 -4.762115329504013062e-02 -3.836060464382171631e-01 -1.251961588859558105e-01 1.942063271999359131e-01 4.934034124016761780e-02 -4.343383014202117920e-01 -1.789366751909255981e-01 -1.709839999675750732e-01 -1.052330732345581055e-01 -7.148508727550506592e-02 -2.593163251876831055e-01 -9.124527126550674438e-02
1.022145673632621765e-01 2.016294188797473907e-02 2.637749314308166504e-01 -8.058146573603153229e-03 1.539787203073501587e-01 1.489288955926895142e-01 -1.624110639095306396e-01 4.434093236923217773e-01 1.165941432118415833e-01 -5.766025744378566742e-03 1.168901547789573669e-01 -1.872003227472305298e-01 2.448210418224334717e-01 -1.881173104047775269e-01 -2.074115425348281860e-01 -2.455958276987075806e-01 2.176407277584075928e-01 9.224401414394378662e-02 -2.941637039184570312e-01 -1.650331616401672363e-01 7.774710655212402344e-02 -2.411764487624168396e-02 1.089248657226562500e-01 -1.226256717927753925e-03 1.214566901326179504e-01 -4.765031859278678894e-02 2.081750892102718353e-02 -1.476628482341766357e-01 -2.162078917026519775e-01 -1.846925914287567139e-01 2.507029771804809570e-01 -1.360948234796524048e-01
-1.375613063573837280e-01 2.508475482463836670e-01 -1.294459309428930283e-02 -6.274104118347167969e-02 6.525493413209915161e-02 3.332906067371368408e-01 8.328481018543243408e-02 -2.122600004076957703e-02 1.422681510448455811e-01 -3.072467632591724396e-02 2.691282927989959717e-01 -6.689304858446121216e-02 8.792631328105926514e-02 6.094492599368095398e-02 -1.773928552865982056e-01 -2.826976776123046875e-01 1.736071109771728516e-01 -1.897679418325424194e-01 3.222630545496940613e-02 -3.989046216011047363e-01 -1.517184972763061523e-01 -2.685146629810333252e-01 -1.249190196394920349e-01 9.926124662160873413e-02 1.129515469074249268e-01 -8.624551445245742798e-02 1.072396636009216309e-01 -3.443894982337951660e-01 -1.665424108505249023e-01 2.093725502490997314e-01 -4.036062210798263550e-02 -2.514341380447149277e-03
5.407910066423937678e-05 -5.418913811445236206e-02 1.497447043657302856e-01 3.335634246468544006e-02 1.568057984113693237e-01 2.096834778785705566e-01 4.501629993319511414e-02 1.822168529033660889e-01 -3.691421449184417725e-02 3.388076648116111755e-02 1.106764376163482666e-01 6.590884178876876831e-02 2.112697958946228027e-01 -1.983743757009506226e-01 1.071713026612997055e-02 -4.203456640243530273e-01 6.415430456399917603e-02 2.920069694519042969e-01 -4.601618647575378418e-01 -2.655334770679473877e-01 2.742920219898223877e-01 -1.990714520215988159e-01 2.077204138040542603e-01 -4.095232486724853516e-02 1.706976592540740967e-01 -3.216272965073585510e-02 4.484323784708976746e-02 -4.412077367305755615e-02 -8.616548031568527222e-02 8.163729310035705566e-02 -8.550785481929779053e-02 5.463184416294097900e-02
-9.716017171740531921e-03 1.049966439604759216e-01 -1.913356333971023560e-01 1.021781712770462036e-01 1.346649676561355591e-01 3.496747910976409912e-01 1.923846453428268433e-01 5.353348702192306519e-02 9.857083857059478760e-02 2.403165400028228760e-01 4.170399159193038940e-02 1.538667827844619751e-01 2.572600962594151497e-03 -9.395954012870788574e-02 1.131752952933311462e-01 -1.543772667646408081e-01 3.350225985050201416e-01 5.832069087773561478e-03 1.377214789390563965e-01 -2.463624477386474609e-01 6.806565821170806885e-02 -4.236907660961151123e-01 -9.610521048307418823e-02 1.751837581396102905e-01 -3.238897770643234253e-02 -3.452027440071105957e-01 6.638360023498535156e-02 -1.735804975032806396e-01 -3.911302983760833740e-02 -1.023839861154556274e-01 -1.757419109344482422e-01 -9.762962162494659424e-02
-2.047365307807922363e-01 2.206805348396301270e-01 2.116623893380165100e-02 -1.344936788082122803e-01 4.749174416065216064e-02 2.428541034460067749e-01 -9.387633949518203735e-02 1.537529379129409790e-01 -2.264324342831969261e-03 1.722012311220169067e-01 2.862187922000885010e-01 1.913963109254837036e-01 2.226710468530654907e-01 -2.001094818115234375e-01 1.840209066867828369e-01 -1.905430704355239868e-01 1.138304397463798523e-01 7.092483341693878174e-02 -3.231238126754760742e-01 -1.587380468845367432e-01 -1.289126425981521606e-01 -1.703557521104812622e-01 7.310539949685335159e-04 7.197263091802597046e-02 3.543370068073272705e-01 -6.664744019508361816e-02 -3.218099772930145264e-01 3.399137035012245178e-02 -1.459241285920143127e-02 -1.082067042589187622e-01 -2.096349596977233887e-01 1.244246773421764374e-02
-9.186457097530364990e-02 1.354747116565704346e-01 1.825948804616928101e-01 1.918674260377883911e-01 1.961453445255756378e-02 9.501386433839797974e-02 1.281277686357498169e-01 3.573211282491683960e-02 7.417080551385879517e-02 7.178393751382827759e-02 5.119389668107032776e-02 -1.000004336237907410e-01 3.693079948425292969e-01 -5.199719592928886414e-02 7.218456268310546875e-02 -2.803490161895751953e-01 5.983749404549598694e-02 -1.427406519651412964e-01 -1.809811443090438843e-01 -3.079964220523834229e-01 -2.633654773235321045e-01 -2.377209365367889404e-01 -1.101741716265678406e-01 3.019117116928100586e-01 2.676813900470733643e-01 -1.252261996269226074e-01 1.522601693868637085e-01 -6.236693635582923889e-02 -3.013302087783813477e-01 8.796665072441101074e-02 1.010542139410972595e-01 -1.608832627534866333e-01
2.615624479949474335e-02 4.735317081212997437e-02 4.074320197105407715e-01 1.716468185186386108e-01 3.302043769508600235e-03 -7.490774616599082947e-03 -4.227298125624656677e-02 2.362610548734664917e-01 1.656748056411743164e-01 -1.466733664274215698e-01 -1.571375876665115356e-02 1.160432174801826477e-01 2.208032459020614624e-01 -6.451535224914550781e-02 -1.105521768331527710e-01 -1.338466554880142212e-01 2.722310125827789307e-01 1.157242581248283386e-01 -2.306677550077438354e-01 -4.285722374916076660e-01 -2.041893452405929565e-02 1.662236079573631287e-02 1.885800212621688843e-01 -1.731266081333160400e-01 8.770112693309783936e-02 2.974209375679492950e-02 -3.151649609208106995e-02 -1.853293627500534058e-01 -1.878086328506469727e-01 -6.554149836301803589e-02 2.729921042919158936e-01 -2.226850986480712891e-01
1.496177762746810913e-01 -2.054161131381988525e-01 -1.865169703960418701e-01 9.149442613124847412e-02 1.134800761938095093e-01 2.111363597214221954e-02 -9.436762332916259766e-02 1.959099918603897095e-01 1.491969227790832520e-01 8.872435986995697021e-02 2.601208388805389404e-01 4.234708845615386963e-02 -1.193207874894142151e-01 -3.426217436790466309e-01 -1.450309902429580688e-01 -7.268109917640686035e-02 1.157318353652954102e-01 -1.709385961294174194e-01 -9.101857990026473999e-02 -2.296139746904373169e-01 -1.609409302473068237e-01 -2.292943149805068970e-01 -5.733018368482589722e-02 2.154512517154216766e-02 4.537415504455566406e-01 -2.937969267368316650e-01 -1.364092677831649780e-01 -1.140706539154052734e-01 -1.514326333999633789e-01 -4.575279727578163147e-02 -1.038545519113540649e-01 -1.692329943180084229e-01
-1.823811084032058716e-01 1.793873161077499390e-01 1.952520571649074554e-02 3.457119464874267578e-01 9.572317451238632202e-02 3.456289470195770264e-01 3.569857776165008545e-02 4.684624820947647095e-02 6.957662105560302734e-02 -2.926580794155597687e-02 3.538814187049865723e-01 1.640318632125854492e-01 -5.461269244551658630e-02 -2.161933034658432007e-01 -1.213503815233707428e-02 3.520765155553817749e-02 1.358618736267089844e-01 -1.337763667106628418e-01 -2.718211412429809570e-01 -2.471856176853179932e-01 -2.331176251173019409e-01 1.116777956485748291e-01 3.774990886449813843e-02 5.160708911716938019e-03 2.365061454474925995e-02 -2.537511885166168213e-01 -1.965015679597854614e-01 -1.030523553490638733e-01 2.984183467924594879e-02 -1.468078196048736572e-01 1.520052552223205566e-01 -2.725497782230377197e-01
1.641434431076049805e-01 1.782016605138778687e-01 1.524663269519805908e-01 -9.370624087750911713e-03 1.314128488302230835e-01 1.582076698541641235e-01 1.166505739092826843e-01 -1.115072444081306458e-01 1.772615015506744385e-01 1.615501567721366882e-02 7.007957436144351959e-03 1.351991146802902222e-01 6.665875017642974854e-02 -3.521855473518371582e-01 -4.632711410522460938e-02 1.630629301071166992e-01 -9.008320420980453491e-02 -1.843615174293518066e-01 -9.771311283111572266e-02 -3.739252090454101562e-01 1.218651235103607178e-01 -1.726517379283905029e-01 2.841771841049194336e-01 6.239644810557365417e-02 3.176423013210296631e-01 -3.133780555799603462e-03 1.241524666547775269e-01 -7.424431294202804565e-02 3.013923466205596924e-01 -1.704212278127670288e-01 -1.044703572988510132e-01 -2.626662850379943848e-01
-1.848995238542556763e-01 -2.103055268526077271e-02 -3.122520167380571365e-03 -1.670278161764144897e-01 9.406532347202301025e-02 1.094543412327766418e-01 -3.779298812150955200e-02 1.380148380994796753e-01 -7.245796173810958862e-02 -2.662277407944202423e-02 -1.230065897107124329e-01 6.212843209505081177e-02 3.707362115383148193e-01 -9.663102030754089355e-02 -1.061386987566947937e-01 8.997030672617256641e-04 6.615543365478515625e-02 -2.547904849052429199e-01 -3.451748564839363098e-02 -4.151917695999145508e-01 -1.267114281654357910e-01 -6.544210761785507202e-02 2.007022351026535034e-01 -3.293071985244750977e-01 2.842423021793365479e-01 -2.720978856086730957e-01 -1.519896388053894043e-01 -2.257934957742691040e-01 -3.318058326840400696e-03 9.589046984910964966e-02 -1.179674938321113586e-01 2.217837423086166382e-01
-4.473372921347618103e-02 1.714930534362792969e-01 2.299502193927764893e-01 -2.031957060098648071e-01 7.978379726409912109e-02 1.707750558853149414e-01 7.103897631168365479e-02 1.683366894721984863e-01 1.524085700511932373e-01 2.593891322612762451e-01 2.556644976139068604e-01 2.046079188585281372e-01 4.307873174548149109e-02 4.030302166938781738e-02 -1.224808692932128906e-01 -1.288782656192779541e-01 1.978567242622375488e-01 -2.582892179489135742e-01 -3.846158087253570557e-01 1.190554127097129822e-01 -1.203833818435668945e-01 -9.029816091060638428e-02 1.181276813149452209e-01 1.791626773774623871e-02 3.870161175727844238e-01 -9.821260720491409302e-02 3.695133700966835022e-02 -2.797163128852844238e-01 1.075211912393569946e-01 -4.976487532258033752e-02 -9.353333711624145508e-02 7.729184627532958984e-02
-1.279330998659133911e-01 1.215480640530586243e-01 1.239515691995620728e-01 3.411419391632080078e-01 7.456091791391372681e-02 4.334615767002105713e-01 -1.558749121613800526e-03 5.182619392871856689e-02 -5.988450348377227783e-02 8.434613794088363647e-02 2.871311604976654053e-01 5.387192592024803162e-02 3.426857590675354004e-01 6.498531997203826904e-02 1.831066012382507324e-01 -1.469155848026275635e-01 -2.106288820505142212e-02 -5.990445986390113831e-02 -6.739791482686996460e-02 -8.987016975879669189e-02 -1.204322874546051025e-01 -1.204969063401222229e-01 3.597201406955718994e-01 -5.355072394013404846e-02 7.900545746088027954e-02 -8.427712321281433105e-02 -7.122248411178588867e-02 1.357204467058181763e-02 1.670663803815841675e-01 2.144221961498260498e-01 -2.144807875156402588e-01 -2.274476438760757446e-01
-1.525629907846450806e-01 1.439550966024398804e-01 1.740875542163848877e-01 -1.158277038484811783e-02 1.219870299100875854e-01 2.276644110679626465e-02 -1.563371531665325165e-02 2.548121511936187744e-01 8.904980868101119995e-02 1.571188867092132568e-01 2.677469849586486816e-01 2.934350371360778809e-01 3.024687767028808594e-01 2.596101351082324982e-02 1.993431597948074341e-01 -1.793445050716400146e-01 1.440683305263519287e-01 1.726168245077133179e-01 -1.168648228049278259e-01 -2.011184692382812500e-01 -2.505530118942260742e-01 -1.199548393487930298e-01 1.057272963225841522e-02 1.618883460760116577e-01 3.965775668621063232e-01 -1.148024722933769226e-01 -2.469178587198257446e-01 -5.799061805009841919e-02 1.847859025001525879e-01 -4.971772059798240662e-02 -1.046103015542030334e-01 -5.104389507323503494e-03
-7.185194641351699829e-02 9.611015021800994873e-02 2.441756986081600189e-02 1.437964886426925659e-01 2.755143940448760986e-01 3.094694018363952637e-01 -3.201112151145935059e-02 9.022665768861770630e-02 7.961586117744445801e-02 -1.452128589153289795e-01 -4.444480314850807190e-02 3.472685217857360840e-01 -1.549980044364929199e-01 -9.674821048974990845e-02 -6.721290200948715210e-02 -1.909261643886566162e-01 2.834670245647430420e-01 -1.351206898689270020e-01 -2.259181588888168335e-01 -3.489371240139007568e-01 -2.037647552788257599e-02 2.711337804794311523e-01 1.001280266791582108e-02 1.198307052254676819e-01 -3.471893444657325745e-02 1.065150368958711624e-03 -1.432614177465438843e-01 -1.614435464143753052e-01 -2.134198509156703949e-02 3.135061636567115784e-02 -2.642455399036407471e-01 -2.833304107189178467e-01
3.953726962208747864e-02 -7.465608417987823486e-02 9.011295437812805176e-02 3.669689968228340149e-02 1.121841445565223694e-01 2.508505880832672119e-01 1.934536397457122803e-01 1.848139762878417969e-01 1.613378375768661499e-01 -8.109617233276367188e-02 3.418740630149841309e-01 1.754926145076751709e-01 2.549788951873779297e-01 -3.109108805656433105e-01 -1.079582497477531433e-01 1.383591890335083008e-01 -2.953813076019287109e-01 -6.391269713640213013e-02 -2.295609563589096069e-01 -2.961272001266479492e-01 3.517830744385719299e-02 -2.902864292263984680e-02 1.215122193098068237e-01 5.183231085538864136e-02 -2.030391097068786621e-01 3.402669727802276611e-02 -7.122351974248886108e-02 -2.330223917961120605e-01 1.777873784303665161e-01 -1.078801155090332031e-01 -8.711622655391693115e-02 -2.443302571773529053e-01
3.713994100689888000e-02 2.927632033824920654e-01 -1.343158781528472900e-01 3.962298482656478882e-02 2.788010239601135254e-01 6.411911547183990479e-02 -2.177719026803970337e-01 7.357802987098693848e-02 1.838533878326416016e-01 2.700090110301971436e-01 1.561806350946426392e-01 -5.016532167792320251e-02 1.824681758880615234e-01 -2.441677823662757874e-02 7.436445355415344238e-02 -1.773145794868469238e-01 6.170398369431495667e-02 1.639689505100250244e-02 -2.262474149465560913e-01 -1.085064485669136047e-01 -2.321632057428359985e-01 -9.360839612782001495e-03 8.266435563564300537e-02 9.341280162334442139e-02 -2.139310538768768311e-02 -2.891036868095397949e-02 -1.817193329334259033e-01 -3.476178050041198730e-01 -8.580622076988220215e-02 -1.313584297895431519e-01 2.500524222850799561e-01 -4.186416864395141602e-01
-9.344788640737533569e-02 2.475393414497375488e-01 4.194219782948493958e-02 8.640582859516143799e-02 8.754400908946990967e-02 -2.324701100587844849e-01 3.013031370937824249e-02 1.624020934104919434e-01 2.212130427360534668e-01 2.870320975780487061e-01 3.451263532042503357e-02 -3.164727687835693359e-01 1.803386360406875610e-01 6.123245134949684143e-02 -1.915947645902633667e-01 -2.934820950031280518e-02 7.151812314987182617e-03 -3.359177410602569580e-01 -1.656562536954879761e-01 -3.193710744380950928e-01 -1.265066415071487427e-01 5.462235212326049805e-02 1.430065184831619263e-01 7.048143446445465088e-02 7.206027954816818237e-02 -2.452139109373092651e-01 3.717551380395889282e-02 -3.640699088573455811e-01 9.720475971698760986e-02 -9.177780896425247192e-02 -8.321194350719451904e-02 -1.203437298536300659e-01
-7.002713531255722046e-02 4.950365982949733734e-03 1.892158836126327515e-01 1.463674306869506836e-01 -1.721532493829727173e-01 1.721251904964447021e-01 -7.943994714878499508e-04 1.281676888465881348e-01 1.575091332197189331e-01 2.747335433959960938e-01 -9.451835649088025093e-05 4.679125919938087463e-02 3.734638690948486328e-01 3.766552358865737915e-02 -1.330764889717102051e-01 -1.437370032072067261e-01 1.917403340339660645e-01 -5.022228136658668518e-02 2.825718820095062256e-01 -4.494253396987915039e-01 -2.282690256834030151e-01 1.334766894578933716e-01 -8.096110820770263672e-02 1.270890142768621445e-02 1.439119428396224976e-01 -1.438767910003662109e-01 -2.519661188125610352e-01 -1.414136141538619995e-01 -5.378204956650733948e-02 -5.360244587063789368e-02 -2.256941497325897217e-01 3.253181651234626770e-02
-8.844971656799316406e-02 2.137282788753509521e-01 3.019432127475738525e-01 2.192846238613128662e-01 4.390777051448822021e-01 9.316004067659378052e-02 -8.993912488222122192e-02 -6.239941716194152832e-02 -8.348502218723297119e-03 -5.027516186237335205e-02 -9.135534614324569702e-02 2.715707011520862579e-02 1.920393854379653931e-01 -3.332557380199432373e-01 -1.284597814083099365e-01 -3.447068631649017334e-01 6.990020629018545151e-03 -4.014160484075546265e-02 -2.099566720426082611e-02 -1.535798758268356323e-01 4.084373940713703632e-04 -1.250772625207901001e-01 1.725977212190628052e-01 6.652541458606719971e-02 7.783228904008865356e-02 1.323235034942626953e-01 6.317721679806709290e-03 -3.877564072608947754e-01 -1.405871212482452393e-01 -1.231986433267593384e-01 -1.174972727894783020e-01 -2.426521480083465576e-02
1.432440429925918579e-01 1.783167570829391479e-01 -8.990428596735000610e-02 1.839671134948730469e-01 4.053488373756408691e-01 3.176316022872924805e-01 9.025804698467254639e-02 -2.569894790649414062e-01 8.553030341863632202e-02 3.016592562198638916e-02 1.584620326757431030e-01 8.653217554092407227e-02 2.335415333509445190e-01 -2.952214181423187256e-01 -5.310485512018203735e-02 -8.294330537319183350e-02 2.039907267317175865e-03 -3.786465153098106384e-02 -1.118370611220598221e-02 -3.804682791233062744e-01 -1.088238507509231567e-01 -6.770251691341400146e-02 -6.390989571809768677e-02 -6.389690190553665161e-02 1.508208662271499634e-01 7.421516627073287964e-02 -9.511692821979522705e-02 -8.753273636102676392e-02 -3.848786652088165283e-01 -5.070948973298072815e-02 -7.519526779651641846e-02 -4.376455023884773254e-02
-2.692930400371551514e-01 -7.774738222360610962e-02 4.794386029243469238e-02 1.268913745880126953e-01 9.585971385240554810e-02 -2.207436710596084595e-01 -1.766224578022956848e-02 1.377362906932830811e-01 3.799024522304534912e-01 1.385790109634399414e-01 -1.177710965275764465e-01 -1.305855512619018555e-01 3.092522025108337402e-01 -1.776609420776367188e-01 8.190245926380157471e-02 -1.112809404730796814e-01 -1.158043625764548779e-03 -3.495799005031585693e-02 -1.061296164989471436e-01 -3.001520633697509766e-01 4.194350913166999817e-02 -5.116127058863639832e-02 1.890853196382522583e-01 1.411136984825134277e-01 -1.198043152689933777e-01 -8.976282179355621338e-02 1.364647597074508667e-01 -3.211640417575836182e-01 9.316135942935943604e-02 5.965732783079147339e-02 -2.106177955865859985e-01 -3.488461375236511230e-01
-7.195933908224105835e-02 9.008185938000679016e-03 2.013029307126998901e-01 -2.567677991464734077e-03 4.235888719558715820e-01 -1.989481411874294281e-02 -4.414482042193412781e-02 9.465041756629943848e-02 1.168947443366050720e-01 4.700725525617599487e-02 -1.156859695911407471e-01 3.239507600665092468e-02 -7.613427937030792236e-02 -4.203289449214935303e-01 -2.033896744251251221e-01 -3.625570833683013916e-01 8.326259255409240723e-02 1.285836007446050644e-02 -4.319643229246139526e-02 -2.741432189941406250e-01 2.958075609058141708e-03 9.156642109155654907e-02 1.475734710693359375e-01 2.630018629133701324e-02 1.358139365911483765e-01 1.199571192264556885e-01 -1.042243316769599915e-01 -4.122619926929473877e-01 -2.059962749481201172e-01 -3.887618333101272583e-02 -6.530319154262542725e-02 3.219335153698921204e-02
-6.160679087042808533e-02 -1.631696075201034546e-01 3.122818470001220703e-01 1.608344763517379761e-01 -1.428182423114776611e-01 -6.144301034510135651e-03 2.701907455921173096e-01 1.450802087783813477e-01 8.846868574619293213e-02 -1.409835070371627808e-01 1.662540435791015625e-01 -1.472559571266174316e-02 8.977846801280975342e-02 -1.966164410114288330e-01 -2.626101672649383545e-01 -2.260263562202453613e-01 2.993747591972351074e-01 -1.668927371501922607e-01 9.293745458126068115e-02 -2.120599448680877686e-01 -1.457974463701248169e-01 8.663661032915115356e-02 -6.547657400369644165e-02 -1.100208312273025513e-01 4.769131541252136230e-02 -1.423639208078384399e-01 -1.866404116153717041e-01 -3.756581246852874756e-01 -4.198622703552246094e-02 -2.131526619195938110e-01 -1.835391074419021606e-01 1.172906830906867981e-01
1.929311901330947876e-01 -1.365791410207748413e-01 -1.509872823953628540e-01 1.000515148043632507e-01 1.127700507640838623e-02 4.601922035217285156e-01 4.095150530338287354e-02 6.089200824499130249e-02 2.202394753694534302e-01 3.044264949858188629e-02 2.011388540267944336e-01 2.062619030475616455e-01 -2.098761312663555145e-02 1.762303337454795837e-02 -7.369890064001083374e-02 5.850878730416297913e-02 -1.392286922782659531e-02 5.206641275435686111e-03 -1.660210490226745605e-01 -1.841842830181121826e-01 5.410567671060562134e-02 1.338780112564563751e-02 5.047758817672729492e-01 1.768383234739303589e-01 7.514855265617370605e-02 -1.191659942269325256e-01 -2.468004822731018066e-01 -2.667170763015747070e-01 -1.900260249385610223e-04 -1.534423381090164185e-01 -9.422087669372558594e-02 -1.295568048954010010e-01
1.687853187322616577e-01 -1.526260226964950562e-01 -2.778169512748718262e-01 1.713168770074844360e-01 1.319924145936965942e-01 5.421436205506324768e-02 -1.770179346203804016e-02 1.064869537949562073e-01 1.054063960909843445e-01 2.627979218959808350e-01 3.244740515947341919e-02 1.617592424154281616e-01 2.250103093683719635e-02 -6.478100270032882690e-02 1.255708485841751099e-01 -1.606428995728492737e-02 3.147135972976684570e-01 -1.919747889041900635e-01 -7.910199463367462158e-02 -2.134336680173873901e-01 -8.156750351190567017e-03 -3.242037296295166016e-01 2.623734436929225922e-02 2.016379684209823608e-01 2.004091888666152954e-01 -3.680096566677093506e-01 -1.308503448963165283e-01 -2.567451298236846924e-01 -9.015917032957077026e-02 1.619128137826919556e-02 -2.618360221385955811e-01 1.083295866847038269e-01
-5.747774988412857056e-02 -1.197301298379898071e-01 1.731418818235397339e-01 -1.178674399852752686e-01 3.602730333805084229e-01 -4.590797424316406250e-02 -2.205990068614482880e-02 1.086813304573297501e-02 1.466778814792633057e-01 1.734062284231185913e-01 2.337113767862319946e-01 2.221164703369140625e-01 2.365668714046478271e-01 1.409171149134635925e-03 -1.363966912031173706e-01 3.706492483615875244e-02 2.345405369997024536e-01 1.440778672695159912e-01 -2.609412372112274170e-01 -5.228280276060104370e-02 -1.126579642295837402e-01 -9.929524362087249756e-02 1.906931251287460327e-01 1.426533311605453491e-01 3.896898031234741211e-02 -1.967090647667646408e-03 9.022203087806701660e-02 -4.129133820533752441e-01 4.449740052223205566e-02 -3.998721539974212646e-01 -5.864052474498748779e-02 -5.624737218022346497e-02
-1.037390455603599548e-01 1.600701175630092621e-02 -9.611967951059341431e-02 1.151354536414146423e-01 -2.843636870384216309e-01 1.572942435741424561e-01 9.713251888751983643e-02 4.577083289623260498e-01 -7.614440470933914185e-02 1.156701054424047470e-02 2.095359712839126587e-01 -4.192984476685523987e-02 -4.061746224761009216e-02 2.370482124388217926e-02 -1.248096823692321777e-01 -2.412609457969665527e-01 4.020396247506141663e-02 2.548393979668617249e-02 4.445546865463256836e-02 -4.226718544960021973e-01 5.303260684013366699e-02 -2.500185668468475342e-01 4.386678803712129593e-03 -2.377647534012794495e-02 1.402109116315841675e-01 1.890259911306202412e-03 -1.756267808377742767e-02 -3.045713603496551514e-01 -4.263949766755104065e-02 -2.617920339107513428e-01 -9.405163675546646118e-02 -2.713414728641510010e-01
3.296140432357788086e-01 2.562518715858459473e-01 1.163034588098526001e-01 1.225773543119430542e-01 1.634170562028884888e-01 7.276564836502075195e-02 -8.380172401666641235e-02 2.699732407927513123e-02 6.274160742759704590e-02 -1.185518130660057068e-01 -1.077718567103147507e-02 1.955334693193435669e-01 1.470356881618499756e-01 -1.338842064142227173e-01 4.416538029909133911e-02 -1.385417431592941284e-01 2.490535229444503784e-01 1.399364471435546875e-01 3.935200348496437073e-02 -1.854922771453857422e-01 1.860144883394241333e-01 1.636622548103332520e-01 2.662391960620880127e-01 1.211167275905609131e-01 1.766959577798843384e-01 7.491183280944824219e-02 -9.091938287019729614e-02 -2.837891578674316406e-01 5.338087305426597595e-02 -6.974872946739196777e-02 -2.583807706832885742e-01 -4.192147850990295410e-01
-1.192290708422660828e-01 2.640498578548431396e-01 3.657097518444061279e-01 2.806093990802764893e-01 1.858420521020889282e-01 1.797862201929092407e-01 -1.208470389246940613e-01 1.441200077533721924e-01 -1.939388513565063477e-01 4.755838215351104736e-02 1.033046096563339233e-02 -1.007380336523056030e-02 3.671967238187789917e-02 -6.075605377554893494e-02 -1.813505887985229492e-01 -1.887132041156291962e-02 1.071388740092515945e-02 8.618795871734619141e-02 -1.359739005565643311e-01 -3.806825876235961914e-01 -2.737277448177337646e-01 -7.209553569555282593e-02 3.026281595230102539e-01 2.832523584365844727e-01 1.692643761634826660e-01 -8.129668422043323517e-03 2.343718335032463074e-02 -2.049833238124847412e-01 1.214175373315811157e-01 -1.015372127294540405e-01 5.230237916111946106e-02 3.182511404156684875e-02
4.423200711607933044e-02 2.513376474380493164e-01 -2.097088098526000977e-02 4.338254779577255249e-02 1.665443480014801025e-01 3.054310679435729980e-01 1.668651588261127472e-03 5.219554156064987183e-02 1.494390238076448441e-02 -2.302707135677337646e-01 -1.299853324890136719e-01 2.930834591388702393e-01 6.278137117624282837e-02 -1.100653633475303650e-01 -1.509276032447814941e-01 -6.235789135098457336e-02 3.952234983444213867e-01 -3.878170251846313477e-02 2.903144992887973785e-02 -2.316420227289199829e-01 2.080227993428707123e-02 2.335931956768035889e-01 2.431224286556243896e-01 8.410146087408065796e-02 5.673303082585334778e-02 -2.528134174644947052e-02 -2.104768455028533936e-01 -4.041242301464080811e-01 -4.760541766881942749e-02 1.646988987922668457e-01 -1.259878575801849365e-01 -1.410926282405853271e-01
-2.330268025398254395e-01 -2.029741108417510986e-01 8.254197239875793457e-02 -1.189415156841278076e-01 1.128552258014678955e-01 1.181045994162559509e-01 9.519616514444351196e-02 3.027900494635105133e-02 -9.563361853361129761e-02 -2.922478131949901581e-02 -1.098801493644714355e-01 2.036475539207458496e-01 4.513927400112152100e-01 3.018091805279254913e-02 4.221342131495475769e-02 2.661833725869655609e-02 1.147769317030906677e-01 -1.142701655626296997e-01 -1.370471119880676270e-01 -5.790627598762512207e-01 1.995303668081760406e-03 5.860957130789756775e-02 6.569051742553710938e-02 -2.463270574808120728e-01 2.179242819547653198e-01 -9.056699275970458984e-02 -5.954391881823539734e-02 -1.871684938669204712e-01 9.392501413822174072e-02 3.886504843831062317e-02 -8.718667551875114441e-03 1.507824808359146118e-01
6.857547163963317871e-02 9.834302961826324463e-02 1.495011895895004272e-01 8.444917388260364532e-03 8.246009796857833862e-02 1.299489140510559082e-01 1.318660378456115723e-01 7.949535548686981201e-02 8.418656885623931885e-02 -1.304597109556198120e-01 7.405482977628707886e-02 2.603279650211334229e-01 9.673070907592773438e-02 -3.599213063716888428e-01 -6.107675656676292419e-02 3.058997988700866699e-01 -7.009424269199371338e-03 -1.043002381920814514e-01 -3.902117013931274414e-01 -3.194592595100402832e-01 1.016827300190925598e-02 -2.260094434022903442e-01 1.357957273721694946e-01 -9.934610873460769653e-02 -3.918631747364997864e-02 -1.545583549886941910e-02 -5.167246609926223755e-02 -1.338165849447250366e-01 2.706319093704223633e-01 -7.247615605592727661e-02 -1.966866552829742432e-01 -3.130018711090087891e-01
5.655514821410179138e-02 -1.938956603407859802e-02 2.620829045772552490e-01 3.253382444381713867e-02 -5.154995620250701904e-02 5.015086499042809010e-04 8.553726598620414734e-03 1.790306866168975830e-01 1.859950423240661621e-01 -2.062266319990158081e-02 1.963657513260841370e-02 -4.639230296015739441e-02 7.875324040651321411e-02 -8.649729937314987183e-02 -1.608138829469680786e-01 1.100672315806150436e-02 4.713947474956512451e-01 -7.255122810602188110e-02 -3.251835107803344727e-01 -4.428876638412475586e-01 2.037584483623504639e-01 1.183837130665779114e-01 9.975344687700271606e-02 -1.084752008318901062e-01 9.225533902645111084e-02 -2.196649834513664246e-02 -1.454551219940185547e-01 -1.920686364173889160e-01 -5.247487500309944153e-02 -2.980019450187683105e-01 2.220965325832366943e-01 1.123226433992385864e-02
8.477733284235000610e-02 5.030660703778266907e-02 3.767769932746887207e-01 1.520686894655227661e-01 -3.485205024480819702e-02 1.072200536727905273e-01 3.769563138484954834e-02 9.597542136907577515e-02 1.001340225338935852e-01 -2.500604987144470215e-01 -6.045382842421531677e-02 6.953043490648269653e-02 2.922187149524688721e-01 -1.942195743322372437e-02 -1.387850642204284668e-01 -1.366812884807586670e-01 3.133689761161804199e-01 1.082269325852394104e-01 -1.959593445062637329e-01 -3.982319533824920654e-01 8.725948631763458252e-02 -1.255636066198348999e-01 1.200604289770126343e-01 -7.943308353424072266e-02 1.903419494628906250e-01 4.531380906701087952e-02 1.247527729719877243e-02 -2.704699337482452393e-01 -2.937111817300319672e-02 -1.502298265695571899e-01 3.253580927848815918e-01 -7.215161621570587158e-02
3.333608433604240417e-02 9.671055525541305542e-02 8.261770009994506836e-02 -9.310048818588256836e-02 2.741095125675201416e-01 -2.041217982769012451e-01 -2.437940984964370728e-02 1.879155188798904419e-01 1.706275492906570435e-01 2.667098641395568848e-01 1.241150870919227600e-01 -6.445899605751037598e-02 2.983563840389251709e-01 -1.659060418605804443e-01 -6.570229679346084595e-02 -5.354629084467887878e-02 -2.152095176279544830e-02 -5.604349821805953979e-02 -4.609199613332748413e-02 -3.668679893016815186e-01 -1.010217368602752686e-01 -7.129981368780136108e-02 1.154079809784889221e-01 2.333268225193023682e-01 -3.816623240709304810e-02 -2.534330487251281738e-01 2.286469936370849609e-01 -1.133695021271705627e-01 2.888659834861755371e-01 -1.739760786294937134e-01 1.320879906415939331e-01 -3.040655851364135742e-01
1.070593670010566711e-01 -1.212846953421831131e-02 -1.529182642698287964e-01 1.960479170083999634e-01 7.033495604991912842e-02 1.890143007040023804e-01 4.505763575434684753e-02 3.626214861869812012e-01 2.068741768598556519e-01 -2.154890596866607666e-01 -1.385618187487125397e-02 9.298602491617202759e-02 5.633196234703063965e-02 -1.160337626934051514e-01 -3.630048781633377075e-02 -3.836873546242713928e-02 -7.304229307919740677e-03 -2.192863225936889648e-01 -5.328048393130302429e-02 -3.969739973545074463e-01 -5.150575935840606689e-02 -1.719285100698471069e-01 3.413290977478027344e-01 -6.646651774644851685e-02 2.518235146999359131e-01 2.036610990762710571e-01 -2.283821627497673035e-02 -2.068565040826797485e-01 2.840932309627532959e-01 4.244662076234817505e-02 -9.046728163957595825e-02 -1.851349622011184692e-01
2.312028259038925171e-01 4.020065069198608398e-01 2.194722294807434082e-01 1.391769051551818848e-01 1.410269141197204590e-01 2.273299098014831543e-01 -1.374363154172897339e-01 1.101694479584693909e-01 1.159736216068267822e-01 6.284168362617492676e-02 -1.172860711812973022e-01 5.593074113130569458e-02 -1.462180912494659424e-01 -8.108479529619216919e-02 -9.716229140758514404e-02 -9.093741327524185181e-02 1.841436624526977539e-01 1.006263196468353271e-01 -8.300001174211502075e-02 -3.892051279544830322e-01 1.878407597541809082e-01 7.494798302650451660e-02 1.560762822628021240e-01 1.361201554536819458e-01 1.145841553807258606e-01 -1.510575506836175919e-02 -9.981924295425415039e-02 -2.086535841226577759e-01 -1.155168339610099792e-01 -1.408030241727828979e-01 -2.413329035043716431e-01 -3.006548583507537842e-01
1.073181182146072388e-01 -2.565942406654357910e-01 1.810530275106430054e-01 -1.433471739292144775e-01 2.318866848945617676e-01 9.009039402008056641e-02 1.626512594521045685e-02 1.922696828842163086e-01 2.760600447654724121e-01 3.112904727458953857e-01 -1.827401071786880493e-01 1.312427222728729248e-01 5.562913417816162109e-02 -1.038674563169479370e-01 -5.914914709137519822e-06 -4.024217724800109863e-01 2.449941933155059814e-01 3.462672606110572815e-02 5.942384898662567139e-02 -3.954277038574218750e-01 -1.301667001098394394e-02 -5.935495346784591675e-02 9.605078399181365967e-02 -1.127907112240791321e-01 3.170870244503021240e-03 1.793713122606277466e-01 2.676475979387760162e-02 -1.995380818843841553e-01 -1.099158450961112976e-01 -9.262598305940628052e-02 -1.366755962371826172e-01 -1.087452471256256104e-01
-1.282278001308441162e-01 6.282982230186462402e-02 3.244397044181823730e-02 -1.131182387471199036e-01 1.325216591358184814e-01 2.938838899135589600e-01 3.492411971092224121e-02 -5.684163048863410950e-02 1.181845664978027344e-01 -1.580885797739028931e-02 2.199337929487228394e-01 4.389797747135162354e-01 9.831848740577697754e-02 -8.392423391342163086e-02 -2.159850597381591797e-01 -2.798832058906555176e-01 2.395481169223785400e-01 1.518978476524353027e-01 -2.557198703289031982e-01 -4.386599361896514893e-01 -1.539143770933151245e-01 -3.245792910456657410e-02 9.492175281047821045e-02 -6.134919077157974243e-02 -2.840332873165607452e-02 1.793601661920547485e-01 -6.556497514247894287e-02 1.078265905380249023e-01 5.209725350141525269e-02 8.294717222452163696e-02 -1.373071223497390747e-01 -8.519199490547180176e-02
-2.374839223921298981e-02 7.612918317317962646e-02 -2.760983407497406006e-01 5.763668566942214966e-03 2.556553781032562256e-01 -9.167096763849258423e-02 -4.512596875429153442e-02 2.958731353282928467e-02 2.618962824344635010e-01 3.619858026504516602e-01 -2.917523263022303581e-03 -1.242712885141372681e-01 4.291490614414215088e-01 -2.454055398702621460e-01 -9.432426095008850098e-02 -9.385064186062663794e-05 1.381183117628097534e-01 -1.158618275076150894e-02 -5.486354604363441467e-02 -2.781610786914825439e-01 1.997166424989700317e-01 1.445457041263580322e-01 1.501791030168533325e-01 2.375208586454391479e-01 4.513952136039733887e-02 3.205984365195035934e-03 7.045411318540573120e-02 -2.078616619110107422e-01 -1.704007089138031006e-01 4.934225231409072876e-02 -2.243751585483551025e-01 -3.096414729952812195e-02
-2.811690568923950195e-01 2.531864307820796967e-02 3.033998981118202209e-02 2.639533579349517822e-01 1.630715876817703247e-01 -4.030565172433853149e-02 -1.130686625838279724e-01 -7.922880351543426514e-02 8.177004009485244751e-02 -2.486095391213893890e-02 5.544352158904075623e-02 5.719969049096107483e-02 2.873408198356628418e-01 4.485277831554412842e-02 -7.509952038526535034e-02 -1.183819174766540527e-01 5.148620158433914185e-02 -4.220052808523178101e-02 -2.189288288354873657e-01 -3.391028940677642822e-01 -1.066731512546539307e-01 -1.438990384340286255e-01 -1.750399321317672729e-01 3.530812859535217285e-01 2.378260791301727295e-01 5.727678909897804260e-02 3.287833034992218018e-01 -2.709840834140777588e-01 1.078754290938377380e-02 -1.596933603286743164e-01 -1.176243796944618225e-01 -2.213167697191238403e-01
-7.476793974637985229e-02 -1.255193799734115601e-01 7.625761441886425018e-03 -2.317642569541931152e-01 4.864458367228507996e-02 2.696792483329772949e-01 1.588426083326339722e-01 2.368941903114318848e-01 1.531842350959777832e-02 1.801827549934387207e-01 2.653716206550598145e-01 -2.310049161314964294e-02 1.183667331933975220e-01 3.664163500070571899e-02 -1.863864213228225708e-01 -2.243087999522686005e-02 2.311242371797561646e-01 -4.804122447967529297e-02 -9.318932145833969116e-02 -5.774870887398719788e-02 1.654867827892303467e-01 -2.204376608133316040e-01 3.946556746959686279e-01 -4.523903504014015198e-02 -1.649639457464218140e-01 -2.473832666873931885e-01 1.129902899265289307e-01 -2.840565741062164307e-01 -1.501723229885101318e-01 -3.270668387413024902e-01 -1.814098656177520752e-02 -3.069968894124031067e-02
-4.555615410208702087e-02 3.410985171794891357e-01 4.852345213294029236e-02 1.486914604902267456e-01 2.253283113241195679e-01 4.976048469543457031e-01 -2.670181393623352051e-01 -1.449287310242652893e-02 1.660605520009994507e-01 -1.113246455788612366e-01 9.988006949424743652e-02 1.508612036705017090e-01 1.063349246978759766e-01 8.010852150619029999e-03 2.128195576369762421e-02 -1.585405170917510986e-01 1.462251096963882446e-01 -3.008106350898742676e-02 -2.317788600921630859e-01 -2.139660716056823730e-01 -1.939314454793930054e-01 -1.530253794044256210e-02 2.168956995010375977e-01 8.709477633237838745e-02 8.564717322587966919e-02 -5.732581764459609985e-02 1.396887376904487610e-02 -9.763021022081375122e-02 1.409065574407577515e-01 1.950109563767910004e-02 -2.011111974716186523e-01 -2.868196964263916016e-01
-4.258520901203155518e-01 3.366946056485176086e-02 -8.788599818944931030e-02 2.512102723121643066e-01 1.215848252177238464e-01 5.001818388700485229e-02 4.878567066043615341e-03 3.271922469139099121e-01 2.440075278282165527e-01 9.656333923339843750e-02 1.623476594686508179e-01 1.004881337285041809e-01 2.297411113977432251e-01 1.314841657876968384e-01 5.954410508275032043e-02 -2.494639158248901367e-01 2.897517383098602295e-02 -2.297498881816864014e-01 -2.573827505111694336e-01 -1.393086463212966919e-01 -1.256697475910186768e-01 -1.504461281001567841e-02 1.668074727058410645e-01 3.006699085235595703e-01 7.797747105360031128e-02 1.160036865621805191e-02 3.462915122509002686e-02 -2.458289116621017456e-01 1.174999680370092392e-02 -1.798767298460006714e-01 2.868044376373291016e-02 -8.044186979532241821e-02
1.115423589944839478e-01 -1.041081398725509644e-01 3.640452623367309570e-01 1.010911464691162109e-01 -2.588109236967284232e-05 -1.043587774038314819e-01 2.296066731214523315e-01 1.002876386046409607e-01 9.491872042417526245e-02 -1.306230276823043823e-01 -1.427119821310043335e-01 9.542468190193176270e-02 2.165795117616653442e-01 -1.269131451845169067e-01 5.838725715875625610e-02 -4.753998294472694397e-02 3.650869131088256836e-01 -9.307550266385078430e-03 -1.152752339839935303e-01 -4.103749096393585205e-01 -1.616935245692729950e-02 -1.628464013338088989e-01 2.520667016506195068e-01 2.862410843372344971e-01 4.599417746067047119e-02 1.399619281291961670e-01 2.253947779536247253e-03 -6.178955361247062683e-02 -2.244762927293777466e-01 -1.927223503589630127e-01 1.855112910270690918e-01 3.577432036399841309e-02
-1.127054542303085327e-01 1.366219222545623779e-01 1.096223071217536926e-01 -1.423738747835159302e-01 1.876479089260101318e-01 -6.660216301679611206e-02 4.584605097770690918e-01 9.738205373287200928e-02 1.783863008022308350e-01 2.175062522292137146e-02 5.672343447804450989e-02 -2.378298714756965637e-02 1.415930539369583130e-01 -2.375379055738449097e-01 -3.041729703545570374e-02 -2.113125083269551396e-04 -1.142658293247222900e-01 -5.128315463662147522e-02 -1.186782419681549072e-01 -4.490604996681213379e-01 -1.548484116792678833e-01 -1.486525088548660278e-01 1.351025654003024101e-03 -2.007556147873401642e-02 8.355200290679931641e-02 -2.133256196975708008e-01 2.080113068222999573e-02 3.802746161818504333e-02 2.180756777524948120e-01 -2.125916481018066406e-01 -1.521968543529510498e-01 -3.396482765674591064e-01
-1.693712770938873291e-01 7.771199941635131836e-02 1.270840223878622055e-02 2.591348290443420410e-01 -2.110322266817092896e-01 1.733430102467536926e-02 1.544667184352874756e-01 9.584397077560424805e-02 9.194646961987018585e-03 1.866666972637176514e-01 1.686263130977749825e-03 -6.859011203050613403e-02 1.230375096201896667e-01 -2.852755188941955566e-01 -2.958618700504302979e-01 -4.950007423758506775e-02 2.068034261465072632e-01 -4.484064504504203796e-02 1.381420046091079712e-01 -3.487905561923980713e-01 -2.711346149444580078e-01 -2.947252690792083740e-01 -1.730700768530368805e-02 -1.781898140907287598e-01 1.717694103717803955e-01 6.233540177345275879e-02 -1.516502499580383301e-01 -1.314188688993453979e-01 1.590685397386550903e-01 -1.151230186223983765e-01 -2.676161825656890869e-01 -1.793354749679565430e-01
-2.420106381177902222e-01 5.400181934237480164e-02 -1.150643453001976013e-02 6.211904436349868774e-02 5.224846005439758301e-01 2.508974075317382812e-01 2.647754549980163574e-01 4.422897845506668091e-02 4.812461510300636292e-02 1.912992894649505615e-01 1.978761702775955200e-02 1.547376960515975952e-01 2.690618932247161865e-01 -7.108165323734283447e-02 -1.043635904788970947e-01 -2.640718221664428711e-01 -9.367880225181579590e-02 9.276940673589706421e-02 -7.861055200919508934e-04 -8.503416925668716431e-02 -1.138912588357925415e-01 1.190984621644020081e-01 2.934629023075103760e-01 1.921478360891342163e-01 2.048686593770980835e-01 -1.355324387550354004e-01 -6.802085787057876587e-02 -9.747417271137237549e-02 -6.802616268396377563e-02 -1.520363539457321167e-01 -8.960325270891189575e-02 -1.419592350721359253e-01
-4.119421914219856262e-02 1.453849524259567261e-01 2.534502446651458740e-01 -2.184677571058273315e-01 2.230107635259628296e-01 2.887696623802185059e-01 1.056251227855682373e-01 7.142598181962966919e-02 1.114445254206657410e-01 -1.876145415008068085e-02 3.047888725996017456e-02 3.208979964256286621e-01 9.580727666616439819e-02 -3.662053868174552917e-02 1.231169980019330978e-02 -2.141415327787399292e-01 1.107371449470520020e-01 9.212588518857955933e-02 -2.240914702415466309e-01 -3.065035045146942139e-01 -1.663478910923004150e-01 -7.365881651639938354e-02 -2.415708750486373901e-01 9.126271307468414307e-02 2.515527047216892242e-02 8.475597202777862549e-02 -3.495214283466339111e-01 -1.749381273984909058e-01 3.774825111031532288e-02 -6.722399592399597168e-02 -9.690093994140625000e-02 -3.193807601928710938e-01
1.259507089853286743e-01 5.572309717535972595e-02 -5.340195074677467346e-02 -4.056457430124282837e-03 3.296117484569549561e-01 -2.393905539065599442e-03 -1.282704472541809082e-01 -1.177284717559814453e-01 -2.082776129245758057e-01 -7.751610130071640015e-02 4.245131015777587891e-01 1.571903824806213379e-01 5.188495293259620667e-02 -9.045211970806121826e-02 6.787343323230743408e-02 2.795249968767166138e-02 1.127191931009292603e-01 1.328694075345993042e-01 -2.361391484737396240e-01 -2.579191923141479492e-01 -1.294836401939392090e-02 2.513731420040130615e-01 3.291172385215759277e-01 1.223037764430046082e-01 1.973725557327270508e-01 6.821373850107192993e-02 -1.339787095785140991e-01 -2.981322407722473145e-01 2.342059612274169922e-01 -9.118262678384780884e-02 6.194760650396347046e-02 1.091208904981613159e-01
-1.707773208618164062e-01 3.198069930076599121e-01 -4.001627117395401001e-02 3.677121177315711975e-02 1.017718613147735596e-01 -4.873961582779884338e-02 -4.884371533989906311e-02 9.497847408056259155e-02 -1.685643568634986877e-02 -2.217953801155090332e-01 1.868651956319808960e-01 1.641313731670379639e-01 3.069323003292083740e-01 -1.160025596618652344e-01 -2.050758898258209229e-01 -1.024624332785606384e-01 -6.879116594791412354e-02 1.964842230081558228e-01 -9.199604392051696777e-02 -2.821856141090393066e-01 -8.901946991682052612e-02 -1.227544769644737244e-01 1.771924644708633423e-01 2.806946039199829102e-01 -4.997427016496658325e-02 -1.191055849194526672e-01 7.677897065877914429e-02 -4.140655100345611572e-01 1.010501235723495483e-01 -3.062992095947265625e-01 -2.215930446982383728e-02 -8.216783404350280762e-02
1.365754157304763794e-01 -1.504338383674621582e-01 2.475045025348663330e-01 -5.409360397607088089e-03 2.518929839134216309e-01 3.003955185413360596e-01 -4.246874153614044189e-02 2.416040748357772827e-01 2.494969964027404785e-01 -5.871776491403579712e-02 2.321702986955642700e-01 -1.630039326846599579e-02 8.983419975265860558e-04 -1.799489706754684448e-01 6.319356709718704224e-02 -3.442135751247406006e-01 2.650675177574157715e-01 -9.391290694475173950e-02 -1.468000859022140503e-01 5.763589404523372650e-03 1.798385679721832275e-01 -1.249187141656875610e-01 2.163733728229999542e-02 1.008636280894279480e-01 -1.349425166845321655e-01 -2.185382246971130371e-01 -9.971412271261215210e-02 -1.954557150602340698e-01 6.202482152730226517e-03 -2.945029735565185547e-01 -1.938030123710632324e-01 1.055683419108390808e-01
8.391707390546798706e-02 -7.584290206432342529e-02 2.579555809497833252e-01 2.611574232578277588e-01 1.689777225255966187e-01 2.878028452396392822e-01 8.696386590600013733e-03 1.452419608831405640e-01 1.324231028556823730e-01 8.743862807750701904e-02 -4.008343815803527832e-02 7.091350853443145752e-02 -1.309037655591964722e-01 -9.630440175533294678e-02 -1.410894244909286499e-01 -2.480052560567855835e-01 -1.224090829491615295e-01 -2.936628088355064392e-02 -1.376988440752029419e-01 3.054383397102355957e-02 -1.859428174793720245e-02 8.837991952896118164e-02 9.381201118230819702e-02 5.207102745771408081e-02 1.372200250625610352e-01 -3.088791668415069580e-02 -1.090288460254669189e-01 -4.712497591972351074e-01 2.175537198781967163e-01 -1.762644946575164795e-01 -1.476798802614212036e-01 -4.134036004543304443e-01
-6.571538746356964111e-02 2.328427135944366455e-01 1.076842695474624634e-01 -1.224191784858703613e-01 6.463433802127838135e-02 1.954160444438457489e-02 -4.691132158041000366e-02 1.684034913778305054e-01 8.107002824544906616e-02 1.586004346609115601e-01 3.038390278816223145e-01 2.069685161113739014e-01 2.550729513168334961e-01 2.993223257362842560e-02 1.390520781278610229e-01 1.460079401731491089e-01 1.671109944581985474e-01 -1.917087882757186890e-01 2.375707775354385376e-02 5.893335863947868347e-02 1.061798706650733948e-01 -1.764183863997459412e-02 2.096390128135681152e-01 2.411858364939689636e-02 2.218597233295440674e-01 -3.637908399105072021e-01 -2.796022891998291016e-01 -3.304826319217681885e-01 1.561574041843414307e-01 4.069870337843894958e-02 -2.921715974807739258e-01 -3.274141252040863037e-02
3.316393494606018066e-02 -1.178491190075874329e-01 4.186178743839263916e-02 7.314822822809219360e-02 -4.692539945244789124e-02 4.473759606480598450e-02 2.537364512681961060e-02 1.042564585804939270e-01 -9.423087537288665771e-02 -2.581335045397281647e-02 -1.829627007246017456e-01 1.603476004675030708e-03 3.097048699855804443e-01 -2.080601751804351807e-01 7.000189274549484253e-02 -2.283578962087631226e-01 3.963197469711303711e-01 -1.537033021450042725e-01 -3.358846902847290039e-02 -2.155342549085617065e-01 5.506617203354835510e-02 -3.459014296531677246e-01 1.886425465345382690e-01 3.478249907493591309e-01 1.775286048650741577e-01 -2.217520177364349365e-01 1.007749438285827637e-01 -2.135904729366302490e-01 5.944475904107093811e-02 3.061446920037269592e-02 -1.708223968744277954e-01 2.127699255943298340e-01
-7.082463055849075317e-02 7.314778119325637817e-02 5.015298724174499512e-02 2.606469951570034027e-02 -6.001245975494384766e-02 6.603238731622695923e-02 -7.442604005336761475e-02 6.017515063285827637e-01 2.527480386197566986e-02 2.288256436586380005e-01 1.279271245002746582e-01 1.077789366245269775e-01 2.578637599945068359e-01 2.186223566532135010e-01 -4.307484626770019531e-02 4.704049229621887207e-02 1.608897000551223755e-01 -1.047533899545669556e-01 -8.296734839677810669e-02 -2.986503243446350098e-01 1.081846058368682861e-01 -1.225421577692031860e-01 -1.595551371574401855e-01 1.150623336434364319e-01 1.960230469703674316e-01 -1.180605962872505188e-01 -2.221462577581405640e-01 -2.611687481403350830e-01 -5.300794541835784912e-02 2.457930520176887512e-02 -1.845695674419403076e-01 7.576305419206619263e-02
2.772597670555114746e-01 4.696745425462722778e-02 3.945491090416908264e-02 3.275437653064727783e-02 3.462338149547576904e-01 -1.729012280702590942e-02 1.503734141588211060e-01 1.128129065036773682e-01 -8.188930340111255646e-03 1.051359847187995911e-01 1.025786772370338440e-01 7.685942947864532471e-02 -2.842863090336322784e-02 2.858995459973812103e-02 8.202432096004486084e-02 -1.927653700113296509e-01 1.996832638978958130e-01 8.323631435632705688e-02 -2.901738882064819336e-01 -3.913308680057525635e-01 -2.444110810756683350e-01 1.215060725808143616e-01 -1.856025755405426025e-01 1.554813683032989502e-01 1.161716599017381668e-02 -1.963100731372833252e-01 1.134299766272306442e-02 6.868086755275726318e-02 -7.052454352378845215e-02 -4.314699769020080566e-01 -1.614634990692138672e-01 -1.082540377974510193e-01
-1.674117445945739746e-01 1.996044665575027466e-01 1.109085381031036377e-01 7.322771847248077393e-02 1.677505075931549072e-01 -8.302760124206542969e-02 -9.774594753980636597e-02 1.924859136343002319e-01 -1.956311166286468506e-01 -8.594063669443130493e-02 2.516345120966434479e-03 1.504409164190292358e-01 4.815821647644042969e-01 -6.113004684448242188e-02 8.023552596569061279e-02 -5.883200839161872864e-02 2.147294767200946808e-02 -2.281251549720764160e-01 -2.065860778093338013e-01 -3.633022010326385498e-01 -1.678159534931182861e-01 1.212569177150726318e-01 -1.452986598014831543e-01 -1.990509331226348877e-01 2.147409170866012573e-01 -3.723578155040740967e-02 -1.265067309141159058e-01 -2.806206047534942627e-01 7.290883362293243408e-02 -1.827947795391082764e-01 1.400197856128215790e-02 -8.385436981916427612e-02
-9.298300743103027344e-02 3.402923941612243652e-01 3.128582984209060669e-02 -1.771388053894042969e-01 1.358056962490081787e-01 -9.965533018112182617e-02 5.361173301935195923e-02 2.174625406041741371e-03 2.052459865808486938e-01 1.588108092546463013e-01 3.623504638671875000e-01 2.391264773905277252e-02 2.404987439513206482e-02 -2.146222442388534546e-01 3.491288051009178162e-02 -1.274518072605133057e-01 -2.106591761112213135e-01 -8.322990685701370239e-02 -1.291271746158599854e-01 -3.906648457050323486e-01 -6.621558964252471924e-02 -3.322485983371734619e-01 1.516775637865066528e-01 3.072294890880584717e-01 8.445566520094871521e-03 -8.005813509225845337e-02 -4.333939030766487122e-02 -1.767848283052444458e-01 1.309139132499694824e-01 -2.314728684723377228e-02 8.080007135868072510e-02 -1.790048331022262573e-01
-2.039391547441482544e-01 2.301969528198242188e-01 2.841844558715820312e-01 3.941459208726882935e-02 -4.045921564102172852e-02 2.298664152622222900e-01 -1.252200901508331299e-01 1.882627308368682861e-01 2.957375049591064453e-01 -1.014736890792846680e-01 -2.434427663683891296e-02 -1.707531064748764038e-01 2.580476999282836914e-01 -8.147177845239639282e-02 3.129751980304718018e-01 -8.570746332406997681e-02 1.486735194921493530e-01 8.826368302106857300e-02 -1.655592918395996094e-01 -9.910358488559722900e-02 -1.822339594364166260e-01 -2.433269619941711426e-01 3.308104872703552246e-01 6.473194062709808350e-02 7.331886887550354004e-02 -1.248864457011222839e-01 -1.842024028301239014e-01 -4.246614873409271240e-02 -8.657319098711013794e-02 7.779640704393386841e-02 -2.166182398796081543e-01 -1.453543007373809814e-01
-2.388089001178741455e-01 5.635140463709831238e-03 1.947815120220184326e-01 -7.451003044843673706e-02 2.954218089580535889e-01 1.523130834102630615e-01 1.268055737018585205e-01 1.999230831861495972e-01 -1.267294213175773621e-02 9.331717342138290405e-02 9.309738874435424805e-03 -3.355312347412109375e-02 2.128288745880126953e-01 -7.507959008216857910e-02 -2.365954034030437469e-02 -3.444798290729522705e-02 3.754735589027404785e-01 -4.516374319791793823e-03 -1.847398728132247925e-01 8.597818017005920410e-02 -1.403293311595916748e-01 5.643519014120101929e-02 2.128399610519409180e-01 2.692560553550720215e-01 -9.040838479995727539e-02 -3.735332787036895752e-01 1.992648094892501831e-02 -3.106791079044342041e-01 1.394869238138198853e-01 -2.112649232149124146e-01 -1.353313624858856201e-01 -1.412160396575927734e-01
1.193761900067329407e-01 1.633049175143241882e-02 1.646405458450317383e-01 -8.943471312522888184e-02 1.581781357526779175e-01 -4.089040216058492661e-03 1.739859431982040405e-01 3.317435458302497864e-02 -1.292650960385799408e-02 -1.398939937353134155e-01 5.791902914643287659e-02 -2.778601646423339844e-01 2.552295923233032227e-01 -1.627423018217086792e-01 1.757025718688964844e-01 -9.031626395881175995e-03 7.974551618099212646e-02 1.813867986202239990e-01 1.206226050853729248e-01 -4.134722650051116943e-01 2.670274302363395691e-02 -8.021526038646697998e-02 2.940760850906372070e-01 -1.071029379963874817e-01 1.806689649820327759e-01 -3.180791735649108887e-01 3.326649218797683716e-02 -4.143090844154357910e-01 -1.269662231206893921e-01 7.229558378458023071e-02 -7.156025618314743042e-02 -9.043853729963302612e-02
2.637349963188171387e-01 8.313136175274848938e-03 1.921789199113845825e-01 1.912843585014343262e-01 9.401606768369674683e-02 -9.050495922565460205e-03 -9.322874248027801514e-02 7.353898137807846069e-02 1.423224806785583496e-01 -1.219932641834020615e-02 2.404880076646804810e-01 6.648719310760498047e-02 1.393315047025680542e-01 -2.975426018238067627e-01 9.215651452541351318e-02 1.917736232280731201e-01 -8.750406652688980103e-02 -5.062086507678031921e-02 -2.963437736034393311e-01 -3.781793117523193359e-01 6.966221332550048828e-02 -8.418959379196166992e-02 2.701199054718017578e-01 1.412720829248428345e-01 -1.063593029975891113e-01 4.287403449416160583e-02 2.232001861557364464e-04 -1.178647354245185852e-01 1.725302934646606445e-01 -6.169757992029190063e-02 -2.041850388050079346e-01 -3.869469165802001953e-01
1.607857793569564819e-01 1.162168681621551514e-01 1.006014049053192139e-01 5.267689749598503113e-02 -2.594541758298873901e-02 2.763310670852661133e-01 8.706865459680557251e-02 1.352240890264511108e-01 1.250424236059188843e-01 6.852616369724273682e-02 1.576464176177978516e-01 1.645952165126800537e-01 2.342222332954406738e-01 -3.712154030799865723e-01 -1.143326461315155029e-01 2.257265448570251465e-01 -1.728257089853286743e-01 -5.736161023378372192e-02 -3.350899219512939453e-01 -1.031456291675567627e-01 1.602241694927215576e-01 -2.533533424139022827e-02 1.771777123212814331e-01 -2.735572168603539467e-03 1.818590760231018066e-01 -2.241588085889816284e-01 -1.816704273223876953e-01 -1.478005051612854004e-01 2.042282968759536743e-01 -3.035826086997985840e-01 -4.507736861705780029e-02 -1.673849970102310181e-01
-1.470523476600646973e-01 -1.224272605031728745e-02 1.729338616132736206e-01 1.882277987897396088e-02 2.124846279621124268e-01 -1.083848848938941956e-01 7.072518765926361084e-02 1.602033227682113647e-01 -2.831626124680042267e-02 1.332463026046752930e-01 8.302454650402069092e-02 1.192856505513191223e-01 2.409942150115966797e-01 -1.674323081970214844e-01 -1.240672543644905090e-01 -3.522252440452575684e-01 1.737175583839416504e-01 -4.581683129072189331e-02 -2.036877125501632690e-01 -6.832962483167648315e-02 -3.345400840044021606e-02 -5.631123483180999756e-02 -4.782592877745628357e-02 5.835894942283630371e-01 5.778294429183006287e-02 -9.827835857868194580e-02 -1.778491735458374023e-01 -2.366859018802642822e-01 -1.765491068363189697e-01 -1.780706942081451416e-01 -6.601113826036453247e-02 4.101764410734176636e-02
-2.322214245796203613e-01 -2.737958729267120361e-02 -5.805878434330224991e-03 2.264798581600189209e-01 1.742729544639587402e-01 -4.039534833282232285e-03 -6.642905063927173615e-03 -1.114687472581863403e-01 6.944108754396438599e-02 2.818924486637115479e-01 1.454592198133468628e-01 1.239432170987129211e-01 -1.828585192561149597e-02 -8.276678621768951416e-02 -3.288119658827781677e-02 -1.850482672452926636e-01 2.347576469182968140e-01 1.722413748502731323e-01 -2.546804547309875488e-01 -2.674409151077270508e-01 7.934342324733734131e-02 -1.694963723421096802e-01 1.083431672304868698e-02 2.538515329360961914e-01 1.520222127437591553e-01 -1.244310960173606873e-01 -4.650128185749053955e-01 -6.384068727493286133e-02 1.224084477871656418e-02 -3.118738830089569092e-01 -6.818433105945587158e-02 -7.815049588680267334e-02
7.197126746177673340e-02 8.266896009445190430e-02 1.596359908580780029e-01 1.508611142635345459e-01 -2.069865763187408447e-01 1.501579396426677704e-02 -5.961093306541442871e-02 2.501525282859802246e-01 -1.601963192224502563e-01 -9.996325708925724030e-03 1.153153702616691589e-01 -1.842937618494033813e-02 7.194714993238449097e-02 -9.122700244188308716e-02 4.338885657489299774e-03 -1.655165255069732666e-01 3.188542723655700684e-01 1.438333392143249512e-01 -2.685872614383697510e-01 -4.346933960914611816e-01 1.469738632440567017e-01 9.176885336637496948e-02 4.722909629344940186e-01 -6.511189788579940796e-02 -2.261026501655578613e-01 2.254807017743587494e-02 -9.470730274915695190e-02 -1.206068322062492371e-01 -1.233203243464231491e-02 -5.777624994516372681e-02 -1.448001116514205933e-01 -9.926245361566543579e-02
1.195657625794410706e-01 2.743845582008361816e-01 1.739266067743301392e-01 7.007754594087600708e-02 1.697422266006469727e-01 2.540576756000518799e-01 -4.959821701049804688e-02 2.987021207809448242e-02 -7.902061939239501953e-02 -2.719056233763694763e-02 -4.402931779623031616e-02 2.725550532341003418e-01 -1.108151488006114960e-02 -2.849149107933044434e-01 -1.417366713285446167e-01 -1.362446993589401245e-01 4.561748821288347244e-03 2.015277743339538574e-02 -8.654960244894027710e-02 -3.550678193569183350e-01 3.221038356423377991e-02 2.601093612611293793e-02 3.471936285495758057e-01 1.331060975790023804e-01 2.406868934631347656e-01 1.574319899082183838e-01 -1.181160006672143936e-02 -2.411016821861267090e-01 1.084889099001884460e-01 6.880249362438917160e-03 -2.063252925872802734e-01 -3.256515264511108398e-01
1.186083406209945679e-01 1.216306090354919434e-01 6.294288486242294312e-02 2.832905389368534088e-02 9.039423614740371704e-02 3.131308257579803467e-01 6.447674334049224854e-02 2.366002276539802551e-02 2.138533592224121094e-01 1.203931272029876709e-01 2.569974064826965332e-01 1.694390922784805298e-01 1.525064855813980103e-01 -3.053326010704040527e-01 -9.509617835283279419e-02 3.875274062156677246e-01 7.578209787607192993e-02 -2.210548073053359985e-01 -1.995341479778289795e-01 -1.348280608654022217e-01 2.455826699733734131e-01 -9.566967934370040894e-02 1.483555436134338379e-01 -2.414833568036556244e-02 2.162338346242904663e-01 -3.111407347023487091e-02 -8.508659899234771729e-02 -2.106533050537109375e-01 2.536921799182891846e-01 -1.962458789348602295e-01 -8.596858382225036621e-02 -1.023897156119346619e-01
-1.573178768157958984e-01 2.139636278152465820e-01 3.448854014277458191e-02 -1.949229985475540161e-01 3.679173886775970459e-01 -6.573115289211273193e-02 -3.250345587730407715e-02 3.066710829734802246e-01 1.726641952991485596e-01 1.406070142984390259e-01 3.307600021362304688e-01 3.116279542446136475e-01 1.726828664541244507e-01 -9.501183032989501953e-02 8.111870288848876953e-02 -2.199329137802124023e-01 2.557393908500671387e-01 -1.046792864799499512e-01 -1.088890284299850464e-01 -1.091663073748350143e-02 -2.113460190594196320e-02 9.380926936864852905e-02 1.729305684566497803e-01 4.785296693444252014e-02 2.693909704685211182e-01 -3.053410165011882782e-02 -1.525485366582870483e-01 -1.464402079582214355e-01 -1.058544665575027466e-01 2.828540094196796417e-02 -2.075335830450057983e-01 -5.030830204486846924e-02
-1.027389168739318848e-01 1.500391513109207153e-01 1.632623672485351562e-01 -1.289970725774765015e-01 2.988257817924022675e-02 5.960972234606742859e-02 -9.321269579231739044e-03 5.695449560880661011e-02 2.098020315170288086e-01 2.780346870422363281e-01 1.891912072896957397e-01 4.431229233741760254e-01 2.384047657251358032e-01 -1.299575995653867722e-02 7.958900183439254761e-02 8.630168437957763672e-02 4.766977950930595398e-02 -1.086589246988296509e-01 -2.529923915863037109e-01 1.262156814336776733e-01 -7.028006017208099365e-02 -9.481813013553619385e-02 1.433821916580200195e-01 1.480077058076858521e-01 3.019887804985046387e-01 -1.618973314762115479e-01 -1.764044463634490967e-01 -2.586399912834167480e-01 -9.321631491184234619e-02 9.526699781417846680e-02 -3.004733622074127197e-01 -1.331235617399215698e-01
8.418479561805725098e-02 1.533606946468353271e-01 -9.897345677018165588e-03 1.392719708383083344e-02 4.752491414546966553e-02 2.400376945734024048e-01 -7.396794855594635010e-02 2.330509573221206665e-02 2.728072702884674072e-01 9.535358846187591553e-02 1.341048926115036011e-01 -9.203307330608367920e-03 1.986472904682159424e-01 -3.143765330314636230e-01 -7.628260552883148193e-02 3.115431368350982666e-01 9.394112229347229004e-02 -1.595427542924880981e-01 -2.244146913290023804e-01 -1.147753372788429260e-01 2.778002023696899414e-01 -9.986503422260284424e-02 2.046982795000076294e-01 8.258210122585296631e-02 2.767525911331176758e-01 -1.046259030699729919e-01 -1.625197567045688629e-02 -2.027478367090225220e-01 2.522218823432922363e-01 -3.541132807731628418e-01 -9.251756221055984497e-02 -1.707422733306884766e-02
-4.432629421353340149e-02 1.356482505798339844e-02 -6.876505911350250244e-02 -1.611371934413909912e-01 -5.955249071121215820e-03 1.270234137773513794e-01 3.927525132894515991e-02 1.766166836023330688e-01 -1.168660745024681091e-01 -7.457102835178375244e-02 -1.735716611146926880e-01 8.108459413051605225e-02 3.113729357719421387e-01 6.659182906150817871e-02 -8.353425562381744385e-02 -6.586129963397979736e-02 2.474426329135894775e-01 -1.695805042982101440e-01 -4.851069301366806030e-02 -4.314558506011962891e-01 -9.604191780090332031e-02 6.833072751760482788e-02 6.968077272176742554e-02 -1.918313503265380859e-01 3.316569626331329346e-01 -4.746314510703086853e-02 -2.383574694395065308e-01 -3.072368502616882324e-01 -6.534878909587860107e-02 -3.377798199653625488e-01 1.677905023097991943e-01 7.489753514528274536e-02
2.000943422317504883e-01 -3.710358738899230957e-01 1.275778263807296753e-01 2.495091706514358521e-01 -1.690636388957500458e-02 2.561514377593994141e-01 2.294517308473587036e-01 4.907237365841865540e-03 -1.246438175439834595e-01 5.060939118266105652e-02 1.609820127487182617e-02 6.676742434501647949e-02 8.861386030912399292e-02 -1.604480445384979248e-01 1.216268725693225861e-02 -7.483808696269989014e-02 2.294752597808837891e-01 -1.597951650619506836e-01 -1.950366348028182983e-01 -2.448109984397888184e-01 1.335316896438598633e-01 -2.608086764812469482e-01 1.897781044244766235e-01 3.311389684677124023e-01 1.055562123656272888e-02 -4.473587870597839355e-02 -3.269370645284652710e-02 -2.452172636985778809e-01 -1.669275388121604919e-02 1.106672659516334534e-01 -2.107229679822921753e-01 1.873612403869628906e-01
-1.207396239042282104e-01 3.041001409292221069e-02 8.804471790790557861e-02 -6.369479000568389893e-02 1.582927852869033813e-01 1.959024928510189056e-02 6.470140069723129272e-02 2.924505770206451416e-01 -1.560322344303131104e-01 1.244994997978210449e-01 6.473029404878616333e-02 1.408405750989913940e-01 3.649284243583679199e-01 9.841405786573886871e-03 -2.530264258384704590e-01 -3.455003201961517334e-01 1.193502843379974365e-01 -5.366201326251029968e-02 2.136842906475067139e-02 -4.404940903186798096e-01 -1.328666508197784424e-01 -2.248550765216350555e-02 -2.719900012016296387e-01 7.955094426870346069e-02 1.266369074583053589e-01 1.123027969151735306e-02 -1.739743798971176147e-01 -1.914518028497695923e-01 5.874260142445564270e-02 -1.448269188404083252e-01 -2.084508836269378662e-01 1.263193935155868530e-01
4.022317007184028625e-02 4.997681826353073120e-02 -2.417831271886825562e-01 2.308340221643447876e-01 2.007677704095840454e-01 1.371350735425949097e-01 -5.627526715397834778e-02 1.490057855844497681e-01 -1.823800615966320038e-02 -1.212377771735191345e-01 2.747035324573516846e-01 6.023293361067771912e-02 2.286473102867603302e-02 -1.835754364728927612e-01 -2.222906798124313354e-01 -8.461833000183105469e-02 -1.983649879693984985e-01 -2.463759295642375946e-02 -2.042063511908054352e-02 -4.550167918205261230e-01 -1.815853118896484375e-01 7.112707197666168213e-02 3.016602993011474609e-01 3.079884052276611328e-01 1.603473424911499023e-01 6.581482943147420883e-03 -1.302722990512847900e-01 -3.053366839885711670e-01 2.534856274724006653e-02 -4.090701788663864136e-02 -6.798945367336273193e-02 -2.334454469382762909e-02
4.866484180092811584e-02 8.616796880960464478e-02 2.979761660099029541e-01 1.303939223289489746e-01 -2.702799439430236816e-02 1.547403931617736816e-01 6.445164978504180908e-02 1.421673595905303955e-01 2.784293889999389648e-02 -4.310718178749084473e-02 -2.867766916751861572e-01 1.410443484783172607e-01 2.390812486410140991e-01 3.677663952112197876e-02 -2.173247933387756348e-01 -1.034926846623420715e-01 3.248772621154785156e-01 2.501966804265975952e-02 -1.347566545009613037e-01 -4.069416224956512451e-01 4.190089553594589233e-02 -1.254351288080215454e-01 1.056803390383720398e-01 -2.523818314075469971e-01 9.424673765897750854e-02 -2.019724994897842407e-01 -1.584334522485733032e-01 -1.247113123536109924e-01 5.904128775000572205e-02 -1.054999083280563354e-01 3.190425932407379150e-01 -1.585317701101303101e-01
-2.286345884203910828e-02 1.414767503738403320e-01 -1.502736210823059082e-01 2.247741818428039551e-01 1.602063477039337158e-01 1.767990291118621826e-01 -5.007373169064521790e-02 1.177252158522605896e-01 -1.044504046440124512e-01 1.123084425926208496e-01 2.628540992736816406e-01 1.941993832588195801e-01 3.658578097820281982e-01 8.388393372297286987e-02 1.514054238796234131e-01 5.362640693783760071e-02 2.123858928680419922e-01 -2.249789535999298096e-01 5.658992379903793335e-02 -4.017793238162994385e-01 -1.348923891782760620e-01 -7.981872558593750000e-02 -4.961132258176803589e-02 5.588122084736824036e-02 -7.480986882001161575e-03 2.579426392912864685e-02 3.202200680971145630e-02 -1.842711120843887329e-01 -4.190690815448760986e-01 -1.331670433282852173e-01 7.709428668022155762e-02 -1.026994884014129639e-01
1.766615733504295349e-02 2.287112325429916382e-01 9.760508686304092407e-02 -1.704231053590774536e-01 1.828720122575759888e-01 -1.516952067613601685e-01 1.243389546871185303e-01 5.519207194447517395e-02 2.350780963897705078e-01 9.143625199794769287e-02 2.557687163352966309e-01 -6.727305054664611816e-02 2.069755941629409790e-01 -2.634966671466827393e-01 -2.805727422237396240e-01 -1.557984054088592529e-01 2.401046641170978546e-02 -9.655296802520751953e-02 -2.579759955406188965e-01 -5.939706787467002869e-02 -8.996077626943588257e-02 -2.751848697662353516e-01 1.891292631626129150e-01 2.540544271469116211e-01 -5.158393457531929016e-02 -1.829610913991928101e-01 4.304162040352821350e-02 -3.480249345302581787e-01 2.415616512298583984e-01 -7.058078772388398647e-04 -5.672053992748260498e-02 -1.509622763842344284e-02
-1.147951260209083557e-01 1.054714992642402649e-01 -2.095071785151958466e-02 -1.451569944620132446e-01 2.109240293502807617e-01 3.647237718105316162e-01 7.628406584262847900e-02 -6.133050844073295593e-02 1.549399495124816895e-01 -1.720849722623825073e-01 4.752306267619132996e-02 -1.058765277266502380e-01 1.847751289606094360e-01 3.009875863790512085e-02 7.523383945226669312e-02 -2.337298691272735596e-01 5.581016540527343750e-01 -1.651697903871536255e-01 -2.741573452949523926e-01 -1.584956347942352295e-01 -1.965448707342147827e-01 -1.188006177544593811e-01 4.857736825942993164e-02 1.135419979691505432e-01 5.452784150838851929e-02 -8.634030818939208984e-02 -4.842411354184150696e-02 -2.297578901052474976e-01 6.655655801296234131e-02 -6.963662803173065186e-02 -9.487829357385635376e-02 -1.174334585666656494e-01
5.096840485930442810e-02 1.420569419860839844e-01 2.652627825736999512e-01 6.426186859607696533e-02 1.531984210014343262e-01 2.825957238674163818e-01 -2.371425479650497437e-01 2.874821424484252930e-01 -8.772143162786960602e-03 3.255949169397354126e-02 -1.971100717782974243e-01 -4.843201488256454468e-02 -1.513095945119857788e-01 -2.539008855819702148e-01 -1.376904696226119995e-01 -2.373524010181427002e-01 5.489259213209152222e-02 -1.306474655866622925e-01 -9.976211190223693848e-02 -2.338889092206954956e-01 -7.208377867937088013e-02 -2.806294336915016174e-02 3.597506582736968994e-01 1.954742334783077240e-02 1.584514081478118896e-01 1.342221349477767944e-01 -6.413686089217662811e-03 -3.096264302730560303e-01 6.390333920717239380e-02 -1.202898323535919189e-01 -7.565066218376159668e-02 -2.677543163299560547e-01
2.301505953073501587e-02 3.394477367401123047e-01 1.328742355108261108e-01 2.361988574266433716e-01 3.525734245777130127e-01 -6.215963512659072876e-03 -1.908522397279739380e-01 4.974163696169853210e-02 -4.734840989112854004e-02 -7.927550375461578369e-02 -2.750753238797187805e-02 1.010298207402229309e-01 8.710486814379692078e-03 -1.407548338174819946e-01 -1.541656553745269775e-01 -1.034475266933441162e-01 -9.334360063076019287e-02 7.004038989543914795e-02 -9.086681902408599854e-02 -3.862823247909545898e-01 -7.807923853397369385e-02 -3.491234779357910156e-02 4.553595185279846191e-01 1.455480158329010010e-01 1.096523925662040710e-01 -2.064582556486129761e-01 2.434921823441982269e-02 -2.189569026231765747e-01 1.372911930084228516e-01 8.767773211002349854e-02 -4.951441287994384766e-02 -1.859986335039138794e-01
-2.397935241460800171e-01 -1.364333182573318481e-01 1.914306879043579102e-01 -1.231830865144729614e-01 4.030216336250305176e-01 8.230680972337722778e-02 2.212409675121307373e-01 -1.263028243556618690e-03 1.539608929306268692e-02 2.658776342868804932e-01 1.155797578394412994e-02 -1.627630293369293213e-01 1.786520779132843018e-01 -1.784223169088363647e-01 -1.614201068878173828e-02 -1.293390691280364990e-01 1.885660439729690552e-01 -1.583232730627059937e-01 -3.365583345293998718e-02 -1.555117964744567871e-01 -1.158371791243553162e-01 1.369348019361495972e-01 1.566668897867202759e-01 2.811200022697448730e-01 7.389543205499649048e-02 -3.562862575054168701e-01 -1.616936475038528442e-01 -1.430226415395736694e-01 -1.714355200529098511e-01 -2.011694610118865967e-01 -6.670326739549636841e-02 -2.509563975036144257e-02
-1.269775778055191040e-01 4.105032235383987427e-02 -7.273893058300018311e-02 1.167910546064376831e-01 5.462852120399475098e-01 8.770783990621566772e-02 1.412551999092102051e-01 5.089651048183441162e-02 -5.255843326449394226e-02 -9.243239648640155792e-03 -1.506357640027999878e-01 1.813592910766601562e-01 2.704908847808837891e-01 -3.087820410728454590e-01 7.656959444284439087e-02 4.638814926147460938e-02 5.133994668722152710e-02 1.399162262678146362e-01 -1.224975883960723877e-01 -1.822219192981719971e-01 -3.013582527637481689e-01 -1.935460232198238373e-02 -6.081325188279151917e-02 1.061591412872076035e-02 7.864377647638320923e-02 -3.044828772544860840e-02 -1.251946985721588135e-01 -2.110404372215270996e-01 -2.833055555820465088e-01 -5.667323991656303406e-02 3.274745866656303406e-02 -2.869580984115600586e-01
-6.347998976707458496e-02 -8.076848089694976807e-02 2.000312656164169312e-01 -4.448926076292991638e-02 1.787867397069931030e-01 9.828270971775054932e-02 1.132764592766761780e-01 7.288450002670288086e-02 -6.556168943643569946e-02 1.420114487409591675e-01 1.279168576002120972e-01 2.062136381864547729e-01 2.798669934272766113e-01 8.609551936388015747e-02 -1.065492406487464905e-01 1.096937060356140137e-01 1.976498067378997803e-01 3.562797605991363525e-01 -1.522673517465591431e-01 -2.253517657518386841e-01 -1.075333822518587112e-02 -3.334404230117797852e-01 3.430905640125274658e-01 4.187164455652236938e-02 -5.260787904262542725e-02 -4.220967739820480347e-02 9.383457154035568237e-02 -2.883626818656921387e-01 -2.099028378725051880e-01 -2.364894896745681763e-01 -1.672804206609725952e-01 1.703995745629072189e-03
3.962313756346702576e-02 -9.505058825016021729e-02 -7.674649357795715332e-02 8.836007118225097656e-02 1.761076003313064575e-01 2.669371068477630615e-01 2.109996080398559570e-01 8.069689571857452393e-02 -2.973916567862033844e-02 2.864673733711242676e-01 -5.191079899668693542e-02 -1.547226756811141968e-01 2.788091301918029785e-01 -1.997049897909164429e-01 8.019247651100158691e-02 -1.446520537137985229e-01 3.834078907966613770e-01 2.265432178974151611e-01 -2.282875478267669678e-01 -2.614427804946899414e-01 -1.216463521122932434e-01 -3.150322139263153076e-01 3.567492216825485229e-02 2.699346654117107391e-02 2.681446075439453125e-02 -2.840052545070648193e-01 -1.417567431926727295e-01 3.703666478395462036e-02 -1.045246198773384094e-01 7.287709414958953857e-02 -1.145050600171089172e-01 -2.853772789239883423e-02
1.943150758743286133e-01 2.776268124580383301e-01 1.916288733482360840e-01 3.382827341556549072e-02 1.769827604293823242e-01 1.841321289539337158e-01 -2.604844868183135986e-01 5.332338809967041016e-02 1.757417023181915283e-01 -1.232882589101791382e-01 -2.126497924327850342e-01 1.276717782020568848e-01 3.384205326437950134e-02 -1.193478107452392578e-01 -4.610782116651535034e-02 -8.126766234636306763e-02 1.187742576003074646e-01 5.311192199587821960e-02 -5.801966413855552673e-02 -2.593310773372650146e-01 4.359267652034759521e-03 1.561810355633497238e-02 2.219599485397338867e-01 6.131764966994524002e-03 2.654056549072265625e-01 -6.631595641374588013e-02 -2.341262102127075195e-01 -3.234514594078063965e-01 3.998633474111557007e-02 -1.206244006752967834e-01 -3.797949850559234619e-01 -2.187922447919845581e-01
4.154460877180099487e-02 -1.395847052335739136e-01 8.681974560022354126e-02 -9.749905206263065338e-03 3.294086456298828125e-02 1.170675680041313171e-01 2.587677836418151855e-01 1.672533154487609863e-01 1.447440981864929199e-01 1.498719453811645508e-01 3.911184147000312805e-02 2.858595252037048340e-01 3.209878504276275635e-01 4.905755817890167236e-02 -2.454318851232528687e-02 -1.234966963529586792e-01 7.106021791696548462e-02 -2.102472633123397827e-01 6.278872489929199219e-02 -3.848729133605957031e-01 -1.578923165798187256e-01 9.129808843135833740e-02 -3.328466713428497314e-01 1.942994147539138794e-01 1.127639710903167725e-01 -1.801712214946746826e-01 -3.096709549427032471e-01 -2.286359071731567383e-01 1.432749181985855103e-01 3.783733397722244263e-02 1.017984524369239807e-01 -6.843837350606918335e-02
1.672678738832473755e-01 2.702914476394653320e-01 1.209069639444351196e-01 -9.420329332351684570e-02 -2.032888121902942657e-03 3.652862310409545898e-01 -8.002656698226928711e-02 2.472453266382217407e-01 2.745622098445892334e-01 -6.160075962543487549e-02 8.632824569940567017e-02 1.239907965064048767e-01 8.294720202684402466e-02 -2.981885671615600586e-01 1.341159548610448837e-02 2.124172449111938477e-01 1.135807670652866364e-02 -1.893765479326248169e-01 1.907682418823242188e-01 -1.639197617769241333e-01 -3.878770768642425537e-02 -4.230212047696113586e-02 1.778922677040100098e-01 2.598702013492584229e-01 1.119878664612770081e-01 -5.164898186922073364e-02 1.944808512926101685e-01 -2.925204038619995117e-01 8.227171748876571655e-02 8.048956841230392456e-02 -2.017134726047515869e-01 -1.926998645067214966e-01
7.369593530893325806e-02 2.849912047386169434e-01 2.545767128467559814e-01 -1.300035268068313599e-01 1.002363394945859909e-02 3.304258882999420166e-01 1.571465432643890381e-01 -7.364364806562662125e-03 1.302825361490249634e-01 7.953462004661560059e-02 9.343614801764488220e-03 1.642665565013885498e-01 3.670717030763626099e-02 -2.541723847389221191e-01 -9.355230629444122314e-02 3.677122890949249268e-01 -8.622853085398674011e-03 -1.693688333034515381e-02 1.902141124010086060e-01 -3.430571258068084717e-01 6.483681499958038330e-02 -1.251573264598846436e-01 9.564286470413208008e-02 -4.163514450192451477e-02 2.122998684644699097e-01 -1.224815547466278076e-01 -3.329370170831680298e-02 -2.157244235277175903e-01 1.673110574483871460e-01 -1.684538125991821289e-01 -1.593359708786010742e-01 -2.507309019565582275e-01
2.033287473022937775e-02 9.542198479175567627e-02 9.058907628059387207e-02 -1.308028493076562881e-02 3.865756094455718994e-02 -2.723503708839416504e-01 2.987831532955169678e-01 1.957792341709136963e-01 1.712159365415573120e-01 2.670297920703887939e-01 4.851917922496795654e-02 1.472674608230590820e-01 4.449567198753356934e-02 -2.774840295314788818e-01 1.916970498859882355e-02 -1.299510747194290161e-01 1.899719238281250000e-01 -1.487467736005783081e-01 -2.590357363224029541e-01 -8.687091991305351257e-03 -2.110780589282512665e-02 -2.844915986061096191e-01 8.586084097623825073e-02 3.686932325363159180e-01 2.260608673095703125e-01 -2.237214446067810059e-01 -7.680758368223905563e-03 -2.940798103809356689e-01 4.553281143307685852e-02 9.114177525043487549e-02 2.912016957998275757e-02 9.453947097063064575e-02
1.004799753427505493e-01 -2.566680684685707092e-02 1.570202410221099854e-02 4.783138334751129150e-01 -1.156524475663900375e-02 4.320827871561050415e-02 6.470584124326705933e-02 6.297951191663742065e-02 1.476421654224395752e-01 -1.912230625748634338e-02 1.578209362924098969e-02 -2.632357738912105560e-02 2.182717621326446533e-01 -2.900497317314147949e-01 -2.416273951530456543e-01 1.179172471165657043e-01 1.488562021404504776e-02 3.741105273365974426e-02 2.541689276695251465e-01 -4.093086421489715576e-01 -1.864851452410221100e-02 -7.384378463029861450e-02 1.947077810764312744e-01 1.602038443088531494e-01 -2.213168889284133911e-01 -2.550487220287322998e-02 -1.941266059875488281e-01 -2.101051509380340576e-01 1.054209992289543152e-01 -3.036122210323810577e-02 -2.393653839826583862e-01 -1.377283632755279541e-01
-1.840308904647827148e-01 8.726985007524490356e-02 1.993711739778518677e-01 -1.259653568267822266e-01 1.015165001153945923e-01 1.844498664140701294e-01 5.297230556607246399e-02 -1.019337251782417297e-01 -1.464477330446243286e-01 2.519749291241168976e-02 2.545933127403259277e-01 -6.061211973428726196e-02 6.882689893245697021e-02 -2.408451586961746216e-01 -5.752963945269584656e-02 -1.100372672080993652e-01 2.438954859972000122e-01 -2.347450852394104004e-01 -1.964306831359863281e-01 -2.514517605304718018e-01 4.569725133478641510e-03 -7.720414549112319946e-02 -1.817198842763900757e-01 3.319107294082641602e-01 1.738428622484207153e-01 1.642581820487976074e-02 1.835896819829940796e-01 -2.115074843168258667e-01 -1.039137244224548340e-01 -4.009160995483398438e-01 9.828708134591579437e-03 -1.746715754270553589e-01
-3.130022436380386353e-02 1.441903263330459595e-01 9.211223572492599487e-02 1.010659709572792053e-01 1.057756170630455017e-01 2.321127504110336304e-01 9.533566236495971680e-02 1.450276467949151993e-03 1.838518381118774414e-01 4.522500932216644287e-02 -9.844959527254104614e-02 2.549414932727813721e-01 8.353198319673538208e-02 -9.933846443891525269e-02 -2.672421932220458984e-01 5.772303044795989990e-02 -7.716827839612960815e-02 -1.277265995740890503e-01 -3.052373528480529785e-01 -2.099778503179550171e-01 1.260207444429397583e-01 1.379835456609725952e-01 4.313490390777587891e-01 2.681040465831756592e-01 3.179464042186737061e-01 9.918554127216339111e-02 7.677929010242223740e-03 -3.156696259975433350e-01 -5.736257508397102356e-02 1.684939861297607422e-02 -3.020905517041683197e-02 -1.254245340824127197e-01
-7.907288521528244019e-02 1.731629222631454468e-01 1.614824682474136353e-01 -7.526253908872604370e-02 1.449871063232421875e-01 3.462487831711769104e-02 5.854886397719383240e-02 1.110733002424240112e-01 2.269375026226043701e-01 2.082946151494979858e-01 5.220325291156768799e-02 2.779309749603271484e-01 2.554800212383270264e-01 -2.491992712020874023e-02 8.505999296903610229e-02 1.992134898900985718e-01 1.274289339780807495e-01 -2.427701652050018311e-01 -2.851477563381195068e-01 1.025442630052566528e-01 4.278807342052459717e-02 -2.195544689893722534e-01 1.731728315353393555e-01 -1.157579571008682251e-01 3.001907765865325928e-01 -3.644760549068450928e-01 -2.056425996124744415e-02 -2.832109928131103516e-01 -1.306748576462268829e-02 4.074396193027496338e-02 -1.601089835166931152e-01 -1.220136433839797974e-01
-1.585874855518341064e-01 -5.937004089355468750e-02 6.740280240774154663e-02 -1.167371720075607300e-01 -1.499576568603515625e-01 2.495628893375396729e-01 4.539613053202629089e-02 2.022018432617187500e-01 -2.729889452457427979e-01 -4.268061369657516479e-02 -1.107998341321945190e-01 1.312937438488006592e-01 4.129287004470825195e-01 -1.012078225612640381e-01 -1.663880348205566406e-01 -6.958049535751342773e-02 4.396696761250495911e-02 -2.918155491352081299e-01 -1.909108906984329224e-01 -3.399421572685241699e-01 -2.515880577266216278e-02 3.259397670626640320e-02 1.503219157457351685e-01 -2.393016070127487183e-01 2.703644633293151855e-01 -2.059176713228225708e-01 -9.620327502489089966e-02 -1.498599648475646973e-01 6.302639842033386230e-02 -1.605832129716873169e-01 -2.992717735469341278e-02 8.819826692342758179e-02
6.124791502952575684e-02 1.682850569486618042e-01 2.331240624189376831e-01 2.696740627288818359e-01 2.628343105316162109e-01 2.238106727600097656e-01 4.368759691715240479e-02 9.312351047992706299e-02 3.630212843418121338e-01 -3.321696445345878601e-02 1.530394703149795532e-01 8.261426538228988647e-02 -1.542235165834426880e-01 -2.400662153959274292e-01 -1.227266788482666016e-01 -1.306083202362060547e-01 8.490722626447677612e-03 1.208534836769104004e-02 8.381253480911254883e-02 -5.150647833943367004e-02 3.223371133208274841e-02 -9.434223175048828125e-02 1.810301244258880615e-01 -1.400663331151008606e-02 1.406672298908233643e-01 -1.482286602258682251e-01 3.857585415244102478e-02 -3.979977071285247803e-01 1.727550327777862549e-01 1.495606750249862671e-01 1.780155114829540253e-02 -3.570031821727752686e-01
-1.278559565544128418e-01 2.578606605529785156e-01 1.108474656939506531e-01 1.330479532480239868e-01 1.109850183129310608e-01 6.337688863277435303e-02 6.666591018438339233e-02 -1.942416727542877197e-01 1.716026961803436279e-01 -1.794167757034301758e-01 -1.852269172668457031e-01 1.595971584320068359e-01 1.425415370613336563e-02 -9.232151508331298828e-02 1.029538735747337341e-01 -1.848194450139999390e-01 2.823852598667144775e-01 -9.931711852550506592e-02 -4.069569110870361328e-01 -1.716162413358688354e-01 -1.703626066446304321e-01 -3.378786146640777588e-02 1.076911240816116333e-01 1.241386681795120239e-01 1.390511542558670044e-01 -1.780506819486618042e-01 -1.623708754777908325e-01 -3.218012452125549316e-01 1.102309152483940125e-01 3.236620128154754639e-02 -7.917095720767974854e-02 -3.339053094387054443e-01
2.925294823944568634e-02 3.778996318578720093e-02 1.907783597707748413e-01 -1.521028205752372742e-02 2.581995129585266113e-01 1.173003986477851868e-01 2.578435838222503662e-01 1.707692593336105347e-01 -1.709493398666381836e-01 -3.191424906253814697e-02 9.001404792070388794e-02 1.026246249675750732e-01 -3.941852599382400513e-02 -2.630366384983062744e-01 1.689982712268829346e-01 1.101338639855384827e-01 2.079293578863143921e-01 1.423473749309778214e-02 2.946448326110839844e-01 -3.476235866546630859e-01 -1.697542220354080200e-01 7.214445620775222778e-02 6.343539804220199585e-02 -4.047537595033645630e-02 -1.957803592085838318e-02 -2.126224786043167114e-01 6.470424681901931763e-02 -4.103574156761169434e-01 -6.106822192668914795e-02 -2.801162004470825195e-01 -1.522335112094879150e-01 1.019240021705627441e-01
-5.504717677831649780e-02 -8.088557422161102295e-02 7.391441613435745239e-02 1.037040874361991882e-01 -6.744122505187988281e-02 -8.661789447069168091e-02 5.313864443451166153e-03 1.069453358650207520e-01 6.828788202255964279e-03 1.616908311843872070e-01 1.723030507564544678e-01 4.370647668838500977e-01 7.199962437152862549e-02 -2.011407352983951569e-02 1.233986914157867432e-01 -5.449388921260833740e-02 -9.489043802022933960e-02 9.673517942428588867e-02 7.801898568868637085e-02 -4.334818422794342041e-01 1.755109131336212158e-01 -1.111091002821922302e-01 1.076205819845199585e-01 -1.805125968530774117e-03 1.019826084375381470e-01 -1.614851504564285278e-01 -2.331492602825164795e-01 -2.912317812442779541e-01 -4.483779966831207275e-01 -4.636335745453834534e-02 -1.374942809343338013e-01 -1.231399476528167725e-01
1.397558748722076416e-01 -6.094747781753540039e-02 -5.359376594424247742e-02 -5.421807616949081421e-02 -7.517993799410760403e-04 1.726243644952774048e-01 3.252280652523040771e-01 2.997606992721557617e-01 1.328305527567863464e-02 7.445506751537322998e-02 1.874988377094268799e-01 2.742857635021209717e-01 2.106815874576568604e-01 -4.537211731076240540e-02 6.670068949460983276e-02 -1.134520396590232849e-01 -2.983520328998565674e-01 -9.211157262325286865e-02 -1.500479876995086670e-01 -2.933399677276611328e-01 3.185023320838809013e-03 -1.706510968506336212e-02 2.187205255031585693e-01 1.359641645103693008e-02 6.624175608158111572e-02 2.266678512096405029e-01 -1.813537031412124634e-01 -3.244523108005523682e-01 1.884130761027336121e-02 1.101124286651611328e-01 -1.193177998065948486e-01 -3.010162413120269775e-01
-2.571723423898220062e-02 -3.760058432817459106e-02 1.019528806209564209e-01 -6.114624068140983582e-02 2.825738787651062012e-01 2.003960683941841125e-02 1.251213401556015015e-01 1.410162448883056641e-01 -1.830645799636840820e-01 2.270092666149139404e-01 2.073093354701995850e-01 6.205233186483383179e-02 3.011583089828491211e-01 7.981086522340774536e-02 -9.489274770021438599e-02 8.992671221494674683e-02 2.836522459983825684e-01 -2.850467711687088013e-02 -7.920516282320022583e-02 -4.124692082405090332e-01 1.398991644382476807e-01 -1.013791859149932861e-01 1.233374848961830139e-01 2.901336848735809326e-01 -3.157057166099548340e-01 -4.740393534302711487e-02 6.745024770498275757e-02 -3.111056387424468994e-01 3.543911874294281006e-02 -9.037947654724121094e-02 -1.258481293916702271e-01 8.086869120597839355e-02
6.398831307888031006e-02 1.700363904237747192e-01 1.906022876501083374e-01 -1.835370510816574097e-01 1.548594683408737183e-01 -7.094893604516983032e-02 3.018125705420970917e-02 9.636052697896957397e-02 2.600317597389221191e-01 2.155074626207351685e-01 4.433971643447875977e-02 1.113894581794738770e-01 2.896449863910675049e-01 -1.658646166324615479e-01 -2.066119909286499023e-01 -6.090182065963745117e-02 5.689087323844432831e-03 5.771346017718315125e-02 -1.624557524919509888e-01 -7.479068636894226074e-02 -1.348613202571868896e-01 -2.157910168170928955e-01 -1.439121318981051445e-03 2.348912954330444336e-01 -6.052820757031440735e-02 -1.170099154114723206e-01 -1.335373707115650177e-02 -3.894536793231964111e-01 2.482074946165084839e-01 -3.888510465621948242e-01 -1.420251727104187012e-01 -1.185809001326560974e-01
1.566655375063419342e-02 4.205832630395889282e-02 2.328915297985076904e-01 1.872861981391906738e-01 -8.215467631816864014e-02 7.003166526556015015e-02 1.440290361642837524e-01 1.576013118028640747e-01 3.205479308962821960e-02 8.263631910085678101e-02 1.459836661815643311e-01 7.459282875061035156e-02 2.799501419067382812e-01 -8.577822893857955933e-02 -1.901784837245941162e-01 -2.753392457962036133e-01 1.440221071243286133e-01 -1.004381552338600159e-01 1.624781936407089233e-01 -3.517440855503082275e-01 -1.037193909287452698e-01 8.387426286935806274e-02 -1.961447596549987793e-01 -5.687506124377250671e-02 5.483816564083099365e-02 -5.458987876772880554e-02 -4.703951478004455566e-01 -3.389908671379089355e-01 1.758247166872024536e-01 -7.150048017501831055e-02 -1.740179397165775299e-02 -6.081752013415098190e-03
-1.432856619358062744e-01 2.515086829662322998e-01 -3.448636084794998169e-02 -3.064725995063781738e-01 -3.363639814779162407e-03 8.718177676200866699e-02 8.087394386529922485e-02 1.738188713788986206e-01 1.285812705755233765e-01 5.171883851289749146e-02 2.555264830589294434e-01 2.889504134654998779e-01 2.988500297069549561e-01 -1.748135536909103394e-01 3.301926255226135254e-01 -1.355279386043548584e-01 -3.987307101488113403e-02 4.118084535002708435e-02 -2.059996426105499268e-01 -2.434606403112411499e-01 -6.369237601757049561e-02 -5.080806091427803040e-02 5.334233865141868591e-02 2.230492830276489258e-01 1.705269366502761841e-01 -2.337061315774917603e-01 -2.011049687862396240e-01 -1.520566195249557495e-01 6.946831941604614258e-02 -2.112575247883796692e-02 -1.412643194198608398e-01 -1.573299914598464966e-01
-6.717643141746520996e-02 1.108427047729492188e-01 2.030597627162933350e-02 1.295899748802185059e-01 -1.835917234420776367e-01 4.039147496223449707e-02 2.181770801544189453e-01 2.659317255020141602e-01 2.712711319327354431e-02 2.420341223478317261e-01 -1.331678330898284912e-01 -6.979314982891082764e-02 4.107331484556198120e-02 -3.698648810386657715e-01 -3.250893354415893555e-01 1.617170311510562897e-02 2.350152842700481415e-02 -1.116748675704002380e-01 7.663758937269449234e-03 -3.334385454654693604e-01 -1.198846921324729919e-01 -2.465934753417968750e-01 -1.439185142517089844e-01 -6.195181980729103088e-02 2.439858317375183105e-01 4.564300179481506348e-02 2.974152565002441406e-03 -2.357033491134643555e-01 -7.277256995439529419e-02 2.495145425200462341e-02 -2.583130896091461182e-01 -2.686409950256347656e-01
1.540213525295257568e-01 1.754411756992340088e-01 7.694407552480697632e-02 2.047073394060134888e-01 1.795504391193389893e-01 1.283210963010787964e-01 6.480620056390762329e-02 2.339220643043518066e-01 -2.672844380140304565e-02 3.400189429521560669e-02 -9.562571346759796143e-02 3.439133763313293457e-01 1.179611757397651672e-01 -1.776929497718811035e-01 -1.594239771366119385e-01 -3.953555226325988770e-02 4.429112374782562256e-02 -2.475566230714321136e-02 -1.564246565103530884e-01 -6.101250275969505310e-02 9.881183505058288574e-02 2.662127278745174408e-02 3.936413824558258057e-01 2.646676599979400635e-01 2.125008553266525269e-01 1.359719485044479370e-01 -5.249788239598274231e-02 -3.202779591083526611e-01 1.168811619281768799e-01 1.146177127957344055e-01 -1.246840655803680420e-01 -3.327523469924926758e-01
-2.369704190641641617e-03 4.945541918277740479e-02 -2.444643676280975342e-01 9.422257542610168457e-02 1.679157316684722900e-01 -1.268781870603561401e-01 2.282426506280899048e-01 -6.108449399471282959e-02 1.924947351217269897e-01 2.730526328086853027e-01 6.727042049169540405e-02 1.778582781553268433e-01 3.143278658390045166e-01 -2.296246737241744995e-01 2.320501059293746948e-01 -7.052122056484222412e-02 8.074114471673965454e-02 3.763253614306449890e-02 -6.133792921900749207e-02 -1.825345605611801147e-01 -7.550687342882156372e-02 -1.394523084163665771e-01 6.039918586611747742e-02 3.692975044250488281e-01 -9.812035411596298218e-02 -3.020989894866943359e-01 -3.311918377876281738e-01 -1.575837582349777222e-01 2.710116654634475708e-02 -8.079068362712860107e-02 -1.326116025447845459e-01 -1.463824883103370667e-02
8.801180124282836914e-02 -8.813729882240295410e-02 -3.255662918090820312e-01 8.466637693345546722e-03 2.588482014834880829e-02 4.833243489265441895e-01 4.303238540887832642e-02 8.911570161581039429e-02 3.102260828018188477e-01 -2.244806289672851562e-02 2.212176769971847534e-01 2.615660429000854492e-01 6.017959862947463989e-02 -9.981610625982284546e-02 -6.842093914747238159e-02 8.033371530473232269e-03 1.042293012142181396e-01 -3.274258598685264587e-02 2.902214229106903076e-02 -2.157912850379943848e-01 -1.049637980759143829e-02 1.163265202194452286e-02 4.131357967853546143e-01 1.994803315028548241e-03 1.042426526546478271e-01 -1.199747920036315918e-01 -1.927445083856582642e-01 -2.311833947896957397e-01 -9.267693012952804565e-02 -1.797877997159957886e-01 -9.958799183368682861e-02 -7.045658677816390991e-02
2.885213866829872131e-02 3.028389811515808105e-02 1.771841198205947876e-01 1.264516711235046387e-01 2.807398140430450439e-01 2.670102715492248535e-01 -1.304057687520980835e-01 -1.183418706059455872e-01 1.087120547890663147e-02 9.011570364236831665e-02 5.089843645691871643e-03 2.762778848409652710e-02 4.006620943546295166e-01 -4.307551383972167969e-01 -1.404598653316497803e-01 -2.128671109676361084e-01 1.293945014476776123e-01 -3.108057975769042969e-01 3.125938773155212402e-02 -1.183352470397949219e-01 -6.757546961307525635e-02 -1.132388785481452942e-01 -1.099154129624366760e-01 2.631288766860961914e-01 -1.794312447309494019e-01 1.219214349985122681e-01 1.441029757261276245e-01 -1.787524074316024780e-01 -9.495086222887039185e-02 -4.760235175490379333e-02 2.331221848726272583e-02 -1.046989038586616516e-01
-1.170626059174537659e-01 -1.181340441107749939e-01 -4.638471454381942749e-02 4.038890004158020020e-01 1.665071025490760803e-02 2.101953178644180298e-01 2.868467383086681366e-02 -1.789917051792144775e-01 -1.233586445450782776e-01 2.230089157819747925e-01 -1.022594794631004333e-01 1.876828372478485107e-01 2.332828938961029053e-01 -1.870783567428588867e-01 1.859043240547180176e-01 -3.380316495895385742e-01 6.898316787555813789e-04 5.524552240967750549e-02 -1.040392667055130005e-01 -1.958404630422592163e-01 -7.360733300447463989e-02 -2.376543432474136353e-01 1.626612991094589233e-02 7.479796558618545532e-02 -7.019429653882980347e-02 -1.651088446378707886e-01 -1.840216517448425293e-01 -3.072343170642852783e-01 1.021312028169631958e-01 -1.573319584131240845e-01 2.629031799733638763e-02 -2.540825903415679932e-01
-8.466245234012603760e-02 -2.015333622694015503e-02 1.948930472135543823e-01 2.655115127563476562e-01 1.148594096302986145e-01 5.415931344032287598e-02 1.249633356928825378e-02 -6.474313139915466309e-02 4.946405813097953796e-02 1.355398148298263550e-01 3.003325462341308594e-01 3.075108230113983154e-01 2.667054235935211182e-01 1.343825310468673706e-01 -2.645193040370941162e-01 -5.185923352837562561e-02 -2.343088760972023010e-02 -1.549587249755859375e-01 -2.618498504161834717e-01 -3.241445124149322510e-01 -1.234254837036132812e-01 -1.219197213649749756e-01 5.858748778700828552e-02 -2.570500597357749939e-02 1.112870573997497559e-01 -3.757800161838531494e-02 -4.996827617287635803e-02 -7.117546920198947191e-05 -3.996049165725708008e-01 -8.884520083665847778e-02 -1.605639606714248657e-01 -2.323840111494064331e-01
1.794269531965255737e-01 5.649645626544952393e-02 1.056225746870040894e-01 -7.898094505071640015e-02 3.556967377662658691e-01 1.095216497778892517e-01 6.126972660422325134e-02 7.606871426105499268e-02 2.991541028022766113e-01 1.760568171739578247e-01 8.891780674457550049e-02 2.386742085218429565e-01 2.792037725448608398e-01 5.789203196763992310e-02 -4.324925318360328674e-02 -4.069104790687561035e-02 3.682091534137725830e-01 -3.852458000183105469e-01 -2.079940587282180786e-01 -5.689321085810661316e-02 -1.981366425752639771e-02 -4.837533459067344666e-02 3.357632318511605263e-03 -9.407178312540054321e-02 2.308416217565536499e-01 -2.355213463306427002e-01 7.873812317848205566e-02 -1.311680823564529419e-01 1.601621210575103760e-01 7.448901981115341187e-02 -1.500110179185867310e-01 3.194101899862289429e-02
-1.236270889639854431e-01 2.538684941828250885e-02 1.169842854142189026e-01 -1.241515204310417175e-01 1.577896475791931152e-01 -1.646900735795497894e-02 7.034641504287719727e-02 -7.545553147792816162e-02 -1.597924530506134033e-01 1.528096497058868408e-01 1.307596713304519653e-01 -1.224101930856704712e-01 1.687843799591064453e-01 -1.744204759597778320e-01 -5.770099163055419922e-02 -1.239844635128974915e-01 4.925319552421569824e-01 -1.910827755928039551e-01 1.671909727156162262e-02 -2.221605181694030762e-01 -1.845014393329620361e-01 -1.008812561631202698e-01 1.948241144418716431e-01 4.182383716106414795e-01 1.624549031257629395e-01 2.215984314680099487e-01 6.050700321793556213e-02 -1.722692698240280151e-01 -1.620952337980270386e-01 -7.687088847160339355e-02 -1.766656637191772461e-01 5.020274966955184937e-02
-7.356718927621841431e-02 7.645419239997863770e-02 -2.904019318521022797e-02 1.899302601814270020e-01 1.027424782514572144e-01 2.024797946214675903e-01 -4.833173379302024841e-02 8.116906136274337769e-02 1.949828118085861206e-01 1.593158692121505737e-01 -9.093035012483596802e-02 -3.368373587727546692e-02 2.962087392807006836e-01 -1.522618549643084407e-04 1.453360319137573242e-01 -1.446501612663269043e-01 3.078559935092926025e-01 2.717960178852081299e-01 -2.716259658336639404e-01 -2.162377834320068359e-01 -8.844464085996150970e-03 6.339084357023239136e-02 1.690246015787124634e-01 -6.990531086921691895e-02 -2.767940983176231384e-02 -2.021929770708084106e-01 -6.563197076320648193e-02 -5.103163719177246094e-01 1.923998594284057617e-01 7.604125887155532837e-02 9.533686563372612000e-03 1.129107996821403503e-01
-2.012919485569000244e-01 1.746648550033569336e-01 1.306535303592681885e-01 -2.932438552379608154e-01 1.729637980461120605e-01 1.173674464225769043e-01 -1.134896576404571533e-01 4.351489618420600891e-02 1.276735514402389526e-01 6.651477515697479248e-02 4.636846110224723816e-02 1.748238652944564819e-01 1.576259136199951172e-01 8.422448486089706421e-02 3.994608297944068909e-02 7.672099769115447998e-02 1.769297868013381958e-01 -3.272139430046081543e-01 -3.122326433658599854e-01 -9.182693809270858765e-02 3.822199627757072449e-02 -1.647836863994598389e-01 5.635114014148712158e-02 6.981313973665237427e-02 2.215130776166915894e-01 -2.270325124263763428e-01 -2.648567557334899902e-01 -3.362959623336791992e-01 1.537283658981323242e-01 1.214095652103424072e-01 -2.656055688858032227e-01 -2.921049855649471283e-02
-1.160618737339973450e-01 -7.909485697746276855e-02 -6.174188107252120972e-02 1.182104274630546570e-02 4.673712551593780518e-01 -4.855861514806747437e-02 1.307266205549240112e-01 2.954156324267387390e-02 -1.113910693675279617e-02 4.764999076724052429e-02 1.748740375041961670e-01 3.125561177730560303e-01 -8.528616279363632202e-02 -1.224870048463344574e-02 -1.194537654519081116e-01 -3.336960673332214355e-01 2.790710330009460449e-01 -6.948687136173248291e-02 -2.484365999698638916e-01 -3.375494480133056641e-01 -6.332994997501373291e-02 1.863383129239082336e-02 2.177178412675857544e-01 1.179500818252563477e-01 3.650398552417755127e-02 2.585856243968009949e-02 -3.325692564249038696e-02 1.333602964878082275e-01 -9.277825057506561279e-02 -1.439737677574157715e-01 -2.655123472213745117e-01 -1.705498397350311279e-01
2.048161774873733521e-01 4.532500356435775757e-02 6.571781635284423828e-02 -2.441266775131225586e-01 1.255082190036773682e-01 -3.242801427841186523e-01 1.982201486825942993e-01 1.291078031063079834e-01 2.156772464513778687e-01 -1.168426685035228729e-02 -6.804019212722778320e-03 2.254036813974380493e-01 8.362305909395217896e-02 5.438690632581710815e-02 5.269797891378402710e-02 -2.259197086095809937e-01 4.218425974249839783e-02 -1.175116971135139465e-01 -1.137799676507711411e-02 -3.768334984779357910e-01 4.251610487699508667e-02 -6.033977493643760681e-02 1.375898122787475586e-01 1.922028362751007080e-01 1.295801103115081787e-01 -1.866198033094406128e-01 3.198431804776191711e-02 -2.067533880472183228e-01 2.073747962713241577e-01 -3.245014846324920654e-01 -2.862172760069370270e-02 -3.006329536437988281e-01
-1.805222630500793457e-01 6.842188537120819092e-02 1.099064275622367859e-01 -1.003973260521888733e-01 4.622178897261619568e-02 7.627889513969421387e-02 7.122492045164108276e-02 -7.034498453140258789e-02 -1.878561824560165405e-01 7.616522908210754395e-02 1.954116672277450562e-01 -1.737771555781364441e-02 1.903756856918334961e-01 -2.978348731994628906e-01 -9.616345167160034180e-03 -5.452483892440795898e-02 3.662659525871276855e-01 -2.893860340118408203e-01 1.382674556225538254e-03 -6.969827413558959961e-02 3.109453711658716202e-03 -2.164050489664077759e-01 1.523223146796226501e-02 3.629945218563079834e-01 2.655840218067169189e-01 2.445732057094573975e-02 2.620468735694885254e-01 -3.080771863460540771e-01 -1.850262582302093506e-01 -1.824600100517272949e-01 -4.132372140884399414e-02 -9.727419912815093994e-02
-1.117703095078468323e-01 4.502513632178306580e-02 -2.275436930358409882e-02 9.051185101270675659e-02 8.743081241846084595e-02 1.320421099662780762e-01 -7.633332908153533936e-02 1.100769564509391785e-01 4.290169104933738708e-02 2.648598849773406982e-01 3.495433554053306580e-02 -5.169972404837608337e-02 2.518865466117858887e-01 -2.968526482582092285e-01 2.891661226749420166e-01 -2.561433315277099609e-01 1.305113881826400757e-01 -9.203715622425079346e-02 -4.446047842502593994e-01 -7.843200862407684326e-02 1.468167454004287720e-01 -1.780609488487243652e-01 -2.331398427486419678e-02 -3.114090859889984131e-02 1.203292086720466614e-01 -8.907900750637054443e-02 4.593713209033012390e-02 -3.303341567516326904e-01 2.016723304986953735e-01 9.396559745073318481e-02 -2.211340367794036865e-01 2.022780328989028931e-01
2.863140702247619629e-01 1.562363654375076294e-01 -4.848998785018920898e-02 1.305966451764106750e-02 8.149350434541702271e-02 1.204685643315315247e-01 5.689515545964241028e-02 1.956445127725601196e-01 -1.858549378812313080e-02 6.673383712768554688e-02 1.329306811094284058e-01 1.965802460908889771e-01 -7.365684211254119873e-02 -1.436220109462738037e-01 -1.118808537721633911e-01 -4.981141537427902222e-02 -4.835654050111770630e-02 -6.927808746695518494e-03 -3.325197100639343262e-01 -7.746619731187820435e-02 1.483212858438491821e-01 -8.627430349588394165e-02 4.340670704841613770e-01 2.474152296781539917e-01 3.449037373065948486e-01 2.308083698153495789e-02 -8.786992728710174561e-02 -2.342555820941925049e-01 -2.891915738582611084e-01 9.563080221414566040e-02 -1.816535443067550659e-01 -1.427228301763534546e-01
1.294334232807159424e-01 2.346774488687515259e-01 2.110937535762786865e-01 -4.800340533256530762e-02 4.124575108289718628e-02 6.888096779584884644e-02 -9.911479800939559937e-02 4.071167856454849243e-02 -1.859812997281551361e-02 -1.263533066958189011e-02 -2.146523147821426392e-01 2.272775322198867798e-01 1.388070881366729736e-01 -1.033328995108604431e-01 6.554193794727325439e-02 -9.110426157712936401e-02 1.363610625267028809e-01 -8.109989017248153687e-02 -1.110925078392028809e-01 -1.948138773441314697e-01 2.007610201835632324e-01 1.596208512783050537e-01 2.804404199123382568e-01 2.157362699508666992e-01 3.365311920642852783e-01 7.205753773450851440e-02 -2.517611682415008545e-01 -3.797848224639892578e-01 -1.686009578406810760e-02 3.936358541250228882e-02 -1.596339941024780273e-01 -3.205989301204681396e-01
1.198892518877983093e-01 1.392741948366165161e-01 1.881226748228073120e-01 9.754572063684463501e-02 3.350369036197662354e-01 2.085064053535461426e-01 -9.879510104656219482e-02 -7.137006521224975586e-02 8.340047299861907959e-02 2.777352631092071533e-01 1.532105356454849243e-01 1.828127503395080566e-01 -5.178103223443031311e-02 -2.211618572473526001e-01 -1.463447958230972290e-01 2.348357588052749634e-01 1.533927768468856812e-01 1.060636490583419800e-01 1.243270114064216614e-01 -1.588013321161270142e-01 -1.283323168754577637e-01 6.746694445610046387e-02 2.313559800386428833e-01 2.972158789634704590e-01 8.061355352401733398e-02 -1.795950233936309814e-01 -2.652148306369781494e-01 -8.556843549013137817e-02 -1.419202983379364014e-01 -7.894679903984069824e-02 -1.188868284225463867e-01 -2.938378453254699707e-01
6.033260747790336609e-02 3.421045467257499695e-02 1.498778164386749268e-01 -1.719613969326019287e-01 2.342099994421005249e-01 2.821779623627662659e-02 2.355540916323661804e-02 1.754291206598281860e-01 -1.161347553133964539e-01 2.573925852775573730e-01 2.444894313812255859e-01 -1.279727667570114136e-01 2.599212229251861572e-01 -5.187945440411567688e-02 -2.923234105110168457e-01 1.491215974092483521e-01 3.147572278976440430e-01 1.434266846626996994e-02 -6.886615604162216187e-02 -3.679576814174652100e-01 1.554893553256988525e-01 -2.042923681437969208e-02 5.381194129586219788e-02 1.238222643733024597e-01 -7.162296026945114136e-02 -1.314912829548120499e-02 2.362572103738784790e-01 -2.628438174724578857e-01 -1.077299937605857849e-01 -2.898160517215728760e-01 -7.375615835189819336e-02 9.413884580135345459e-02
7.154885679483413696e-02 4.912156239151954651e-02 4.836363345384597778e-02 -2.162019312381744385e-01 1.636070460081100464e-01 8.197077363729476929e-02 -1.938143223524093628e-01 1.200880762189626694e-02 3.885130211710929871e-02 1.139405891299247742e-01 3.078213632106781006e-01 -3.184727206826210022e-02 2.386820167303085327e-01 4.894620180130004883e-02 1.373716350644826889e-02 -1.256042532622814178e-02 -1.272403597831726074e-01 6.324890255928039551e-02 -3.117625415325164795e-01 -3.315326273441314697e-01 -3.010207116603851318e-01 1.441706903278827667e-02 8.399371057748794556e-02 2.033347338438034058e-01 1.761978864669799805e-01 1.363512575626373291e-01 -1.220850422978401184e-01 -3.754558861255645752e-01 -9.688515961170196533e-02 8.258526027202606201e-02 1.695915907621383667e-01 -2.919252812862396240e-01
-5.712306499481201172e-02 -3.567592203617095947e-01 2.036740630865097046e-01 5.558932572603225708e-02 1.005870997905731201e-01 3.219006583094596863e-02 -1.229898259043693542e-01 -9.705240838229656219e-03 2.416786737740039825e-02 7.131029665470123291e-02 4.171712100505828857e-01 -6.183432787656784058e-02 5.596467480063438416e-02 -1.218634843826293945e-01 -1.215932518243789673e-02 -1.358442455530166626e-01 -4.937917739152908325e-02 -1.274221986532211304e-01 -1.734539419412612915e-01 -2.526084184646606445e-01 -6.017218530178070068e-02 -2.153359949588775635e-01 -2.955058217048645020e-02 -9.853564947843551636e-02 1.892076134681701660e-01 -2.932411432266235352e-01 -1.622889637947082520e-01 -1.918875575065612793e-01 -2.040446549654006958e-01 6.696604192256927490e-02 -1.752791702747344971e-01 -3.787725269794464111e-01
-3.218703866004943848e-01 -3.158763423562049866e-02 2.195822894573211670e-01 -3.751559928059577942e-02 -3.341694176197052002e-02 -1.139771193265914917e-01 2.259570360183715820e-01 1.336894184350967407e-02 -4.932916536927223206e-02 2.555704116821289062e-01 4.210136830806732178e-02 9.015480428934097290e-02 1.252945810556411743e-01 -7.461471855640411377e-02 -4.866899922490119934e-02 -2.424694001674652100e-01 2.219785600900650024e-01 -1.737058311700820923e-01 -2.619947195053100586e-01 -2.427739202976226807e-01 -1.350623965263366699e-01 -2.723896801471710205e-01 1.986005529761314392e-02 4.482078850269317627e-01 8.861542493104934692e-02 -1.362667083740234375e-01 1.138744875788688660e-01 -2.468820959329605103e-01 -5.279259011149406433e-02 -3.284065797924995422e-02 -2.710122242569923401e-02 -1.211117133498191833e-01
2.149702906608581543e-01 2.714342996478080750e-02 2.712139785289764404e-01 2.614077627658843994e-01 -7.884078659117221832e-03 -2.656696923077106476e-02 -7.392701506614685059e-02 3.599055707454681396e-01 -1.088149398565292358e-01 2.713118679821491241e-03 3.808132559061050415e-02 1.076344633474946022e-03 2.274675667285919189e-01 -4.972017928957939148e-02 -1.448960751295089722e-01 -4.244642704725265503e-02 3.110048472881317139e-01 1.078666076064109802e-01 -4.378078877925872803e-01 -4.043747782707214355e-01 1.331769973039627075e-01 -4.739054664969444275e-02 -1.369855701923370361e-01 1.275077164173126221e-01 -1.672341302037239075e-02 -8.105751127004623413e-02 -2.391375601291656494e-02 -1.013863608241081238e-01 5.518941208720207214e-02 -1.203630268573760986e-01 1.287851482629776001e-01 -1.212695762515068054e-01
4.488924145698547363e-02 -2.614594101905822754e-01 -3.351861238479614258e-02 1.880049109458923340e-01 6.897581368684768677e-02 5.821708124130964279e-03 -1.969357877969741821e-01 2.614714205265045166e-01 2.879015170037746429e-02 1.840688437223434448e-01 6.866090744733810425e-02 2.231293767690658569e-01 -8.985120803117752075e-02 -1.038733497262001038e-01 -3.935771808028221130e-02 2.031939290463924408e-02 3.060920834541320801e-01 -6.713839620351791382e-02 -5.454431101679801941e-02 -3.215987384319305420e-01 -4.847639799118041992e-02 -3.539749383926391602e-01 -9.155298769474029541e-02 2.105719000101089478e-01 2.591192722320556641e-03 -3.656002581119537354e-01 -6.853362545371055603e-03 -1.699346005916595459e-01 -1.300598680973052979e-01 -9.533318132162094116e-02 -3.080174624919891357e-01 -5.225729942321777344e-02
-1.700976341962814331e-01 -3.597104549407958984e-01 1.399020850658416748e-01 1.216116994619369507e-01 1.731793284416198730e-01 -4.273758269846439362e-03 -1.457735449075698853e-01 -3.755661891773343086e-03 9.194977581501007080e-02 1.220980063080787659e-01 2.655076980590820312e-01 4.695339128375053406e-02 5.467482283711433411e-02 -3.020521402359008789e-01 -4.509204998612403870e-02 -6.448493897914886475e-02 5.000966414809226990e-02 -1.008528191596269608e-02 1.298072338104248047e-01 -3.692725896835327148e-01 -1.072907913476228714e-02 -4.102176725864410400e-01 -3.867187350988388062e-02 2.280274033546447754e-01 7.253002375364303589e-02 -2.166993170976638794e-01 -5.892108008265495300e-02 -3.044641949236392975e-02 -1.132025793194770813e-01 -1.058728843927383423e-01 -2.825469151139259338e-02 -3.168929815292358398e-01
-2.207369171082973480e-02 -1.068270057439804077e-01 4.643466472625732422e-01 5.546506866812705994e-02 -3.125922754406929016e-02 -1.080725900828838348e-02 1.526540517807006836e-01 2.089588642120361328e-01 2.228114604949951172e-01 2.306431680917739868e-01 6.459572166204452515e-02 -3.592583164572715759e-02 7.392582297325134277e-02 -2.672356963157653809e-01 -2.342434823513031006e-01 -2.556397020816802979e-01 4.553286731243133545e-02 3.655117005109786987e-02 4.445952549576759338e-02 -3.764195144176483154e-01 -1.973934471607208252e-01 2.828335165977478027e-01 -5.855800583958625793e-02 -5.196344479918479919e-02 4.009941965341567993e-02 -4.570527374744415283e-02 -1.868244260549545288e-01 -2.245941907167434692e-01 6.835304945707321167e-02 -1.216999143362045288e-01 -1.052127256989479065e-01 6.463772803544998169e-02
2.877913974225521088e-02 -3.134782984852790833e-02 -6.140235438942909241e-02 -2.213720418512821198e-02 9.513166546821594238e-02 -2.738325670361518860e-02 -7.690309733152389526e-02 1.908368319272994995e-01 -1.381799429655075073e-01 3.922747075557708740e-02 2.412754856050014496e-02 1.406033337116241455e-01 -1.258679479360580444e-01 -1.374660581350326538e-01 1.374958306550979614e-01 -1.066662371158599854e-02 7.653804123401641846e-02 3.954734653234481812e-02 -2.809170819818973541e-02 -3.491704463958740234e-01 -1.968045532703399658e-02 -1.637374907732009888e-01 7.608302682638168335e-02 3.301753103733062744e-02 1.441123783588409424e-01 -1.161321178078651428e-01 -6.053856611251831055e-01 -4.308647811412811279e-01 -2.715578675270080566e-01 5.871421098709106445e-02 7.084447890520095825e-02 -1.193527132272720337e-01
-2.442263066768646240e-01 8.676653355360031128e-02 1.075025945901870728e-01 -2.997230179607868195e-02 1.180167421698570251e-01 6.266498565673828125e-02 1.553293764591217041e-01 -1.768925338983535767e-01 -1.193975098431110382e-02 6.150407344102859497e-02 2.409394234418869019e-01 7.827573269605636597e-02 2.660781517624855042e-02 -2.492918819189071655e-01 -1.210379675030708313e-01 -9.077651798725128174e-02 2.407567948102951050e-01 -1.710419058799743652e-01 -1.553386449813842773e-01 -1.740385740995407104e-01 2.024115622043609619e-01 -1.459603458642959595e-01 -1.553917527198791504e-01 3.761503994464874268e-01 2.116268873214721680e-01 -7.319620996713638306e-02 8.718448877334594727e-02 -2.293915599584579468e-01 -2.080252915620803833e-01 -4.084626436233520508e-01 -2.507185377180576324e-02 -5.087604746222496033e-02
1.433451324701309204e-01 5.875496193766593933e-02 -1.020049601793289185e-01 1.176864206790924072e-01 6.547825038433074951e-02 3.911392688751220703e-01 1.752994954586029053e-02 1.033336739055812359e-04 2.250441759824752808e-01 1.931288242340087891e-01 1.319263279438018799e-01 1.471906900405883789e-01 2.031874656677246094e-01 -1.687822192907333374e-01 -1.637013554573059082e-01 2.057867199182510376e-01 2.051002383232116699e-01 2.608679421246051788e-02 -2.624940276145935059e-01 -2.443787753582000732e-01 8.546531200408935547e-02 1.143158227205276489e-01 2.615908980369567871e-01 -3.482112661004066467e-02 2.737869918346405029e-01 1.132251136004924774e-02 -3.957084193825721741e-02 -1.765443682670593262e-01 3.855133354663848877e-01 -8.404316008090972900e-02 -5.509345605969429016e-02 1.738861389458179474e-02
-1.864969432353973389e-01 -8.194307237863540649e-02 2.041067332029342651e-01 -1.386833041906356812e-01 3.193684518337249756e-01 8.672710508108139038e-02 7.453368976712226868e-03 1.823073625564575195e-01 1.265560686588287354e-01 -3.720989823341369629e-02 1.705006211996078491e-01 2.567846775054931641e-01 8.436796069145202637e-02 6.257330626249313354e-02 1.025485247373580933e-02 -3.002903163433074951e-01 2.456890046596527100e-01 -2.315047532320022583e-01 -1.725328415632247925e-01 -2.281742691993713379e-01 9.981970489025115967e-02 4.811038076877593994e-02 -1.634951233863830566e-01 1.785886734724044800e-01 3.290859162807464600e-01 3.087802231311798096e-02 -1.620531897060573101e-03 -1.639050990343093872e-01 1.310816616751253605e-03 6.587267667055130005e-02 -1.334157884120941162e-01 -3.407767713069915771e-01
9.308832883834838867e-02 1.606769114732742310e-01 -2.228088118135929108e-02 5.024984478950500488e-02 1.335659772157669067e-01 -1.816693879663944244e-02 -1.828085035085678101e-01 3.090300559997558594e-01 -3.503722697496414185e-02 -1.307726949453353882e-01 3.680733218789100647e-02 1.257050223648548126e-02 1.893740594387054443e-01 -3.503266572952270508e-01 9.645435214042663574e-02 1.947691887617111206e-01 1.660709083080291748e-01 -1.060058698058128357e-01 1.266534626483917236e-01 -4.674037396907806396e-01 -6.281810998916625977e-02 -9.637910872697830200e-03 2.366858422756195068e-01 -1.824139058589935303e-01 1.784021705389022827e-01 1.113438233733177185e-01 3.350928053259849548e-02 -3.593573868274688721e-01 2.045902013778686523e-01 -4.299945384263992310e-02 -3.711610659956932068e-02 5.923420935869216919e-02
-1.042058169841766357e-01 6.781289726495742798e-02 1.841821968555450439e-01 -1.650211364030838013e-01 1.040410250425338745e-01 -1.495601534843444824e-01 5.592513456940650940e-02 1.645140945911407471e-01 1.427407264709472656e-01 1.721823029220104218e-02 2.404707372188568115e-01 2.880618572235107422e-01 1.276051402091979980e-01 -2.601334750652313232e-01 -1.588914841413497925e-01 -1.449459511786699295e-02 1.940978914499282837e-01 -6.545145064592361450e-02 -2.038118094205856323e-01 1.364418119192123413e-01 -2.031736373901367188e-01 -1.469050794839859009e-01 6.240516901016235352e-02 1.550471931695938110e-01 -2.916212379932403564e-02 -3.500008285045623779e-01 -1.964793950319290161e-01 -2.769979834556579590e-01 1.643565446138381958e-01 -2.257138341665267944e-01 -8.283834159374237061e-02 -2.696343064308166504e-01
1.632070541381835938e-01 7.487886399030685425e-02 1.407376974821090698e-01 1.152672097086906433e-01 2.879101336002349854e-01 -1.343082040548324585e-01 1.726416349411010742e-01 2.158125787973403931e-01 -8.027914911508560181e-02 1.513590365648269653e-01 -1.251857727766036987e-01 6.719245016574859619e-02 2.036816626787185669e-01 -3.783201873302459717e-01 1.470472365617752075e-01 -5.980539135634899139e-03 1.397313773632049561e-01 4.406260792165994644e-03 -4.029230400919914246e-02 -1.847510933876037598e-01 1.554166525602340698e-01 -1.429315209388732910e-01 -6.529778242111206055e-02 4.140151143074035645e-01 -2.934982813894748688e-02 -1.799089163541793823e-01 -3.645968139171600342e-01 -1.365545243024826050e-01 9.581240266561508179e-02 1.209847331047058105e-01 -4.156978055834770203e-02 -1.250258833169937134e-01
-4.623409360647201538e-02 3.425035625696182251e-02 -7.836985588073730469e-02 -9.904340840876102448e-03 -1.234698146581649780e-01 -2.043610252439975739e-02 -1.953858286142349243e-01 9.461350739002227783e-02 -1.208118945360183716e-01 5.411527305841445923e-02 1.654664985835552216e-02 2.934404611587524414e-01 -5.257954820990562439e-02 -1.799240112304687500e-01 1.659055501222610474e-01 1.049374938011169434e-01 1.995799839496612549e-01 -6.169701367616653442e-02 -7.825697958469390869e-02 -4.502060711383819580e-01 1.587883681058883667e-01 -8.500084280967712402e-02 -1.406143605709075928e-01 2.767679654061794281e-02 1.253081858158111572e-01 -9.160435944795608521e-02 -2.936716079711914062e-01 -3.906859755516052246e-01 -2.808184623718261719e-01 -7.237303256988525391e-02 -2.196807414293289185e-01 -2.220956087112426758e-01
-1.247560158371925354e-01 1.322525441646575928e-01 6.321523338556289673e-02 4.477722570300102234e-03 2.184851318597793579e-01 -1.940413191914558411e-02 -1.636677235364913940e-01 3.876612484455108643e-01 8.082765340805053711e-02 2.147949784994125366e-01 6.885724514722824097e-02 3.154088258743286133e-01 2.551447749137878418e-01 -2.611099369823932648e-02 2.563646137714385986e-01 -2.193835973739624023e-01 1.761524826288223267e-01 9.305800497531890869e-02 -1.884513795375823975e-01 -2.242533117532730103e-01 -2.304660081863403320e-01 -2.267879433929920197e-02 -6.090301647782325745e-02 2.341259121894836426e-01 2.634887397289276123e-01 -1.232562288641929626e-01 -1.245489269495010376e-01 -6.520404666662216187e-02 8.810885995626449585e-02 -1.872257739305496216e-01 -9.385725110769271851e-02 -8.699148148298263550e-02
1.587856113910675049e-01 -9.488777816295623779e-02 -2.543283104896545410e-01 5.805242434144020081e-02 2.258937656879425049e-01 4.639950692653656006e-01 2.050082683563232422e-01 3.590210806578397751e-03 1.291834563016891479e-01 9.990788996219635010e-02 1.225890815258026123e-01 2.667619287967681885e-01 -4.293334111571311951e-02 -1.782813370227813721e-01 -7.888534665107727051e-02 2.201104164123535156e-01 2.237127348780632019e-02 -3.522292152047157288e-02 -5.020031705498695374e-03 -1.905069649219512939e-01 7.089441269636154175e-02 -3.952947258949279785e-02 2.532154917716979980e-01 6.472583860158920288e-02 9.360028058290481567e-02 -2.466715276241302490e-01 -4.894245043396949768e-02 -4.037711322307586670e-01 8.575219660997390747e-02 -1.757571101188659668e-01 2.992815524339675903e-02 -3.288611024618148804e-02
6.713800132274627686e-02 7.706597447395324707e-02 7.873732596635818481e-02 1.123281568288803101e-02 2.447787970304489136e-01 1.317302584648132324e-01 1.387695819139480591e-01 1.285506188869476318e-01 -1.514020860195159912e-01 -4.908875375986099243e-02 2.007693238556385040e-02 -1.401336193084716797e-01 1.001135632395744324e-01 -2.425174713134765625e-01 2.811952829360961914e-01 9.539351612329483032e-02 1.515913605690002441e-01 -1.465524360537528992e-02 9.005241841077804565e-02 -5.678531527519226074e-01 3.913732618093490601e-02 2.658097259700298309e-02 1.225806921720504761e-01 -1.567629128694534302e-01 1.482048351317644119e-02 -2.204227894544601440e-01 1.384418308734893799e-01 -3.588614463806152344e-01 -6.978559494018554688e-02 1.868455670773983002e-02 -2.413192391395568848e-01 -1.094850227236747742e-01
-9.546152502298355103e-02 -1.629124879837036133e-01 2.426116615533828735e-01 -1.185641959309577942e-01 3.749895989894866943e-01 2.943636663258075714e-02 1.078786551952362061e-01 -3.418278414756059647e-03 2.278133183717727661e-01 -8.987362496554851532e-03 4.898450151085853577e-02 2.508962154388427734e-01 1.000968739390373230e-01 7.759591937065124512e-02 1.721931435167789459e-02 -2.156312018632888794e-01 3.000923395156860352e-01 -1.821781545877456665e-01 -3.079418241977691650e-01 -3.189772069454193115e-01 2.424603700637817383e-01 2.538512088358402252e-02 6.177844107151031494e-02 1.911163888871669769e-02 2.172816246747970581e-01 -1.201090216636657715e-01 -7.069332897663116455e-02 -2.153585702180862427e-01 2.719478867948055267e-02 2.130205333232879639e-01 -1.453665085136890411e-02 1.239299923181533813e-01
9.768105298280715942e-02 2.773143053054809570e-01 1.946121007204055786e-01 1.447401344776153564e-01 3.888795077800750732e-01 3.658477365970611572e-01 1.641091331839561462e-02 5.745876207947731018e-02 2.461219206452369690e-02 2.678880691528320312e-01 -1.877865791320800781e-01 -4.879419133067131042e-02 -4.387172684073448181e-02 -1.098564192652702332e-01 -1.359363049268722534e-01 6.614534556865692139e-02 2.771147191524505615e-01 -3.366941213607788086e-02 -1.924145035445690155e-02 -2.383709698915481567e-01 -9.381329268217086792e-02 8.807732909917831421e-02 3.676279187202453613e-01 2.376721948385238647e-01 1.842605322599411011e-02 1.296252012252807617e-02 -2.054025083780288696e-01 -7.271075248718261719e-02 -7.299679517745971680e-02 9.078771620988845825e-02 5.865909531712532043e-02 -1.044843941926956177e-01
6.248783320188522339e-02 1.877281814813613892e-01 -4.476419091224670410e-02 7.206582278013229370e-02 1.259732292965054512e-03 3.145318031311035156e-01 -5.222804844379425049e-03 2.867242693901062012e-02 1.270462125539779663e-01 2.188196480274200439e-01 1.940291374921798706e-01 7.931931316852569580e-02 1.151805892586708069e-01 -2.634248137474060059e-01 -1.478707939386367798e-01 2.044893056154251099e-01 2.991819381713867188e-01 1.526288967579603195e-02 -2.584125697612762451e-01 -1.824334561824798584e-01 1.460327506065368652e-01 7.538850605487823486e-02 6.476014107465744019e-02 -2.117577567696571350e-02 2.772862017154693604e-01 1.875359863042831421e-01 2.282013371586799622e-02 -1.934701204299926758e-01 2.493018507957458496e-01 -3.560153245925903320e-01 -1.160137429833412170e-01 -1.604779660701751709e-01
-7.012499868869781494e-02 -1.575540155172348022e-01 3.306722640991210938e-01 2.612234354019165039e-01 -3.142288699746131897e-02 2.477418780326843262e-01 1.635946892201900482e-02 2.827577479183673859e-02 2.365942597389221191e-01 -1.661020815372467041e-01 7.005469501018524170e-02 1.905203312635421753e-01 -7.308289408683776855e-02 -1.834854185581207275e-01 2.324729971587657928e-02 -3.870884701609611511e-02 1.864243149757385254e-01 -4.176935181021690369e-03 -1.613337844610214233e-01 -4.153256118297576904e-01 -4.058268386870622635e-03 -8.170954138040542603e-02 3.007272779941558838e-01 1.359175704419612885e-02 2.598645091056823730e-01 2.109864205121994019e-01 5.727787315845489502e-02 5.120397731661796570e-02 -1.363200694322586060e-01 -1.854132413864135742e-01 3.895537182688713074e-02 -2.457466870546340942e-01
1.538897678256034851e-02 4.670896008610725403e-02 -1.519704312086105347e-01 1.456494536250829697e-02 1.233259141445159912e-01 2.714177668094635010e-01 4.800472408533096313e-02 2.657844424247741699e-01 -1.116883605718612671e-01 1.870295405387878418e-01 1.722794324159622192e-01 2.638680636882781982e-01 -4.936506226658821106e-02 -2.014921307563781738e-01 1.033725962042808533e-01 3.737305104732513428e-02 -3.674119710922241211e-02 2.086376845836639404e-01 -2.757349014282226562e-01 -2.770486176013946533e-01 1.613715589046478271e-01 6.157558038830757141e-02 1.713117063045501709e-01 1.961732357740402222e-01 9.045984596014022827e-02 1.721013453789055347e-03 2.713454663753509521e-01 -3.214513659477233887e-01 2.425322309136390686e-03 -2.369450181722640991e-01 -2.690049707889556885e-01 3.981309384107589722e-02
1.292256265878677368e-01 6.507380306720733643e-02 1.021789982914924622e-01 2.213247865438461304e-02 2.320171445608139038e-01 2.256071716547012329e-01 -3.592289611697196960e-02 2.527360804378986359e-02 -5.294437706470489502e-02 -7.972671091556549072e-02 1.303550004959106445e-01 2.267804294824600220e-01 2.510485053062438965e-01 1.806943267583847046e-01 3.581064566969871521e-02 1.088620200753211975e-01 -8.463797718286514282e-02 -4.782678186893463135e-02 -6.233176216483116150e-02 -3.588152527809143066e-01 -6.404668092727661133e-02 -2.060417532920837402e-01 -4.313537850975990295e-02 5.492443963885307312e-02 -2.383517660200595856e-02 -2.023878246545791626e-01 -6.387851387262344360e-02 -2.707670331001281738e-01 -3.244368433952331543e-01 -3.189733922481536865e-01 1.155889928340911865e-01 -3.772005736827850342e-01
4.939342290163040161e-02 9.011177718639373779e-02 1.411975473165512085e-01 9.205812960863113403e-02 9.876429289579391479e-02 1.599474102258682251e-01 1.309975534677505493e-01 9.053512662649154663e-02 1.529905200004577637e-01 -7.097917795181274414e-02 1.392189711332321167e-01 1.341698020696640015e-01 2.588282525539398193e-01 -2.554312348365783691e-01 -1.070319861173629761e-01 3.560023307800292969e-01 -5.788038671016693115e-02 -1.054278537631034851e-01 -2.818800210952758789e-01 -2.201246470212936401e-01 3.540194779634475708e-02 -1.742239594459533691e-01 2.339184433221817017e-01 -4.933555796742439270e-02 1.385270208120346069e-01 1.478370279073715210e-01 -2.457645833492279053e-01 -2.142646014690399170e-01 3.130790591239929199e-01 9.177730232477188110e-02 -1.509085148572921753e-01 -2.374243736267089844e-01
5.021180585026741028e-02 1.424480825662612915e-01 2.680087387561798096e-01 1.920102089643478394e-01 3.312292993068695068e-01 6.686272472143173218e-02 -8.238527923822402954e-02 1.531646847724914551e-01 1.200338006019592285e-01 8.946604095399379730e-03 -2.735261991620063782e-02 -1.041747704148292542e-01 3.132231160998344421e-02 -7.629448920488357544e-02 -1.259972155094146729e-01 -1.768881231546401978e-01 2.854442000389099121e-01 3.926468268036842346e-02 -7.632233202457427979e-02 -4.552603363990783691e-01 1.706289127469062805e-02 -1.431558579206466675e-01 1.657019555568695068e-01 -2.142019122838973999e-01 5.865976214408874512e-02 -1.251554340124130249e-01 7.127150148153305054e-02 -3.701795935630798340e-01 4.019978269934654236e-02 1.190913841128349304e-01 2.596533894538879395e-01 -9.663125127553939819e-02
1.373351085931062698e-02 1.425033360719680786e-01 4.196936730295419693e-03 -2.898648977279663086e-01 -5.235093086957931519e-02 1.770186126232147217e-01 -4.663815349340438843e-02 2.117201238870620728e-01 2.227882593870162964e-01 -4.584585502743721008e-02 -4.071188345551490784e-02 2.789129018783569336e-01 3.729282319545745850e-01 -9.438201040029525757e-02 1.302424967288970947e-01 -1.933631151914596558e-01 1.026090011000633240e-01 -7.659769058227539062e-02 -2.914612889289855957e-01 -1.944043934345245361e-01 -8.149011433124542236e-02 -1.453324407339096069e-01 8.384186029434204102e-02 2.433064281940460205e-01 4.269671440124511719e-01 -1.205235794186592102e-01 -1.796353310346603394e-01 7.349780201911926270e-02 -1.328284735791385174e-03 -9.323461353778839111e-02 -5.795643106102943420e-02 -3.445018827915191650e-02
-3.339101076126098633e-01 -9.987705945968627930e-02 1.007508859038352966e-01 -9.274153038859367371e-03 1.769887059926986694e-01 2.250004261732101440e-01 5.392567440867424011e-02 -2.069803476333618164e-01 7.564300298690795898e-02 -2.200267612934112549e-01 -3.498137369751930237e-02 -5.531285703182220459e-02 1.929815709590911865e-01 -1.938295662403106689e-01 4.669715836644172668e-02 -1.267362982034683228e-01 3.144280314445495605e-01 -4.810632765293121338e-02 -2.841043472290039062e-01 -2.461632490158081055e-01 -3.201561272144317627e-01 -1.207414492964744568e-01 -1.387658119201660156e-01 1.659798175096511841e-01 5.699527263641357422e-02 5.462391674518585205e-02 -3.340898826718330383e-02 -3.257215023040771484e-01 -4.736946150660514832e-02 -1.376032922416925430e-02 -9.072013944387435913e-02 -2.421585321426391602e-01
-6.179674714803695679e-02 -1.098957136273384094e-01 -4.378153383731842041e-02 4.319764375686645508e-01 -4.184822365641593933e-02 4.521570354700088501e-02 -1.746291369199752808e-01 1.538426429033279419e-01 1.210333332419395447e-01 -2.880448661744594574e-02 1.122805476188659668e-01 -2.282519340515136719e-01 6.547701358795166016e-02 -2.705962359905242920e-01 5.451763048768043518e-02 -1.092110574245452881e-01 4.976490512490272522e-02 -8.940970152616500854e-02 -1.641185432672500610e-01 -4.712193012237548828e-01 2.583136409521102905e-02 -2.549021542072296143e-01 1.065853759646415710e-01 -4.378294572234153748e-02 -4.783891886472702026e-02 -3.818175196647644043e-01 -1.445270925760269165e-01 -1.688425689935684204e-01 -9.243903309106826782e-02 6.413885205984115601e-02 1.152332592755556107e-02 -1.280554533004760742e-01
-8.696643263101577759e-02 6.109323725104331970e-02 2.652536630630493164e-01 -2.074990719556808472e-01 2.049807161092758179e-01 4.637793824076652527e-02 4.714141786098480225e-02 7.376109715551137924e-03 -3.069628402590751648e-02 1.124323694966733456e-03 1.921241134405136108e-01 -1.735520213842391968e-01 6.195589900016784668e-02 -2.870422005653381348e-01 -4.676162451505661011e-02 -1.639979779720306396e-01 3.623380959033966064e-01 -1.427601277828216553e-01 4.681827500462532043e-03 -1.165639013051986694e-01 2.178808115422725677e-02 -3.478220701217651367e-01 -1.962320357561111450e-01 3.739911317825317383e-01 1.383377909660339355e-01 -1.044985651969909668e-01 6.131825223565101624e-02 -3.450511395931243896e-01 -9.098203480243682861e-02 5.990719795227050781e-02 -7.460406515747308731e-03 -1.250829100608825684e-01
-1.379238069057464600e-01 4.903529956936836243e-02 8.512150496244430542e-02 -6.540749967098236084e-02 -9.391691535711288452e-02 7.336428761482238770e-02 -6.590061634778976440e-02 2.175135165452957153e-01 1.112668737769126892e-01 6.817972660064697266e-02 1.275835335254669189e-01 1.087600067257881165e-01 1.727982312440872192e-01 -1.918333023786544800e-01 3.638070225715637207e-01 -2.447462528944015503e-01 2.175641953945159912e-01 8.348678797483444214e-02 -2.257351875305175781e-01 -9.715644270181655884e-02 -1.721192896366119385e-01 -1.600363105535507202e-01 2.590383291244506836e-01 2.288776636123657227e-01 2.153176069259643555e-01 -1.580402404069900513e-01 -3.211156427860260010e-01 -7.970837503671646118e-02 3.138958513736724854e-01 1.672832518815994263e-01 -1.703014411032199860e-02 -1.032227370887994766e-02
2.316907942295074463e-01 -2.128225415945053101e-01 -1.065946463495492935e-02 1.569095253944396973e-01 8.951423317193984985e-02 1.598135977983474731e-01 2.087397873401641846e-01 -3.153925761580467224e-03 -2.057974338531494141e-01 2.375659495592117310e-01 -2.359804883599281311e-02 2.682163119316101074e-01 8.528003841638565063e-02 -2.689162194728851318e-01 8.387830108404159546e-02 -2.677430808544158936e-01 3.525407016277313232e-01 -2.269905060529708862e-01 -1.020609140396118164e-01 -1.867543607950210571e-01 -2.196274697780609131e-01 -2.421486675739288330e-01 -9.750803560018539429e-02 1.741207391023635864e-01 1.535943001508712769e-01 9.613975882530212402e-02 -1.348711401224136353e-01 -1.646925359964370728e-01 -9.573294967412948608e-02 3.087752126157283783e-02 -1.103704050183296204e-01 3.618928417563438416e-02
1.057526767253875732e-01 3.496457338333129883e-01 2.585324048995971680e-01 1.653619557619094849e-01 3.485735356807708740e-01 5.630301684141159058e-02 -1.576220840215682983e-01 6.575004756450653076e-02 2.711267396807670593e-02 6.256803125143051147e-02 -1.297992616891860962e-01 2.026432454586029053e-01 6.654454022645950317e-02 -2.134646177291870117e-01 -9.585411101579666138e-02 -1.948113292455673218e-01 1.196926236152648926e-01 5.265364050865173340e-02 -1.633627265691757202e-01 -2.707808017730712891e-01 -7.578061521053314209e-02 -1.447168886661529541e-01 -1.236411835998296738e-02 -4.947819560766220093e-02 -1.797301135957241058e-02 -1.745848171412944794e-02 1.807703375816345215e-01 -5.009241700172424316e-01 -1.280862540006637573e-01 4.900946468114852905e-02 -9.591332077980041504e-02 -1.447149924933910370e-02
5.206443369388580322e-02 2.716813795268535614e-02 2.963708639144897461e-01 -1.326956301927566528e-01 2.134448587894439697e-01 4.899924248456954956e-02 7.062105089426040649e-02 1.421924866735935211e-02 4.762802273035049438e-02 3.055487014353275299e-02 1.668807715177536011e-01 2.338345199823379517e-01 3.075631558895111084e-01 4.391890764236450195e-02 1.542927231639623642e-02 1.301428526639938354e-01 8.787664026021957397e-02 -1.468942463397979736e-01 -2.270400524139404297e-01 9.029914438724517822e-02 -8.998205512762069702e-02 -1.185554191470146179e-01 5.565000697970390320e-02 4.853796213865280151e-02 2.039267122745513916e-01 -3.763166069984436035e-01 -1.627151966094970703e-01 -4.137705862522125244e-01 6.104114279150962830e-02 2.220381200313568115e-01 -2.604522407054901123e-01 -1.420489102602005005e-01
-1.227665916085243225e-01 -5.597446858882904053e-02 9.935621172189712524e-02 8.298695087432861328e-02 -1.498624682426452637e-02 1.768186241388320923e-01 2.894428074359893799e-01 -4.117433354258537292e-02 -1.918150857090950012e-02 1.059575602412223816e-01 9.283675253391265869e-02 9.954759851098060608e-03 7.048796862363815308e-02 -1.363874226808547974e-01 3.719620034098625183e-02 -9.343875944614410400e-02 5.746299028396606445e-01 -2.404393255710601807e-01 -3.085067030042409897e-03 -2.386073321104049683e-01 -2.134574949741363525e-01 -1.849084049463272095e-01 2.364768683910369873e-01 2.204273641109466553e-01 -5.511746555566787720e-02 -2.665449678897857666e-02 7.900596410036087036e-02 -2.524504363536834717e-01 -1.141967698931694031e-01 3.688924387097358704e-02 2.538683414459228516e-01 1.108462736010551453e-01
-1.478010136634111404e-02 9.517594426870346069e-02 1.200304254889488220e-01 -3.058534860610961914e-01 2.140328586101531982e-01 6.542750447988510132e-02 -3.621052205562591553e-02 1.784835010766983032e-01 2.641927897930145264e-01 2.421568483114242554e-01 1.521700620651245117e-02 -1.352494359016418457e-01 1.094700768589973450e-02 -1.158865690231323242e-01 1.745210886001586914e-01 -1.324646174907684326e-01 3.898998200893402100e-01 4.392525553703308105e-02 -1.770691126585006714e-01 -2.734488844871520996e-01 2.918435931205749512e-01 -2.076944336295127869e-02 9.269084036350250244e-02 2.673181518912315369e-02 1.583608090877532959e-01 -2.730609178543090820e-01 -1.390504539012908936e-01 -1.947090178728103638e-01 1.931598484516143799e-01 7.333679497241973877e-02 -1.905722022056579590e-01 1.058917958289384842e-02
1.005443111062049866e-01 2.354423850774765015e-01 2.839851379394531250e-01 7.793078571557998657e-02 2.596154808998107910e-01 1.569561958312988281e-01 3.443675935268402100e-01 -6.335081160068511963e-02 5.147423967719078064e-02 1.766949146986007690e-01 -1.434717606753110886e-02 -1.014419347047805786e-01 1.026395335793495178e-01 6.850345991551876068e-03 -6.649607419967651367e-02 -1.004352048039436340e-01 8.613844960927963257e-02 -3.204855024814605713e-01 1.570167392492294312e-02 -2.910920679569244385e-01 2.712221071124076843e-02 -1.258587688207626343e-01 3.494816422462463379e-01 -9.580353647470474243e-02 1.438149213790893555e-01 7.420300692319869995e-02 1.925822049379348755e-01 -2.710292935371398926e-01 2.137874662876129150e-01 -4.146914184093475342e-02 -2.316256426274776459e-02 -1.895858496427536011e-01
1.049865633249282837e-01 7.587795704603195190e-02 1.647721678018569946e-01 1.698610000312328339e-02 3.143747150897979736e-01 7.071124017238616943e-02 3.838407248258590698e-02 2.968665103253442794e-05 -8.403360098600387573e-02 6.772846728563308716e-02 -1.644305139780044556e-01 -1.348911076784133911e-01 2.565177343785762787e-02 -2.424145787954330444e-01 5.130962654948234558e-02 -2.385448366403579712e-01 1.083420887589454651e-01 1.550293862819671631e-01 -5.512341856956481934e-02 -3.914532959461212158e-01 2.615937888622283936e-01 -1.599414646625518799e-01 -9.816148132085800171e-02 3.121907114982604980e-01 1.032388359308242798e-01 -2.765122354030609131e-01 -1.887741833925247192e-01 -1.860595643520355225e-01 -3.694251924753189087e-02 -1.344414055347442627e-01 1.295768618583679199e-01 -2.964418828487396240e-01
-8.978462778031826019e-03 -7.853526622056961060e-02 -1.610773205757141113e-01 1.450774371623992920e-01 1.007975339889526367e-01 -1.453174501657485962e-01 -1.568018645048141479e-01 2.541490197181701660e-01 1.432853788137435913e-01 2.131462097167968750e-01 -2.008695341646671295e-02 -2.195789366960525513e-01 -8.962620794773101807e-02 -2.886691093444824219e-01 -1.688013672828674316e-01 6.578428205102682114e-03 3.095462620258331299e-01 -1.274024397134780884e-01 -5.671005323529243469e-02 -3.781200051307678223e-01 7.371203601360321045e-02 -1.941283345222473145e-01 1.947511732578277588e-02 -1.045865267515182495e-01 -7.351668924093246460e-02 -3.034450709819793701e-01 -1.747382730245590210e-01 -2.328428030014038086e-01 -1.183584704995155334e-01 1.131076458841562271e-02 -4.327668622136116028e-02 -2.844325602054595947e-01
2.309997230768203735e-01 -9.523718059062957764e-02 -2.027998268604278564e-01 2.249432206153869629e-01 2.811357378959655762e-02 4.330855607986450195e-01 4.532998427748680115e-02 -3.013883158564567566e-02 1.099743992090225220e-01 2.052540034055709839e-01 6.697620451450347900e-02 3.647525906562805176e-01 2.365095168352127075e-01 -1.252838671207427979e-01 -1.546352542936801910e-02 7.007793337106704712e-02 -3.499901667237281799e-02 -7.432001642882823944e-03 2.045334503054618835e-02 -1.370115280151367188e-01 -3.125414997339248657e-02 -1.490873396396636963e-01 3.569860756397247314e-01 -2.804740564897656441e-03 7.319174706935882568e-02 -3.829327598214149475e-02 -7.432331889867782593e-02 -4.238238632678985596e-01 1.440325379371643066e-01 3.384656272828578949e-03 1.088060345500707626e-02 -4.492115229368209839e-02
2.291187644004821777e-02 1.556049287319183350e-01 3.950579836964607239e-02 -4.133830592036247253e-02 1.634782254695892334e-01 -1.893979758024215698e-01 2.792723476886749268e-01 -2.528353333473205566e-01 2.381926588714122772e-02 -3.195604681968688965e-02 9.416624903678894043e-02 -6.584449112415313721e-02 2.047498226165771484e-01 -3.273633122444152832e-01 8.744847774505615234e-02 8.043924719095230103e-02 1.534984563477337360e-03 -1.559525281190872192e-01 -2.801338136196136475e-01 -3.023623526096343994e-01 -1.053962856531143188e-01 -1.975454688072204590e-01 -2.973338356241583824e-03 3.524250090122222900e-01 -2.306678518652915955e-02 -1.782347410917282104e-01 -1.306412518024444580e-01 -3.627598881721496582e-01 -9.037908911705017090e-02 -9.092646092176437378e-02 -2.053178660571575165e-02 1.519649475812911987e-01
4.581418260931968689e-02 1.441089212894439697e-01 1.620954647660255432e-02 -4.342284426093101501e-02 1.020084917545318604e-01 -2.039910852909088135e-01 1.938013881444931030e-01 1.268966943025588989e-01 1.215441823005676270e-01 -4.266305640339851379e-02 1.580101996660232544e-01 9.477572888135910034e-02 2.174329459667205811e-01 -1.251199841499328613e-01 -1.048407424241304398e-02 -1.903873682022094727e-01 6.578762084245681763e-02 -8.125778287649154663e-02 5.258966237306594849e-02 -4.952828884124755859e-01 -2.363076210021972656e-01 -2.966995239257812500e-01 -7.456266134977340698e-02 2.986281551420688629e-02 -1.675532758235931396e-01 -8.060138672590255737e-02 -2.114943712949752808e-01 -3.263810873031616211e-01 7.151585072278976440e-02 6.091079488396644592e-02 -3.196396231651306152e-01 1.154523566365242004e-01
2.798613719642162323e-02 1.879507750272750854e-01 3.275265991687774658e-01 -1.458413600921630859e-01 6.265033781528472900e-02 2.542586922645568848e-01 1.310903578996658325e-01 3.141314536333084106e-02 1.471516788005828857e-01 3.032023832201957703e-02 1.556845754384994507e-01 2.812240719795227051e-01 4.329016059637069702e-02 -2.831599414348602295e-01 2.343537285923957825e-02 3.624405860900878906e-01 -4.123343527317047119e-02 2.544048428535461426e-02 7.051999866962432861e-02 -2.573933005332946777e-01 4.659808427095413208e-02 1.205615326762199402e-01 9.728015959262847900e-02 -5.364514421671628952e-03 3.624786436557769775e-01 -1.337915658950805664e-01 -1.497807353734970093e-01 -2.552082538604736328e-01 1.374864876270294189e-01 -5.542978644371032715e-03 1.760471798479557037e-02 -2.299349308013916016e-01
-2.794966800138354301e-03 1.669574826955795288e-01 1.233063489198684692e-01 1.276255100965499878e-01 6.128960102796554565e-02 -6.162376329302787781e-02 1.617934554815292358e-01 1.051912903785705566e-01 -6.200538948178291321e-02 3.892481625080108643e-01 -1.189502328634262085e-01 2.386378198862075806e-01 6.680034846067428589e-02 -3.328032195568084717e-01 2.312044948339462280e-01 -2.324083745479583740e-01 1.561656445264816284e-01 -2.844641208648681641e-01 -1.313006728887557983e-01 -2.750089764595031738e-01 5.621133372187614441e-02 -3.275813758373260498e-01 -1.082784235477447510e-01 1.186117306351661682e-01 4.876049607992172241e-02 2.093205414712429047e-02 -1.413359344005584717e-01 -6.736858189105987549e-02 -1.191653758287429810e-01 -1.736237704753875732e-01 -1.512836068868637085e-01 -1.329698264598846436e-01
-8.609158545732498169e-02 7.799749821424484253e-02 1.992100924253463745e-01 -2.503543496131896973e-01 1.439959257841110229e-01 6.315352022647857666e-02 1.282535400241613388e-02 -7.643177360296249390e-02 2.864354550838470459e-01 4.766539484262466431e-02 1.022928208112716675e-01 1.103246062994003296e-01 2.387968301773071289e-01 -3.241105377674102783e-02 -2.348373532295227051e-01 -2.582630328834056854e-02 1.773360073566436768e-01 -1.739614158868789673e-01 -4.294657707214355469e-02 -1.636563092470169067e-01 2.439809218049049377e-02 -3.426319956779479980e-01 2.024121880531311035e-01 8.008479326963424683e-02 1.864526718854904175e-01 -4.928758144378662109e-01 7.192244287580251694e-03 -1.153396815061569214e-02 1.804275959730148315e-01 -2.395859360694885254e-01 -7.309586554765701294e-02 6.067562475800514221e-02
1.006551682949066162e-01 5.467024073004722595e-02 -1.828067153692245483e-01 -6.817781925201416016e-02 1.186209730803966522e-02 -1.291941702365875244e-01 1.335505247116088867e-01 1.444988846778869629e-01 -5.574813485145568848e-02 -9.506788104772567749e-03 2.366943806409835815e-01 2.955672740936279297e-01 9.982598572969436646e-02 -1.479079276323318481e-01 5.648545548319816589e-02 -1.082949936389923096e-01 2.298540920019149780e-01 -1.495527029037475586e-01 1.050046309828758240e-01 -3.935327827930450439e-01 -1.760402470827102661e-01 -1.732947975397109985e-01 7.999003678560256958e-02 1.837148964405059814e-01 -1.842828691005706787e-01 -1.451468914747238159e-01 -2.082171142101287842e-01 -1.479097753763198853e-01 2.600318491458892822e-01 -1.424844115972518921e-01 -3.713261187076568604e-01 -1.076952889561653137e-01
-5.793814733624458313e-02 -2.954951226711273193e-01 3.845947682857513428e-01 -7.918547093868255615e-02 1.720538586378097534e-01 8.314589411020278931e-02 -1.414842456579208374e-01 -2.671027481555938721e-01 -1.637245714664459229e-02 1.333276033401489258e-01 1.306939274072647095e-01 2.716967761516571045e-01 2.425429224967956543e-01 -2.808901071548461914e-01 -1.335426568984985352e-01 -2.935485541820526123e-01 -1.006577759981155396e-01 -1.411080211400985718e-01 -1.481169313192367554e-01 -2.645369470119476318e-01 -1.981381475925445557e-01 4.818712547421455383e-02 -4.002087190747261047e-02 7.015401124954223633e-02 1.995397508144378662e-01 -4.075847938656806946e-02 -4.834093898534774780e-02 -7.699155807495117188e-02 -2.015770524740219116e-01 -5.372389405965805054e-02 -3.976110741496086121e-02 -1.080805882811546326e-01
-2.470130026340484619e-01 2.159691900014877319e-01 -4.355374723672866821e-02 -1.777856051921844482e-02 1.900719478726387024e-02 1.576370894908905029e-01 -8.674004673957824707e-02 3.658308386802673340e-01 3.931760415434837341e-02 9.590604156255722046e-02 2.182478010654449463e-01 2.316608279943466187e-02 2.449439913034439087e-01 -3.558537364006042480e-01 -1.451654732227325439e-01 -9.305737912654876709e-02 2.902186512947082520e-01 4.225485399365425110e-02 3.109006397426128387e-02 1.030552908778190613e-01 -1.750028878450393677e-01 -4.835121333599090576e-03 1.159118637442588806e-01 1.923394948244094849e-01 1.234877333045005798e-01 -2.523659467697143555e-01 -8.295009285211563110e-02 -1.355634182691574097e-01 1.826369017362594604e-01 -1.270926594734191895e-01 -2.914392054080963135e-01 -1.759744584560394287e-01
-8.140134811401367188e-02 -3.835974633693695068e-02 2.913988530635833740e-01 -1.634278744459152222e-01 1.166030317544937134e-01 3.652684763073921204e-02 -7.309032976627349854e-02 3.144202928524464369e-04 2.320753335952758789e-01 1.913236975669860840e-01 6.979331374168395996e-02 1.348993033170700073e-01 3.310664296150207520e-01 -1.040377542376518250e-01 1.200860366225242615e-02 -1.798761636018753052e-01 8.787444233894348145e-02 -2.022998332977294922e-01 -1.668068580329418182e-02 -1.872592791914939880e-02 -1.567485779523849487e-01 -3.377970159053802490e-01 3.219056725502014160e-01 1.811020523309707642e-01 5.328059569001197815e-02 -3.600054383277893066e-01 2.834357693791389465e-02 -6.837145239114761353e-02 2.864335775375366211e-01 -1.925869137048721313e-01 -1.096930056810379028e-01 -9.209205396473407745e-03
-3.801660984754562378e-02 2.231660336256027222e-01 1.915104836225509644e-01 1.367042213678359985e-01 1.417664997279644012e-02 -7.510973513126373291e-02 1.464742794632911682e-02 2.173770368099212646e-01 -1.894428394734859467e-02 -2.652849555015563965e-01 1.027629673480987549e-01 3.840157762169837952e-02 1.302058100700378418e-01 -5.894331634044647217e-02 -3.400409519672393799e-01 -4.542319476604461670e-02 1.052119061350822449e-01 -8.603493869304656982e-02 2.065987437963485718e-01 -3.773945868015289307e-01 -1.063802912831306458e-01 -7.276257127523422241e-02 9.106013923883438110e-02 3.977565169334411621e-01 9.869991987943649292e-02 -7.259289175271987915e-02 4.738502949476242065e-02 -2.789978981018066406e-01 2.026760429143905640e-01 -1.108114272356033325e-01 -2.898436188697814941e-01 -5.637869238853454590e-03
1.090042516589164734e-01 1.372164934873580933e-01 2.567887008190155029e-01 1.871118098497390747e-01 1.865171939134597778e-01 2.312434315681457520e-01 -2.072079479694366455e-02 1.183508522808551788e-02 1.694579571485519409e-01 8.018568903207778931e-02 -3.055104613304138184e-02 2.386997640132904053e-01 -1.028935015201568604e-01 -1.235814243555068970e-01 -1.515228897333145142e-01 -1.138373836874961853e-01 4.943687096238136292e-02 -8.442413806915283203e-02 1.411048024892807007e-01 -8.800109475851058960e-02 -1.168941706418991089e-02 -9.989584237337112427e-02 2.241564393043518066e-01 7.504642009735107422e-02 2.395736128091812134e-01 -1.622166037559509277e-01 1.837989240884780884e-01 -4.189151823520660400e-01 1.938720047473907471e-01 1.546904146671295166e-01 1.230497807264328003e-01 -3.896333277225494385e-01
2.045418620109558105e-01 1.216474026441574097e-01 -1.387907541356980801e-03 2.100451290607452393e-01 1.262855678796768188e-01 1.947265714406967163e-01 3.498031571507453918e-02 6.653378903865814209e-02 4.624172300100326538e-02 3.730456233024597168e-01 -1.432508826255798340e-01 1.776412129402160645e-02 4.194270446896553040e-02 -3.436622396111488342e-02 1.227758824825286865e-01 -8.316397666931152344e-02 3.306075334548950195e-01 2.009093016386032104e-02 -1.373618096113204956e-01 -2.365930080413818359e-01 -4.875439777970314026e-02 -4.773633778095245361e-01 -4.529403988271951675e-03 1.731556355953216553e-01 4.329255968332290649e-02 -3.487025499343872070e-01 -5.946832150220870972e-02 4.505897406488656998e-03 1.022067815065383911e-01 -2.110754847526550293e-01 -1.086387336254119873e-01 -1.184355914592742920e-01
-6.712446361780166626e-02 1.714863926172256470e-01 8.397044986486434937e-02 -2.281696349382400513e-02 1.735858470201492310e-01 3.356225490570068359e-01 5.752586200833320618e-02 2.279447764158248901e-01 1.677129976451396942e-02 2.070160806179046631e-01 1.562052071094512939e-01 -1.180142834782600403e-01 2.158096134662628174e-01 -8.671914041042327881e-02 -1.247069984674453735e-01 -3.062609955668449402e-02 3.190448880195617676e-01 -1.743667870759963989e-01 4.021015390753746033e-02 1.242018342018127441e-01 6.115819513797760010e-02 2.288754656910896301e-02 2.241296172142028809e-01 2.454363703727722168e-01 -1.130817309021949768e-01 -3.690417706966400146e-01 8.872638642787933350e-02 -2.484111636877059937e-01 1.409232616424560547e-01 -2.815441489219665527e-01 -1.583123803138732910e-01 -4.125050082802772522e-02
-7.020521908998489380e-02 2.057359665632247925e-01 8.707665652036666870e-02 1.102583389729261398e-02 9.079129248857498169e-02 9.803690016269683838e-02 3.922103717923164368e-02 -1.256337761878967285e-01 -4.465679079294204712e-02 1.005312707275152206e-02 9.336297959089279175e-02 -2.602922320365905762e-01 3.384979665279388428e-01 -1.061959937214851379e-01 -2.708709537982940674e-01 2.032858878374099731e-01 1.397414058446884155e-01 8.836377412080764771e-02 -1.226834282279014587e-01 -1.799323111772537231e-01 2.379154115915298462e-01 -2.539134919643402100e-01 1.337621212005615234e-01 4.224756732583045959e-02 3.334352374076843262e-02 1.460433565080165863e-02 6.684470176696777344e-02 -5.107299685478210449e-01 -2.728746235370635986e-01 -1.019092574715614319e-01 -1.496584266424179077e-01 -3.670550137758255005e-02
-1.419779658317565918e-01 -5.460198735818266869e-04 9.357480704784393311e-02 9.777162224054336548e-02 9.250395745038986206e-02 9.352684020996093750e-02 1.114363148808479309e-01 -8.930301666259765625e-02 -1.480626761913299561e-01 4.721232354640960693e-01 1.041808500885963440e-01 4.944937303662300110e-02 -7.969717681407928467e-02 -1.967719644308090210e-01 1.065513268113136292e-01 -5.451567471027374268e-02 2.030901610851287842e-01 1.389199197292327881e-01 4.124495759606361389e-02 -3.185827434062957764e-01 9.546799212694168091e-02 -5.064588189125061035e-01 7.018664851784706116e-03 1.117930412292480469e-01 1.435741931200027466e-01 -6.442240625619888306e-02 -2.186882346868515015e-01 -2.099247127771377563e-01 1.349817365407943726e-01 -6.357559002935886383e-03 -4.991025850176811218e-02 -1.643200069665908813e-01
4.195310175418853760e-02 8.134651184082031250e-02 2.576169669628143311e-01 6.566707044839859009e-02 -1.120797474868595600e-03 2.183808684349060059e-01 -4.759038565680384636e-04 2.209699898958206177e-01 1.219342499971389771e-01 1.944123953580856323e-01 1.053974330425262451e-01 4.056171048432588577e-03 3.415884077548980713e-01 -5.183199048042297363e-02 -2.634218633174896240e-01 -3.530093133449554443e-01 2.341718375682830811e-01 2.675219774246215820e-01 -3.049151003360748291e-01 -2.401929497718811035e-01 3.041541874408721924e-01 9.478291124105453491e-02 1.158139854669570923e-01 1.479320079088211060e-01 -1.653225719928741455e-02 -6.764260586351156235e-03 -2.622029371559619904e-02 -9.836609661579132080e-02 -1.004837378859519958e-01 -4.292356222867965698e-02 1.024528518319129944e-01 -1.674824766814708710e-02
1.307041198015213013e-01 2.395866960287094116e-01 1.804441511631011963e-01 -4.748455807566642761e-02 1.716357469558715820e-01 6.044554524123668671e-03 -9.709637612104415894e-02 1.253684461116790771e-01 -1.179386228322982788e-01 -1.528257727622985840e-01 -5.914624780416488647e-02 4.148328676819801331e-02 2.113302648067474365e-01 -2.583511769771575928e-01 2.523894906044006348e-01 -9.109183400869369507e-02 4.052071645855903625e-02 5.893602594733238220e-02 1.688583940267562866e-01 -3.465064764022827148e-01 -8.722586184740066528e-02 -7.983358949422836304e-02 1.709887534379959106e-01 -1.518269032239913940e-01 -1.035005226731300354e-01 -2.625262141227722168e-01 -4.232479259371757507e-02 -5.069991946220397949e-01 -4.150497168302536011e-02 -3.045722283422946930e-02 -1.471198052167892456e-01 -1.656471937894821167e-01
-1.299029290676116943e-01 1.721103340387344360e-01 2.383929342031478882e-01 1.387875974178314209e-01 3.435561954975128174e-01 6.994453817605972290e-02 1.339061558246612549e-01 1.188026219606399536e-01 -8.805214613676071167e-02 2.627641856670379639e-01 1.191866025328636169e-01 1.451910585165023804e-01 3.554144501686096191e-01 -9.747456014156341553e-02 -5.605755746364593506e-02 1.568928360939025879e-01 1.565398126840591431e-01 2.425962090492248535e-01 4.713466390967369080e-03 -1.490310877561569214e-01 1.277296338230371475e-02 -2.067858129739761353e-01 -4.725098237395286560e-02 9.657123684883117676e-02 -1.787481904029846191e-01 -3.653292730450630188e-02 4.657074064016342163e-02 -3.322027325630187988e-01 -2.676777243614196777e-01 2.365907095372676849e-02 -2.598527073860168457e-01 3.405129909515380859e-02
-4.002197831869125366e-02 1.069028973579406738e-01 4.764246195554733276e-02 9.734424203634262085e-02 1.312606930732727051e-01 1.593418866395950317e-01 1.341353803873062134e-01 9.234204143285751343e-02 1.313436180353164673e-01 1.357154250144958496e-01 -1.595719754695892334e-01 2.338978648185729980e-01 -5.003544315695762634e-02 -1.616691201925277710e-01 -1.132834032177925110e-01 9.232308715581893921e-02 -3.223810717463493347e-02 -2.062632441520690918e-01 -2.455462217330932617e-01 -2.378844022750854492e-01 1.678158789873123169e-01 -5.653552245348691940e-03 4.296745657920837402e-01 3.069028556346893311e-01 3.225700259208679199e-01 9.699535369873046875e-02 -3.871951717883348465e-03 -2.252943515777587891e-01 -9.949039667844772339e-02 2.143659889698028564e-01 -1.060555204749107361e-01 -2.035851478576660156e-01
7.905722409486770630e-02 1.760782860219478607e-02 1.260676048696041107e-02 2.618966996669769287e-01 1.887914985418319702e-01 2.339198738336563110e-01 1.313136518001556396e-01 2.786781406030058861e-04 3.413338959217071533e-02 5.204024910926818848e-02 2.909764274954795837e-02 6.709673255681991577e-02 1.585325300693511963e-01 -1.177420318126678467e-01 1.604232639074325562e-01 -2.128197997808456421e-01 3.825691640377044678e-01 6.168831884860992432e-02 -5.171265825629234314e-02 -2.075478136539459229e-01 8.498863875865936279e-02 -5.518751740455627441e-01 6.347040832042694092e-02 5.951671674847602844e-02 -9.160156361758708954e-03 -3.890594542026519775e-01 -3.462396562099456787e-02 -1.059945896267890930e-01 -3.104794025421142578e-02 -5.590423569083213806e-02 -1.196351796388626099e-01 1.673050411045551300e-02
1.103098839521408081e-01 1.176882833242416382e-01 -1.495224088430404663e-01 9.478747844696044922e-02 2.722553163766860962e-02 3.152489066123962402e-01 1.292644739151000977e-01 -8.958783745765686035e-02 -2.688520401716232300e-02 4.804176464676856995e-02 7.569909840822219849e-02 3.697917163372039795e-01 8.938755840063095093e-02 -3.757738769054412842e-01 -7.232562452554702759e-02 6.908132135868072510e-02 9.911260753870010376e-02 1.497688591480255127e-01 -1.159674152731895447e-01 -2.138504385948181152e-01 9.645883738994598389e-02 1.198900640010833740e-01 3.092466592788696289e-01 1.393712311983108521e-01 7.967300713062286377e-02 -1.310223527252674103e-02 -7.962517440319061279e-02 -8.029680699110031128e-02 2.719677388668060303e-01 -2.857037186622619629e-01 4.471287876367568970e-02 -3.255842030048370361e-01
1.522722989320755005e-01 -6.216522306203842163e-02 3.510501384735107422e-01 5.924411863088607788e-02 -5.472382903099060059e-02 -4.085492715239524841e-02 -2.944044396281242371e-02 -3.577997535467147827e-02 4.153113439679145813e-02 3.296466171741485596e-02 -1.182401105761528015e-01 6.630250811576843262e-02 3.037338852882385254e-01 -1.304386090487241745e-02 -1.241227313876152039e-01 -6.990974396467208862e-02 2.434763908386230469e-01 6.211547553539276123e-02 -9.479820728302001953e-02 -4.669595956802368164e-01 1.945985853672027588e-01 -5.672638118267059326e-02 1.290490627288818359e-01 2.431717216968536377e-01 9.644968807697296143e-02 -2.830201685428619385e-01 -2.443283200263977051e-01 -1.661185733973979950e-02 3.684470057487487793e-02 2.082664221525192261e-01 2.651530206203460693e-01 -1.844497025012969971e-01
-4.743087105453014374e-03 2.894201278686523438e-01 7.042460888624191284e-02 -4.054317716509103775e-03 2.546265423297882080e-01 2.812813818454742432e-01 -1.118737608194351196e-01 8.635576814413070679e-02 1.632651835680007935e-01 6.506565958261489868e-02 -2.286247760057449341e-01 2.416839748620986938e-01 1.281195506453514099e-02 3.642872720956802368e-02 -1.566882282495498657e-01 -1.601915061473846436e-02 8.344341069459915161e-02 -1.337606757879257202e-01 -1.345768570899963379e-01 -2.139944732189178467e-01 -1.686195284128189087e-02 1.646072417497634888e-02 3.575933277606964111e-01 2.317750006914138794e-01 3.100359439849853516e-01 8.599488995969295502e-03 -8.036124706268310547e-02 -4.304271340370178223e-01 -3.518807888031005859e-02 -3.966472297906875610e-02 9.126110374927520752e-02 -9.732878208160400391e-02
-2.280943393707275391e-01 1.435241699218750000e-01 5.890810396522283554e-03 -9.672677516937255859e-02 -1.402176618576049805e-01 7.611081004142761230e-02 3.739663865417242050e-03 5.887756496667861938e-02 -1.804068833589553833e-01 -2.109693177044391632e-02 -4.016672074794769287e-02 -7.731746137142181396e-02 4.141356348991394043e-01 -1.844071745872497559e-01 -1.274161785840988159e-01 -9.990186430513858795e-03 -1.351404637098312378e-01 -6.330633163452148438e-02 1.311965733766555786e-01 -3.358066082000732422e-01 1.447534710168838501e-01 -1.020117402076721191e-01 1.463382393121719360e-01 -2.037651389837265015e-01 2.259982228279113770e-01 -9.136866778135299683e-02 -2.341920435428619385e-01 -3.523723781108856201e-01 -1.312234550714492798e-01 -3.043746948242187500e-01 -1.707146167755126953e-01 -5.127948150038719177e-02
9.125366061925888062e-02 1.306471377611160278e-01 1.539944559335708618e-01 1.075756475329399109e-01 1.403355449438095093e-01 -1.240296103060245514e-02 3.502749651670455933e-02 -2.550709806382656097e-02 1.387588120996952057e-02 -2.529385313391685486e-02 2.288507968187332153e-01 2.836754024028778076e-01 1.917110979557037354e-01 -3.288824260234832764e-01 -8.003426343202590942e-02 2.638038694858551025e-01 -4.128715768456459045e-02 -1.912667900323867798e-01 -2.603724002838134766e-01 -2.919003963470458984e-01 1.297155511565506458e-03 -6.073391065001487732e-02 1.981377005577087402e-01 -8.439461886882781982e-02 -7.442227751016616821e-02 1.486654579639434814e-01 -2.370634675025939941e-01 -1.730515956878662109e-01 2.720346748828887939e-01 -1.342763304710388184e-01 -9.677051752805709839e-02 -3.262792825698852539e-01
2.829559333622455597e-02 3.707793056964874268e-01 1.861531287431716919e-01 5.816597025841474533e-03 1.299533098936080933e-01 9.271699190139770508e-02 2.122194319963455200e-01 -3.208611160516738892e-02 -1.352510601282119751e-01 -1.366412043571472168e-01 -6.359242647886276245e-02 -3.453754261136054993e-02 -9.869007021188735962e-02 1.887770928442478180e-02 -1.286346316337585449e-01 -1.744518280029296875e-01 2.873729467391967773e-01 7.490114867687225342e-02 -2.297625243663787842e-01 -3.506369590759277344e-01 7.341038435697555542e-03 -3.917581215500831604e-02 3.380704522132873535e-01 5.404758825898170471e-02 2.110957503318786621e-01 -1.386041045188903809e-01 1.752375364303588867e-01 -3.882867395877838135e-01 1.079007014632225037e-01 1.396814268082380295e-02 -2.066014148294925690e-02 -1.263477504253387451e-01
3.835633397102355957e-02 4.460209012031555176e-01 1.017241552472114563e-01 -8.203122764825820923e-02 3.603274375200271606e-02 3.113736808300018311e-01 -1.147890184074640274e-02 -8.117225952446460724e-03 5.878522247076034546e-02 -2.264293879270553589e-01 2.270356938242912292e-02 1.712182760238647461e-01 -1.245224848389625549e-01 -2.321692109107971191e-01 -1.066119223833084106e-02 2.380573377013206482e-02 1.318920589983463287e-02 1.446925550699234009e-01 5.123424157500267029e-02 -3.662359118461608887e-01 9.182588011026382446e-02 -6.095377262681722641e-03 3.472311496734619141e-01 8.409295976161956787e-02 2.149160355329513550e-01 -1.556092798709869385e-01 -1.925167888402938843e-01 -2.460605800151824951e-01 5.829952284693717957e-02 -5.424717068672180176e-02 -4.487986490130424500e-02 -2.430645525455474854e-01
-1.775660216808319092e-01 1.304410994052886963e-01 3.886353597044944763e-02 1.016747057437896729e-01 -4.261254146695137024e-02 1.095820441842079163e-01 2.456906586885452271e-01 -2.056335210800170898e-01 1.633141189813613892e-01 -1.300138086080551147e-01 -1.400316208600997925e-01 2.945613861083984375e-02 1.542934328317642212e-01 -2.926258742809295654e-01 1.627519875764846802e-01 -2.673469185829162598e-01 2.999311685562133789e-01 -2.548473775386810303e-01 -1.427752077579498291e-01 -1.896484047174453735e-01 -1.882636547088623047e-01 -1.166196241974830627e-01 2.056957595050334930e-02 2.592192590236663818e-01 -6.233724765479564667e-03 -7.149197161197662354e-02 1.171760037541389465e-01 -4.266847074031829834e-01 1.755423843860626221e-03 1.461266279220581055e-01 -3.731395676732063293e-02 8.776078931987285614e-03
-1.844253689050674438e-01 -7.496232166886329651e-03 -2.665831521153450012e-02 -1.586015918292105198e-03 1.885810792446136475e-01 9.551541507244110107e-02 -2.080915030092000961e-03 1.251218467950820923e-01 1.885727643966674805e-01 3.659102022647857666e-01 -1.609383076429367065e-01 4.492644686251878738e-03 4.550451040267944336e-01 2.400045841932296753e-02 -2.313081920146942139e-01 -1.282628029584884644e-01 1.278970837593078613e-01 2.865676879882812500e-01 -1.552651971578598022e-01 -2.704773247241973877e-01 -5.223179236054420471e-02 1.302386820316314697e-01 1.336715668439865112e-01 8.740667998790740967e-02 -5.284986272454261780e-02 -1.544134914875030518e-01 1.013394221663475037e-01 -3.858386874198913574e-01 -4.125333949923515320e-02 -4.246458783745765686e-02 2.159354649484157562e-02 -3.482037782669067383e-02
2.259500175714492798e-01 -8.242953568696975708e-02 -2.265038639307022095e-01 9.959217160940170288e-02 4.034479334950447083e-02 8.150032907724380493e-02 3.964412584900856018e-02 3.757032155990600586e-01 2.965144217014312744e-01 1.586580835282802582e-02 1.859363913536071777e-01 -2.449991740286350250e-02 -6.225560605525970459e-02 -1.138817518949508667e-01 7.567009329795837402e-02 -1.054627820849418640e-01 1.290803700685501099e-01 -2.293797284364700317e-01 1.249908581376075745e-01 -4.713148772716522217e-01 -4.075290169566869736e-03 -2.725576162338256836e-01 3.841438144445419312e-02 9.233724325895309448e-03 2.269514352083206177e-01 -2.025499641895294189e-01 -3.228224813938140869e-02 -1.129348799586296082e-01 -1.770334988832473755e-01 2.201998792588710785e-02 4.844817146658897400e-02 -2.224659919738769531e-01
9.529596567153930664e-02 1.475500613451004028e-01 1.068970933556556702e-01 9.656329452991485596e-02 3.138544037938117981e-02 1.522427052259445190e-01 9.992754459381103516e-02 4.563385546207427979e-01 1.564802229404449463e-01 1.318324357271194458e-02 2.473435178399085999e-02 -9.528979659080505371e-02 -3.028375655412673950e-02 -7.092412561178207397e-02 -6.579248607158660889e-02 -9.983755880966782570e-04 5.864351615309715271e-02 8.764692395925521851e-02 1.745929867029190063e-01 -4.515375196933746338e-01 -3.449949249625205994e-02 5.912661179900169373e-02 2.912145256996154785e-01 -1.077913492918014526e-01 3.353795409202575684e-01 -1.828681826591491699e-01 3.863190766423940659e-03 -2.617658078670501709e-01 2.778611481189727783e-01 -1.329333335161209106e-01 6.770779937505722046e-02 -2.922978065907955170e-02
-2.186437835916876793e-03 3.030190765857696533e-01 1.918212622404098511e-01 2.984333634376525879e-01 2.673798799514770508e-01 1.390041261911392212e-01 -1.738450378179550171e-01 6.859339028596878052e-02 -6.235387548804283142e-02 2.106946408748626709e-01 -1.911409199237823486e-01 1.200081333518028259e-01 1.522862464189529419e-01 -1.725946217775344849e-01 -2.145445197820663452e-01 -1.572086066007614136e-01 2.833783626556396484e-02 -2.137852134183049202e-03 -1.187209784984588623e-01 -1.652083247900009155e-01 -1.512610316276550293e-01 -4.466464743018150330e-03 1.726764589548110962e-01 -5.738653242588043213e-02 1.173789426684379578e-02 -8.087688684463500977e-02 1.481562107801437378e-01 -2.507958710193634033e-01 -6.457556784152984619e-02 -2.654201723635196686e-02 -4.858684539794921875e-01 -5.438781157135963440e-02
6.609041988849639893e-02 -4.617770016193389893e-02 4.769214093685150146e-01 1.453830748796463013e-01 -1.765330508351325989e-02 -9.726186096668243408e-02 6.302671134471893311e-02 2.873921394348144531e-01 1.889457255601882935e-01 -5.140174925327301025e-02 1.111645922064781189e-01 -1.103705167770385742e-01 2.855279445648193359e-01 2.786645479500293732e-02 -1.719882935285568237e-01 -1.036614105105400085e-01 4.504786729812622070e-01 -7.941987365484237671e-02 -1.581234633922576904e-01 -1.966353356838226318e-01 1.221913695335388184e-01 1.184642463922500610e-01 1.450257152318954468e-01 -4.543422535061836243e-02 1.362697407603263855e-02 -6.134663894772529602e-02 -1.311375945806503296e-01 -2.252237498760223389e-01 1.957620382308959961e-01 -1.665448099374771118e-01 1.082529965788125992e-02 6.613725330680608749e-03
-1.504163146018981934e-01 1.461982727050781250e-01 2.765877842903137207e-01 7.141213864088058472e-02 3.561356067657470703e-01 3.526334464550018311e-02 2.783820405602455139e-02 1.001793965697288513e-01 -8.364110440015792847e-02 2.249981909990310669e-01 1.240445524454116821e-01 1.823242567479610443e-02 2.977051138877868652e-01 -1.590865701436996460e-01 -3.048762492835521698e-02 1.958445608615875244e-01 2.185268551111221313e-01 2.828624248504638672e-01 2.918644249439239502e-02 -1.653550267219543457e-01 -3.655071556568145752e-02 -2.038651704788208008e-01 4.794708266854286194e-02 1.195135489106178284e-01 -2.029884159564971924e-01 3.089311905205249786e-02 4.167691245675086975e-02 -4.468789994716644287e-01 -1.524026095867156982e-01 -6.378059834241867065e-02 -1.071247830986976624e-01 -1.055809184908866882e-01
1.033034101128578186e-01 -9.634251892566680908e-02 2.118274122476577759e-01 -1.913387328386306763e-01 1.379663497209548950e-01 -5.521574523299932480e-03 -6.350237876176834106e-02 4.448859021067619324e-02 2.119055092334747314e-01 1.128727719187736511e-01 6.735485792160034180e-02 2.325219511985778809e-01 2.446051687002182007e-01 -7.882815599441528320e-02 -2.211921066045761108e-01 9.207078069448471069e-02 2.906270325183868408e-01 2.718931138515472412e-01 -3.062364757061004639e-01 -1.394940316677093506e-01 -5.558596178889274597e-02 -8.646924793720245361e-02 1.527754366397857666e-01 2.107347249984741211e-01 -1.061104834079742432e-01 -1.713683158159255981e-01 8.211147040128707886e-02 -2.070869505405426025e-01 3.126415982842445374e-02 -3.566675484180450439e-01 -2.462744265794754028e-01 -6.893922388553619385e-02
-2.103945054113864899e-02 3.639288619160652161e-02 -2.063950523734092712e-02 -4.288590326905250549e-02 1.529932767152786255e-01 1.749895215034484863e-01 -1.139241755008697510e-01 2.893163859844207764e-01 -8.783199638128280640e-02 -9.841688722372055054e-02 7.927641272544860840e-02 -5.387628078460693359e-02 -8.371943607926368713e-03 -4.156798422336578369e-01 -1.442633569240570068e-01 -2.158945798873901367e-01 1.942741572856903076e-01 -6.037947535514831543e-02 -5.340778082609176636e-02 -3.870486915111541748e-01 1.410924345254898071e-01 2.350636273622512817e-01 3.188524767756462097e-02 -9.434028714895248413e-02 7.210562378168106079e-02 -1.468372046947479248e-01 -1.831002980470657349e-01 -3.560959994792938232e-01 2.444572299718856812e-01 -2.330010570585727692e-02 4.202646017074584961e-02 2.238342165946960449e-01
-1.558463126420974731e-01 1.901331990957260132e-01 2.947337925434112549e-01 1.721710711717605591e-01 6.242586299777030945e-02 1.346974074840545654e-01 9.961929172277450562e-02 1.050109565258026123e-01 -2.565036714076995850e-01 -5.378347705118358135e-04 1.184625029563903809e-01 5.158036947250366211e-02 8.261270821094512939e-02 -1.859490424394607544e-01 1.159453541040420532e-01 5.842798203229904175e-02 -4.249768704175949097e-02 8.786166459321975708e-02 2.320086956024169922e-02 -2.546873986721038818e-01 -2.109899520874023438e-01 9.118234366178512573e-02 1.319949626922607422e-01 4.054851830005645752e-01 8.719654381275177002e-02 9.643060714006423950e-02 -9.682835638523101807e-02 -4.929224848747253418e-01 -1.379908174276351929e-01 -1.404428184032440186e-01 -6.035725772380828857e-02 1.343531012535095215e-01
4.990732297301292419e-02 8.054459095001220703e-02 4.325437545776367188e-02 1.087107583880424500e-01 -1.129325013607740402e-02 -8.953917026519775391e-02 2.808140218257904053e-01 2.509928047657012939e-01 -2.276492305099964142e-02 1.336124390363693237e-01 -9.908082336187362671e-02 -7.456884253770112991e-03 -1.744352921377867460e-04 -1.369004845619201660e-01 -4.210732504725456238e-02 -2.273336611688137054e-02 -5.698305368423461914e-02 -3.321203887462615967e-01 -1.001994758844375610e-01 -3.150300085544586182e-01 -1.556943058967590332e-01 -5.959422793239355087e-03 2.113506197929382324e-01 -1.168329343199729919e-01 7.202250510454177856e-02 -6.034109741449356079e-02 -8.885098993778228760e-02 -1.490424722433090210e-01 7.110401242971420288e-02 -2.502371072769165039e-01 -2.199627459049224854e-01 -5.635910630226135254e-01
6.325341761112213135e-02 5.938033759593963623e-02 2.042319476604461670e-01 2.214490994811058044e-02 2.152788937091827393e-01 -2.951117455959320068e-01 -1.260190010070800781e-01 2.121786624193191528e-01 1.263333261013031006e-01 -6.998486816883087158e-02 -1.316448748111724854e-01 -8.378221839666366577e-02 7.328566908836364746e-02 1.560532152652740479e-01 -3.191342949867248535e-02 -2.766834795475006104e-01 1.356095075607299805e-01 -4.360408708453178406e-02 -1.851351112127304077e-01 -4.302277863025665283e-01 2.149755358695983887e-01 -2.017522603273391724e-01 2.201186716556549072e-01 -5.195411667227745056e-02 1.620409935712814331e-01 -2.639847993850708008e-01 -1.921222507953643799e-01 -1.372217833995819092e-01 2.747154794633388519e-02 -1.380801200866699219e-01 -1.620308309793472290e-01 -1.671499013900756836e-01
-1.572150290012359619e-01 7.893253117799758911e-02 -7.884706370532512665e-03 -5.750903114676475525e-02 -3.857877850532531738e-02 5.262841582298278809e-01 7.653903216123580933e-02 -2.850279398262500763e-02 2.146864086389541626e-01 2.773093879222869873e-01 -5.866093188524246216e-02 8.600977808237075806e-02 9.706324338912963867e-02 5.471061915159225464e-02 -1.944513320922851562e-01 8.821982145309448242e-02 -4.694421589374542236e-02 -2.001849375665187836e-02 -3.458162546157836914e-01 -1.187250316143035889e-01 -2.892700396478176117e-02 1.404350548982620239e-01 1.548081934452056885e-01 2.290226519107818604e-02 3.010091185569763184e-01 -5.815471056848764420e-03 -1.576224267482757568e-01 -4.031969606876373291e-01 4.668303579092025757e-02 1.617514900863170624e-02 -1.571269929409027100e-01 -4.680810496211051941e-02
-1.740375608205795288e-01 1.436086893081665039e-01 4.250189661979675293e-02 4.785768687725067139e-02 -1.153079122304916382e-01 1.794475317001342773e-01 1.798410862684249878e-01 2.232153341174125671e-02 -2.506790757179260254e-01 8.602586388587951660e-02 2.310232073068618774e-01 6.311367452144622803e-02 1.262315958738327026e-01 -1.841585934162139893e-01 -3.835309743881225586e-01 -4.429621621966362000e-02 1.994934082031250000e-01 -1.574575901031494141e-01 -1.171096339821815491e-01 -2.098294347524642944e-01 1.742028594017028809e-01 -1.947721540927886963e-01 -2.840937972068786621e-01 1.980598717927932739e-01 1.454065591096878052e-01 -9.549262374639511108e-02 -9.795368462800979614e-02 -3.114251196384429932e-01 -1.048156693577766418e-01 -2.519145309925079346e-01 3.269778564572334290e-02 -1.312925219535827637e-01
-2.565556764602661133e-02 1.118508167564868927e-02 3.203892707824707031e-02 -1.435354053974151611e-01 3.479886353015899658e-01 -5.754070356488227844e-02 2.644352316856384277e-01 -1.688185781240463257e-01 3.581835888326168060e-03 -9.692699462175369263e-02 1.044017225503921509e-01 5.668603256344795227e-02 2.404704988002777100e-01 -1.785425841808319092e-01 -2.400500513613224030e-02 3.668167442083358765e-02 2.676533348858356476e-02 -4.137780070304870605e-01 -2.121869772672653198e-01 -3.870800435543060303e-01 -1.301541775465011597e-01 -2.401411384344100952e-01 7.907861471176147461e-02 2.274051010608673096e-01 -1.381860077381134033e-01 4.346569254994392395e-02 -2.548917233943939209e-01 -1.995285749435424805e-01 1.379010267555713654e-02 2.253207936882972717e-02 -7.559794187545776367e-02 -8.984956145286560059e-02
-3.462858796119689941e-01 -5.732216872274875641e-03 1.420374214649200439e-01 -1.679999977350234985e-01 3.078737556934356689e-01 1.424876898527145386e-01 1.875833570957183838e-01 1.030632853507995605e-01 2.097007036209106445e-01 -1.135132275521755219e-02 1.321278959512710571e-01 -3.644149005413055420e-02 2.519297003746032715e-01 -7.196252793073654175e-02 -6.337623298168182373e-02 -7.356844097375869751e-02 2.206874936819076538e-01 -1.358666419982910156e-01 -2.416314929723739624e-01 5.231393873691558838e-02 1.168939396739006042e-01 4.457587748765945435e-02 2.088982909917831421e-01 3.293635249137878418e-01 -6.365951895713806152e-02 -2.963719069957733154e-01 4.388659447431564331e-02 -2.717383503913879395e-01 4.926220700144767761e-02 -1.799480319023132324e-01 -1.681650727987289429e-01 -5.469443649053573608e-02
1.468363851308822632e-01 -2.742328494787216187e-02 1.158235892653465271e-01 1.284313350915908813e-01 2.902672626078128815e-02 8.888931572437286377e-02 -6.818903982639312744e-02 1.234203949570655823e-01 9.628304094076156616e-02 6.107772514224052429e-02 1.053707227110862732e-01 1.336548179388046265e-01 1.022383049130439758e-01 -2.085183113813400269e-01 2.561105974018573761e-02 2.356092333793640137e-01 -5.977811291813850403e-02 -3.262759447097778320e-01 -9.228634834289550781e-02 -3.987695574760437012e-01 3.991033509373664856e-02 -1.317990869283676147e-01 2.609885632991790771e-01 -8.856040984392166138e-02 -6.192468106746673584e-03 -7.216756790876388550e-02 -7.019869238138198853e-02 -1.440606564283370972e-01 3.518992960453033447e-01 -1.947854906320571899e-01 -2.257363498210906982e-01 -3.885088860988616943e-01
2.828419804573059082e-01 3.402147591114044189e-01 2.343788444995880127e-01 -4.556278139352798462e-02 3.704836964607238770e-02 2.565284371376037598e-01 -4.740253090858459473e-02 1.185938492417335510e-01 -3.318290412425994873e-02 -9.710385347716510296e-04 -1.320285070687532425e-02 2.504249215126037598e-01 1.735501587390899658e-01 -7.331576943397521973e-02 4.169773310422897339e-02 -2.893818914890289307e-01 1.712900996208190918e-01 -3.990093991160392761e-02 -1.179466769099235535e-01 -1.129666864871978760e-01 1.163578778505325317e-01 1.069445684552192688e-01 2.484889179468154907e-01 8.085805177688598633e-02 2.449414730072021484e-01 1.797053962945938110e-01 -3.338252007961273193e-02 -2.880504131317138672e-01 3.247274830937385559e-02 -7.855552434921264648e-02 -2.791774570941925049e-01 -2.576426863670349121e-01
-7.891145348548889160e-02 1.407155543565750122e-01 -7.727175951004028320e-02 2.621464729309082031e-01 1.285756528377532959e-01 -2.270890027284622192e-02 3.492342308163642883e-02 -1.543743163347244263e-01 1.576304733753204346e-01 1.304936856031417847e-01 -4.824851825833320618e-02 2.585858702659606934e-01 -6.518240272998809814e-02 -1.451469957828521729e-01 1.879285126924514771e-01 -2.612571232020854950e-02 1.943022608757019043e-01 2.406429648399353027e-01 -2.088959664106369019e-01 -2.479125857353210449e-01 -2.103804983198642731e-02 -2.519496344029903412e-02 -8.121498860418796539e-03 1.289028376340866089e-01 1.820042282342910767e-01 -1.738289743661880493e-01 -3.959168493747711182e-01 -2.761996388435363770e-01 -1.726294159889221191e-01 -3.346480429172515869e-01 -9.140025079250335693e-02 -1.405440568923950195e-01
-1.027087122201919556e-02 -2.265531942248344421e-02 1.241040229797363281e-02 8.139283955097198486e-02 1.789131313562393188e-01 1.857972145080566406e-01 1.107694301754236221e-02 -1.888524368405342102e-02 -5.203613638877868652e-02 4.560744762420654297e-01 1.747593283653259277e-01 1.833418756723403931e-01 -3.842758759856224060e-02 -3.367267549037933350e-02 1.506587266921997070e-01 -5.362950265407562256e-02 2.859566807746887207e-01 4.824124276638031006e-02 3.273544134572148323e-03 -1.695552617311477661e-01 -2.047325484454631805e-02 -5.258217453956604004e-01 6.258091330528259277e-02 5.340263247489929199e-02 1.904426068067550659e-01 -1.785571277141571045e-01 -1.085506901144981384e-01 -1.466552317142486572e-01 3.850543871521949768e-02 -2.908057570457458496e-01 1.414795219898223877e-01 -1.360079348087310791e-01
5.928383395075798035e-02 1.245427131652832031e-02 6.756510585546493530e-02 -2.498678117990493774e-01 1.475956384092569351e-02 5.630483105778694153e-02 4.481390491127967834e-02 2.428960800170898438e-01 -4.773035272955894470e-02 1.385131329298019409e-01 -2.857219055294990540e-02 7.048937678337097168e-02 3.800626993179321289e-01 3.244333341717720032e-02 -1.933390833437442780e-02 -6.446667760610580444e-02 6.901904940605163574e-02 -9.146789461374282837e-02 -1.353641003370285034e-01 -1.322131156921386719e-01 -2.484918385744094849e-01 -3.866441249847412109e-01 -1.703409403562545776e-01 3.259542286396026611e-01 1.711748242378234863e-01 -2.148301452398300171e-01 -2.411560118198394775e-01 -2.895120382308959961e-01 1.275155693292617798e-01 -1.878320723772048950e-01 -1.461457461118698120e-01 4.351542517542839050e-02
2.218267917633056641e-01 -3.800477832555770874e-02 2.009949088096618652e-01 6.069619953632354736e-02 6.769321393221616745e-03 2.646967470645904541e-01 1.905580013990402222e-01 1.865485757589340210e-01 1.313193589448928833e-01 -5.033293738961219788e-02 -1.291210530325770378e-03 1.696826219558715820e-01 -8.574168197810649872e-03 -2.395403683185577393e-01 -1.513455808162689209e-01 1.090186908841133118e-01 1.933330744504928589e-01 2.300648689270019531e-01 4.635129123926162720e-02 -4.695820510387420654e-01 7.162813842296600342e-02 1.657197624444961548e-01 3.149871826171875000e-01 3.336227685213088989e-02 7.224803417921066284e-02 -8.156096935272216797e-02 1.850233972072601318e-01 -8.034251630306243896e-02 2.063712477684020996e-01 -1.354537010192871094e-01 -1.227547898888587952e-01 -2.208482325077056885e-01
8.527941256761550903e-02 -1.427987962961196899e-01 -3.155691316351294518e-03 1.286866515874862671e-01 1.162832379341125488e-01 1.845728605985641479e-02 1.812023296952247620e-02 2.127948403358459473e-01 -1.249345578253269196e-02 1.536838263273239136e-01 1.695206202566623688e-02 1.566428840160369873e-01 -1.518241018056869507e-01 -3.392689824104309082e-01 -1.162956655025482178e-01 -1.158035397529602051e-01 1.283063739538192749e-01 -2.526220493018627167e-02 -7.450284063816070557e-02 -2.561419010162353516e-01 -2.236940264701843262e-01 -1.165878474712371826e-01 7.698141783475875854e-02 -2.534266412258148193e-01 -2.360810898244380951e-02 -3.671649992465972900e-01 -4.708990752696990967e-01 -1.861734837293624878e-01 -2.739342115819454193e-02 3.541243448853492737e-02 -2.494603246450424194e-01 -6.747573614120483398e-02
2.061211019754409790e-01 2.277863584458827972e-02 4.620423540472984314e-02 -5.512941628694534302e-02 1.564494371414184570e-01 -2.372464388608932495e-01 1.649730503559112549e-01 2.154742330312728882e-01 4.249070882797241211e-01 3.493561968207359314e-02 9.066094458103179932e-02 3.621975481510162354e-01 2.719362676143646240e-01 1.367674116045236588e-02 -3.288399055600166321e-02 -1.857812106609344482e-01 2.507970929145812988e-01 -1.832481622695922852e-01 -1.418056041002273560e-01 -9.211426228284835815e-02 2.212676554918289185e-01 -1.038687974214553833e-01 8.764731884002685547e-02 2.181833237409591675e-01 5.142488330602645874e-02 -1.619798243045806885e-01 3.629701212048530579e-02 -2.187825441360473633e-01 -4.298171401023864746e-02 -3.944516181945800781e-03 -1.730077713727951050e-01 -1.286133676767349243e-01
5.703698843717575073e-02 1.798961609601974487e-01 1.602879911661148071e-01 2.634159922599792480e-01 3.685469925403594971e-01 5.594973918050527573e-03 -8.179859071969985962e-02 1.279195547103881836e-01 -7.262213155627250671e-03 7.453805953264236450e-02 -2.275473922491073608e-01 9.019155800342559814e-02 5.862260982394218445e-02 -6.757333129644393921e-02 -1.969179511070251465e-01 -1.381257455796003342e-02 2.298952825367450714e-02 1.568421572446823120e-01 -7.843229174613952637e-02 -2.165177762508392334e-01 -5.254285410046577454e-02 -1.578125208616256714e-01 2.314900010824203491e-01 -8.570544421672821045e-03 -3.242243453860282898e-02 -6.884434819221496582e-02 -1.052025333046913147e-02 -3.826432824134826660e-01 -3.142321482300758362e-02 3.636583685874938965e-02 -5.050151348114013672e-01 -1.695477217435836792e-01
-4.042311105877161026e-03 6.177925318479537964e-02 -5.772271752357482910e-02 2.743368446826934814e-01 4.029348790645599365e-01 2.978619337081909180e-01 -1.528810709714889526e-01 -4.594631493091583252e-02 1.836682111024856567e-01 -7.839521020650863647e-02 3.039511740207672119e-01 -1.140385493636131287e-02 3.622426092624664307e-01 -5.633650347590446472e-02 -1.984141469001770020e-01 -7.235049456357955933e-02 6.423431634902954102e-02 -1.769974082708358765e-01 -4.538512229919433594e-02 -1.821720302104949951e-01 -2.093645036220550537e-01 -1.057026833295822144e-01 1.534239482134580612e-02 -1.272389590740203857e-01 1.597089618444442749e-01 -1.278424263000488281e-01 -2.072868347167968750e-01 9.653439745306968689e-03 -1.574375927448272705e-01 -1.336651891469955444e-01 -1.347899585962295532e-01 -2.043394148349761963e-01
-7.819341123104095459e-02 2.188098849728703499e-03 1.168566122651100159e-01 4.037119820713996887e-02 1.397432535886764526e-01 1.372614651918411255e-01 -6.230668723583221436e-02 -2.509028315544128418e-01 -1.864775270223617554e-01 3.884349465370178223e-01 2.708866298198699951e-01 1.730320006608963013e-01 9.536872059106826782e-02 -7.416284084320068359e-02 1.972794905304908752e-02 -2.797943353652954102e-01 9.081774204969406128e-02 2.104304283857345581e-01 -6.251622457057237625e-03 -3.258185684680938721e-01 2.279007285833358765e-01 -3.102588653564453125e-01 9.388843923807144165e-02 2.140066474676132202e-01 1.179519109427928925e-02 -2.754153311252593994e-01 -7.199325412511825562e-02 -1.345502585172653198e-01 -9.858669340610504150e-02 8.200152963399887085e-02 6.702885776758193970e-02 -9.691819548606872559e-02
-9.423198550939559937e-02 2.540427148342132568e-01 -1.558232903480529785e-01 -8.384868502616882324e-02 3.495008051395416260e-01 1.729770004749298096e-02 1.793235242366790771e-01 2.643434107303619385e-01 1.392363011837005615e-01 -4.799969866871833801e-02 1.054885461926460266e-01 1.040342524647712708e-01 3.601017296314239502e-01 -9.092768281698226929e-02 -1.260648220777511597e-01 -1.863020807504653931e-01 1.683492213487625122e-01 -2.096876204013824463e-01 -8.249429613351821899e-02 -3.844606876373291016e-01 -1.908858567476272583e-01 -2.053503692150115967e-01 -5.429723113775253296e-02 -1.287973579019308090e-02 5.231507867574691772e-02 3.045341186225414276e-02 -1.953793764114379883e-01 1.921879709698259830e-03 1.612080335617065430e-01 -8.548670262098312378e-02 -2.071751207113265991e-01 1.090814396739006042e-01
3.282836824655532837e-02 2.544654607772827148e-01 1.224457249045372009e-01 1.075579002499580383e-01 2.032517492771148682e-01 2.309495061635971069e-01 -2.664439976215362549e-01 -5.452624463941901922e-05 2.920850366353988647e-02 -9.562923014163970947e-02 -9.406071901321411133e-02 1.389316469430923462e-01 1.224558055400848389e-01 -1.045587286353111267e-01 -4.360444471240043640e-02 -1.512740850448608398e-01 2.460930347442626953e-01 -2.681097947061061859e-02 1.578988134860992432e-02 -2.316089868545532227e-01 -3.401650860905647278e-02 1.858822554349899292e-01 2.232011258602142334e-01 -9.600806981325149536e-02 3.006833493709564209e-01 4.157282039523124695e-02 -1.622259169816970825e-01 -3.173549175262451172e-01 -4.230516776442527771e-02 -4.567088931798934937e-02 -2.742820382118225098e-01 -3.806721270084381104e-01
1.504522264003753662e-01 1.963070593774318695e-02 -1.736370176076889038e-01 1.722095608711242676e-01 1.345053315162658691e-01 5.128533840179443359e-01 3.283327445387840271e-03 1.603218466043472290e-01 7.314646989107131958e-02 1.215828731656074524e-01 1.280934214591979980e-01 3.226191103458404541e-01 2.828510701656341553e-01 -1.881732642650604248e-01 -9.694956243038177490e-02 2.213913500308990479e-01 1.379372477531433105e-01 -8.173212409019470215e-02 -1.159795522689819336e-01 -1.339112222194671631e-01 1.109315007925033569e-01 3.744745254516601562e-02 2.555045187473297119e-01 -3.512492030858993530e-02 1.562882661819458008e-01 -7.707506418228149414e-02 9.338676184415817261e-02 -2.146599143743515015e-01 1.480642557144165039e-01 -1.885995417833328247e-01 -1.204821467399597168e-01 -3.751531243324279785e-02
-3.592082485556602478e-02 4.659984633326530457e-02 3.216809034347534180e-01 2.128661870956420898e-01 4.537722095847129822e-03 -1.316635310649871826e-01 4.393429681658744812e-02 1.761948913335800171e-01 -9.713222831487655640e-02 -8.665663748979568481e-02 -1.162576451897621155e-01 1.586358249187469482e-02 -9.173659235239028931e-02 -2.235146472230553627e-03 5.045059323310852051e-02 -9.872623533010482788e-02 2.289617657661437988e-01 -2.620099782943725586e-01 -5.054783076047897339e-02 -4.157221317291259766e-01 -4.387570172548294067e-02 -3.417681753635406494e-01 -2.098159119486808777e-02 1.611707508563995361e-01 -4.049675911664962769e-02 3.661648929119110107e-02 -2.087488919496536255e-01 -4.166050851345062256e-01 -1.122990157455205917e-02 5.579232703894376755e-03 -2.025010138750076294e-01 -2.076361477375030518e-01
-1.360152810811996460e-01 6.774851679801940918e-02 4.029468074440956116e-02 1.491102278232574463e-01 1.585506349802017212e-01 1.667897850275039673e-01 9.561555087566375732e-02 -1.287136971950531006e-01 -1.347683221101760864e-01 -4.052094742655754089e-02 8.675596863031387329e-02 -1.544411331415176392e-01 4.077013432979583740e-01 -2.422393709421157837e-01 -1.254411488771438599e-01 2.896263897418975830e-01 1.419756859540939331e-01 1.786924451589584351e-01 -7.653607428073883057e-02 -5.260269343852996826e-02 2.250543981790542603e-01 -8.684653043746948242e-02 2.437195368111133575e-02 -2.188151935115456581e-03 1.279074326157569885e-02 -3.020501323044300079e-02 4.870370030403137207e-02 -5.359641909599304199e-01 -2.417300343513488770e-01 -7.783172279596328735e-02 -9.861782193183898926e-02 -1.194060072302818298e-01
-8.672698587179183960e-02 7.740448415279388428e-02 1.102085784077644348e-01 1.222195029258728027e-01 7.109621912240982056e-02 4.657336696982383728e-02 -1.143563631922006607e-02 -1.309864670038223267e-01 9.816167503595352173e-02 7.895600050687789917e-02 1.139687076210975647e-01 8.903086185455322266e-02 -6.388428062200546265e-02 -8.397511392831802368e-02 2.417436614632606506e-02 -2.183541208505630493e-01 -8.328333497047424316e-02 -4.497610926628112793e-01 -2.145002484321594238e-01 -3.227273225784301758e-01 1.026446558535099030e-02 2.337468229234218597e-02 2.924284338951110840e-01 3.142695128917694092e-02 -8.490305393934249878e-02 -1.083553284406661987e-01 2.462998330593109131e-01 -2.497713416814804077e-01 5.728304013609886169e-02 -3.062289357185363770e-01 -1.376776546239852905e-01 -3.662800192832946777e-01
-1.677663065493106842e-02 1.303049474954605103e-01 9.470368921756744385e-02 2.203105092048645020e-01 1.399015635251998901e-01 2.343486249446868896e-01 -1.954205036163330078e-01 4.443647339940071106e-02 -8.336369693279266357e-02 7.748731225728988647e-02 2.381718158721923828e-02 2.982312142848968506e-01 3.800815939903259277e-01 1.005275622010231018e-01 -1.409359276294708252e-01 2.521564625203609467e-02 1.512605547904968262e-01 -2.783973813056945801e-01 -1.849634759128093719e-02 -2.095460295677185059e-01 -2.764717638492584229e-01 -3.036160767078399658e-01 1.112133786082267761e-01 -4.353241994976997375e-02 -1.798454374074935913e-01 -1.516552567481994629e-01 -1.022461522370576859e-02 -1.582976132631301880e-01 -2.317687124013900757e-01 -1.056984364986419678e-01 -1.238626427948474884e-02 -2.449097484350204468e-01
1.335414499044418335e-01 -7.989002019166946411e-02 -9.959267824888229370e-02 -4.857366159558296204e-02 1.447862088680267334e-01 3.256446123123168945e-01 -9.911444038152694702e-02 -2.065088152885437012e-01 2.791391015052795410e-01 -4.818117991089820862e-02 6.842485815286636353e-02 4.330745711922645569e-02 2.572365999221801758e-01 7.246542256325483322e-03 -2.972765453159809113e-02 -1.350018829107284546e-01 3.101775050163269043e-01 1.775223016738891602e-01 -3.168439269065856934e-01 -3.010078966617584229e-01 -2.302859723567962646e-01 -2.790388166904449463e-01 -1.100348308682441711e-01 8.721293509006500244e-02 2.193762063980102539e-01 -8.492559939622879028e-02 4.983484745025634766e-02 3.920691832900047302e-02 1.492744311690330505e-02 -3.408753499388694763e-02 -2.722662985324859619e-01 -8.774104714393615723e-02
1.132107973098754883e-01 -6.407212466001510620e-02 -1.126643940806388855e-01 7.954163104295730591e-02 1.426192373037338257e-01 8.268275111913681030e-02 -2.287579327821731567e-02 4.087673425674438477e-01 -7.688155770301818848e-02 4.126055166125297546e-02 3.178856521844863892e-02 -8.259008079767227173e-02 1.643102318048477173e-01 -3.780896067619323730e-01 -1.769374459981918335e-01 1.363882720470428467e-01 -1.990246474742889404e-01 -1.063808351755142212e-01 -1.396355926990509033e-01 -4.752958714962005615e-01 -6.648797541856765747e-02 -8.314087986946105957e-02 1.330807358026504517e-01 1.428701430559158325e-01 -2.161932289600372314e-01 -1.871217507869005203e-03 -1.614681445062160492e-02 -2.038916200399398804e-01 3.689177334308624268e-02 -4.097929224371910095e-02 -1.471516638994216919e-01 -2.736921012401580811e-01
1.198604106903076172e-01 -2.543123811483383179e-02 4.252881277352571487e-03 -1.873749941587448120e-01 2.577003538608551025e-01 6.151730567216873169e-02 -9.500046260654926300e-03 2.623493671417236328e-01 4.012988209724426270e-01 6.536798551678657532e-03 1.246539428830146790e-01 7.436364144086837769e-02 3.927221298217773438e-01 4.614690691232681274e-02 1.261419989168643951e-02 -3.365518748760223389e-01 1.792348325252532959e-01 -1.375677287578582764e-01 -1.429354101419448853e-01 -1.958325207233428955e-01 2.295773103833198547e-02 -4.768475517630577087e-02 6.404369324445724487e-02 2.073150277137756348e-01 -1.575044095516204834e-01 -3.080746829509735107e-01 3.125363960862159729e-02 -2.380837053060531616e-01 -1.025636121630668640e-01 8.148796111345291138e-02 -5.965379253029823303e-02 3.162595629692077637e-02
5.826862156391143799e-02 2.827011942863464355e-01 -1.006576120853424072e-01 4.271914716809988022e-03 1.261887252330780029e-01 -4.460000991821289062e-02 2.132380381226539612e-02 1.145185977220535278e-01 2.656383514404296875e-01 1.635758280754089355e-01 4.597351849079132080e-01 -6.977190077304840088e-02 2.472867071628570557e-01 -8.716037124395370483e-02 7.078632712364196777e-02 -1.705483496189117432e-01 -9.375598281621932983e-03 1.749694906175136566e-02 -4.993344098329544067e-02 -2.138674110174179077e-01 -3.226414322853088379e-02 -2.408403009176254272e-01 2.240926921367645264e-01 3.016107678413391113e-01 -6.844149529933929443e-02 -5.785509571433067322e-02 -1.223013550043106079e-02 -1.131939888000488281e-01 3.168527185916900635e-01 7.221847027540206909e-02 9.526450932025909424e-02 -2.722561657428741455e-01
1.196684166789054871e-01 1.214985270053148270e-02 -9.360750764608383179e-02 1.822867244482040405e-01 2.495997026562690735e-02 1.034515649080276489e-01 4.698066040873527527e-02 1.210141777992248535e-01 -3.358272463083267212e-02 2.062445580959320068e-01 -2.997317537665367126e-02 2.268228530883789062e-01 7.277257740497589111e-02 -2.642077207565307617e-01 2.790252864360809326e-01 -4.852253571152687073e-02 2.276865094900131226e-01 -2.091276645660400391e-01 -1.881404519081115723e-01 -5.349962413311004639e-02 1.246978715062141418e-01 -2.773360610008239746e-01 -2.102984488010406494e-01 2.874462306499481201e-01 -5.803611874580383301e-02 -1.665667891502380371e-01 -2.653850018978118896e-01 -2.336960881948471069e-01 1.970500349998474121e-01 -6.884526461362838745e-02 -2.622966170310974121e-01 -2.058342546224594116e-01
2.704095467925071716e-02 -1.204803586006164551e-01 2.863708324730396271e-02 1.837181746959686279e-01 -3.158583119511604309e-02 1.487922370433807373e-01 1.274968236684799194e-01 5.745104327797889709e-02 5.349927768111228943e-02 1.730883568525314331e-01 -1.065586060285568237e-01 1.530356612056493759e-02 2.049235999584197998e-01 -4.221451282501220703e-02 -2.095582894980907440e-02 -8.330371975898742676e-02 5.840656161308288574e-01 -1.822624951601028442e-01 -1.396651417016983032e-01 -1.271445304155349731e-01 -1.040374785661697388e-01 -2.868769466876983643e-01 7.861232757568359375e-02 3.342906832695007324e-01 9.792076796293258667e-02 -7.566294074058532715e-02 1.069387421011924744e-01 -2.250568121671676636e-01 -1.068947538733482361e-01 8.186182938516139984e-03 -1.017345041036605835e-01 3.026598095893859863e-01
-3.255427777767181396e-01 7.332738488912582397e-02 -9.511183202266693115e-02 3.710877299308776855e-01 -1.325406599789857864e-02 4.964340850710868835e-02 2.441397011280059814e-01 -8.998878300189971924e-02 1.750737279653549194e-01 -1.291646808385848999e-01 2.488506585359573364e-02 1.415880322456359863e-01 3.086906075477600098e-01 -4.805887117981910706e-02 7.182548940181732178e-02 -1.836783885955810547e-01 -1.937815919518470764e-02 -1.123768314719200134e-01 -1.199771557003259659e-02 -1.481080055236816406e-01 4.044116660952568054e-02 -2.236047945916652679e-02 1.504893153905868530e-01 1.766325533390045166e-02 1.989345699548721313e-01 3.179623931646347046e-02 -8.638560771942138672e-02 -5.296981334686279297e-01 -1.484758108854293823e-01 -2.864599414169788361e-02 8.591474592685699463e-02 -2.190876305103302002e-01
3.546126559376716614e-02 2.694048583507537842e-01 1.760226786136627197e-01 1.652122735977172852e-01 2.408506721258163452e-01 -1.038722693920135498e-01 -1.890981942415237427e-01 5.394932255148887634e-02 6.902660708874464035e-03 3.092428902164101601e-03 -4.654172807931900024e-02 1.562590152025222778e-01 1.034742891788482666e-01 -3.498533070087432861e-01 -2.230201661586761475e-01 -2.185114771127700806e-01 -2.029357850551605225e-01 -7.591243088245391846e-02 -7.449024915695190430e-02 -2.647909820079803467e-01 -2.117952518165111542e-02 -2.571259066462516785e-02 4.488427937030792236e-02 1.177688017487525940e-01 3.951821476221084595e-02 -9.251749515533447266e-02 9.025307744741439819e-02 -5.511348843574523926e-01 -1.633900701999664307e-01 -1.168591827154159546e-01 -3.415174037218093872e-02 -7.065739948302507401e-03
1.043033972382545471e-01 1.875789314508438110e-01 1.979273259639739990e-01 1.715339273214340210e-01 1.002744957804679871e-01 3.148927688598632812e-01 3.240527957677841187e-02 3.020125254988670349e-02 2.951076328754425049e-01 1.258869320154190063e-01 -6.151848938316106796e-03 1.957496702671051025e-01 -1.424222812056541443e-02 -2.637839913368225098e-01 -2.185830771923065186e-01 -8.899980038404464722e-02 3.013492561876773834e-02 4.736710712313652039e-02 1.035078093409538269e-01 -8.929352462291717529e-02 2.991219237446784973e-02 -6.911398470401763916e-02 2.207709848880767822e-01 8.426860719919204712e-02 2.397152632474899292e-01 -1.335545927286148071e-01 9.532172232866287231e-02 -3.266286551952362061e-01 2.222599685192108154e-01 1.779679805040359497e-01 5.548554286360740662e-02 -3.857589960098266602e-01
-1.823760718107223511e-01 1.326158493757247925e-01 3.258222714066505432e-02 3.695581480860710144e-02 2.085339874029159546e-01 1.882607489824295044e-01 -7.374214380979537964e-02 2.561632692813873291e-01 4.398861527442932129e-02 -8.057445287704467773e-02 2.327895164489746094e-01 1.980509012937545776e-01 2.564492523670196533e-01 5.190696939826011658e-02 -1.240663509815931320e-02 -1.096377447247505188e-01 5.078058242797851562e-01 1.635155975818634033e-01 -2.321037799119949341e-01 -1.625833511352539062e-01 -1.204646676778793335e-01 2.382305823266506195e-02 -1.032867431640625000e-01 2.661761939525604248e-01 7.919797301292419434e-02 -1.434428095817565918e-01 -1.126015931367874146e-01 -2.440253943204879761e-01 1.299324482679367065e-01 1.492330878973007202e-01 -5.852504447102546692e-02 -1.053595691919326782e-01
1.533661186695098877e-01 -6.372600048780441284e-02 2.357129603624343872e-01 -8.517821878194808960e-02 -1.448548138141632080e-01 1.971868276596069336e-01 -1.490532904863357544e-01 8.419575542211532593e-02 1.229273080825805664e-01 1.974035948514938354e-01 1.500989049673080444e-01 -6.013120524585247040e-03 3.205507099628448486e-01 -1.312475055456161499e-01 -6.184288859367370605e-02 -2.185854129493236542e-02 4.581509530544281006e-02 1.403251662850379944e-02 -1.038192957639694214e-01 -1.933724284172058105e-01 2.365683391690254211e-02 1.110245436429977417e-01 4.108133912086486816e-02 2.004496306180953979e-01 2.766028232872486115e-02 -5.053380727767944336e-01 2.512264549732208252e-01 -1.325025856494903564e-01 9.416545508429408073e-04 -3.646014034748077393e-01 8.115015178918838501e-02 -1.948319226503372192e-01
4.269257932901382446e-02 2.247111648321151733e-01 5.624629557132720947e-02 -1.258843988180160522e-01 1.048637852072715759e-01 3.030085936188697815e-02 -5.708045139908790588e-02 2.633615434169769287e-01 1.914022117853164673e-01 1.485355943441390991e-01 2.455911040306091309e-01 2.382419109344482422e-01 2.114834338426589966e-01 -1.627462804317474365e-01 -1.501449942588806152e-01 -9.275652468204498291e-02 2.470762580633163452e-01 1.242650970816612244e-01 -2.955744601786136627e-02 1.036281213164329529e-01 -1.673485189676284790e-01 1.175887361168861389e-01 2.659517228603363037e-01 2.146992832422256470e-01 2.148714512586593628e-01 -3.259180188179016113e-01 3.530085831880569458e-02 -1.772466897964477539e-01 2.135230004787445068e-01 -1.876996755599975586e-01 -1.812169998884201050e-01 -1.432884037494659424e-01
5.031201615929603577e-02 -5.903100967407226562e-02 3.222079277038574219e-01 1.475615054368972778e-01 2.141873240470886230e-01 4.236964881420135498e-02 1.638792008161544800e-01 -1.676961965858936310e-02 1.923474110662937164e-02 1.590670347213745117e-01 1.509245336055755615e-01 1.633556485176086426e-01 2.772960960865020752e-01 -3.538869321346282959e-02 -1.147648468613624573e-01 9.369129687547683716e-02 2.906692922115325928e-01 2.944790422916412354e-01 -1.018234528601169586e-02 -1.392765790224075317e-01 3.023071214556694031e-03 -2.339436709880828857e-01 2.772203683853149414e-01 1.288276910781860352e-01 -1.867768466472625732e-01 -1.227753758430480957e-01 1.155225113034248352e-01 -3.518567085266113281e-01 -1.475256234407424927e-01 -1.917319446802139282e-01 -1.642545461654663086e-01 8.273760974407196045e-02
2.064635306596755981e-01 1.217205971479415894e-01 -1.072601601481437683e-02 8.955211192369461060e-02 1.027200520038604736e-01 4.198810458183288574e-01 5.319843068718910217e-02 1.873598992824554443e-01 -1.084634941071271896e-02 2.386932373046875000e-01 1.144274622201919556e-01 9.299649298191070557e-02 1.882849484682083130e-01 -1.294490247964859009e-01 -1.702684760093688965e-01 2.326381653547286987e-01 1.699107587337493896e-01 8.145121484994888306e-02 -3.343669176101684570e-01 -1.766241639852523804e-01 2.079130858182907104e-01 -9.247476235032081604e-03 1.172039732336997986e-01 -2.938244864344596863e-02 2.168219089508056641e-01 5.746710300445556641e-02 5.236276984214782715e-02 -2.522659599781036377e-01 2.887456715106964111e-01 -2.181726098060607910e-01 -9.398148953914642334e-02 -5.067580938339233398e-02
-3.293830901384353638e-02 -1.581390500068664551e-01 3.113598227500915527e-01 2.165086120367050171e-01 3.061503469944000244e-01 2.770606875419616699e-01 6.630080193281173706e-02 5.472229793667793274e-02 6.942272186279296875e-02 -2.242894321680068970e-01 1.306535452604293823e-01 1.484118998050689697e-01 -1.535241398960351944e-02 -4.366495013236999512e-01 -3.809490427374839783e-02 -1.031059697270393372e-01 1.170678287744522095e-01 -1.007240936160087585e-01 -2.075911909341812134e-01 -3.153123259544372559e-01 -2.012489438056945801e-01 1.125095039606094360e-01 -7.128226011991500854e-02 6.054280698299407959e-02 1.085273101925849915e-01 1.196668390184640884e-02 1.217731740325689316e-03 -1.060654968023300171e-01 5.777083570137619972e-04 -1.051746383309364319e-01 2.547899484634399414e-01 -1.660662740468978882e-01
1.607194393873214722e-01 1.450899243354797363e-01 -3.748660534620285034e-02 -1.669592596590518951e-02 1.198614295572042465e-02 3.106106221675872803e-01 -9.629406966269016266e-03 -6.202858313918113708e-02 1.314458847045898438e-01 1.280837208032608032e-01 2.252875417470932007e-01 8.241900801658630371e-02 2.386506795883178711e-01 -2.977388799190521240e-01 -1.911881417036056519e-01 2.854776084423065186e-01 -1.713737100362777710e-02 -1.713359504938125610e-01 -1.570712029933929443e-01 -2.230195105075836182e-01 2.444961965084075928e-01 -6.854706257581710815e-02 1.661881655454635620e-01 -4.584768041968345642e-02 1.943366080522537231e-01 -1.277818530797958374e-01 -6.075811758637428284e-02 -2.217774093151092529e-01 2.396395057439804077e-01 -2.831332683563232422e-01 -2.248672097921371460e-01 -5.101701617240905762e-02
2.363188266754150391e-01 1.867674589157104492e-01 -1.290264427661895752e-01 5.457234382629394531e-02 5.932831391692161560e-02 1.093867421150207520e-02 -1.819977313280105591e-01 2.818688154220581055e-01 -2.404829673469066620e-02 2.880613803863525391e-01 2.155412919819355011e-02 1.486212611198425293e-01 1.754350066184997559e-01 -1.350249797105789185e-01 6.118390709161758423e-02 -1.554786972701549530e-02 3.076704144477844238e-01 8.231261372566223145e-02 1.226288229227066040e-01 -3.157159090042114258e-01 3.914344310760498047e-02 4.633446037769317627e-02 -5.348964408040046692e-02 9.173468500375747681e-02 3.363173007965087891e-01 6.697621196508407593e-03 -3.666384220123291016e-01 -2.153378427028656006e-01 -7.189656049013137817e-02 -1.038788259029388428e-01 -2.432041615247726440e-01 1.190164983272552490e-01
9.716391563415527344e-02 -1.618553251028060913e-01 4.397465661168098450e-02 1.239825319498777390e-02 1.595588326454162598e-01 -6.800976395606994629e-02 -1.319844424724578857e-01 -1.045825053006410599e-02 1.651250720024108887e-01 -5.058701150119304657e-03 1.502318084239959717e-01 -2.356853336095809937e-02 5.951173603534698486e-02 -2.197816073894500732e-01 2.841587178409099579e-02 -2.501753866672515869e-01 3.124634549021720886e-02 1.244855672121047974e-01 -1.162435393780469894e-02 -4.456520378589630127e-01 -1.550078764557838440e-02 -3.419918417930603027e-01 -4.216509405523538589e-03 8.058688789606094360e-02 3.545121848583221436e-02 -4.504234492778778076e-01 -2.895887792110443115e-01 -1.575616449117660522e-01 6.249539554119110107e-03 1.224279403686523438e-01 -1.811226606369018555e-01 -2.223067134618759155e-01
4.254558682441711426e-02 2.232935130596160889e-01 3.552909195423126221e-02 7.900633849203586578e-03 2.745424509048461914e-01 2.315309643745422363e-01 -1.057654097676277161e-01 -1.080924719572067261e-01 8.005888760089874268e-02 2.557139843702316284e-02 -2.737668454647064209e-01 1.188539564609527588e-01 -1.060889568179845810e-02 -1.944892257452011108e-01 -1.032771393656730652e-01 3.408888727426528931e-02 -1.490949373692274094e-02 1.176610141992568970e-01 -1.466889679431915283e-01 -1.528322547674179077e-01 -1.710301041603088379e-01 -3.696906194090843201e-02 4.172857701778411865e-01 2.873333869501948357e-03 3.134042024612426758e-01 -1.067634001374244690e-01 -2.481735795736312866e-01 -3.848158717155456543e-01 1.862121373414993286e-01 -1.227573491632938385e-02 -1.759778112173080444e-01 -2.160253003239631653e-02
-4.857782647013664246e-02 1.428886651992797852e-01 2.221470177173614502e-01 -9.947793930768966675e-02 -1.538408249616622925e-01 6.829181313514709473e-02 1.443579643964767456e-01 2.537194192409515381e-01 3.949036821722984314e-02 1.734348833560943604e-01 1.147455349564552307e-01 1.158320084214210510e-01 2.690829336643218994e-01 -6.063540466129779816e-03 -1.351008415222167969e-01 -4.215260222554206848e-02 1.839031875133514404e-01 -2.214547246694564819e-01 -1.934218555688858032e-01 -1.325431466102600098e-01 -2.602963894605636597e-02 -2.412293478846549988e-02 2.289110794663429260e-02 3.749010562896728516e-01 -1.499773710966110229e-01 -3.746876716613769531e-01 2.340154051780700684e-01 -1.907710582017898560e-01 2.023691982030868530e-01 -2.002405673265457153e-01 -1.925511658191680908e-01 -3.737915307283401489e-02
-2.941590249538421631e-01 -8.491609990596771240e-02 -1.302911620587110519e-02 2.835921570658683777e-02 7.908604294061660767e-02 -6.467697769403457642e-02 -1.097756177186965942e-01 1.050450727343559265e-01 -9.602855145931243896e-02 -1.987347006797790527e-02 1.846517771482467651e-01 2.981329895555973053e-02 1.896609514951705933e-01 -4.175954461097717285e-01 -2.753409147262573242e-01 7.670423388481140137e-02 5.075165629386901855e-01 -1.644031107425689697e-01 -6.176054943352937698e-03 -1.299962699413299561e-01 -4.995269700884819031e-02 -1.384349167346954346e-01 1.077420338988304138e-01 1.453316360712051392e-01 1.312721073627471924e-01 -9.113672375679016113e-02 1.680261492729187012e-01 -3.291968405246734619e-01 -9.595344960689544678e-02 3.513097180984914303e-04 8.199110627174377441e-02 -3.329543769359588623e-02
-1.314405798912048340e-01 5.547028779983520508e-02 -1.250156946480274200e-02 -7.824598997831344604e-02 3.214651346206665039e-01 2.934839725494384766e-01 1.138085499405860901e-01 2.090240716934204102e-01 2.173835635185241699e-01 -5.831779539585113525e-02 -8.540961891412734985e-02 3.271146491169929504e-02 1.839859187602996826e-01 -1.632939726114273071e-01 -2.036446183919906616e-01 -1.585778892040252686e-01 4.325675368309020996e-01 1.472032666206359863e-01 -1.136377751827239990e-01 -3.317408263683319092e-01 -2.442875504493713379e-01 -1.445535421371459961e-01 -1.207452788949012756e-01 6.390351802110671997e-02 9.621354937553405762e-02 1.597662866115570068e-01 -1.207405626773834229e-01 1.537427026778459549e-02 6.284093949943780899e-03 5.235862359404563904e-02 -2.240057289600372314e-01 -8.692335337400436401e-02
-1.317243576049804688e-01 7.605704665184020996e-02 1.763398945331573486e-01 5.402446538209915161e-02 1.913043707609176636e-01 -7.509154081344604492e-02 9.078635275363922119e-02 8.914851397275924683e-02 1.172977015376091003e-01 2.628734409809112549e-01 -2.244454324245452881e-01 9.961853921413421631e-02 1.777015179395675659e-01 -2.145067006349563599e-01 1.320919394493103027e-01 -3.870505690574645996e-01 2.224511951208114624e-01 -5.513846129179000854e-02 -2.763934135437011719e-01 -2.504730224609375000e-01 1.212433129549026489e-01 -4.119788408279418945e-01 2.985880710184574127e-02 1.053912490606307983e-01 -5.206562578678131104e-02 -1.937914043664932251e-01 -1.237583812326192856e-02 -1.895855516195297241e-01 -9.493508934974670410e-02 7.434520125389099121e-02 -1.132298633456230164e-01 -6.791789829730987549e-02
5.700551904737949371e-03 -9.924700111150741577e-02 1.182826459407806396e-01 -1.277300436049699783e-02 1.769202016294002533e-02 2.693655192852020264e-01 4.437713325023651123e-02 -7.481861859560012817e-02 -8.259201794862747192e-02 6.951610743999481201e-02 1.873099356889724731e-01 7.960571348667144775e-02 3.545146584510803223e-01 -1.622063964605331421e-01 -2.489248663187026978e-01 -1.772228777408599854e-01 1.836733371019363403e-01 2.320151031017303467e-02 1.087283417582511902e-01 -1.331295967102050781e-01 5.060236155986785889e-02 -3.614464998245239258e-01 1.775368154048919678e-01 3.761784434318542480e-01 -8.651608228683471680e-02 1.516654044389724731e-01 1.646483987569808960e-01 -1.785246282815933228e-01 -3.183098137378692627e-01 -1.248476207256317139e-01 -7.638527452945709229e-02 -1.217497363686561584e-01
-1.607094258069992065e-01 1.019373759627342224e-01 5.661368742585182190e-02 1.813875138759613037e-01 6.569349765777587891e-02 8.949368447065353394e-02 5.268110707402229309e-02 2.324282228946685791e-01 -5.212167743593454361e-03 9.124552458524703979e-02 1.360045969486236572e-01 4.999276623129844666e-02 5.030045658349990845e-02 -1.198997050523757935e-01 -1.101288422942161560e-01 -5.230532884597778320e-01 -2.110067941248416901e-02 5.894095078110694885e-02 -2.223417013883590698e-01 -3.986741304397583008e-01 1.734882146120071411e-01 -3.005015850067138672e-01 -2.239358611404895782e-02 3.669499605894088745e-02 1.025653705000877380e-01 -8.029344677925109863e-02 -9.988654404878616333e-02 -1.641711443662643433e-01 1.209800988435745239e-01 3.460480645298957825e-02 -2.296660989522933960e-01 2.637485563755035400e-01
1.307673007249832153e-01 -9.123185649514198303e-03 -1.342068426311016083e-02 -2.262150198221206665e-01 2.674283832311630249e-02 1.221354752779006958e-01 3.248632326722145081e-02 2.652290165424346924e-01 2.106064558029174805e-01 1.886244565248489380e-01 5.185229703783988953e-02 1.491619348526000977e-01 2.964813113212585449e-01 -2.687975578010082245e-02 5.486868321895599365e-02 -3.002289235591888428e-01 1.094063371419906616e-01 -2.813523709774017334e-01 -2.558548748493194580e-01 -3.520890772342681885e-01 -4.663588106632232666e-02 -1.605341434478759766e-01 -1.231351308524608612e-02 5.797709897160530090e-02 -1.632940918207168579e-01 -3.057084083557128906e-01 -6.227815896272659302e-02 -1.985670477151870728e-01 1.813120692968368530e-01 1.386420875787734985e-01 -1.726842820644378662e-01 2.057613432407379150e-02
-1.541867107152938843e-01 -5.100110918283462524e-02 3.847044110298156738e-01 2.438003271818161011e-01 1.845430815592408180e-03 -1.402933336794376373e-02 1.616052836179733276e-01 2.381399124860763550e-01 -1.782846003770828247e-01 1.099136322736740112e-01 1.833565533161163330e-01 4.337335377931594849e-02 1.563134193420410156e-01 -1.920283138751983643e-01 -2.603884041309356689e-01 -6.443165242671966553e-02 9.750078618526458740e-02 1.328330785036087036e-01 5.521319806575775146e-02 -3.254351019859313965e-01 -4.416691660881042480e-01 -1.272172182798385620e-01 1.730181872844696045e-01 2.846570685505867004e-02 1.611994653940200806e-01 -1.595420986413955688e-01 -1.651642322540283203e-01 -5.866533145308494568e-02 3.289300948381423950e-02 5.886287242174148560e-02 3.202590625733137131e-03 7.554411143064498901e-02
-2.537414133548736572e-01 1.665475815534591675e-01 -1.604529470205307007e-02 -3.025687336921691895e-01 -7.457021158188581467e-03 1.213215887546539307e-01 1.267635971307754517e-01 -5.342333018779754639e-02 1.178236752748489380e-01 -1.653545349836349487e-01 1.618556231260299683e-01 1.521106213331222534e-01 2.261092811822891235e-01 -2.453628778457641602e-01 3.296620249748229980e-01 -2.097472250461578369e-01 1.768753975629806519e-01 2.705161646008491516e-02 -8.246347308158874512e-02 -2.805323898792266846e-01 -9.877102077007293701e-02 -6.952285766601562500e-02 -4.908818379044532776e-02 3.404923379421234131e-01 5.364774167537689209e-02 -5.563180521130561829e-02 -6.508296728134155273e-02 -2.017816156148910522e-01 1.705362945795059204e-01 -1.196305304765701294e-01 -1.604568958282470703e-01 -2.393768578767776489e-01
-3.399631977081298828e-01 1.592721790075302124e-01 1.110693439841270447e-01 -1.819335818290710449e-01 4.737496748566627502e-02 -8.870138972997665405e-02 2.897234447300434113e-02 -1.748713105916976929e-02 2.737945318222045898e-01 2.617213428020477295e-01 2.348680943250656128e-01 3.367459177970886230e-01 2.883679270744323730e-01 -1.849766671657562256e-01 1.821513287723064423e-02 4.303513839840888977e-02 4.346839711070060730e-02 -8.587575703859329224e-02 -9.214887768030166626e-02 -1.507024616003036499e-01 -9.949763864278793335e-02 -2.162751927971839905e-02 -3.716962179169058800e-03 2.893545925617218018e-01 -8.003482595086097717e-03 -2.222607880830764771e-01 -1.794080734252929688e-01 -1.358019411563873291e-01 6.772407144308090210e-02 -1.090699806809425354e-01 -3.273799717426300049e-01 -1.116111800074577332e-01
8.227373659610748291e-02 -9.110384434461593628e-02 -2.282438427209854126e-02 1.959901750087738037e-01 -9.617576748132705688e-02 -1.017129942774772644e-01 1.036300957202911377e-01 2.172257453203201294e-01 -2.283142507076263428e-01 3.104765340685844421e-02 3.662207163870334625e-03 2.405204325914382935e-01 1.658229380846023560e-01 -4.423836246132850647e-02 1.026979312300682068e-01 -2.797932326793670654e-01 1.468725502490997314e-01 9.355059266090393066e-02 -3.301415964961051941e-02 -2.216753363609313965e-01 -1.015193667262792587e-02 -1.732512116432189941e-01 7.757345587015151978e-02 1.097152084112167358e-01 2.346273809671401978e-01 -1.130229979753494263e-01 -4.006916582584381104e-01 -2.880531549453735352e-01 -1.196933686733245850e-01 -9.614514559507369995e-02 -4.187213778495788574e-01 1.606846414506435394e-02
1.154551580548286438e-01 1.403107345104217529e-01 -1.638419479131698608e-01 1.018618270754814148e-01 1.172368004918098450e-01 4.330663681030273438e-01 5.975869297981262207e-02 1.282901167869567871e-01 -1.217870879918336868e-02 4.327588900923728943e-02 5.438740551471710205e-02 3.055577278137207031e-01 -3.856880823150277138e-03 -8.569195866584777832e-02 -2.826758101582527161e-02 9.668417274951934814e-02 5.223398283123970032e-02 9.654134511947631836e-02 -2.296208739280700684e-01 -2.825571298599243164e-01 7.546028494834899902e-02 -3.811419755220413208e-02 4.277598261833190918e-01 7.506542652845382690e-02 2.827945649623870850e-01 -8.180421590805053711e-02 -1.637737452983856201e-01 -1.579815149307250977e-01 2.225807756185531616e-01 -1.882759034633636475e-01 7.501094043254852295e-02 -1.521793454885482788e-01
1.303050518035888672e-01 1.547157913446426392e-01 8.758307993412017822e-02 1.006474941968917847e-01 3.724765032529830933e-02 2.283806800842285156e-01 2.237715013325214386e-02 -7.594141643494367599e-03 2.285653650760650635e-01 1.210028007626533508e-01 2.498082965612411499e-01 3.554596751928329468e-02 9.222821891307830811e-02 -3.641451597213745117e-01 -8.553193509578704834e-02 3.659591078758239746e-01 -5.019763857126235962e-02 -6.529963016510009766e-02 -2.406259775161743164e-01 -1.812968403100967407e-01 6.998302042484283447e-02 -2.603377699851989746e-01 2.225102633237838745e-01 4.892343282699584961e-02 1.667564958333969116e-01 -9.899014234542846680e-02 -1.559065133333206177e-01 -1.080600991845130920e-01 2.483521252870559692e-01 -3.137363195419311523e-01 -1.234206482768058777e-01 -5.669820681214332581e-02
1.966022886335849762e-02 3.650494385510683060e-03 1.006454601883888245e-02 2.421199977397918701e-01 -3.938796743750572205e-02 1.071328520774841309e-01 1.453183293342590332e-01 3.309602141380310059e-01 1.659189909696578979e-01 -5.589212477207183838e-02 -1.451305001974105835e-01 8.908810466527938843e-02 2.892300486564636230e-01 -4.249994456768035889e-01 -1.918956041336059570e-01 1.815667450428009033e-01 1.650898344814777374e-02 -9.718911349773406982e-02 1.108485236763954163e-01 -2.350384443998336792e-01 -3.271909803152084351e-02 -1.251226961612701416e-01 -3.120473399758338928e-02 1.435719132423400879e-01 2.244388014078140259e-01 2.540603280067443848e-01 -1.263894289731979370e-01 -2.883504331111907959e-01 -1.779300868511199951e-01 1.840775087475776672e-02 -2.045727521181106567e-01 4.996020812541246414e-03
-2.522374987602233887e-01 1.410130858421325684e-01 6.773851066827774048e-02 1.062684878706932068e-01 2.533250451087951660e-01 -2.418848127126693726e-02 -1.780126988887786865e-01 3.300648629665374756e-01 2.229793220758438110e-01 1.759135127067565918e-01 -1.572943776845932007e-01 -6.917291134595870972e-02 1.405980885028839111e-01 -7.040259242057800293e-02 7.755271624773740768e-03 -2.534166276454925537e-01 1.697191596031188965e-01 -8.151041343808174133e-03 -2.836039066314697266e-01 -1.589151620864868164e-01 2.448160797357559204e-01 -2.899149656295776367e-01 2.713997662067413330e-01 1.507680565118789673e-01 2.097623422741889954e-02 6.856741756200790405e-02 -1.599542796611785889e-01 -1.970338672399520874e-01 1.395383179187774658e-01 -4.386201500892639160e-02 -1.515710949897766113e-01 8.470764756202697754e-02
-1.623211242258548737e-02 1.150272488594055176e-01 1.338351070880889893e-01 -4.924807697534561157e-02 2.135980576276779175e-01 2.821068465709686279e-01 -2.763706445693969727e-02 -1.130651980638504028e-01 1.338732838630676270e-01 9.394264779984951019e-03 -5.758298933506011963e-02 -8.762001991271972656e-02 -2.447595074772834778e-02 -3.857803717255592346e-02 1.287175565958023071e-01 -6.656384468078613281e-02 3.522019088268280029e-01 5.944379791617393494e-02 -1.888187974691390991e-01 -3.394125103950500488e-01 -1.866671293973922729e-01 2.370253019034862518e-02 2.731706202030181885e-01 -1.067549735307693481e-02 -1.148971617221832275e-01 -3.281404078006744385e-01 2.390794008970260620e-01 -3.902644515037536621e-01 8.098167926073074341e-02 -6.495676189661026001e-02 -2.022424042224884033e-01 6.873614341020584106e-02
-1.712209135293960571e-01 -1.103827804327011108e-01 3.455786705017089844e-01 -6.766065955162048340e-03 -2.122239768505096436e-01 8.564654737710952759e-02 2.006304264068603516e-02 1.255958676338195801e-01 4.819329082965850830e-02 3.676765039563179016e-02 -1.564572453498840332e-01 -8.680337667465209961e-02 5.308363214135169983e-02 -3.686757013201713562e-02 1.028450876474380493e-01 -2.604311704635620117e-01 3.894544839859008789e-01 -8.699775487184524536e-02 -2.574667036533355713e-01 -3.237685561180114746e-01 -7.043904811143875122e-02 -2.199230194091796875e-01 7.343222945928573608e-02 6.432220339775085449e-02 8.398451656103134155e-02 -2.001940310001373291e-01 -2.123504281044006348e-01 -3.003831207752227783e-01 -2.092395424842834473e-01 4.338933154940605164e-02 -8.997299708425998688e-03 -1.754881292581558228e-01
1.058906018733978271e-01 2.952502667903900146e-01 9.314488619565963745e-02 2.783537656068801880e-02 1.088681146502494812e-01 -5.554701015353202820e-02 1.010136902332305908e-01 8.313571661710739136e-02 -9.348396956920623779e-02 2.875934839248657227e-01 -1.468431502580642700e-01 7.264450192451477051e-02 9.081311523914337158e-02 -3.053135275840759277e-01 3.457623124122619629e-01 -5.239718407392501831e-02 1.535706073045730591e-01 -1.431555449962615967e-01 -1.033576652407646179e-01 -2.941170334815979004e-01 1.856336742639541626e-01 -2.803242206573486328e-01 8.162445574998855591e-02 2.986007928848266602e-01 2.361507564783096313e-01 -1.700794845819473267e-01 -4.964496940374374390e-02 2.844385616481304169e-02 -6.005696952342987061e-02 -2.586713135242462158e-01 -9.199284017086029053e-02 -3.132167831063270569e-02
-8.252850919961929321e-02 2.226830273866653442e-01 -2.948361448943614960e-02 2.748319804668426514e-01 7.656748592853546143e-02 3.445925414562225342e-01 1.477276533842086792e-01 2.161518186330795288e-01 4.499136004596948624e-03 -1.826626956462860107e-01 1.998949795961380005e-01 -6.106784567236900330e-02 -3.653175756335258484e-02 -2.528969943523406982e-01 5.806579813361167908e-02 -1.600392162799835205e-01 -1.158030238002538681e-02 -9.097329527139663696e-02 -4.284866899251937866e-02 -3.124499320983886719e-01 -2.630514204502105713e-01 1.354994177818298340e-01 1.517956852912902832e-01 7.765230536460876465e-02 2.787088453769683838e-01 -1.506451815366744995e-01 -1.965112686157226562e-01 -1.023692265152931213e-01 2.379054427146911621e-01 -2.282537370920181274e-01 1.155214756727218628e-01 -8.177470415830612183e-02
-3.136659264564514160e-01 1.841890960931777954e-01 -4.031532257795333862e-02 1.158639490604400635e-01 1.107136905193328857e-02 -1.005570739507675171e-01 2.955365180969238281e-01 1.348303109407424927e-01 2.749892175197601318e-01 2.330090254545211792e-01 1.212382763624191284e-01 2.002826929092407227e-01 1.479047089815139771e-01 -1.193603649735450745e-01 -3.205810487270355225e-02 -1.951264590024948120e-01 9.138580411672592163e-02 -1.500046551227569580e-01 1.169159263372421265e-02 -3.394318222999572754e-01 -3.077859804034233093e-02 1.382831931114196777e-01 1.028602346777915955e-01 -7.766086608171463013e-02 1.396136581897735596e-01 -5.375744029879570007e-02 2.516425251960754395e-01 -1.330472528934478760e-01 3.454542160034179688e-01 -1.138658449053764343e-01 7.621975988149642944e-02 -2.291912287473678589e-01
1.688374876976013184e-01 -7.991047203540802002e-02 1.442037969827651978e-01 2.573374658823013306e-02 3.236457332968711853e-02 5.430200323462486267e-02 1.270998269319534302e-01 2.724215984344482422e-01 -3.139529526233673096e-01 1.568503975868225098e-01 -3.165651112794876099e-02 1.149531546980142593e-02 1.333725452423095703e-01 -1.103460043668746948e-01 -4.686984792351722717e-02 -2.206141501665115356e-01 2.597510218620300293e-01 -1.426020413637161255e-01 1.025622934103012085e-01 -3.020565211772918701e-01 -1.883095651865005493e-01 -2.396613061428070068e-01 -8.320831507444381714e-02 9.457051008939743042e-02 9.863045997917652130e-03 -1.637072116136550903e-01 -3.962090909481048584e-01 -1.608044952154159546e-01 4.448395594954490662e-02 -1.575655937194824219e-01 -2.182658314704895020e-01 -2.482771277427673340e-01
-4.770659282803535461e-02 -2.675316035747528076e-01 9.833835065364837646e-02 7.201975584030151367e-02 6.933967769145965576e-02 2.337329685688018799e-01 -2.237570434808731079e-01 1.549551784992218018e-01 1.046533733606338501e-01 1.832354217767715454e-01 1.876669377088546753e-01 -8.294320106506347656e-02 2.074384093284606934e-01 -3.577161133289337158e-01 -4.198382049798965454e-02 -1.863116919994354248e-01 8.083550259470939636e-03 -1.386007666587829590e-01 1.095777526497840881e-01 -2.756580412387847900e-01 6.826140731573104858e-02 -2.383589595556259155e-01 -1.834554225206375122e-01 -1.197106689214706421e-01 1.638556122779846191e-01 -3.393153548240661621e-01 -2.906270325183868408e-01 -1.915330141782760620e-01 -2.373497746884822845e-02 -1.871655136346817017e-02 -1.187286991626024246e-02 -5.258921161293983459e-02
1.621297597885131836e-01 8.153341710567474365e-02 2.484971135854721069e-01 8.958446234464645386e-02 6.132793799042701721e-02 4.826046898961067200e-02 4.421157762408256531e-02 3.882797658443450928e-01 1.437516883015632629e-02 -9.263088554143905640e-02 1.877228915691375732e-01 1.212489907629787922e-03 2.812996208667755127e-01 -1.498962789773941040e-01 -9.266741573810577393e-02 -2.505675852298736572e-01 2.804808616638183594e-01 2.541211247444152832e-01 -2.429730296134948730e-01 -1.942908912897109985e-01 3.571020960807800293e-01 2.890519425272941589e-02 -2.848733030259609222e-02 -4.164539277553558350e-02 1.751177012920379639e-01 -1.821338683366775513e-01 -5.341786146163940430e-02 -2.567799389362335205e-01 -5.802306160330772400e-02 -6.029448006302118301e-03 1.189588755369186401e-01 -1.918007992208003998e-02
-5.127973854541778564e-02 3.697969317436218262e-01 1.529400236904621124e-02 1.709730178117752075e-01 8.857616782188415527e-02 2.087624371051788330e-01 -2.292772568762302399e-02 1.340103000402450562e-01 1.593203991651535034e-01 -5.551244318485260010e-02 6.547459959983825684e-02 1.617655307054519653e-01 1.523595396429300308e-02 -7.024350762367248535e-02 -4.157527983188629150e-01 -2.745250531006604433e-04 1.645260304212570190e-01 1.629897058010101318e-01 -2.600314915180206299e-01 -1.242646351456642151e-01 -1.611112952232360840e-01 3.212429583072662354e-02 3.613114953041076660e-01 8.121427893638610840e-02 1.089153587818145752e-01 1.202327013015747070e-01 -1.259510517120361328e-01 -3.298369646072387695e-01 1.224635988473892212e-01 1.112167444080114365e-02 -7.306464016437530518e-02 -2.281431406736373901e-01
1.602721810340881348e-01 -5.395148694515228271e-02 -1.462271809577941895e-01 -1.570047885179519653e-01 1.106562837958335876e-01 4.040436148643493652e-01 9.778823703527450562e-02 3.441949561238288879e-02 3.033264577388763428e-01 1.962385624647140503e-01 5.214772373437881470e-02 2.931232750415802002e-01 -1.019646413624286652e-02 -2.497712895274162292e-02 -1.334587335586547852e-01 1.999478787183761597e-01 2.090399563312530518e-01 -5.539849400520324707e-02 -1.407089829444885254e-01 -1.904392391443252563e-01 -1.507957875728607178e-01 7.752101868391036987e-02 1.738076210021972656e-01 1.597777158021926880e-01 2.863287627696990967e-01 7.415349781513214111e-02 -2.831696299836039543e-03 -3.515867888927459717e-01 1.334880292415618896e-01 -3.213451942428946495e-03 -3.683292015921324492e-04 -2.125961929559707642e-01
1.447730809450149536e-01 1.885598748922348022e-01 8.867651224136352539e-03 2.158315181732177734e-01 -2.243553474545478821e-02 1.212870478630065918e-01 -5.272664129734039307e-02 3.213881850242614746e-01 -8.145877718925476074e-02 1.741905063390731812e-01 1.733970493078231812e-01 1.385663598775863647e-01 3.453855216503143311e-01 -5.529851093888282776e-02 7.843528687953948975e-02 -1.944716274738311768e-01 2.138634212315082550e-02 1.645838469266891479e-01 -2.449847608804702759e-01 -6.482158601284027100e-02 -1.093760132789611816e-01 -1.636054217815399170e-01 1.590994000434875488e-01 2.369498759508132935e-01 1.195280030369758606e-01 -4.029081668704748154e-03 -4.499729275703430176e-01 -1.181915495544672012e-02 3.185817226767539978e-02 -1.906470209360122681e-01 -2.110126167535781860e-01 1.105257570743560791e-01
2.763689495623111725e-02 3.026650547981262207e-01 1.402721852064132690e-01 9.010332077741622925e-02 3.623043596744537354e-01 4.090892970561981201e-01 1.279989928007125854e-01 4.022929072380065918e-02 -5.618128553032875061e-02 1.203814893960952759e-01 1.872985507361590862e-03 9.789872914552688599e-02 8.893840759992599487e-02 -3.983505012001842260e-04 1.078442260622978210e-01 1.918107569217681885e-01 7.963665574789047241e-02 6.411775201559066772e-02 7.013808935880661011e-02 -3.503944277763366699e-01 -9.642573446035385132e-02 8.516733348369598389e-02 3.912649154663085938e-01 2.247314006090164185e-01 5.495227500796318054e-02 1.626821607351303101e-02 -8.927674591541290283e-02 -1.415031868964433670e-02 -4.785340651869773865e-02 -4.053396359086036682e-02 -2.054974883794784546e-01 -2.524628341197967529e-01
-2.212725579738616943e-01 1.202535107731819153e-01 1.191330477595329285e-01 -2.162795662879943848e-01 2.481807768344879150e-01 8.133586496114730835e-03 -2.691581547260284424e-01 2.671441435813903809e-01 1.341719776391983032e-01 1.077651381492614746e-01 1.249821707606315613e-01 3.004119098186492920e-01 2.921756505966186523e-01 -1.587266474962234497e-01 3.611041698604822159e-03 -4.496332630515098572e-02 2.122569084167480469e-01 -2.278514504432678223e-01 -1.280891746282577515e-01 -1.941051036119461060e-01 -1.569406688213348389e-02 1.283156871795654297e-01 1.160744726657867432e-01 1.394260227680206299e-01 1.531838625669479370e-01 -8.342052251100540161e-02 -1.700543463230133057e-01 1.296229381114244461e-02 -6.406973302364349365e-02 1.217914372682571411e-01 -3.705437779426574707e-01 -7.502470165491104126e-02
-6.848254799842834473e-02 7.539851963520050049e-02 1.587332338094711304e-01 -1.357205398380756378e-02 5.195680633187294006e-02 -3.179484605789184570e-02 -4.758686572313308716e-02 -3.794013708829879761e-02 6.019535288214683533e-02 6.344349682331085205e-02 5.376032739877700806e-02 -1.920648366212844849e-01 7.984230294823646545e-03 -1.206477135419845581e-01 1.978872418403625488e-01 -2.754412889480590820e-01 5.014024972915649414e-01 -1.074044480919837952e-01 -2.354906499385833740e-01 -3.316432237625122070e-01 -1.670172438025474548e-02 -1.466877013444900513e-01 3.077603504061698914e-02 -2.234483137726783752e-02 4.465018585324287415e-02 -1.875740885734558105e-01 -5.834510177373886108e-02 -3.407924771308898926e-01 -2.674457430839538574e-01 -3.092661499977111816e-01 6.246132776141166687e-02 -1.828561723232269287e-02
-4.233583435416221619e-02 1.288302838802337646e-01 -1.208922942169010639e-03 3.159742057323455811e-02 1.964465677738189697e-01 2.232737392187118530e-01 -1.088169366121292114e-01 -1.093541271984577179e-02 9.168948978185653687e-02 -3.653800487518310547e-02 -3.133952915668487549e-01 3.057906031608581543e-01 4.720034822821617126e-02 -1.233846843242645264e-01 -1.942637860774993896e-01 6.262796372175216675e-02 5.265331640839576721e-02 -6.955254077911376953e-02 -2.325910180807113647e-01 -2.525233626365661621e-01 -9.628095431253314018e-04 -1.879071071743965149e-02 3.210723102092742920e-01 2.480279058218002319e-01 3.513213396072387695e-01 -9.396182745695114136e-02 -8.598408102989196777e-02 -4.067695140838623047e-01 -2.294733561575412750e-02 4.295701533555984497e-02 1.052792370319366455e-01 -1.030872836709022522e-01
4.410346969962120056e-02 1.222429201006889343e-01 2.400566935539245605e-01 1.158198043704032898e-01 3.641337901353836060e-02 1.328470557928085327e-01 6.444559246301651001e-02 1.222671642899513245e-01 1.263905167579650879e-01 1.960188299417495728e-01 1.744864135980606079e-01 1.373612135648727417e-01 3.271906673908233643e-01 -2.047947049140930176e-01 -1.788871139287948608e-01 -4.230116307735443115e-01 3.034449815750122070e-01 1.957304179668426514e-01 -2.191204130649566650e-01 -1.548312008380889893e-01 2.224512845277786255e-01 -5.725488811731338501e-02 -7.891047745943069458e-02 1.793027222156524658e-01 4.930248484015464783e-03 -2.423891723155975342e-01 -5.993035435676574707e-02 9.051455557346343994e-02 -9.148187190294265747e-02 -8.978813886642456055e-02 -7.132622599601745605e-02 1.573321074247360229e-01
9.269268065690994263e-02 1.153518483042716980e-01 -4.347887262701988220e-02 1.557155698537826538e-02 5.858713015913963318e-02 3.579825460910797119e-01 6.962493807077407837e-02 -5.162990093231201172e-02 2.068282365798950195e-01 5.258321017026901245e-02 8.990066498517990112e-02 2.037976123392581940e-02 2.657883465290069580e-01 -3.497793376445770264e-01 -3.029816411435604095e-02 2.724732756614685059e-01 -8.715279400348663330e-03 -1.401617825031280518e-01 -6.221284717321395874e-02 -2.314909398555755615e-01 3.082895278930664062e-01 3.688579797744750977e-02 1.003301218152046204e-01 -5.520354211330413818e-02 1.517214179039001465e-01 -1.490659415721893311e-01 -7.415379583835601807e-02 -2.756295800209045410e-01 2.966898977756500244e-01 -3.164716064929962158e-01 -1.655734516680240631e-02 -1.132379323244094849e-01
-1.287102699279785156e-01 6.762804836034774780e-02 -7.225006073713302612e-02 3.604674935340881348e-01 1.062073707580566406e-01 2.589708566665649414e-01 7.642620243132114410e-03 1.953533738851547241e-01 1.303072422742843628e-01 -1.159994676709175110e-01 3.500730991363525391e-01 1.670996397733688354e-01 6.884995102882385254e-02 -1.825651675462722778e-01 -1.019701212644577026e-01 -1.937121599912643433e-01 -4.433837160468101501e-02 -1.912649534642696381e-02 6.948510557413101196e-02 -2.475301176309585571e-01 -8.012466132640838623e-02 4.366775974631309509e-03 3.364647328853607178e-01 8.192217350006103516e-02 2.722311019897460938e-01 1.742044091224670410e-02 -2.462244033813476562e-01 -8.327867835760116577e-02 -1.880334131419658661e-02 5.000174045562744141e-02 2.678700536489486694e-02 -3.462627828121185303e-01
2.336457818746566772e-01 3.654991686344146729e-01 2.402012348175048828e-01 -1.345091033726930618e-03 1.336641907691955566e-01 1.018256619572639465e-01 -1.230322122573852539e-01 -2.062576636672019958e-02 9.326852858066558838e-02 -1.144259050488471985e-01 -1.585661470890045166e-01 2.908425927162170410e-01 7.608088105916976929e-02 -1.429061144590377808e-01 4.019718989729881287e-02 -1.500476002693176270e-01 6.702103652060031891e-03 -5.539083480834960938e-02 -1.621304196305572987e-03 -2.388791292905807495e-01 1.643873006105422974e-01 1.441171020269393921e-01 2.755026519298553467e-01 2.416144311428070068e-01 1.499765813350677490e-01 7.297657895833253860e-03 -1.794265359640121460e-01 -3.959669470787048340e-01 4.436499252915382385e-02 -4.631124064326286316e-02 -2.297559082508087158e-01 -1.333316713571548462e-01
5.469937250018119812e-02 7.954414933919906616e-02 6.369142234325408936e-02 -1.732418872416019440e-02 -1.492053270339965820e-01 -2.281804829835891724e-01 2.705496251583099365e-01 1.389923244714736938e-01 3.582573533058166504e-01 2.647436261177062988e-01 -7.606645673513412476e-02 1.706310659646987915e-01 1.218800246715545654e-01 -7.979182898998260498e-02 -4.292384535074234009e-02 8.403360098600387573e-02 1.408285796642303467e-01 5.897572729736566544e-03 -4.546171426773071289e-01 -2.049907743930816650e-01 5.299441516399383545e-02 -9.990923106670379639e-02 4.303197562694549561e-02 2.126891016960144043e-01 1.241302415728569031e-01 -2.680382132530212402e-01 -9.494675695896148682e-02 -3.069120347499847412e-01 1.300665736198425293e-01 -1.956390589475631714e-02 -7.229867577552795410e-02 1.207539215683937073e-01
-1.634367406368255615e-01 2.373209446668624878e-01 -1.222418472170829773e-01 8.169271983206272125e-03 2.346979528665542603e-01 -1.578575372695922852e-01 -7.760962098836898804e-02 2.478388845920562744e-01 2.859529852867126465e-01 -8.066225796937942505e-03 1.406684964895248413e-01 1.216482445597648621e-01 4.956162273883819580e-01 -1.390071064233779907e-01 -1.453745812177658081e-01 -1.498655378818511963e-01 -2.601902931928634644e-02 -5.678408592939376831e-02 -7.315198332071304321e-02 -3.657090961933135986e-01 1.257823854684829712e-01 -4.401299729943275452e-02 -9.897755086421966553e-02 3.143598139286041260e-02 -6.580021232366561890e-02 -7.733225822448730469e-02 -2.547060847282409668e-01 -2.553826868534088135e-01 1.131634488701820374e-01 6.329137831926345825e-02 2.762813679873943329e-02 -4.058045800775289536e-03
8.953090757131576538e-02 1.344482004642486572e-01 6.367065757513046265e-02 2.302671223878860474e-01 2.413875609636306763e-01 2.428540736436843872e-01 -1.314152777194976807e-01 -1.186352148652076721e-01 8.640496432781219482e-02 -2.036627829074859619e-01 1.794484406709671021e-01 1.249682530760765076e-01 4.341414868831634521e-01 2.252770215272903442e-02 -1.564094871282577515e-01 -6.777903437614440918e-02 5.030347034335136414e-02 -6.387119740247726440e-02 -2.016533724963665009e-02 -2.171262502670288086e-01 -3.745854496955871582e-01 -7.455933094024658203e-02 -1.789448708295822144e-01 1.795318722724914551e-02 1.151964962482452393e-01 -3.227442800998687744e-01 -1.203003078699111938e-01 -1.418887525796890259e-01 -6.028196960687637329e-02 -9.052959829568862915e-02 -7.261587679386138916e-02 -2.278478443622589111e-01
1.523851901292800903e-01 1.093280389904975891e-01 -5.474799498915672302e-02 4.177067428827285767e-02 5.798941105604171753e-02 -5.116431415081024170e-02 1.832326054573059082e-01 2.760130763053894043e-01 2.658891677856445312e-01 2.918874025344848633e-01 -1.066454872488975525e-01 2.722073905169963837e-02 3.389873504638671875e-01 1.964228600263595581e-02 3.556976094841957092e-02 3.487287834286689758e-02 3.590459525585174561e-01 -4.580422863364219666e-02 -3.398170769214630127e-01 3.552567586302757263e-02 1.567747890949249268e-01 -4.927151277661323547e-02 -8.323781937360763550e-02 1.004762202501296997e-01 4.894635081291198730e-02 -2.305143624544143677e-01 5.942118167877197266e-02 -4.249039590358734131e-01 1.125365719199180603e-01 -4.874923825263977051e-02 -1.096804440021514893e-01 9.976640343666076660e-03
-4.236137121915817261e-02 1.012667044997215271e-01 1.730344742536544800e-01 1.870901510119438171e-02 2.491603940725326538e-01 -1.340314149856567383e-01 -1.298359930515289307e-01 1.801631897687911987e-01 3.336265087127685547e-01 1.326880306005477905e-01 9.418509155511856079e-02 2.559398114681243896e-01 2.525397539138793945e-01 -5.010578781366348267e-02 7.581632584333419800e-02 -9.292725473642349243e-02 1.114450469613075256e-01 -8.192127943038940430e-02 -2.081768512725830078e-01 1.467702090740203857e-01 1.227119043469429016e-01 9.777347743511199951e-02 4.624794423580169678e-02 2.067675292491912842e-01 2.453189492225646973e-01 -9.413452446460723877e-02 -2.509279251098632812e-01 -2.044094800949096680e-01 1.155941560864448547e-01 -2.284439504146575928e-01 -2.714487612247467041e-01 -2.789180278778076172e-01
1.308502405881881714e-01 1.221243441104888916e-01 -7.863543927669525146e-02 2.433059923350811005e-02 2.520301640033721924e-01 -1.607713699340820312e-01 9.758286178112030029e-02 1.466302722692489624e-01 1.129989624023437500e-01 1.969132870435714722e-01 -2.330852746963500977e-01 2.199482470750808716e-01 9.215053915977478027e-02 -2.733827531337738037e-01 -1.266900077462196350e-02 -3.138602674007415771e-01 3.160519301891326904e-01 -1.427325536496937275e-03 -1.705534309148788452e-01 -1.444582492113113403e-01 2.673360705375671387e-01 -1.979072988033294678e-01 -3.773788362741470337e-02 2.110404893755912781e-02 5.331520736217498779e-02 -1.729103773832321167e-01 1.271858364343643188e-01 -3.875429630279541016e-01 5.848744884133338928e-02 1.285914033651351929e-01 -1.416641920804977417e-01 -5.626888945698738098e-02
-1.288380473852157593e-01 1.088678743690252304e-02 -1.164273023605346680e-01 4.561524093151092529e-02 3.593487143516540527e-01 1.090297475457191467e-01 -9.016869962215423584e-02 2.630158094689249992e-03 1.263881921768188477e-01 6.425882875919342041e-02 2.522380650043487549e-02 5.369529500603675842e-02 1.361118070781230927e-02 1.138298958539962769e-02 -5.938074737787246704e-02 -2.557694911956787109e-01 -1.536563634872436523e-01 2.261281944811344147e-02 -2.726067602634429932e-01 -3.654509782791137695e-01 1.321800947189331055e-01 1.694021970033645630e-01 3.920994997024536133e-01 1.587921231985092163e-01 2.469696551561355591e-01 -3.217897191643714905e-02 1.588356494903564453e-02 -4.274324178695678711e-01 -8.685393258929252625e-03 -2.366252057254314423e-02 1.569401472806930542e-02 -1.504338234663009644e-01
-5.207241326570510864e-02 -9.834333509206771851e-02 3.056895732879638672e-01 2.952878773212432861e-01 2.059650570154190063e-01 -7.420328259468078613e-02 1.845084130764007568e-01 5.614316090941429138e-02 -1.593448519706726074e-01 6.332391500473022461e-02 1.345349252223968506e-01 3.048044070601463318e-02 8.321206271648406982e-02 -1.660107076168060303e-01 -1.607838571071624756e-01 -1.455009728670120239e-01 3.246283531188964844e-02 -1.638398170471191406e-01 1.118287891149520874e-01 -4.328322112560272217e-01 -4.346889853477478027e-01 -4.287222027778625488e-02 3.115051388740539551e-01 1.464423090219497681e-01 1.313722282648086548e-01 -7.179860025644302368e-02 -1.127796694636344910e-01 -3.427489846944808960e-02 -2.604135498404502869e-02 -7.914102822542190552e-02 8.679652959108352661e-02 6.414627283811569214e-02
-6.427348405122756958e-02 -1.627875268459320068e-01 4.309762269258499146e-02 1.840478479862213135e-01 2.272787690162658691e-01 -5.404566600918769836e-02 1.957771927118301392e-01 -9.738827496767044067e-02 -2.098377346992492676e-01 1.140659302473068237e-01 9.632227569818496704e-02 4.882292449474334717e-02 1.253582388162612915e-01 -3.838660418987274170e-01 1.603700220584869385e-01 -3.158746659755706787e-01 2.016936689615249634e-01 -2.170391380786895752e-01 -6.836842745542526245e-02 -1.386718899011611938e-01 -3.503775969147682190e-02 -2.551930546760559082e-01 -1.559760123491287231e-01 2.050382941961288452e-01 7.871758937835693359e-02 -1.533672213554382324e-01 -1.654175519943237305e-01 -3.215651214122772217e-01 -1.550246179103851318e-01 -8.211230486631393433e-02 -1.910450905561447144e-01 4.256172105669975281e-02
2.032769322395324707e-01 3.025157451629638672e-01 -1.008703485131263733e-01 1.194776222109794617e-01 1.472613066434860229e-01 -5.667534470558166504e-02 1.617338657379150391e-01 1.603118032217025757e-01 5.782208219170570374e-02 2.278415709733963013e-01 -1.808728873729705811e-01 1.178195327520370483e-01 2.602965235710144043e-01 -1.598903685808181763e-01 6.541533768177032471e-02 -6.589154154062271118e-02 1.928047388792037964e-01 -2.531601786613464355e-01 -6.018528342247009277e-02 -2.746887505054473877e-01 2.472040951251983643e-01 -2.703269720077514648e-01 -8.028034865856170654e-02 2.265696376562118530e-01 2.573578059673309326e-01 -9.031746536493301392e-02 -1.599003523588180542e-01 7.774689793586730957e-02 -1.691658645868301392e-01 -1.386371254920959473e-01 -1.346401572227478027e-01 -1.337619870901107788e-01
9.016670286655426025e-02 5.536688491702079773e-02 -2.088581968564540148e-04 -2.131918258965015411e-02 2.802633307874202728e-02 2.673446834087371826e-01 7.240911480039358139e-03 1.938714878633618355e-03 8.740763366222381592e-02 6.398458033800125122e-02 1.628786772489547729e-01 1.481150239706039429e-01 2.407611906528472900e-01 -3.177347183227539062e-01 -1.298066079616546631e-01 3.621584773063659668e-01 -8.969148248434066772e-02 -8.715482801198959351e-02 -2.936922311782836914e-01 -2.261061668395996094e-01 2.787271440029144287e-01 3.162190318107604980e-02 6.787443906068801880e-02 2.215427719056606293e-02 1.851320713758468628e-01 -6.425494700670242310e-02 -1.164991334080696106e-01 -3.107512593269348145e-01 2.334812581539154053e-01 -2.370496690273284912e-01 -6.288634985685348511e-02 -2.211239784955978394e-01
-1.848628818988800049e-01 -1.028027534484863281e-01 3.950208798050880432e-02 -1.366925984621047974e-01 6.998267490416765213e-03 2.607603371143341064e-01 1.883912272751331329e-02 7.049467414617538452e-02 1.031744927167892456e-01 -4.473930224776268005e-02 1.446069031953811646e-01 -1.029470115900039673e-01 2.761599123477935791e-01 -1.608756780624389648e-01 1.595850288867950439e-01 -2.785628437995910645e-01 3.413212895393371582e-01 -4.287480562925338745e-02 -2.456472963094711304e-01 -1.702214628458023071e-01 -2.547702193260192871e-01 3.113241866230964661e-02 -1.655613332986831665e-01 1.529339104890823364e-01 3.350206911563873291e-01 3.103180043399333954e-02 1.129999682307243347e-01 -3.006423115730285645e-01 1.351712644100189209e-01 1.040063649415969849e-01 3.947170916944742203e-03 -2.061147689819335938e-01
-3.037327826023101807e-01 7.039198279380798340e-02 1.354651618748903275e-02 -8.286402374505996704e-02 3.214341998100280762e-01 2.872289717197418213e-01 4.824963584542274475e-02 1.281459629535675049e-01 1.539688408374786377e-01 -9.934728592634201050e-02 1.753570586442947388e-01 1.662621647119522095e-01 1.308956891298294067e-01 -1.794170141220092773e-01 -1.293711513280868530e-01 -1.621298044919967651e-01 2.724261879920959473e-01 5.358009412884712219e-02 -1.340785473585128784e-01 -2.942195236682891846e-01 -3.598696291446685791e-01 -2.746568620204925537e-01 1.423887014389038086e-01 4.974891990423202515e-02 -2.855504304170608521e-02 2.188293933868408203e-01 -1.109149865806102753e-02 4.765176400542259216e-02 3.050489164888858795e-02 3.217815235257148743e-02 -1.863751560449600220e-01 -9.867527335882186890e-02
-8.846982568502426147e-02 -2.023629993200302124e-01 8.768557757139205933e-02 2.852989546954631805e-02 2.543271481990814209e-01 8.190054446458816528e-02 4.169053584337234497e-02 -1.451634913682937622e-01 1.045568287372589111e-02 4.511441886425018311e-01 1.601219326257705688e-01 5.934839323163032532e-02 -2.651145681738853455e-02 -1.829168945550918579e-01 -1.084800530225038528e-02 -1.932579576969146729e-01 1.570595651865005493e-01 1.190856918692588806e-01 -1.026972532272338867e-01 -2.366119027137756348e-01 2.029827684164047241e-01 -4.677569866180419922e-01 6.378022581338882446e-02 2.085108011960983276e-01 2.863734662532806396e-01 1.573682017624378204e-02 -1.125449836254119873e-01 -1.163959726691246033e-01 9.128958731889724731e-02 -1.161289885640144348e-01 -1.909112185239791870e-02 -2.256625704467296600e-02
4.580634459853172302e-02 2.058469951152801514e-01 1.296359747648239136e-01 -1.717069149017333984e-01 2.467865645885467529e-01 -6.359482556581497192e-02 -2.801502682268619537e-02 1.135090142488479614e-01 2.705155014991760254e-01 1.052460893988609314e-01 1.131887137889862061e-01 2.230993658304214478e-02 2.599346637725830078e-01 -1.373407542705535889e-01 -2.806890606880187988e-01 -2.014328929362818599e-04 1.064493432641029358e-01 1.528686732053756714e-01 -2.027786821126937866e-01 -9.299001842737197876e-02 -3.509756922721862793e-02 -3.110316991806030273e-01 1.009559482336044312e-01 1.896011531352996826e-01 2.319457940757274628e-02 -1.022669672966003418e-01 9.104930609464645386e-02 -3.407742381095886230e-01 2.874822616577148438e-01 -2.311853170394897461e-01 -1.544052213430404663e-01 -2.095620483160018921e-01
-2.036363817751407623e-02 -3.333751857280731201e-01 -1.558200828731060028e-02 -6.333130598068237305e-02 1.278765797615051270e-01 -6.091175600886344910e-02 -7.158630341291427612e-02 -9.349047392606735229e-02 1.004889979958534241e-01 1.197051554918289185e-01 1.349184960126876831e-01 1.544414460659027100e-01 -4.662720486521720886e-02 -3.145871460437774658e-01 3.456925600767135620e-02 -6.662695854902267456e-02 1.426642537117004395e-01 -2.007228434085845947e-01 7.538298517465591431e-02 -2.543649673461914062e-01 3.753773495554924011e-02 -3.142019808292388916e-01 -7.170616090297698975e-02 -1.739658713340759277e-01 1.614162325859069824e-01 -8.700999617576599121e-02 -3.895658254623413086e-01 -2.965934276580810547e-01 -1.393464356660842896e-01 -1.345142722129821777e-01 -1.449432969093322754e-01 -2.803016006946563721e-01
1.032667607069015503e-01 1.398780569434165955e-02 -1.641493141651153564e-01 -1.274620592594146729e-01 1.871737539768218994e-01 1.801079213619232178e-01 -3.034814298152923584e-01 2.341537736356258392e-03 2.902868390083312988e-01 2.176376581192016602e-01 1.808478087186813354e-01 -7.869417779147624969e-03 2.167234718799591064e-01 1.872310973703861237e-02 -2.237092889845371246e-02 -9.134177863597869873e-02 -6.713608652353286743e-02 -3.574265167117118835e-02 -2.401471287012100220e-01 -2.770530879497528076e-01 -1.991384923458099365e-01 -1.857593469321727753e-02 -6.742367893457412720e-02 2.401374280452728271e-01 4.997544735670089722e-02 -8.860309422016143799e-02 -1.279025673866271973e-01 -3.976327776908874512e-01 6.313392519950866699e-02 -6.912423670291900635e-02 1.113694980740547180e-01 -3.426256179809570312e-01
[truncated: 3,270,770 more chars]
