# Supplementary material for: The Language of Innovation
Source: PLoS One. 2020 Apr 30;15(4):e0230107. doi: 10.1371/journal.pone.0230107 (PMC7194493; doi:10.1371/journal.pone.0230107)
Supplement: S8 File — (GZ) [file pone.0230107.s008.tar.gz]

Archive with 32 entries (31 files):
- 1986-1990/V2Run_10_VS_4500_embeddings1986-1990ED32.txt
- 1986-1990/V2Run_0_VS_4500_embeddings1986-1990ED32.txt
- 1986-1990
- 1986-1990/V2Run_1_VS_4500_embeddings1986-1990ED32.txt
- 1986-1990/V2Run_25_VS_4500_embeddings1986-1990ED32.txt
- 1986-1990/V2Run_11_VS_4500_embeddings1986-1990ED32.txt
- 1986-1990/V2Run_26_VS_4500_embeddings1986-1990ED32.txt
- 1986-1990/V2Run_12_VS_4500_embeddings1986-1990ED32.txt
- 1986-1990/V2Run_27_VS_4500_embeddings1986-1990ED32.txt
- 1986-1990/V2Run_2_VS_4500_embeddings1986-1990ED32.txt
- 1986-1990/V2Run_3_VS_4500_embeddings1986-1990ED32.txt
- 1986-1990/V2Run_13_VS_4500_embeddings1986-1990ED32.txt
- 1986-1990/V2Run_4_VS_4500_embeddings1986-1990ED32.txt
- 1986-1990/V2Run_28_VS_4500_embeddings1986-1990ED32.txt
- 1986-1990/V2Run_14_VS_4500_embeddings1986-1990ED32.txt
- 1986-1990/V2Run_29_VS_4500_embeddings1986-1990ED32.txt
- 1986-1990/V2Run_15_VS_4500_embeddings1986-1990ED32.txt
- 1986-1990/V2Run_5_VS_4500_embeddings1986-1990ED32.txt
- 1986-1990/V2Run_6_VS_4500_embeddings1986-1990ED32.txt
- 1986-1990/V2Run_16_VS_4500_embeddings1986-1990ED32.txt
- 1986-1990/V2Run_7_VS_4500_embeddings1986-1990ED32.txt
- 1986-1990/V2Run_17_VS_4500_embeddings1986-1990ED32.txt
- 1986-1990/V2Run_18_VS_4500_embeddings1986-1990ED32.txt
- 1986-1990/V2Run_8_VS_4500_embeddings1986-1990ED32.txt
- 1986-1990/V2Run_9_VS_4500_embeddings1986-1990ED32.txt
- 1986-1990/V2Run_19_VS_4500_embeddings1986-1990ED32.txt
- 1986-1990/V2Run_20_VS_4500_embeddings1986-1990ED32.txt
- 1986-1990/V2Run_21_VS_4500_embeddings1986-1990ED32.txt
- 1986-1990/V2codes_4500_1986-1990-32.txt
- 1986-1990/V2Run_22_VS_4500_embeddings1986-1990ED32.txt
- 1986-1990/V2Run_23_VS_4500_embeddings1986-1990ED32.txt
- 1986-1990/V2Run_24_VS_4500_embeddings1986-1990ED32.txt
