# Supplementary material for: The Language of Innovation
Source: PLoS One. 2020 Apr 30;15(4):e0230107. doi: 10.1371/journal.pone.0230107 (PMC7194493; doi:10.1371/journal.pone.0230107)
Supplement: S8 File — (GZ) [file pone.0230107.s008.tar.gz › 1986-1990/V2Run_10_VS_4500_embeddings1986-1990ED32.txt]

2.534298300743103027e-01 -4.853956028819084167e-02 -7.028912752866744995e-02 -6.939973682165145874e-02 -1.831176429986953735e-01 1.877683997154235840e-01 1.422840505838394165e-01 3.913204371929168701e-01 -1.134248450398445129e-01 -1.963249444961547852e-01 1.353783905506134033e-01 -2.307675331830978394e-01 2.054616361856460571e-01 1.238627061247825623e-01 -2.217644453048706055e-01 -2.480934709310531616e-01 -1.189999654889106750e-02 3.579964488744735718e-02 9.706813842058181763e-02 -2.085160315036773682e-01 6.134323775768280029e-02 -4.569596424698829651e-02 2.688316404819488525e-01 1.307001560926437378e-01 6.956012919545173645e-03 -6.470722705125808716e-02 1.185483559966087341e-01 8.255823701620101929e-02 1.178488358855247498e-01 1.139679402112960815e-01 1.880407780408859253e-01 3.915979564189910889e-01
4.268439859151840210e-02 1.085256487131118774e-01 -1.890378594398498535e-01 -6.968000531196594238e-02 -2.628439068794250488e-01 -1.788820475339889526e-01 1.283976435661315918e-01 3.422663509845733643e-01 6.903242319822311401e-02 2.405259311199188232e-01 -1.963842511177062988e-01 -1.454007029533386230e-01 2.969300448894500732e-01 -2.466520480811595917e-02 2.054336369037628174e-01 -4.640338197350502014e-02 6.102615594863891602e-02 1.329391896724700928e-01 -1.019607260823249817e-01 -9.772131592035293579e-02 -8.646687120199203491e-02 -1.267539262771606445e-01 -6.514705717563629150e-02 1.012104973196983337e-01 2.052810788154602051e-01 -4.264790713787078857e-01 2.056578695774078369e-01 -1.134046912193298340e-01 1.316482946276664734e-02 2.241116315126419067e-01 1.695940047502517700e-01 1.338590681552886963e-01
-1.424409151077270508e-01 -1.024390459060668945e-01 -2.653949260711669922e-01 -2.609701454639434814e-01 6.981740891933441162e-02 -1.664250344038009644e-02 1.182817444205284119e-01 2.731957435607910156e-01 4.272769764065742493e-02 1.075258702039718628e-01 -8.152717351913452148e-02 -1.300994604825973511e-01 2.233319431543350220e-01 -2.680136561393737793e-01 2.865482270717620850e-01 -1.952415704727172852e-01 -3.519129753112792969e-02 6.898485869169235229e-02 3.853132426738739014e-01 5.178233981132507324e-02 -1.667389124631881714e-01 -1.302076578140258789e-01 2.106043323874473572e-02 1.080985963344573975e-01 -2.173252850770950317e-01 -3.714320361614227295e-01 9.302502125501632690e-02 6.765316426753997803e-02 -1.640481650829315186e-01 8.422874659299850464e-02 7.368542999029159546e-02 7.818686217069625854e-02
2.181234955787658691e-01 -1.452989727258682251e-01 -4.315885305404663086e-01 5.208603292703628540e-02 -1.239417772740125656e-02 9.021473675966262817e-02 4.660360887646675110e-02 3.565697073936462402e-01 -3.781165927648544312e-02 1.163318976759910583e-01 -3.647458041086792946e-03 -2.813337137922644615e-03 7.050870358943939209e-02 9.322963654994964600e-02 2.132178246974945068e-01 -2.130118608474731445e-01 1.354365944862365723e-01 -9.061908721923828125e-02 3.367910906672477722e-02 2.337537705898284912e-01 -1.830159574747085571e-01 -3.314737081527709961e-01 1.395757198333740234e-01 -2.038183212280273438e-01 -1.922948211431503296e-01 -8.987307548522949219e-02 1.825519055128097534e-01 2.002999484539031982e-01 -5.655663833022117615e-02 1.472672224044799805e-01 1.515478938817977905e-01 1.793420612812042236e-01
1.004070714116096497e-01 -2.466559410095214844e-02 -1.453171521425247192e-01 7.745987176895141602e-02 -2.081366330385208130e-01 2.655045986175537109e-01 7.088400423526763916e-02 3.923523724079132080e-01 2.247042395174503326e-02 2.196911349892616272e-02 -1.094873547554016113e-01 -5.701736733317375183e-02 2.477600127458572388e-01 1.218055710196495056e-01 1.332998722791671753e-01 -3.119003959000110626e-02 -2.883160114288330078e-01 -1.364625245332717896e-01 1.678077727556228638e-01 -6.391426175832748413e-02 3.926818817853927612e-02 -5.074217915534973145e-02 -5.945994332432746887e-02 1.214853450655937195e-01 3.536314144730567932e-02 -1.166066825389862061e-01 8.332517743110656738e-02 -6.117052584886550903e-02 7.847008854150772095e-02 2.320627123117446899e-01 3.875989615917205811e-01 4.313297867774963379e-01
3.264331817626953125e-01 -4.173030704259872437e-02 -2.667433321475982666e-01 -6.707698106765747070e-02 1.080761700868606567e-01 -6.577447801828384399e-02 2.520393729209899902e-01 1.583494991064071655e-01 -2.982009574770927429e-02 1.833852566778659821e-02 -3.644080599769949913e-03 -2.041887342929840088e-01 2.751104235649108887e-01 -5.387398228049278259e-02 4.029656350612640381e-01 -1.014265604317188263e-02 1.370234489440917969e-01 9.551734477281570435e-02 -5.038019269704818726e-02 2.295308411121368408e-01 -2.320585846900939941e-01 -1.505699008703231812e-01 3.200679644942283630e-02 1.805326342582702637e-01 -1.984273046255111694e-01 -1.908684074878692627e-01 -1.125138774514198303e-01 -4.122364893555641174e-02 -4.464880377054214478e-02 3.255481123924255371e-01 3.970422595739364624e-02 1.856453418731689453e-01
2.919028401374816895e-01 1.120146811008453369e-01 -2.504167258739471436e-01 2.803899534046649933e-02 7.829299569129943848e-02 -1.962788701057434082e-01 1.458533406257629395e-01 3.108603060245513916e-01 9.391395747661590576e-02 1.113735884428024292e-01 -1.803684085607528687e-01 -2.402991056442260742e-02 9.052965790033340454e-02 -7.628947496414184570e-02 1.462804377079010010e-01 -1.192623004317283630e-01 -1.439977139234542847e-01 -1.563196927309036255e-01 1.441931426525115967e-01 2.512243092060089111e-01 -1.684344261884689331e-01 -2.103890776634216309e-01 3.269924819469451904e-01 1.668975353240966797e-01 -3.033634722232818604e-01 -8.870199322700500488e-02 1.084906011819839478e-01 -6.971882283687591553e-02 5.717113986611366272e-02 -4.505851492285728455e-02 1.659268438816070557e-01 2.938859760761260986e-01
1.509193629026412964e-01 2.124928683042526245e-01 -1.231791451573371887e-01 1.008269637823104858e-01 -2.893777489662170410e-01 4.310769736766815186e-01 1.526609510183334351e-01 1.656738072633743286e-01 1.157622411847114563e-01 5.898627638816833496e-02 -1.200540661811828613e-01 -3.886266052722930908e-02 1.674741953611373901e-01 1.399426627904176712e-02 1.677764207124710083e-01 -9.197537600994110107e-02 -2.415442019701004028e-01 7.756263762712478638e-02 1.671033203601837158e-01 1.420603394508361816e-01 4.569466039538383484e-02 -2.313654869794845581e-01 -1.626077592372894287e-01 9.473872487433254719e-04 -1.464689671993255615e-01 -2.293874919414520264e-01 1.886199861764907837e-01 -1.258497983217239380e-01 3.448238968849182129e-02 2.451623380184173584e-01 2.889531552791595459e-01 1.547782719135284424e-01
2.347179353237152100e-01 8.369573205709457397e-02 -2.856831848621368408e-01 5.155029892921447754e-02 -1.914111077785491943e-01 1.576172262430191040e-01 -7.854583673179149628e-03 3.633819818496704102e-01 1.621424853801727295e-01 -1.450252234935760498e-01 7.440027594566345215e-02 -2.134274840354919434e-01 1.976979970932006836e-01 -5.527663510292768478e-03 1.052241697907447815e-01 -2.108209878206253052e-01 -1.412571221590042114e-01 9.760305285453796387e-02 -2.245607227087020874e-01 5.098584294319152832e-02 9.819401055574417114e-02 -1.443195194005966187e-01 -3.271080181002616882e-02 2.680067718029022217e-01 2.159706354141235352e-01 -1.218877509236335754e-01 1.865254342555999756e-01 5.483217537403106689e-03 2.862271666526794434e-01 1.376109719276428223e-01 6.970369070768356323e-02 2.812130749225616455e-01
1.386755704879760742e-01 2.560016326606273651e-02 -4.164663255214691162e-01 9.298371523618698120e-02 -5.537455901503562927e-02 -3.116146661341190338e-02 6.991648674011230469e-02 1.884985268115997314e-01 7.729022949934005737e-02 7.592203468084335327e-02 -2.961924970149993896e-01 -9.945975244045257568e-02 7.153101265430450439e-02 7.152277231216430664e-02 6.151769682765007019e-02 -2.487782239913940430e-01 -7.187861949205398560e-02 1.814421117305755615e-01 1.035536080598831177e-01 -6.879882514476776123e-02 1.068316623568534851e-01 -1.827630251646041870e-01 -3.180865347385406494e-01 2.661933898925781250e-01 2.515325248241424561e-01 -3.053036630153656006e-01 6.650112569332122803e-02 2.270072996616363525e-01 1.263294667005538940e-01 3.697793558239936829e-02 1.537070572376251221e-01 2.109855264425277710e-01
2.911220788955688477e-01 2.883531153202056885e-01 -3.103784918785095215e-01 7.300218194723129272e-02 -1.255904436111450195e-01 6.453467905521392822e-02 2.577502429485321045e-01 2.732634730637073517e-02 -3.582143411040306091e-02 3.094516508281230927e-02 -1.755578368902206421e-01 -1.368523985147476196e-01 1.406715512275695801e-01 -2.493944168090820312e-01 -5.319559574127197266e-02 -6.331545859575271606e-02 2.946549654006958008e-01 -2.797350659966468811e-02 1.095934584736824036e-01 -2.125244438648223877e-01 2.028751671314239502e-01 -5.627618357539176941e-02 9.067689627408981323e-02 -8.438163995742797852e-02 -9.920257329940795898e-02 3.602682054042816162e-02 -1.547039896249771118e-01 -1.598795689642429352e-02 1.757034063339233398e-01 2.624170780181884766e-01 4.028522968292236328e-01 3.000874444842338562e-02
1.247231215238571167e-01 2.260029166936874390e-01 -3.101628422737121582e-01 -4.135922715067863464e-02 8.050186187028884888e-02 2.212473303079605103e-01 -1.394324302673339844e-01 2.105886936187744141e-01 -8.058227598667144775e-02 -9.104973636567592621e-03 -3.196569085121154785e-01 -2.095887511968612671e-01 3.097399771213531494e-01 1.469367295503616333e-01 1.286417841911315918e-01 5.434715375304222107e-02 1.401515752077102661e-01 -2.055438756942749023e-01 8.292123675346374512e-02 1.321068108081817627e-01 1.353775262832641602e-01 -3.211724385619163513e-02 9.181058406829833984e-02 2.226190567016601562e-01 3.959757462143898010e-02 -1.401474028825759888e-01 1.339534223079681396e-01 -1.581780314445495605e-01 3.247260302305221558e-02 3.555116951465606689e-01 2.527261674404144287e-01 8.641070872545242310e-02
8.739260584115982056e-02 -3.523069620132446289e-02 -2.850030362606048584e-01 -6.764916330575942993e-02 1.559335440397262573e-01 1.815682277083396912e-02 1.734592616558074951e-01 1.663225144147872925e-01 1.534397304058074951e-01 -9.860127419233322144e-02 -9.162799268960952759e-02 -1.145845279097557068e-01 3.355647325515747070e-01 2.624419331550598145e-02 2.616610229015350342e-01 9.063222259283065796e-02 -2.170537561178207397e-01 1.713152676820755005e-01 2.502263188362121582e-01 3.276756405830383301e-02 -2.080136835575103760e-01 -1.508463621139526367e-01 1.293037235736846924e-01 2.236484140157699585e-01 9.205660223960876465e-02 1.179652959108352661e-01 1.702217459678649902e-01 4.533666186034679413e-03 -1.103825494647026062e-01 3.134912848472595215e-01 3.837865963578224182e-02 3.767315745353698730e-01
1.965089589357376099e-01 7.790908962488174438e-02 -3.881275653839111328e-01 6.027022749185562134e-02 -9.335342049598693848e-02 1.127699390053749084e-01 1.745520085096359253e-01 3.436184227466583252e-01 1.178979128599166870e-01 -1.962375938892364502e-01 -1.411965936422348022e-01 2.441525459289550781e-01 9.445799142122268677e-02 -3.026561625301837921e-02 1.036055758595466614e-01 -4.175332188606262207e-02 1.563181579113006592e-01 -5.271954089403152466e-02 8.473418653011322021e-02 1.564670950174331665e-01 1.264128684997558594e-01 -1.634604036808013916e-01 -1.350914593786001205e-02 2.386979013681411743e-01 1.201630160212516785e-01 -1.795197278261184692e-01 3.934077024459838867e-01 1.719431718811392784e-03 1.889949291944503784e-01 5.407346785068511963e-02 9.676718711853027344e-02 2.619386613368988037e-01
1.234430894255638123e-01 1.034897789359092712e-01 -2.598374783992767334e-01 -9.814382530748844147e-03 -3.323483094573020935e-02 -1.683936566114425659e-01 1.844556182622909546e-01 2.277213931083679199e-01 -1.547250896692276001e-01 -1.121276915073394775e-01 5.378694087266921997e-02 -8.525978028774261475e-02 1.595869958400726318e-01 8.153314888477325439e-02 -7.282678037881851196e-02 -1.065366566181182861e-01 -6.549350172281265259e-02 2.670088969171047211e-02 1.448300927877426147e-01 2.267784029245376587e-01 -1.952444463968276978e-01 -1.544242948293685913e-01 2.569182775914669037e-02 2.661802172660827637e-01 3.127281367778778076e-01 -3.474713861942291260e-01 -9.251649677753448486e-02 4.542646184563636780e-02 -1.209261454641819000e-02 2.149976231157779694e-02 4.879909753799438477e-01 1.298705488443374634e-01
4.430059790611267090e-01 -9.966594725847244263e-02 -2.717364728450775146e-01 1.561605930328369141e-01 9.175630658864974976e-02 -6.662023067474365234e-02 -8.033931255340576172e-02 7.442260533571243286e-02 6.643456220626831055e-02 1.556704789400100708e-01 -3.281099498271942139e-01 -1.896316111087799072e-01 2.173129767179489136e-01 -1.231982409954071045e-01 1.260761022567749023e-01 -1.679234951734542847e-02 5.060087144374847412e-02 -2.957027405500411987e-02 2.120506912469863892e-01 1.715143620967864990e-01 -4.407335445284843445e-02 1.606730162166059017e-03 5.002228915691375732e-02 -7.841081917285919189e-02 -2.682833671569824219e-01 5.735319852828979492e-02 2.692842185497283936e-01 -5.778458714485168457e-02 1.509811431169509888e-01 2.137096673250198364e-01 1.513252258300781250e-01 2.983189225196838379e-01
2.230985462665557861e-01 1.114982292056083679e-01 -2.461371719837188721e-01 -3.493032157421112061e-01 2.628092467784881592e-02 -2.369616776704788208e-01 5.347634200006723404e-03 3.869494795799255371e-02 -1.910612583160400391e-01 1.109333708882331848e-02 -2.133414447307586670e-01 -2.629570364952087402e-01 1.612247973680496216e-01 1.371214259415864944e-02 -4.058639332652091980e-02 -2.135354429483413696e-01 6.293010711669921875e-02 3.189705312252044678e-01 1.671323329210281372e-01 -1.999931037425994873e-01 2.284038811922073364e-01 -2.060155123472213745e-01 -1.693228445947170258e-02 -2.443377487361431122e-02 -1.874876320362091064e-01 -4.794788733124732971e-02 2.049945890903472900e-01 2.835853956639766693e-02 1.506461203098297119e-01 2.636315226554870605e-01 1.717151701450347900e-01 -3.209733963012695312e-02
1.180394664406776428e-01 -1.078210175037384033e-01 -1.330651044845581055e-01 8.894895017147064209e-02 -2.622733712196350098e-01 3.058049455285072327e-02 4.117339104413986206e-02 2.746269404888153076e-01 3.938225656747817993e-02 -6.555560510605573654e-03 -4.965246096253395081e-02 -1.363213956356048584e-01 3.603561818599700928e-01 4.630430042743682861e-02 7.148882001638412476e-02 -3.224123120307922363e-01 -5.921500548720359802e-02 -5.486861802637577057e-03 2.346049398183822632e-01 1.418052762746810913e-01 -4.640160501003265381e-02 -7.369119673967361450e-02 -1.192358210682868958e-01 -3.262859955430030823e-02 -2.945049405097961426e-01 -2.996160984039306641e-01 2.897614836692810059e-01 -1.405816227197647095e-01 3.566314876079559326e-01 -3.546114312484860420e-03 1.065836325287818909e-01 1.339589655399322510e-01
3.263653442263603210e-02 5.954055115580558777e-02 -3.069441020488739014e-01 2.035847008228302002e-01 2.294483184814453125e-01 -3.010701946914196014e-02 1.643981933593750000e-01 1.936448663473129272e-01 2.168953604996204376e-02 1.606726497411727905e-01 -3.421553596854209900e-02 -2.118407636880874634e-01 2.426547706127166748e-01 1.810878217220306396e-01 -6.123109161853790283e-02 -1.552017331123352051e-01 1.079491227865219116e-01 -1.267616078257560730e-02 1.096545308828353882e-01 8.770208060741424561e-02 -1.997529417276382446e-01 -2.120697796344757080e-01 -2.574300467967987061e-01 1.928420811891555786e-01 2.003703862428665161e-01 -1.676964759826660156e-01 -4.834856465458869934e-02 1.217855699360370636e-02 -2.290427535772323608e-01 1.587208658456802368e-01 4.234216511249542236e-01 4.741688445210456848e-02
1.818135678768157959e-01 -4.601456224918365479e-02 -5.242086574435234070e-02 -2.229698002338409424e-01 -1.091623082756996155e-01 -4.106900840997695923e-02 7.376409322023391724e-02 2.422516494989395142e-01 2.492261119186878204e-02 -1.658866107463836670e-01 -9.797826409339904785e-02 -2.014632076025009155e-01 8.247439563274383545e-02 3.673378229141235352e-01 1.294735819101333618e-01 -2.463003844022750854e-01 -6.517358124256134033e-02 9.725278615951538086e-02 -6.383563578128814697e-02 7.687355577945709229e-02 1.552251428365707397e-01 -3.830105662345886230e-01 6.993081420660018921e-02 3.509549796581268311e-01 -1.621531695127487183e-01 -9.242764115333557129e-02 3.123844265937805176e-01 -1.617649197578430176e-02 -1.881222426891326904e-01 -8.839572779834270477e-03 1.445525735616683960e-01 1.598501354455947876e-01
3.389196395874023438e-01 8.600133657455444336e-02 -1.679473221302032471e-01 9.276083856821060181e-02 7.702865451574325562e-02 1.634904928505420685e-02 -1.389348506927490234e-01 2.926082313060760498e-01 1.481163352727890015e-01 -1.903782831504940987e-03 5.729611963033676147e-03 -2.352451235055923462e-01 2.161561846733093262e-01 -3.029011189937591553e-01 6.334908306598663330e-02 -4.837551712989807129e-02 7.135317474603652954e-02 -8.637457340955734253e-02 2.709620259702205658e-02 2.782165072858333588e-02 -1.213237270712852478e-01 -2.438201308250427246e-01 2.282234281301498413e-02 1.161883249878883362e-01 -2.399735152721405029e-01 -2.154725138098001480e-03 1.049236282706260681e-01 -4.499897733330726624e-02 2.377377301454544067e-01 1.929071098566055298e-01 2.847824394702911377e-01 3.999430239200592041e-01
2.942779958248138428e-01 3.626422584056854248e-02 -8.396235108375549316e-02 2.779500484466552734e-01 -9.897734969854354858e-02 -1.466953754425048828e-01 6.906771566718816757e-03 3.607337176799774170e-01 4.055018723011016846e-02 6.798198074102401733e-02 -1.467330753803253174e-01 -9.856980293989181519e-02 2.432438582181930542e-01 -2.195184379816055298e-01 -6.342379376292228699e-03 9.274375438690185547e-02 4.403112083673477173e-02 1.013304200023412704e-02 2.188967317342758179e-01 -1.666086912155151367e-01 -3.184711039066314697e-01 -1.363133043050765991e-01 7.957285642623901367e-02 -1.581362448632717133e-02 -1.508342623710632324e-01 -8.605965226888656616e-02 8.666997402906417847e-02 -2.675035223364830017e-02 3.212084760889410973e-03 1.027277410030364990e-01 7.967988401651382446e-02 5.031675100326538086e-01
3.929120302200317383e-01 -3.266867399215698242e-01 4.245370626449584961e-03 -3.246756643056869507e-02 1.199481561779975891e-01 1.388092525303363800e-02 1.596499681472778320e-01 1.036933138966560364e-01 -1.297568976879119873e-01 -1.192625612020492554e-01 -2.641269862651824951e-01 -1.316564381122589111e-01 3.822690248489379883e-01 8.795559406280517578e-02 1.136933714151382446e-01 -2.134791612625122070e-01 -2.435312420129776001e-01 8.789810538291931152e-02 6.889458745718002319e-02 -1.869739592075347900e-01 3.553839400410652161e-02 -1.901958733797073364e-01 1.261434108018875122e-01 1.076482087373733521e-01 -7.427062094211578369e-02 -5.268672853708267212e-02 2.327131032943725586e-01 -2.134188637137413025e-02 9.100782871246337891e-02 3.364262282848358154e-01 -1.568399928510189056e-02 1.378865633159875870e-02
2.397486269474029541e-01 -1.391823589801788330e-01 -2.017673701047897339e-01 1.139296740293502808e-01 1.353275924921035767e-01 2.912060320377349854e-01 -8.497151732444763184e-02 2.534929215908050537e-01 2.868782579898834229e-01 -1.326007861644029617e-02 -1.610324084758758545e-01 -1.621102839708328247e-01 3.935686349868774414e-01 1.474388688802719116e-01 3.887471854686737061e-01 1.091064736247062683e-01 -6.153172627091407776e-02 9.118320047855377197e-02 5.858400836586952209e-02 9.270713478326797485e-02 1.841677352786064148e-03 -1.131173819303512573e-01 2.033763974905014038e-01 8.626709878444671631e-02 -1.144292876124382019e-01 -1.721024513244628906e-01 1.245083138346672058e-01 8.234538882970809937e-02 1.154572889208793640e-01 8.578495681285858154e-02 2.093701362609863281e-01 7.255556434392929077e-02
1.479977369308471680e-01 -1.163404714316129684e-02 -2.559517323970794678e-01 8.814095705747604370e-02 -3.388439118862152100e-02 3.622070550918579102e-01 2.129957526922225952e-01 1.685868650674819946e-01 -1.845689266920089722e-01 5.589953437447547913e-02 1.296883635222911835e-02 -4.136863648891448975e-01 1.427005231380462646e-01 -9.571596235036849976e-02 2.796625494956970215e-01 -7.297307252883911133e-02 2.724242769181728363e-02 -5.378235876560211182e-02 5.636602267622947693e-02 -1.507446169853210449e-02 -1.378718465566635132e-01 -1.429314762353897095e-01 -1.192100495100021362e-01 3.186904489994049072e-01 1.206196099519729614e-01 -5.093028396368026733e-02 2.560172677040100098e-01 9.206356853246688843e-02 9.745314717292785645e-02 3.280278742313385010e-01 1.355176419019699097e-02 7.934571057558059692e-02
3.241485059261322021e-01 7.541466504335403442e-02 -1.905921101570129395e-01 1.312251836061477661e-01 1.394130736589431763e-01 -2.084470540285110474e-01 -4.183935374021530151e-02 2.494881302118301392e-01 -4.193108901381492615e-02 1.906494498252868652e-01 4.683274030685424805e-02 -1.280492842197418213e-01 1.802286654710769653e-01 -8.825116604566574097e-02 1.138191595673561096e-01 1.576377451419830322e-02 -1.079762503504753113e-01 5.593280494213104248e-02 6.437388062477111816e-02 3.365155681967735291e-02 -7.015870511531829834e-02 -1.514980047941207886e-01 -6.900938227772712708e-03 2.420017868280410767e-01 -1.072760745882987976e-01 -9.568183124065399170e-02 7.042573392391204834e-02 1.889909245073795319e-02 2.019356563687324524e-02 1.575958579778671265e-01 3.150388896465301514e-01 5.844833254814147949e-01
1.585145145654678345e-01 -5.535229668021202087e-02 -3.772228956222534180e-01 -2.668911814689636230e-01 5.772848427295684814e-02 7.193741947412490845e-02 1.297819316387176514e-01 2.149035036563873291e-01 1.806273013353347778e-01 -2.907847985625267029e-03 -5.558260530233383179e-02 -1.051388084888458252e-01 2.048725485801696777e-01 -2.056523114442825317e-01 -3.823338076472282410e-02 -6.997795403003692627e-02 3.238312155008316040e-02 -1.740647405385971069e-01 2.289331704378128052e-01 1.210533306002616882e-01 -2.230559140443801880e-01 -1.034179553389549255e-01 1.174044385552406311e-01 2.544733881950378418e-01 -9.534882754087448120e-02 -3.123506903648376465e-01 8.506171405315399170e-02 4.271062836050987244e-02 -1.231940537691116333e-01 3.419323563575744629e-01 -1.029126197099685669e-01 2.313945144414901733e-01
4.791564643383026123e-01 -1.388830095529556274e-01 -1.904693841934204102e-01 -2.288975268602371216e-01 -3.403744474053382874e-02 1.574538797140121460e-01 1.882373541593551636e-01 2.805682122707366943e-01 -2.069912552833557129e-01 -1.755020618438720703e-01 -1.318939030170440674e-01 -2.316006273031234741e-01 1.156197786331176758e-01 -6.048888433724641800e-03 1.802605986595153809e-01 -1.304277479648590088e-01 -3.587019070982933044e-02 -1.314629986882209778e-02 3.874322772026062012e-02 1.611519753932952881e-01 -1.108555346727371216e-01 -1.320383250713348389e-01 1.887061074376106262e-02 -4.476951900869607925e-03 -1.443930268287658691e-01 -7.506323605775833130e-02 -3.218141943216323853e-02 1.110331416130065918e-01 9.668992459774017334e-02 -7.694923132658004761e-02 3.000429570674896240e-01 3.325375616550445557e-01
3.847230374813079834e-01 -1.713663898408412933e-02 -1.532668024301528931e-01 2.439921796321868896e-01 -1.695605963468551636e-01 -1.700065433979034424e-01 9.956479072570800781e-03 2.220120131969451904e-01 2.751387953758239746e-01 -5.336412787437438965e-02 -1.335662603378295898e-01 -2.273099869489669800e-01 1.399268358945846558e-01 -1.904304884374141693e-02 4.668507725000381470e-02 7.547484338283538818e-02 -1.870542615652084351e-01 1.840685009956359863e-01 1.332015395164489746e-01 1.352163404226303101e-01 -1.752486377954483032e-01 -2.446135431528091431e-01 -1.110622286796569824e-01 2.047661095857620239e-01 -1.276383548974990845e-01 4.177879542112350464e-02 3.590012341737747192e-02 -1.513343155384063721e-01 4.278595745563507080e-02 1.426604837179183960e-01 2.222499549388885498e-01 3.496271073818206787e-01
1.632384359836578369e-01 -3.883642330765724182e-02 -1.002074182033538818e-01 1.701497435569763184e-01 9.717724472284317017e-02 2.374533265829086304e-01 1.630564630031585693e-01 4.278471171855926514e-01 2.332051843404769897e-01 2.262716591358184814e-01 2.547301352024078369e-01 2.920352220535278320e-01 -1.249445155262947083e-01 5.510738864541053772e-02 2.183460444211959839e-01 -5.648203939199447632e-02 1.895873062312602997e-02 3.102965056896209717e-01 -1.285032182931900024e-02 -1.648356467485427856e-01 1.749903112649917603e-01 -1.005557104945182800e-01 6.593299657106399536e-02 -3.957161679863929749e-02 -2.287913300096988678e-02 -1.710612028837203979e-01 -4.649218544363975525e-02 -1.261884868144989014e-01 4.786794260144233704e-02 1.869147866964340210e-01 2.589209377765655518e-01 9.670069813728332520e-02
1.904740184545516968e-01 1.265716254711151123e-01 -3.879069089889526367e-01 -8.528950065374374390e-02 -6.274443864822387695e-02 -2.079666405916213989e-01 -7.937634736299514771e-02 1.563829779624938965e-01 1.717395782470703125e-01 1.779850870370864868e-01 1.089050769805908203e-01 4.142493940889835358e-03 2.528419196605682373e-01 4.915881901979446411e-02 2.940541207790374756e-01 -3.262443840503692627e-02 -1.684692203998565674e-01 5.338265001773834229e-02 4.086670577526092529e-01 2.054519951343536377e-02 2.808229625225067139e-01 -2.094715237617492676e-01 1.140571311116218567e-01 -3.404385969042778015e-02 2.075602114200592041e-01 -1.132125593721866608e-02 2.643048763275146484e-01 -1.495972871780395508e-01 -1.044845953583717346e-01 5.079906433820724487e-02 2.300773002207279205e-02 6.198579911142587662e-03
1.377446204423904419e-01 1.935793608427047729e-01 -2.109352648258209229e-01 1.024266779422760010e-01 -1.262120902538299561e-01 1.713654957711696625e-02 5.663875117897987366e-02 2.064771354198455811e-01 2.698897719383239746e-01 -1.004652306437492371e-01 1.033567115664482117e-01 -1.832240223884582520e-01 -4.338805750012397766e-02 -2.081705182790756226e-01 5.119780451059341431e-02 -1.025428846478462219e-01 1.533318683505058289e-02 5.388808622956275940e-02 2.696325480937957764e-01 -1.964540332555770874e-01 2.515972256660461426e-01 -1.162549853324890137e-01 -1.716797351837158203e-01 2.106599211692810059e-01 7.526121288537979126e-02 -3.033231198787689209e-01 1.124748662114143372e-01 1.169004514813423157e-01 -1.123280078172683716e-01 2.757693529129028320e-01 3.585091829299926758e-01 1.862261891365051270e-01
3.691039979457855225e-01 7.969621568918228149e-02 -8.823928236961364746e-02 1.987018883228302002e-01 -6.947173923254013062e-02 -1.090325117111206055e-01 -1.662520319223403931e-01 1.244668588042259216e-01 1.174632012844085693e-01 -9.904637699946761131e-04 -4.342124611139297485e-02 -2.032794505357742310e-01 1.912213712930679321e-01 -1.029625982046127319e-01 2.023853361606597900e-01 -1.358521580696105957e-01 8.151630870997905731e-03 8.687041699886322021e-02 3.395622670650482178e-01 1.710882037878036499e-01 -1.509310305118560791e-01 -1.658175289630889893e-01 -1.898497343063354492e-02 6.231524795293807983e-02 -2.522437274456024170e-01 -2.221137434244155884e-01 1.232571061700582504e-02 -1.235195528715848923e-02 -7.150837779045104980e-02 8.809603750705718994e-02 1.151741743087768555e-01 4.905054867267608643e-01
-8.766060322523117065e-02 -3.122655153274536133e-01 -3.176356479525566101e-02 1.985106170177459717e-01 -7.370892167091369629e-02 7.710904628038406372e-02 -1.180441156029701233e-01 5.731359720230102539e-01 1.902551576495170593e-02 -4.343689605593681335e-02 -1.478024274110794067e-01 9.589470177888870239e-02 2.133807390928268433e-01 1.064777746796607971e-02 1.198628395795822144e-01 -5.026844888925552368e-02 -3.060836344957351685e-02 2.491001971065998077e-02 1.761146485805511475e-01 -5.672515183687210083e-02 1.306611746549606323e-01 -2.316332310438156128e-01 1.148094385862350464e-01 2.523751854896545410e-01 1.962214335799217224e-02 -2.401973456144332886e-01 -8.367281407117843628e-02 -1.595597527921199799e-02 2.604127824306488037e-01 1.338514238595962524e-01 4.703067615628242493e-02 2.609466016292572021e-01
4.763602018356323242e-01 5.411359295248985291e-02 -3.412161469459533691e-01 2.677969336509704590e-01 1.867558062076568604e-02 9.839236736297607422e-02 3.995639458298683167e-02 1.246855631470680237e-01 1.260166913270950317e-01 2.987945917993783951e-03 6.639774143695831299e-02 -2.084612995386123657e-01 1.474754661321640015e-01 3.091794811189174652e-02 4.104981943964958191e-02 2.681911885738372803e-01 6.465182639658451080e-03 4.023605957627296448e-02 1.998046189546585083e-01 -4.016958773136138916e-01 -1.170593425631523132e-01 -2.458745986223220825e-01 3.966890648007392883e-02 8.303188532590866089e-02 1.091407146304845810e-02 4.281159490346908569e-02 8.523400872945785522e-02 -4.245360195636749268e-02 -2.246908843517303467e-02 1.405508667230606079e-01 2.451491802930831909e-01 -1.334991008043289185e-01
1.397777050733566284e-01 5.646279826760292053e-02 1.122016161680221558e-01 1.111857146024703979e-01 -8.694126456975936890e-02 2.840273380279541016e-01 -7.798624783754348755e-02 1.214383617043495178e-01 4.681561142206192017e-02 1.798561960458755493e-01 2.021180838346481323e-01 -1.153806149959564209e-01 1.800605356693267822e-01 -1.282538026571273804e-01 -2.066037990152835846e-02 -3.931938707828521729e-01 1.586087197065353394e-01 6.067830696702003479e-02 2.416417151689529419e-01 1.931438446044921875e-01 -2.329401671886444092e-02 -3.896805047988891602e-01 2.183049544692039490e-02 2.208544127643108368e-02 1.275579929351806641e-01 -1.682364046573638916e-01 3.474014997482299805e-01 -1.602273993194103241e-02 4.674755036830902100e-02 6.854945421218872070e-02 2.902024388313293457e-01 1.270716935396194458e-01
3.199582695960998535e-01 -1.384012103080749512e-01 -1.282206028699874878e-01 -1.537430435419082642e-01 1.904666125774383545e-01 1.236461922526359558e-01 1.167467013001441956e-01 2.243974655866622925e-01 -8.966900408267974854e-02 9.450426697731018066e-02 -3.545442521572113037e-01 -2.674183249473571777e-01 1.049004867672920227e-01 3.695644810795783997e-02 8.299537748098373413e-02 -9.684491157531738281e-02 -1.000537201762199402e-01 2.206291817128658295e-02 1.834323257207870483e-01 6.150000914931297302e-02 -2.690863907337188721e-01 -1.616572290658950806e-01 4.718883708119392395e-02 -1.090061441063880920e-01 -9.566969424486160278e-02 -6.929223984479904175e-02 1.552551239728927612e-01 -8.754476159811019897e-02 2.536298334598541260e-01 1.842968165874481201e-01 2.297420501708984375e-01 3.502107262611389160e-01
3.407015204429626465e-01 -7.909265160560607910e-02 -7.018325477838516235e-02 -4.559628292918205261e-02 8.270641416311264038e-02 -1.335947960615158081e-01 3.026030957698822021e-01 3.492425382137298584e-02 -4.187503084540367126e-02 3.252861499786376953e-01 2.729625105857849121e-01 -3.593207299709320068e-01 1.542979329824447632e-01 -2.721432037651538849e-02 1.112388223409652710e-01 1.627251803874969482e-01 -5.141625925898551941e-02 2.315054684877395630e-01 1.733242720365524292e-01 -3.718633949756622314e-02 2.842501103878021240e-01 -7.534928619861602783e-02 2.501117885112762451e-01 2.832393646240234375e-01 -5.104604363441467285e-02 -1.431730687618255615e-01 -9.895820170640945435e-02 4.862438887357711792e-02 1.933349296450614929e-02 1.117120087146759033e-01 6.029159296303987503e-03 -1.163174733519554138e-01
2.741045355796813965e-01 5.641796160489320755e-03 -3.074677102267742157e-02 -1.637922599911689758e-02 -2.403979301452636719e-01 -7.015137374401092529e-02 4.480712860822677612e-02 2.932794690132141113e-01 -3.754205629229545593e-02 -8.992605656385421753e-02 -2.995564341545104980e-01 -1.976526677608489990e-01 9.920935332775115967e-02 -5.061939731240272522e-02 1.342844516038894653e-01 -1.320631355047225952e-01 2.288842052221298218e-01 2.886476218700408936e-01 2.087666690349578857e-01 -3.254180550575256348e-01 1.025458127260208130e-01 2.772054076194763184e-01 2.274188548326492310e-01 8.256155252456665039e-02 1.735950559377670288e-01 3.960822895169258118e-02 -8.624279499053955078e-02 2.942201308906078339e-02 -1.098655760288238525e-01 2.842568457126617432e-01 1.468553841114044189e-01 -3.445643931627273560e-02
1.713135987520217896e-01 -2.378641664981842041e-01 -2.593465745449066162e-01 7.029723376035690308e-02 7.812314480543136597e-02 1.013453751802444458e-01 1.870839446783065796e-01 2.873159945011138916e-02 2.094900608062744141e-01 1.523804664611816406e-01 2.754503786563873291e-01 -5.574705824255943298e-02 2.670284509658813477e-01 2.267707139253616333e-01 -1.618727445602416992e-01 -3.374743461608886719e-02 1.805815994739532471e-01 7.456954568624496460e-02 2.652716636657714844e-01 -2.105856239795684814e-01 1.684859544038772583e-01 -9.873805195093154907e-02 2.445654571056365967e-02 1.315025091171264648e-01 7.332318928092718124e-03 -9.640522301197052002e-02 -7.855943590402603149e-02 -1.047144085168838501e-01 6.022991612553596497e-02 3.730691969394683838e-01 1.820417493581771851e-02 -3.390794992446899414e-01
1.810501962900161743e-01 1.891824975609779358e-02 1.196222305297851562e-01 8.397583663463592529e-02 1.256919205188751221e-01 1.250120699405670166e-01 -3.366823494434356689e-02 3.283631205558776855e-01 -1.913944073021411896e-02 -1.135338842868804932e-02 -5.826909467577934265e-02 3.565710783004760742e-02 -1.897736042737960815e-01 1.501045562326908112e-02 1.970465183258056641e-01 -2.845674157142639160e-01 1.515847146511077881e-01 1.597846299409866333e-01 2.930932044982910156e-01 -1.618669554591178894e-02 1.126102060079574585e-01 -1.579912155866622925e-01 8.058799058198928833e-02 2.726911902427673340e-01 1.358395665884017944e-01 -2.250789701938629150e-01 1.513393968343734741e-01 9.248444437980651855e-02 2.561567910015583038e-02 4.975766539573669434e-01 1.772304922342300415e-01 1.025707498192787170e-01
3.425313234329223633e-01 -1.145892143249511719e-01 5.189042910933494568e-02 1.412389576435089111e-01 -1.468266695737838745e-01 5.427363887429237366e-02 2.210150212049484253e-01 1.291563808917999268e-01 1.555812954902648926e-01 2.077267169952392578e-01 -2.551803886890411377e-01 -3.689195215702056885e-01 1.811918616294860840e-01 -2.311616092920303345e-01 5.192358791828155518e-02 -1.748248785734176636e-01 -6.238626688718795776e-02 1.298156231641769409e-01 2.811808697879314423e-02 8.367428183555603027e-02 4.032175242900848389e-02 4.834553226828575134e-03 2.608492970466613770e-01 -7.216672599315643311e-02 4.021161422133445740e-02 -2.995044589042663574e-01 2.152226269245147705e-01 -2.030513584613800049e-01 2.542596869170665741e-02 -3.688719496130943298e-02 -1.006739512085914612e-01 2.726144790649414062e-01
1.083002015948295593e-01 -4.466556012630462646e-01 -4.452874660491943359e-01 -9.636781364679336548e-02 5.633918195962905884e-02 9.922806173563003540e-02 3.150834143161773682e-01 4.590970650315284729e-02 1.272073388099670410e-01 7.294261455535888672e-02 -1.822267025709152222e-01 -1.186369210481643677e-01 1.992075592279434204e-01 -6.070875748991966248e-02 1.823549866676330566e-01 -4.825518652796745300e-02 6.085781008005142212e-02 2.482903935015201569e-02 1.121659800410270691e-01 1.597526371479034424e-01 3.079211153090000153e-02 -4.436924681067466736e-02 9.569069743156433105e-02 7.849395275115966797e-02 -6.798970699310302734e-02 -1.329447031021118164e-01 -2.246099710464477539e-02 8.503153175115585327e-02 -2.243562638759613037e-01 2.953345477581024170e-01 2.598164677619934082e-01 1.526769399642944336e-01
2.796317636966705322e-01 1.015410646796226501e-01 -3.678180575370788574e-01 1.937252469360828400e-02 2.300144135951995850e-01 6.442467868328094482e-02 -9.844662994146347046e-02 1.732682883739471436e-01 4.976424574851989746e-02 -4.441866185516119003e-04 -2.104071825742721558e-01 -1.783348768949508667e-01 2.632604241371154785e-01 -1.370382457971572876e-01 2.944153845310211182e-01 -2.165560275316238403e-01 -2.162943184375762939e-01 1.473008990287780762e-01 2.218290418386459351e-01 6.945567578077316284e-02 -1.938419640064239502e-01 -9.333012253046035767e-02 1.483769714832305908e-01 -1.480330228805541992e-01 -1.980724036693572998e-01 -1.092161759734153748e-01 -1.023170277476310730e-01 -5.710498243570327759e-02 9.598072618246078491e-02 1.273923665285110474e-01 1.699939668178558350e-01 2.165366858243942261e-01
4.335963428020477295e-01 6.629455089569091797e-02 -2.528802454471588135e-01 -1.269734054803848267e-01 -6.631144136190414429e-02 1.947935298085212708e-02 1.896011531352996826e-01 4.145757481455802917e-02 -1.095213592052459717e-01 1.073871031403541565e-01 8.262926340103149414e-02 -5.982908979058265686e-02 1.215994730591773987e-01 -4.550515487790107727e-02 1.115953922271728516e-01 8.606132119894027710e-02 2.161120176315307617e-01 2.406140118837356567e-01 -1.077597867697477341e-02 -2.202322483062744141e-01 1.426637768745422363e-01 -5.988988280296325684e-02 3.455592691898345947e-01 1.856151372194290161e-01 -1.374565511941909790e-01 2.563017904758453369e-01 1.397544145584106445e-01 -1.807537674903869629e-02 -8.346710354089736938e-03 2.582522928714752197e-01 2.815677225589752197e-01 1.814500987529754639e-01
2.149637937545776367e-01 -1.335941553115844727e-01 -1.040469706058502197e-01 2.264938056468963623e-01 8.473615348339080811e-02 4.666316509246826172e-02 7.111863046884536743e-02 3.010336458683013916e-01 -3.495140075683593750e-01 -1.484868079423904419e-01 3.465793654322624207e-02 -3.955072909593582153e-02 2.264581620693206787e-01 -1.781173348426818848e-01 -2.331918850541114807e-02 -1.091470271348953247e-01 5.986817181110382080e-02 1.237083747982978821e-01 2.284529805183410645e-01 3.272277712821960449e-01 -1.280183792114257812e-01 3.397936001420021057e-03 6.453503668308258057e-02 -1.363568659871816635e-02 -1.118867751210927963e-02 -3.787624090909957886e-02 1.254864633083343506e-01 -4.655030369758605957e-02 1.568478997796773911e-03 2.717823982238769531e-01 4.104141592979431152e-01 2.562272250652313232e-01
3.837701976299285889e-01 4.180806577205657959e-01 -2.319703251123428345e-01 1.883449405431747437e-02 -2.108756452798843384e-01 8.785682171583175659e-02 6.914228200912475586e-02 1.341475695371627808e-01 1.502497345209121704e-01 1.734478175640106201e-01 4.042163118720054626e-02 -2.220709919929504395e-01 -6.063101813197135925e-02 -7.063998281955718994e-02 2.558378875255584717e-01 1.022604554891586304e-01 6.232159584760665894e-02 2.202970907092094421e-02 2.466728687286376953e-01 -1.599353402853012085e-01 6.373299658298492432e-02 -7.007227838039398193e-02 2.260467261075973511e-01 1.354981064796447754e-01 2.382238954305648804e-02 7.831665873527526855e-02 -1.951750218868255615e-01 8.646444976329803467e-02 -2.220164239406585693e-01 1.095794513821601868e-01 2.351852953433990479e-01 1.500303894281387329e-01
2.215528339147567749e-01 -1.581365168094635010e-01 -2.025725990533828735e-01 8.962352573871612549e-02 4.666318185627460480e-03 -2.334704995155334473e-02 -1.006121113896369934e-01 3.131264746189117432e-01 -2.347504347562789917e-02 2.303891032934188843e-01 -2.015865743160247803e-01 -1.585104614496231079e-01 2.279800176620483398e-01 -1.979358792304992676e-01 6.493709236383438110e-02 -1.674807965755462646e-01 1.448733359575271606e-01 7.854960113763809204e-02 5.345591530203819275e-02 8.540143072605133057e-02 -1.483431011438369751e-01 -1.434495896100997925e-01 -1.424251794815063477e-01 1.956504434347152710e-01 -7.280865311622619629e-02 1.141434982419013977e-01 -1.587393879890441895e-01 -4.054781496524810791e-01 1.492437571287155151e-01 1.882735937833786011e-01 1.843301802873611450e-01 2.952843010425567627e-01
1.614112555980682373e-01 1.236833482980728149e-01 -1.548414975404739380e-01 -3.956712782382965088e-03 -1.897150464355945587e-02 2.188801951706409454e-02 -1.147212237119674683e-01 2.064327597618103027e-01 -1.517898291349411011e-01 2.574030458927154541e-01 1.188349425792694092e-01 2.828350476920604706e-02 5.724075064063072205e-02 -2.078698426485061646e-01 -4.505603387951850891e-02 -3.089751303195953369e-01 4.239903092384338379e-01 1.465795338153839111e-01 2.770870625972747803e-01 1.457807514816522598e-02 8.422882854938507080e-02 -7.239467650651931763e-02 -7.370521128177642822e-02 8.768904209136962891e-02 7.688958197832107544e-02 -2.202517986297607422e-01 4.005538523197174072e-01 3.188785910606384277e-02 -1.888937503099441528e-02 2.840647697448730469e-01 4.062411934137344360e-02 1.660100966691970825e-01
1.052543967962265015e-01 4.950392059981822968e-03 -1.057315021753311157e-01 3.534434363245964050e-02 8.687253296375274658e-02 -2.000192739069461823e-02 -6.422195583581924438e-02 3.166623413562774658e-01 -4.813033714890480042e-02 -1.237749531865119934e-01 1.220701560378074646e-01 -2.797454595565795898e-01 1.887618447653949261e-03 -2.624670416116714478e-02 1.346972435712814331e-01 -9.038045257329940796e-02 1.677100062370300293e-01 9.695669263601303101e-02 2.423424273729324341e-01 -4.271547123789787292e-02 3.380469083786010742e-01 -5.839577689766883850e-02 6.538459658622741699e-02 1.688109487295150757e-01 3.555921614170074463e-01 -1.433563381433486938e-01 3.073822557926177979e-01 3.462853282690048218e-02 4.945929348468780518e-02 4.045613706111907959e-01 1.240812316536903381e-01 2.314963787794113159e-01
2.523277699947357178e-01 -4.088327661156654358e-02 1.117136701941490173e-02 -1.386622041463851929e-01 2.462041750550270081e-02 -1.085357293486595154e-01 2.183790653944015503e-01 2.110573649406433105e-01 -2.409402728080749512e-01 1.346636116504669189e-01 -2.306189835071563721e-01 6.812211126089096069e-02 5.916165560483932495e-02 -7.572029531002044678e-02 -1.435843389481306076e-02 -1.507264673709869385e-01 -1.837367564439773560e-01 5.567053332924842834e-02 2.364169061183929443e-01 -3.503447631374001503e-03 8.564905822277069092e-02 -3.110893368721008301e-01 -2.670597285032272339e-02 8.310201577842235565e-03 -7.768226414918899536e-02 -8.675288408994674683e-02 -1.281114369630813599e-01 9.717495739459991455e-02 3.333738744258880615e-01 1.511148661375045776e-01 5.175891518592834473e-01 7.462911307811737061e-02
1.269613802433013916e-01 -1.818937957286834717e-01 -3.437073826789855957e-01 9.665104001760482788e-02 -3.144249552860856056e-03 -1.211041435599327087e-01 2.457904629409313202e-02 2.028377950191497803e-01 1.987799257040023804e-01 1.409092731773853302e-02 2.852994501590728760e-01 -7.725199311971664429e-02 2.247480303049087524e-02 -1.289892792701721191e-01 2.876715958118438721e-01 -2.564513385295867920e-01 -7.716778665781021118e-02 -8.254631608724594116e-02 9.771798551082611084e-02 -1.306878924369812012e-01 1.307570487260818481e-01 6.591002643108367920e-02 3.169090747833251953e-01 2.137300968170166016e-01 1.584655940532684326e-01 -2.061755359172821045e-01 3.121906518936157227e-02 1.258434653282165527e-01 -2.402681112289428711e-02 2.164802253246307373e-01 3.674023747444152832e-01 1.865097880363464355e-02
3.392942547798156738e-01 -2.090003155171871185e-02 -2.486519515514373779e-01 2.059061676263809204e-01 5.570726469159126282e-03 1.461688727140426636e-01 -3.665376454591751099e-02 2.797605991363525391e-01 1.901353709399700165e-02 -3.285401761531829834e-01 -7.147958874702453613e-02 -3.850617259740829468e-02 4.032383114099502563e-02 1.104577183723449707e-01 1.022956222295761108e-01 -1.534645557403564453e-01 1.398708969354629517e-01 6.030374392867088318e-02 1.609237790107727051e-01 2.481701374053955078e-01 -7.881077378988265991e-02 -2.248478531837463379e-01 1.061207335442304611e-02 -2.019811719655990601e-01 -7.430435717105865479e-02 4.443847108632326126e-03 -1.400343179702758789e-01 -1.804206818342208862e-01 1.298550516366958618e-01 2.466558068990707397e-01 2.214882075786590576e-01 3.516451120376586914e-01
3.842908740043640137e-01 -1.932801008224487305e-01 -2.824327647686004639e-01 -7.245171815156936646e-02 3.833635896444320679e-02 1.072547733783721924e-01 6.598918884992599487e-02 -1.271366477012634277e-01 -1.533857733011245728e-01 1.270251125097274780e-01 -2.981535494327545166e-01 -7.779243588447570801e-02 2.102495580911636353e-01 1.708196848630905151e-01 -9.487982839345932007e-02 -2.870523929595947266e-01 6.933012604713439941e-02 8.366920799016952515e-02 1.582356728613376617e-02 5.024666711688041687e-02 -1.469335705041885376e-01 -2.952426075935363770e-01 -3.843179717659950256e-02 -2.380129322409629822e-02 -5.253230035305023193e-02 -7.019148766994476318e-02 2.329750061035156250e-01 -1.921208053827285767e-01 -4.636932536959648132e-02 3.688346445560455322e-01 4.646350070834159851e-02 1.801474392414093018e-01
1.253992915153503418e-01 2.234292328357696533e-01 -2.696372568607330322e-01 2.212229743599891663e-02 3.568081259727478027e-01 -2.289738506078720093e-02 3.760368824005126953e-01 2.683345079421997070e-01 -1.275201439857482910e-01 -2.063419669866561890e-01 -7.389362156391143799e-02 -2.638739347457885742e-01 4.369716718792915344e-02 -5.388229340314865112e-02 1.613704860210418701e-01 -4.870783537626266479e-02 -7.555180042982101440e-02 -6.387704610824584961e-02 -6.761326640844345093e-02 -1.539083290845155716e-02 8.730966597795486450e-02 -4.890415072441101074e-02 1.672752648591995239e-01 1.292365193367004395e-01 8.594152331352233887e-02 -2.775231599807739258e-01 2.624386847019195557e-01 -4.140386730432510376e-02 4.988025408238172531e-03 2.995843589305877686e-01 1.488215029239654541e-01 1.286549121141433716e-01
1.751925498247146606e-01 8.224129676818847656e-02 -2.136930078268051147e-01 2.522352635860443115e-01 -1.871215254068374634e-01 -6.664771353825926781e-04 1.583566218614578247e-01 2.241214066743850708e-01 2.836083769798278809e-01 -1.501537412405014038e-01 2.849792242050170898e-01 -6.302512437105178833e-02 -8.371222764253616333e-02 3.947119787335395813e-02 1.605307161808013916e-01 -2.531241476535797119e-01 1.746778935194015503e-01 -4.482530429959297180e-02 3.580188453197479248e-01 -6.383456289768218994e-02 1.323806494474411011e-01 -2.588707208633422852e-01 -7.329985499382019043e-02 1.416095495223999023e-01 1.164142414927482605e-01 -1.855444908142089844e-01 1.532749384641647339e-01 5.754432827234268188e-02 5.932964012026786804e-02 2.683044672012329102e-01 1.263321191072463989e-01 1.239842846989631653e-01
1.811489909887313843e-01 1.063905749469995499e-02 -3.202364444732666016e-01 1.936400979757308960e-01 -5.630546808242797852e-02 -4.833234474062919617e-02 -7.435875385999679565e-02 2.324703633785247803e-01 6.009430810809135437e-02 1.117701902985572815e-01 -9.482397884130477905e-02 -1.287296327063813806e-04 1.423673182725906372e-01 -9.009789675474166870e-02 -1.451569423079490662e-02 1.300622615963220596e-02 1.508734375238418579e-01 1.473589688539505005e-01 2.223478406667709351e-01 3.238334655761718750e-01 2.289079129695892334e-02 -7.973106950521469116e-02 -1.572290360927581787e-01 -2.066431194543838501e-02 -1.478130072355270386e-01 -1.514174491167068481e-01 9.755819104611873627e-03 6.116330996155738831e-02 1.702102422714233398e-01 2.302142530679702759e-01 1.323238760232925415e-01 5.737416148185729980e-01
3.636715710163116455e-01 -5.738817527890205383e-02 -1.742635071277618408e-01 -1.797618269920349121e-01 -1.172608789056539536e-02 -1.823305785655975342e-01 1.785995364189147949e-01 2.369921356439590454e-01 2.120036035776138306e-01 -7.490865886211395264e-02 5.220914259552955627e-02 -9.376753121614456177e-02 1.962304562330245972e-01 3.716494739055633545e-01 -2.709781229496002197e-01 -6.604795157909393311e-02 -1.403642445802688599e-01 1.958409547805786133e-01 5.554149299860000610e-02 8.647209033370018005e-03 9.651855379343032837e-02 -1.197848916053771973e-01 -3.974957764148712158e-02 1.231241300702095032e-01 -7.973146438598632812e-02 -1.718723215162754059e-02 3.677957355976104736e-01 1.479386836290359497e-01 2.426491081714630127e-01 1.492334604263305664e-01 9.833276271820068359e-02 8.704370260238647461e-02
1.170946434140205383e-01 -9.221320599317550659e-02 -1.821639984846115112e-01 -8.115869946777820587e-03 -7.589246332645416260e-02 1.645863354206085205e-01 -1.027667969465255737e-01 1.250311881303787231e-01 -1.286153644323348999e-01 -1.346811801195144653e-01 -1.655988246202468872e-01 -4.177570939064025879e-01 -1.198039799928665161e-01 -1.709216833114624023e-01 -2.886293232440948486e-01 -1.193920746445655823e-01 1.322154328227043152e-02 1.255398690700531006e-01 4.021165072917938232e-01 -1.412543356418609619e-01 -7.873048633337020874e-02 -4.765439033508300781e-01 1.813247948884963989e-01 -8.256105333566665649e-02 -1.068634018301963806e-01 -2.474090270698070526e-02 3.137513762339949608e-03 2.189724938943982124e-03 8.028337359428405762e-02 9.120441973209381104e-02 7.029233127832412720e-02 7.359227538108825684e-02
1.958563029766082764e-01 -5.136851966381072998e-02 -4.335308670997619629e-01 -3.225748892873525620e-03 -1.139781158417463303e-02 5.668354034423828125e-02 8.738490939140319824e-02 4.792704284191131592e-01 -1.763952546752989292e-03 5.500500556081533432e-03 -2.697663903236389160e-01 -7.353029400110244751e-02 9.494458884000778198e-02 2.457688562572002411e-03 2.447040975093841553e-01 -1.950889974832534790e-01 8.780149742960929871e-03 6.628950685262680054e-02 -3.260734304785728455e-02 1.822011619806289673e-01 -2.017556726932525635e-01 1.789808811736293137e-05 1.873267889022827148e-01 -1.225114688277244568e-01 -1.393013726919889450e-02 -3.611466661095619202e-02 4.879056662321090698e-02 8.855873346328735352e-02 -1.518326401710510254e-01 2.249727845191955566e-01 3.599029183387756348e-01 2.708414383232593536e-02
3.196499645709991455e-01 -1.828342676162719727e-01 -2.641380131244659424e-01 2.393925338983535767e-01 2.561081666499376297e-03 -8.834526687860488892e-02 -3.246432915329933167e-02 2.539158165454864502e-01 9.189487993717193604e-02 -1.762212663888931274e-01 -1.779026240110397339e-01 -5.231662839651107788e-02 3.337915986776351929e-02 7.593569904565811157e-02 1.168242245912551880e-01 -1.271523386240005493e-01 3.204908967018127441e-01 -9.625376015901565552e-02 2.931590378284454346e-01 1.212975606322288513e-01 8.973783999681472778e-02 -2.233301550149917603e-01 7.867314666509628296e-02 -1.204090863466262817e-01 -2.818600833415985107e-01 -1.285011619329452515e-01 1.964859850704669952e-02 2.206925451755523682e-01 7.810804992914199829e-02 2.870148792862892151e-02 1.945443078875541687e-02 3.313525021076202393e-01
1.893201172351837158e-01 -6.743615120649337769e-02 -1.245910674333572388e-01 -3.834370896220207214e-02 1.693466864526271820e-02 2.636125683784484863e-01 8.282206952571868896e-02 3.587127029895782471e-01 1.539370417594909668e-01 -1.503246091306209564e-02 -1.653222143650054932e-01 -5.179360881447792053e-02 3.665011823177337646e-01 7.333034276962280273e-02 7.532364875078201294e-02 1.935974135994911194e-02 -1.559790670871734619e-01 -1.596271097660064697e-01 9.261757880449295044e-02 8.552896976470947266e-02 1.878831535577774048e-01 -2.807952761650085449e-01 -6.674627959728240967e-02 -9.750223904848098755e-02 -8.401704579591751099e-02 -3.033219575881958008e-01 3.234080970287322998e-01 -1.028998866677284241e-01 -1.230161488056182861e-01 3.228852450847625732e-01 3.598537668585777283e-02 9.423648566007614136e-02
2.606658935546875000e-01 1.062163487076759338e-01 -5.588256716728210449e-01 1.325149089097976685e-01 3.666500747203826904e-02 1.066826283931732178e-01 1.729875057935714722e-01 2.069441378116607666e-01 8.709463477134704590e-02 -5.052939429879188538e-02 1.365909278392791748e-01 -2.470871359109878540e-01 2.827485799789428711e-01 -1.421348005533218384e-01 6.525760889053344727e-02 7.131270319223403931e-02 1.884704828262329102e-01 -5.873733758926391602e-02 1.755921393632888794e-01 -3.272545635700225830e-01 -8.094046264886856079e-02 -2.654572390019893646e-02 -9.644149988889694214e-02 -2.677392400801181793e-02 4.161029309034347534e-02 -2.131103351712226868e-02 1.003236994147300720e-01 -2.545987069606781006e-01 7.087402790784835815e-02 9.347018599510192871e-02 1.362703889608383179e-01 -5.034370347857475281e-02
1.355386674404144287e-01 -1.245676279067993164e-01 -2.566612362861633301e-01 -1.216322407126426697e-01 2.038015276193618774e-01 2.062785327434539795e-01 8.160625398159027100e-02 3.758772611618041992e-01 -1.891702115535736084e-01 8.008435368537902832e-02 -3.070677220821380615e-01 -1.998812556266784668e-01 1.925125420093536377e-01 -1.364543382078409195e-02 6.784651428461074829e-02 -1.015386879444122314e-01 -3.806050494313240051e-02 -1.689193546772003174e-01 -8.306799083948135376e-02 1.062332987785339355e-01 1.507607698440551758e-01 -3.044651746749877930e-01 2.027341425418853760e-01 -1.484487112611532211e-02 8.395911008119583130e-02 -6.803760677576065063e-02 1.205311343073844910e-01 -2.139552384614944458e-01 -2.427784353494644165e-01 2.432354390621185303e-01 1.570642292499542236e-01 7.167097926139831543e-02
4.094582796096801758e-01 1.819451898336410522e-01 -2.238291501998901367e-01 -1.828818917274475098e-01 -1.993616670370101929e-01 1.424026340246200562e-01 1.876321136951446533e-01 1.960030347108840942e-01 -1.554012000560760498e-01 -3.148508490994572639e-03 4.465536773204803467e-02 -9.868770092725753784e-02 8.048732578754425049e-02 -1.586203277111053467e-02 -1.132493242621421814e-01 -1.080235689878463745e-01 1.113348677754402161e-01 8.164493739604949951e-02 -2.925823070108890533e-02 -3.158318102359771729e-01 8.846026659011840820e-02 -1.870627552270889282e-01 3.045945167541503906e-01 -1.786294132471084595e-01 1.958919502794742584e-02 1.941539943218231201e-01 2.032754421234130859e-01 7.224632054567337036e-02 4.196475446224212646e-02 2.492980509996414185e-01 2.334649115800857544e-01 1.572366505861282349e-01
2.171507477760314941e-01 -3.442998975515365601e-02 9.370779991149902344e-02 3.386488854885101318e-01 -1.028562709689140320e-01 1.857061982154846191e-01 1.358169913291931152e-01 1.915597915649414062e-01 2.253083288669586182e-01 1.034936383366584778e-01 -2.429641783237457275e-01 -1.137248873710632324e-01 -1.107059046626091003e-01 5.830645561218261719e-03 1.582921445369720459e-01 -3.637790977954864502e-01 1.566845327615737915e-01 -3.266205266118049622e-02 2.684185802936553955e-01 2.359267622232437134e-01 -5.500394385308027267e-03 -1.460655480623245239e-01 1.447097361087799072e-01 1.694036871194839478e-01 7.524049375206232071e-03 -1.018338352441787720e-01 -1.381178945302963257e-01 -5.650866404175758362e-02 2.480402737855911255e-01 3.243164122104644775e-01 8.207527920603752136e-03 3.267278149724006653e-02
2.092604488134384155e-01 -6.336284335702657700e-03 -2.542891800403594971e-01 -1.428017914295196533e-01 -2.574532032012939453e-01 -1.711899340152740479e-01 2.651740908622741699e-01 1.781545728445053101e-01 -1.980289965867996216e-01 -7.623085286468267441e-03 -1.137878820300102234e-01 -1.893827766180038452e-01 9.763080626726150513e-02 -1.150594279170036316e-01 -1.524014398455619812e-02 -5.619088653475046158e-03 -2.262353152036666870e-02 1.832319945096969604e-01 5.175573751330375671e-02 -2.277946919202804565e-01 2.380744814872741699e-01 -1.359844356775283813e-01 4.688014090061187744e-01 5.337063595652580261e-02 -1.130950078368186951e-01 1.450611799955368042e-01 2.375123500823974609e-01 1.184324827045202255e-02 5.965896323323249817e-02 1.744515597820281982e-01 1.837606281042098999e-01 1.332416087388992310e-01
1.345860809087753296e-01 5.614077672362327576e-02 -4.444385692477226257e-02 4.784046486020088196e-02 1.068006679415702820e-01 1.864265799522399902e-01 -1.756567507982254028e-01 3.401791453361511230e-01 7.542148977518081665e-02 6.999114155769348145e-02 4.713723808526992798e-02 3.862145915627479553e-02 -9.666882455348968506e-02 1.417889297008514404e-01 2.069450616836547852e-01 -1.624707579612731934e-01 -4.782246053218841553e-02 1.598588824272155762e-01 2.679529190063476562e-01 2.900388650596141815e-02 -3.709870204329490662e-02 -1.720344573259353638e-01 2.117830812931060791e-01 3.440789282321929932e-01 3.508718907833099365e-01 -1.801868230104446411e-01 2.560079395771026611e-01 -3.003988415002822876e-02 2.404869347810745239e-01 2.298129796981811523e-01 1.275812238454818726e-01 1.584849506616592407e-01
1.401207894086837769e-01 -3.628491237759590149e-02 -2.623625099658966064e-01 4.798705503344535828e-02 -5.934722721576690674e-02 5.450122803449630737e-02 1.204097419977188110e-01 2.084982693195343018e-01 -3.064069710671901703e-02 2.950687706470489502e-01 -1.128302514553070068e-02 -5.644709616899490356e-02 2.738946378231048584e-01 1.017211005091667175e-01 7.511722389608621597e-03 -1.482160240411758423e-01 -2.594411671161651611e-01 6.623245030641555786e-02 1.916345208883285522e-01 2.021237164735794067e-01 1.875564754009246826e-01 -6.413488090038299561e-02 2.299549728631973267e-01 1.263111978769302368e-01 2.903002202510833740e-01 -1.234632730484008789e-01 3.963043987751007080e-01 9.240654110908508301e-02 1.008694618940353394e-02 3.108305931091308594e-01 1.586853563785552979e-01 -1.821161992847919464e-02
1.201417446136474609e-01 1.039076037704944611e-02 -1.498064994812011719e-01 -1.712990105152130127e-01 1.034156903624534607e-01 -8.789109438657760620e-02 -7.465694099664688110e-02 2.028201371431350708e-01 -1.904571801424026489e-01 6.113908439874649048e-02 -2.117309346795082092e-02 -1.866779923439025879e-01 -2.805565483868122101e-02 8.545957505702972412e-02 -1.878255456686019897e-01 9.667497128248214722e-02 7.892825454473495483e-02 8.223211020231246948e-02 3.365755677223205566e-01 -1.478432714939117432e-01 -1.826379001140594482e-01 -2.410977929830551147e-01 -1.638020575046539307e-01 8.368770778179168701e-02 -1.289730668067932129e-01 -2.122696787118911743e-01 -1.779989898204803467e-02 -4.527288377285003662e-01 1.990747451782226562e-01 3.367921710014343262e-01 8.241905272006988525e-02 2.006042450666427612e-01
2.077440023422241211e-01 -1.858101636171340942e-01 -2.426426298916339874e-02 2.468859776854515076e-02 5.534142255783081055e-02 -2.747317217290401459e-02 1.763359084725379944e-02 2.883327603340148926e-01 6.482882797718048096e-02 -2.325731068849563599e-01 6.462055444717407227e-02 -1.079900413751602173e-01 2.771446108818054199e-02 2.759903967380523682e-01 1.626453697681427002e-01 -5.621833726763725281e-02 8.216734975576400757e-02 -2.585932053625583649e-02 3.701163232326507568e-01 -4.673373326659202576e-02 -2.907269895076751709e-01 -1.300578862428665161e-01 1.224684715270996094e-01 5.679351463913917542e-02 -2.092247605323791504e-01 -8.110860735177993774e-02 -1.066053211688995361e-01 -5.716745741665363312e-03 1.919549554586410522e-01 1.606513857841491699e-01 2.643021047115325928e-01 4.389274418354034424e-01
2.603352069854736328e-01 1.153906621038913727e-02 -3.443182706832885742e-01 7.880517840385437012e-02 -1.457017362117767334e-01 4.754957556724548340e-02 -1.084056347608566284e-01 4.078961610794067383e-01 1.912636607885360718e-01 1.125769838690757751e-01 4.551818128675222397e-03 -1.089862510561943054e-01 3.516661226749420166e-01 1.246304959058761597e-01 2.003787644207477570e-02 -7.477293908596038818e-02 -6.449097394943237305e-02 -1.333784759044647217e-01 2.321023941040039062e-01 2.870508134365081787e-01 3.081496991217136383e-02 -1.106426790356636047e-01 -1.611117273569107056e-01 -6.681567430496215820e-02 -2.356894910335540771e-01 -1.128252744674682617e-01 1.011190097779035568e-02 -1.294399052858352661e-01 -4.768677800893783569e-02 7.012062519788742065e-02 2.420023828744888306e-01 2.159497737884521484e-01
3.589395433664321899e-02 -1.004374101758003235e-01 -4.749364256858825684e-01 -8.497054874897003174e-02 2.048748433589935303e-01 -5.657351389527320862e-02 1.363798081874847412e-01 3.715749457478523254e-02 1.521017551422119141e-01 -1.464385241270065308e-01 -8.079764246940612793e-02 -1.174810975790023804e-01 1.921376138925552368e-01 -4.063885211944580078e-01 1.620643436908721924e-01 -1.131410747766494751e-01 -8.629526197910308838e-02 2.109485119581222534e-01 1.892807930707931519e-01 1.627648472785949707e-01 5.808342248201370239e-03 -1.892555654048919678e-01 9.272006154060363770e-02 1.391366720199584961e-01 -1.956373006105422974e-01 -7.235287874937057495e-02 -2.489191945642232895e-03 2.136615850031375885e-02 7.936733216047286987e-02 2.184394896030426025e-01 1.533648520708084106e-01 2.916519939899444580e-01
2.379460930824279785e-01 6.619257479906082153e-02 -6.321734935045242310e-02 1.835654526948928833e-01 8.895951323211193085e-03 3.746723383665084839e-02 1.971127390861511230e-01 3.833656013011932373e-01 -1.298020035028457642e-01 -3.596685230731964111e-01 -1.288257688283920288e-01 4.503744840621948242e-02 -5.655063316226005554e-02 2.262707985937595367e-02 1.115718930959701538e-01 -1.120878979563713074e-01 9.508086740970611572e-02 1.260382216423749924e-02 2.679531574249267578e-01 -2.997248433530330658e-02 -1.032032147049903870e-01 -1.451048254966735840e-01 -1.555253714323043823e-01 6.243080645799636841e-02 -2.660916447639465332e-01 -2.860608100891113281e-01 -1.946165263652801514e-01 -1.012760102748870850e-01 8.340314030647277832e-02 2.113877981901168823e-01 1.758952289819717407e-01 3.088833391666412354e-01
1.592586487531661987e-01 -1.916618086397647858e-02 9.836197644472122192e-02 2.967603802680969238e-01 3.661046028137207031e-01 7.855276763439178467e-02 2.705248892307281494e-01 2.322815507650375366e-01 2.031068801879882812e-01 -7.646913081407546997e-02 -1.366628557443618774e-01 5.384192615747451782e-02 1.338588297367095947e-01 -1.365392953157424927e-01 2.062615156173706055e-01 -7.450813055038452148e-02 -9.223596006631851196e-02 3.821947053074836731e-02 2.556345164775848389e-01 1.880706250667572021e-01 -1.799346506595611572e-02 -6.423329561948776245e-02 1.101591512560844421e-01 1.367987841367721558e-01 2.728084102272987366e-02 -2.217522263526916504e-01 1.426039338111877441e-01 -5.443316698074340820e-02 2.125518620014190674e-01 1.125117838382720947e-01 3.504855334758758545e-01 2.365863025188446045e-01
3.694985806941986084e-01 1.421759128570556641e-01 -1.873091608285903931e-01 -1.639512926340103149e-02 -2.136579751968383789e-01 -7.597436010837554932e-02 3.558515012264251709e-01 1.867057383060455322e-01 7.876174896955490112e-02 1.531637161970138550e-01 -1.233434826135635376e-01 2.140274830162525177e-02 7.416166830807924271e-03 -6.789819151163101196e-02 1.456614434719085693e-01 -5.088517442345619202e-02 1.974966377019882202e-01 4.270669817924499512e-02 9.298435598611831665e-02 -3.965104818344116211e-01 1.929795145988464355e-01 -1.838749945163726807e-01 1.491300612688064575e-01 -1.698117703199386597e-01 -1.679083555936813354e-01 1.330224424600601196e-01 1.643064618110656738e-01 -1.068747136741876602e-02 3.099387139081954956e-02 1.170092001557350159e-01 3.073872029781341553e-01 1.011250764131546021e-01
1.618055850267410278e-01 -3.012058436870574951e-01 -1.435277163982391357e-01 2.352266386151313782e-02 -1.862154155969619751e-02 -7.871899008750915527e-02 -1.123080775141716003e-01 2.577132582664489746e-01 6.101533398032188416e-02 -7.908290624618530273e-02 -9.628592431545257568e-02 3.735470026731491089e-02 1.799651682376861572e-01 7.492035627365112305e-02 2.155483663082122803e-01 -9.776486549526453018e-04 4.818898811936378479e-02 2.191812992095947266e-01 2.345260679721832275e-01 3.063761889934539795e-01 3.396054506301879883e-01 -1.385945528745651245e-01 8.611617237329483032e-02 2.467753440141677856e-01 -5.034044384956359863e-02 -2.242369055747985840e-01 2.118662185966968536e-02 -1.696563214063644409e-01 3.019675016403198242e-01 -3.913400694727897644e-02 2.027016431093215942e-01 2.309193611145019531e-01
-5.463210493326187134e-02 -3.396096527576446533e-01 -1.934141516685485840e-01 1.107591763138771057e-01 9.332732856273651123e-02 1.015112996101379395e-01 1.237970218062400818e-01 4.393614232540130615e-01 -3.740005195140838623e-02 2.142017185688018799e-01 2.244920134544372559e-01 2.647670917212963104e-03 -1.824496686458587646e-01 5.839105322957038879e-02 -1.985607296228408813e-01 -9.665011614561080933e-02 1.064211428165435791e-01 1.789350062608718872e-02 -2.206473983824253082e-02 5.945919454097747803e-02 -2.423116192221641541e-02 -3.262248635292053223e-01 1.991221904754638672e-01 6.682208925485610962e-02 -1.454013437032699585e-01 -2.605648040771484375e-01 2.976262867450714111e-01 -9.247189015150070190e-02 1.089476328343153000e-02 2.358989119529724121e-01 -4.119143635034561157e-02 1.051257401704788208e-01
2.266299426555633545e-01 -2.149205654859542847e-02 -1.929896026849746704e-01 -1.742989271879196167e-01 -1.775097995996475220e-01 -4.897387698292732239e-03 1.266762763261795044e-01 5.873327702283859253e-02 6.108275055885314941e-02 -1.222985051572322845e-02 -7.595832645893096924e-02 2.430512942373752594e-02 3.851619362831115723e-02 -3.035760298371315002e-02 2.128195315599441528e-01 -2.816961109638214111e-01 -1.954623162746429443e-01 4.682095255702733994e-03 1.593612134456634521e-01 1.308709383010864258e-01 3.054975271224975586e-01 -3.353478014469146729e-01 1.799704581499099731e-01 6.652353703975677490e-02 1.388224065303802490e-01 -5.094374418258666992e-01 1.996964961290359497e-01 -9.845127910375595093e-02 3.154924511909484863e-02 -4.788255691528320312e-02 1.915923953056335449e-01 -2.265433780848979950e-02
3.143042623996734619e-01 -5.641014501452445984e-02 -9.005001187324523926e-02 2.099330276250839233e-01 1.409572213888168335e-01 2.047043442726135254e-01 -2.024613022804260254e-01 2.621375322341918945e-01 -2.778123132884502411e-02 1.226458549499511719e-01 1.197440102696418762e-01 -1.492934077978134155e-01 -4.480107128620147705e-02 5.291334353387355804e-03 -1.564179509878158569e-01 -2.477095425128936768e-01 1.152897924184799194e-01 2.028835415840148926e-01 2.326256632804870605e-01 1.600887030363082886e-01 2.316085435450077057e-02 -1.642766445875167847e-01 -7.240127772092819214e-02 6.320543587207794189e-02 2.949351966381072998e-01 -2.356022894382476807e-01 3.708784282207489014e-01 -3.031517937779426575e-02 -4.547097161412239075e-02 2.166585177183151245e-01 -5.238452926278114319e-02 1.743368357419967651e-01
7.426358014345169067e-02 -3.254828155040740967e-01 -2.541921138763427734e-01 2.756184339523315430e-01 8.479917049407958984e-02 3.489535674452781677e-02 1.957847364246845245e-02 2.301723062992095947e-01 -1.151618957519531250e-01 -6.816249806433916092e-03 4.230525344610214233e-02 3.091783495619893074e-03 1.211938485503196716e-01 -1.790545582771301270e-01 7.747822999954223633e-02 -2.731709480285644531e-01 -1.592927724123001099e-01 3.086129575967788696e-02 1.407793015241622925e-01 1.925195008516311646e-01 -1.418895721435546875e-01 -1.672402173280715942e-01 1.987858712673187256e-01 -9.939113631844520569e-03 -6.932405382394790649e-02 -1.989238411188125610e-01 -2.285811901092529297e-01 -7.593992352485656738e-02 -3.323446214199066162e-02 4.788267984986305237e-02 5.081158876419067383e-01 9.389492124319076538e-02
3.927110135555267334e-01 2.847347259521484375e-01 -4.721630737185478210e-02 -3.114533051848411560e-02 6.535628437995910645e-02 -4.722284525632858276e-02 1.006138995289802551e-01 1.415849626064300537e-01 4.124344512820243835e-02 2.910272590816020966e-02 -7.483870536088943481e-02 -3.045559823513031006e-01 6.810317188501358032e-02 -3.937649726867675781e-02 2.617939710617065430e-01 -1.345402747392654419e-01 5.481656640768051147e-02 1.707482486963272095e-01 2.662903964519500732e-01 -2.414229214191436768e-01 2.862232923507690430e-01 -1.269150804728269577e-02 2.531457841396331787e-01 -1.149597540497779846e-01 1.945631802082061768e-01 2.501929923892021179e-02 -6.325235962867736816e-02 1.546837836503982544e-01 1.103634461760520935e-01 -1.610555313527584076e-02 3.259931206703186035e-01 1.588911116123199463e-01
7.470732927322387695e-02 -1.496559977531433105e-01 -1.093476563692092896e-01 1.148483827710151672e-01 -1.046264618635177612e-01 5.327212437987327576e-02 2.047785073518753052e-01 -1.625719480216503143e-02 6.983822584152221680e-02 6.295306980609893799e-02 -1.764161288738250732e-01 -9.734331816434860229e-02 4.463605582714080811e-01 -2.379159480333328247e-01 6.467718631029129028e-02 -2.959823310375213623e-01 3.383112698793411255e-02 2.534625530242919922e-01 -4.383244737982749939e-02 -9.813524037599563599e-02 5.106915533542633057e-02 -2.113751471042633057e-01 7.312563806772232056e-02 4.811593145132064819e-02 2.224231660366058350e-01 -3.369022905826568604e-01 1.651321188546717167e-03 2.971031144261360168e-02 3.207207918167114258e-01 8.509580045938491821e-02 9.913411736488342285e-02 2.795378267765045166e-01
1.089388621039688587e-03 1.024825349450111389e-01 -5.766222253441810608e-02 6.145229935646057129e-02 -5.366140231490135193e-02 -1.044878810644149780e-01 5.792548507452011108e-02 2.313682287931442261e-01 3.896998763084411621e-01 -2.091007828712463379e-01 1.677249968051910400e-01 -1.247088313102722168e-01 -6.634696573019027710e-02 -2.673688158392906189e-02 1.265116035938262939e-02 -2.279638350009918213e-01 2.419692575931549072e-01 -6.428167223930358887e-03 2.807630300521850586e-01 -2.554989755153656006e-01 1.159068644046783447e-01 -2.035318911075592041e-01 1.633929759263992310e-01 6.903380900621414185e-02 -7.358558475971221924e-03 -2.352097034454345703e-01 3.633846342563629150e-01 -7.431386411190032959e-02 2.335087209939956665e-02 2.145362943410873413e-01 2.782051861286163330e-01 9.620252996683120728e-02
4.665888845920562744e-01 -3.847561404109001160e-02 2.004371583461761475e-01 1.870353706181049347e-02 1.366440579295158386e-02 -6.531307473778724670e-03 9.148693829774856567e-02 3.411416709423065186e-01 3.220900595188140869e-01 -2.324796095490455627e-02 4.311196040362119675e-03 1.023975759744644165e-01 -2.375419251620769501e-02 1.739427745342254639e-01 6.760905683040618896e-02 -2.402973473072052002e-01 2.254815846681594849e-01 7.579878717660903931e-02 1.751955300569534302e-01 -7.369186729192733765e-02 -6.970472633838653564e-02 3.714992431923747063e-03 3.131830096244812012e-01 2.218851298093795776e-01 1.801741272211074829e-01 -8.971049636602401733e-02 5.669240280985832214e-02 -1.527298986911773682e-01 1.539549678564071655e-01 2.368870675563812256e-01 1.103971228003501892e-01 5.861217156052589417e-02
1.595317125320434570e-01 3.911519795656204224e-02 -3.119325637817382812e-01 1.307398080825805664e-01 -6.726294755935668945e-02 2.051262855529785156e-01 1.649944335222244263e-01 1.914125382900238037e-01 1.784974634647369385e-01 -6.294362992048263550e-02 -2.116140723228454590e-01 -9.373813867568969727e-02 4.193249940872192383e-01 1.975510418415069580e-01 1.536748856306076050e-01 8.646077662706375122e-02 -1.052100062370300293e-01 1.016618534922599792e-01 1.114164441823959351e-01 1.450918018817901611e-01 -9.649217128753662109e-02 -1.305283010005950928e-01 2.027031779289245605e-01 4.812896251678466797e-02 -2.237183898687362671e-01 -1.114060431718826294e-01 -1.905835000798106194e-03 1.588550508022308350e-01 3.673474863171577454e-02 9.555689990520477295e-02 3.524183630943298340e-01 2.565500140190124512e-01
1.174432709813117981e-01 3.082327730953693390e-02 -3.036157190799713135e-01 -1.482899338006973267e-01 1.925838738679885864e-01 3.787857592105865479e-01 1.138412393629550934e-02 1.437673866748809814e-01 5.215938389301300049e-02 -8.212826400995254517e-02 -1.694123893976211548e-01 -2.600893080234527588e-01 1.905385404825210571e-02 1.776334941387176514e-01 2.244852632284164429e-01 -1.274381130933761597e-01 -4.616201296448707581e-02 6.874836981296539307e-02 3.547317115589976311e-03 1.785389333963394165e-01 1.098330989480018616e-01 -3.392381668090820312e-01 4.156120866537094116e-02 8.169892430305480957e-02 2.134773507714271545e-02 -1.928499937057495117e-01 2.209688127040863037e-01 6.528651341795921326e-03 -1.062208116054534912e-01 1.958891749382019043e-01 3.929837942123413086e-01 2.128466404974460602e-02
2.956222593784332275e-01 -1.661402732133865356e-01 -1.913149654865264893e-01 7.077849656343460083e-02 -6.957987695932388306e-02 -2.572429180145263672e-01 -6.131361424922943115e-02 2.534855306148529053e-01 -2.683332189917564392e-03 -1.710274517536163330e-01 7.104703038930892944e-02 -2.353782057762145996e-01 -4.607196897268295288e-02 -6.997422873973846436e-02 1.113171279430389404e-01 -1.729544699192047119e-01 8.846854791045188904e-03 -2.630435861647129059e-03 1.999821513891220093e-01 -2.278410829603672028e-02 -1.039129942655563354e-01 -1.627628654241561890e-01 8.447636850178241730e-03 -5.534642562270164490e-02 -2.078987509012222290e-01 -8.263706415891647339e-02 -1.160317584872245789e-01 -1.824343800544738770e-01 8.492320775985717773e-02 2.294025123119354248e-01 1.874957829713821411e-01 5.408535599708557129e-01
4.538028836250305176e-01 -1.925115585327148438e-01 -4.753394052386283875e-02 -9.938182681798934937e-02 -8.085006475448608398e-02 -8.951759338378906250e-02 -1.209405139088630676e-01 4.036921560764312744e-01 7.112054526805877686e-02 -1.841642111539840698e-01 -2.383941411972045898e-02 -8.804477751255035400e-02 2.165193706750869751e-01 6.183286011219024658e-02 -5.401708930730819702e-02 5.559075158089399338e-03 -1.371359685435891151e-03 1.585581153631210327e-02 7.285588979721069336e-02 9.545699506998062134e-02 7.255292963236570358e-03 -3.376047313213348389e-01 1.070402860641479492e-01 9.845310449600219727e-02 -1.743779480457305908e-01 -1.348141729831695557e-01 -2.383555024862289429e-01 3.051455132663249969e-03 -9.688874334096908569e-02 9.263774380087852478e-03 2.331813722848892212e-01 3.642373383045196533e-01
9.180295467376708984e-02 -9.047872573137283325e-02 -1.164218559861183167e-01 2.106877565383911133e-01 5.053997039794921875e-02 3.777569830417633057e-01 -1.463188230991363525e-02 2.066673785448074341e-01 1.369104832410812378e-01 1.277184188365936279e-01 1.344478279352188110e-01 -1.694892793893814087e-01 -6.624647974967956543e-02 -9.322364628314971924e-02 -2.371381521224975586e-01 -2.112376037985086441e-03 -1.002931520342826843e-01 1.846904754638671875e-01 1.337440907955169678e-01 -1.505395583808422089e-02 7.163019478321075439e-02 -4.295582175254821777e-01 2.096280157566070557e-01 3.778809905052185059e-01 1.298394948244094849e-01 -1.638239771127700806e-01 2.372769266366958618e-01 -7.995298504829406738e-02 -1.438122242689132690e-01 8.410445600748062134e-02 -1.080152243375778198e-01 -4.000251740217208862e-02
1.784599572420120239e-01 -1.131013631820678711e-01 -1.873357146978378296e-01 1.093669533729553223e-01 1.428867876529693604e-01 2.276102751493453979e-01 4.088691174983978271e-01 -9.210813790559768677e-02 -2.692504227161407471e-02 -6.997931748628616333e-02 -6.367669999599456787e-02 -3.690250813961029053e-01 -6.660313904285430908e-02 1.982878521084785461e-02 1.780407875776290894e-01 -1.422072481364011765e-02 1.136119291186332703e-02 -3.860697522759437561e-02 8.338073641061782837e-02 3.635710850358009338e-02 7.762366533279418945e-02 -1.501445472240447998e-01 4.497192800045013428e-02 9.669887274503707886e-02 7.090271264314651489e-02 -3.400703072547912598e-01 2.292495518922805786e-01 -1.363002136349678040e-02 1.162272244691848755e-01 3.658028542995452881e-01 3.262256085872650146e-01 2.901029959321022034e-02
3.367520570755004883e-01 1.656947135925292969e-01 -3.775399327278137207e-01 -4.850942268967628479e-02 -3.198352083563804626e-02 -3.670927369967103004e-03 1.007926911115646362e-01 1.980683803558349609e-01 2.236231267452239990e-01 8.769440650939941406e-02 -1.324894577264785767e-01 2.053772211074829102e-01 1.637218892574310303e-01 2.093663513660430908e-01 -1.358182281255722046e-01 -1.671605706214904785e-01 -1.337809413671493530e-01 -1.401903182268142700e-01 4.249767586588859558e-02 6.606148928403854370e-02 1.979944705963134766e-01 -2.145918011665344238e-01 1.151480078697204590e-01 -1.949402987957000732e-01 1.510930359363555908e-01 -2.362835109233856201e-01 1.966207772493362427e-01 -1.960808187723159790e-01 1.281552761793136597e-01 2.421052753925323486e-01 1.346770673990249634e-01 1.385068520903587341e-02
3.581803143024444580e-01 -1.800363883376121521e-02 -1.602512001991271973e-01 4.247660934925079346e-02 -5.965031683444976807e-02 5.302082002162933350e-02 4.015046171844005585e-03 1.856848597526550293e-01 -2.753283083438873291e-02 1.995742917060852051e-01 8.507863432168960571e-02 -2.496472448110580444e-01 -1.313570290803909302e-01 -1.283361464738845825e-01 -7.016664743423461914e-02 -2.558293342590332031e-01 2.395246028900146484e-01 9.441547095775604248e-02 5.390514805912971497e-02 1.978127360343933105e-01 1.610879227519035339e-02 -2.286641299724578857e-01 -7.359917461872100830e-02 -1.375451982021331787e-01 3.186959028244018555e-01 -1.743392050266265869e-01 4.002498984336853027e-01 -1.496494710445404053e-01 -1.341181695461273193e-01 2.008800208568572998e-01 1.218168288469314575e-01 1.258831024169921875e-01
1.647366583347320557e-01 -5.191968381404876709e-02 -6.165861710906028748e-02 -7.517706602811813354e-02 2.311763316392898560e-01 1.125401034951210022e-01 5.199697241187095642e-02 3.550840616226196289e-01 1.627672612667083740e-01 4.534949362277984619e-02 -2.255174145102500916e-02 6.499399244785308838e-02 -1.143674328923225403e-01 1.991696953773498535e-01 9.923063218593597412e-02 -2.641715109348297119e-01 1.419017612934112549e-01 1.116267293691635132e-01 2.057766169309616089e-01 4.453198239207267761e-02 1.685518622398376465e-01 -1.551691442728042603e-01 2.192257046699523926e-01 1.705172806978225708e-01 1.977484077215194702e-01 -2.213813960552215576e-01 2.457980960607528687e-01 1.515753865242004395e-01 1.240419968962669373e-01 3.670683205127716064e-01 2.257438749074935913e-01 1.449598670005798340e-01
2.046611309051513672e-01 1.135959476232528687e-01 -1.962752193212509155e-01 1.339000612497329712e-01 -2.343480587005615234e-01 3.725143522024154663e-02 1.290961951017379761e-01 3.022501170635223389e-01 -6.777327507734298706e-02 9.968151152133941650e-02 8.622202277183532715e-02 -2.873315215110778809e-01 2.301609069108963013e-01 -1.882289201021194458e-01 1.206151992082595825e-01 3.703356906771659851e-02 -1.700028032064437866e-01 -4.265460744500160217e-02 4.220722615718841553e-02 2.160622626543045044e-01 8.531189523637294769e-03 -2.388218045234680176e-01 -1.193677037954330444e-01 -1.072701886296272278e-01 -1.011094301939010620e-01 -1.496083289384841919e-01 2.452564686536788940e-01 -7.809010893106460571e-02 1.132972165942192078e-02 2.684887349605560303e-01 1.797612309455871582e-01 3.874918520450592041e-01
2.803944349288940430e-01 1.232307776808738708e-02 -2.376919984817504883e-01 6.455331295728683472e-02 -4.719471558928489685e-02 -2.397179305553436279e-01 -1.897629648447036743e-01 1.888704746961593628e-01 -1.004071533679962158e-02 -2.242060154676437378e-01 -2.094920910894870758e-02 -9.609020501375198364e-02 7.260005921125411987e-02 1.479344815015792847e-01 9.058852493762969971e-02 -6.731653213500976562e-02 1.939551383256912231e-01 -4.185009747743606567e-02 1.574207246303558350e-01 -1.001415178179740906e-01 -5.062857270240783691e-02 2.761450130492448807e-03 2.204597592353820801e-01 1.067194268107414246e-01 -2.527549862861633301e-01 -2.478462755680084229e-01 -1.107119694352149963e-01 -3.870477154850959778e-02 1.666964143514633179e-01 1.856460720300674438e-01 1.998267173767089844e-01 5.012594461441040039e-01
1.028069108724594116e-01 -2.104893624782562256e-01 -2.043772041797637939e-01 -2.422039806842803955e-01 4.698820039629936218e-02 4.463632777333259583e-02 2.504692971706390381e-01 -1.235628686845302582e-02 2.091047167778015137e-01 1.695302724838256836e-01 -9.509640187025070190e-02 -4.050253033638000488e-01 1.106987055391073227e-02 -1.014580205082893372e-01 1.493727229535579681e-02 -1.689891219139099121e-01 -2.172841131687164307e-01 2.104276418685913086e-02 2.276351004838943481e-01 2.084414809942245483e-01 2.356577664613723755e-03 -9.631422907114028931e-02 1.973309814929962158e-01 2.221234887838363647e-01 3.020537085831165314e-02 -1.994225382804870605e-01 1.018524467945098877e-01 -1.593969166278839111e-01 -6.857121735811233521e-02 9.447240084409713745e-02 1.035579666495323181e-01 3.893046081066131592e-01
1.246171370148658752e-01 -4.074586555361747742e-02 6.009688228368759155e-02 4.048646688461303711e-01 1.110747084021568298e-01 -1.664713025093078613e-01 1.201838105916976929e-01 2.475256621837615967e-01 1.396654695272445679e-01 5.982896313071250916e-03 -1.090189740061759949e-01 -1.266789734363555908e-01 5.282236263155937195e-02 -4.063594341278076172e-02 -1.422553788870573044e-02 -1.606964319944381714e-01 -1.889983005821704865e-02 2.726478036493062973e-03 9.191633760929107666e-02 2.354241907596588135e-01 -8.757279283599928021e-05 -2.740427255630493164e-01 1.331354230642318726e-01 5.389619246125221252e-02 -2.191864252090454102e-01 -2.522119283676147461e-01 2.672429084777832031e-01 5.698080360889434814e-02 2.009014785289764404e-02 3.915847241878509521e-01 2.278925478458404541e-01 2.638452053070068359e-01
2.293781489133834839e-01 1.701187044382095337e-01 -5.172621458768844604e-02 -2.665168046951293945e-01 -2.620587497949600220e-02 1.696782559156417847e-01 -6.123666465282440186e-02 3.345853984355926514e-01 -1.712191104888916016e-01 7.019520550966262817e-02 1.334743201732635498e-01 -1.194216459989547729e-01 9.603295475244522095e-02 -1.685066968202590942e-01 -1.863689720630645752e-01 -1.935770511627197266e-01 -3.341023921966552734e-01 7.078683376312255859e-02 2.235461473464965820e-01 2.209440618753433228e-02 -4.962502047419548035e-02 -2.253883630037307739e-01 3.422944620251655579e-02 1.875859946012496948e-01 6.727846711874008179e-02 -1.716922521591186523e-01 -1.951541602611541748e-01 -3.785481750965118408e-01 4.712249152362346649e-03 1.848491430282592773e-01 4.992950335144996643e-02 1.209522783756256104e-01
2.670002579689025879e-01 2.054833434522151947e-02 -1.254087984561920166e-01 -1.225795224308967590e-01 2.739003598690032959e-01 1.049987412989139557e-02 -7.904461771249771118e-02 2.493883818387985229e-01 -3.639324754476547241e-02 1.967103928327560425e-01 1.142006367444992065e-01 1.062003895640373230e-01 -1.860596537590026855e-01 9.173353761434555054e-02 1.279801130294799805e-01 -5.999433621764183044e-02 3.376450836658477783e-01 1.750485599040985107e-01 2.900444865226745605e-01 3.339172154664993286e-02 1.506425291299819946e-01 -1.808395385742187500e-01 9.107895195484161377e-02 1.629108637571334839e-01 9.898128360509872437e-02 -3.286445438861846924e-01 2.054513543844223022e-01 3.538035228848457336e-02 1.445586979389190674e-01 2.993191182613372803e-01 1.579951047897338867e-01 9.886059910058975220e-02
9.938601404428482056e-02 -1.918494403362274170e-01 -1.537406891584396362e-01 -1.494881510734558105e-01 -4.364698380231857300e-02 -1.595615060068666935e-03 3.724487721920013428e-01 1.990876197814941406e-01 2.711060047149658203e-01 1.175017431378364563e-01 -5.813669040799140930e-02 -3.711097240447998047e-01 2.651653252542018890e-03 -2.551111578941345215e-01 1.850306056439876556e-02 -1.942202746868133545e-01 -1.607809215784072876e-02 -1.064663603901863098e-01 9.476824104785919189e-02 1.030634939670562744e-01 7.285576313734054565e-02 -2.001124024391174316e-01 1.217587366700172424e-01 1.915867626667022705e-01 -9.959866106510162354e-02 -1.989290118217468262e-02 9.124059230089187622e-02 -5.845955014228820801e-02 -1.017389297485351562e-01 2.125744670629501343e-01 -6.226266548037528992e-02 4.312286078929901123e-01
1.854071915149688721e-01 -2.405697107315063477e-01 -2.584517598152160645e-01 2.372133433818817139e-01 5.848648026585578918e-03 4.378785938024520874e-02 -3.776742890477180481e-02 5.657881498336791992e-01 1.391025185585021973e-01 -1.010658871382474899e-02 -1.547286957502365112e-01 1.485100239515304565e-01 6.557796150445938110e-02 5.547042470425367355e-03 1.497073322534561157e-01 -5.746464431285858154e-02 9.024409810081124306e-04 8.815753459930419922e-02 1.704738438129425049e-01 2.407836019992828369e-01 -6.999487522989511490e-03 -7.782336324453353882e-02 1.835968047380447388e-01 -6.807268597185611725e-03 -1.092144008725881577e-02 -3.138968348503112793e-01 -4.214847087860107422e-02 5.167232453823089600e-02 2.564185559749603271e-01 1.575814932584762573e-01 -3.058459796011447906e-02 1.908137649297714233e-01
1.445038020610809326e-01 -6.973582506179809570e-02 2.116908319294452667e-02 -1.337001770734786987e-01 1.013821512460708618e-01 2.693277895450592041e-01 6.547766923904418945e-02 1.786726415157318115e-01 6.088641658425331116e-02 9.584416449069976807e-02 1.041993498802185059e-01 -1.078284755349159241e-01 2.982592955231666565e-02 -1.584484130144119263e-01 1.562701016664505005e-01 -3.151763379573822021e-01 3.528520166873931885e-01 2.034015357494354248e-01 9.832829982042312622e-02 1.976216733455657959e-01 6.472738832235336304e-02 -2.449024319648742676e-01 5.414794012904167175e-02 1.683312505483627319e-01 1.925461739301681519e-01 -6.855823844671249390e-02 3.247035443782806396e-01 -8.324529975652694702e-02 2.142542451620101929e-01 1.482511311769485474e-01 1.770416498184204102e-01 2.972840666770935059e-01
3.291825652122497559e-01 -1.402580291032791138e-01 -1.272082887589931488e-02 1.566811203956604004e-01 -4.762672632932662964e-02 -1.364264190196990967e-01 1.143492832779884338e-01 1.280400454998016357e-01 8.023562282323837280e-02 -3.032214008271694183e-02 -8.563248813152313232e-02 -2.675116062164306641e-01 1.704227924346923828e-02 -9.846113622188568115e-02 1.904025524854660034e-01 4.524616152048110962e-02 1.755320429801940918e-01 -5.228326097130775452e-02 3.422606587409973145e-01 -2.269495874643325806e-01 2.820788696408271790e-02 -1.963361948728561401e-01 1.195573881268501282e-01 4.978863149881362915e-02 1.610849648714065552e-01 -2.571992576122283936e-01 3.417334556579589844e-01 1.642726808786392212e-01 -1.736533790826797485e-01 2.781395912170410156e-01 1.919728368520736694e-01 -1.543356925249099731e-01
1.454061418771743774e-01 -4.701033607125282288e-02 -2.279115319252014160e-01 -7.779499888420104980e-02 2.297655045986175537e-01 3.222002983093261719e-01 2.405901551246643066e-01 2.366894334554672241e-01 1.713420636951923370e-02 2.007318288087844849e-02 -3.089742064476013184e-01 -2.443023175001144409e-01 3.308180272579193115e-01 1.719974577426910400e-01 1.355438381433486938e-01 -1.208951771259307861e-01 4.494484513998031616e-02 -1.144768223166465759e-01 -2.131789922714233398e-02 9.171326458454132080e-02 7.463646680116653442e-02 -3.695155680179595947e-01 1.404455006122589111e-01 1.320719569921493530e-01 -7.761134952306747437e-02 5.603590980172157288e-02 8.387167006731033325e-02 -7.151290029287338257e-02 -6.610450893640518188e-02 1.338082551956176758e-01 2.588371634483337402e-01 8.018573373556137085e-02
3.728077113628387451e-01 -2.065144479274749756e-01 -5.061817541718482971e-02 -4.838699474930763245e-03 -3.272700309753417969e-01 5.536951124668121338e-02 6.573706120252609253e-02 1.646151244640350342e-01 6.550948321819305420e-02 7.141028344631195068e-02 -5.706451833248138428e-02 -2.414178550243377686e-01 1.137951612472534180e-01 6.199502572417259216e-02 6.875576078891754150e-02 -5.684674903750419617e-02 -1.643322706222534180e-01 2.831374062225222588e-03 1.890592873096466064e-01 8.178564161062240601e-02 -2.510623037815093994e-01 -4.629907011985778809e-01 -4.888767376542091370e-02 -9.182549268007278442e-02 7.592970132827758789e-02 -1.196394860744476318e-01 1.994942426681518555e-01 -3.093363530933856964e-02 8.597316592931747437e-02 3.552254736423492432e-01 7.198580354452133179e-02 -1.457943022251129150e-01
-1.052702963352203369e-02 -1.112437248229980469e-02 -1.572740972042083740e-01 6.819199770689010620e-03 -7.762661576271057129e-02 -3.683048114180564880e-02 1.239018365740776062e-01 2.734295725822448730e-01 -2.328323423862457275e-01 3.669165447354316711e-02 -1.594426035881042480e-01 5.269433185458183289e-02 3.136797845363616943e-01 3.222094476222991943e-02 -1.403981447219848633e-01 -2.267585843801498413e-01 -2.527174651622772217e-01 2.074171006679534912e-01 1.659097373485565186e-01 3.392456471920013428e-02 -1.427982300519943237e-01 -4.032099843025207520e-01 3.740291297435760498e-02 -8.896143175661563873e-03 -2.577289938926696777e-01 -1.554999947547912598e-01 3.007199466228485107e-01 -1.630611270666122437e-01 -8.353497087955474854e-02 2.428865991532802582e-02 2.755888402462005615e-01 1.095912456512451172e-01
7.958430051803588867e-02 -4.887632653117179871e-02 -4.260746389627456665e-02 1.083641722798347473e-01 -1.339924037456512451e-01 2.411401122808456421e-01 1.283965110778808594e-01 1.901855915784835815e-01 -3.714979812502861023e-02 -6.402551382780075073e-02 2.939251717180013657e-03 -1.333893388509750366e-01 -1.301400661468505859e-01 -5.381212010979652405e-02 3.069019019603729248e-01 1.031902506947517395e-01 -9.675808250904083252e-02 1.885219067335128784e-01 2.881958484649658203e-01 -3.449183404445648193e-01 3.041263222694396973e-01 -2.013268321752548218e-01 9.140475839376449585e-02 1.913967877626419067e-01 2.089905589818954468e-01 -2.348876893520355225e-01 2.331637740135192871e-01 -1.326916832476854324e-02 8.312179893255233765e-02 2.563256621360778809e-01 1.839571297168731689e-01 -1.273836195468902588e-01
1.227824017405509949e-01 -5.941233783960342407e-02 -1.892015337944030762e-01 -1.611318290233612061e-01 -7.935456931591033936e-03 1.970726698637008667e-01 -4.683442413806915283e-02 1.638527363538742065e-01 3.122497200965881348e-01 1.223096530884504318e-02 -6.081394106149673462e-02 1.066030040383338928e-01 2.316002845764160156e-01 2.423282712697982788e-01 -2.148980833590030670e-02 -7.439170032739639282e-02 -2.326407842338085175e-02 7.621525973081588745e-02 4.799102842807769775e-01 1.234755292534828186e-01 1.721053272485733032e-01 -8.317261189222335815e-02 6.295651197433471680e-02 4.430771768093109131e-01 8.381350338459014893e-02 6.119302660226821899e-02 7.211731374263763428e-02 -1.890099979937076569e-02 1.251431703567504883e-01 2.721397578716278076e-01 4.276614263653755188e-02 1.549719423055648804e-01
3.143950998783111572e-01 2.125412374734878540e-01 -8.006489276885986328e-02 -6.730695813894271851e-02 -1.781188696622848511e-01 -1.731027811765670776e-01 7.881072908639907837e-02 6.229971721768379211e-02 -9.900534152984619141e-02 1.446646451950073242e-02 -3.156482055783271790e-02 -2.312654852867126465e-01 1.585078053176403046e-02 -3.921866044402122498e-02 -9.120965749025344849e-02 -3.835467621684074402e-02 1.563235819339752197e-01 3.388640284538269043e-01 -4.458265751600265503e-02 -3.572051525115966797e-01 2.212533056735992432e-01 -1.355044096708297729e-01 3.231994211673736572e-01 2.481734603643417358e-01 -1.912796497344970703e-01 -1.580601558089256287e-02 1.971984952688217163e-01 -5.180873349308967590e-02 5.375378578901290894e-02 2.742785513401031494e-01 1.413249969482421875e-01 1.359244734048843384e-01
2.815497815608978271e-01 1.833018213510513306e-01 -2.956776916980743408e-01 -1.213225349783897400e-01 -7.994405925273895264e-02 -6.392862647771835327e-02 4.324114322662353516e-02 -5.187861248850822449e-02 9.223738312721252441e-02 2.390908449888229370e-01 -1.725886762142181396e-02 1.111676245927810669e-01 -1.043180935084819794e-03 9.822968393564224243e-02 4.187535867094993591e-02 -1.846161633729934692e-01 -1.753080338239669800e-01 -1.417794078588485718e-01 1.727980524301528931e-01 5.128555372357368469e-02 2.311280667781829834e-01 -3.211654722690582275e-01 1.620478034019470215e-01 1.245329156517982483e-01 1.667771190404891968e-01 -3.507481813430786133e-01 -1.437890343368053436e-03 -3.303133845329284668e-01 1.206670776009559631e-01 1.246488317847251892e-01 2.554259598255157471e-01 9.583493322134017944e-02
4.681576043367385864e-02 -6.243284791707992554e-02 -2.082715481519699097e-01 3.057457804679870605e-01 -9.166749566793441772e-02 -1.045721992850303650e-01 7.355642318725585938e-02 3.150127530097961426e-01 5.791383981704711914e-02 1.570549756288528442e-01 -5.164610221982002258e-02 1.129902899265289307e-02 3.451734408736228943e-02 9.225545823574066162e-02 1.121800541877746582e-01 2.344778738915920258e-02 -2.512466013431549072e-01 3.244872391223907471e-01 5.036349296569824219e-01 1.355861127376556396e-01 6.982490420341491699e-03 -2.266626209020614624e-01 2.268276363611221313e-01 -8.292138576507568359e-02 2.951084673404693604e-01 -1.257176860235631466e-03 7.950259000062942505e-02 9.781173616647720337e-02 -6.999102979898452759e-02 1.228228118270635605e-02 1.409864872694015503e-01 3.624928742647171021e-02
4.027397632598876953e-01 -1.363601163029670715e-02 -2.036918699741363525e-01 7.512272894382476807e-02 -2.373128980398178101e-01 1.751198023557662964e-01 1.479542255401611328e-01 1.991283297538757324e-01 3.451967611908912659e-02 2.139091938734054565e-01 6.430958956480026245e-02 -4.377680271863937378e-02 2.934828102588653564e-01 2.353651672601699829e-01 -1.743068732321262360e-02 -1.037796586751937866e-01 -2.001247406005859375e-01 -1.028193458914756775e-01 1.255270093679428101e-01 2.953513525426387787e-02 2.493382431566715240e-02 -8.673728257417678833e-02 2.039352208375930786e-01 -3.341978415846824646e-02 3.351487219333648682e-01 -2.742912769317626953e-01 3.004091978073120117e-01 3.894528746604919434e-02 -1.115116775035858154e-01 1.477685123682022095e-01 3.433394432067871094e-02 5.895315110683441162e-02
2.745570540428161621e-01 -1.023058444261550903e-01 -1.507045179605484009e-01 9.818010032176971436e-02 -2.103171944618225098e-01 -9.427816420793533325e-02 1.503842603415250778e-02 2.600115537643432617e-01 8.528155088424682617e-02 -1.414957791566848755e-01 -1.017972826957702637e-01 -5.669116601347923279e-02 -7.952228933572769165e-02 1.309581845998764038e-01 1.229861564934253693e-02 -8.368619531393051147e-02 2.050638198852539062e-01 -8.517762273550033569e-02 2.050275504589080811e-01 2.745444886386394501e-02 -1.815923303365707397e-01 -1.933343708515167236e-01 9.040556848049163818e-02 1.040985882282257080e-01 -3.230244219303131104e-01 2.317997440695762634e-02 -1.698452979326248169e-02 -1.094335615634918213e-01 4.924694448709487915e-02 2.377814501523971558e-01 2.756805717945098877e-01 5.057435631752014160e-01
4.175375401973724365e-01 1.393616050481796265e-01 -1.037777140736579895e-01 -5.256729573011398315e-02 -1.372368782758712769e-01 3.755349665880203247e-02 1.284098327159881592e-01 2.745893895626068115e-01 2.343191765248775482e-02 1.614032834768295288e-01 -1.915167421102523804e-01 -1.605221629142761230e-01 5.115757510066032410e-02 -7.114367187023162842e-02 -5.611834302544593811e-02 1.013273298740386963e-01 8.290109783411026001e-02 1.847529411315917969e-01 2.034885436296463013e-02 -2.853310108184814453e-01 1.236414536833763123e-01 -1.599786132574081421e-01 4.026762545108795166e-01 -1.568343937397003174e-01 -5.573592707514762878e-02 1.234164983034133911e-01 2.964249849319458008e-01 6.209319829940795898e-02 4.881003126502037048e-02 1.985357850790023804e-01 2.461141049861907959e-01 8.684267103672027588e-02
3.274563252925872803e-01 2.145180106163024902e-01 -3.874500691890716553e-01 6.892571598291397095e-02 1.332264952361583710e-02 1.543598622083663940e-01 1.185612082481384277e-01 1.429986357688903809e-01 4.179167002439498901e-02 9.103509038686752319e-02 1.819156557321548462e-01 -2.079242765903472900e-01 2.248848378658294678e-01 5.835020542144775391e-02 -6.678522378206253052e-02 3.772665560245513916e-01 -4.313395544886589050e-02 -6.495215743780136108e-02 2.487264573574066162e-01 -2.021885067224502563e-01 1.026468873023986816e-01 -5.286987498402595520e-02 9.131037443876266479e-02 2.284467034041881561e-02 6.767645478248596191e-02 -8.655697107315063477e-02 1.953241974115371704e-02 -1.571524292230606079e-01 3.182710707187652588e-01 2.535732686519622803e-01 4.760129004716873169e-02 1.010955497622489929e-01
2.020943015813827515e-01 -1.899448633193969727e-01 -2.361638098955154419e-02 3.504212200641632080e-02 -1.397415846586227417e-01 2.791168689727783203e-01 5.157254636287689209e-02 3.177847862243652344e-01 1.806755512952804565e-01 8.690237998962402344e-02 -1.344388425350189209e-01 1.080099716782569885e-01 -2.941227555274963379e-01 -1.328282617032527924e-02 -1.978477090597152710e-01 -6.384368985891342163e-02 3.591793179512023926e-01 2.475517690181732178e-01 1.078012585639953613e-01 -2.136761881411075592e-02 -4.964069277048110962e-02 -2.676304876804351807e-01 -5.369312316179275513e-02 8.053214289247989655e-03 -8.640410006046295166e-02 -2.764010131359100342e-01 7.035345584154129028e-02 -4.947931692004203796e-02 1.510987058281898499e-02 2.913165688514709473e-01 2.381617426872253418e-01 -8.882250636816024780e-02
1.539516448974609375e-01 -3.647577390074729919e-02 -9.757368266582489014e-02 -3.290724381804466248e-02 2.130934447050094604e-01 3.598950505256652832e-01 -3.542841970920562744e-02 3.028574883937835693e-01 8.839966356754302979e-02 -1.135554760694503784e-01 -1.427633967250585556e-02 9.385766088962554932e-02 1.748262159526348114e-02 -1.280161440372467041e-01 -1.625472158193588257e-01 -2.732910811901092529e-01 2.251288741827011108e-01 3.431737720966339111e-01 5.570451170206069946e-02 -6.860419362783432007e-02 1.230158135294914246e-01 -1.873096078634262085e-01 3.863998502492904663e-02 1.593737863004207611e-02 2.840056270360946655e-02 -4.253281354904174805e-01 1.468971073627471924e-01 9.343265742063522339e-02 -8.475700020790100098e-02 -2.193444594740867615e-02 3.145612478256225586e-01 4.549325257539749146e-02
1.178736165165901184e-01 -1.825331449508666992e-01 -1.413962692022323608e-01 6.644377112388610840e-02 -1.774948835372924805e-01 1.592580527067184448e-01 3.027104139328002930e-01 3.433445692062377930e-01 3.673546761274337769e-02 -5.839028954505920410e-02 -1.351235061883926392e-01 -9.636227786540985107e-02 3.933758437633514404e-01 1.105421483516693115e-01 1.976435184478759766e-01 -1.377963125705718994e-01 9.009678661823272705e-02 -1.742196083068847656e-01 -3.612224385142326355e-02 6.519517302513122559e-02 7.158905267715454102e-02 -2.350907027721405029e-02 9.039172530174255371e-02 1.059082001447677612e-01 -2.708633542060852051e-01 -1.223418936133384705e-01 2.623537480831146240e-01 -2.783617973327636719e-01 -8.481068164110183716e-02 2.429833859205245972e-01 1.851401180028915405e-01 2.062809094786643982e-02
6.167032942175865173e-02 -2.542997896671295166e-01 -2.053340375423431396e-01 2.042779475450515747e-01 1.736025959253311157e-01 -5.778037011623382568e-02 5.473111942410469055e-02 2.070841491222381592e-01 5.101843550801277161e-02 -8.079837262630462646e-02 2.430834025144577026e-01 -3.525617122650146484e-01 2.489641010761260986e-01 -1.014476865530014038e-01 -2.999580278992652893e-02 -1.266673654317855835e-01 -9.524232149124145508e-02 1.268090307712554932e-01 4.189168289303779602e-02 3.131487965583801270e-01 -1.053623110055923462e-01 -2.254953235387802124e-01 1.969670355319976807e-01 -3.726835548877716064e-02 -2.007301198318600655e-03 -1.751191020011901855e-01 -6.351462006568908691e-02 -1.036147177219390869e-01 2.838170528411865234e-02 4.914892837405204773e-02 4.429889917373657227e-01 1.205694898962974548e-01
1.114432290196418762e-01 2.682178840041160583e-02 -1.367063671350479126e-01 1.888377964496612549e-01 -4.606651142239570618e-02 4.759831354022026062e-02 2.814804911613464355e-01 4.791331887245178223e-01 4.485052078962326050e-02 4.388303309679031372e-02 1.068675518035888672e-01 2.157185785472393036e-02 4.844843596220016479e-02 -2.081772238016128540e-01 2.184818238019943237e-01 3.946555312722921371e-03 5.032120272517204285e-02 -1.612157225608825684e-01 1.545399129390716553e-01 -2.101123481988906860e-01 2.228179126977920532e-01 -2.094029188156127930e-01 -1.160789504647254944e-01 1.665621250867843628e-01 8.460354059934616089e-02 -3.087038695812225342e-01 2.556052207946777344e-01 9.536339342594146729e-02 1.368650048971176147e-01 9.165702760219573975e-02 2.627290487289428711e-01 7.586869597434997559e-02
1.000794097781181335e-01 1.087547279894351959e-02 -4.017940461635589600e-01 -1.267016828060150146e-01 2.569428980350494385e-01 -1.283083409070968628e-01 1.201268211007118225e-01 1.430530697107315063e-01 1.228482052683830261e-01 -2.564551681280136108e-02 -5.986739322543144226e-02 -3.014531731605529785e-01 3.737622201442718506e-01 -5.503509566187858582e-02 1.633270084857940674e-01 -3.827147930860519409e-02 3.403874114155769348e-03 1.882220506668090820e-01 1.236974373459815979e-01 9.443021565675735474e-02 -1.321761757135391235e-01 -2.262826636433601379e-02 2.287252396345138550e-01 8.563851565122604370e-02 -2.138119935989379883e-01 -1.008867099881172180e-01 1.279654353857040405e-01 -7.730463892221450806e-02 7.966728508472442627e-02 1.924485862255096436e-01 1.831775009632110596e-01 3.484975397586822510e-01
3.155422508716583252e-01 2.513942867517471313e-02 -1.866663843393325806e-01 2.598872482776641846e-01 1.372182518243789673e-01 2.687545865774154663e-02 1.228480488061904907e-01 3.772577047348022461e-01 -3.771259263157844543e-02 -2.149412482976913452e-01 -3.351115062832832336e-02 -1.306163519620895386e-01 2.815945446491241455e-01 -8.322263509035110474e-02 -7.947518676519393921e-02 -2.662966549396514893e-01 -4.377313330769538879e-02 -7.346025668084621429e-03 2.137647420167922974e-01 2.984386384487152100e-01 -3.193180263042449951e-01 -1.684093922376632690e-01 1.899850964546203613e-01 -8.130209892988204956e-02 1.553246751427650452e-02 -3.760312870144844055e-02 -6.591064855456352234e-03 7.688491046428680420e-02 -4.194364883005619049e-03 4.281179234385490417e-02 2.378556728363037109e-01 1.240763887763023376e-01
1.073169559240341187e-01 -7.621443271636962891e-02 -3.035424277186393738e-02 1.164773330092430115e-01 -9.333638846874237061e-02 2.483384497463703156e-02 1.269730553030967712e-02 3.209811747074127197e-01 4.580587148666381836e-02 -1.400954723358154297e-01 1.026805490255355835e-01 -3.733978793025016785e-02 3.525665104389190674e-01 2.091142386198043823e-01 2.713382542133331299e-01 -2.876828014850616455e-01 1.145515516400337219e-01 1.075527817010879517e-01 -8.585724979639053345e-03 -1.244341582059860229e-01 -1.431730985641479492e-01 -2.828699648380279541e-01 -9.610736370086669922e-02 8.203297108411788940e-02 -3.015366494655609131e-01 -1.207459047436714172e-01 -6.112900748848915100e-02 -1.659784168004989624e-01 -1.445285677909851074e-01 2.085520774126052856e-01 3.115637600421905518e-01 2.064370512962341309e-01
2.789413034915924072e-01 3.027898725122213364e-03 -3.144664466381072998e-01 1.666292101144790649e-01 -1.744997948408126831e-01 2.004583030939102173e-01 -1.074754819273948669e-01 1.137014776468276978e-01 2.327539585530757904e-02 1.251595318317413330e-01 -3.081977367401123047e-02 -2.198690325021743774e-01 2.413593530654907227e-01 2.152123004198074341e-01 1.711869090795516968e-01 2.821965701878070831e-02 -2.755972146987915039e-01 4.798039421439170837e-02 9.409686177968978882e-02 6.132591888308525085e-02 1.909312307834625244e-01 -2.392919734120368958e-02 1.790369749069213867e-01 2.404798567295074463e-02 1.212582364678382874e-01 -2.237713783979415894e-01 2.239822596311569214e-01 -2.501730322837829590e-01 -1.801583319902420044e-01 3.082607686519622803e-01 7.660549134016036987e-02 -1.697987318038940430e-01
3.151193559169769287e-01 4.862887412309646606e-02 -1.834345608949661255e-02 1.941147632896900177e-02 4.470169171690940857e-02 4.372825101017951965e-02 -1.198109537363052368e-01 1.817571222782135010e-01 3.360059857368469238e-02 3.702684864401817322e-02 2.601903080940246582e-01 -4.111615940928459167e-02 1.583663523197174072e-01 1.650162599980831146e-02 2.346494346857070923e-01 2.983843348920345306e-02 1.661243736743927002e-01 -6.748918909579515457e-03 2.861781418323516846e-01 -3.223604261875152588e-01 -3.489020839333534241e-02 -7.961187511682510376e-02 2.319985255599021912e-02 7.220092229545116425e-03 2.171947360038757324e-01 -2.335467338562011719e-01 2.204952090978622437e-01 5.884441360831260681e-02 -3.542277589440345764e-02 2.349411696195602417e-01 5.016202926635742188e-01 9.824628382921218872e-02
1.961495280265808105e-01 5.936769023537635803e-02 -3.271666169166564941e-01 3.756100311875343323e-02 -1.896097511053085327e-02 7.766467332839965820e-02 1.283426433801651001e-01 3.414767980575561523e-01 -3.311739489436149597e-02 6.258032470941543579e-02 -1.410590410232543945e-01 -1.509805917739868164e-01 2.778364419937133789e-01 -7.836742699146270752e-02 1.540739089250564575e-01 -1.873304508626461029e-02 -1.665325164794921875e-01 -7.301234640181064606e-03 2.233994156122207642e-01 1.428521424531936646e-01 -2.415888905525207520e-01 -7.353522628545761108e-02 2.235259413719177246e-01 -3.382081165909767151e-02 -3.051367700099945068e-01 9.006869792938232422e-02 -5.057155340909957886e-02 9.588503092527389526e-02 1.606522649526596069e-01 3.558789193630218506e-01 2.439680695533752441e-01 1.304600536823272705e-01
9.831022471189498901e-02 -1.718240082263946533e-01 -3.774423599243164062e-01 6.219687312841415405e-02 3.990718722343444824e-02 -2.737230062484741211e-01 1.091208532452583313e-01 1.412917822599411011e-01 3.134638816118240356e-02 1.906842887401580811e-01 -4.123395308852195740e-02 5.133211985230445862e-02 1.508370190858840942e-01 2.452778816223144531e-01 -3.837950900197029114e-02 -1.954418420791625977e-01 -2.636666595935821533e-01 8.140625059604644775e-02 1.619520485401153564e-01 -8.919490128755569458e-02 9.625347703695297241e-02 -2.284066230058670044e-01 2.803357690572738647e-02 -3.113761544227600098e-01 -1.418673992156982422e-01 -1.543197035789489746e-01 -5.649839341640472412e-02 -6.121381744742393494e-02 3.581246361136436462e-02 2.546294629573822021e-01 3.937437236309051514e-01 -1.706711202859878540e-02
3.714857399463653564e-01 -1.761923879384994507e-01 -5.770432204008102417e-02 -2.040690034627914429e-01 6.273289769887924194e-02 -1.905359514057636261e-02 1.361855864524841309e-01 1.279433220624923706e-01 2.312416583299636841e-02 8.347755670547485352e-02 -2.296591363847255707e-02 -2.834782898426055908e-01 2.946448624134063721e-01 1.004602983593940735e-01 -1.380974892526865005e-02 -2.854486405849456787e-01 -1.411400884389877319e-01 2.067434936761856079e-01 1.013136059045791626e-01 -2.672688961029052734e-01 1.563836075365543365e-02 -9.915472567081451416e-02 1.090918332338333130e-01 -1.439370363950729370e-01 3.259911388158798218e-02 -2.098756283521652222e-02 2.197440415620803833e-01 -5.021882057189941406e-02 4.159720838069915771e-01 2.267467826604843140e-01 1.242297738790512085e-01 -2.341024577617645264e-02
1.771947555243968964e-02 3.316301852464675903e-02 -3.979162573814392090e-01 -2.143069654703140259e-01 -2.558719217777252197e-01 -1.236049309372901917e-01 -1.774071250110864639e-03 2.561153173446655273e-01 7.924989610910415649e-02 9.535873681306838989e-02 -1.380226574838161469e-02 8.401449769735336304e-02 3.424250781536102295e-01 -9.100066125392913818e-02 8.112561702728271484e-02 -2.125229872763156891e-02 2.553377449512481689e-01 1.082201823592185974e-01 1.871361881494522095e-01 1.783205419778823853e-01 9.652618318796157837e-02 -1.972813010215759277e-01 -1.112208794802427292e-02 -1.310698240995407104e-01 -1.143201254308223724e-02 -1.185828149318695068e-01 -1.454319953918457031e-01 -2.660852968692779541e-01 4.099589586257934570e-02 3.423601984977722168e-01 1.495519578456878662e-01 1.900367885828018188e-01
-4.410761967301368713e-02 -4.697474837303161621e-02 -3.346208631992340088e-01 -1.110512763261795044e-01 2.097104787826538086e-01 -8.763892948627471924e-02 4.336279630661010742e-01 6.359528005123138428e-02 1.603651493787765503e-01 1.184635013341903687e-01 -4.374825954437255859e-02 -1.587848812341690063e-01 1.868438273668289185e-01 -1.990923732519149780e-01 4.899451509118080139e-02 6.950927898287773132e-03 1.838622838258743286e-01 1.048818454146385193e-01 3.571485280990600586e-01 1.882163286209106445e-01 -1.024739742279052734e-01 -1.805799603462219238e-01 1.031965836882591248e-01 -1.224845531396567822e-03 -5.576018709689378738e-03 -1.197407767176628113e-01 -2.646290929988026619e-03 -7.695165276527404785e-02 5.323505029082298279e-02 1.866820007562637329e-01 4.370955377817153931e-02 4.031058549880981445e-01
2.385255694389343262e-01 6.837705522775650024e-02 -1.382609754800796509e-01 -2.364991903305053711e-01 1.449979748576879501e-02 -1.841395162045955658e-02 3.411486372351646423e-02 2.107599824666976929e-01 4.905820265412330627e-02 -8.039757609367370605e-02 7.406915724277496338e-02 -2.004300951957702637e-01 -3.140988945960998535e-02 1.693427748978137970e-02 -1.805925071239471436e-01 4.554529115557670593e-02 3.625001385807991028e-02 7.224294543266296387e-02 2.816476523876190186e-01 4.631885886192321777e-02 -2.268218994140625000e-01 -4.722373485565185547e-01 -1.467163860797882080e-01 5.958828330039978027e-02 -2.618551254272460938e-01 -1.069069132208824158e-01 2.017144560813903809e-01 -3.538110554218292236e-01 9.219238162040710449e-02 1.862633228302001953e-01 1.542187035083770752e-01 1.624105125665664673e-01
7.355149090290069580e-02 -2.804113030433654785e-01 -4.004280865192413330e-01 -7.520584762096405029e-02 2.442440837621688843e-01 1.920943409204483032e-01 3.852454125881195068e-01 2.526260018348693848e-01 4.570671543478965759e-02 -9.127122163772583008e-02 -2.500278055667877197e-01 -8.183567970991134644e-02 3.092432320117950439e-01 1.948114633560180664e-01 5.404216796159744263e-02 -1.848547905683517456e-01 1.345193982124328613e-01 -2.073473334312438965e-01 7.499132305383682251e-02 4.289374127984046936e-02 5.492957308888435364e-02 -1.198786273598670959e-01 2.609251812100410461e-02 4.971664398908615112e-02 -1.127500534057617188e-01 -3.821634873747825623e-02 8.002177625894546509e-02 -1.976742446422576904e-01 -1.331156771630048752e-02 5.879716202616691589e-02 1.958972513675689697e-01 -1.058374997228384018e-02
2.053211629390716553e-01 1.606197655200958252e-01 -3.394423127174377441e-01 2.292318940162658691e-01 -3.389339894056320190e-02 2.467031627893447876e-01 7.276629656553268433e-02 -1.792575269937515259e-01 -6.225174292922019958e-02 1.459668874740600586e-01 8.440238982439041138e-02 -8.406229317188262939e-02 9.298609942197799683e-02 -1.566440761089324951e-01 1.154330000281333923e-01 -1.214245334267616272e-01 1.009011790156364441e-01 5.727529525756835938e-03 2.860080301761627197e-01 -2.521953880786895752e-01 6.910530477762222290e-02 1.550737768411636353e-01 2.317416518926620483e-01 2.277934253215789795e-01 -2.005763500928878784e-01 -4.792976006865501404e-02 6.908597797155380249e-02 -1.872043460607528687e-01 -1.131404936313629150e-02 2.566814720630645752e-01 3.469594120979309082e-01 -7.373901456594467163e-02
1.434378176927566528e-01 -2.836108505725860596e-01 -3.385786712169647217e-01 2.418530136346817017e-01 1.686250716447830200e-01 -8.778459578752517700e-02 2.879960536956787109e-01 3.318648338317871094e-01 -7.264087349176406860e-02 1.067848950624465942e-01 1.173040121793746948e-01 -3.013808652758598328e-02 2.857964038848876953e-01 -1.626243889331817627e-01 -1.470241248607635498e-01 -1.093950718641281128e-01 -1.187836006283760071e-02 -7.597303390502929688e-02 -1.008600592613220215e-01 7.752579450607299805e-02 -5.426915735006332397e-02 -3.085218667984008789e-01 9.996471554040908813e-02 -2.894992567598819733e-02 4.864892363548278809e-02 -3.284792602062225342e-02 -2.686365135014057159e-02 -1.490779668092727661e-01 -6.785951554775238037e-03 1.039727330207824707e-01 3.919037878513336182e-01 4.114599525928497314e-02
2.174501270055770874e-01 8.401387184858322144e-02 -3.115746974945068359e-01 -4.857483506202697754e-02 -8.522845804691314697e-03 1.758241355419158936e-01 1.079110801219940186e-01 7.092449069023132324e-02 5.088042840361595154e-02 1.851509362459182739e-01 1.672721654176712036e-01 -1.051589194685220718e-02 1.116172671318054199e-01 1.155120208859443665e-01 3.121619820594787598e-01 -2.146279960870742798e-01 -2.500005066394805908e-01 5.173830687999725342e-02 2.124334424734115601e-01 -3.811946883797645569e-02 3.065471947193145752e-01 -3.373236358165740967e-01 2.041401565074920654e-01 9.006283432245254517e-02 2.793025374412536621e-01 -1.983397305011749268e-01 1.922551393508911133e-01 -1.713279448449611664e-02 5.011921748518943787e-02 1.899908632040023804e-01 3.038507886230945587e-02 2.912059985101222992e-02
2.714750170707702637e-01 5.448791757225990295e-02 -1.147098913788795471e-01 7.483060657978057861e-02 -2.375309020280838013e-01 7.130329310894012451e-02 -7.834006100893020630e-02 3.086363077163696289e-01 3.796238824725151062e-02 1.380837056785821915e-02 2.207354456186294556e-02 7.486470043659210205e-03 3.153336048126220703e-01 -1.468946039676666260e-01 2.869332022964954376e-02 -1.768313646316528320e-01 -1.417897194623947144e-01 2.206389158964157104e-01 1.918446272611618042e-02 1.049320325255393982e-01 8.888565748929977417e-02 -4.251337051391601562e-02 -1.041635498404502869e-01 7.553564757108688354e-02 -1.906144320964813232e-01 7.102029025554656982e-02 2.629890739917755127e-01 -3.621501475572586060e-02 -8.342441171407699585e-02 3.118240237236022949e-01 2.853585779666900635e-01 4.271892309188842773e-01
1.102634742856025696e-01 -1.502238810062408447e-01 -1.844770759344100952e-01 -1.115252673625946045e-01 1.649638116359710693e-01 2.579898834228515625e-01 9.251507371664047241e-02 2.682434022426605225e-01 2.328733652830123901e-01 1.777780055999755859e-01 1.495779752731323242e-01 2.240258455276489258e-02 2.212703078985214233e-01 3.238145634531974792e-02 -1.599929854273796082e-02 -1.070726886391639709e-01 9.757409989833831787e-02 3.543807566165924072e-01 1.602195799350738525e-01 -1.548335254192352295e-01 1.257552951574325562e-01 -4.124718308448791504e-01 -8.208408951759338379e-02 -2.668003365397453308e-02 9.277161955833435059e-02 -2.039352208375930786e-01 -3.162931203842163086e-01 -5.834544077515602112e-02 -5.895320698618888855e-02 1.862496435642242432e-01 5.446597933769226074e-03 6.400405615568161011e-02
8.259574323892593384e-02 -1.312407553195953369e-01 -3.635681569576263428e-01 1.025136709213256836e-01 -3.072124719619750977e-02 -4.839336499571800232e-02 2.511512115597724915e-02 3.933912143111228943e-02 -1.691616475582122803e-01 1.557693183422088623e-01 -1.609304249286651611e-01 -6.028666719794273376e-02 2.607619166374206543e-01 1.480182111263275146e-01 -2.017923444509506226e-01 -1.384571641683578491e-01 -1.341565400362014771e-01 2.138101458549499512e-01 9.831815212965011597e-02 2.145350910723209381e-02 -1.658768802881240845e-01 -3.149264454841613770e-01 1.123847588896751404e-01 -8.456525951623916626e-02 -9.207739681005477905e-02 -2.969680167734622955e-02 1.982411295175552368e-01 -3.047352135181427002e-01 2.640162706375122070e-01 3.855181336402893066e-01 9.335663914680480957e-02 8.189598470926284790e-02
1.993761211633682251e-01 -1.946045458316802979e-01 -1.556359678506851196e-01 -1.618772931396961212e-02 1.187996044754981995e-01 1.538257151842117310e-01 2.686747014522552490e-01 -6.463951617479324341e-02 2.583020925521850586e-01 1.939599663019180298e-01 -1.447068899869918823e-01 -4.533894062042236328e-01 2.736330032348632812e-02 -1.483390927314758301e-01 -3.796821460127830505e-03 -1.006474047899246216e-01 -8.622676134109497070e-03 -1.066677868366241455e-01 3.108496665954589844e-01 7.159850001335144043e-02 -1.520909667015075684e-01 -6.742867082357406616e-02 1.338033229112625122e-01 2.069263756275177002e-01 -9.401812404394149780e-02 -1.660037785768508911e-01 -3.751442208886146545e-02 -1.478060781955718994e-01 1.307549029588699341e-01 2.042622566223144531e-01 -3.830344974994659424e-02 3.137986361980438232e-01
2.331446707248687744e-01 -1.576649993658065796e-01 -8.854050189256668091e-03 2.853518128395080566e-01 7.878797501325607300e-02 5.060169473290443420e-02 -1.510560419410467148e-02 4.813611507415771484e-01 -4.083792865276336670e-02 3.269466804340481758e-03 7.613158971071243286e-02 -1.120957639068365097e-02 3.067782819271087646e-01 -5.168688297271728516e-02 8.959248661994934082e-02 -2.090749293565750122e-01 1.120371930301189423e-02 7.299630343914031982e-02 2.331777662038803101e-02 3.759567737579345703e-01 -7.590125501155853271e-02 -3.291586339473724365e-01 3.509947657585144043e-01 1.101560145616531372e-02 3.309573978185653687e-02 -2.075056135654449463e-01 1.264465600252151489e-02 5.618697777390480042e-02 -1.512345857918262482e-02 5.745530501008033752e-02 -6.256959401071071625e-03 8.152818679809570312e-02
3.048071563243865967e-01 -7.808235287666320801e-02 -1.489065140485763550e-01 -4.764276742935180664e-02 -3.912904486060142517e-02 -7.966199517250061035e-02 -7.588072121143341064e-02 4.905754923820495605e-01 -3.762947767972946167e-02 -4.046714305877685547e-02 -3.684679046273231506e-02 2.424848526716232300e-01 -1.825358159840106964e-02 6.404251605272293091e-02 3.132224380970001221e-01 -8.389738947153091431e-02 -3.490973263978958130e-02 9.516342729330062866e-02 1.158124804496765137e-01 2.915596365928649902e-01 2.466785460710525513e-01 -2.064159363508224487e-01 1.287931650876998901e-01 1.379268616437911987e-01 7.960324734449386597e-02 -2.346747368574142456e-01 1.765031665563583374e-01 8.479067683219909668e-02 1.081895083189010620e-01 2.471164017915725708e-01 7.915914058685302734e-02 1.513556391000747681e-01
2.010799013078212738e-02 -1.437113285064697266e-01 -1.736291199922561646e-01 9.270213544368743896e-02 -4.116227850317955017e-02 -2.262329123914241791e-02 -2.641119062900543213e-02 2.908476293087005615e-01 6.116184964776039124e-02 -1.340816766023635864e-01 -1.173960864543914795e-01 -7.101423107087612152e-03 1.460302621126174927e-01 7.816699147224426270e-02 1.363363265991210938e-01 -9.723754227161407471e-02 -3.111660666763782501e-02 1.773422658443450928e-01 9.666898846626281738e-02 9.934825450181961060e-02 4.411959350109100342e-01 -3.800796568393707275e-01 1.958111375570297241e-01 1.189479082822799683e-01 -7.378010451793670654e-02 -2.008114308118820190e-01 1.390188187360763550e-01 -6.654550880193710327e-02 4.243764281272888184e-01 7.948444038629531860e-02 7.881683856248855591e-02 2.372557818889617920e-01
-4.150957614183425903e-02 -1.166705563664436340e-01 -5.748867243528366089e-02 -7.595626264810562134e-02 8.996649831533432007e-02 2.474554032087326050e-01 3.205911815166473389e-02 2.119356095790863037e-01 -3.156298100948333740e-01 8.619026094675064087e-02 -3.020889498293399811e-02 -2.033400386571884155e-01 -1.066153198480606079e-01 -3.293187618255615234e-01 -6.480076909065246582e-02 5.903209373354911804e-02 -4.598796367645263672e-02 4.271111264824867249e-02 3.159150481224060059e-01 -1.270521581172943115e-01 -7.435116171836853027e-02 -3.220867812633514404e-01 2.384377270936965942e-01 1.319890618324279785e-01 -2.049957513809204102e-01 -3.906878232955932617e-01 -3.392511606216430664e-02 -1.961409598588943481e-01 -1.071100588887929916e-02 1.688434630632400513e-01 1.305461823940277100e-01 1.152227353304624557e-02
5.166556686162948608e-02 1.375513374805450439e-01 -9.342154860496520996e-02 1.995840519666671753e-01 -1.043232530355453491e-01 -1.380243897438049316e-02 6.284233927726745605e-02 2.208789587020874023e-01 2.685418426990509033e-01 -1.129378527402877808e-01 2.180285155773162842e-01 -1.762470155954360962e-01 -1.384274195879697800e-02 -3.187206760048866272e-02 1.952313035726547241e-01 -1.856621652841567993e-01 7.841044664382934570e-02 4.075687378644943237e-02 3.954266607761383057e-01 -2.103646844625473022e-01 2.416943311691284180e-01 -2.232391983270645142e-01 1.162246167659759521e-01 9.555876255035400391e-02 2.440400980412960052e-02 -2.269853204488754272e-01 3.470100164413452148e-01 1.378849595785140991e-01 -3.265840699896216393e-03 1.886896044015884399e-01 1.985023170709609985e-01 1.513142287731170654e-01
2.757243514060974121e-01 9.526375681161880493e-02 -3.343480229377746582e-01 1.568411588668823242e-01 -4.803450033068656921e-02 2.716042101383209229e-02 7.236759364604949951e-02 1.987596005201339722e-01 1.639349311590194702e-01 -3.479960933327674866e-02 -1.561321411281824112e-02 -2.990719974040985107e-01 2.329382896423339844e-01 -5.821719300001859665e-03 2.616015970706939697e-01 2.772887945175170898e-01 1.327347755432128906e-01 7.857631146907806396e-02 1.459609568119049072e-01 -2.559885084629058838e-01 1.846748292446136475e-01 1.138527020812034607e-01 1.244284436106681824e-01 1.772446185350418091e-01 -1.569495201110839844e-01 6.808707956224679947e-03 2.375954240560531616e-01 -4.887422919273376465e-02 -6.519820541143417358e-02 -9.545770287513732910e-02 3.306995928287506104e-01 4.995822906494140625e-02
3.239498436450958252e-01 -4.603903368115425110e-02 -3.192052245140075684e-01 1.838832646608352661e-01 -1.640452593564987183e-01 -2.713114954531192780e-02 -6.911621987819671631e-02 4.448576271533966064e-01 -3.162164613604545593e-02 -3.226083889603614807e-02 -3.396077454090118408e-02 -6.987109780311584473e-02 1.945413649082183838e-01 -1.018621399998664856e-01 -1.142577617429196835e-03 -1.974589377641677856e-01 -1.794378906488418579e-01 -3.812810778617858887e-02 6.740096211433410645e-02 1.145129799842834473e-01 -3.556516394019126892e-02 5.960191786289215088e-02 -1.222903206944465637e-01 -1.283694803714752197e-01 -2.271767109632492065e-01 -8.511427789926528931e-02 8.172190189361572266e-02 -1.438542306423187256e-01 -2.038126140832901001e-01 2.855970263481140137e-01 2.906023561954498291e-01 2.242322564125061035e-01
2.788510918617248535e-01 1.017872542142868042e-01 -1.553825475275516510e-02 -6.435020267963409424e-02 -1.895241290330886841e-01 9.317567944526672363e-02 2.051393240690231323e-01 1.773273944854736328e-01 -2.233293354511260986e-01 -1.979659544304013252e-03 -1.290722489356994629e-01 -1.527323126792907715e-01 8.285481482744216919e-02 -1.012500468641519547e-02 -5.383992195129394531e-02 5.743649974465370178e-02 1.795474886894226074e-01 1.407794356346130371e-01 1.507034152746200562e-01 -4.449136257171630859e-01 1.616469323635101318e-01 3.216846287250518799e-02 2.056555896997451782e-01 3.501134738326072693e-02 -7.523426413536071777e-02 1.269117891788482666e-01 3.313882648944854736e-01 -8.428662270307540894e-02 -3.774562152102589607e-03 3.457466065883636475e-01 2.282010465860366821e-01 1.806062459945678711e-01
9.959071874618530273e-02 -1.323458850383758545e-01 -7.390540093183517456e-02 -7.045967131853103638e-02 8.254625648260116577e-02 2.278626523911952972e-02 9.016980230808258057e-02 8.059027045965194702e-02 -6.524013727903366089e-02 1.907682120800018311e-01 3.891028836369514465e-02 -1.758392006158828735e-01 -1.529808994382619858e-02 1.882215291261672974e-01 3.089602589607238770e-01 -2.035219818353652954e-01 2.098375707864761353e-01 2.620693743228912354e-01 1.836078017950057983e-01 -6.866719573736190796e-02 1.613320112228393555e-01 -2.940341532230377197e-01 -5.195120349526405334e-03 -1.155406162142753601e-01 9.726647287607192993e-03 1.193205416202545166e-01 -1.617978066205978394e-01 -7.854505628347396851e-02 1.806965470314025879e-01 -8.119352906942367554e-02 5.589455962181091309e-01 1.386234164237976074e-01
1.078933700919151306e-01 4.817217960953712463e-02 -1.646458171308040619e-02 -9.932179003953933716e-02 -1.753078959882259369e-02 3.019137084484100342e-01 -1.188574135303497314e-01 4.871363043785095215e-01 1.243369951844215393e-01 1.122607104480266571e-02 9.596421383321285248e-03 -3.537187352776527405e-02 2.901901900768280029e-01 -8.172913640737533569e-02 -4.559917449951171875e-01 -6.200025230646133423e-02 1.006951332092285156e-01 4.839059337973594666e-02 1.190556064248085022e-01 -1.754154562950134277e-01 3.843360021710395813e-02 -2.486395537853240967e-01 1.379845198243856430e-04 1.241658702492713928e-01 1.114888712763786316e-01 -1.870396733283996582e-01 -1.326248329132795334e-02 4.561634361743927002e-02 2.497806996107101440e-01 8.794993907213211060e-02 4.882460460066795349e-02 2.347366064786911011e-01
-3.180767968297004700e-02 -2.519870400428771973e-01 -1.123732700943946838e-01 -3.943283110857009888e-03 -2.750935032963752747e-02 1.611424237489700317e-01 2.329000644385814667e-02 1.435043364763259888e-01 1.392089426517486572e-01 1.210816204547882080e-01 -2.765871882438659668e-01 -2.339358925819396973e-01 -1.987939514219760895e-02 -1.182948797941207886e-01 7.540664955740794539e-05 -3.470055758953094482e-01 -1.737996786832809448e-01 1.604906022548675537e-01 4.628829658031463623e-02 -1.673754453659057617e-01 7.308914512395858765e-02 -1.914325803518295288e-01 1.677464991807937622e-01 5.270691588521003723e-02 1.244659721851348877e-01 -2.263987511396408081e-01 6.636477261781692505e-02 -3.103867471218109131e-01 2.219149023294448853e-01 1.482863873243331909e-01 1.972611397504806519e-01 3.718255758285522461e-01
1.985651999711990356e-01 3.008356094360351562e-01 2.795303985476493835e-02 2.100257389247417450e-02 -1.386974286288022995e-02 -7.138900458812713623e-02 5.422815307974815369e-02 7.188554108142852783e-02 1.699008941650390625e-01 8.289246261119842529e-02 4.741582646965980530e-02 -1.390122622251510620e-01 1.558884233236312866e-01 -1.762789860367774963e-02 -3.167423978447914124e-02 -2.962409257888793945e-01 3.176152408123016357e-01 2.811233699321746826e-01 2.197698056697845459e-01 8.398546278476715088e-02 1.877911984920501709e-01 -1.848137527704238892e-01 -2.611530385911464691e-02 9.757508337497711182e-02 1.772006601095199585e-01 -3.097642362117767334e-01 3.729945421218872070e-01 -1.562881320714950562e-01 -3.552490100264549255e-02 1.375982910394668579e-01 1.234709024429321289e-01 2.086487710475921631e-01
1.675049364566802979e-01 1.660864353179931641e-01 4.849101230502128601e-02 2.071857303380966187e-01 -3.151212260127067566e-02 -5.563030764460563660e-02 -5.632342398166656494e-02 3.873495459556579590e-01 1.571349650621414185e-01 -1.506525725126266479e-01 2.044959217309951782e-01 -4.129757359623908997e-02 6.308523565530776978e-02 -8.041784167289733887e-02 1.384944170713424683e-01 -2.514216005802154541e-01 9.314187802374362946e-03 -5.843302235007286072e-02 3.193211257457733154e-01 -2.037811726331710815e-01 6.575198471546173096e-02 -6.779307126998901367e-02 1.017302125692367554e-01 2.531119883060455322e-01 6.931864470243453979e-02 -3.426652029156684875e-02 3.617272377014160156e-01 -6.117669492959976196e-02 -1.318513154983520508e-01 2.276382744312286377e-01 2.824290096759796143e-01 1.953507512807846069e-01
1.115992367267608643e-01 -1.922608315944671631e-01 -1.254393011331558228e-01 4.507692530751228333e-02 -1.024700328707695007e-01 8.041604608297348022e-02 -2.883055806159973145e-01 4.097944498062133789e-01 1.462737172842025757e-01 -1.275894343852996826e-01 -6.592804193496704102e-02 -1.178235188126564026e-01 -5.141211673617362976e-02 4.710145294666290283e-02 -2.217911332845687866e-01 -2.636483311653137207e-01 1.325328275561332703e-02 1.145646423101425171e-01 1.690719276666641235e-01 7.933098077774047852e-02 1.116492226719856262e-02 -3.057241737842559814e-01 6.566929165273904800e-03 1.466645300388336182e-01 -2.745552361011505127e-01 -2.998349070549011230e-01 8.931419998407363892e-02 -3.220206592231988907e-03 2.710252106189727783e-01 9.363707900047302246e-02 1.511906087398529053e-01 2.089333981275558472e-01
1.526905298233032227e-01 -1.563231348991394043e-01 -1.958482116460800171e-01 -6.729450076818466187e-02 -3.422687575221061707e-02 1.541417092084884644e-02 4.958903789520263672e-01 7.714407891035079956e-02 1.999025493860244751e-01 -1.040337258018553257e-03 -1.591077595949172974e-01 -4.296606779098510742e-01 1.879806518554687500e-01 -1.499251276254653931e-01 -1.525364629924297333e-02 -6.642684340476989746e-02 8.678866922855377197e-02 -5.643659271299839020e-03 2.536370158195495605e-01 1.943066418170928955e-01 6.248913332819938660e-02 -1.215437240898609161e-02 5.274796485900878906e-02 2.514238357543945312e-01 -3.810223564505577087e-02 -1.700150817632675171e-01 9.055610746145248413e-02 -9.758404642343521118e-02 -4.697060212492942810e-02 5.232199653983116150e-02 -2.999884076416492462e-02 3.318544030189514160e-01
3.777285218238830566e-01 2.404687553644180298e-01 -3.248428702354431152e-01 5.569602549076080322e-02 -3.672366589307785034e-02 -1.339250504970550537e-01 1.545211821794509888e-01 2.095905877649784088e-02 3.206337615847587585e-02 1.865185052156448364e-01 -1.062455102801322937e-01 -5.507264658808708191e-02 2.022563107311725616e-02 7.005128264427185059e-02 1.167191341519355774e-01 -1.977621391415596008e-02 -1.769382953643798828e-01 9.432618506252765656e-03 7.619904726743698120e-02 1.591029465198516846e-01 2.427534610033035278e-01 -3.261780440807342529e-01 2.542225718498229980e-01 7.146742939949035645e-02 1.350141465663909912e-01 -3.809302449226379395e-01 -4.196268692612648010e-02 -1.543933302164077759e-01 6.701792031526565552e-02 2.869544625282287598e-01 -1.044642552733421326e-02 -6.594575196504592896e-02
4.086048007011413574e-01 -1.632350683212280273e-01 -1.523326486349105835e-01 -2.752869762480258942e-02 2.460957318544387817e-02 6.187560409307479858e-02 1.539521068334579468e-01 1.675670742988586426e-01 -1.400873363018035889e-01 1.780550032854080200e-01 -1.955621540546417236e-01 1.378698498010635376e-01 2.202566564083099365e-01 2.315462939441204071e-02 5.316138640046119690e-02 -8.843626081943511963e-02 2.152219116687774658e-01 1.965399086475372314e-01 2.068384438753128052e-01 -1.786128580570220947e-01 -1.313182860612869263e-01 -2.152448892593383789e-01 -1.682008504867553711e-01 -2.872144281864166260e-01 -9.779976308345794678e-02 4.879178106784820557e-02 1.738560944795608521e-01 -2.655460238456726074e-01 3.116421401500701904e-01 8.977072685956954956e-02 6.244670972228050232e-02 4.674870148301124573e-02
2.989762127399444580e-01 2.041257768869400024e-01 -4.066706299781799316e-01 7.664744555950164795e-02 -1.067534312605857849e-01 7.040352374315261841e-02 1.205994561314582825e-01 2.085234411060810089e-02 -8.210214227437973022e-02 2.152253985404968262e-01 -1.361682116985321045e-01 -2.278934568166732788e-01 1.817785203456878662e-02 2.317130565643310547e-02 -1.059298664331436157e-01 -7.064143568277359009e-02 3.238368034362792969e-02 9.081182628870010376e-02 2.380277812480926514e-01 -3.155133128166198730e-01 2.050347030162811279e-01 2.422125078737735748e-02 6.000073254108428955e-02 5.431070178747177124e-02 -1.473607420921325684e-01 2.301586866378784180e-01 1.086714416742324829e-01 1.487929970026016235e-01 -8.900463581085205078e-02 1.739521324634552002e-01 3.399494290351867676e-01 2.206324487924575806e-01
3.246434926986694336e-01 2.909801155328750610e-02 -2.819750308990478516e-01 -2.947416214738041162e-04 2.570904195308685303e-01 6.882543116807937622e-02 1.222955584526062012e-01 3.822702169418334961e-01 -2.182446718215942383e-01 1.257983148097991943e-01 -1.851946860551834106e-01 2.101804465055465698e-01 6.427432596683502197e-02 7.080650329589843750e-02 8.905845880508422852e-02 -1.435382217168807983e-01 1.010885909199714661e-01 1.342715602368116379e-02 1.118588373064994812e-01 -2.011967077851295471e-02 -1.253396389074623585e-03 -2.034366428852081299e-01 -3.006968796253204346e-01 -1.502278894186019897e-01 -2.695549428462982178e-01 -1.466225981712341309e-01 7.204593718051910400e-02 -2.281383126974105835e-01 -2.892067469656467438e-02 7.158026844263076782e-02 1.901533454656600952e-01 1.775300651788711548e-01
5.687870085239410400e-02 4.415547940880060196e-03 -5.757980421185493469e-02 2.708703652024269104e-02 1.895669102668762207e-01 2.310562878847122192e-02 1.261937171220779419e-01 4.766637384891510010e-01 -4.261417686939239502e-02 5.370388273149728775e-03 1.544733196496963501e-01 -3.157872557640075684e-01 -6.286580860614776611e-02 1.662022806704044342e-02 -3.940283507108688354e-02 1.410405784845352173e-01 7.031005620956420898e-02 1.349544376134872437e-01 3.101397752761840820e-01 6.847066432237625122e-02 -1.662645339965820312e-01 -3.366654515266418457e-01 1.155677810311317444e-01 9.520824998617172241e-02 -7.459433376789093018e-02 9.470174461603164673e-02 6.827265024185180664e-02 -3.163872361183166504e-01 1.311915367841720581e-01 -5.275251343846321106e-02 3.591523766517639160e-01 7.920323312282562256e-02
-2.728960663080215454e-02 3.521440178155899048e-02 -2.797148227691650391e-01 3.867585211992263794e-02 6.313125044107437134e-02 3.045327067375183105e-01 9.125486761331558228e-02 2.183534950017929077e-01 2.034562230110168457e-01 -9.241572767496109009e-02 -1.543327718973159790e-01 -1.781270802021026611e-01 3.774260580539703369e-01 2.605081796646118164e-01 8.918007463216781616e-02 -1.799470037221908569e-01 3.347111120820045471e-02 -8.494145423173904419e-02 4.809704050421714783e-02 3.352718055248260498e-02 2.009749114513397217e-01 -1.269385218620300293e-01 -8.084280043840408325e-02 9.796421229839324951e-02 -1.308319866657257080e-01 -2.992987632751464844e-01 -1.396862696856260300e-02 -1.198988556861877441e-01 1.908082365989685059e-01 3.358113467693328857e-01 4.587960615754127502e-02 2.290338873863220215e-01
2.019394338130950928e-01 -6.634771078824996948e-02 -1.412747949361801147e-01 1.710739135742187500e-01 7.051563262939453125e-02 -3.375482559204101562e-02 2.463919818401336670e-01 3.173935413360595703e-01 6.310269236564636230e-02 1.647348143160343170e-02 1.084270700812339783e-01 -2.780146151781082153e-02 2.701265215873718262e-01 -9.225649386644363403e-02 -1.508904807269573212e-02 -3.237181007862091064e-01 1.945418268442153931e-01 2.897547371685504913e-02 -6.747962534427642822e-02 2.946372330188751221e-01 -2.574696540832519531e-01 -1.907566785812377930e-01 3.239321410655975342e-01 1.061988025903701782e-01 1.648510694503784180e-01 -2.568327784538269043e-01 9.337322413921356201e-02 4.761394485831260681e-02 6.625436991453170776e-02 4.951479658484458923e-02 2.621990740299224854e-01 7.808280736207962036e-02
1.617987602949142456e-01 -1.567854881286621094e-01 -1.889175623655319214e-01 7.297223061323165894e-02 -3.482747077941894531e-01 -8.681931346654891968e-02 2.288695275783538818e-01 1.634160578250885010e-01 -1.029516682028770447e-01 1.051388159394264221e-01 -1.545530110597610474e-01 6.892444938421249390e-02 -1.334916651248931885e-01 8.242037892341613770e-02 1.044218242168426514e-01 -3.726274147629737854e-02 -7.046582549810409546e-02 2.649471461772918701e-01 3.454052805900573730e-01 -5.498384684324264526e-02 -2.867222726345062256e-01 -2.588307857513427734e-01 3.685889840126037598e-01 2.830196358263492584e-02 1.756772547960281372e-01 -1.806160062551498413e-02 1.877084672451019287e-01 -2.091342024505138397e-02 -1.672078669071197510e-02 1.817177236080169678e-01 -3.603857755661010742e-02 1.682181358337402344e-01
1.396600306034088135e-01 -2.451967000961303711e-01 -3.245734274387359619e-01 9.567554295063018799e-02 -2.780392393469810486e-02 2.373719066381454468e-01 2.490192353725433350e-01 3.674759566783905029e-01 -1.567002236843109131e-01 1.409023255109786987e-01 -2.573314309120178223e-01 -6.039200723171234131e-02 -3.337458148598670959e-02 -9.372639469802379608e-03 2.946213185787200928e-01 6.985451281070709229e-02 -3.083967790007591248e-02 -8.480509743094444275e-03 1.503004133701324463e-01 2.242754101753234863e-01 -6.405646353960037231e-02 -2.320708632469177246e-01 8.971193432807922363e-02 -9.283558279275894165e-02 -4.272136464715003967e-02 -3.354632258415222168e-01 -1.002487391233444214e-01 4.031738638877868652e-02 -2.256323844194412231e-01 8.784102648496627808e-02 8.502071350812911987e-02 6.415675580501556396e-02
3.001855313777923584e-01 5.597004666924476624e-02 -1.453013718128204346e-01 4.784489050507545471e-02 -1.804739534854888916e-01 3.223117440938949585e-02 1.108289435505867004e-01 3.077061101794242859e-02 -1.565665565431118011e-02 -1.870507746934890747e-01 1.663360446691513062e-01 -1.504612565040588379e-01 1.572095751762390137e-01 1.104619577527046204e-01 2.069382965564727783e-01 3.747001662850379944e-02 1.031104102730751038e-01 -5.876745656132698059e-02 1.791181229054927826e-02 3.871985897421836853e-02 -1.140973810106515884e-02 -3.484447002410888672e-01 7.198423147201538086e-02 1.151679381728172302e-01 -3.482558727264404297e-01 -2.029432803392410278e-01 3.748807311058044434e-02 -8.096689730882644653e-02 1.037377938628196716e-01 1.257879436016082764e-01 1.735693961381912231e-01 5.355342030525207520e-01
2.570292353630065918e-01 -3.197670727968215942e-02 -1.898572593927383423e-01 -4.850868601351976395e-03 2.920071966946125031e-02 1.952471435070037842e-01 -1.113661304116249084e-01 2.999465763568878174e-01 -1.528535336256027222e-01 -2.201865799725055695e-02 -8.395887911319732666e-02 -1.511346995830535889e-01 -1.028345003724098206e-01 -2.347760796546936035e-01 -3.651105165481567383e-01 7.112690061330795288e-02 -1.230459138751029968e-01 1.972550712525844574e-02 3.938878774642944336e-01 -1.425869017839431763e-01 -2.725488841533660889e-01 -2.392839491367340088e-01 1.481628566980361938e-01 3.046452812850475311e-02 -1.374825537204742432e-01 -1.703058481216430664e-01 1.206716969609260559e-01 7.605434395372867584e-03 7.591286301612854004e-02 1.968370974063873291e-01 -3.418107703328132629e-02 2.099320143461227417e-01
1.373180001974105835e-01 -1.455690525472164154e-02 -3.732233941555023193e-01 -2.018684148788452148e-01 -3.532547056674957275e-01 7.190886884927749634e-03 -1.050109714269638062e-01 9.970612823963165283e-02 1.322018504142761230e-01 -1.700464785099029541e-01 9.820645302534103394e-02 -2.248509526252746582e-01 3.552480833604931831e-03 -3.467654436826705933e-02 -1.135831624269485474e-01 1.015922278165817261e-01 1.359191536903381348e-01 -2.579371817409992218e-02 1.254663616418838501e-01 7.974281907081604004e-02 6.805840134620666504e-02 -2.294822335243225098e-01 1.230854541063308716e-01 -1.327039599418640137e-01 6.891038734465837479e-03 -4.085578918457031250e-01 1.299799084663391113e-01 6.127458438277244568e-02 2.627943158149719238e-01 1.741868406534194946e-01 2.582468688488006592e-01 1.975830793380737305e-01
4.056052267551422119e-01 2.488479614257812500e-01 -2.449708580970764160e-01 1.474943011999130249e-02 -1.718242652714252472e-02 -9.957113862037658691e-02 2.727914042770862579e-02 2.158638536930084229e-01 1.154250502586364746e-01 -4.707529023289680481e-02 -6.425864249467849731e-02 -1.731945276260375977e-01 -1.882299184799194336e-01 -2.560834400355815887e-02 1.769763678312301636e-01 -9.820260107517242432e-02 5.024327337741851807e-02 6.066850572824478149e-02 1.782975941896438599e-01 -2.657278180122375488e-01 2.529233992099761963e-01 -1.926452666521072388e-01 1.774029582738876343e-01 -1.132898777723312378e-02 -8.643812686204910278e-02 1.575271636247634888e-01 -6.553240120410919189e-03 6.583960354328155518e-02 -6.459189206361770630e-02 3.304907381534576416e-01 3.701918125152587891e-01 2.595206908881664276e-02
1.756044924259185791e-01 3.773398697376251221e-02 -3.362319990992546082e-02 3.341325744986534119e-02 1.110936403274536133e-01 9.184120595455169678e-02 -1.082850024104118347e-01 1.933798938989639282e-01 -2.136273309588432312e-02 1.707611680030822754e-01 1.381401866674423218e-01 -6.875573657453060150e-03 -1.027035936713218689e-01 2.634437382221221924e-02 3.299003466963768005e-02 -2.010584026575088501e-01 3.209929764270782471e-01 1.595811247825622559e-01 3.202646374702453613e-01 1.043633818626403809e-01 1.923061013221740723e-01 -2.502729296684265137e-01 1.730349473655223846e-02 1.010461151599884033e-01 1.210813000798225403e-01 -2.636150121688842773e-01 4.849444031715393066e-01 -2.063453644514083862e-01 -1.023829206824302673e-01 8.667448163032531738e-02 8.690248429775238037e-02 2.335643470287322998e-01
8.521968126296997070e-02 -4.377097263932228088e-02 -2.115515917539596558e-01 -3.952302783727645874e-02 -8.300757408142089844e-02 3.500224649906158447e-01 1.101557016372680664e-01 3.221768438816070557e-01 2.177997119724750519e-02 3.393736779689788818e-01 1.266833841800689697e-01 -6.083097308874130249e-02 3.602041602134704590e-01 2.723407559096813202e-02 -5.916742235422134399e-02 -1.142479628324508667e-01 -8.770349621772766113e-02 1.394393146038055420e-01 -3.335747495293617249e-02 -1.070970445871353149e-01 3.143156766891479492e-01 -2.178194671869277954e-01 1.731628030538558960e-01 9.372542798519134521e-02 -7.276467233896255493e-02 -1.606634557247161865e-01 -1.466593742370605469e-01 2.087606191635131836e-01 1.249250397086143494e-02 1.906979084014892578e-01 -2.128426730632781982e-01 1.182324662804603577e-01
2.717104852199554443e-01 2.522359192371368408e-01 -3.442471325397491455e-01 1.944569945335388184e-01 -5.771093815565109253e-02 7.873613387346267700e-02 2.254773676395416260e-01 7.407736033201217651e-02 -9.351465106010437012e-02 5.647314712405204773e-02 -1.362649649381637573e-01 -8.676799386739730835e-02 8.778513222932815552e-02 -1.209644079208374023e-01 7.346950471401214600e-02 -2.631346136331558228e-02 2.027591504156589508e-02 1.710676550865173340e-01 2.812112569808959961e-01 -4.018215239048004150e-01 1.237196028232574463e-01 4.392911866307258606e-02 -2.744220755994319916e-02 9.024193510413169861e-03 -5.308035016059875488e-02 2.370815277099609375e-01 9.902484714984893799e-02 -1.648129373788833618e-01 1.684105843305587769e-01 2.043590843677520752e-01 3.254617452621459961e-01 1.165453717112541199e-01
1.138040125370025635e-01 2.641660273075103760e-01 -3.611230254173278809e-01 1.280768364667892456e-01 -1.712030619382858276e-01 -8.533659577369689941e-02 4.660322889685630798e-02 3.359165489673614502e-01 -8.524345606565475464e-02 -1.541840732097625732e-01 1.635979115962982178e-01 1.033870130777359009e-01 6.580688804388046265e-02 1.866569966077804565e-01 -1.268167495727539062e-01 -1.463403999805450439e-01 -2.363594174385070801e-01 5.591316521167755127e-02 1.976560801267623901e-01 -4.569352138787508011e-03 -3.550895676016807556e-02 -2.536779455840587616e-02 4.284643232822418213e-01 5.525543168187141418e-02 2.660132944583892822e-01 -5.674378946423530579e-02 1.807704716920852661e-01 5.383210629224777222e-02 8.567585051059722900e-02 1.818535476922988892e-01 1.766817569732666016e-01 7.667314261198043823e-02
2.507065236568450928e-01 -3.168077766895294189e-01 9.531680494546890259e-02 2.850237488746643066e-01 -1.395859271287918091e-01 4.863421618938446045e-02 1.748995780944824219e-01 1.451205313205718994e-01 2.153020203113555908e-01 2.461156547069549561e-01 -1.954561620950698853e-01 -7.515156269073486328e-02 1.060572043061256409e-01 -8.241539448499679565e-02 5.382749065756797791e-02 -2.337034642696380615e-01 -1.286623477935791016e-01 1.356945037841796875e-01 1.072378307580947876e-01 1.145502552390098572e-01 9.411900490522384644e-02 -8.069341629743576050e-02 1.429237425327301025e-01 -5.518681928515434265e-02 -4.845108091831207275e-02 -2.536804378032684326e-01 -1.766954362392425537e-01 -7.520924508571624756e-02 -1.917446255683898926e-01 2.820579409599304199e-01 -4.628114774823188782e-02 3.551717698574066162e-01
1.781474351882934570e-01 1.619737222790718079e-02 -2.393397688865661621e-01 -5.944870039820671082e-02 6.979382038116455078e-02 1.086984947323799133e-01 7.701108604669570923e-02 6.068037152290344238e-01 1.146792545914649963e-01 2.511806190013885498e-01 2.334970682859420776e-01 2.926290407776832581e-02 2.704041898250579834e-01 -6.651961803436279297e-02 -1.906570643186569214e-01 -1.348451822996139526e-01 3.258434683084487915e-02 7.473204750567674637e-04 -1.899503916501998901e-02 -1.441612094640731812e-01 2.789798974990844727e-01 -1.615687161684036255e-01 6.603547930717468262e-02 6.511490792036056519e-02 -7.017013430595397949e-02 -1.204372495412826538e-01 -8.957272768020629883e-02 1.730245351791381836e-01 -4.999263584613800049e-02 1.588248908519744873e-01 -1.523917019367218018e-01 9.787996113300323486e-02
2.488736659288406372e-01 -3.656804934144020081e-02 -2.133788913488388062e-01 6.682246178388595581e-02 8.325755596160888672e-02 1.437176913022994995e-01 -3.770630061626434326e-02 2.202125787734985352e-01 8.721270412206649780e-02 -1.270375698804855347e-01 1.182655617594718933e-01 -1.661993265151977539e-01 -4.084103554487228394e-02 -1.995106637477874756e-01 -1.910666227340698242e-01 -1.182287111878395081e-01 -4.088531062006950378e-02 3.059188723564147949e-01 -5.780016258358955383e-02 -2.558642327785491943e-01 -1.254797875881195068e-01 -4.813912212848663330e-01 1.338606327772140503e-01 -1.331886202096939087e-01 -1.686209738254547119e-01 -3.495908081531524658e-01 -1.266073319129645824e-03 -1.530315279960632324e-01 -9.023360162973403931e-02 -7.992933690547943115e-02 -2.202670089900493622e-02 1.250106096267700195e-01
1.837527155876159668e-01 -2.427702546119689941e-01 -2.598853111267089844e-01 7.364176958799362183e-02 -3.058225288987159729e-02 -1.420308351516723633e-01 8.132493495941162109e-02 4.854540154337882996e-02 -1.829705387353897095e-01 2.961336374282836914e-01 -2.470251023769378662e-01 -1.056377962231636047e-01 2.669165730476379395e-01 6.198283657431602478e-02 -1.957749426364898682e-01 -2.183437198400497437e-01 -2.077397145330905914e-02 1.396765559911727905e-01 9.565705806016921997e-02 4.528095200657844543e-02 -1.901627928018569946e-01 -2.769262790679931641e-01 1.634844690561294556e-01 1.327310204505920410e-01 -2.210492640733718872e-01 -9.535012394189834595e-02 3.441092073917388916e-01 -2.117684632539749146e-01 4.655675217509269714e-02 1.546816974878311157e-01 -1.788409799337387085e-02 1.176923662424087524e-01
3.038424067199230194e-02 -3.910762071609497070e-01 -2.354968786239624023e-01 -7.383045554161071777e-02 -2.619477733969688416e-02 1.704597026109695435e-01 -1.915820688009262085e-01 2.837276458740234375e-01 -4.888634011149406433e-02 2.842644453048706055e-01 2.068445384502410889e-01 -2.736332416534423828e-01 -6.476487964391708374e-02 -7.817741483449935913e-02 -5.738358572125434875e-02 1.616794802248477936e-02 6.377977784723043442e-03 2.839510142803192139e-01 8.807884901762008667e-02 1.161742135882377625e-01 8.496507257223129272e-02 -1.446215659379959106e-01 1.583102941513061523e-01 -7.655275054275989532e-03 -2.903757989406585693e-01 3.431079909205436707e-02 1.219208464026451111e-01 -7.960207015275955200e-02 1.608867794275283813e-01 3.179858028888702393e-01 1.734441965818405151e-01 6.786094605922698975e-02
1.582686603069305420e-01 -1.183603629469871521e-01 -3.014612495899200439e-01 -6.292389333248138428e-02 -7.256950438022613525e-02 1.753924340009689331e-01 2.506104409694671631e-01 1.766069829463958740e-01 1.393086016178131104e-01 -1.196619421243667603e-01 -8.576044440269470215e-02 -1.512774527072906494e-01 2.503502964973449707e-01 4.284484982490539551e-01 1.951728463172912598e-01 -1.003119051456451416e-01 -4.032287001609802246e-02 -5.358969792723655701e-02 6.017699837684631348e-02 -5.158262699842453003e-02 6.217735633254051208e-02 -3.593307137489318848e-01 -1.470507085323333740e-01 9.046985208988189697e-02 -2.592902444303035736e-02 1.742827743291854858e-01 1.492906361818313599e-01 -2.005668878555297852e-01 -1.071248874068260193e-01 2.092489302158355713e-01 2.188608944416046143e-01 8.613672107458114624e-02
4.874800145626068115e-02 1.330720819532871246e-02 -1.697552949190139771e-01 -3.084710054099559784e-02 9.208500385284423828e-02 1.435864269733428955e-01 -8.732266724109649658e-02 9.174172580242156982e-02 -1.784286499023437500e-01 6.676959246397018433e-02 2.665167748928070068e-01 -2.362413555383682251e-01 8.083526790142059326e-02 -5.471441522240638733e-02 1.003394350409507751e-01 -2.934258580207824707e-01 2.577028572559356689e-01 1.908932179212570190e-01 2.990776300430297852e-01 1.888275295495986938e-01 1.087071076035499573e-01 -8.740317076444625854e-02 9.126861393451690674e-02 6.565110292285680771e-03 2.215548604726791382e-01 -1.784505248069763184e-01 4.160156548023223877e-01 -1.221341267228126526e-01 8.688642829656600952e-02 2.212430536746978760e-01 1.856649667024612427e-01 1.950349211692810059e-01
2.728813588619232178e-01 -5.809070542454719543e-02 -1.511629372835159302e-01 -2.127422988414764404e-01 -5.767075717449188232e-02 5.068682134151458740e-02 2.232791632413864136e-01 -1.419474482536315918e-01 -1.494465395808219910e-02 1.219560764729976654e-02 -8.513517677783966064e-02 -2.453243285417556763e-01 2.761394977569580078e-01 1.058970242738723755e-01 -4.399716854095458984e-02 4.026953503489494324e-02 9.864177554845809937e-02 2.860577106475830078e-01 7.596904039382934570e-02 -2.774459123611450195e-01 2.325012981891632080e-01 -1.477062702178955078e-01 2.219583243131637573e-01 -9.495543688535690308e-02 -9.732563793659210205e-02 -5.791896954178810120e-02 1.607896089553833008e-01 1.165622249245643616e-01 2.329008728265762329e-01 2.924823164939880371e-01 3.375360965728759766e-01 6.982973217964172363e-02
1.029360294342041016e-01 1.938160657882690430e-01 -5.191749334335327148e-01 5.357659235596656799e-02 -2.542513608932495117e-01 5.307832360267639160e-02 5.082758143544197083e-02 1.771740168333053589e-01 -2.356586419045925140e-02 -1.624438762664794922e-01 -2.890219353139400482e-02 2.245712131261825562e-01 1.805142015218734741e-01 -2.732753939926624298e-02 1.450464576482772827e-01 -1.631040871143341064e-01 9.987238794565200806e-02 9.774300456047058105e-02 2.148246318101882935e-01 1.600625924766063690e-02 1.113303899765014648e-01 -8.479357510805130005e-02 -1.516764909029006958e-01 2.293943464756011963e-01 1.104658246040344238e-01 -1.202580332756042480e-01 1.534878462553024292e-01 -1.803172379732131958e-01 2.215723097324371338e-01 3.428213596343994141e-01 7.572420686483383179e-02 5.068087950348854065e-02
2.224794356152415276e-03 1.610684394836425781e-02 -3.916648924350738525e-01 7.394083589315414429e-02 -2.311174757778644562e-02 2.479770630598068237e-01 -1.435186713933944702e-01 2.341591864824295044e-01 1.466855108737945557e-01 -1.401653606444597244e-02 -1.955603063106536865e-01 -2.881819605827331543e-01 9.804750978946685791e-02 2.196604311466217041e-01 2.809474244713783264e-02 -9.913134574890136719e-02 3.395973145961761475e-01 3.461262285709381104e-01 1.711621433496475220e-01 -2.842782530933618546e-03 1.003164425492286682e-01 -1.137119084596633911e-01 -9.842403233051300049e-02 1.943848878145217896e-01 -2.306126505136489868e-01 -1.415355205535888672e-01 -7.839496433734893799e-02 3.452766686677932739e-02 -2.235134243965148926e-01 8.845749497413635254e-02 1.091728284955024719e-01 -8.228705823421478271e-02
-1.078999228775501251e-02 -3.504315912723541260e-01 -4.162386953830718994e-01 3.077403642237186432e-02 8.609397709369659424e-02 6.739471107721328735e-02 1.759080439805984497e-01 1.240683794021606445e-01 -1.816984564065933228e-01 -9.616952389478683472e-02 1.303708255290985107e-01 -5.550016090273857117e-02 3.435878083109855652e-02 -2.429036423563957214e-02 -1.101928800344467163e-01 7.394932210445404053e-02 5.677308514714241028e-02 4.181037247180938721e-01 1.901300847530364990e-01 -1.505003683269023895e-02 -1.122611388564109802e-02 -3.082636594772338867e-01 2.100868672132492065e-01 1.681654304265975952e-01 2.201423346996307373e-01 -1.627359539270401001e-01 2.402118742465972900e-01 -3.216316178441047668e-02 -6.822994351387023926e-02 4.481077939271926880e-02 1.713036745786666870e-01 -1.058247908949851990e-01
1.981342583894729614e-01 -2.545874118804931641e-01 -1.642977446317672729e-01 -1.303108781576156616e-01 -5.425219237804412842e-02 1.147927269339561462e-01 2.053800076246261597e-01 5.138698220252990723e-01 1.591231226921081543e-01 3.588379919528961182e-02 1.809967011213302612e-01 -5.605664569884538651e-03 2.599450647830963135e-01 -1.710255742073059082e-01 -1.112706400454044342e-02 4.793410375714302063e-02 1.059767380356788635e-01 3.577117621898651123e-01 1.283847689628601074e-01 2.306428179144859314e-02 5.903643742203712463e-02 -2.356421351432800293e-01 8.807399123907089233e-02 -1.825351417064666748e-01 1.359298378229141235e-01 -3.744645044207572937e-02 1.882956624031066895e-01 -1.303547024726867676e-01 -8.022718131542205811e-02 -1.460394710302352905e-01 -1.072185188531875610e-01 -5.540136992931365967e-02
2.627089023590087891e-01 -1.843201071023941040e-01 -4.536509513854980469e-02 -3.623740375041961670e-01 -2.846465259790420532e-02 1.906333863735198975e-01 2.862773835659027100e-01 2.588048577308654785e-01 -7.461211830377578735e-02 6.951452698558568954e-03 -1.459003537893295288e-01 -1.713989488780498505e-02 3.930868804454803467e-01 2.343056201934814453e-01 6.663620471954345703e-02 -1.818695664405822754e-02 -7.337819039821624756e-02 -8.016686141490936279e-02 9.860888123512268066e-02 7.236869633197784424e-02 3.797881305217742920e-02 -2.123960256576538086e-01 -1.450470276176929474e-02 -2.887479402124881744e-02 -1.429481357336044312e-01 -3.283603787422180176e-01 1.231068521738052368e-01 -3.888404369354248047e-02 -3.339082747697830200e-02 2.166365385055541992e-01 2.416852414608001709e-01 1.020641326904296875e-01
1.986779868602752686e-01 -1.260031461715698242e-01 -2.199307233095169067e-01 -1.370567530393600464e-01 1.102234004065394402e-03 2.420816421508789062e-01 1.880023628473281860e-01 1.161214560270309448e-01 2.463394105434417725e-01 2.646323107182979584e-02 1.896243840456008911e-01 -2.867343090474605560e-02 -5.002657696604728699e-02 1.548685319721698761e-02 1.630099564790725708e-01 -2.521025836467742920e-01 -3.342223167419433594e-02 2.862909138202667236e-01 7.083348184823989868e-02 -3.984272852540016174e-02 -5.518719181418418884e-02 4.076893627643585205e-02 1.144121885299682617e-01 3.124954104423522949e-01 2.227648496627807617e-01 -3.073050379753112793e-01 2.696488499641418457e-01 7.477289438247680664e-02 3.912745416164398193e-02 1.618559658527374268e-01 3.505755662918090820e-01 -2.999810874462127686e-02
1.648240387439727783e-01 -7.619240134954452515e-02 -2.375971376895904541e-01 5.154384672641754150e-02 1.428796350955963135e-01 2.580659464001655579e-02 -1.490968763828277588e-01 1.787858158349990845e-01 2.022184729576110840e-01 8.819381892681121826e-02 -7.679550349712371826e-02 9.095770120620727539e-02 -8.832152187824249268e-02 -9.499949216842651367e-02 3.037391901016235352e-01 -2.260564640164375305e-02 1.616812646389007568e-01 1.673097014427185059e-01 6.358895450830459595e-02 3.471352532505989075e-02 2.890804111957550049e-01 -2.838454544544219971e-01 -6.124015897512435913e-02 3.443565368652343750e-01 -2.428413182497024536e-01 -3.483837246894836426e-01 -1.427620798349380493e-01 -2.577983438968658447e-01 1.368139833211898804e-01 1.681107133626937866e-01 -2.888176590204238892e-03 1.367924828082323074e-02
1.619772017002105713e-01 -5.877813789993524551e-03 -2.650973498821258545e-01 1.077125146985054016e-01 8.977033197879791260e-03 9.861155599355697632e-02 1.363990083336830139e-02 2.554555535316467285e-01 -2.368101775646209717e-01 4.271746054291725159e-02 -1.956359893083572388e-01 -1.628541946411132812e-01 -1.679339557886123657e-01 -2.490877211093902588e-01 -3.696544170379638672e-01 8.826880156993865967e-02 -3.840444982051849365e-02 -5.899792537093162537e-02 4.132030904293060303e-01 -7.015646249055862427e-02 -3.102460317313671112e-02 -2.371175289154052734e-01 2.142962962388992310e-01 -7.442923635244369507e-02 -1.531454473733901978e-01 -1.998981833457946777e-01 1.886090785264968872e-01 -1.563712656497955322e-01 4.936536774039268494e-02 1.762149855494499207e-02 -5.113257840275764465e-02 2.028703093528747559e-01
2.688906192779541016e-01 -2.620324119925498962e-02 -2.244582623243331909e-01 2.575148642063140869e-01 1.509716212749481201e-01 -2.052104473114013672e-01 2.189853489398956299e-01 2.692585587501525879e-01 -3.867440298199653625e-02 -8.663926273584365845e-03 4.188135266304016113e-03 -1.790164783596992493e-02 1.859458386898040771e-01 2.773967385292053223e-01 4.053344950079917908e-02 -4.348666965961456299e-02 -7.920147036202251911e-04 -1.572075635194778442e-01 1.276185661554336548e-01 1.172991618514060974e-01 -2.658603191375732422e-01 -1.632240116596221924e-01 1.777300089597702026e-01 1.296130120754241943e-01 2.177087664604187012e-01 -1.277621537446975708e-01 2.134457677602767944e-01 -2.188889831304550171e-01 -9.787454456090927124e-02 2.303369343280792236e-01 2.894908785820007324e-01 6.234453245997428894e-02
-1.020457409322261810e-02 7.013906538486480713e-02 -2.135218232870101929e-01 -6.605041027069091797e-02 -1.387294381856918335e-01 1.519944518804550171e-01 3.663063794374465942e-02 2.146012485027313232e-01 -5.874914675951004028e-02 1.477712392807006836e-01 -2.635547518730163574e-01 -6.452266871929168701e-02 8.170585334300994873e-02 5.626098811626434326e-02 1.212300732731819153e-01 -1.607161462306976318e-01 4.808702692389488220e-02 1.004788130521774292e-01 2.347317934036254883e-01 -2.058406472206115723e-01 -1.204900443553924561e-02 -3.406485021114349365e-01 1.526379883289337158e-01 2.849371731281280518e-01 2.254080772399902344e-01 -7.138799875974655151e-02 3.169831335544586182e-01 -1.091290712356567383e-01 4.230995774269104004e-01 3.649020567536354065e-02 -5.252072587609291077e-02 1.550848186016082764e-01
3.023109138011932373e-01 -2.701055109500885010e-01 -2.007464617490768433e-01 8.584293723106384277e-02 -8.485759049654006958e-02 2.052592933177947998e-01 5.464375019073486328e-02 -1.205493975430727005e-02 2.317142784595489502e-01 3.092178702354431152e-01 -2.500020861625671387e-01 -1.090830564498901367e-01 1.390624195337295532e-01 -1.226305291056632996e-01 -5.515700951218605042e-02 -1.974643021821975708e-01 -2.552871033549308777e-02 5.988542456179857254e-03 6.384499371051788330e-02 -1.150194779038429260e-01 -1.235880851745605469e-01 -3.936988711357116699e-01 1.355034708976745605e-01 8.626948297023773193e-02 6.616552919149398804e-02 -1.469560246914625168e-02 -2.530603297054767609e-02 -2.542849183082580566e-01 -1.731594502925872803e-01 -5.246065929532051086e-02 1.924023479223251343e-01 2.857994437217712402e-01
2.755732238292694092e-01 -2.863413989543914795e-01 -4.801085684448480606e-03 -4.830138757824897766e-02 1.347710490226745605e-01 1.081696748733520508e-01 6.777127832174301147e-02 2.148400992155075073e-01 -2.200468480587005615e-01 7.596270740032196045e-02 -7.179184257984161377e-02 -9.093505889177322388e-02 4.171071574091911316e-02 2.044643461704254150e-01 3.744748532772064209e-01 -3.112847208976745605e-01 -1.962874978780746460e-01 6.310391426086425781e-02 1.781641244888305664e-01 -3.149988874793052673e-02 1.000669598579406738e-01 -3.156083226203918457e-01 2.175684422254562378e-01 -1.032018195837736130e-02 -1.069928929209709167e-01 6.839407235383987427e-02 -1.899715214967727661e-01 -1.494649499654769897e-01 -5.315291881561279297e-02 1.527565717697143555e-01 2.743732631206512451e-01 5.004933848977088928e-02
1.546345502138137817e-01 -1.788496971130371094e-01 -2.806233465671539307e-01 6.642576307058334351e-02 1.540561765432357788e-01 2.454687654972076416e-01 -9.919230639934539795e-02 2.303968071937561035e-01 8.130788803100585938e-02 2.218400835990905762e-01 2.388835400342941284e-01 1.232210174202919006e-01 3.290535509586334229e-02 1.469930112361907959e-01 1.521826386451721191e-01 -2.970217168331146240e-02 3.736788406968116760e-02 3.127106726169586182e-01 1.538933664560317993e-01 -1.624692976474761963e-01 2.694486677646636963e-01 -1.159111037850379944e-01 1.422300636768341064e-01 -1.407796591520309448e-01 -7.614808529615402222e-02 -1.512092798948287964e-01 -1.826994121074676514e-02 2.345634065568447113e-02 -1.678641587495803833e-01 2.323946058750152588e-01 -5.467864871025085449e-02 3.862029016017913818e-01
2.020299285650253296e-01 1.817186921834945679e-01 -1.765700578689575195e-01 -8.639543503522872925e-02 1.319631747901439667e-02 1.328433007001876831e-01 1.020618230104446411e-01 8.381125330924987793e-02 1.682778298854827881e-01 -3.487634360790252686e-01 6.777222454547882080e-02 3.584601730108261108e-02 1.294283717870712280e-01 -1.221514418721199036e-01 5.457294359803199768e-02 -8.595754206180572510e-02 -1.856071352958679199e-01 -3.467911481857299805e-02 3.840742111206054688e-01 -7.898342609405517578e-02 2.065636217594146729e-01 -3.778792321681976318e-01 -3.184879198670387268e-02 1.339730918407440186e-01 2.408400923013687134e-01 -2.399270683526992798e-01 1.806395500898361206e-01 1.529844012111425400e-02 1.840918511152267456e-01 9.845928847789764404e-02 1.561618894338607788e-01 2.101311832666397095e-01
2.179320752620697021e-01 6.080674752593040466e-02 -3.987256586551666260e-01 1.009349897503852844e-01 9.611199051141738892e-02 1.014673635363578796e-01 -3.597356379032135010e-01 2.232149988412857056e-01 -8.465467952191829681e-03 -7.153363525867462158e-02 2.764384448528289795e-02 4.705166071653366089e-02 2.967266440391540527e-01 -6.623583287000656128e-02 -1.277326792478561401e-01 4.686607420444488525e-02 -1.955304760485887527e-03 1.995493918657302856e-01 1.620865613222122192e-01 1.663255542516708374e-01 -6.433754414319992065e-02 -2.055169045925140381e-01 1.296004951000213623e-01 3.445412516593933105e-01 -1.838255226612091064e-01 -2.579866945743560791e-01 1.359951030462980270e-02 1.536065638065338135e-01 1.229620426893234253e-01 9.160387516021728516e-02 7.693345844745635986e-02 1.804370284080505371e-01
2.912492752075195312e-01 -8.923895657062530518e-02 -2.797955870628356934e-01 1.577748805284500122e-01 -2.674846053123474121e-01 1.213936135172843933e-01 -4.815011098980903625e-02 2.894735038280487061e-01 1.345136612653732300e-01 2.313558571040630341e-02 2.031611092388629913e-02 1.312370300292968750e-01 2.390546947717666626e-01 -1.853410899639129639e-02 -1.070640757679939270e-01 1.608562096953392029e-02 -9.721799939870834351e-02 7.458022981882095337e-02 1.410664618015289307e-01 2.617093920707702637e-01 1.257948279380798340e-01 -2.502236664295196533e-01 2.028795182704925537e-01 2.365591824054718018e-01 -2.646872103214263916e-01 -2.825236618518829346e-01 -8.381023257970809937e-02 8.200387656688690186e-02 1.515534520149230957e-01 -3.420114144682884216e-02 1.369232535362243652e-01 2.016954571008682251e-01
5.191379040479660034e-02 1.262709945440292358e-01 -3.638085722923278809e-01 1.935075223445892334e-01 -2.256491184234619141e-01 -1.055075749754905701e-01 -4.212475032545626163e-04 1.710050553083419800e-01 -2.539124153554439545e-02 -4.438700526952743530e-02 -1.281403750181198120e-01 -9.664081037044525146e-02 4.620936140418052673e-02 -1.887422986328601837e-02 -1.509316544979810715e-02 1.675224453210830688e-01 2.330329120159149170e-01 2.492279559373855591e-02 4.343893527984619141e-01 1.500386744737625122e-01 1.385806649923324585e-01 -1.542928963899612427e-01 2.046940326690673828e-01 -1.178930699825286865e-01 1.471722573041915894e-01 -3.342328667640686035e-01 9.091803431510925293e-02 -5.358100309967994690e-02 1.774714589118957520e-01 2.539869248867034912e-01 1.128497496247291565e-01 -2.071705758571624756e-01
1.343341916799545288e-01 -2.888043522834777832e-01 -4.835817813873291016e-01 -6.978334486484527588e-02 1.793331503868103027e-01 1.766465455293655396e-01 7.371790707111358643e-03 3.795757591724395752e-01 -5.879564583301544189e-02 -1.395621448755264282e-01 1.163224056363105774e-01 9.093390405178070068e-02 1.504382342100143433e-01 -5.344481207430362701e-03 -6.540687289088964462e-03 2.421782538294792175e-02 3.881836310029029846e-03 8.525999635457992554e-02 2.263083755970001221e-01 8.549326658248901367e-02 -2.858597971498966217e-02 -1.406789720058441162e-01 1.917317360639572144e-01 1.104849800467491150e-01 1.269207596778869629e-01 -2.006296068429946899e-01 3.122461214661598206e-02 -3.432125151157379150e-01 9.377624839544296265e-02 -2.268383502960205078e-01 -3.378788754343986511e-02 1.113474592566490173e-01
3.651212453842163086e-01 1.461807042360305786e-01 -2.052169144153594971e-01 -3.013183176517486572e-01 6.406773626804351807e-02 -1.234950125217437744e-01 -4.547212645411491394e-02 2.816283702850341797e-01 8.272746950387954712e-02 9.137728065252304077e-02 2.498361617326736450e-01 -2.040715813636779785e-01 1.694417446851730347e-01 8.517682552337646484e-02 -4.072046652436256409e-02 -1.980596035718917847e-02 9.982521831989288330e-02 -4.602440167218446732e-03 2.166189402341842651e-01 -2.885695993900299072e-01 2.013356238603591919e-01 -1.645738929510116577e-01 2.170429229736328125e-01 1.751465499401092529e-01 6.484782695770263672e-02 -8.013457059860229492e-02 6.385008245706558228e-02 1.037361621856689453e-01 -1.536165364086627960e-02 2.577233314514160156e-01 1.037974059581756592e-01 -2.567433118820190430e-01
-3.887269645929336548e-02 1.627110540866851807e-01 -1.979113221168518066e-01 -1.550597101449966431e-01 -6.571178091689944267e-04 -1.201491989195346832e-02 2.164927273988723755e-01 4.294431507587432861e-01 -8.567326515913009644e-02 4.485970735549926758e-02 1.579428464174270630e-01 -2.813237607479095459e-01 5.307116359472274780e-02 3.468465059995651245e-02 -9.762382507324218750e-02 1.467961817979812622e-01 6.069014966487884521e-02 9.013764560222625732e-02 4.068281352519989014e-01 -4.455821961164474487e-02 -1.836272180080413818e-01 -2.680960893630981445e-01 2.286696061491966248e-02 1.239272505044937134e-01 -3.940443694591522217e-02 -2.451001703739166260e-01 1.789891868829727173e-01 -3.117729723453521729e-01 1.910279840230941772e-01 -2.108949795365333557e-02 -1.537248864769935608e-02 2.970484551042318344e-03
5.484404042363166809e-02 1.268986016511917114e-01 -4.390270411968231201e-01 1.816719770431518555e-01 -1.909112930297851562e-01 1.695129647850990295e-02 1.006642803549766541e-01 -1.712071336805820465e-02 -8.318289369344711304e-02 1.172806620597839355e-01 1.218741685152053833e-01 -1.167588457465171814e-01 -9.279733151197433472e-02 1.673483252525329590e-01 -1.403839141130447388e-01 -2.226169556379318237e-01 -9.442757815122604370e-02 2.906257808208465576e-01 4.290123879909515381e-01 3.872750699520111084e-02 3.569529205560684204e-02 -2.318144291639328003e-01 -2.867744676768779755e-02 -6.933140009641647339e-02 3.261501193046569824e-01 -9.517867863178253174e-02 7.272879034280776978e-02 -1.083591505885124207e-01 -8.495308458805084229e-02 2.272886335849761963e-01 1.480763554573059082e-01 9.768218733370304108e-03
1.009809672832489014e-01 4.499487206339836121e-02 -1.082633882761001587e-01 3.074796795845031738e-01 -1.138325035572052002e-01 1.600461155176162720e-01 1.079846620559692383e-01 3.248068094253540039e-01 3.299158513545989990e-01 -7.837910205125808716e-02 7.431961596012115479e-02 5.603413656353950500e-02 9.384294599294662476e-02 -2.005481421947479248e-01 1.780530810356140137e-01 1.213437542319297791e-01 5.916019156575202942e-02 3.687893971800804138e-02 2.558056414127349854e-01 -1.719054877758026123e-01 1.382124125957489014e-01 -1.336545944213867188e-01 7.224501669406890869e-02 1.826426237821578979e-01 3.253977000713348389e-01 -1.779395490884780884e-01 2.075940817594528198e-01 2.755188196897506714e-02 9.770456701517105103e-03 2.988170683383941650e-01 1.932631433010101318e-01 1.521395444869995117e-01
2.688750028610229492e-01 2.432448565959930420e-01 -8.815715461969375610e-02 1.004450693726539612e-01 1.384261623024940491e-02 2.822490632534027100e-01 -9.878304600715637207e-02 2.459814250469207764e-01 1.281369626522064209e-01 2.314286828041076660e-01 1.247770190238952637e-01 -1.421922892332077026e-01 9.478306770324707031e-02 -2.279185503721237183e-01 1.206973344087600708e-01 -2.213927358388900757e-01 -7.792121917009353638e-02 3.586661815643310547e-01 3.551850318908691406e-01 2.245141379535198212e-02 1.590548902750015259e-01 -3.817157819867134094e-02 -2.366467565298080444e-01 -3.537401556968688965e-02 -7.123073935508728027e-02 -1.334861814975738525e-01 -2.765898704528808594e-01 -1.373307779431343079e-02 9.076120704412460327e-02 -4.072837159037590027e-02 -5.142758414149284363e-02 1.130065396428108215e-01
3.684481605887413025e-02 -1.034090295433998108e-01 -1.124790906906127930e-01 1.562332659959793091e-01 -7.251856476068496704e-02 2.300639748573303223e-01 -1.165267527103424072e-01 3.927601277828216553e-01 4.359743371605873108e-02 1.593605875968933105e-01 -9.212146699428558350e-02 -3.942959383130073547e-02 -1.555034816265106201e-01 1.261512748897075653e-02 -2.103785797953605652e-02 -6.130457040853798389e-04 1.783041507005691528e-01 4.547982811927795410e-01 4.041841998696327209e-02 1.751224845647811890e-01 9.005520492792129517e-02 -2.468197494745254517e-01 5.507558584213256836e-02 3.089918196201324463e-01 5.376825109124183655e-02 -2.758032977581024170e-01 -5.208488553762435913e-02 2.698313444852828979e-02 3.184839338064193726e-02 2.371902763843536377e-01 1.408208161592483521e-01 2.544844150543212891e-01
2.231179624795913696e-01 -1.164892688393592834e-01 -1.149829477071762085e-01 6.280882656574249268e-02 -1.237367913126945496e-01 -3.402059897780418396e-02 -7.987894862890243530e-02 2.123326659202575684e-01 2.362520247697830200e-02 -6.986124813556671143e-02 -2.771903015673160553e-02 -1.962574422359466553e-01 -7.260647416114807129e-02 -6.427916884422302246e-02 1.886305212974548340e-01 -3.926333039999008179e-03 1.597367376089096069e-01 3.260310366749763489e-02 2.400642484426498413e-01 1.469359965994954109e-03 -2.065980285406112671e-01 -1.290842294692993164e-01 1.183105185627937317e-01 6.030363216996192932e-02 -3.784018456935882568e-01 -5.797047913074493408e-02 -2.980180457234382629e-02 -1.187359318137168884e-01 -1.188988536596298218e-01 2.294180840253829956e-01 3.838568329811096191e-01 4.743231236934661865e-01
4.268411099910736084e-01 1.430598497390747070e-01 -4.609266221523284912e-01 1.430065482854843140e-01 -3.766769915819168091e-02 7.248034328222274780e-02 9.066145122051239014e-02 1.522518694400787354e-01 9.734710305929183960e-02 -7.205900549888610840e-02 1.835208386182785034e-01 -2.806734442710876465e-01 1.025485098361968994e-01 -1.325813382863998413e-01 -1.011673063039779663e-01 2.782707214355468750e-01 8.117414079606533051e-03 -5.145319923758506775e-02 1.988007575273513794e-01 -2.163036316633224487e-01 1.418148726224899292e-01 -1.764132678508758545e-01 -6.266137957572937012e-02 1.672784239053726196e-02 -4.435928910970687866e-02 -9.940228611230850220e-02 1.965114474296569824e-01 -1.061997190117835999e-02 6.290335953235626221e-02 2.573034763336181641e-01 1.342964619398117065e-01 1.539153605699539185e-02
-1.784084886312484741e-01 -2.711832523345947266e-01 -2.837969362735748291e-01 8.748823404312133789e-02 -5.318121984601020813e-02 1.193225458264350891e-01 1.738167926669120789e-02 1.465040892362594604e-01 7.727805059403181076e-03 2.725238204002380371e-01 -1.450693458318710327e-01 -1.524515300989151001e-01 2.206122279167175293e-01 2.427754253149032593e-01 2.884804010391235352e-01 -3.415482044219970703e-01 7.476720958948135376e-02 9.922236204147338867e-02 2.389450371265411377e-01 8.876978419721126556e-03 -4.660212621092796326e-02 -2.833593487739562988e-01 1.266670227050781250e-01 1.192395910620689392e-01 3.798428550362586975e-02 9.546546638011932373e-02 2.951794266700744629e-01 -1.370126754045486450e-01 9.791121631860733032e-02 6.285840272903442383e-02 1.550640612840652466e-01 4.608914256095886230e-02
3.590926826000213623e-01 2.533737421035766602e-01 -3.480786383152008057e-01 7.703699171543121338e-02 1.431287452578544617e-02 4.879978299140930176e-02 3.331775665283203125e-01 1.175750717520713806e-01 -4.264903068542480469e-02 9.720056504011154175e-02 -1.584463268518447876e-01 -1.551706194877624512e-01 6.767705082893371582e-02 -1.243492141366004944e-01 8.137518912553787231e-02 -9.483759291470050812e-03 3.507632389664649963e-02 1.661642193794250488e-01 1.266617178916931152e-01 -3.357757329940795898e-01 2.877472937107086182e-01 -1.790914312005043030e-02 1.065599545836448669e-01 -3.859117999672889709e-02 -3.242050856351852417e-02 1.206353381276130676e-01 -2.613421902060508728e-02 -1.227247435599565506e-02 1.677981019020080566e-01 1.811496913433074951e-01 3.321537971496582031e-01 1.543060541152954102e-01
1.236875131726264954e-01 6.910644471645355225e-02 -1.857719123363494873e-01 7.401288300752639771e-02 3.919621184468269348e-02 1.199006140232086182e-01 -1.320752054452896118e-01 1.787514537572860718e-01 -6.974737346172332764e-02 -6.262982636690139771e-02 -1.311076134443283081e-01 -2.704047560691833496e-01 -1.109156310558319092e-01 -2.799494266510009766e-01 -3.749637603759765625e-01 -7.358171790838241577e-02 -6.463003158569335938e-02 8.000542223453521729e-02 5.246786475181579590e-01 -2.095230109989643097e-02 -1.156204715371131897e-01 -1.753234714269638062e-01 -3.220496326684951782e-02 -7.703450974076986313e-03 -2.260056585073471069e-01 -2.098677754402160645e-01 9.215552359819412231e-02 -2.071920782327651978e-01 -2.596892975270748138e-02 9.402853250503540039e-02 1.973261535167694092e-01 1.110943853855133057e-01
3.503392040729522705e-01 -7.378012686967849731e-02 -1.193497776985168457e-01 8.334073238074779510e-03 3.919424861669540405e-02 2.692646682262420654e-01 -3.208847343921661377e-02 3.066890239715576172e-01 2.904476225376129150e-01 1.069044172763824463e-01 -1.957599967718124390e-01 1.652331352233886719e-01 -1.208753064274787903e-01 -5.760071799159049988e-02 -2.639444768428802490e-01 6.614506710320711136e-03 2.688505649566650391e-01 1.721049696207046509e-01 4.714498668909072876e-02 1.482140123844146729e-01 1.256515085697174072e-01 -6.749632209539413452e-02 2.100708931684494019e-01 -5.005386844277381897e-02 -8.291202783584594727e-02 -3.550638258457183838e-01 2.553351521492004395e-01 -9.197254478931427002e-02 -6.659203022718429565e-02 2.635229565203189850e-02 1.710033416748046875e-01 7.270049303770065308e-02
3.967261910438537598e-01 5.046164989471435547e-02 -2.411541789770126343e-01 -2.479388713836669922e-01 -1.973550319671630859e-01 1.176777854561805725e-01 1.652723401784896851e-01 2.346570193767547607e-01 3.724842891097068787e-02 -4.690280929207801819e-02 -6.589107215404510498e-02 -3.195831552147865295e-02 1.122044473886489868e-01 -5.122957006096839905e-02 -1.071953400969505310e-02 -1.085412427783012390e-01 5.883512087166309357e-03 1.589401215314865112e-01 5.516628175973892212e-02 -3.234722018241882324e-01 2.662366032600402832e-01 -2.164172381162643433e-02 2.729904055595397949e-01 -1.394176483154296875e-01 -2.757468521595001221e-01 4.944853112101554871e-02 2.455116659402847290e-01 9.712920337915420532e-02 7.479722797870635986e-02 8.989077061414718628e-02 2.945146560668945312e-01 4.801441729068756104e-02
4.272848367691040039e-01 1.189685426652431488e-02 8.997123688459396362e-02 -5.712931603193283081e-02 5.839877575635910034e-02 2.317258864641189575e-01 5.056322365999221802e-02 3.486317992210388184e-01 1.083764284849166870e-01 -7.836775481700897217e-02 -5.892870202660560608e-02 -8.827566355466842651e-02 -9.808765724301338196e-03 -6.748635321855545044e-02 7.183997426182031631e-03 -3.979030549526214600e-01 9.239576756954193115e-02 1.763522326946258545e-01 7.618734240531921387e-02 1.467182338237762451e-01 -2.034475505352020264e-01 -2.009355127811431885e-01 2.903499901294708252e-01 2.393332570791244507e-01 1.880134455859661102e-02 -1.651045382022857666e-01 2.075574733316898346e-02 3.871602565050125122e-02 1.858595758676528931e-01 2.323618680238723755e-01 -1.297563612461090088e-01 8.547344058752059937e-02
1.510701924562454224e-01 -2.229683846235275269e-01 -7.268185913562774658e-02 1.679760031402111053e-02 -3.243645280599594116e-02 3.242324590682983398e-01 2.253682464361190796e-01 2.056823819875717163e-01 -2.243846058845520020e-01 9.958333522081375122e-02 -1.469147205352783203e-01 -1.764438599348068237e-01 2.054629921913146973e-01 1.678857207298278809e-01 8.156491070985794067e-02 1.616435348987579346e-01 2.201801910996437073e-02 2.332886122167110443e-02 1.633426249027252197e-01 -4.505038261413574219e-02 -1.024619415402412415e-01 -2.879932224750518799e-01 2.164011448621749878e-01 -2.088597416877746582e-01 5.067759379744529724e-02 -9.583633393049240112e-02 -6.136992573738098145e-02 -7.782309502363204956e-02 -3.615610301494598389e-01 2.246648371219635010e-01 2.190293669700622559e-01 2.051332592964172363e-01
2.827802002429962158e-01 -8.111243695020675659e-02 -2.011958360671997070e-01 -2.387342303991317749e-01 6.908056139945983887e-02 1.045300289988517761e-01 6.954426318407058716e-02 1.480183601379394531e-01 -2.136782407760620117e-01 1.720929890871047974e-01 -3.500780165195465088e-01 2.094984799623489380e-02 1.734854094684123993e-02 2.175052016973495483e-01 2.189043909311294556e-01 -1.947706788778305054e-01 1.672132760286331177e-01 2.310219705104827881e-01 1.240517795085906982e-01 1.153295710682868958e-01 1.742623373866081238e-02 -3.052847683429718018e-01 1.682613603770732880e-02 5.509720742702484131e-02 -6.726390868425369263e-02 5.218077078461647034e-02 -1.081711202859878540e-01 -6.530643440783023834e-03 -2.394142597913742065e-01 1.831582486629486084e-01 3.330893814563751221e-01 1.189855709671974182e-01
1.930329799652099609e-01 -1.794731318950653076e-01 -2.796920537948608398e-01 -5.255939438939094543e-02 -2.522608637809753418e-01 -6.164221093058586121e-02 6.840311735868453979e-02 2.875138223171234131e-01 1.969661414623260498e-01 -6.285645812749862671e-02 1.173028945922851562e-01 2.136349380016326904e-01 3.921472132205963135e-01 -1.499282568693161011e-01 -1.363160759210586548e-01 -2.364112623035907745e-02 7.865193486213684082e-02 -1.021679788827896118e-01 1.439208388328552246e-01 1.537382304668426514e-01 3.889730945229530334e-02 -6.613399833440780640e-02 1.172155737876892090e-01 -7.864549756050109863e-02 -1.469537913799285889e-01 -2.540383934974670410e-01 7.954771816730499268e-02 -3.221617043018341064e-01 1.564078181982040405e-01 1.949027180671691895e-01 2.047622352838516235e-01 9.901759028434753418e-02
2.498643547296524048e-01 -2.352208644151687622e-01 -1.975328177213668823e-01 -1.274451315402984619e-01 5.518040806055068970e-02 -1.781379133462905884e-01 -6.540224701166152954e-02 3.943084180355072021e-01 -1.709067970514297485e-01 2.083751559257507324e-01 -2.831530570983886719e-01 -3.153532445430755615e-01 3.252281621098518372e-02 3.118213452398777008e-02 2.048024386167526245e-01 -1.195992678403854370e-01 -1.639835387468338013e-01 -4.290398210287094116e-02 2.597970068454742432e-01 -7.050836831331253052e-02 7.838643342256546021e-02 -1.275316625833511353e-01 -2.241132967174053192e-02 -8.849124610424041748e-02 -9.393560886383056641e-02 -8.913443423807621002e-03 -2.243256419897079468e-01 1.273215711116790771e-01 -9.956010617315769196e-03 2.961956262588500977e-01 1.549392789602279663e-01 5.195981264114379883e-02
3.196184039115905762e-01 -5.171624571084976196e-02 -8.698187768459320068e-02 6.993686407804489136e-02 2.253353595733642578e-01 1.788296103477478027e-01 7.127231359481811523e-02 5.308791995048522949e-01 -1.699702292680740356e-01 1.160608604550361633e-02 -1.012166365981101990e-01 2.617081254720687866e-02 2.424193024635314941e-01 1.725209318101406097e-02 2.070290446281433105e-01 1.607836782932281494e-01 2.098012864589691162e-01 1.504530459642410278e-01 1.962697356939315796e-01 2.237959802150726318e-01 1.877564638853073120e-01 -1.500226408243179321e-01 6.899533327668905258e-03 -9.891889244318008423e-02 -4.248858988285064697e-02 -1.352656334638595581e-01 -4.017938673496246338e-02 6.204926967620849609e-02 2.592954039573669434e-01 -1.394315212965011597e-01 8.266974240541458130e-02 5.818355828523635864e-02
1.978551894426345825e-01 9.737591608427464962e-04 -1.214559096843004227e-02 -2.579137682914733887e-01 -2.683858275413513184e-01 -1.178027465939521790e-01 1.355290114879608154e-01 1.865475624799728394e-01 -1.650626063346862793e-01 9.521090984344482422e-02 -2.772367186844348907e-02 -6.402427703142166138e-02 7.274709641933441162e-02 -2.621507085859775543e-02 -7.004994153976440430e-02 -1.109195277094841003e-01 1.691675633192062378e-01 1.619244664907455444e-01 5.486069992184638977e-02 -3.407217860221862793e-01 3.125772476196289062e-01 -8.486710488796234131e-02 3.218164145946502686e-01 7.772390730679035187e-03 -3.271104302257299423e-03 2.051866985857486725e-02 1.496850550174713135e-01 3.233515471220016479e-02 -5.309691280126571655e-02 1.672628223896026611e-01 4.023613929748535156e-01 3.028129637241363525e-01
6.384272128343582153e-02 3.760840371251106262e-02 -1.891928315162658691e-01 4.459424316883087158e-02 -3.620622307062149048e-02 2.980330400168895721e-02 -6.464965641498565674e-02 3.551934063434600830e-01 1.113241612911224365e-01 -1.698230206966400146e-01 -3.583281487226486206e-02 -2.129197269678115845e-01 -5.599153414368629456e-02 1.020849216729402542e-02 -3.322169184684753418e-01 4.971119761466979980e-02 -3.998298570513725281e-02 1.542259603738784790e-01 3.901664912700653076e-01 -1.642703860998153687e-01 -1.709154546260833740e-01 -3.280058503150939941e-01 -5.509964376688003540e-02 -2.367007918655872345e-02 -2.229002267122268677e-01 -2.380773425102233887e-01 3.259895741939544678e-02 -2.655578851699829102e-01 -1.268968582153320312e-01 2.371655255556106567e-01 2.235943265259265900e-02 1.564015597105026245e-01
3.791652321815490723e-01 -2.175217270851135254e-01 -4.771712422370910645e-02 2.139800600707530975e-02 -4.133341833949089050e-02 2.823771834373474121e-01 -1.291359364986419678e-01 1.338675469160079956e-01 -4.448013752698898315e-02 2.922591269016265869e-01 -2.472098171710968018e-02 -1.674088686704635620e-01 1.028613280504941940e-02 -1.164872795343399048e-01 -2.168137729167938232e-01 3.372415201738476753e-03 3.012164235115051270e-01 6.135661527514457703e-02 2.205096483230590820e-01 6.011110171675682068e-02 5.761379748582839966e-02 -2.586287558078765869e-01 1.825636923313140869e-01 -6.643679738044738770e-02 -8.607923239469528198e-02 -3.117987215518951416e-01 3.563591837882995605e-02 2.369332611560821533e-01 7.103588432073593140e-02 -1.757905334234237671e-01 2.177359163761138916e-01 1.154888570308685303e-01
2.652724385261535645e-01 3.898011147975921631e-02 2.370564080774784088e-02 1.582232536748051643e-03 7.492888718843460083e-02 2.058186978101730347e-01 -1.594390869140625000e-01 1.550228595733642578e-01 -1.362989097833633423e-01 1.445653885602951050e-01 2.840839028358459473e-01 -2.614361643791198730e-01 1.599282026290893555e-01 -1.464474853128194809e-02 1.459187865257263184e-01 -1.832305639982223511e-01 3.079784512519836426e-01 1.735723763704299927e-01 8.987505733966827393e-02 1.683043241500854492e-01 2.658044733107089996e-02 -2.395714819431304932e-01 1.124096438288688660e-01 -4.141771793365478516e-02 2.351713776588439941e-01 -3.591574728488922119e-01 3.015294075012207031e-01 -4.594386368989944458e-02 3.609588136896491051e-03 9.983087331056594849e-02 1.283406913280487061e-01 1.526970863342285156e-01
9.419357031583786011e-02 8.905798196792602539e-02 -3.308769762516021729e-01 2.256379090249538422e-02 1.259352266788482666e-01 8.471676707267761230e-02 9.615611284971237183e-02 3.004023432731628418e-01 -2.350582554936408997e-02 2.803374230861663818e-01 6.068885698914527893e-02 2.692576646804809570e-01 -5.555192008614540100e-02 1.063609123229980469e-01 2.947195172309875488e-01 -1.072210818529129028e-01 5.575241521000862122e-02 3.057116568088531494e-01 1.568930596113204956e-01 -5.302958562970161438e-02 1.987144201993942261e-01 -6.364513188600540161e-02 2.315088808536529541e-01 9.453726559877395630e-02 4.244738817214965820e-02 -3.823866248130798340e-01 4.231097549200057983e-02 1.515517085790634155e-01 -1.807690113782882690e-01 4.660442098975181580e-02 7.727485895156860352e-02 1.973239928483963013e-01
1.267704069614410400e-01 -7.924976199865341187e-02 -1.086704060435295105e-01 2.915201783180236816e-01 2.544858455657958984e-01 -2.838133871555328369e-01 1.009425222873687744e-01 2.891072928905487061e-01 2.067449539899826050e-01 -6.085311993956565857e-02 -1.353123486042022705e-01 -3.179450035095214844e-01 2.008604854345321655e-01 -9.613547590561211109e-04 -1.837351545691490173e-02 -3.583517298102378845e-02 5.049355328083038330e-03 6.683078408241271973e-02 8.925736695528030396e-02 2.372919619083404541e-01 9.078446775674819946e-02 -2.135109901428222656e-01 1.306008994579315186e-01 2.184201404452323914e-02 -1.273105889558792114e-01 -2.341753095388412476e-01 1.205614954233169556e-01 -5.868544057011604309e-02 3.902687877416610718e-02 1.123707517981529236e-01 2.189001291990280151e-01 3.778039813041687012e-01
2.558085620403289795e-01 7.743084430694580078e-02 -1.199750080704689026e-01 7.007248699665069580e-02 1.236384641379117966e-02 -1.263024806976318359e-01 6.057740747928619385e-02 7.680715620517730713e-02 4.602240025997161865e-02 1.239361613988876343e-01 2.553831040859222412e-01 -2.664157003164291382e-02 -4.105509817600250244e-02 1.312980242073535919e-02 -2.389847859740257263e-02 -1.630255766212940216e-02 2.434834241867065430e-01 -1.092269942164421082e-01 3.872972726821899414e-01 9.074474126100540161e-02 3.216701745986938477e-01 -1.687793731689453125e-01 1.277980208396911621e-02 4.501334428787231445e-01 5.470544844865798950e-02 5.146602541208267212e-02 8.242682367563247681e-02 -9.288486838340759277e-02 -2.054023295640945435e-01 2.822870314121246338e-01 2.651669681072235107e-01 1.415692418813705444e-01
1.881655305624008179e-01 -2.628848887979984283e-02 -2.462630569934844971e-01 -2.437365800142288208e-02 1.334457248449325562e-01 1.246555894613265991e-01 -4.727559909224510193e-02 3.243115246295928955e-01 1.319011449813842773e-01 2.649921178817749023e-01 -1.964841783046722412e-01 1.850075423717498779e-01 6.070281565189361572e-02 -3.833483532071113586e-02 -1.597266085445880890e-02 1.753097400069236755e-02 2.241938188672065735e-02 5.124235153198242188e-01 9.043257683515548706e-02 -1.063137874007225037e-01 2.447321116924285889e-01 1.130787190049886703e-02 1.258276849985122681e-01 -3.270516172051429749e-02 9.454605728387832642e-02 -1.735516488552093506e-01 9.821814298629760742e-02 1.442051678895950317e-01 -2.879888713359832764e-01 2.074437439441680908e-01 8.746447414159774780e-02 1.820088326930999756e-01
1.734332591295242310e-01 -1.553930789232254028e-01 -1.612987220287322998e-01 7.028852403163909912e-02 -3.610172122716903687e-02 -5.860287323594093323e-02 1.802046000957489014e-01 3.374508619308471680e-01 1.256436854600906372e-01 1.984816491603851318e-01 3.533053994178771973e-01 -1.223131716251373291e-01 2.384743839502334595e-01 1.221041530370712280e-01 -1.123588159680366516e-01 -3.811996430158615112e-02 2.374509125947952271e-01 3.264355957508087158e-01 9.660465270280838013e-02 -5.746462265960872173e-04 -1.318233925849199295e-02 -3.007412552833557129e-01 -7.570683211088180542e-02 6.111818552017211914e-02 8.266536891460418701e-02 -1.140339747071266174e-01 -6.460057944059371948e-02 8.144541829824447632e-02 2.235067039728164673e-01 3.179805278778076172e-01 -1.530290693044662476e-01 -7.360381633043289185e-02
2.384630441665649414e-01 -1.056881174445152283e-01 -1.455431282520294189e-01 -6.424143165349960327e-02 2.728038653731346130e-02 2.833148539066314697e-01 2.093974053859710693e-01 8.079442381858825684e-02 1.263371109962463379e-02 1.658875644207000732e-01 9.074547886848449707e-02 1.275902986526489258e-01 4.473739117383956909e-02 7.183565944433212280e-02 7.928796857595443726e-02 -2.918869554996490479e-01 -1.695504039525985718e-01 1.106013804674148560e-01 2.058059871196746826e-01 -1.924104094505310059e-01 -1.016712412238121033e-01 -7.405515294522047043e-03 -7.392486184835433960e-02 2.752153277397155762e-01 2.003984600305557251e-01 -2.781368494033813477e-01 3.420764207839965820e-01 5.003659054636955261e-02 -8.122745901346206665e-02 2.746721208095550537e-01 2.977550923824310303e-01 6.878857314586639404e-02
4.911133944988250732e-01 1.366541683673858643e-01 -7.098955661058425903e-02 -6.381169892847537994e-03 -1.525189131498336792e-01 -4.914845898747444153e-02 9.924027323722839355e-02 2.977061569690704346e-01 3.579413592815399170e-01 4.718300700187683105e-02 -1.316504478454589844e-01 1.995558738708496094e-01 2.543342113494873047e-01 -5.280156806111335754e-02 5.913374479860067368e-03 -1.798566281795501709e-01 1.994068324565887451e-01 7.607242465019226074e-02 2.307924926280975342e-01 5.178648605942726135e-02 2.115558274090290070e-02 -1.597809195518493652e-01 1.270703822374343872e-01 3.424460887908935547e-01 -1.792318969964981079e-01 1.769661530852317810e-02 7.741989195346832275e-02 6.692431867122650146e-02 1.656590588390827179e-02 2.276232698932290077e-03 -5.133268982172012329e-02 -1.297023594379425049e-01
1.775209903717041016e-01 -8.073174208402633667e-02 -2.087940424680709839e-01 -2.626677416265010834e-02 -3.151687979698181152e-01 2.857099100947380066e-02 3.556791692972183228e-02 4.227689504623413086e-01 6.137716025114059448e-02 1.400079131126403809e-01 3.484316542744636536e-02 9.219833463430404663e-02 2.467686384916305542e-01 -6.436914205551147461e-02 1.188105121254920959e-01 -1.681117713451385498e-02 4.236702993512153625e-02 -3.930529952049255371e-02 1.769737154245376587e-01 2.964462637901306152e-01 -5.257852375507354736e-02 -8.347663283348083496e-02 -7.555419206619262695e-02 5.763716995716094971e-03 -1.987976729869842529e-01 -1.962075382471084595e-01 -3.898144513368606567e-02 -3.627661168575286865e-01 2.375479787588119507e-02 3.608533143997192383e-01 1.631413996219635010e-01 1.359086781740188599e-01
3.772151097655296326e-02 1.147166043519973755e-01 -2.293207645416259766e-01 -3.100883448496460915e-03 -2.435698062181472778e-01 3.062184751033782959e-01 1.442943662405014038e-01 1.352629512548446655e-01 -2.431877255439758301e-01 -6.591471284627914429e-02 3.719379007816314697e-02 -8.959719538688659668e-02 2.257058620452880859e-01 9.205922484397888184e-02 3.559887111186981201e-01 -1.660021692514419556e-01 -1.570943742990493774e-01 1.440864801406860352e-01 1.830729991197586060e-01 1.105315312743186951e-01 -6.101256981492042542e-02 -2.090812474489212036e-01 3.172810971736907959e-01 -9.211210906505584717e-02 5.702640488743782043e-02 -1.545972377061843872e-01 -3.820773959159851074e-02 1.801562011241912842e-01 1.584553122520446777e-01 2.378737032413482666e-01 1.909563243389129639e-01 1.643815487623214722e-01
4.161081612110137939e-01 -1.930799894034862518e-02 -1.741038709878921509e-01 8.906734734773635864e-02 -3.789956867694854736e-02 -8.109022676944732666e-02 1.372859906405210495e-02 2.417965978384017944e-01 5.662800371646881104e-02 -2.100328207015991211e-01 1.476282775402069092e-01 -6.640650331974029541e-03 -7.205945998430252075e-02 -1.414705812931060791e-02 9.531166404485702515e-02 -8.627244830131530762e-02 -4.986449144780635834e-03 3.772334009408950806e-02 1.572225391864776611e-01 1.906625926494598389e-01 1.977430097758769989e-02 6.141131743788719177e-02 8.934404700994491577e-02 -1.265705749392509460e-02 -4.039019942283630371e-01 -2.997157536447048187e-02 1.821270436048507690e-01 -3.883762285113334656e-02 -1.930356174707412720e-01 2.063502669334411621e-01 3.794681429862976074e-01 3.648485541343688965e-01
5.581257864832878113e-02 -1.570509225130081177e-01 -1.248959898948669434e-01 9.815205819904804230e-03 -1.091769263148307800e-01 1.998104751110076904e-01 -3.097115457057952881e-02 1.520675569772720337e-01 1.820441037416458130e-01 1.175196394324302673e-01 -7.706573605537414551e-02 -2.435242980718612671e-01 3.979738801717758179e-02 -2.075269967317581177e-01 -1.345621049404144287e-01 -2.823261916637420654e-01 1.511648297309875488e-01 1.358352452516555786e-01 7.244156301021575928e-02 -2.429069578647613525e-01 -2.323259785771369934e-02 -2.955795526504516602e-01 9.807477891445159912e-02 -1.358411312103271484e-01 -3.678151369094848633e-01 -4.330638051033020020e-01 4.184815660119056702e-02 -1.157574728131294250e-01 1.035855859518051147e-01 3.669523075222969055e-02 -1.235632598400115967e-01 1.976791471242904663e-01
4.666718840599060059e-02 -6.280492991209030151e-02 -1.867529302835464478e-01 -5.835187807679176331e-02 -6.407220661640167236e-02 2.301135510206222534e-01 2.293528169393539429e-01 1.313663423061370850e-01 -5.535644292831420898e-02 1.356374770402908325e-01 -1.688987910747528076e-01 8.937042951583862305e-02 -1.813877075910568237e-01 1.769230514764785767e-01 3.289149999618530273e-01 -1.033978909254074097e-01 2.434645965695381165e-02 3.951165378093719482e-01 2.072824984788894653e-01 -1.687666326761245728e-01 1.254919320344924927e-01 -1.045279130339622498e-01 2.743107676506042480e-01 -9.512764215469360352e-02 -9.038356691598892212e-02 -2.726791203022003174e-01 -9.893000125885009766e-02 -3.136268258094787598e-01 4.991387203335762024e-02 7.726706564426422119e-02 -6.193991750478744507e-02 2.133668214082717896e-01
3.690497875213623047e-01 -7.227529585361480713e-02 1.171078532934188843e-02 -3.621727228164672852e-02 -2.724745571613311768e-01 6.634179502725601196e-02 1.632237434387207031e-02 2.876101434230804443e-01 1.988676041364669800e-01 6.872820109128952026e-02 -2.485870569944381714e-01 1.009937301278114319e-01 3.366212844848632812e-01 -1.059425845742225647e-01 1.957220584154129028e-01 -2.307485975325107574e-02 1.839021146297454834e-01 1.497843563556671143e-01 4.347826540470123291e-01 4.839427396655082703e-02 7.272005826234817505e-02 -1.949092000722885132e-01 1.138626933097839355e-01 1.526944488286972046e-01 -1.061430573463439941e-01 3.856843337416648865e-02 3.758218884468078613e-02 2.526443600654602051e-01 -4.509494826197624207e-02 -6.740418821573257446e-02 -5.488077178597450256e-02 -3.286670893430709839e-02
9.834891557693481445e-02 -1.159029603004455566e-01 -2.321941852569580078e-01 -7.968083024024963379e-02 1.344543397426605225e-01 2.627871930599212646e-01 -1.001486703753471375e-01 2.151154130697250366e-01 2.236810624599456787e-01 1.895934492349624634e-01 -2.305595725774765015e-01 1.593479663133621216e-01 5.054724961519241333e-02 1.197059974074363708e-01 -2.040614932775497437e-01 -4.589379951357841492e-02 1.406387537717819214e-01 3.001495003700256348e-01 1.951112896203994751e-01 8.788435161113739014e-02 4.178506135940551758e-02 -3.288383036851882935e-02 5.866863206028938293e-02 4.588232561945915222e-02 -3.543775528669357300e-02 -4.637150764465332031e-01 1.764848530292510986e-01 -7.445287704467773438e-02 -1.588559895753860474e-01 -3.737743943929672241e-02 3.221727907657623291e-01 2.429607510566711426e-02
3.414755463600158691e-01 1.200496777892112732e-02 -4.124343693256378174e-01 8.821001648902893066e-02 1.089332029223442078e-01 6.223203148692846298e-03 1.561399549245834351e-01 2.937271595001220703e-01 -2.857958152890205383e-02 6.312996894121170044e-02 -2.149248123168945312e-01 -2.942985892295837402e-01 2.598544657230377197e-01 -1.447531431913375854e-01 9.325880557298660278e-02 -8.839961141347885132e-02 -9.256493300199508667e-02 -6.380563601851463318e-03 1.857996135950088501e-01 8.564019948244094849e-02 -1.172963082790374756e-01 -1.435719877481460571e-01 8.944839239120483398e-02 -4.664920270442962646e-02 -1.853147000074386597e-01 1.526056975126266479e-01 1.897800131700932980e-03 1.793727278709411621e-01 2.189675420522689819e-01 1.547882854938507080e-01 1.080530211329460144e-01 2.679692208766937256e-01
1.680658161640167236e-01 2.057258933782577515e-01 -2.411619424819946289e-01 1.544328629970550537e-01 -1.557407975196838379e-01 1.029516570270061493e-03 -8.953387290239334106e-02 1.530642062425613403e-01 1.309485882520675659e-01 -8.770034462213516235e-02 8.197117596864700317e-03 -4.448855295777320862e-02 5.981422215700149536e-02 9.513494372367858887e-02 1.114301458001136780e-01 2.084276452660560608e-02 -6.190640106797218323e-02 -3.150130808353424072e-02 3.587490320205688477e-01 2.854355261661112309e-04 2.922044396400451660e-01 -2.693727314472198486e-01 1.508492678403854370e-01 2.501052320003509521e-01 9.764244407415390015e-02 -2.631985843181610107e-01 3.152239918708801270e-01 1.423062980175018311e-01 2.280640751123428345e-01 2.431427836418151855e-01 2.273631840944290161e-01 3.642670810222625732e-02
2.240201532840728760e-01 1.549882590770721436e-01 -3.468635678291320801e-01 4.316747561097145081e-02 -5.715381354093551636e-02 1.453853696584701538e-01 1.696504503488540649e-01 1.425720602273941040e-01 2.263234928250312805e-02 5.036912113428115845e-02 -9.305878728628158569e-02 -2.580053210258483887e-01 1.609695553779602051e-01 -1.167019084095954895e-01 4.272154718637466431e-02 -4.749068245291709900e-02 -5.045219510793685913e-02 2.342486679553985596e-01 7.932977378368377686e-02 -3.288780748844146729e-01 3.289261758327484131e-01 -3.179533034563064575e-02 -2.517665037885308266e-03 -2.787354961037635803e-02 -1.058473289012908936e-01 2.117726653814315796e-01 5.312244221568107605e-02 7.904265820980072021e-02 -4.471845552325248718e-02 3.332013189792633057e-01 3.600008189678192139e-01 1.364349573850631714e-01
3.695951700210571289e-01 -1.167826652526855469e-01 -1.616123765707015991e-01 2.082438915967941284e-01 -2.475672215223312378e-01 -8.150501549243927002e-02 -6.519883871078491211e-02 2.402722686529159546e-01 -5.885200574994087219e-02 -1.637722551822662354e-01 6.392557919025421143e-02 -2.604331970214843750e-01 -2.102100756019353867e-03 2.001759558916091919e-01 1.220431402325630188e-01 -1.364422440528869629e-01 2.061589211225509644e-01 1.286844313144683838e-01 5.631720647215843201e-02 5.951533466577529907e-02 -1.689777374267578125e-01 -2.400559559464454651e-02 5.096974968910217285e-02 -4.636151716113090515e-02 -3.099734485149383545e-01 -1.714112311601638794e-01 9.405187517404556274e-02 -7.906507700681686401e-02 -8.503579348325729370e-02 1.255981475114822388e-01 2.088848054409027100e-01 4.095447659492492676e-01
1.694496721029281616e-02 -2.796961963176727295e-01 -1.682544052600860596e-01 -3.245260939002037048e-02 -2.626142799854278564e-01 1.429226994514465332e-02 -1.600009761750698090e-02 2.642745673656463623e-01 5.554028600454330444e-02 1.281992942094802856e-01 -1.160892173647880554e-01 -4.023037105798721313e-02 1.042931824922561646e-01 2.198634594678878784e-01 2.137383669614791870e-01 -2.680357098579406738e-01 -1.943364739418029785e-02 3.316143155097961426e-01 1.454167217016220093e-01 -1.231496706604957581e-01 5.409330595284700394e-03 -4.303502738475799561e-01 1.754892319440841675e-01 5.812091752886772156e-02 1.706563979387283325e-01 -2.670893259346485138e-02 1.663404889404773712e-02 -3.128739893436431885e-01 2.748055756092071533e-02 -9.986950457096099854e-02 1.765863448381423950e-01 7.426367700099945068e-02
2.767907083034515381e-01 3.219456970691680908e-01 -3.170587718486785889e-01 1.408340185880661011e-01 3.270000219345092773e-02 5.142871662974357605e-02 3.521158397197723389e-01 1.318558603525161743e-01 1.606069318950176239e-02 -2.584462985396385193e-02 -1.267314553260803223e-01 -2.824111096560955048e-02 8.798744529485702515e-02 -1.090241596102714539e-01 5.215207114815711975e-02 -5.035166814923286438e-02 2.061355160549283028e-03 1.305077373981475830e-01 2.945455908775329590e-01 -3.153997361660003662e-01 1.271185129880905151e-01 -5.520108714699745178e-02 3.848582506179809570e-02 1.313282698392868042e-01 -1.630122512578964233e-01 1.920261681079864502e-01 -6.194996461272239685e-02 -8.853083103895187378e-02 5.972155556082725525e-02 1.309486329555511475e-01 4.075624942779541016e-01 9.206028282642364502e-02
1.641957014799118042e-01 -5.305488407611846924e-02 -1.786888986825942993e-01 -5.458218976855278015e-03 -1.064331308007240295e-01 6.504691392183303833e-02 2.260262817144393921e-01 3.247133642435073853e-02 -5.352537333965301514e-02 8.201041072607040405e-02 -1.421873867511749268e-01 -3.582179844379425049e-01 5.333290249109268188e-02 1.134415715932846069e-01 1.467442810535430908e-01 -1.978547424077987671e-01 -1.055707409977912903e-01 4.402356222271919250e-02 8.354136347770690918e-02 -3.119064681231975555e-02 -1.961401998996734619e-01 -2.207260429859161377e-01 -8.239351212978363037e-02 3.149342238903045654e-01 5.819694697856903076e-02 -2.151311747729778290e-02 2.826286554336547852e-01 1.466449350118637085e-01 2.410198152065277100e-01 3.513860702514648438e-01 2.274848371744155884e-01 2.886141240596771240e-01
8.301035314798355103e-02 3.828021883964538574e-02 -4.303574264049530029e-01 -2.269384264945983887e-02 3.773900866508483887e-01 -7.162307202816009521e-02 1.580243855714797974e-01 9.982769936323165894e-02 1.159850582480430603e-01 -9.958059340715408325e-02 -9.162918478250503540e-02 -2.444488704204559326e-01 2.884619235992431641e-01 -3.381066396832466125e-02 2.232755422592163086e-01 -8.874683082103729248e-02 -1.121198385953903198e-01 1.096500828862190247e-02 2.091644704341888428e-01 1.106586605310440063e-01 -5.013111978769302368e-02 -6.630717217922210693e-02 1.839775741100311279e-01 6.213965639472007751e-02 -1.231187283992767334e-01 -1.185485422611236572e-01 4.179619997739791870e-02 -1.000618487596511841e-01 9.003903716802597046e-03 3.151796460151672363e-01 1.370556801557540894e-01 3.425632715225219727e-01
3.863877952098846436e-01 3.580525051802396774e-03 -3.249218761920928955e-01 -7.673263549804687500e-02 1.842468082904815674e-01 9.651973843574523926e-02 -3.308597952127456665e-02 1.137632727622985840e-01 2.241877615451812744e-01 9.609341621398925781e-02 -3.945460170507431030e-02 -7.618991285562515259e-02 -6.167513132095336914e-02 -6.361840665340423584e-02 -2.204417735338211060e-01 2.094840854406356812e-01 1.413363814353942871e-01 2.050585597753524780e-01 -1.078604813665151596e-02 2.100067287683486938e-01 -6.133951619267463684e-02 -1.586315333843231201e-01 1.852634400129318237e-01 -1.180677935481071472e-01 -5.381658300757408142e-02 -3.572099208831787109e-01 -1.382526010274887085e-01 -2.333801612257957458e-02 1.180571243166923523e-01 3.232335150241851807e-01 8.619880676269531250e-02 2.351813465356826782e-01
3.054361343383789062e-01 -2.268306724727153778e-02 -2.449117451906204224e-01 1.229257229715585709e-02 2.798753976821899414e-01 -1.350758075714111328e-01 9.178122133016586304e-02 2.481514215469360352e-01 3.115332499146461487e-02 1.416639611124992371e-02 -3.261965811252593994e-01 -3.666622638702392578e-01 1.860350817441940308e-01 5.898358672857284546e-02 -8.563533425331115723e-02 -2.451176792383193970e-01 2.403641585260629654e-03 -4.288760945200920105e-02 6.195725873112678528e-02 1.328650861978530884e-02 -3.547089546918869019e-02 -3.204250931739807129e-01 4.574033990502357483e-02 -6.109751388430595398e-02 -3.631358221173286438e-02 -1.070333831012248993e-02 8.036699146032333374e-02 1.150398701429367065e-01 5.625303462147712708e-02 2.329830527305603027e-01 8.923695981502532959e-02 3.602930605411529541e-01
2.272794395685195923e-01 1.167751476168632507e-01 -3.200255334377288818e-02 -2.883298136293888092e-02 9.477222710847854614e-02 1.895425096154212952e-02 4.707089066505432129e-02 1.514872163534164429e-01 -1.515885349363088608e-02 9.246274828910827637e-02 3.031570315361022949e-01 -2.596125602722167969e-01 -5.614763870835304260e-02 -8.793073892593383789e-02 3.502616658806800842e-02 -1.183004304766654968e-01 2.636281847953796387e-01 5.892302840948104858e-02 2.913850545883178711e-01 -1.120611876249313354e-01 3.129394054412841797e-01 -3.168556094169616699e-01 -1.441761013120412827e-02 -8.521992713212966919e-03 2.695969641208648682e-01 -2.386518567800521851e-01 1.216483637690544128e-01 1.051028892397880554e-01 2.122150547802448273e-02 3.540773987770080566e-01 2.203326672315597534e-01 7.256336510181427002e-02
1.290245354175567627e-02 -5.323891714215278625e-02 -2.247033119201660156e-01 -2.657588757574558258e-02 7.385702431201934814e-02 1.142366603016853333e-01 3.837834596633911133e-01 1.919631510972976685e-01 2.028341293334960938e-01 -2.876077778637409210e-02 1.184272617101669312e-01 -3.049166798591613770e-01 1.532810330390930176e-01 1.063623279333114624e-01 1.738207489252090454e-01 -1.213599070906639099e-01 -2.678532004356384277e-01 -2.105384021997451782e-01 6.425115466117858887e-02 -1.685913801193237305e-01 -1.211148803122341633e-03 1.663414835929870605e-01 -4.573265090584754944e-02 2.748822271823883057e-01 -8.610443212091922760e-03 -1.312885284423828125e-01 -2.288558147847652435e-02 -1.692910343408584595e-01 1.050583198666572571e-01 3.339445888996124268e-01 2.920071780681610107e-01 7.857926934957504272e-02
1.546849845908582211e-03 -5.565893277525901794e-02 -3.137100338935852051e-01 -2.153723388910293579e-01 1.604457050561904907e-01 -1.895363777875900269e-01 3.934004008769989014e-01 1.928757317364215851e-02 -7.894407212734222412e-02 -4.144819825887680054e-02 6.463315337896347046e-02 -1.470850259065628052e-01 2.616265118122100830e-01 -1.506050825119018555e-01 1.130821779370307922e-01 -9.294900298118591309e-02 6.671024113893508911e-02 6.004938483238220215e-02 1.974268406629562378e-01 7.121593505144119263e-02 5.381767824292182922e-02 -2.111999541521072388e-01 3.311967551708221436e-01 2.067563980817794800e-01 -1.216129511594772339e-01 -9.443514794111251831e-02 -1.630822196602821350e-02 -7.561271544545888901e-03 1.127821281552314758e-01 4.755247384309768677e-02 1.341118128038942814e-03 4.448804259300231934e-01
-7.162894308567047119e-02 2.288230927661061287e-03 -3.096475601196289062e-01 4.320723004639148712e-03 -1.222164034843444824e-01 -6.353738903999328613e-02 -1.183933243155479431e-01 3.869918286800384521e-01 -7.267354428768157959e-02 -2.560468912124633789e-01 8.696012943983078003e-02 1.439782083034515381e-01 2.047348916530609131e-01 -1.246621906757354736e-01 1.738661825656890869e-01 -2.500514388084411621e-01 -9.827706217765808105e-02 9.159792959690093994e-02 3.112548291683197021e-01 -4.223932325839996338e-02 2.697111107409000397e-02 -2.655698657035827637e-01 1.261613816022872925e-01 -8.127699792385101318e-02 6.780271977186203003e-02 -1.895653307437896729e-01 2.083010412752628326e-02 -1.910829842090606689e-01 2.604139447212219238e-01 3.088877499103546143e-01 -9.489075164310634136e-04 1.251732707023620605e-01
4.946275353431701660e-01 -1.448719650506973267e-01 -7.784989429637789726e-04 -2.149190381169319153e-02 2.028602361679077148e-01 -2.704724855720996857e-02 1.630517244338989258e-01 1.446525156497955322e-01 -5.158934369683265686e-02 3.359995409846305847e-02 -3.903952538967132568e-01 -1.349880248308181763e-01 1.791608780622482300e-01 4.407700896263122559e-02 7.937066256999969482e-02 -1.601154208183288574e-01 -4.726314544677734375e-02 -4.397347196936607361e-02 2.013584524393081665e-01 -1.556013897061347961e-02 -2.318225800991058350e-01 -3.662449717521667480e-01 2.730038389563560486e-02 -1.027782075107097626e-02 -5.099723860621452332e-02 -5.673047155141830444e-02 1.020516008138656616e-01 6.470718234777450562e-02 9.340979903936386108e-02 1.735288351774215698e-01 1.796541959047317505e-01 2.808625996112823486e-01
1.415086090564727783e-01 -1.900833845138549805e-01 -1.048961654305458069e-01 -2.535953819751739502e-01 -7.580833137035369873e-02 1.591549217700958252e-01 9.746110439300537109e-02 3.749357759952545166e-01 1.990446746349334717e-01 1.776375025510787964e-01 1.714662015438079834e-01 1.844316720962524414e-01 2.520022988319396973e-01 -3.442982956767082214e-02 -1.407380551099777222e-01 -2.256215065717697144e-01 1.886928826570510864e-01 -6.181486323475837708e-02 2.001512348651885986e-01 -1.260546296834945679e-01 -4.053351655602455139e-02 -2.617612183094024658e-01 1.074971910566091537e-02 1.225440669804811478e-02 -2.380282431840896606e-01 8.973545581102371216e-02 -9.452926367521286011e-02 -7.240238785743713379e-02 2.095556110143661499e-01 1.507310420274734497e-01 9.390784800052642822e-02 3.118346035480499268e-01
8.481751382350921631e-02 6.909882277250289917e-02 -2.126477807760238647e-01 -3.850682452321052551e-02 1.265336275100708008e-01 1.748733520507812500e-01 7.513558864593505859e-02 3.096936047077178955e-01 1.593518406152725220e-01 2.298550009727478027e-01 1.589109003543853760e-01 1.961268037557601929e-01 -2.732435613870620728e-02 2.029147446155548096e-01 3.001467883586883545e-01 -1.851822286844253540e-01 1.034006327390670776e-01 4.036682546138763428e-01 2.950569093227386475e-01 -1.660478068515658379e-03 1.830718815326690674e-01 -1.437605321407318115e-01 1.802854686975479126e-01 -1.034801974892616272e-01 1.190176904201507568e-01 -2.594762444496154785e-01 1.655577332712709904e-03 6.345710158348083496e-02 -9.945725649595260620e-02 1.065778285264968872e-01 8.466558903455734253e-02 1.135792285203933716e-01
2.774332463741302490e-01 -8.622290939092636108e-02 -5.961992219090461731e-02 1.174907200038433075e-02 1.523158047348260880e-03 -1.852924376726150513e-01 1.199765205383300781e-01 3.008218407630920410e-01 -1.398977637290954590e-01 1.319882124662399292e-01 1.646880209445953369e-01 -1.902972608804702759e-01 -2.401633188128471375e-02 3.797352686524391174e-02 -3.078153729438781738e-01 -1.384356468915939331e-01 -7.214148342609405518e-02 5.155953168869018555e-01 2.070217579603195190e-01 -2.538026310503482819e-02 1.593484878540039062e-01 -9.175343811511993408e-02 3.016576403751969337e-03 3.471085429191589355e-01 5.797876417636871338e-02 -1.395733095705509186e-02 -1.166169270873069763e-01 6.452001631259918213e-02 -4.929210245609283447e-02 2.360902875661849976e-01 1.384968869388103485e-02 -8.883215487003326416e-02
1.739833056926727295e-01 -8.308885991573333740e-02 -4.770530387759208679e-02 2.100932300090789795e-01 -2.446019202470779419e-01 1.414504088461399078e-02 -8.135398477315902710e-02 2.671352028846740723e-01 3.516532778739929199e-01 9.553611278533935547e-02 -3.036551177501678467e-02 1.006512641906738281e-01 2.662843465805053711e-01 1.859000772237777710e-01 8.099225349724292755e-03 -1.971257030963897705e-01 1.864575594663619995e-02 2.364713251590728760e-01 4.512420594692230225e-01 2.432366162538528442e-01 9.297191351652145386e-02 2.568629337474703789e-03 3.215288743376731873e-02 2.022328823804855347e-01 3.966334834694862366e-02 1.102840900421142578e-01 4.382415488362312317e-02 -3.072935342788696289e-02 -1.009849458932876587e-01 2.944189906120300293e-01 7.835530489683151245e-02 3.030249848961830139e-02
1.206845119595527649e-01 1.670167222619056702e-02 -1.822061389684677124e-01 3.472031385172158480e-04 -6.811954081058502197e-02 -1.337713375687599182e-02 9.436819702386856079e-02 3.549950122833251953e-01 1.675346642732620239e-01 -1.168280467391014099e-01 1.358020454645156860e-01 -1.650278121232986450e-01 -1.631039381027221680e-01 -7.656063139438629150e-02 1.530355066061019897e-01 -1.521982997655868530e-01 1.173752546310424805e-01 -9.266782552003860474e-02 2.709921002388000488e-01 -2.651428282260894775e-01 5.666591227054595947e-03 -2.461183816194534302e-01 4.881001263856887817e-02 5.641141906380653381e-02 3.692889958620071411e-02 -1.469968408346176147e-01 2.616279125213623047e-01 2.236640155315399170e-01 -1.968800425529479980e-01 3.671799898147583008e-01 2.950300872325897217e-01 1.068858280777931213e-01
-2.881959453225135803e-02 1.210724040865898132e-01 -5.627051740884780884e-02 7.428087294101715088e-02 -5.710055306553840637e-02 9.739376604557037354e-03 3.951139748096466064e-02 1.741824299097061157e-01 3.619484901428222656e-01 -4.558435082435607910e-02 2.372241914272308350e-01 -1.737213581800460815e-01 -1.113799810409545898e-01 -7.877901196479797363e-03 -2.404092624783515930e-02 -2.180636227130889893e-01 1.740289628505706787e-01 6.566001567989587784e-03 3.080534338951110840e-01 -2.617601454257965088e-01 5.384763330221176147e-02 -2.956617474555969238e-01 1.726084500551223755e-01 1.081859618425369263e-01 1.062195375561714172e-01 -2.924638390541076660e-01 2.266518622636795044e-01 2.091077342629432678e-02 -8.115666918456554413e-03 2.167005985975265503e-01 3.504798412322998047e-01 1.280225366353988647e-01
1.900097727775573730e-01 -1.003977656364440918e-01 -7.393908500671386719e-02 -1.337350159883499146e-01 1.157285049557685852e-01 2.627960741519927979e-01 5.450733378529548645e-02 3.172195255756378174e-01 1.121857911348342896e-01 9.452854096889495850e-02 3.272737860679626465e-01 2.598095536231994629e-01 3.155154734849929810e-02 8.956218510866165161e-02 2.507861256599426270e-01 -9.781847149133682251e-02 -1.836740970611572266e-02 2.506595849990844727e-01 3.707479834556579590e-01 -5.556629970669746399e-02 1.564665734767913818e-01 -6.326286122202873230e-03 1.402105987071990967e-01 2.953025139868259430e-02 -3.111381269991397858e-02 -2.692426145076751709e-01 1.377561539411544800e-01 1.838465780019760132e-01 5.502146482467651367e-02 -8.169679343700408936e-02 8.486042916774749756e-02 2.736782133579254150e-01
2.339302897453308105e-01 1.735813915729522705e-01 -8.803617209196090698e-02 1.239915490150451660e-01 -1.120788678526878357e-01 -1.414037123322486877e-02 1.725180447101593018e-01 1.491193622350692749e-01 1.628384739160537720e-01 -2.280424349009990692e-02 2.358501702547073364e-01 -2.846133410930633545e-01 -1.348758488893508911e-02 1.579022966325283051e-03 2.345137894153594971e-01 -2.137654423713684082e-01 1.602072268724441528e-01 8.240639418363571167e-02 3.153780102729797363e-01 -1.930851191282272339e-01 1.918734312057495117e-01 -1.586403101682662964e-01 3.820867836475372314e-02 1.041932106018066406e-01 1.034673899412155151e-01 -2.730236351490020752e-01 3.113792836666107178e-01 1.666040867567062378e-01 -3.142173215746879578e-02 2.324455529451370239e-01 2.325840741395950317e-01 1.193016488105058670e-02
2.437158077955245972e-01 2.961511723697185516e-02 -2.144243866205215454e-01 -4.724648222327232361e-02 -1.073491871356964111e-01 2.257949262857437134e-01 2.109386920928955078e-01 1.685091108083724976e-01 1.580459624528884888e-01 1.457282453775405884e-01 5.720533803105354309e-02 -3.881633877754211426e-01 3.233113288879394531e-01 1.769193410873413086e-01 2.334029041230678558e-02 -1.156037766486406326e-02 1.892035827040672302e-02 8.059495687484741211e-02 1.753219068050384521e-01 -6.952919065952301025e-02 1.346710026264190674e-01 -3.268863633275032043e-02 6.034527905285358429e-03 1.793596744537353516e-01 1.013448610901832581e-01 -1.273933947086334229e-01 3.473157286643981934e-01 -2.527548931539058685e-02 1.761603653430938721e-01 1.943066716194152832e-01 4.643146321177482605e-02 -3.269602954387664795e-01
4.259682595729827881e-01 -2.856674194335937500e-01 -2.049405574798583984e-01 9.475532919168472290e-02 8.230526000261306763e-02 4.860836267471313477e-02 -1.090407185256481171e-02 3.043777942657470703e-01 -8.812692761421203613e-02 1.895244270563125610e-01 1.649858243763446808e-02 -5.595479160547256470e-02 4.525705706328153610e-03 1.069097891449928284e-01 -1.603420823812484741e-01 1.136472914367914200e-02 4.388985037803649902e-01 1.859207265079021454e-02 2.325746119022369385e-01 2.967567555606365204e-02 5.342301353812217712e-02 -6.629802286624908447e-02 1.143578533083200455e-02 -2.436244785785675049e-01 1.682459264993667603e-01 -3.368893265724182129e-01 -8.731128275394439697e-02 1.257413178682327271e-01 -1.875330880284309387e-02 -3.690940141677856445e-02 4.054592549800872803e-02 1.281044781208038330e-01
2.595991492271423340e-01 8.294671773910522461e-02 1.255496405065059662e-02 -1.788337342441082001e-02 -2.123886346817016602e-01 -1.327603608369827271e-01 6.247759237885475159e-02 2.172732651233673096e-01 -1.902338862419128418e-01 1.722323298454284668e-01 2.212100327014923096e-01 -2.181072235107421875e-01 1.160527691245079041e-01 2.496289275586605072e-02 -9.944183379411697388e-02 -3.804939333349466324e-03 -9.028577059507369995e-02 3.923884034156799316e-01 2.496755719184875488e-01 -4.437796771526336670e-02 3.120807111263275146e-01 4.992395639419555664e-02 1.306491494178771973e-01 1.079302206635475159e-01 -2.618179023265838623e-01 -1.706072837114334106e-01 9.269572794437408447e-02 1.320499330759048462e-01 -1.009109243750572205e-01 3.576299846172332764e-01 2.952422760426998138e-02 -8.591678738594055176e-02
3.222182691097259521e-01 -4.886887967586517334e-02 -2.029588520526885986e-01 -1.195630803704261780e-02 3.194865956902503967e-02 -1.398152112960815430e-01 -4.283425398170948029e-03 1.875670701265335083e-01 -1.692256778478622437e-01 9.794831275939941406e-02 1.019956320524215698e-01 -1.028314232826232910e-01 -2.799773514270782471e-01 1.134902015328407288e-01 1.485796272754669189e-01 1.227962225675582886e-01 2.147032022476196289e-01 -1.466848105192184448e-01 3.239263296127319336e-01 1.913087069988250732e-02 3.051161766052246094e-01 -8.084012567996978760e-02 8.748332411050796509e-02 2.256644964218139648e-01 1.368312537670135498e-01 -1.571036577224731445e-01 6.172052025794982910e-02 -1.027268841862678528e-01 -1.727054864168167114e-01 3.172568976879119873e-01 2.254726439714431763e-01 1.971086114645004272e-01
2.360952645540237427e-01 -1.999306231737136841e-01 2.383407950401306152e-02 -1.791035383939743042e-02 1.975100189447402954e-01 -1.154818311333656311e-01 3.608960211277008057e-01 7.100993394851684570e-02 1.400619149208068848e-01 1.999026834964752197e-01 -8.859629184007644653e-02 -1.632635146379470825e-01 1.702046841382980347e-01 -2.671735584735870361e-01 -2.628580480813980103e-02 5.183536559343338013e-02 1.618339866399765015e-01 5.198303610086441040e-02 2.256402224302291870e-01 5.183360353112220764e-02 4.508795216679573059e-02 -6.569862365722656250e-02 1.690671890974044800e-01 8.475524932146072388e-02 -2.590041160583496094e-01 -2.367866486310958862e-01 1.148742437362670898e-01 4.101667925715446472e-02 -5.620595812797546387e-02 1.045483071357011795e-02 1.222552731633186340e-01 4.869272112846374512e-01
2.004971504211425781e-01 -8.729547262191772461e-02 -1.382741183042526245e-01 2.470524758100509644e-01 -2.278874814510345459e-01 5.921908840537071228e-02 8.066225051879882812e-02 3.860343396663665771e-01 -1.245578825473785400e-01 -3.451268747448921204e-02 -6.304908078163862228e-03 1.310390681028366089e-01 2.419446706771850586e-01 9.365562349557876587e-02 1.661330312490463257e-01 -6.063678115606307983e-02 -1.506701949983835220e-02 -5.496387369930744171e-03 8.437417447566986084e-02 1.025397032499313354e-01 1.913454532623291016e-01 -1.209679991006851196e-01 -4.843182861804962158e-02 -3.152438104152679443e-01 -1.203091293573379517e-01 -9.973746538162231445e-02 1.610088795423507690e-01 -2.067392319440841675e-01 -2.045198902487754822e-02 2.537741065025329590e-01 3.245427906513214111e-01 3.073420822620391846e-01
3.775560557842254639e-01 1.604211628437042236e-01 1.587252318859100342e-01 1.287418901920318604e-01 4.730582609772682190e-02 3.749257922172546387e-01 9.280733764171600342e-02 3.291049599647521973e-01 6.061404943466186523e-02 4.063664376735687256e-01 7.134582847356796265e-02 -1.532184239476919174e-02 3.679191693663597107e-02 -6.813951302319765091e-03 -1.525479182600975037e-02 3.153435513377189636e-02 -3.514022007584571838e-02 2.937733232975006104e-01 3.689052760601043701e-01 6.291823089122772217e-02 1.878060698509216309e-01 5.738175287842750549e-02 -9.431254118680953979e-02 4.445273056626319885e-02 3.994987905025482178e-02 -7.878560572862625122e-02 -1.638369858264923096e-01 3.504468500614166260e-02 -3.199344500899314880e-02 -9.819891303777694702e-03 1.885080933570861816e-01 6.250357627868652344e-02
3.961273729801177979e-01 -1.653102934360504150e-01 -1.554168611764907837e-01 3.439772725105285645e-01 9.051121026277542114e-02 8.212870359420776367e-02 1.202257499098777771e-01 2.776357531547546387e-01 -2.502274513244628906e-02 -4.307090938091278076e-01 1.189946085214614868e-01 -1.162259504199028015e-01 1.814073324203491211e-01 1.606470495462417603e-01 -2.728055790066719055e-02 2.862801402807235718e-02 1.612497121095657349e-01 8.455747365951538086e-02 1.082296445965766907e-01 -3.000080771744251251e-02 -1.046053394675254822e-01 -1.718341112136840820e-01 1.245627328753471375e-01 -4.901620000600814819e-02 -1.899376511573791504e-01 -1.033135801553726196e-01 8.923976682126522064e-03 -1.255254447460174561e-01 1.104823723435401917e-01 4.629956558346748352e-02 5.934139341115951538e-02 3.288046419620513916e-01
3.361162841320037842e-01 -3.106994628906250000e-01 -2.166941165924072266e-01 1.116851866245269775e-01 -1.179957203567028046e-02 1.722550392150878906e-01 -7.290045917034149170e-02 1.693975329399108887e-01 -5.969209969043731689e-02 1.829855889081954956e-01 -6.993084400892257690e-02 -2.230385094881057739e-01 3.686982989311218262e-01 -5.262669548392295837e-02 -8.187748491764068604e-02 -1.638068854808807373e-01 -5.384116619825363159e-02 4.940455034375190735e-02 1.805619336664676666e-02 1.130139231681823730e-01 -2.400282174348831177e-01 -3.541948497295379639e-01 1.925686188042163849e-02 -3.667740151286125183e-02 5.454851686954498291e-02 1.337294373661279678e-02 -2.585880830883979797e-02 -3.473017513751983643e-01 -1.113923862576484680e-01 1.642031222581863403e-01 4.446146264672279358e-02 1.852083951234817505e-01
2.232869863510131836e-01 -1.095782369375228882e-01 -1.157124564051628113e-01 -2.590990662574768066e-01 -4.747835546731948853e-02 -4.448316991329193115e-02 -6.550923734903335571e-02 2.753092944622039795e-01 1.732675731182098389e-01 1.429032534360885620e-01 -1.068165153264999390e-02 -8.604765683412551880e-02 3.656410574913024902e-01 -9.727466106414794922e-02 -2.066795676946640015e-01 -2.357794940471649170e-01 9.036702103912830353e-04 7.495976984500885010e-02 3.942011892795562744e-01 2.195077836513519287e-01 9.189159423112869263e-02 -2.194578498601913452e-01 -1.643950343132019043e-01 2.511117458343505859e-01 3.849344328045845032e-02 6.987161189317703247e-02 -1.255971342325210571e-01 -6.291060149669647217e-02 2.794919908046722412e-02 2.629996538162231445e-01 -4.449303820729255676e-02 1.412665843963623047e-01
1.294642090797424316e-01 -3.235298693180084229e-01 -4.068998992443084717e-01 -1.331429481506347656e-01 1.579096317291259766e-01 -2.157147042453289032e-02 1.063667144626379013e-02 4.672246277332305908e-01 -1.283986270427703857e-01 4.176833201199769974e-03 3.534901887178421021e-02 -2.592497505247592926e-02 1.906262040138244629e-01 -1.022449731826782227e-01 -1.986422389745712280e-01 6.557276844978332520e-02 -1.197599992156028748e-01 7.360735535621643066e-02 1.467173993587493896e-01 1.050066351890563965e-01 1.354786306619644165e-01 -1.554984897375106812e-01 2.073507010936737061e-01 1.020882055163383484e-01 9.469497017562389374e-03 -2.223611474037170410e-01 6.836212426424026489e-02 -2.783957719802856445e-01 -2.129195183515548706e-01 -7.677084952592849731e-02 5.237190052866935730e-02 9.239811450242996216e-02
1.371400803327560425e-01 1.170726194977760315e-01 -4.563228487968444824e-01 -2.387210577726364136e-01 -1.619245857000350952e-01 1.705322414636611938e-01 7.433448731899261475e-02 6.107264384627342224e-02 1.669050753116607666e-01 -3.657634928822517395e-02 2.025718241930007935e-02 1.845778971910476685e-01 2.612832784652709961e-01 -7.947759330272674561e-02 6.181863695383071899e-02 -2.439416944980621338e-01 -1.453078445047140121e-02 -1.751572079956531525e-02 2.947743833065032959e-01 1.680120825767517090e-02 2.702194033190608025e-03 -2.227068096399307251e-01 -5.898840352892875671e-02 1.606820672750473022e-01 -3.014208562672138214e-02 -2.022628635168075562e-01 8.400385081768035889e-02 8.689209818840026855e-02 3.502133488655090332e-01 2.117022871971130371e-01 2.079963535070419312e-01 -4.869604855775833130e-02
2.222149670124053955e-01 -1.086957082152366638e-01 -1.507460474967956543e-01 -6.080009788274765015e-02 -3.612307012081146240e-01 -9.922040998935699463e-02 3.541063517332077026e-02 2.655016779899597168e-01 9.220171719789505005e-02 -1.298720240592956543e-01 -1.608869433403015137e-01 7.556542754173278809e-02 3.508740365505218506e-01 2.883095294237136841e-02 4.171404615044593811e-02 -5.953302979469299316e-02 -8.125024288892745972e-02 9.916283935308456421e-02 3.070201277732849121e-01 2.114214003086090088e-01 -6.192225590348243713e-02 -1.490917652845382690e-01 6.989276409149169922e-02 -1.490733772516250610e-01 -2.256937325000762939e-01 -2.249163687229156494e-01 2.227593064308166504e-01 -1.327064335346221924e-01 2.095255069434642792e-02 9.216632694005966187e-02 3.410146534442901611e-01 1.075576916337013245e-01
2.574767470359802246e-01 -2.852081134915351868e-02 -1.694767028093338013e-01 -4.437706246972084045e-02 -1.902921199798583984e-01 -9.433723241090774536e-02 -1.144020035862922668e-01 2.576211094856262207e-01 -4.258396476507186890e-02 1.151037216186523438e-02 -2.262872830033302307e-02 -7.438617199659347534e-02 -8.062375336885452271e-02 -6.786543875932693481e-02 1.318193078041076660e-01 1.357754021883010864e-01 2.667999267578125000e-01 -9.893538057804107666e-02 2.618167102336883545e-01 3.836711347103118896e-01 1.370457410812377930e-01 -2.352596819400787354e-01 2.217936366796493530e-01 1.072616502642631531e-02 -1.520009897649288177e-02 -3.060519397258758545e-01 1.082994937896728516e-01 -6.700631231069564819e-02 3.515723347663879395e-01 2.382827848196029663e-01 4.473660513758659363e-02 1.003317236900329590e-01
1.490823626518249512e-01 1.293818056583404541e-01 5.458908528089523315e-02 7.201024144887924194e-02 9.416995942592620850e-02 1.771836429834365845e-01 1.416946798563003540e-01 1.409551054239273071e-01 2.289954125881195068e-01 -1.177184805274009705e-01 -9.957080334424972534e-02 -5.987483635544776917e-02 1.866901963949203491e-01 -4.290695488452911377e-02 8.191813528537750244e-02 -3.866743445396423340e-01 3.189364075660705566e-01 1.219033896923065186e-01 2.390542179346084595e-01 1.235363166779279709e-02 -3.683158755302429199e-02 -9.400842338800430298e-02 4.861723780632019043e-01 1.837135553359985352e-01 8.461838960647583008e-02 -2.338450253009796143e-01 -1.579335480928421021e-01 -1.381685733795166016e-01 1.659146696329116821e-01 4.643378034234046936e-02 9.840893000364303589e-02 2.257553115487098694e-02
4.581744074821472168e-01 1.866198033094406128e-01 -3.134598433971405029e-01 4.860454052686691284e-02 -1.479641646146774292e-01 -5.273617804050445557e-02 2.068199515342712402e-01 1.745707243680953979e-01 -1.516547352075576782e-01 1.965093314647674561e-01 1.329814363270998001e-02 -2.523398697376251221e-01 -2.913912832736968994e-01 1.996101289987564087e-01 1.810785382986068726e-01 1.253153383731842041e-01 2.273267507553100586e-01 -1.428836137056350708e-01 1.510808616876602173e-01 -1.318875551223754883e-01 1.065069586038589478e-01 -1.789039969444274902e-01 8.619971573352813721e-02 1.703946590423583984e-01 -2.015673741698265076e-02 -1.409616470336914062e-01 1.251536607742309570e-01 2.768411487340927124e-02 4.158312827348709106e-02 -4.359858855605125427e-02 1.595815867185592651e-01 -7.836624048650264740e-03
4.037810862064361572e-01 -5.825191363692283630e-02 -1.826824098825454712e-01 9.188440628349781036e-03 -1.715641319751739502e-01 -1.578517109155654907e-01 -1.245415657758712769e-01 3.352874219417572021e-01 8.852726779878139496e-03 -1.390807926654815674e-01 1.117617934942245483e-01 -2.247226536273956299e-01 5.126107856631278992e-02 1.654271483421325684e-01 4.778289794921875000e-02 -1.964202238013967872e-04 9.459409862756729126e-02 1.746903508901596069e-01 7.559207081794738770e-02 2.177785187959671021e-01 -5.162576958537101746e-02 -2.077144384384155273e-02 -1.155232340097427368e-01 1.992669887840747833e-02 -2.460356503725051880e-01 8.114310912787914276e-03 6.354537606239318848e-02 -1.193378046154975891e-01 -9.677986800670623779e-02 2.909488379955291748e-01 3.595584034919738770e-01 3.025165796279907227e-01
1.596478372812271118e-01 -2.839345633983612061e-01 -2.291151881217956543e-01 -7.859332859516143799e-02 2.177541404962539673e-01 -8.893886953592300415e-02 3.347627818584442139e-01 5.731477588415145874e-02 1.080684661865234375e-01 1.566726118326187134e-01 -1.880781948566436768e-01 -3.081797361373901367e-01 1.835215836763381958e-01 6.051646545529365540e-02 -2.510210685431957245e-02 -1.416704710572957993e-02 -8.469099551439285278e-02 2.019629627466201782e-01 2.625980973243713379e-01 1.647580415010452271e-01 3.089895471930503845e-02 -1.619465351104736328e-01 2.311769314110279083e-02 9.017346054315567017e-02 -1.060466766357421875e-01 -2.765531539916992188e-01 2.657385356724262238e-02 -4.141531512141227722e-02 -1.265407353639602661e-01 1.310555934906005859e-01 -1.154440790414810181e-01 3.784473836421966553e-01
4.816066473722457886e-02 -2.086016833782196045e-01 -2.162037789821624756e-01 1.447185724973678589e-01 -8.581117435824126005e-05 -1.941746473312377930e-01 -8.069571852684020996e-02 3.649508953094482422e-01 -5.455638840794563293e-02 -5.749010294675827026e-02 -1.837880909442901611e-01 -9.969783574342727661e-02 9.250383824110031128e-02 2.046298608183860779e-02 1.517685502767562866e-01 -6.935932487249374390e-02 -3.332388401031494141e-02 1.785473227500915527e-01 4.506712034344673157e-02 1.209740862250328064e-01 3.207876384258270264e-01 -2.165322601795196533e-01 1.148597300052642822e-01 2.641620635986328125e-01 -1.256609857082366943e-01 -2.763527035713195801e-01 2.195923924446105957e-01 4.518596455454826355e-02 3.386097252368927002e-01 1.947637349367141724e-01 3.905011340975761414e-02 2.080746740102767944e-01
9.371463209390640259e-02 -1.196014359593391418e-01 -2.332459986209869385e-01 1.739912666380405426e-02 4.416026547551155090e-02 -1.889061182737350464e-02 4.780517518520355225e-02 2.354104220867156982e-01 -1.455973088741302490e-01 -3.495882824063301086e-02 1.061531677842140198e-01 -8.834463357925415039e-02 2.743595838546752930e-02 1.095219030976295471e-01 -2.909425199031829834e-01 -2.920602560043334961e-01 -2.773377895355224609e-01 -9.570191032253205776e-04 1.601590663194656372e-01 3.445619046688079834e-01 2.103598713874816895e-01 -1.902458667755126953e-01 2.372264862060546875e-01 -1.598585247993469238e-01 -3.184683620929718018e-02 -5.463745445013046265e-02 -6.861606985330581665e-02 -1.322693675756454468e-01 2.102081924676895142e-01 3.454877436161041260e-01 1.275182422250509262e-02 2.540200650691986084e-01
-9.970328956842422485e-02 1.806158870458602905e-01 1.499082297086715698e-01 -1.186229139566421509e-01 -1.312140226364135742e-01 1.865921318531036377e-01 8.095566183328628540e-02 2.610695362091064453e-01 1.391694843769073486e-01 1.897038146853446960e-02 8.994833379983901978e-02 1.946229860186576843e-02 1.506867259740829468e-01 -6.354819983243942261e-02 5.298545956611633301e-02 -1.549203097820281982e-01 8.499763906002044678e-02 4.039226770401000977e-01 9.014149755239486694e-02 -2.794926166534423828e-01 1.917072981595993042e-01 -3.912487998604774475e-02 1.844399869441986084e-01 2.891262173652648926e-01 -3.542494028806686401e-02 -1.692451983690261841e-01 -5.558092892169952393e-02 8.116161078214645386e-02 -1.903621703386306763e-01 1.576981395483016968e-01 2.552697062492370605e-01 3.661141991615295410e-01
1.552370041608810425e-01 -8.608897030353546143e-02 -7.424876838922500610e-02 5.628228187561035156e-03 -8.838091976940631866e-03 -1.328959465026855469e-01 1.669187843799591064e-01 1.235660910606384277e-01 1.163488700985908508e-01 -1.842919886112213135e-01 3.496789839118719101e-03 -3.281377851963043213e-01 5.455558747053146362e-02 -1.053637117147445679e-01 1.477305293083190918e-01 6.059868261218070984e-02 2.151937186717987061e-01 2.051893994212150574e-02 3.848817944526672363e-01 -3.046535253524780273e-01 1.401587128639221191e-01 -1.948159933090209961e-01 1.924972236156463623e-01 1.227261722087860107e-01 4.315991699695587158e-02 -2.347851693630218506e-01 3.774293959140777588e-01 1.241245418787002563e-01 -2.269412949681282043e-02 1.789714395999908447e-01 2.477196455001831055e-01 -3.413118049502372742e-02
2.013829946517944336e-01 1.895933300256729126e-01 -1.660847216844558716e-01 -2.412526309490203857e-01 -9.917820990085601807e-02 9.923477657139301300e-03 1.919384598731994629e-01 4.288157522678375244e-01 4.482940770685672760e-03 2.921076714992523193e-01 7.675520330667495728e-02 -2.386195585131645203e-02 1.439594328403472900e-01 -2.633380889892578125e-02 -1.002631857991218567e-01 -9.722691029310226440e-02 6.844047456979751587e-02 1.443236768245697021e-01 4.433088898658752441e-01 1.613189652562141418e-02 4.990470781922340393e-02 -1.366608142852783203e-01 5.498340725898742676e-02 2.623256444931030273e-01 -1.878264248371124268e-01 7.703607529401779175e-02 -2.922424674034118652e-01 4.076178744435310364e-02 6.848002225160598755e-02 -8.873151242733001709e-02 -3.769480437040328979e-02 1.294517964124679565e-01
-6.986314803361892700e-02 1.237810254096984863e-01 -1.668937951326370239e-01 1.579806506633758545e-01 -1.570759266614913940e-01 -4.681536182761192322e-02 1.834379881620407104e-01 2.300496697425842285e-01 -1.052587032318115234e-01 -9.435982257127761841e-02 1.445896476507186890e-01 2.658238634467124939e-02 3.347968459129333496e-01 2.190177887678146362e-01 7.975501567125320435e-02 -3.654603362083435059e-01 -1.716421693563461304e-01 1.398341655731201172e-01 2.557027935981750488e-01 5.367190763354301453e-02 -1.423681341111660004e-02 -1.314888745546340942e-01 1.380766034126281738e-01 -1.329213231801986694e-01 2.444811016321182251e-01 -3.509941995143890381e-01 9.573329985141754150e-02 -1.374331861734390259e-01 1.146974787116050720e-01 -4.755759611725807190e-02 2.181541174650192261e-01 1.626031696796417236e-01
3.365719616413116455e-01 -1.120512709021568298e-01 -1.178437918424606323e-01 -1.094644218683242798e-01 -1.922085415571928024e-03 -1.718624383211135864e-01 2.990499734878540039e-01 2.541218101978302002e-01 -1.076817288994789124e-01 4.244895279407501221e-02 -2.093545198440551758e-01 -1.167709901928901672e-01 1.401758193969726562e-01 -2.857838943600654602e-02 -7.736632972955703735e-02 -2.475514262914657593e-01 -2.313142418861389160e-01 1.123897209763526917e-01 2.081157267093658447e-01 3.408085182309150696e-02 2.350067347288131714e-01 -2.617901265621185303e-01 7.838585972785949707e-02 -2.141478955745697021e-01 -8.844401687383651733e-02 2.845653891563415527e-02 -1.280762553215026855e-01 1.410101950168609619e-01 1.203511804342269897e-01 7.888823747634887695e-02 3.898335695266723633e-01 -4.663582146167755127e-02
2.241191715002059937e-01 2.465514652431011200e-02 -5.946059897541999817e-02 -9.083601832389831543e-02 1.377555429935455322e-01 -1.144345998764038086e-01 1.137723848223686218e-01 1.964219957590103149e-01 1.620124131441116333e-01 1.410716623067855835e-01 9.448590129613876343e-02 -1.778315454721450806e-01 1.208234857767820358e-02 1.291124671697616577e-01 9.421607106924057007e-02 -1.383777260780334473e-01 1.175509095191955566e-01 -5.934765562415122986e-03 2.833407223224639893e-01 -6.124455854296684265e-02 6.027984991669654846e-02 -1.438108682632446289e-01 1.514590829610824585e-01 2.478817105293273926e-01 2.957289516925811768e-01 -2.378076463937759399e-01 4.045948088169097900e-01 2.122907936573028564e-01 1.003067567944526672e-02 2.914190292358398438e-01 2.315918803215026855e-01 1.556178480386734009e-01
2.785827815532684326e-01 -1.591973379254341125e-02 -2.159647196531295776e-01 4.415429383516311646e-02 2.755839228630065918e-01 -1.825180798768997192e-01 1.262692064046859741e-01 3.448963761329650879e-01 -1.471643447875976562e-01 3.053092062473297119e-01 -1.204054355621337891e-01 -7.923603057861328125e-02 1.491451114416122437e-01 1.792295277118682861e-01 2.779134176671504974e-02 -5.931355804204940796e-02 1.997539401054382324e-01 1.370154917240142822e-01 1.314881592988967896e-01 1.034151017665863037e-01 1.205446720123291016e-01 -3.322196602821350098e-01 -2.463731914758682251e-01 -1.215594187378883362e-01 -2.015908956527709961e-01 1.575259864330291748e-01 -1.640872471034526825e-02 2.385679259896278381e-02 2.015744708478450775e-02 2.348502576351165771e-01 1.617153882980346680e-01 6.755900569260120392e-03
3.535913527011871338e-01 -8.816651999950408936e-02 -1.562407314777374268e-01 9.875506162643432617e-02 6.588488072156906128e-02 2.265782281756401062e-02 7.697793841361999512e-02 1.774449199438095093e-01 -6.975013017654418945e-02 -7.211261987686157227e-02 -3.389305248856544495e-02 -3.131478428840637207e-01 1.632408350706100464e-01 -1.361726671457290649e-01 2.563754022121429443e-01 9.101139754056930542e-02 9.941428899765014648e-02 -9.951408952474594116e-02 2.715915143489837646e-01 -1.910873204469680786e-01 1.901166141033172607e-01 -2.520117461681365967e-01 1.327971816062927246e-01 9.548541903495788574e-02 5.909477919340133667e-02 -1.380281597375869751e-01 3.732066750526428223e-01 1.999736875295639038e-01 -1.472678333520889282e-01 1.330019384622573853e-01 2.144230008125305176e-01 -1.365697681903839111e-01
1.963798850774765015e-01 -6.763425469398498535e-02 2.244078740477561951e-02 1.431924998760223389e-01 -1.550199240446090698e-01 4.745060577988624573e-03 1.290767490863800049e-01 3.347295224666595459e-01 -2.754303514957427979e-01 2.334536761045455933e-01 -1.125365495681762695e-01 -1.361701339483261108e-01 2.028013616800308228e-01 -7.939717918634414673e-02 -1.757744401693344116e-01 -2.500333786010742188e-01 9.936361759901046753e-02 -2.968881279230117798e-02 -8.747079223394393921e-02 -1.327187847346067429e-02 5.615219473838806152e-02 -3.122186958789825439e-01 7.025558501482009888e-02 -5.274077504873275757e-02 -4.097138047218322754e-01 -3.142784833908081055e-01 -9.033187478780746460e-02 -1.218697428703308105e-01 -6.250195950269699097e-02 1.119793727993965149e-01 5.834031850099563599e-03 2.182163596153259277e-01
1.712615042924880981e-01 -1.241182256489992142e-02 -2.125367522239685059e-01 1.214165315032005310e-01 1.062846556305885315e-01 -1.457607895135879517e-01 -1.315907835960388184e-01 4.270770400762557983e-02 2.833146154880523682e-01 -2.425546199083328247e-01 -2.006591483950614929e-02 1.613536477088928223e-01 1.273265480995178223e-01 1.293015927076339722e-01 1.258113831281661987e-01 -1.460314095020294189e-01 8.700578659772872925e-02 6.781768053770065308e-02 2.771798074245452881e-01 -7.967783510684967041e-02 2.395567148923873901e-01 -3.649808764457702637e-01 1.473807841539382935e-01 1.884054392576217651e-01 -3.497754037380218506e-02 -4.264872670173645020e-01 2.071226090192794800e-01 -8.623130619525909424e-02 1.093394979834556580e-01 -9.938878007233142853e-03 1.072131767868995667e-01 1.521026194095611572e-01
2.613725662231445312e-01 1.955268159508705139e-02 -4.226323068141937256e-01 1.136395633220672607e-01 -6.091574206948280334e-02 9.387082606554031372e-02 8.817060291767120361e-02 2.142089605331420898e-01 1.099620535969734192e-01 1.100127212703227997e-02 1.141427308320999146e-01 -2.148861587047576904e-01 2.903436720371246338e-01 -9.909321367740631104e-02 3.524592146277427673e-02 3.743166327476501465e-01 -1.704014465212821960e-02 -3.168019931763410568e-03 3.343729674816131592e-01 -2.777242362499237061e-01 1.429829299449920654e-01 -9.284488111734390259e-02 3.302237391471862793e-02 -2.718550711870193481e-02 -1.308819744735956192e-02 -9.791266173124313354e-02 1.117033064365386963e-01 -9.857036173343658447e-02 1.610634177923202515e-01 2.636465132236480713e-01 1.381469219923019409e-01 -8.891846053302288055e-03
1.581031382083892822e-01 -1.098758652806282043e-01 -3.583638966083526611e-01 3.942525759339332581e-02 -3.659347295761108398e-01 -6.172675266861915588e-02 1.576963365077972412e-01 1.339308172464370728e-01 -1.080779582262039185e-01 2.935053408145904541e-01 -1.015114486217498779e-01 -1.107301190495491028e-01 1.475688628852367401e-02 1.723449975252151489e-01 9.325956553220748901e-02 -5.165400728583335876e-02 2.449186705052852631e-02 7.686512172222137451e-02 4.737100005149841309e-01 2.758481306955218315e-03 -1.331897825002670288e-01 -1.460688412189483643e-01 2.891234159469604492e-01 1.172103062272071838e-01 2.361284643411636353e-01 -1.158432662487030029e-02 -9.407231118530035019e-04 -4.710023850202560425e-02 5.762245133519172668e-02 -1.763093620538711548e-01 -4.125455021858215332e-02 1.709064543247222900e-01
2.193894684314727783e-01 -7.382947951555252075e-02 7.626895606517791748e-02 8.738020062446594238e-02 -3.065162152051925659e-02 -2.092107981443405151e-01 2.746602594852447510e-01 4.086671769618988037e-01 -9.817921370267868042e-02 1.954489052295684814e-01 1.861789822578430176e-01 -7.533653080463409424e-02 1.167530640959739685e-01 -1.093483641743659973e-01 -1.287024766206741333e-01 -2.087962031364440918e-01 8.641573600471019745e-03 4.057082533836364746e-01 1.245915591716766357e-01 -2.687756344676017761e-02 3.429835736751556396e-01 -2.523512765765190125e-02 7.265303283929824829e-02 1.928933262825012207e-01 6.009979173541069031e-02 -1.142062945291399956e-03 4.921619221568107605e-02 -1.354364305734634399e-01 -7.683358341455459595e-02 2.585783302783966064e-01 3.892436623573303223e-02 -1.776040047407150269e-01
1.023511141538619995e-01 1.648006290197372437e-01 -5.209266543388366699e-01 -2.073048204183578491e-01 -1.575812511146068573e-02 1.057215705513954163e-01 2.991602122783660889e-01 1.969941109418869019e-01 2.433827519416809082e-02 1.177958697080612183e-01 2.410712540149688721e-01 7.614215463399887085e-02 -1.843535006046295166e-01 2.933745272457599640e-02 1.852867156267166138e-01 -8.501656353473663330e-02 4.688141122460365295e-02 1.306723337620496750e-02 3.240799903869628906e-01 -1.947204917669296265e-01 4.882063344120979309e-02 -5.488952621817588806e-02 2.883073091506958008e-01 -1.344746500253677368e-01 6.723176222294569016e-03 -2.285104095935821533e-01 8.764849603176116943e-02 -6.543719768524169922e-02 -1.713662296533584595e-01 7.756915688514709473e-02 1.103900372982025146e-02 -4.317406937479972839e-02
2.217851877212524414e-01 -1.780595928430557251e-01 -6.682303547859191895e-02 -4.644363000988960266e-02 -1.919697821140289307e-01 3.956627100706100464e-02 1.371983438730239868e-01 3.109402656555175781e-01 2.031921893358230591e-01 1.922321170568466187e-01 -8.737806230783462524e-03 1.741876453161239624e-01 3.193804919719696045e-01 -4.813323542475700378e-02 8.973056823015213013e-02 1.473481506109237671e-01 2.233135402202606201e-01 2.224879115819931030e-01 2.817439734935760498e-01 -8.802554570138454437e-03 -6.947610061615705490e-03 -7.886102050542831421e-02 2.402807921171188354e-01 3.896452784538269043e-01 -1.509547885507345200e-02 -8.174040168523788452e-02 -1.325409114360809326e-01 1.005831435322761536e-01 -2.260712832212448120e-01 1.448456645011901855e-01 -1.740187406539916992e-02 -1.190789341926574707e-01
3.541388213634490967e-01 1.647037714719772339e-01 -2.077993750572204590e-01 -2.062054583802819252e-03 -1.643229871988296509e-01 1.728436201810836792e-01 2.471802681684494019e-01 1.226422376930713654e-03 1.963277310132980347e-01 -4.233484342694282532e-02 -1.314905434846878052e-01 -4.057086408138275146e-01 -2.343938052654266357e-01 6.111144274473190308e-02 1.697435975074768066e-01 5.497399345040321350e-02 7.396981120109558105e-02 1.258954554796218872e-01 3.232609629631042480e-01 -2.652021646499633789e-01 1.662350445985794067e-01 -1.561816334724426270e-01 1.343727111816406250e-01 3.936070576310157776e-02 3.214716166257858276e-02 1.798183657228946686e-02 -1.457355320453643799e-01 3.881906345486640930e-02 8.111669123172760010e-02 7.800108939409255981e-02 2.468247413635253906e-01 8.993572741746902466e-02
4.192479550838470459e-01 3.141408413648605347e-02 5.458470061421394348e-02 -8.015489578247070312e-02 -4.634764418005943298e-02 -6.538123637437820435e-02 -7.752356678247451782e-02 2.324337661266326904e-01 1.522717177867889404e-01 1.256406754255294800e-01 -1.361199170351028442e-01 -1.536854058504104614e-01 1.544642448425292969e-01 5.365987122058868408e-02 2.088747769594192505e-01 -1.752372831106185913e-01 1.452390849590301514e-01 6.241959333419799805e-02 2.241228520870208740e-01 -3.278191387653350830e-01 1.596015095710754395e-01 3.633202612400054932e-02 3.476210832595825195e-01 2.454738467931747437e-01 4.632932692766189575e-02 1.318723894655704498e-02 3.530209884047508240e-02 -1.616081595420837402e-01 9.594014286994934082e-02 3.580128550529479980e-01 -4.430397227406501770e-02 -7.473123818635940552e-02
3.624894618988037109e-01 -7.698074448853731155e-03 -5.741115286946296692e-02 -2.312078773975372314e-01 -1.383227389305830002e-02 2.523782551288604736e-01 3.270733654499053955e-01 1.017606258392333984e-01 2.376705110073089600e-01 -1.257707830518484116e-02 -1.053422689437866211e-01 -2.361925505101680756e-02 -4.848345369100570679e-02 8.916602283716201782e-02 5.994727462530136108e-02 -2.727902233600616455e-01 2.860401868820190430e-01 1.173922643065452576e-01 3.211109042167663574e-01 -4.995162039995193481e-02 -2.515634596347808838e-01 2.342951484024524689e-02 1.929973810911178589e-01 9.892883896827697754e-02 1.403539031744003296e-01 -1.532718986272811890e-01 -1.809921711683273315e-01 -1.746620088815689087e-01 2.131329327821731567e-01 2.290892228484153748e-02 9.002193063497543335e-02 3.707567229866981506e-02
3.942905664443969727e-01 -1.604699045419692993e-01 -1.133773997426033020e-01 -4.349813461303710938e-01 -6.889601051807403564e-02 -8.426655083894729614e-02 9.053678251802921295e-03 1.585105620324611664e-02 -8.868104964494705200e-02 -1.944452822208404541e-01 1.037879362702369690e-01 -3.504694700241088867e-01 1.789184212684631348e-01 -2.020309213548898697e-03 4.585341364145278931e-02 -1.586324907839298248e-02 8.714496344327926636e-02 1.550169885158538818e-01 1.604441702365875244e-01 -2.825401723384857178e-01 1.636145710945129395e-01 -2.282250672578811646e-01 -8.957125991582870483e-02 1.254202723503112793e-01 4.034285433590412140e-03 -3.104396909475326538e-02 1.040444299578666687e-01 -5.012938752770423889e-02 1.730229556560516357e-01 2.107612490653991699e-01 2.470813542604446411e-01 -3.696040436625480652e-02
1.884246468544006348e-01 -1.310333460569381714e-01 -3.768243491649627686e-01 8.912990242242813110e-02 -8.179669827222824097e-02 -3.714418783783912659e-02 2.469905912876129150e-01 1.466803848743438721e-01 2.265686988830566406e-01 5.179655924439430237e-02 -7.666182355023920536e-04 -3.499578237533569336e-01 1.536220684647560120e-02 -2.352817952632904053e-01 1.114400010555982590e-02 1.697146445512771606e-01 3.563248813152313232e-01 -7.050333172082901001e-02 2.344444990158081055e-01 -1.250671595335006714e-02 -6.946024484932422638e-03 -1.446294318884611130e-02 2.196562886238098145e-01 5.938697978854179382e-02 6.163237988948822021e-02 -1.598281562328338623e-01 2.730230391025543213e-01 1.729796379804611206e-01 -8.785541355609893799e-02 1.398288905620574951e-01 1.728643774986267090e-01 -1.254428774118423462e-01
4.079959392547607422e-01 8.583643287420272827e-02 -1.784792542457580566e-01 -2.145516723394393921e-01 -2.031106650829315186e-01 7.292249798774719238e-02 3.388863205909729004e-01 1.178695261478424072e-01 1.814440079033374786e-02 -2.206853963434696198e-02 -1.229842454195022583e-01 -7.604838907718658447e-02 1.053100079298019409e-01 -1.465956270694732666e-01 -1.045506075024604797e-01 1.263256222009658813e-01 4.441878944635391235e-02 1.839758455753326416e-01 1.438803523778915405e-01 -3.072358667850494385e-01 3.191902339458465576e-01 -1.543219536542892456e-01 8.740267157554626465e-02 4.208621755242347717e-02 -3.349947184324264526e-02 3.604542464017868042e-02 2.055207937955856323e-01 1.069830134510993958e-01 1.136236637830734253e-01 2.198706865310668945e-01 2.907650768756866455e-01 6.208060681819915771e-02
3.085007071495056152e-01 4.710911307483911514e-03 -2.114500254392623901e-01 -1.163319423794746399e-01 -3.517690002918243408e-01 2.719512581825256348e-02 8.651518821716308594e-02 -1.635460369288921356e-02 -1.486823856830596924e-01 1.118754148483276367e-01 7.754696160554885864e-02 8.958011865615844727e-02 8.886561542749404907e-02 -5.568068847060203552e-02 9.060306102037429810e-02 -1.774459779262542725e-01 -2.503200173377990723e-01 4.137081801891326904e-01 2.043401896953582764e-01 1.901236772537231445e-01 2.460872009396553040e-02 -2.427500039339065552e-01 2.310760170221328735e-01 2.246653586626052856e-01 2.133771777153015137e-01 1.000438332557678223e-01 9.701094776391983032e-02 -1.190777309238910675e-02 -9.280017018318176270e-02 2.125528268516063690e-02 2.264821231365203857e-01 1.200160011649131775e-01
2.307202219963073730e-01 -8.542156964540481567e-02 -1.181770637631416321e-01 -4.194798320531845093e-02 -1.012766510248184204e-01 2.910807728767395020e-01 -3.365122899413108826e-02 3.043636977672576904e-01 -3.784671053290367126e-02 1.656154394149780273e-01 1.472637206315994263e-01 -9.250846505165100098e-02 5.154216662049293518e-03 -1.833854913711547852e-01 -9.204957634210586548e-02 -8.166244626045227051e-02 -8.003726601600646973e-02 8.433170616626739502e-02 -9.556993842124938965e-02 -7.603051513433456421e-02 -2.363117933273315430e-01 -2.609929144382476807e-01 9.604166448116302490e-02 4.062157869338989258e-02 -3.339463174343109131e-01 -9.727257490158081055e-02 7.880801707506179810e-02 -3.280317485332489014e-01 -1.122466474771499634e-01 4.225146472454071045e-01 1.725456118583679199e-01 -9.018328785896301270e-02
4.352942705154418945e-01 -6.918036937713623047e-02 -2.671514637768268585e-02 -4.293986409902572632e-02 -2.497833073139190674e-01 -9.731000661849975586e-02 -1.906065968796610832e-03 3.884000778198242188e-01 1.451977640390396118e-01 1.785130798816680908e-01 -2.895017340779304504e-02 -1.261472702026367188e-01 2.349340021610260010e-01 1.049137767404317856e-02 3.702940046787261963e-02 -6.231915205717086792e-02 1.741396486759185791e-01 -3.228219971060752869e-02 2.634935379028320312e-01 5.106942728161811829e-02 -1.006151549518108368e-02 -4.586727917194366455e-02 2.239110320806503296e-01 4.798040986061096191e-01 -1.537530273199081421e-01 2.829248830676078796e-02 2.143476903438568115e-02 8.711041510105133057e-02 -1.135370731353759766e-01 -2.395604737102985382e-02 -1.342174857854843140e-01 1.652047224342823029e-02
2.681957781314849854e-01 -2.458614259958267212e-01 -1.643442362546920776e-01 -2.688208594918251038e-02 -1.342438310384750366e-01 -5.757649615406990051e-02 -7.531540095806121826e-02 3.993217051029205322e-01 2.592241391539573669e-02 -2.324163615703582764e-01 3.089778311550617218e-02 -1.623128913342952728e-02 5.970047786831855774e-02 8.960165083408355713e-02 2.578098773956298828e-01 -2.209412008523941040e-01 1.052938550710678101e-01 3.844063729047775269e-02 5.940210819244384766e-02 4.690027609467506409e-02 -1.772117055952548981e-02 -2.101146616041660309e-02 3.090365603566169739e-02 2.013606578111648560e-02 -2.914450466632843018e-01 -2.459968626499176025e-02 2.686390466988086700e-02 -1.908228546380996704e-01 2.281261682510375977e-01 4.620871320366859436e-02 4.816057682037353516e-01 2.035528719425201416e-01
7.345126569271087646e-02 -1.373520940542221069e-01 -3.596786037087440491e-02 -2.686519920825958252e-02 1.092372462153434753e-02 2.435729950666427612e-01 2.549752295017242432e-01 2.361373007297515869e-01 8.705809712409973145e-02 1.939827650785446167e-01 1.706753671169281006e-01 1.340882182121276855e-01 -2.291170321404933929e-02 -2.120718359947204590e-01 -5.149111524224281311e-02 1.547238379716873169e-01 -5.330266430974006653e-02 -1.291357353329658508e-02 5.139601230621337891e-01 -7.405997812747955322e-02 -1.863228678703308105e-01 -2.399875670671463013e-01 1.839647591114044189e-01 -3.906785324215888977e-02 1.891442239284515381e-01 -6.601218134164810181e-02 8.390296250581741333e-02 -2.393751591444015503e-01 1.428595185279846191e-01 2.316775266081094742e-03 1.648641079664230347e-01 2.769483327865600586e-01
4.492530822753906250e-01 -3.181442916393280029e-01 -8.029834181070327759e-02 -9.776209294795989990e-02 -1.219890639185905457e-02 -6.045465171337127686e-02 1.334655880928039551e-01 1.772600859403610229e-01 -1.104879528284072876e-01 1.695756912231445312e-01 -2.202846482396125793e-02 -3.042593300342559814e-01 2.059911489486694336e-01 2.890663966536521912e-02 1.697827875614166260e-01 -1.184055581688880920e-01 -1.548063457012176514e-01 1.362712085247039795e-01 4.194043204188346863e-02 1.311528235673904419e-01 -1.145124509930610657e-01 -1.853950917720794678e-01 -2.671942673623561859e-02 -1.756497323513031006e-01 5.089145898818969727e-02 -1.812267899513244629e-01 4.578800126910209656e-02 -6.720606982707977295e-02 2.775797247886657715e-01 3.290910720825195312e-01 1.993038803339004517e-01 -1.051354967057704926e-02
1.374878883361816406e-01 1.140770465135574341e-01 -1.515428274869918823e-01 5.232841894030570984e-02 -2.250125072896480560e-02 3.672861307859420776e-02 7.661949843168258667e-02 1.673289835453033447e-01 -6.805335730314254761e-02 1.250314265489578247e-01 -1.282901619561016560e-03 -2.066040933132171631e-01 6.726244091987609863e-02 -2.257690876722335815e-01 5.610230937600135803e-02 -2.987160906195640564e-02 1.932125985622406006e-01 3.609459996223449707e-01 1.858207136392593384e-01 -2.035694122314453125e-01 -1.228902712464332581e-01 -1.799965798854827881e-01 2.260274887084960938e-01 2.661591209471225739e-02 -4.193457961082458496e-01 -1.467424035072326660e-01 7.666768878698348999e-02 -3.465627431869506836e-01 -1.548119634389877319e-01 -1.420760005712509155e-01 -2.264936417341232300e-01 1.498946249485015869e-01
1.083529740571975708e-01 -8.960924111306667328e-03 -3.782590925693511963e-01 -8.733142912387847900e-02 -3.907442837953567505e-02 4.965126141905784607e-02 3.267470300197601318e-01 1.376954913139343262e-01 -3.316471278667449951e-01 5.120790377259254456e-02 2.074233070015907288e-02 1.023796871304512024e-01 2.015629261732101440e-01 -3.661186993122100830e-02 -4.281157627701759338e-03 1.424977183341979980e-02 -1.442048791795969009e-02 -3.366059064865112305e-02 1.224470883607864380e-01 2.204509377479553223e-01 1.916114985942840576e-01 -4.515081048011779785e-01 -2.087609469890594482e-01 1.565051227807998657e-01 2.268802188336849213e-02 -5.439454317092895508e-02 1.470798403024673462e-01 -2.527158856391906738e-01 1.383242607116699219e-01 2.374991774559020996e-01 5.839258059859275818e-02 2.325351908802986145e-02
8.599700778722763062e-02 -2.500268220901489258e-01 -1.995282620191574097e-01 3.484647870063781738e-01 3.050093650817871094e-01 5.145054310560226440e-02 1.798043996095657349e-01 2.055323421955108643e-01 -1.256525367498397827e-01 1.407160460948944092e-01 1.677479594945907593e-01 -1.992326229810714722e-01 2.134216278791427612e-01 1.496020611375570297e-02 -1.197085753083229065e-01 -1.882675588130950928e-01 1.744003035128116608e-02 6.340139359235763550e-02 1.643520593643188477e-01 3.248595297336578369e-01 -1.144467815756797791e-01 -3.001947402954101562e-01 1.984535157680511475e-01 -6.362357735633850098e-02 3.591505065560340881e-02 -1.935464143753051758e-01 -1.346951164305210114e-02 3.798158839344978333e-02 4.924289882183074951e-02 1.309462636709213257e-02 1.542527973651885986e-01 2.221497446298599243e-01
1.760974973440170288e-01 7.261003553867340088e-02 -9.778392314910888672e-02 -6.029495224356651306e-02 2.856650054454803467e-01 2.525096535682678223e-01 4.355095326900482178e-02 3.534024357795715332e-01 -5.266931839287281036e-03 1.311012357473373413e-01 9.073743969202041626e-02 6.099448353052139282e-02 -8.992736041545867920e-02 1.377757042646408081e-01 1.833863854408264160e-01 -1.896159648895263672e-01 2.702359557151794434e-01 2.382302433252334595e-01 2.687996923923492432e-01 1.007215976715087891e-01 1.149828657507896423e-01 -1.485872715711593628e-01 1.339985877275466919e-01 1.432778984308242798e-01 2.383397668600082397e-01 -1.933136731386184692e-01 1.389331370592117310e-01 6.300139427185058594e-02 1.613444238901138306e-01 3.276337981224060059e-01 6.668439507484436035e-02 1.063432842493057251e-01
1.034505814313888550e-01 1.124969273805618286e-01 -4.097615480422973633e-01 1.830012649297714233e-01 2.167791873216629028e-01 -8.587998151779174805e-02 2.150751501321792603e-01 1.860841512680053711e-01 1.639386713504791260e-01 1.747642643749713898e-02 -6.527458131313323975e-02 -1.351837664842605591e-01 3.514973223209381104e-01 -1.201620474457740784e-01 2.970589138567447662e-02 -5.494103580713272095e-02 -8.736658096313476562e-02 -3.052219934761524200e-02 3.217111229896545410e-01 5.281121656298637390e-02 -1.522027701139450073e-01 -2.824232913553714752e-02 2.225590050220489502e-01 2.962321788072586060e-02 -2.588081359863281250e-01 -6.673058867454528809e-02 -4.469336941838264465e-02 1.933093555271625519e-02 1.672439426183700562e-01 1.909804344177246094e-01 1.450473815202713013e-02 3.474235832691192627e-01
5.101239681243896484e-02 -2.053541094064712524e-01 -4.217859506607055664e-01 1.351378411054611206e-01 -3.613615632057189941e-01 -1.670939326286315918e-01 2.696624696254730225e-01 1.702740043401718140e-01 9.881901741027832031e-02 4.318664968013763428e-02 8.857593685388565063e-02 9.303458034992218018e-02 -1.276667267084121704e-01 2.388251200318336487e-02 1.440392807126045227e-04 -2.096458673477172852e-01 -6.659031659364700317e-02 2.559588849544525146e-01 2.922808825969696045e-01 2.929665520787239075e-02 -1.868083029985427856e-01 -2.057972550392150879e-01 3.201029300689697266e-01 7.663100957870483398e-02 1.145426258444786072e-01 2.107945969328284264e-03 8.190904557704925537e-02 1.393258571624755859e-01 4.291566833853721619e-02 1.948083937168121338e-02 9.276264905929565430e-02 1.341678947210311890e-01
2.380724065005779266e-02 -9.127484261989593506e-02 -3.878935277462005615e-01 1.777213513851165771e-01 -6.959603726863861084e-02 -1.216541677713394165e-01 -9.622082859277725220e-02 1.171093955636024475e-01 -5.727774649858474731e-02 -9.253002703189849854e-02 -3.237681686878204346e-01 -9.571877121925354004e-02 4.950255155563354492e-02 7.910265028476715088e-02 -3.421329334378242493e-02 -1.926083415746688843e-01 6.515935808420181274e-02 2.107026129961013794e-01 1.179400384426116943e-01 -2.075715363025665283e-02 3.029251396656036377e-01 -3.006095588207244873e-01 7.373567670583724976e-03 1.540816277265548706e-01 6.505425274372100830e-02 -3.309648036956787109e-01 2.285368591547012329e-01 -1.695735454559326172e-01 2.993692159652709961e-01 4.734113812446594238e-02 -1.656472496688365936e-02 1.945095956325531006e-01
7.004147768020629883e-02 -1.349293142557144165e-01 -3.144316375255584717e-02 6.562104821205139160e-02 -6.065658479928970337e-02 2.249042689800262451e-01 1.569771952927112579e-02 4.148825705051422119e-01 1.049219518899917603e-01 2.244543880224227905e-01 -4.193016886711120605e-01 -1.094914227724075317e-01 4.755416885018348694e-02 -2.330347895622253418e-01 -1.459423601627349854e-01 -2.210797071456909180e-01 4.639729484915733337e-02 3.451218828558921814e-02 4.661632329225540161e-02 -4.774004593491554260e-02 5.829780362546443939e-03 -1.211702227592468262e-01 2.035758048295974731e-01 -3.310288768261671066e-03 1.018039360642433167e-01 -1.122489646077156067e-01 2.762614190578460693e-01 -2.374391555786132812e-01 9.606703370809555054e-02 4.948453605175018311e-02 5.309224128723144531e-02 3.672893643379211426e-01
4.626958072185516357e-02 -4.187975451350212097e-02 -2.947512865066528320e-01 -8.233184367418289185e-02 -2.273149192333221436e-01 1.238161027431488037e-01 -1.269618328660726547e-02 3.061009347438812256e-01 8.339717239141464233e-02 9.013100527226924896e-03 3.266917169094085693e-02 -2.130030654370784760e-02 3.167074918746948242e-01 -6.884266436100006104e-02 8.607337623834609985e-02 -2.099881619215011597e-01 -3.031509555876255035e-02 2.129461243748664856e-02 1.849720776081085205e-01 3.342578411102294922e-01 1.997217535972595215e-01 -1.196252740919589996e-02 3.902542591094970703e-02 -1.824855357408523560e-01 -1.209574788808822632e-01 -1.109575182199478149e-01 -1.095015257596969604e-01 -2.886325716972351074e-01 3.379146754741668701e-02 3.337086141109466553e-01 1.632786542177200317e-01 3.048060834407806396e-01
2.300063073635101318e-01 -2.493790583685040474e-03 -7.424505054950714111e-02 1.882546395063400269e-02 -1.527487188577651978e-01 2.131088078022003174e-01 3.381222784519195557e-01 8.486884832382202148e-02 5.873989686369895935e-02 1.570913940668106079e-02 -2.512760832905769348e-02 1.896659880876541138e-01 3.891713619232177734e-01 -1.792468130588531494e-02 -1.640858054161071777e-01 -2.165791019797325134e-02 1.434769574552774429e-02 1.919541954994201660e-01 5.344753861427307129e-01 2.447065338492393494e-02 -8.946199715137481689e-02 -2.834360599517822266e-01 -3.303809836506843567e-02 5.749817192554473877e-02 -1.937838345766067505e-01 -2.180227451026439667e-02 -2.029526084661483765e-01 6.278549134731292725e-02 8.237416297197341919e-02 1.093044802546501160e-01 -7.894837856292724609e-02 8.543780446052551270e-02
1.657039821147918701e-01 -2.683151364326477051e-01 -1.616854034364223480e-02 1.314103901386260986e-01 -7.310535013675689697e-02 1.623522043228149414e-01 1.076551377773284912e-01 -1.720168814063072205e-02 4.481849819421768188e-02 3.960464894771575928e-01 -3.204536437988281250e-01 -2.634113430976867676e-01 6.481445580720901489e-02 -2.510326802730560303e-01 2.531628608703613281e-01 -1.934150457382202148e-01 -1.218054816126823425e-02 1.884204447269439697e-01 1.437022089958190918e-01 1.141979009844362736e-03 1.216570213437080383e-01 -3.049744367599487305e-01 1.042244359850883484e-01 1.691676676273345947e-01 -8.441446721553802490e-02 -5.383145064115524292e-02 1.003327891230583191e-01 -2.267348021268844604e-01 1.410291623324155807e-02 2.890292927622795105e-02 -1.364679448306560516e-02 2.519170343875885010e-01
1.110150814056396484e-01 5.686091631650924683e-02 -1.883605569601058960e-01 1.495988368988037109e-01 8.071681857109069824e-02 4.147792160511016846e-01 -4.222301393747329712e-02 2.421405464410781860e-01 1.968743950128555298e-01 -1.028884053230285645e-01 -2.722314596176147461e-01 1.060790568590164185e-01 2.321377545595169067e-01 2.238664329051971436e-01 1.274776309728622437e-01 2.165124006569385529e-02 1.346864551305770874e-01 9.960760176181793213e-02 2.360075563192367554e-01 7.572131603956222534e-02 2.912621758878231049e-02 -2.760394476354122162e-02 1.201549544930458069e-01 2.448680400848388672e-01 -2.892166674137115479e-01 -2.746313512325286865e-01 7.014789432287216187e-02 9.198607504367828369e-02 -7.221684604883193970e-02 1.951734423637390137e-01 1.480818986892700195e-01 1.702622175216674805e-01
1.652472019195556641e-01 7.857198268175125122e-02 -8.664786815643310547e-02 -9.038508287630975246e-04 2.919256687164306641e-01 3.506979718804359436e-02 -5.225026514381170273e-03 3.041378855705261230e-01 -5.479584261775016785e-02 3.567376360297203064e-02 -4.766479134559631348e-02 -4.179637506604194641e-02 8.926722407341003418e-02 -6.157582253217697144e-02 2.475402690470218658e-02 -2.763831317424774170e-01 2.875906527042388916e-01 2.330237776041030884e-01 3.122130632400512695e-01 -6.196019705384969711e-03 7.292421907186508179e-02 -2.505734004080295563e-02 7.047344744205474854e-02 9.711837768554687500e-02 2.870881855487823486e-01 -3.104411065578460693e-01 4.093343019485473633e-01 1.685309037566184998e-02 -2.004438638687133789e-02 1.659560501575469971e-01 1.838285592384636402e-03 2.313700914382934570e-01
1.123469918966293335e-01 1.800000965595245361e-01 -1.656177639961242676e-01 6.887599360197782516e-03 -1.090210229158401489e-01 2.287354320287704468e-01 7.085510343313217163e-02 8.740360289812088013e-02 4.343249797821044922e-01 8.143112063407897949e-02 3.799730166792869568e-02 -2.500146627426147461e-01 -9.205844253301620483e-02 8.686048537492752075e-02 2.675080895423889160e-01 -4.223527212161570787e-04 3.979168832302093506e-02 -1.225538477301597595e-01 3.496989011764526367e-01 -2.484543770551681519e-01 1.495865583419799805e-01 -1.066953912377357483e-01 1.193967014551162720e-01 1.071119830012321472e-01 1.310350596904754639e-01 -2.589985430240631104e-01 1.163123771548271179e-01 -1.155601162463426590e-02 1.347261220216751099e-01 2.242742925882339478e-01 2.670654356479644775e-01 7.770902663469314575e-02
-9.110525250434875488e-03 2.628507092595100403e-02 -3.164012432098388672e-01 2.393654882907867432e-01 7.940205931663513184e-02 -3.030139207839965820e-01 -1.825742237269878387e-02 2.507400214672088623e-01 -4.930545762181282043e-02 1.042094975709915161e-01 1.978629976511001587e-01 -1.673386245965957642e-01 -3.165020793676376343e-02 -1.241988167166709900e-01 1.478087604045867920e-01 -2.409162558615207672e-02 -8.588110655546188354e-02 1.613649129867553711e-01 3.119731843471527100e-01 -2.056353241205215454e-01 -1.270808279514312744e-01 -1.430203486233949661e-02 2.664015293121337891e-01 1.760772168636322021e-01 -1.596345752477645874e-02 -2.662575244903564453e-01 1.665513068437576294e-01 -3.988048061728477478e-02 8.947763592004776001e-02 2.030242793262004852e-02 3.875639736652374268e-01 -1.036369726061820984e-01
9.352951496839523315e-02 -1.089318171143531799e-01 -8.693023771047592163e-02 3.703331574797630310e-02 -2.403044402599334717e-01 5.719100311398506165e-02 8.822026103734970093e-02 2.809115648269653320e-01 -2.627845108509063721e-01 -1.617819666862487793e-01 -1.037333533167839050e-01 6.128738820552825928e-02 -9.701484441757202148e-02 -3.007102608680725098e-01 -4.965499415993690491e-02 1.245432570576667786e-01 -2.613255381584167480e-01 2.663174569606781006e-01 2.345366328954696655e-01 7.428189273923635483e-03 2.368745505809783936e-01 -3.758438229560852051e-01 1.773868501186370850e-01 2.519987225532531738e-01 5.709473043680191040e-02 -1.760927401483058929e-02 8.157770335674285889e-02 -1.482966840267181396e-01 -1.568636894226074219e-01 1.606673449277877808e-01 1.186081022024154663e-01 1.089242771267890930e-01
1.513781547546386719e-01 -3.457444012165069580e-01 -2.763008773326873779e-01 2.732680141925811768e-01 -5.684947595000267029e-03 1.554352114908397198e-03 -2.615157142281532288e-02 1.195158436894416809e-01 -7.051606476306915283e-02 2.153447270393371582e-01 -1.271912902593612671e-01 -2.770830690860748291e-01 2.960559912025928497e-02 -2.445636130869388580e-02 -7.298747450113296509e-02 -3.390700221061706543e-01 -3.630365058779716492e-02 1.625042557716369629e-01 -1.392806619405746460e-01 3.241701424121856689e-02 1.716464906930923462e-01 -3.003440983593463898e-02 2.492218911647796631e-01 2.128060907125473022e-01 1.779630184173583984e-01 3.387850942090153694e-03 8.138074725866317749e-02 -2.019052356481552124e-01 9.976502507925033569e-02 2.068878710269927979e-01 1.746818572282791138e-01 2.778095006942749023e-01
5.992943048477172852e-02 5.541832000017166138e-02 -1.425255537033081055e-01 5.131724104285240173e-02 -3.123919107019901276e-02 3.983595967292785645e-01 -1.861265599727630615e-01 2.158440351486206055e-01 4.594294354319572449e-02 -1.831504255533218384e-01 -2.133233249187469482e-01 -1.476668268442153931e-01 1.992698162794113159e-01 9.794444590806961060e-02 -1.557298600673675537e-01 -1.260263621807098389e-01 1.245680227875709534e-01 2.728177011013031006e-01 5.481559038162231445e-02 6.811118870973587036e-02 4.724256321787834167e-02 -3.142876625061035156e-01 2.283034659922122955e-02 1.190173849463462830e-01 -1.987786591053009033e-01 -3.096989691257476807e-01 -7.763203233480453491e-02 -9.618797898292541504e-02 -8.387232571840286255e-02 1.401114016771316528e-01 3.720170259475708008e-01 -8.964323252439498901e-02
2.375548630952835083e-01 -1.747426018118858337e-02 -3.170316666364669800e-02 2.144953459501266479e-01 2.860508263111114502e-01 -1.362023502588272095e-01 1.895272433757781982e-01 1.613260954618453979e-01 3.632687330245971680e-01 1.461570858955383301e-01 -8.399834483861923218e-02 -1.919883489608764648e-01 2.078623324632644653e-02 -6.998187303543090820e-02 -1.138795688748359680e-01 -9.782817959785461426e-02 3.908948600292205811e-02 3.123891539871692657e-02 2.231795489788055420e-01 1.672950834035873413e-01 -1.062957271933555603e-01 -2.475096285343170166e-01 1.134905964136123657e-02 1.303371042013168335e-01 -1.781396567821502686e-01 -2.906972765922546387e-01 5.318850278854370117e-02 1.382289975881576538e-01 -7.024838123470544815e-03 4.928601905703544617e-02 3.212073147296905518e-01 3.082399070262908936e-01
7.370878010988235474e-02 1.425020489841699600e-02 -2.811461687088012695e-01 -6.558809429407119751e-02 -2.351179122924804688e-01 2.787638306617736816e-01 2.397360512986779213e-04 1.055041626095771790e-01 3.574401140213012695e-02 -6.927269976586103439e-03 -2.415433079004287720e-01 -1.458187550306320190e-01 1.864981949329376221e-01 2.762257494032382965e-02 1.875801235437393188e-01 -2.240449637174606323e-01 -1.239438951015472412e-01 2.486783266067504883e-01 1.667776852846145630e-01 -1.534767597913742065e-01 -2.406880110502243042e-01 -2.209189087152481079e-01 1.324986815452575684e-01 -2.154857367277145386e-01 2.904386520385742188e-01 -1.310525536537170410e-01 4.874218627810478210e-02 1.764853149652481079e-01 -6.361141800880432129e-02 2.898487150669097900e-01 2.006431221961975098e-01 4.870191961526870728e-02
2.694464623928070068e-01 -9.782042354345321655e-02 -3.132556378841400146e-01 1.172256991267204285e-01 -1.920049041509628296e-01 -1.907612197101116180e-02 5.699590966105461121e-02 4.936006963253021240e-01 1.648264192044734955e-02 -2.038617879152297974e-01 -1.011442467570304871e-01 1.879998445510864258e-01 1.005333140492439270e-01 2.043140530586242676e-01 1.354717314243316650e-01 -7.766611874103546143e-02 -5.397335812449455261e-02 1.616166383028030396e-01 8.132702857255935669e-02 -1.319569051265716553e-01 1.766273230314254761e-01 -2.079478502273559570e-01 -2.551855146884918213e-01 -9.464719146490097046e-02 1.892673969268798828e-01 -7.408161461353302002e-02 1.292008534073829651e-02 -1.628392189741134644e-01 3.028638288378715515e-02 1.434290409088134766e-01 1.259909719228744507e-01 2.264154553413391113e-01
1.880486309528350830e-01 3.758219778537750244e-01 -3.746237754821777344e-01 3.476185798645019531e-01 3.547017276287078857e-02 1.346507221460342407e-01 2.664180696010589600e-01 -2.780940150842070580e-03 -7.778035849332809448e-02 5.689172819256782532e-02 6.680668890476226807e-02 9.102718904614448547e-03 1.959397792816162109e-01 -7.657049596309661865e-02 9.458496421575546265e-02 -1.591752916574478149e-01 8.862993866205215454e-02 6.970842927694320679e-02 9.475849568843841553e-02 -3.442055284976959229e-01 9.155125916004180908e-02 -2.144607156515121460e-01 1.098634004592895508e-01 1.167061775922775269e-01 -3.846307098865509033e-02 -1.856846176087856293e-02 1.494545675814151764e-02 7.793223857879638672e-02 4.131743311882019043e-02 5.800145491957664490e-02 2.970279455184936523e-01 2.404439747333526611e-01
1.460208743810653687e-01 -1.799464523792266846e-01 -2.959378957748413086e-01 7.055620849132537842e-02 1.236088871955871582e-01 -3.468129551038146019e-03 6.153025478124618530e-02 2.493750452995300293e-01 -1.084762886166572571e-01 -4.508071113377809525e-03 -9.958133846521377563e-02 4.474750906229019165e-02 2.792887091636657715e-01 1.861718110740184784e-02 -2.999707460403442383e-01 -7.965158671140670776e-02 -2.829950749874114990e-01 1.394770443439483643e-01 1.813433170318603516e-01 5.865076929330825806e-02 -1.820506453514099121e-01 -1.826685070991516113e-01 -1.491523697040975094e-03 5.260472372174263000e-02 -2.405936717987060547e-01 -1.688741147518157959e-01 1.161593124270439148e-01 -2.859402894973754883e-01 -2.572506964206695557e-01 2.101635336875915527e-01 2.769657969474792480e-01 1.525470055639743805e-02
3.013675212860107422e-01 9.293490089476108551e-03 -1.181820183992385864e-01 2.903704158961772919e-02 -9.623647481203079224e-02 8.045355975627899170e-02 1.993872039020061493e-02 2.000105977058410645e-01 2.615565806627273560e-02 4.174280539155006409e-02 9.307654947042465210e-02 -9.111440181732177734e-02 1.249778866767883301e-01 -2.677896618843078613e-01 3.535306751728057861e-01 6.024843454360961914e-02 2.698018550872802734e-01 -1.973816752433776855e-01 2.366217672824859619e-01 -8.912780880928039551e-02 -8.234559558331966400e-03 -1.724323928356170654e-01 1.630606055259704590e-01 2.130527347326278687e-01 1.450952589511871338e-01 -2.255461066961288452e-01 2.497010976076126099e-01 8.389375358819961548e-02 -1.549283117055892944e-01 2.292241901159286499e-01 3.239144384860992432e-01 5.061923712491989136e-02
1.990386843681335449e-01 -1.464020013809204102e-01 -4.340189993381500244e-01 1.146349236369132996e-01 -3.011570274829864502e-01 -9.078288823366165161e-02 -1.069160774350166321e-01 1.987560093402862549e-01 2.306774407625198364e-01 -7.553420215845108032e-02 2.548659592866897583e-02 9.214774519205093384e-02 2.230032384395599365e-01 -5.818611383438110352e-02 -1.751993969082832336e-02 -1.107103452086448669e-01 -1.093501448631286621e-01 9.057449549436569214e-02 2.780914306640625000e-01 2.699086070060729980e-02 -1.789992488920688629e-02 -5.786792840808629990e-03 -1.069753095507621765e-01 -1.006913483142852783e-01 -3.117541968822479248e-01 -3.122439682483673096e-01 -5.786399170756340027e-02 -2.325748056173324585e-01 1.370484661310911179e-02 2.029132395982742310e-01 1.092411205172538757e-01 1.680592596530914307e-01
3.650421798229217529e-01 1.037531942129135132e-01 -2.239239960908889771e-02 -1.855202168226242065e-01 -8.926086872816085815e-02 -1.489188615232706070e-02 2.606498003005981445e-01 1.228253245353698730e-01 -8.113478124141693115e-02 -3.965770080685615540e-02 -3.738055750727653503e-02 -1.338207423686981201e-01 1.676777452230453491e-01 -1.444879174232482910e-01 5.665445700287818909e-02 -2.197347395122051239e-02 -2.796900272369384766e-02 2.360599786043167114e-01 8.051511645317077637e-02 -3.349081575870513916e-01 2.708433866500854492e-01 -2.765742242336273193e-01 2.609230279922485352e-01 -1.400905102491378784e-01 -6.254593282938003540e-02 9.674659371376037598e-02 2.128223478794097900e-01 -1.014439389109611511e-02 -2.004661597311496735e-02 3.233068585395812988e-01 2.068037688732147217e-01 1.750067919492721558e-01
1.954431384801864624e-01 1.648985743522644043e-01 1.530448161065578461e-02 8.907524496316909790e-02 -1.518366634845733643e-01 -4.624880477786064148e-02 1.809916943311691284e-01 3.146072328090667725e-01 2.011776417493820190e-01 -2.656756639480590820e-01 2.391428500413894653e-01 -2.130363509058952332e-02 -3.634298220276832581e-02 -1.395787149667739868e-01 3.186261281371116638e-02 -1.403699517250061035e-01 4.223019629716873169e-02 1.867630146443843842e-02 2.774505615234375000e-01 -1.154844090342521667e-01 8.449774235486984253e-02 -1.728399693965911865e-01 4.071448370814323425e-02 3.633506968617439270e-02 1.758606582880020142e-01 -1.173822954297065735e-01 3.077678382396697998e-01 -6.893842667341232300e-02 5.257866904139518738e-02 2.434637248516082764e-01 3.577792942523956299e-01 3.043489456176757812e-01
2.818477451801300049e-01 -1.380300968885421753e-01 -2.742156684398651123e-01 1.247921660542488098e-01 1.748060435056686401e-01 -8.875512517988681793e-03 -6.074174866080284119e-02 6.092757582664489746e-01 5.589416995644569397e-02 -2.049701213836669922e-01 -2.047466188669204712e-01 1.905564814805984497e-01 -5.597443133592605591e-02 2.131655216217041016e-01 1.288848221302032471e-01 -1.323059387505054474e-02 7.164277881383895874e-02 2.039968818426132202e-01 6.264282017946243286e-02 -7.891542464494705200e-02 3.558210656046867371e-02 -7.389973104000091553e-02 -5.707272887229919434e-02 -2.127728424966335297e-02 -6.397806853055953979e-02 -2.944662570953369141e-01 -2.408118359744548798e-02 -1.475596725940704346e-01 -5.953866243362426758e-02 1.505983769893646240e-01 9.799174964427947998e-02 1.225042901933193207e-02
3.091629445552825928e-01 -7.574165612459182739e-02 -2.265016436576843262e-01 -1.370148956775665283e-01 1.998385041952133179e-02 1.710690408945083618e-01 2.752434834837913513e-02 2.610729634761810303e-01 -5.987238138914108276e-02 3.077027574181556702e-02 1.985795348882675171e-01 -1.419529765844345093e-01 -2.657096087932586670e-01 3.516008332371711731e-02 1.276236027479171753e-01 -1.467625796794891357e-02 1.770463734865188599e-01 -1.910164803266525269e-01 2.433579117059707642e-01 -5.968473479151725769e-02 2.907324135303497314e-01 -1.830271445214748383e-03 1.073097586631774902e-01 3.455456197261810303e-01 1.094999536871910095e-01 -8.565282076597213745e-02 1.736678332090377808e-01 -1.424673646688461304e-01 -1.252598315477371216e-01 2.008027285337448120e-01 2.859707176685333252e-01 1.546891927719116211e-01
2.061293721199035645e-01 -9.849607199430465698e-02 -1.451845318078994751e-01 1.180468425154685974e-01 3.980394452810287476e-02 2.878609672188758850e-02 2.721058670431375504e-03 1.011621505022048950e-01 -9.578763693571090698e-02 5.648449435830116272e-02 3.536948561668395996e-01 2.841134183108806610e-02 4.205286130309104919e-02 -2.526515424251556396e-01 -2.029467746615409851e-02 -2.054423689842224121e-01 -2.493349090218544006e-02 -3.333380818367004395e-02 1.098355874419212341e-01 -1.475611627101898193e-01 1.375146582722663879e-02 -1.588448137044906616e-01 2.057474404573440552e-01 3.038145899772644043e-01 1.261001676321029663e-01 -2.815394103527069092e-01 1.234044879674911499e-01 1.928448826074600220e-01 1.297304127365350723e-02 2.485144287347793579e-01 4.982321262359619141e-01 1.658404245972633362e-02
7.941759377717971802e-02 5.813518911600112915e-02 -3.712507784366607666e-01 1.167267188429832458e-01 -1.076012477278709412e-01 7.573536783456802368e-02 5.113546848297119141e-01 1.604865193367004395e-01 -1.641874611377716064e-01 -6.466390937566757202e-02 -2.090020775794982910e-01 -2.487726211547851562e-01 -5.605937168002128601e-02 -1.513835340738296509e-01 6.025326997041702271e-02 -1.132431477308273315e-01 -3.752354532480239868e-02 -1.086500659584999084e-01 1.880899816751480103e-02 -1.200685501098632812e-01 7.511211931705474854e-02 -1.761542409658432007e-01 -5.124000459909439087e-02 3.648768961429595947e-01 -9.934368729591369629e-02 -5.885905399918556213e-02 -2.151103317737579346e-02 -5.370702967047691345e-02 -2.093658447265625000e-01 1.975580155849456787e-01 2.258957773447036743e-01 -6.400062888860702515e-02
3.490048944950103760e-01 2.281061261892318726e-01 -3.644341230392456055e-01 2.642786800861358643e-01 9.519550204277038574e-02 9.692090004682540894e-02 1.461908221244812012e-01 2.849006792530417442e-03 -5.798353999853134155e-02 6.844961643218994141e-02 -3.968988358974456787e-02 -1.269316971302032471e-01 2.092552185058593750e-01 -1.157227158546447754e-02 1.553887724876403809e-01 4.496486857533454895e-02 -2.633369900286197662e-02 -8.176022768020629883e-02 1.963883340358734131e-01 -2.753889262676239014e-01 2.157807797193527222e-01 -1.476674973964691162e-01 1.510418504476547241e-01 8.102174848318099976e-02 -1.455955803394317627e-01 -7.808443903923034668e-02 1.694974303245544434e-01 -1.565911248326301575e-02 1.070251241326332092e-01 1.403934508562088013e-02 4.353840947151184082e-01 1.041016206145286560e-01
4.820311665534973145e-01 1.323009133338928223e-01 -2.322873771190643311e-01 8.489651232957839966e-02 -7.292605936527252197e-02 2.877161204814910889e-01 1.766183376312255859e-01 5.287720635533332825e-02 1.636604666709899902e-01 3.154190629720687866e-02 -6.919803470373153687e-02 -4.344812035560607910e-01 -2.321933209896087646e-01 -1.874162070453166962e-02 1.336099654436111450e-01 -5.046760779805481434e-04 -8.582217991352081299e-02 -1.024082452058792114e-01 1.853895783424377441e-01 -1.789993345737457275e-01 1.989124715328216553e-01 -1.845494806766510010e-01 1.777903437614440918e-01 -5.839562043547630310e-02 1.697769947350025177e-02 1.726846210658550262e-02 -7.074317336082458496e-02 1.895989850163459778e-02 -1.787977665662765503e-01 4.723075777292251587e-02 1.919319629669189453e-01 5.945687741041183472e-02
1.380648761987686157e-01 -2.476445883512496948e-01 -1.258645504713058472e-01 4.993362352252006531e-03 -2.268629968166351318e-01 -7.168395817279815674e-02 -9.504298865795135498e-02 4.882498085498809814e-01 3.523690253496170044e-02 -7.352041453123092651e-02 -1.042741537094116211e-01 -3.749927133321762085e-02 1.996482908725738525e-01 8.536987751722335815e-02 -4.884293302893638611e-02 1.442166715860366821e-01 1.302302926778793335e-01 -8.203160762786865234e-02 2.672462761402130127e-01 1.708076000213623047e-01 4.931296780705451965e-02 -5.262600723654031754e-03 4.957026615738868713e-02 -5.608952790498733521e-02 -9.370421618223190308e-02 -4.713716804981231689e-01 -4.680168628692626953e-02 -2.271663546562194824e-01 5.572133883833885193e-02 2.473626136779785156e-01 8.686765283346176147e-02 1.466491669416427612e-01
4.514326155185699463e-01 2.344511002302169800e-01 -2.146341949701309204e-01 5.204641819000244141e-02 -7.576920837163925171e-02 -1.267268955707550049e-01 -5.047121271491050720e-02 3.159772455692291260e-01 1.289733964949846268e-02 -3.670484572649002075e-02 -2.187214493751525879e-01 -2.195944935083389282e-01 1.353590190410614014e-01 -1.649873107671737671e-01 -2.418773993849754333e-02 -1.464813500642776489e-01 -1.805335134267807007e-01 -8.807465434074401855e-03 1.731381863355636597e-01 1.222386509180068970e-01 -1.595583707094192505e-01 -1.345538198947906494e-01 -8.223386853933334351e-02 5.617939308285713196e-02 -1.852638125419616699e-01 -1.341626141220331192e-02 1.917597055435180664e-01 -4.194141179323196411e-02 1.225305814296007156e-02 1.367854923009872437e-01 1.881320178508758545e-01 3.804695010185241699e-01
4.463853836059570312e-01 -1.629127860069274902e-01 -1.796569377183914185e-01 1.146638393402099609e-01 -1.039927601814270020e-01 -2.672920189797878265e-02 -8.065686561167240143e-03 2.822175025939941406e-01 -1.005995795130729675e-01 -2.122957855463027954e-01 -7.831907272338867188e-02 -1.022942513227462769e-01 -5.851314589381217957e-02 3.548125550150871277e-02 1.887994259595870972e-01 -8.459489047527313232e-02 6.976279895752668381e-03 5.054095387458801270e-02 2.416977584362030029e-01 -6.308083422482013702e-03 -1.601933240890502930e-01 4.623614624142646790e-02 -8.553435653448104858e-02 1.181869581341743469e-01 -3.504108488559722900e-01 -5.489533394575119019e-02 2.013712003827095032e-02 -1.793327778577804565e-01 -1.009617000818252563e-01 -3.197737038135528564e-02 2.717994451522827148e-01 4.057829976081848145e-01
5.895584821701049805e-02 1.003894656896591187e-01 -3.437534570693969727e-01 1.447905302047729492e-01 -1.048730835318565369e-01 -2.967536263167858124e-02 -5.506626795977354050e-03 1.192676573991775513e-01 5.006040632724761963e-02 3.323479592800140381e-01 3.214541822671890259e-03 -3.928992748260498047e-01 -3.209824487566947937e-02 6.768486648797988892e-02 -1.574442833662033081e-01 -3.933709561824798584e-01 1.603635102510452271e-01 1.363007575273513794e-01 1.826665848493576050e-01 9.599561989307403564e-02 3.987261652946472168e-02 -1.563673019409179688e-01 1.332559734582901001e-01 -2.499550729990005493e-01 4.380700737237930298e-02 -6.579285115003585815e-02 2.990209758281707764e-01 -1.933700293302536011e-01 -7.458227872848510742e-02 -2.212196774780750275e-02 -9.126022458076477051e-02 1.676714569330215454e-01
6.483543664216995239e-02 1.229519173502922058e-01 -2.382657229900360107e-01 -2.719884552061557770e-02 9.332263469696044922e-02 2.594745457172393799e-01 1.830590367317199707e-01 1.929324418306350708e-01 6.883488595485687256e-02 1.722227199934422970e-03 -1.905010640621185303e-01 -2.289128601551055908e-01 2.324256896972656250e-01 1.625787317752838135e-01 1.890141069889068604e-01 -1.106458082795143127e-01 -1.035291552543640137e-01 1.277211159467697144e-01 4.991639405488967896e-02 1.623546481132507324e-01 -1.626845896244049072e-01 -2.505809962749481201e-01 2.771618068218231201e-01 1.893230825662612915e-01 1.589627470821142197e-03 -1.978330016136169434e-01 -1.565902233123779297e-01 1.970364749431610107e-01 -2.563001513481140137e-01 1.112950444221496582e-01 2.345076650381088257e-01 2.473636418581008911e-01
3.446920812129974365e-01 -1.689155958592891693e-02 -8.095570653676986694e-02 2.707324326038360596e-01 1.055391877889633179e-01 2.945664227008819580e-01 -9.811472892761230469e-02 3.395369350910186768e-01 -1.955927610397338867e-01 -8.224777877330780029e-02 -1.053881421685218811e-01 4.299175739288330078e-02 5.567687749862670898e-02 3.537771105766296387e-02 3.659433871507644653e-02 -1.430284231901168823e-02 2.523770928382873535e-01 1.847489476203918457e-01 6.081134080886840820e-02 2.643410861492156982e-01 1.824968308210372925e-02 -3.428058922290802002e-01 1.344967484474182129e-01 -1.027165427803993225e-01 -1.870369166135787964e-02 -2.572880685329437256e-01 -1.220863386988639832e-01 -1.075655687600374222e-02 2.380234450101852417e-01 1.274643689393997192e-01 7.530789077281951904e-02 1.906041651964187622e-01
-3.153321146965026855e-02 5.866013467311859131e-02 -1.625265181064605713e-01 1.080987676978111267e-01 -7.282271236181259155e-02 2.071483582258224487e-01 7.924406230449676514e-02 2.841002047061920166e-01 2.892591059207916260e-01 -1.308754235506057739e-01 1.813804805278778076e-01 -1.676986068487167358e-01 -2.352864667773246765e-02 -2.408296912908554077e-01 3.380016982555389404e-02 -2.266199141740798950e-01 2.703933119773864746e-01 -8.547999709844589233e-02 4.095211923122406006e-01 -2.571685314178466797e-01 1.459925323724746704e-01 -2.101169675588607788e-01 -3.829350695013999939e-02 1.704060658812522888e-02 -3.205057978630065918e-02 -2.653474807739257812e-01 1.917138695716857910e-01 -5.488299578428268433e-02 -4.882183298468589783e-02 1.020860522985458374e-01 1.922069638967514038e-01 8.337894827127456665e-02
1.845783293247222900e-01 -5.201893448829650879e-01 -3.459364771842956543e-01 1.283915936946868896e-01 4.093221202492713928e-02 5.691288039088249207e-02 2.796608768403530121e-02 2.010547369718551636e-01 -6.527505069971084595e-02 2.705300748348236084e-01 -6.637211143970489502e-02 -2.638860940933227539e-01 1.243540868163108826e-01 -2.723857387900352478e-02 -1.181415095925331116e-01 -2.139533907175064087e-01 2.264655753970146179e-02 2.022746205329895020e-01 -1.056960001587867737e-01 2.376629505306482315e-03 1.006941124796867371e-01 -1.551804989576339722e-01 1.652618348598480225e-01 1.903674900531768799e-01 1.322403401136398315e-01 8.692301064729690552e-02 1.242486685514450073e-01 -1.055087074637413025e-01 -5.531007051467895508e-02 1.302898973226547241e-01 1.254368126392364502e-01 2.187948375940322876e-01
-3.729403018951416016e-02 1.499883085489273071e-02 -2.267990075051784515e-02 3.478275984525680542e-02 -1.860168725252151489e-01 7.939763367176055908e-02 2.024056315422058105e-01 4.131822884082794189e-01 4.649424925446510315e-03 1.109161302447319031e-01 4.671114310622215271e-02 -2.443539947271347046e-01 -5.237932875752449036e-02 6.742872297763824463e-02 -1.135780885815620422e-01 1.418876200914382935e-01 1.920573711395263672e-01 2.205292433500289917e-01 1.469770222902297974e-01 1.159121021628379822e-01 1.759001240134239197e-02 -3.966437578201293945e-01 6.016916781663894653e-02 2.280988842248916626e-01 5.703073367476463318e-02 6.024544313549995422e-02 2.031545490026473999e-01 -2.532393038272857666e-01 2.306054085493087769e-01 -2.103210426867008209e-02 3.602105081081390381e-01 -5.468775052577257156e-03
9.440606087446212769e-02 -2.045384347438812256e-01 -1.277954578399658203e-01 1.428303420543670654e-01 -1.141091734170913696e-01 9.102757275104522705e-02 8.588691800832748413e-02 1.165918558835983276e-01 6.291139870882034302e-02 3.436137437820434570e-01 -1.609874367713928223e-01 -2.663652598857879639e-01 7.545785605907440186e-02 -2.621091902256011963e-01 -2.817419916391372681e-02 -4.437066912651062012e-01 -1.476557832211256027e-02 4.146025329828262329e-02 5.406695418059825897e-03 -1.260629147291183472e-01 -1.189210917800664902e-02 2.519747242331504822e-02 2.699381709098815918e-01 1.598346382379531860e-01 8.184985816478729248e-02 -1.042011380195617676e-01 6.657776236534118652e-02 -3.028196394443511963e-01 1.973997423192486167e-04 7.736554741859436035e-02 1.381709873676300049e-01 3.513794839382171631e-01
-1.565887480974197388e-01 -2.280361019074916840e-02 -1.365696545690298080e-02 8.402206003665924072e-03 5.037197470664978027e-02 -7.608275115489959717e-02 -3.316197777166962624e-03 3.093456327915191650e-01 -7.715751975774765015e-02 -1.134479139000177383e-02 -1.029277443885803223e-01 -3.103344142436981201e-01 -4.682365432381629944e-02 -3.539455682039260864e-02 -7.912761718034744263e-02 4.297883808612823486e-02 -2.799550816416740417e-02 3.750943243503570557e-01 2.553402185440063477e-01 1.012543961405754089e-02 -1.385970860719680786e-01 -3.409489095211029053e-01 2.809609770774841309e-01 1.415584683418273926e-01 1.926566660404205322e-01 5.633514956571161747e-04 1.189509481191635132e-01 -3.342955410480499268e-01 1.224010661244392395e-01 1.426287442445755005e-01 2.744533121585845947e-01 1.767792254686355591e-01
2.573454082012176514e-01 -6.982044130563735962e-02 -7.462985813617706299e-02 -4.051415249705314636e-02 2.325612157583236694e-01 -4.722658544778823853e-02 1.429942995309829712e-01 1.238104850053787231e-01 4.378607496619224548e-02 8.566745556890964508e-03 -1.441844254732131958e-01 -2.363418973982334137e-02 -2.356704175472259521e-01 1.633256077766418457e-01 9.137917309999465942e-02 -2.696925997734069824e-01 3.370535969734191895e-01 -1.101206336170434952e-02 5.136408209800720215e-01 -2.344947904348373413e-01 1.720754504203796387e-01 -8.286315202713012695e-02 -3.359004482626914978e-02 3.104911372065544128e-02 2.472724765539169312e-02 -1.345497369766235352e-01 -1.423621624708175659e-01 6.258381158113479614e-02 6.568578630685806274e-02 9.034912288188934326e-02 3.403257429599761963e-01 2.549881674349308014e-02
1.979595571756362915e-01 1.387758702039718628e-01 -3.676935657858848572e-02 -3.126388490200042725e-01 -1.129695214331150055e-02 3.621548414230346680e-01 -6.976105272769927979e-02 2.881735265254974365e-01 -2.158499509096145630e-02 1.539565473794937134e-01 7.611734420061111450e-02 -1.331388354301452637e-01 1.463389992713928223e-01 1.233055442571640015e-01 1.389638185501098633e-01 -7.209496945142745972e-02 3.160709440708160400e-01 -8.756558597087860107e-02 3.141350150108337402e-01 -2.712176442146301270e-01 3.113689124584197998e-01 -6.037189438939094543e-02 1.620002388954162598e-01 4.265829175710678101e-02 6.543998606503009796e-04 -2.166367471218109131e-01 -1.036745533347129822e-01 1.238126307725906372e-02 1.559838801622390747e-01 1.258124709129333496e-01 8.519225567579269409e-02 -2.699557319283485413e-02
1.458371281623840332e-01 8.189015835523605347e-02 -7.550984621047973633e-02 1.265073078684508801e-03 -1.305243670940399170e-01 1.593799144029617310e-02 2.092771083116531372e-01 4.205430448055267334e-01 2.854862213134765625e-01 -2.328769862651824951e-01 1.286450773477554321e-01 -9.116972237825393677e-02 -1.095804721117019653e-01 -2.777684926986694336e-01 1.216936260461807251e-01 -6.481271982192993164e-02 1.470386981964111328e-01 -5.330545827746391296e-02 3.565422594547271729e-01 -2.329393029212951660e-01 -6.007418781518936157e-02 -1.308633238077163696e-01 1.631548441946506500e-02 1.371712833642959595e-01 2.990260161459445953e-02 -6.539294123649597168e-02 1.562568694353103638e-01 1.532272249460220337e-01 -6.443685293197631836e-02 2.322496771812438965e-01 1.543262302875518799e-01 2.810240387916564941e-01
1.849926561117172241e-01 -1.169977933168411255e-01 -1.322191208600997925e-01 -4.833952710032463074e-02 1.897097527980804443e-01 1.194200441241264343e-01 3.042945265769958496e-01 1.512537449598312378e-01 2.054911404848098755e-01 3.323348611593246460e-02 -8.211725950241088867e-02 -3.715726733207702637e-01 4.248221218585968018e-02 -1.877426803112030029e-01 -4.002757743000984192e-02 -1.965363919734954834e-01 -3.107876516878604889e-03 -2.036703377962112427e-02 2.214023619890213013e-01 9.730175137519836426e-02 8.922613412141799927e-02 3.436205536127090454e-02 2.994975447654724121e-02 2.123851776123046875e-01 -5.047231167554855347e-02 -2.025560289621353149e-01 -4.487010836601257324e-02 -1.018496453762054443e-01 -1.340851038694381714e-01 9.591513872146606445e-02 -7.794235646724700928e-02 5.457575917243957520e-01
8.152237534523010254e-02 2.110592834651470184e-02 -1.652067005634307861e-01 2.506188675761222839e-02 1.772945374250411987e-01 1.505533158779144287e-01 2.641260437667369843e-02 4.503524005413055420e-01 1.239801850169897079e-02 -7.000992447137832642e-02 1.333016995340585709e-02 -2.440558373928070068e-01 1.406317204236984253e-01 3.421961367130279541e-01 -1.207521855831146240e-01 2.007737755775451660e-01 1.403808146715164185e-01 2.438532561063766479e-01 3.739230632781982422e-01 -1.398100703954696655e-01 2.281552739441394806e-02 -1.642930358648300171e-01 6.897006928920745850e-02 -3.282574564218521118e-02 1.478388160467147827e-01 -6.527697294950485229e-02 1.149152293801307678e-01 -1.761228889226913452e-01 1.894054859876632690e-01 1.551890522241592407e-01 -1.605589836835861206e-01 -1.511510312557220459e-01
2.548722028732299805e-01 -4.070902168750762939e-01 -1.160447821021080017e-01 -2.597773075103759766e-02 -8.715860545635223389e-02 8.355259895324707031e-02 9.966227412223815918e-02 2.098616957664489746e-01 1.195802614092826843e-01 2.390313148498535156e-01 -1.933748126029968262e-01 -1.168024092912673950e-01 1.035105064511299133e-01 -6.951029598712921143e-02 3.842942789196968079e-02 -2.944448590278625488e-01 -1.028219386935234070e-01 1.098529174923896790e-01 -1.238823384046554565e-01 -8.710307627916336060e-02 -5.737467110157012939e-02 -4.709065258502960205e-01 4.476567730307579041e-02 1.961303949356079102e-01 -9.649641811847686768e-02 -4.950112104415893555e-02 3.988572955131530762e-02 -2.241528183221817017e-01 -4.488264396786689758e-02 1.283426396548748016e-02 2.018715143203735352e-01 2.069137394428253174e-01
1.810665875673294067e-01 -1.569321751594543457e-02 -1.556065212935209274e-02 -1.765563040971755981e-01 8.463148958981037140e-03 -6.526643037796020508e-02 3.448219895362854004e-01 3.185045123100280762e-01 -1.427023392170667648e-02 -2.643296495079994202e-02 -3.690144512802362442e-03 3.443488385528326035e-03 2.313642650842666626e-01 5.136613920331001282e-02 -4.557189345359802246e-02 -2.111339122056961060e-01 -2.559665739536285400e-01 2.633494734764099121e-01 3.764180839061737061e-01 -9.852303564548492432e-02 1.757210306823253632e-02 -1.071796715259552002e-01 -1.818391382694244385e-01 -6.607375293970108032e-02 -3.586801290512084961e-01 -2.241127751767635345e-02 1.122484505176544189e-01 -3.308150172233581543e-01 4.958914592862129211e-02 2.464880794286727905e-02 1.283357143402099609e-01 3.000597283244132996e-02
3.861517608165740967e-01 1.294812411069869995e-01 -3.009963333606719971e-01 3.304382860660552979e-01 -7.012902200222015381e-02 5.297808349132537842e-02 1.681258976459503174e-01 2.199095636606216431e-01 1.402704417705535889e-01 2.759922482073307037e-02 1.638600081205368042e-01 -3.429012596607208252e-01 3.250406384468078613e-01 -6.436952203512191772e-02 6.442822515964508057e-02 2.216850221157073975e-01 -1.849099062383174896e-03 -2.577225677669048309e-03 3.424035385251045227e-02 -2.296793907880783081e-01 2.169000208377838135e-01 -7.423025369644165039e-02 7.826694101095199585e-02 -2.002814970910549164e-02 -1.054916903376579285e-01 -3.131982684135437012e-02 1.356507092714309692e-01 -1.800704300403594971e-01 -1.244367007166147232e-02 2.607004716992378235e-02 2.124103605747222900e-01 -1.079409755766391754e-02
1.028370484709739685e-01 -8.718810975551605225e-02 -1.806711405515670776e-01 -6.372058391571044922e-02 6.423388421535491943e-02 -8.742346614599227905e-02 4.807594418525695801e-02 2.453982830047607422e-01 -3.938216343522071838e-02 1.809888482093811035e-01 -1.172545552253723145e-01 -7.570108026266098022e-02 -1.084626317024230957e-01 1.014243215322494507e-01 1.158768683671951294e-01 -3.678404986858367920e-01 1.278208047151565552e-01 2.234641835093498230e-02 3.680758774280548096e-01 -1.012718901038169861e-01 2.375469058752059937e-01 -3.866565525531768799e-01 1.118211001157760620e-01 -1.017843838781118393e-02 -2.582504414021968842e-03 3.022695481777191162e-01 7.762859761714935303e-02 8.753115683794021606e-02 -1.568657308816909790e-01 8.527052402496337891e-02 3.572568595409393311e-01 -2.372939139604568481e-02
2.178447097539901733e-01 -4.692472144961357117e-02 -2.635505050420761108e-02 6.200923398137092590e-02 2.201672345399856567e-01 2.800781130790710449e-01 1.286684572696685791e-01 1.506310552358627319e-01 1.494833976030349731e-01 1.440604217350482941e-02 -1.700885146856307983e-01 -6.595934275537729263e-03 -8.229811489582061768e-02 -9.702034294605255127e-02 2.463721185922622681e-01 -1.840303838253021240e-01 1.048591881990432739e-01 3.737282752990722656e-02 2.539884448051452637e-01 -7.962992042303085327e-02 2.382190674543380737e-01 -1.585358530282974243e-01 1.372894346714019775e-01 3.595371246337890625e-01 1.222008466720581055e-01 -1.727695614099502563e-01 1.646688282489776611e-01 2.731055915355682373e-01 1.851054877042770386e-01 1.354625970125198364e-01 2.145706862211227417e-01 2.428592592477798462e-01
4.783752560615539551e-02 1.669931113719940186e-01 -1.227096468210220337e-01 1.037132516503334045e-01 1.453926265239715576e-01 6.455693393945693970e-02 5.828117951750755310e-02 4.068909883499145508e-01 -9.076786227524280548e-03 8.418320864439010620e-02 -4.186122864484786987e-02 -1.639634966850280762e-01 -1.562154293060302734e-01 -4.638007655739784241e-02 -1.878960728645324707e-01 1.188190840184688568e-02 -9.491662681102752686e-02 1.557845920324325562e-01 3.928562104701995850e-01 4.625697433948516846e-02 -1.425079107284545898e-01 -4.603936672210693359e-01 -1.274877488613128662e-01 8.940568566322326660e-02 -7.310225814580917358e-02 -1.033550873398780823e-01 -6.277652084827423096e-02 -3.580419719219207764e-01 -7.359126210212707520e-02 2.216576337814331055e-01 1.032627932727336884e-02 5.342709645628929138e-02
1.739157736301422119e-01 -1.230184957385063171e-01 -4.645952954888343811e-02 -6.084934808313846588e-03 1.967300847172737122e-02 -5.563792586326599121e-02 1.965191662311553955e-01 2.346579432487487793e-01 -1.496351212263107300e-01 -1.291979402303695679e-01 2.511657588183879852e-02 -3.335838913917541504e-01 6.999170035123825073e-02 -1.038622558116912842e-01 3.165169060230255127e-01 7.610221207141876221e-02 2.027385830879211426e-01 -5.205437541007995605e-02 3.332426249980926514e-01 -2.558734416961669922e-01 9.512861818075180054e-02 -2.320355474948883057e-01 2.464293688535690308e-01 1.105781421065330505e-01 1.505412608385086060e-01 -1.540031135082244873e-01 2.346854805946350098e-01 1.889177858829498291e-01 -1.321379989385604858e-01 1.009078994393348694e-01 2.247482240200042725e-01 -1.054717302322387695e-01
2.023604959249496460e-01 -1.393694803118705750e-02 -3.813253343105316162e-02 -1.206262633204460144e-01 1.536084860563278198e-01 1.064185351133346558e-01 1.090592239052057266e-02 5.610650181770324707e-01 -1.943712979555130005e-01 1.616989076137542725e-01 8.366102725267410278e-02 1.940468400716781616e-01 7.121725007891654968e-03 1.442814469337463379e-01 6.006867066025733948e-02 2.513097040355205536e-02 2.525788545608520508e-01 2.828885912895202637e-01 1.471559703350067139e-01 7.582740485668182373e-02 7.869545370340347290e-02 -3.330169916152954102e-01 4.885942116379737854e-02 -1.337646394968032837e-01 -7.140579074621200562e-02 -9.453021921217441559e-03 1.988028585910797119e-01 5.171817168593406677e-02 2.506106495857238770e-01 1.151061132550239563e-01 7.000982016324996948e-02 1.496252715587615967e-01
1.137155592441558838e-01 4.426734447479248047e-01 -2.517114877700805664e-01 8.160134404897689819e-02 2.289245277643203735e-02 3.129324913024902344e-01 6.838276982307434082e-02 1.914704740047454834e-01 8.152184635400772095e-02 -1.018314659595489502e-01 -2.906428091228008270e-02 -2.193998843431472778e-01 1.883488148450851440e-01 6.201194971799850464e-02 2.223329246044158936e-01 1.192185357213020325e-01 6.265136599540710449e-02 5.161165073513984680e-02 1.680185832083225250e-02 -1.456380486488342285e-01 -8.190745115280151367e-02 -1.196968480944633484e-01 6.622574478387832642e-02 2.058177590370178223e-01 -1.134319081902503967e-01 -1.103069782257080078e-01 2.604827582836151123e-01 -1.661704778671264648e-01 -5.471289530396461487e-02 7.985204458236694336e-02 4.305409789085388184e-01 -3.525858372449874878e-02
1.509449630975723267e-01 1.279863566160202026e-01 -1.365194916725158691e-01 2.219005376100540161e-01 -1.773582249879837036e-01 6.114644184708595276e-02 1.359368115663528442e-01 1.595930457115173340e-01 8.247933536767959595e-02 1.506580114364624023e-01 5.220351368188858032e-02 -2.696226835250854492e-01 2.351930439472198486e-01 4.218310862779617310e-02 1.555272191762924194e-02 7.849563658237457275e-02 -7.371720671653747559e-02 9.689766168594360352e-02 -4.385972023010253906e-02 1.517746895551681519e-01 6.579069048166275024e-02 -1.431032419204711914e-01 4.438925161957740784e-02 -5.274309217929840088e-02 -1.309873163700103760e-01 -3.037327229976654053e-01 2.744888663291931152e-01 -1.628274470567703247e-01 1.403100043535232544e-01 8.971954882144927979e-02 2.554629445075988770e-01 5.213306546211242676e-01
1.465054750442504883e-01 7.851910591125488281e-02 -3.191962838172912598e-01 2.231725603342056274e-01 -2.428179979324340820e-01 -8.706749230623245239e-02 1.413215994834899902e-01 5.821184813976287842e-02 9.089343249797821045e-02 4.102788120508193970e-02 1.146355718374252319e-01 -9.105878323316574097e-02 5.578526481986045837e-02 7.829508185386657715e-02 9.557367116212844849e-02 -7.429726887494325638e-03 -2.131668776273727417e-01 1.323360353708267212e-01 3.569906055927276611e-01 2.410531193017959595e-01 1.094678640365600586e-01 -2.383856922388076782e-01 3.035966157913208008e-01 1.747646629810333252e-01 2.048608958721160889e-01 4.369146656244993210e-03 1.801641136407852173e-01 -3.364909291267395020e-01 1.181599870324134827e-01 2.123480290174484253e-02 1.942188441753387451e-01 -3.368726372718811035e-02
2.170409262180328369e-01 -1.627876013517379761e-01 -1.367432624101638794e-01 -1.524056494235992432e-02 9.010724723339080811e-02 2.397021204233169556e-01 1.534775495529174805e-01 1.811699420213699341e-01 -2.832373976707458496e-02 1.758358180522918701e-01 2.768195569515228271e-01 2.934070527553558350e-01 7.447370328009128571e-03 -8.605827391147613525e-02 -1.552523672580718994e-01 8.576060645282268524e-03 9.025689214468002319e-02 -1.393128186464309692e-03 3.873875737190246582e-01 -2.002636641263961792e-01 -1.124932393431663513e-01 -3.516061604022979736e-01 1.795660257339477539e-01 -9.369060397148132324e-02 7.135310024023056030e-02 -4.398874193429946899e-02 1.404432356357574463e-01 -2.927251160144805908e-01 2.028574645519256592e-01 8.809649199247360229e-02 1.374646276235580444e-01 5.965673178434371948e-02
3.954810798168182373e-01 -1.344842016696929932e-01 -5.958208069205284119e-02 -1.576367206871509552e-02 -1.157072633504867554e-01 1.811114996671676636e-01 2.085276246070861816e-01 1.293350458145141602e-01 -1.360311806201934814e-01 5.214809179306030273e-01 -1.404745131731033325e-02 -1.330340355634689331e-01 4.054328799247741699e-02 8.358178287744522095e-02 1.499322354793548584e-01 -7.801827043294906616e-02 -2.661480754613876343e-02 -2.634060569107532501e-02 2.760981917381286621e-01 -6.040998548269271851e-02 9.457550942897796631e-02 1.898725330829620361e-02 -4.434634745121002197e-02 2.653551399707794189e-01 -5.548444017767906189e-02 -1.310212165117263794e-01 3.470464348793029785e-01 -3.464299440383911133e-02 1.953207552433013916e-01 -2.422749251127243042e-02 -1.353650391101837158e-01 8.863883465528488159e-02
4.045125097036361694e-02 1.855080425739288330e-01 2.767025865614414215e-02 8.180717378854751587e-02 1.243681386113166809e-01 -7.243897765874862671e-02 1.932976096868515015e-01 2.422739267349243164e-01 -6.962620653212070465e-03 -1.147062554955482483e-01 5.335212126374244690e-02 -1.307646632194519043e-01 1.823894381523132324e-01 -3.958337381482124329e-02 1.054060552269220352e-02 -2.827218472957611084e-01 1.445664465427398682e-01 1.975009739398956299e-01 4.581685066223144531e-01 5.950079485774040222e-02 1.114869341254234314e-01 -1.179201900959014893e-01 1.449515670537948608e-02 2.074620723724365234e-01 1.466794312000274658e-01 -2.480737417936325073e-01 4.116645157337188721e-01 6.151498854160308838e-02 -1.892429292201995850e-01 1.534201949834823608e-01 4.490698873996734619e-02 1.762531995773315430e-01
2.288050353527069092e-01 9.765937179327011108e-02 -6.943987309932708740e-02 -1.071626693010330200e-01 6.589305400848388672e-02 1.571118533611297607e-01 -1.731503754854202271e-02 3.882185816764831543e-01 2.566700801253318787e-02 2.596585750579833984e-01 8.008869737386703491e-02 -4.904849454760551453e-03 5.310119315981864929e-02 1.839958429336547852e-01 2.265972048044204712e-01 1.291294097900390625e-01 -5.941712856292724609e-02 3.036265373229980469e-01 1.906138360500335693e-01 9.951435774564743042e-02 1.633254587650299072e-01 -5.623076111078262329e-02 2.478438466787338257e-01 -1.132132038474082947e-01 -1.150996461510658264e-01 -2.867820858955383301e-01 -2.101381570100784302e-01 1.124018803238868713e-01 5.043349787592887878e-02 4.876090213656425476e-02 -4.820361360907554626e-02 3.962134718894958496e-01
3.048187792301177979e-01 2.563759684562683105e-01 -1.484220754355192184e-02 -2.262242697179317474e-02 -2.134518511593341827e-02 -5.336105078458786011e-02 4.230539500713348389e-02 2.585425972938537598e-01 2.632936835289001465e-01 -9.592361748218536377e-02 -2.742815762758255005e-02 -7.863734662532806396e-02 -3.585531935095787048e-02 -7.328264415264129639e-02 -2.937299013137817383e-02 -3.722426891326904297e-01 2.911518216133117676e-01 2.603087127208709717e-01 1.917722821235656738e-01 6.818833202123641968e-02 -1.896615773439407349e-01 -8.948384225368499756e-02 4.131928086280822754e-01 1.332437843084335327e-01 1.756296455860137939e-01 -1.205439940094947815e-01 1.494391858577728271e-01 -4.307643510401248932e-03 4.210691899061203003e-02 2.005740404129028320e-01 1.598401553928852081e-02 2.720868214964866638e-02
2.254662476480007172e-02 9.452221542596817017e-02 -1.621987521648406982e-01 6.853027641773223877e-02 -2.511818110942840576e-01 1.404298245906829834e-01 5.360421910881996155e-02 3.394601047039031982e-01 1.957426816225051880e-01 -1.409546136856079102e-01 3.256197273731231689e-01 -8.383551239967346191e-02 -4.227323830127716064e-02 -3.118610940873622894e-02 9.312349371612071991e-03 -1.880200654268264771e-01 1.002765968441963196e-01 -8.737410604953765869e-02 2.738698124885559082e-01 -4.380335286259651184e-02 1.891233921051025391e-01 -1.328655183315277100e-01 7.708314806222915649e-02 2.241184264421463013e-01 1.600354462862014771e-01 -1.690526604652404785e-01 2.691541314125061035e-01 -1.472044456750154495e-02 -8.056125044822692871e-02 3.647238910198211670e-01 1.907020956277847290e-01 2.055696398019790649e-01
-4.114743322134017944e-02 -1.684036664664745331e-02 1.665308326482772827e-01 4.150314256548881531e-02 3.211637958884239197e-02 2.360758483409881592e-01 1.560885012149810791e-01 5.844941139221191406e-01 -1.419784873723983765e-01 7.184109091758728027e-02 2.539726719260215759e-02 -3.043187856674194336e-01 2.542049810290336609e-02 6.060702353715896606e-02 -7.025514543056488037e-02 1.661677472293376923e-02 1.349804401397705078e-01 3.383520841598510742e-01 1.378575116395950317e-01 -3.473723679780960083e-02 4.559244588017463684e-02 -2.070856541395187378e-01 -1.055853962898254395e-01 -1.711809076368808746e-02 7.589598000049591064e-02 -4.216655343770980835e-02 8.483185619115829468e-02 -3.085675239562988281e-01 3.527018800377845764e-02 3.007593750953674316e-01 8.467424195259809494e-04 8.207111060619354248e-02
2.024266421794891357e-01 1.172592788934707642e-01 -3.919070959091186523e-01 2.429731339216232300e-01 1.863298937678337097e-02 -1.300719827413558960e-01 1.021608561277389526e-01 1.928017288446426392e-01 7.586693018674850464e-02 9.649233520030975342e-02 1.393830031156539917e-01 -2.354401350021362305e-01 -6.882607936859130859e-02 -3.775032237172126770e-02 1.007741019129753113e-01 9.325671195983886719e-02 8.048053085803985596e-02 -6.223719567060470581e-02 8.337575942277908325e-02 -3.154379725456237793e-01 1.919461935758590698e-01 8.085452020168304443e-02 2.853685915470123291e-01 -5.744744837284088135e-02 -4.573227837681770325e-02 -2.462396025657653809e-02 2.394846528768539429e-01 -4.109275992959737778e-03 2.066974043846130371e-01 2.168857306241989136e-01 3.927320837974548340e-01 6.198506057262420654e-02
3.570523262023925781e-01 2.977503240108489990e-01 -3.079203963279724121e-01 9.738612174987792969e-02 -1.657075881958007812e-01 1.094767376780509949e-01 2.689214348793029785e-01 2.179388999938964844e-01 -8.059216663241386414e-03 -4.839517714572139084e-05 -9.139291197061538696e-02 -1.745916306972503662e-01 6.122647598385810852e-02 -4.703149199485778809e-02 1.036161482334136963e-01 -1.105417013168334961e-01 2.123545110225677490e-02 1.616827547550201416e-01 6.498707085847854614e-02 -3.551164865493774414e-01 1.586840897798538208e-01 7.047720253467559814e-02 3.446045890450477600e-02 6.664974987506866455e-02 -6.888815015554428101e-02 2.100795060396194458e-01 -5.043873190879821777e-02 -1.876810342073440552e-01 1.694935709238052368e-01 1.714318543672561646e-01 3.283293545246124268e-01 8.495747298002243042e-02
1.143890917301177979e-01 -1.887593865394592285e-01 -6.268557161092758179e-02 1.385485678911209106e-01 3.483484685420989990e-01 -2.223771363496780396e-01 1.109922528266906738e-01 3.193001151084899902e-01 1.762913912534713745e-01 -7.571075856685638428e-02 -1.542226672172546387e-01 -2.000084072351455688e-01 3.282952904701232910e-01 2.262000925838947296e-02 1.038726568222045898e-01 -2.247477173805236816e-01 2.022699080407619476e-02 7.951466739177703857e-02 9.437949955463409424e-02 1.446401625871658325e-01 -3.435207158327102661e-02 -3.278264701366424561e-01 5.657720938324928284e-02 -3.164256736636161804e-02 -7.563602924346923828e-02 -1.583143770694732666e-01 1.104546859860420227e-01 -1.356073766946792603e-01 1.475170254707336426e-03 1.182047724723815918e-01 2.460555285215377808e-01 2.959665656089782715e-01
2.221734970808029175e-01 -2.668999135494232178e-01 -6.373721361160278320e-02 1.007442697882652283e-01 -1.301614195108413696e-01 1.412179470062255859e-01 -3.733835741877555847e-02 1.074946671724319458e-01 -1.511626988649368286e-01 -1.769441217184066772e-01 -1.422249712049961090e-03 -2.641477882862091064e-01 -2.945007383823394775e-02 -6.267688423395156860e-02 -3.539990782737731934e-01 7.898757606744766235e-02 -2.674067914485931396e-01 2.160891294479370117e-01 2.360977828502655029e-01 -6.172534823417663574e-02 1.319430917501449585e-01 -2.457302361726760864e-01 -3.683416545391082764e-02 1.740935593843460083e-01 -2.422467172145843506e-01 -3.931883350014686584e-02 -1.694304868578910828e-02 -2.686804533004760742e-01 5.514416098594665527e-02 1.697607338428497314e-01 2.577226161956787109e-01 1.920289695262908936e-01
3.200663626194000244e-01 2.261070162057876587e-01 -1.213783398270606995e-01 -3.351654112339019775e-02 -1.172507777810096741e-01 1.753015816211700439e-01 -1.495536118745803833e-01 7.769807241857051849e-03 -1.101118698716163635e-01 1.748927831649780273e-01 2.627591788768768311e-01 -1.109965965151786804e-01 -4.250329360365867615e-02 -2.268226817250251770e-02 2.914236783981323242e-01 -1.708534061908721924e-01 1.646166741847991943e-01 -1.167116537690162659e-01 2.484464347362518311e-01 -2.891369760036468506e-01 1.685449481010437012e-01 -1.193598583340644836e-01 2.206857800483703613e-01 1.718573421239852905e-01 -2.638980746269226074e-01 -1.800529211759567261e-01 5.876842513680458069e-02 2.497592009603977203e-02 1.376969665288925171e-01 1.366983205080032349e-01 2.598333060741424561e-01 7.015098631381988525e-02
1.016659662127494812e-01 -1.528143733739852905e-01 -8.042277768254280090e-03 7.080533355474472046e-02 -3.055087924003601074e-01 1.248838081955909729e-01 2.705208063125610352e-01 9.699569642543792725e-02 1.139351204037666321e-01 1.441214680671691895e-01 4.523807391524314880e-02 -1.067963764071464539e-01 -6.693679839372634888e-02 -1.026599109172821045e-01 2.244343608617782593e-01 -2.362530380487442017e-01 -6.208278611302375793e-02 1.649615615606307983e-01 -3.587055578827857971e-02 -4.070979356765747070e-02 7.143938541412353516e-02 -2.887487113475799561e-01 2.879649400711059570e-01 5.104937031865119934e-02 -1.270505040884017944e-01 -2.934367060661315918e-01 -1.150645129382610321e-02 -3.092646002769470215e-01 -1.974975503981113434e-02 8.460970968008041382e-02 -1.344535499811172485e-01 4.118643403053283691e-01
2.307709008455276489e-01 -7.503344863653182983e-02 5.837416276335716248e-02 -1.543560717254877090e-02 1.905009597539901733e-01 4.202338308095932007e-02 -2.007542103528976440e-01 1.682658493518829346e-01 1.784991174936294556e-01 3.020346462726593018e-01 -1.366097629070281982e-01 4.906740412116050720e-02 1.631415635347366333e-01 -5.878299474716186523e-02 -2.279113419353961945e-02 -2.493132837116718292e-02 8.582296222448348999e-02 2.003324329853057861e-01 2.572892308235168457e-01 -1.938666701316833496e-01 9.862621873617172241e-02 -2.485984861850738525e-01 2.991247177124023438e-01 1.163467094302177429e-01 6.277721375226974487e-02 -1.830042898654937744e-01 2.065316308289766312e-03 1.549754291772842407e-02 9.823688305914402008e-03 5.250165462493896484e-01 -1.258580684661865234e-01 -1.876392215490341187e-02
2.978977560997009277e-01 1.282837241888046265e-01 -2.819873690605163574e-01 -4.299186915159225464e-02 -4.106188565492630005e-02 -1.587204337120056152e-01 -2.512546479701995850e-01 1.600021570920944214e-01 -1.043868809938430786e-02 2.723085582256317139e-01 1.800198704004287720e-01 -1.435227245092391968e-01 5.667781829833984375e-02 -7.259801030158996582e-02 -6.229595746845006943e-03 -2.784289419651031494e-01 8.069068193435668945e-02 3.184865713119506836e-01 9.244120866060256958e-02 9.441972523927688599e-02 -1.984373182058334351e-01 -2.172366529703140259e-01 -5.915581434965133667e-02 1.982196867465972900e-01 1.868937313556671143e-01 -5.376207083463668823e-02 6.858552247285842896e-02 -3.254249393939971924e-01 -8.737870305776596069e-02 7.702119648456573486e-02 2.392451912164688110e-01 -1.025704517960548401e-01
5.063239485025405884e-02 8.158858120441436768e-02 -1.734922230243682861e-01 -1.401271969079971313e-01 2.279646322131156921e-02 2.955335974693298340e-01 -3.542340919375419617e-02 4.336148798465728760e-01 2.390385232865810394e-02 2.898453772068023682e-01 1.712063252925872803e-01 1.385727226734161377e-01 -6.436633318662643433e-02 1.203214824199676514e-01 2.210418581962585449e-01 -1.918363757431507111e-02 -2.105839997529983521e-01 1.554506272077560425e-01 1.232676804065704346e-01 1.425116043537855148e-02 -5.013550445437431335e-02 -1.088470071554183960e-01 4.087998270988464355e-01 1.555251926183700562e-01 -2.431224435567855835e-01 -1.447628140449523926e-01 -1.043692231178283691e-01 -1.991620808839797974e-01 1.421450078487396240e-01 1.151078194379806519e-01 9.229660779237747192e-02 2.814806252717971802e-02
-3.017388470470905304e-02 -4.686209559440612793e-02 -2.339043617248535156e-01 9.571677655912935734e-04 8.297400921583175659e-02 4.664052724838256836e-01 1.519200205802917480e-01 4.093059003353118896e-01 -1.493272278457880020e-02 -8.003176003694534302e-02 3.836007043719291687e-02 -1.772435158491134644e-01 -1.898919939994812012e-01 7.520066946744918823e-02 -1.350653320550918579e-01 1.214140132069587708e-01 1.491338014602661133e-02 3.661914169788360596e-01 1.736075729131698608e-01 -1.076100915670394897e-01 -1.073907408863306046e-02 -1.936715543270111084e-01 -7.713863253593444824e-02 7.717159390449523926e-02 1.179072633385658264e-01 8.757436648011207581e-03 5.365247651934623718e-02 -1.184135228395462036e-01 2.186505645513534546e-01 3.221666812896728516e-01 3.070618957281112671e-03 6.987758725881576538e-02
2.416257262229919434e-01 -7.538301497697830200e-02 -4.578599333763122559e-02 -1.956764906644821167e-01 1.066770032048225403e-01 -7.749604433774948120e-02 2.486453652381896973e-01 1.150304004549980164e-01 -2.198426425457000732e-02 1.584557145833969116e-01 9.414299577474594116e-02 -1.699248701333999634e-01 -5.993479490280151367e-02 9.557466953992843628e-02 -1.194747611880302429e-01 -2.760328054428100586e-01 7.193168252706527710e-02 2.035890072584152222e-01 3.191851973533630371e-01 -1.756779700517654419e-01 3.716547191143035889e-01 -3.164903223514556885e-01 -3.095328249037265778e-02 2.311605587601661682e-02 -5.074612423777580261e-02 2.191265225410461426e-01 2.246467582881450653e-02 -6.813346594572067261e-02 9.802467375993728638e-02 6.612781435251235962e-02 3.797475695610046387e-01 -5.919332802295684814e-02
4.953460767865180969e-02 -3.686327338218688965e-01 -1.928358525037765503e-01 1.219261884689331055e-01 -1.395654864609241486e-02 1.316068470478057861e-01 8.196590840816497803e-02 1.032702401280403137e-01 -9.603807330131530762e-02 -5.094063933938741684e-03 1.098950654268264771e-01 -6.492526829242706299e-02 6.977897882461547852e-02 -2.480928897857666016e-01 -2.783370912075042725e-01 -2.223873585462570190e-01 1.119784191250801086e-01 9.200462698936462402e-02 1.777177751064300537e-01 -1.705320179462432861e-01 -3.470249101519584656e-02 -3.353498280048370361e-01 1.067433655261993408e-01 9.740394353866577148e-02 -2.180171459913253784e-01 -1.754585951566696167e-01 7.425454258918762207e-02 -3.997627794742584229e-01 1.808144152164459229e-01 2.514044940471649170e-01 8.016827516257762909e-03 2.766703546512871981e-04
3.661680519580841064e-01 2.558000683784484863e-01 -4.110121130943298340e-01 1.113993898034095764e-01 -5.550829228013753891e-03 1.052012816071510315e-01 -5.524239689111709595e-02 2.768640220165252686e-01 9.376870095729827881e-02 3.473908826708793640e-02 -4.516911879181861877e-02 -1.923995465040206909e-01 1.674726903438568115e-01 -1.110881194472312927e-01 -5.838807672262191772e-02 2.188564538955688477e-01 6.029758136719465256e-03 1.111780032515525818e-01 3.225632309913635254e-01 -2.886575460433959961e-01 1.538725048303604126e-01 1.014339327812194824e-01 -4.613228142261505127e-02 -3.300552442669868469e-02 -1.482749432325363159e-01 -1.477617621421813965e-01 2.330834716558456421e-01 -6.668395549058914185e-02 9.382457286119461060e-02 4.128659889101982117e-02 1.495333015918731689e-01 -1.232035756111145020e-01
1.908614784479141235e-01 -2.723626419901847839e-02 -3.258706629276275635e-01 5.454906448721885681e-02 -1.830431818962097168e-01 2.525241374969482422e-01 -1.750035434961318970e-01 3.739381134510040283e-01 1.106789149343967438e-02 1.043902710080146790e-01 -2.584154605865478516e-01 -4.219811409711837769e-02 -1.342010349035263062e-01 -1.549742817878723145e-01 -3.050644993782043457e-01 -6.331110745668411255e-02 -3.237865865230560303e-02 2.092923969030380249e-01 3.284069299697875977e-01 1.633241623640060425e-01 -9.826593846082687378e-02 -2.541140615940093994e-01 1.780526787042617798e-01 7.180263102054595947e-02 -1.238536015152931213e-01 -1.214687004685401917e-01 -1.301287412643432617e-01 6.505037844181060791e-02 -8.053542673587799072e-02 -4.222048074007034302e-02 -2.257053554058074951e-02 1.294277608394622803e-01
2.367632836103439331e-01 8.599055558443069458e-02 -1.993687897920608521e-01 -1.091683804988861084e-01 -1.483002901077270508e-01 2.059175372123718262e-01 -1.432254910469055176e-01 8.080411702394485474e-02 -3.810783848166465759e-02 6.254130601882934570e-02 5.455343797802925110e-02 -2.093236446380615234e-01 3.226637840270996094e-02 -2.484865337610244751e-01 -3.153778910636901855e-01 -2.246190756559371948e-01 5.002541095018386841e-02 3.354954421520233154e-01 1.223095282912254333e-01 -2.253705859184265137e-01 -2.278350479900836945e-02 -2.567193806171417236e-01 1.796196550130844116e-01 -1.110227927565574646e-01 -9.821670502424240112e-02 4.875947162508964539e-02 -2.140083815902471542e-03 -3.616447150707244873e-01 -1.110356822609901428e-01 -5.907039344310760498e-02 8.038788102567195892e-03 2.793969810009002686e-01
4.975702613592147827e-02 -1.149355694651603699e-01 -1.775843799114227295e-01 -7.915721088647842407e-02 3.813036531209945679e-02 2.562302649021148682e-01 1.127386763691902161e-01 1.323531866073608398e-01 2.964157164096832275e-01 2.094251811504364014e-01 -1.504947338253259659e-02 1.700767725706100464e-01 1.257818043231964111e-01 1.652574539184570312e-01 -8.784764260053634644e-02 -4.405458644032478333e-02 3.903265669941902161e-02 2.998317480087280273e-01 6.280162185430526733e-02 1.003383621573448181e-01 1.633106619119644165e-01 -2.612769007682800293e-01 2.853990197181701660e-01 -1.021817922592163086e-01 -6.750839948654174805e-02 -1.939881592988967896e-01 7.304258644580841064e-02 1.219121962785720825e-01 -3.041247725486755371e-01 1.085775494575500488e-01 2.926402091979980469e-01 3.015689551830291748e-01
1.863391250371932983e-01 -2.365957498550415039e-01 -1.666346490383148193e-01 6.464175879955291748e-02 1.415107864886522293e-02 7.348564267158508301e-02 -1.019422244280576706e-02 -1.065629571676254272e-01 2.899237349629402161e-02 -5.486754700541496277e-02 -2.054122090339660645e-01 1.568157412111759186e-02 7.909964770078659058e-02 1.030657812952995300e-01 5.546739324927330017e-02 -3.550936877727508545e-01 8.431247621774673462e-02 1.947857588529586792e-01 8.841242641210556030e-02 -1.727323383092880249e-01 3.907727599143981934e-01 -3.067514300346374512e-01 5.508165061473846436e-02 1.716716289520263672e-01 -2.591601014137268066e-01 -3.171382844448089600e-01 1.552220433950424194e-01 -2.427698969841003418e-01 -7.391628809273242950e-03 -6.249513477087020874e-02 -1.663400791585445404e-02 2.256968766450881958e-01
4.214542806148529053e-01 1.267990320920944214e-01 -1.336920112371444702e-01 1.416560728102922440e-03 1.750088781118392944e-01 -2.750028856098651886e-02 1.794053614139556885e-01 4.272501468658447266e-01 -1.764676533639431000e-02 -1.038326546549797058e-01 -1.156670972704887390e-01 2.074414398521184921e-03 1.791198998689651489e-01 -5.958638712763786316e-02 -1.041069999337196350e-02 -1.606174558401107788e-01 9.741243720054626465e-02 1.007328480482101440e-01 3.157633170485496521e-02 -6.675603240728378296e-02 -1.110516712069511414e-01 -2.310133874416351318e-01 -1.301881074905395508e-01 -3.335301876068115234e-01 -3.028946816921234131e-01 -3.010048270225524902e-01 1.053525805473327637e-01 -4.602747038006782532e-02 -1.795519590377807617e-01 7.824861258268356323e-02 -9.753381833434104919e-03 5.734224617481231689e-02
3.379878401756286621e-01 -1.302507240325212479e-03 -1.106778811663389206e-02 -7.208462059497833252e-02 1.095673069357872009e-01 6.076402962207794189e-02 1.690028458833694458e-01 3.762541413307189941e-01 2.482266426086425781e-01 -1.532091647386550903e-01 -8.837057650089263916e-02 -1.519023180007934570e-01 -3.843072056770324707e-02 -4.149734601378440857e-02 1.120139881968498230e-01 -3.357113897800445557e-01 2.421278804540634155e-01 1.949730813503265381e-01 1.332103163003921509e-01 -6.310059875249862671e-02 -2.159350924193859100e-02 -3.968849405646324158e-02 3.285771012306213379e-01 1.826351135969161987e-01 2.534306645393371582e-01 -4.334101825952529907e-02 -1.539617627859115601e-01 -1.110583022236824036e-01 1.387820988893508911e-01 2.585737109184265137e-01 -1.135769393295049667e-02 8.682748302817344666e-03
2.858085632324218750e-01 -1.617824137210845947e-01 -9.015246480703353882e-02 2.459461241960525513e-01 7.323957979679107666e-02 -1.149599775671958923e-01 -2.347210422158241272e-03 1.408635973930358887e-01 1.555513441562652588e-01 1.545798778533935547e-01 -1.690507978200912476e-01 -2.781849801540374756e-01 9.782884269952774048e-02 -8.127194829285144806e-03 -2.951949462294578552e-02 -2.642608284950256348e-01 -1.087492778897285461e-01 -4.460811242461204529e-02 2.504665553569793701e-01 -7.970251142978668213e-02 -1.759955473244190216e-02 -1.957569718360900879e-01 5.915072932839393616e-02 -2.989922761917114258e-01 -1.761459559202194214e-01 -1.399092823266983032e-01 -1.155962720513343811e-01 8.279494196176528931e-02 2.691168189048767090e-01 4.233599454164505005e-02 2.239108383655548096e-01 3.756292164325714111e-01
4.335013031959533691e-02 -4.392254352569580078e-02 -1.536549180746078491e-01 -2.584378421306610107e-01 3.020561672747135162e-02 7.346647232770919800e-02 3.946160897612571716e-02 3.432041108608245850e-01 2.721341550350189209e-01 1.389657109975814819e-01 2.043263912200927734e-01 8.322738856077194214e-02 -1.734339632093906403e-02 1.526040285825729370e-01 1.196611076593399048e-01 -1.390050910413265228e-02 -5.866304412484169006e-02 5.356671214103698730e-01 1.109352260828018188e-01 -3.844301402568817139e-02 3.756539151072502136e-02 -1.280784010887145996e-01 4.448591917753219604e-02 2.087053470313549042e-02 -1.775348931550979614e-01 -1.867845058441162109e-01 8.843094855546951294e-02 2.354450151324272156e-02 -2.184508144855499268e-01 2.822578251361846924e-01 1.115207672119140625e-01 2.469549179077148438e-01
1.563493609428405762e-01 1.550185866653919220e-02 2.919784747064113617e-03 1.760819703340530396e-01 1.445978973060846329e-02 -1.057554185390472412e-01 -3.515096008777618408e-02 2.364553660154342651e-01 -2.608989477157592773e-01 -1.081135049462318420e-01 -2.011991292238235474e-01 -2.758728861808776855e-01 1.294686794281005859e-01 -8.629486709833145142e-02 -1.169406622648239136e-02 -1.003643847070634365e-03 2.165815979242324829e-01 8.989302814006805420e-02 2.301657944917678833e-01 2.944799885153770447e-02 -8.376654237508773804e-02 -3.556407094001770020e-01 1.962942183017730713e-01 3.774765506386756897e-02 -2.721805274486541748e-01 -4.261787980794906616e-02 -8.003253489732742310e-02 1.258552670478820801e-01 3.141694664955139160e-01 1.832956820726394653e-01 3.154256641864776611e-01 2.070001363754272461e-01
2.958061993122100830e-01 -1.572737703099846840e-03 -2.807208597660064697e-01 -7.768750190734863281e-02 9.627505391836166382e-02 4.828372225165367126e-02 7.635141164064407349e-02 9.814055263996124268e-02 -7.011637091636657715e-02 -5.208884179592132568e-02 1.003254950046539307e-01 -1.382506340742111206e-01 -2.978592813014984131e-01 1.130961552262306213e-01 2.020771205425262451e-01 5.630382522940635681e-02 9.383198618888854980e-02 -1.454436779022216797e-01 3.971417248249053955e-01 -1.214811056852340698e-01 3.326404988765716553e-01 -8.653366006910800934e-03 6.933557242155075073e-02 3.189083635807037354e-01 4.609310254454612732e-02 -1.507025212049484253e-01 1.107889115810394287e-01 -1.958219110965728760e-01 -1.184522733092308044e-01 1.808594167232513428e-01 2.624234259128570557e-01 8.680808544158935547e-02
-5.937385931611061096e-02 -2.540802657604217529e-01 -2.011855095624923706e-01 1.970014907419681549e-02 -1.116814538836479187e-01 2.238492816686630249e-01 -1.844496466219425201e-02 4.604761898517608643e-01 4.547875002026557922e-02 2.358758300542831421e-01 2.584382295608520508e-01 -5.192894488573074341e-02 -1.618760973215103149e-01 -1.345299780368804932e-01 -4.471180215477943420e-02 -9.433635324239730835e-02 5.527520924806594849e-02 1.613805443048477173e-01 5.124652758240699768e-02 1.165142953395843506e-01 2.134982310235500336e-02 -1.328286528587341309e-01 1.666365116834640503e-01 1.997599750757217407e-01 -1.878735423088073730e-01 -2.416375279426574707e-01 2.692674696445465088e-01 1.535732112824916840e-02 -1.712037064135074615e-02 2.171140164136886597e-01 2.881919443607330322e-01 -7.561201602220535278e-02
4.474917054176330566e-01 3.181399777531623840e-02 -7.508606463670730591e-02 -1.181194260716438293e-01 1.120356395840644836e-01 -9.897117502987384796e-03 1.533448696136474609e-01 1.761882454156875610e-01 8.824110031127929688e-02 7.764370739459991455e-02 -1.167772486805915833e-01 5.731296539306640625e-02 2.438942044973373413e-01 1.373357325792312622e-01 -1.374382674694061279e-01 -1.400434374809265137e-01 -2.008586376905441284e-01 3.469680547714233398e-01 1.914744228124618530e-01 1.739360243082046509e-01 -4.624779149889945984e-02 -8.363156765699386597e-02 1.460647955536842346e-02 2.894580066204071045e-01 -2.156689018011093140e-01 -1.770569682121276855e-01 7.436934113502502441e-02 -2.218784093856811523e-01 2.192548215389251709e-01 1.685487329959869385e-01 -3.691798821091651917e-02 -1.819655448198318481e-01
2.602558732032775879e-01 2.994265556335449219e-01 -2.980733811855316162e-01 -2.741839038208127022e-03 -8.461700752377510071e-03 5.726011469960212708e-02 2.410106956958770752e-01 1.471707522869110107e-01 2.384354360401630402e-02 5.078599601984024048e-02 -1.928776204586029053e-01 -1.520342081785202026e-01 9.097279608249664307e-02 -1.895593553781509399e-01 -3.623971715569496155e-02 -3.744612261652946472e-02 5.733032524585723877e-02 2.308536320924758911e-01 1.226457953453063965e-01 -4.268098473548889160e-01 1.031840890645980835e-01 -1.104862540960311890e-01 8.048783242702484131e-02 7.388584315776824951e-02 -1.798851042985916138e-01 2.573005855083465576e-01 6.159386411309242249e-02 -2.103528752923011780e-02 -2.922262996435165405e-02 2.597410082817077637e-01 3.084741830825805664e-01 7.359963655471801758e-02
1.414604783058166504e-01 8.575808256864547729e-02 2.143830433487892151e-02 1.774169504642486572e-02 7.501895725727081299e-02 -2.676231563091278076e-01 2.173000574111938477e-01 1.959629356861114502e-01 3.201991086825728416e-03 -1.376706212759017944e-01 1.599091291427612305e-01 -1.199238449335098267e-01 7.730698585510253906e-02 5.652429163455963135e-02 1.835362315177917480e-01 -2.049895823001861572e-01 2.738011777400970459e-01 2.116692066192626953e-01 3.639096915721893311e-01 4.624545574188232422e-02 5.295222625136375427e-02 -1.842518150806427002e-01 6.699061393737792969e-02 2.532350718975067139e-01 1.565281748771667480e-01 -1.727430969476699829e-01 3.707831799983978271e-01 4.097796976566314697e-02 -4.154888540506362915e-02 7.636001706123352051e-02 1.322776526212692261e-01 2.948426604270935059e-01
1.413662433624267578e-01 -2.187356501817703247e-01 -1.332997977733612061e-01 1.240685209631919861e-01 1.172737255692481995e-01 -2.411905489861965179e-02 1.411101222038269043e-01 -2.949248813092708588e-02 -2.220210134983062744e-01 2.314463704824447632e-01 -2.636143863201141357e-01 -8.739044517278671265e-02 1.698683053255081177e-01 6.575501710176467896e-02 -9.148839116096496582e-02 -1.998314261436462402e-01 -5.780581384897232056e-02 3.776400685310363770e-01 1.153094395995140076e-01 -5.610838159918785095e-02 -1.205049380660057068e-01 -3.388490676879882812e-01 2.808326184749603271e-01 5.520607158541679382e-02 -1.882221698760986328e-01 -7.521875947713851929e-02 2.769137620925903320e-01 -1.933967769145965576e-01 9.505627304315567017e-02 1.901390552520751953e-01 -3.055486269295215607e-02 1.657582521438598633e-01
2.823567092418670654e-01 1.828728616237640381e-01 -2.827198505401611328e-01 4.602725803852081299e-01 8.071573823690414429e-02 1.054633185267448425e-01 2.406888455152511597e-01 2.756526321172714233e-02 -9.759990870952606201e-02 -7.523563504219055176e-02 -4.092581570148468018e-02 7.208374794572591782e-03 2.150171697139739990e-01 -2.148519456386566162e-01 6.565359234809875488e-02 -2.992208674550056458e-02 5.119983106851577759e-02 6.817530095577239990e-02 2.455025464296340942e-01 -2.624507844448089600e-01 2.943229079246520996e-01 1.865559816360473633e-02 2.206924855709075928e-01 2.109774388372898102e-02 -1.025950238108634949e-01 -1.909204572439193726e-02 7.368849962949752808e-02 6.179839372634887695e-02 7.214031647890806198e-03 1.816215068101882935e-01 2.095399647951126099e-01 1.859557628631591797e-01
2.147133350372314453e-01 -2.857206761837005615e-01 -3.544766604900360107e-01 3.821456339210271835e-03 5.108703300356864929e-02 -5.239629745483398438e-02 2.963698506355285645e-01 1.296144351363182068e-02 1.484617777168750763e-02 -6.248696148395538330e-02 -5.010633170604705811e-02 -2.817329168319702148e-01 1.269068568944931030e-01 -4.840382933616638184e-02 9.871588647365570068e-02 -4.258965849876403809e-01 3.358836472034454346e-01 1.783900260925292969e-01 3.948853537440299988e-02 1.771922223269939423e-02 2.277293503284454346e-01 -1.736274361610412598e-02 9.550174325704574585e-02 -3.105806931853294373e-02 1.073634997010231018e-01 -9.311410598456859589e-03 1.063867956399917603e-01 3.191520646214485168e-02 4.986688494682312012e-02 -5.367171019315719604e-02 7.203867286443710327e-02 3.381960093975067139e-01
1.284986883401870728e-01 -1.440982520580291748e-01 -2.080772519111633301e-01 -7.732918113470077515e-02 -5.910689756274223328e-02 -1.811714917421340942e-01 2.876339554786682129e-01 -1.004350744187831879e-02 -1.836969866417348385e-03 -7.728441804647445679e-02 -2.983679771423339844e-01 -2.020862847566604614e-01 5.777030438184738159e-02 -1.325719505548477173e-01 5.370369553565979004e-02 -2.345599234104156494e-01 4.372513666749000549e-02 1.346309781074523926e-01 3.392919600009918213e-01 2.808358967304229736e-01 7.605548948049545288e-02 -7.483314722776412964e-02 2.083019912242889404e-01 2.027064561843872070e-01 2.091212421655654907e-01 -7.656894624233245850e-02 8.504902571439743042e-02 -5.933535844087600708e-02 -2.030192464590072632e-01 1.276053190231323242e-01 4.386318847537040710e-02 3.872743248939514160e-01
1.460453420877456665e-01 -1.299553513526916504e-01 -2.087297141551971436e-01 -1.734334826469421387e-01 -1.383277922868728638e-01 -1.080817729234695435e-01 3.101087808609008789e-01 -7.764747738838195801e-02 2.532002516090869904e-02 -1.204478070139884949e-01 -1.330820769071578979e-01 -7.357610762119293213e-02 1.570864766836166382e-01 -6.747911870479583740e-02 1.111882831901311874e-02 -2.627043128013610840e-01 7.842759788036346436e-02 1.508738994598388672e-01 3.142201900482177734e-01 2.594951987266540527e-01 -9.156235307455062866e-02 -1.328117400407791138e-01 1.555484980344772339e-01 2.097600847482681274e-01 1.539408862590789795e-01 -1.008169502019882202e-01 9.376125037670135498e-02 -8.893589675426483154e-02 -2.737234234809875488e-01 9.176722913980484009e-02 1.432980597019195557e-01 4.181345403194427490e-01
2.495303004980087280e-01 4.751051962375640869e-02 5.227232351899147034e-02 -3.185917139053344727e-01 -7.843507081270217896e-02 -1.517933607101440430e-01 9.936095774173736572e-02 1.575504243373870850e-01 -2.783800661563873291e-01 1.215995326638221741e-01 3.804632276296615601e-02 -1.688594222068786621e-01 3.627111911773681641e-01 1.006051972508430481e-01 9.692908078432083130e-02 -8.794147521257400513e-02 1.982925832271575928e-01 4.305461347103118896e-01 7.232937216758728027e-02 -2.272490859031677246e-01 9.826157987117767334e-02 -1.324384007602930069e-02 2.562821209430694580e-01 2.459973283112049103e-02 -1.458300277590751648e-02 -9.879945963621139526e-02 1.754694879055023193e-01 8.707541972398757935e-03 5.672508478164672852e-02 2.466122657060623169e-01 1.539667993783950806e-01 -6.560660898685455322e-03
-6.749387085437774658e-02 -1.418547630310058594e-01 -2.381471097469329834e-01 1.268155872821807861e-01 -1.162179261445999146e-01 1.663929224014282227e-01 -3.096777945756912231e-02 5.152312517166137695e-01 9.836181253194808960e-02 9.780734032392501831e-02 -1.456167828291654587e-02 6.251013278961181641e-02 2.241632491350173950e-01 9.008428454399108887e-02 2.239360064268112183e-01 -1.797246038913726807e-01 -1.653178967535495758e-02 2.969022840261459351e-02 1.302534639835357666e-01 1.065789982676506042e-01 1.311368048191070557e-01 -6.314449757337570190e-02 -6.955347210168838501e-02 4.612886160612106323e-02 -9.629028849303722382e-03 -3.397046625614166260e-01 1.918172538280487061e-01 -1.208543926477432251e-01 9.511063992977142334e-02 2.864243090152740479e-01 8.823461830615997314e-02 3.276359438896179199e-01
1.480529010295867920e-01 1.677468568086624146e-01 -1.313870996236801147e-01 1.056542769074440002e-01 2.078234404325485229e-01 1.153889894485473633e-01 1.489073485136032104e-01 3.731954693794250488e-01 2.795478403568267822e-01 2.036035358905792236e-01 -1.011129841208457947e-01 -2.716646902263164520e-02 7.739166915416717529e-02 -1.867558807134628296e-01 -2.809550762176513672e-01 -2.082466334104537964e-01 -6.813693791627883911e-02 -4.215153679251670837e-02 2.711228430271148682e-01 8.773078024387359619e-02 -1.136419363319873810e-02 -4.014480393379926682e-03 2.033414542675018311e-01 7.426335359923541546e-04 -2.595661282539367676e-01 8.116580545902252197e-02 1.062896549701690674e-01 2.864199578762054443e-01 -1.607093513011932373e-01 1.206284984946250916e-01 2.387781292200088501e-01 1.265781223773956299e-01
3.591322600841522217e-01 -1.687642931938171387e-01 -6.838768720626831055e-02 -1.187927648425102234e-01 4.675792157649993896e-02 1.629047840833663940e-01 -1.266683191061019897e-01 1.386651545763015747e-01 -5.672874301671981812e-02 -1.434721052646636963e-01 -8.429349213838577271e-02 8.828698098659515381e-02 1.959375292062759399e-01 1.132504716515541077e-01 -1.251914352178573608e-01 -9.321360290050506592e-02 -6.339605897665023804e-02 1.624379903078079224e-01 2.941601574420928955e-01 -3.658055514097213745e-02 -1.454215943813323975e-01 -1.955896615982055664e-01 -4.419660568237304688e-02 -1.038577184081077576e-01 -3.788304030895233154e-01 -3.225117623805999756e-01 -6.035807356238365173e-02 -3.542898967862129211e-02 2.557736039161682129e-01 2.931259274482727051e-01 1.173162013292312622e-01 1.937240660190582275e-01
2.382105886936187744e-01 2.339381724596023560e-01 -2.048097848892211914e-01 -7.253781426697969437e-03 1.159218419343233109e-02 3.535094484686851501e-02 5.742402002215385437e-02 1.222801059484481812e-01 2.561791054904460907e-02 2.265401333570480347e-01 9.711440652608871460e-02 -1.350721120834350586e-01 3.216378986835479736e-01 1.775144934654235840e-01 1.000663489103317261e-01 -1.211823821067810059e-01 -6.769298017024993896e-02 -1.134443432092666626e-01 1.987514793872833252e-01 -5.373653769493103027e-02 3.865343928337097168e-01 -3.017774522304534912e-01 2.079706639051437378e-01 3.186066402122378349e-03 1.198540031909942627e-01 -2.745287716388702393e-01 6.082488689571619034e-03 -1.643360257148742676e-01 1.200050935149192810e-01 2.938290238380432129e-01 -1.205567792057991028e-01 -1.093366667628288269e-01
3.179967403411865234e-01 -5.912676453590393066e-02 7.619296200573444366e-03 4.842587560415267944e-02 -1.511905621737241745e-02 1.022146493196487427e-01 -1.194160338491201401e-02 1.333840787410736084e-01 -7.912284694612026215e-03 -8.295437693595886230e-02 -3.847592696547508240e-02 -2.726237475872039795e-01 1.173870712518692017e-01 -2.215721011161804199e-01 4.097263216972351074e-01 6.428972631692886353e-02 -9.129767306149005890e-03 -9.113439172506332397e-02 3.725270330905914307e-01 -1.148703396320343018e-01 3.902791067957878113e-02 -2.313219457864761353e-01 6.938469409942626953e-02 2.180832475423812866e-01 1.568370312452316284e-01 -1.823885440826416016e-01 2.835561037063598633e-01 8.714520186185836792e-02 -4.332437366247177124e-02 1.859279721975326538e-01 3.108753561973571777e-01 -4.266857169568538666e-03
3.014470636844635010e-01 1.257438212633132935e-01 -7.350663095712661743e-02 3.736847266554832458e-02 5.294964462518692017e-02 1.702628880739212036e-01 2.510181367397308350e-01 3.255158066749572754e-01 1.012054756283760071e-01 2.104070037603378296e-01 7.957675307989120483e-02 3.156723082065582275e-02 2.707899808883666992e-01 1.850594952702522278e-02 -1.351253688335418701e-01 -8.905884623527526855e-02 -1.042507439851760864e-01 3.070294857025146484e-01 4.209571480751037598e-01 3.859588503837585449e-02 1.713461726903915405e-01 -9.012010693550109863e-02 -8.524236828088760376e-02 2.298544347286224365e-01 -6.070774979889392853e-03 -9.533444046974182129e-02 -3.176028728485107422e-01 1.316504925489425659e-02 1.425276100635528564e-01 -6.356677412986755371e-02 -8.513966947793960571e-02 2.945794910192489624e-02
1.396024525165557861e-01 -1.223157718777656555e-01 -5.149027332663536072e-02 -5.770973488688468933e-02 1.270877718925476074e-01 1.991621032357215881e-02 3.679966554045677185e-02 7.237579673528671265e-02 6.308177858591079712e-02 1.299909651279449463e-01 6.516246497631072998e-02 -2.126386612653732300e-01 2.420842945575714111e-01 -7.185708731412887573e-02 5.647778883576393127e-02 -3.579167723655700684e-01 2.949036359786987305e-01 1.614604443311691284e-01 4.144747853279113770e-01 -3.257409483194351196e-02 6.926802545785903931e-02 -1.826039850711822510e-01 -8.196461945772171021e-02 2.054788731038570404e-02 2.103036493062973022e-01 -1.428394317626953125e-01 4.600775539875030518e-01 -5.770697072148323059e-02 -1.617746651172637939e-01 1.584223210811614990e-01 6.256696581840515137e-02 7.100071012973785400e-02
2.158208191394805908e-01 2.703106701374053955e-01 -5.245213862508535385e-03 1.720601022243499756e-01 6.281533837318420410e-02 -1.340653896331787109e-01 1.206978633999824524e-01 3.513717055320739746e-01 6.074659898877143860e-02 -5.638669058680534363e-02 2.356462366878986359e-02 -8.687327057123184204e-02 2.420224696397781372e-01 -1.229203864932060242e-01 2.430824041366577148e-01 4.681005328893661499e-02 1.476366817951202393e-01 -1.024345904588699341e-01 3.639617264270782471e-01 -8.370343595743179321e-02 1.067070811986923218e-01 1.137540768831968307e-02 -3.324893116950988770e-02 1.876949816942214966e-01 1.771193295717239380e-01 -2.023712098598480225e-01 1.951549798250198364e-01 -9.055677056312561035e-02 -8.716326951980590820e-02 2.780041992664337158e-01 3.421074151992797852e-01 -2.623610384762287140e-02
2.476807683706283569e-01 -2.313669174909591675e-01 -3.539939522743225098e-01 8.445396274328231812e-02 6.994666904211044312e-02 -1.527935266494750977e-01 2.466187030076980591e-01 2.588679082691669464e-02 4.979269951581954956e-02 -1.866185963153839111e-01 -9.497144818305969238e-02 -2.878737747669219971e-01 1.022966206073760986e-01 -1.357813831418752670e-02 2.306454926729202271e-01 -3.950192034244537354e-01 2.631373405456542969e-01 8.191180229187011719e-02 1.328198462724685669e-01 5.399071052670478821e-02 2.485673874616622925e-01 7.348366826772689819e-02 1.437004357576370239e-01 6.303390953689813614e-03 1.458337754011154175e-01 -1.284262537956237793e-01 3.936816751956939697e-02 -1.082696020603179932e-01 -3.809092938899993896e-02 -1.602618396282196045e-01 2.466243132948875427e-02 2.251863777637481689e-01
2.403451055288314819e-01 1.261037588119506836e-01 -1.057021170854568481e-01 2.380110323429107666e-01 1.693972796201705933e-01 1.895019114017486572e-01 2.203737199306488037e-02 2.274614125490188599e-01 -1.376443821936845779e-02 -8.072979003190994263e-02 -1.294491440057754517e-01 -1.927041858434677124e-01 1.248136460781097412e-01 1.140777841210365295e-01 -1.050646975636482239e-01 -1.366554200649261475e-01 5.862924456596374512e-02 1.748762577772140503e-01 -2.087218686938285828e-02 -1.512848772108554840e-02 -2.955671027302742004e-02 -3.540969192981719971e-01 -1.062983646988868713e-02 -1.204552408307790756e-02 -4.385432600975036621e-01 -2.342004328966140747e-01 -1.076662614941596985e-01 1.213303953409194946e-01 -1.543311178684234619e-01 2.254073470830917358e-01 1.346961110830307007e-01 3.087431490421295166e-01
2.166242804378271103e-03 -1.822852343320846558e-01 -3.216746076941490173e-02 -9.162239730358123779e-02 1.237442418932914734e-01 3.202797174453735352e-01 -3.466692194342613220e-02 3.206859529018402100e-01 -1.764661446213722229e-02 1.315160840749740601e-01 1.979173719882965088e-01 -5.606850981712341309e-02 1.913896054029464722e-01 -1.340276002883911133e-01 -5.796713754534721375e-02 2.093409746885299683e-01 -1.976912021636962891e-01 1.457566916942596436e-01 2.784422039985656738e-01 -1.462649852037429810e-01 2.321900725364685059e-01 -2.387448251247406006e-01 2.297535538673400879e-01 -5.493614077568054199e-02 8.907551318407058716e-02 -3.798880428075790405e-02 7.575435191392898560e-02 -2.272559702396392822e-01 3.557171225547790527e-01 2.103853411972522736e-02 2.021967619657516479e-01 1.145255640149116516e-01
1.058814972639083862e-01 -2.284547239542007446e-01 -8.856812119483947754e-02 -6.809767335653305054e-02 9.896995872259140015e-02 1.147902458906173706e-01 2.754957675933837891e-01 2.969249486923217773e-01 -3.106698989868164062e-01 -2.462451159954071045e-02 -7.165545225143432617e-02 -1.421485245227813721e-01 -2.031530812382698059e-02 -4.619837105274200439e-01 -2.525258958339691162e-01 1.565113477408885956e-02 -3.234664723277091980e-02 3.095768392086029053e-01 1.919993311166763306e-01 -1.190012246370315552e-01 -1.126670241355895996e-01 -2.024929970502853394e-01 2.742540240287780762e-01 8.647543936967849731e-02 7.014706730842590332e-02 -1.412948966026306152e-01 -6.011176854372024536e-03 -5.558458343148231506e-02 9.703440219163894653e-02 1.780736632645130157e-02 1.191250160336494446e-01 -2.299817465245723724e-02
1.071128398180007935e-01 -1.219612881541252136e-01 -5.525686144828796387e-01 5.428947508335113525e-02 1.334785521030426025e-01 2.456801198422908783e-02 1.299482285976409912e-01 4.729119837284088135e-01 -1.221752464771270752e-01 -9.235738217830657959e-02 1.420712918043136597e-01 -7.744255661964416504e-02 1.151936724781990051e-01 2.292322926223278046e-02 -2.292521297931671143e-01 -8.739674836397171021e-02 -2.755474746227264404e-01 2.407032065093517303e-02 2.081792950630187988e-01 8.116548508405685425e-02 1.550252437591552734e-01 8.382936567068099976e-02 -7.228353992104530334e-03 8.039515465497970581e-02 1.147337704896926880e-01 -1.505861282348632812e-01 1.397129963152110577e-03 -1.837048083543777466e-01 6.056562438607215881e-02 -8.450032770633697510e-02 4.351583495736122131e-02 1.910312324762344360e-01
4.699692130088806152e-01 -6.500546634197235107e-02 -3.001823723316192627e-01 -9.120807796716690063e-02 2.980350255966186523e-01 5.685424059629440308e-02 1.921266503632068634e-02 9.654388576745986938e-02 3.664241731166839600e-02 -4.852595925331115723e-02 -1.052443459630012512e-01 2.775221467018127441e-01 1.468004435300827026e-01 2.220729589462280273e-01 -5.958023294806480408e-02 -2.165389247238636017e-02 1.068127062171697617e-02 6.581340730190277100e-02 4.689482599496841431e-02 8.477725088596343994e-02 -3.745880350470542908e-02 -2.393755018711090088e-01 4.889557510614395142e-02 -4.178803786635398865e-02 -1.787466108798980713e-01 -3.260892331600189209e-01 -6.798054277896881104e-02 4.069700092077255249e-02 2.869963087141513824e-02 2.591914534568786621e-01 2.559734582901000977e-01 2.308442443609237671e-01
1.619767546653747559e-01 -2.566380798816680908e-01 -2.319975197315216064e-01 2.768672108650207520e-01 2.944493480026721954e-02 -3.065861202776432037e-02 4.267237707972526550e-02 2.224344313144683838e-01 -4.560896754264831543e-02 4.018644392490386963e-01 8.336722850799560547e-02 -2.254677414894104004e-01 2.807838916778564453e-01 -1.703837141394615173e-02 -1.459565907716751099e-01 -3.042297661304473877e-01 -5.430557951331138611e-02 3.324005305767059326e-01 -2.947359904646873474e-02 -1.374903470277786255e-01 1.356172561645507812e-01 2.839385904371738434e-02 1.627581119537353516e-01 2.718303203582763672e-01 9.161442518234252930e-02 4.151575639843940735e-02 8.653944730758666992e-02 -1.564701199531555176e-01 -2.238079532980918884e-02 5.931865423917770386e-02 -7.216577883809804916e-03 1.049535050988197327e-01
3.020128011703491211e-01 -5.455943569540977478e-02 -3.204484283924102783e-01 1.773451715707778931e-01 -1.483568400144577026e-01 -6.891942024230957031e-02 -1.364139020442962646e-01 2.843082845211029053e-01 -1.090616509318351746e-01 -7.675589621067047119e-02 -1.605457365512847900e-01 -1.641166359186172485e-01 3.340380787849426270e-01 1.280798017978668213e-01 -9.699122747406363487e-04 -6.200899556279182434e-02 -1.108516603708267212e-01 1.495797187089920044e-01 1.862533241510391235e-01 1.750462502241134644e-01 -1.967619359493255615e-01 -1.175958067178726196e-01 -4.245383199304342270e-03 -9.707091003656387329e-02 -1.808566451072692871e-01 1.492382287979125977e-01 1.410846859216690063e-01 -1.396932303905487061e-01 -9.086439013481140137e-02 2.603399455547332764e-01 3.143779039382934570e-01 1.090916916728019714e-01
3.215395510196685791e-01 4.847255349159240723e-02 -8.305731415748596191e-02 3.272692486643791199e-02 3.958037123084068298e-02 1.978422999382019043e-01 -1.109297648072242737e-01 1.586022377014160156e-01 -2.010700702667236328e-01 9.149458259344100952e-02 -3.816635906696319580e-02 -6.385371554642915726e-03 -9.071018212125636637e-06 9.633444249629974365e-02 -3.590948879718780518e-01 -1.155857667326927185e-01 2.451462894678115845e-01 1.206857617944478989e-02 7.773066312074661255e-02 9.071145206689834595e-02 9.740670025348663330e-02 -2.422726452350616455e-01 -1.637804806232452393e-01 4.247805103659629822e-02 -1.781555116176605225e-01 -4.902066290378570557e-01 1.245307736098766327e-02 -3.501499816775321960e-02 -4.035704303532838821e-03 3.531694412231445312e-01 1.705128699541091919e-01 8.757516741752624512e-02
2.560990750789642334e-01 5.855906754732131958e-02 -4.395620524883270264e-02 8.111660927534103394e-02 9.600429236888885498e-02 -1.109241619706153870e-01 -7.867455482482910156e-02 3.278502821922302246e-01 -1.137906834483146667e-01 -2.276734858751296997e-01 -2.195155620574951172e-01 -2.282707095146179199e-01 2.378397434949874878e-01 -4.216174408793449402e-02 7.308973371982574463e-02 9.972820989787578583e-03 2.728292047977447510e-01 1.868648082017898560e-01 2.361130416393280029e-01 2.540568821132183075e-02 -9.644200652837753296e-02 -2.158508598804473877e-01 2.393513470888137817e-01 1.183717697858810425e-02 -1.614597588777542114e-01 5.410401150584220886e-02 -3.985086455941200256e-02 1.850777119398117065e-02 1.821092218160629272e-01 -1.035514771938323975e-01 3.619204461574554443e-01 2.711818814277648926e-01
2.453285753726959229e-01 -1.117845401167869568e-01 -1.289329081773757935e-01 -1.455846875905990601e-01 8.405612409114837646e-02 1.566678434610366821e-01 1.065502092242240906e-01 2.854557335376739502e-01 1.140598505735397339e-01 2.099200636148452759e-01 6.761415302753448486e-02 -5.952101573348045349e-02 -1.404117941856384277e-01 -1.787201464176177979e-01 -1.762210577726364136e-01 -3.207911252975463867e-01 -1.708357930183410645e-01 3.632767796516418457e-01 1.866939514875411987e-01 -1.447856277227401733e-01 1.540486216545104980e-01 -1.957934796810150146e-01 -1.411578953266143799e-01 2.461433261632919312e-01 -1.132562384009361267e-01 -5.419301614165306091e-02 2.398798465728759766e-01 -1.608347594738006592e-01 1.032361611723899841e-01 1.237031444907188416e-01 -1.118652671575546265e-01 1.305570006370544434e-01
3.196274936199188232e-01 1.466918736696243286e-01 -3.429304957389831543e-01 3.330853879451751709e-01 9.197939932346343994e-02 4.117272794246673584e-02 1.242144107818603516e-01 8.322010934352874756e-02 6.471159402281045914e-03 -2.868284285068511963e-02 2.492687851190567017e-02 -1.520680040121078491e-01 2.397019714117050171e-01 -1.402036994695663452e-01 1.657809466123580933e-01 1.780167669057846069e-01 2.188670448958873749e-03 7.851179689168930054e-02 1.766894608736038208e-01 -3.839994370937347412e-01 2.125055789947509766e-01 -1.502583175897598267e-01 2.093637734651565552e-01 2.053010016679763794e-01 -5.241087824106216431e-02 8.761654049158096313e-02 6.496832519769668579e-02 -4.078210890293121338e-02 6.595680117607116699e-02 2.390165627002716064e-01 1.926013231277465820e-01 3.034541569650173187e-02
1.010557054542005062e-03 -7.261658459901809692e-02 -3.358236253261566162e-01 -3.910137712955474854e-02 8.209563046693801880e-02 -7.112157344818115234e-02 5.412322282791137695e-02 2.538510262966156006e-01 -1.737265139818191528e-01 -3.104146197438240051e-02 -1.098203361034393311e-01 -1.846018135547637939e-01 -6.544125825166702271e-02 -3.934411704540252686e-01 -3.823652267456054688e-01 -7.815155200660228729e-03 7.866074144840240479e-02 2.506702542304992676e-01 3.313536345958709717e-01 2.549135126173496246e-02 -8.115118741989135742e-02 -9.928030520677566528e-02 3.852503001689910889e-01 -3.094897046685218811e-02 -2.332104928791522980e-02 -1.622701436281204224e-01 1.675421081017702818e-04 -8.460576087236404419e-02 -1.087325736880302429e-01 5.769787356257438660e-02 1.347601860761642456e-01 7.742549479007720947e-02
3.329194188117980957e-01 3.587720096111297607e-01 -3.416962623596191406e-01 1.325531750917434692e-01 -9.318815916776657104e-02 6.750716269016265869e-02 2.126340717077255249e-01 1.032280176877975464e-01 -3.732859855517745018e-03 2.520337887108325958e-02 -2.254886180162429810e-01 -2.532543241977691650e-01 1.068484559655189514e-01 -3.056730143725872040e-02 1.523143649101257324e-01 -4.358358308672904968e-02 7.547828555107116699e-02 1.941021829843521118e-01 1.909338235855102539e-01 -3.335457742214202881e-01 2.062964439392089844e-01 -5.312935635447502136e-02 7.274912297725677490e-02 6.821382045745849609e-02 -4.265689104795455933e-02 1.803855597972869873e-01 -9.030889719724655151e-02 -3.454717621207237244e-02 9.391005337238311768e-02 1.562912017107009888e-01 2.806377112865447998e-01 4.253171011805534363e-02
3.597041964530944824e-01 3.263149559497833252e-01 -3.546804487705230713e-01 6.993906199932098389e-02 -1.516458485275506973e-02 7.229409366846084595e-02 7.943694293498992920e-02 1.248855963349342346e-01 -4.992663487792015076e-02 1.619268953800201416e-01 1.795198321342468262e-01 1.642858833074569702e-01 4.425874352455139160e-02 8.373493701219558716e-02 9.504467248916625977e-02 -2.924635708332061768e-01 2.343617752194404602e-02 1.072670817375183105e-01 1.377533227205276489e-01 9.565954096615314484e-03 2.339192777872085571e-01 -2.187288701534271240e-01 1.554639190435409546e-01 -2.151420116424560547e-01 2.428446263074874878e-01 -2.387799769639968872e-01 1.510939747095108032e-01 -1.831530034542083740e-01 -1.876959949731826782e-02 3.869067132472991943e-02 -1.441175192594528198e-01 1.244507655501365662e-01
4.353370368480682373e-01 -3.213440179824829102e-01 -1.106345802545547485e-01 -1.458569057285785675e-02 -3.851481527090072632e-02 -1.276397258043289185e-01 1.356114149093627930e-01 3.921106457710266113e-02 -1.161598265171051025e-01 1.176155805587768555e-01 -6.271822750568389893e-02 -6.293952465057373047e-03 1.934338808059692383e-01 1.631950289011001587e-01 -7.172746956348419189e-02 -2.096417099237442017e-01 -3.394127264618873596e-02 1.634095460176467896e-01 1.051699742674827576e-01 -2.044190913438796997e-01 -1.241905912756919861e-01 -2.460181713104248047e-01 2.343455255031585693e-01 -6.863857805728912354e-02 -1.902047842741012573e-01 -7.573409378528594971e-02 4.090447127819061279e-01 -1.798118799924850464e-01 2.075317054986953735e-01 -4.953971505165100098e-02 7.331993430852890015e-02 -6.226833164691925049e-02
4.256727099418640137e-01 -2.063809186220169067e-01 5.033973976969718933e-02 2.549908310174942017e-02 -1.520655602216720581e-01 7.159856706857681274e-02 2.654473185539245605e-01 3.811349272727966309e-01 5.147418752312660217e-02 -9.295998141169548035e-03 -8.459909260272979736e-02 4.926275089383125305e-02 2.533062994480133057e-01 -2.126622051000595093e-01 1.083742007613182068e-01 -1.789175420999526978e-01 3.155311644077301025e-01 1.369820088148117065e-01 1.271294057369232178e-01 6.725198030471801758e-02 2.591186165809631348e-01 7.683060318231582642e-02 3.224045038223266602e-02 2.899131476879119873e-01 -5.653483420610427856e-02 1.100489217787981033e-02 -2.462641894817352295e-02 -1.256507486104965210e-01 4.706363379955291748e-02 -3.618375211954116821e-02 2.693031542003154755e-02 -2.061035633087158203e-01
3.280888199806213379e-01 -2.507070600986480713e-01 1.569824479520320892e-02 -2.054722979664802551e-03 -2.152941748499870300e-02 2.496630847454071045e-01 2.458577752113342285e-01 -1.654160618782043457e-01 3.185975551605224609e-02 6.030564382672309875e-02 -2.937893383204936981e-02 -2.406301721930503845e-02 -1.145362015813589096e-02 1.073819845914840698e-01 5.273081734776496887e-02 -2.430081963539123535e-01 -6.842838972806930542e-02 1.437274366617202759e-01 2.001102268695831299e-01 -1.110059916973114014e-01 -9.152457863092422485e-02 3.777154535055160522e-02 -3.574592620134353638e-02 2.589521110057830811e-01 8.863929659128189087e-02 -2.938699126243591309e-01 3.335088193416595459e-01 -2.079352140426635742e-01 6.187992170453071594e-02 3.078796267509460449e-01 2.985747456550598145e-01 8.227016031742095947e-02
1.807890087366104126e-01 1.576788574457168579e-01 -1.568369865417480469e-01 1.004621908068656921e-01 -2.188813313841819763e-02 -8.963596075773239136e-02 2.080005109310150146e-01 8.776959776878356934e-02 3.781374543905258179e-02 5.689140409231185913e-02 6.914918869733810425e-02 -9.301949292421340942e-02 1.140018478035926819e-01 8.774043619632720947e-02 2.023297548294067383e-01 1.628267019987106323e-01 1.354277282953262329e-01 -2.120902016758918762e-02 2.867952585220336914e-01 -5.557003617286682129e-02 2.339563220739364624e-01 -1.525565236806869507e-01 -1.231307983398437500e-01 2.394798398017883301e-01 7.339052110910415649e-02 -2.579295933246612549e-01 3.729731142520904541e-01 7.856543362140655518e-02 2.324034273624420166e-01 2.195663154125213623e-01 3.718415796756744385e-01 1.723429858684539795e-01
2.600104808807373047e-01 -2.206409871578216553e-01 -1.541272699832916260e-01 2.499565929174423218e-01 -2.700153291225433350e-01 2.012735046446323395e-02 -1.718277670443058014e-02 1.392620503902435303e-01 6.484281271696090698e-02 -1.659337729215621948e-01 -3.056514561176300049e-01 1.124691404402256012e-02 2.287195324897766113e-01 1.072562709450721741e-01 6.241962686181068420e-02 -3.390745818614959717e-02 -2.684676945209503174e-01 3.287053406238555908e-01 2.882676720619201660e-01 1.211644709110260010e-01 8.223307877779006958e-02 -1.420968919992446899e-01 -3.853565827012062073e-02 4.618736356496810913e-02 -1.083189249038696289e-01 -1.739394813776016235e-01 2.593414187431335449e-01 -1.106114536523818970e-01 1.854040324687957764e-01 1.262462288141250610e-01 1.332855671644210815e-01 1.108767613768577576e-01
2.239387631416320801e-01 1.566650420427322388e-01 6.807760894298553467e-02 3.960334882140159607e-02 -1.622056663036346436e-01 6.840851157903671265e-02 1.030330210924148560e-01 2.642796635627746582e-01 2.830111086368560791e-01 -2.440986782312393188e-01 7.291606813669204712e-02 -2.305447012186050415e-01 -3.109028004109859467e-02 -7.847072929143905640e-02 -1.285892329178750515e-03 -1.277979463338851929e-01 7.444201409816741943e-02 -1.976300030946731567e-02 2.566441297531127930e-01 -2.293000817298889160e-01 2.430689893662929535e-02 -3.534274995326995850e-01 -2.679930813610553741e-02 -9.759346023201942444e-03 1.392510533332824707e-01 -9.060306102037429810e-02 3.466314673423767090e-01 7.005754113197326660e-02 -1.482255756855010986e-01 2.474704831838607788e-01 2.375351041555404663e-01 2.075099200010299683e-01
2.967445850372314453e-01 2.398251742124557495e-01 -4.948370456695556641e-01 1.954286098480224609e-01 -1.940872753039002419e-03 6.011202186346054077e-02 1.690080910921096802e-01 9.612588584423065186e-02 1.495204865932464600e-01 1.722884327173233032e-01 1.557260751724243164e-01 -1.803290992975234985e-01 1.184233203530311584e-01 -4.155359044671058655e-02 1.255621016025543213e-01 1.277281045913696289e-01 9.594936668872833252e-02 -9.194692224264144897e-02 8.318895101547241211e-02 -2.732076942920684814e-01 1.874851137399673462e-01 -1.519354134798049927e-01 2.236867994070053101e-01 1.399016529321670532e-01 4.340810328722000122e-02 -1.896873861551284790e-02 1.363320648670196533e-01 2.111072987318038940e-01 7.807569950819015503e-02 1.358992010354995728e-01 1.850145757198333740e-01 1.484958678483963013e-01
1.242044419050216675e-01 1.681349128484725952e-01 7.142954040318727493e-03 6.425457447767257690e-02 1.682075560092926025e-01 1.314054727554321289e-01 2.177370488643646240e-01 3.822473883628845215e-01 -9.846611320972442627e-02 -1.501911282539367676e-01 4.539785534143447876e-02 -5.888940393924713135e-02 2.052001208066940308e-01 -2.326368838548660278e-01 -1.812905520200729370e-01 -1.285964995622634888e-01 -1.268016267567873001e-02 2.612265050411224365e-01 2.095225155353546143e-01 1.007846295833587646e-01 1.037432178854942322e-01 -1.720038950443267822e-01 9.826598316431045532e-02 1.314631402492523193e-01 -1.107786148786544800e-01 -8.625589311122894287e-02 1.469739228487014771e-01 -3.737105131149291992e-01 3.003243505954742432e-01 1.229077428579330444e-01 -9.960778802633285522e-02 -2.090188264846801758e-01
2.667410075664520264e-01 -2.686474025249481201e-01 -1.038757860660552979e-01 -1.928774416446685791e-01 -9.657260030508041382e-02 -1.104924362152814865e-02 7.808870077133178711e-02 2.806399762630462646e-01 7.407653331756591797e-02 1.832858100533485413e-02 3.852305188775062561e-02 -3.286004066467285156e-01 2.245842665433883667e-01 8.866702765226364136e-02 2.420155555009841919e-01 -2.476626038551330566e-01 -1.274078190326690674e-01 -5.361653119325637817e-02 -1.762484572827816010e-02 -1.069878861308097839e-01 -1.162550318986177444e-02 -5.614125728607177734e-02 -1.369581185281276703e-02 -2.728243172168731689e-01 -9.470372647047042847e-02 -2.504489421844482422e-01 -4.373051598668098450e-02 2.275351621210575104e-02 1.355082094669342041e-01 3.857828378677368164e-01 2.585784196853637695e-01 6.275247782468795776e-02
2.643602788448333740e-01 -2.056710422039031982e-01 -1.982125043869018555e-01 -1.270114928483963013e-01 9.094376116991043091e-02 1.922914683818817139e-01 -6.248069927096366882e-02 1.294911205768585205e-01 -1.200265586376190186e-01 1.742880195379257202e-01 -7.432281225919723511e-02 -1.467980593442916870e-01 1.401717513799667358e-01 3.619506955146789551e-01 2.449936866760253906e-01 -8.766485750675201416e-02 1.780904680490493774e-01 -5.931956321001052856e-02 3.288047015666961670e-01 -1.172981783747673035e-01 2.639500498771667480e-01 -1.550406366586685181e-01 -7.037061452865600586e-02 4.431637004017829895e-03 1.433508191257715225e-02 1.506081372499465942e-01 -1.614208966493606567e-01 6.760916858911514282e-02 1.198924854397773743e-01 2.721099853515625000e-01 2.548415362834930420e-01 1.165808513760566711e-01
1.330328881740570068e-01 -5.809745565056800842e-02 -9.442319720983505249e-02 4.226670414209365845e-02 -1.226048395037651062e-01 1.448749154806137085e-01 -5.900513380765914917e-02 2.421665489673614502e-01 -1.542176902294158936e-01 -1.103943884372711182e-01 -8.628331869840621948e-02 -2.148587852716445923e-01 -1.557091474533081055e-01 -2.470507770776748657e-01 -2.916098833084106445e-01 -1.916662752628326416e-01 -1.929758340120315552e-01 7.110036909580230713e-02 3.889913856983184814e-01 2.283161319792270660e-02 -7.809380441904067993e-02 -1.741912811994552612e-01 2.902968823909759521e-01 1.037347838282585144e-01 -3.382527828216552734e-01 -2.990176081657409668e-01 1.118812710046768188e-02 -8.208657801151275635e-02 -7.217872887849807739e-02 9.070778638124465942e-02 1.529158353805541992e-01 1.820236817002296448e-02
1.866703778505325317e-01 -1.949472427368164062e-01 -2.623808383941650391e-01 -2.508963048458099365e-01 -1.459738165140151978e-01 -4.101667180657386780e-02 8.597995340824127197e-02 1.904439032077789307e-01 9.912024438381195068e-02 1.016663685441017151e-01 -1.256242096424102783e-01 1.423518657684326172e-01 3.194058537483215332e-01 1.844401955604553223e-01 -9.590483270585536957e-03 -1.352330446243286133e-01 -3.077556490898132324e-01 1.783014237880706787e-01 3.785526156425476074e-01 7.512464374303817749e-02 1.431636363267898560e-01 -9.094361215829849243e-02 -4.252194240689277649e-02 2.360027879476547241e-01 -1.925660520792007446e-01 8.196268975734710693e-02 9.726904332637786865e-02 1.246579829603433609e-02 1.549502313137054443e-01 1.620180308818817139e-01 1.827786415815353394e-01 1.388311386108398438e-01
1.100460737943649292e-01 1.260666996240615845e-01 -2.401241511106491089e-01 2.376297712326049805e-01 5.148032680153846741e-02 -1.560691148042678833e-01 1.340998262166976929e-01 2.813474535942077637e-01 -1.057487726211547852e-01 -7.132279127836227417e-02 2.568733096122741699e-01 -1.800246685743331909e-01 7.252688705921173096e-02 7.472131401300430298e-02 6.082867085933685303e-02 -2.717137932777404785e-01 -1.295401453971862793e-01 -1.486070919781923294e-02 9.429411590099334717e-02 -1.741273403167724609e-01 2.434679307043552399e-02 -6.162949278950691223e-02 3.493524789810180664e-01 1.094191446900367737e-01 1.571875363588333130e-01 -3.326970636844635010e-01 6.840029358863830566e-02 2.635652720928192139e-01 8.484063670039176941e-03 2.369862049818038940e-01 2.620305120944976807e-01 -4.036640003323554993e-02
1.415612995624542236e-01 5.526468157768249512e-02 3.407894074916839600e-02 2.359460890293121338e-01 3.089760243892669678e-01 1.288056820631027222e-01 1.822374761104583740e-02 1.275702714920043945e-01 1.774557977914810181e-01 -1.569971591234207153e-01 -2.139351814985275269e-01 -2.783818729221820831e-02 -2.559459023177623749e-02 -1.915882341563701630e-02 1.852705776691436768e-01 -2.764319479465484619e-01 6.948313862085342407e-02 1.163482293486595154e-01 2.402453422546386719e-01 1.370598375797271729e-01 4.088643193244934082e-02 -6.478523463010787964e-02 3.300350308418273926e-01 2.635123133659362793e-01 -1.237428262829780579e-01 -2.041209340095520020e-01 8.281696587800979614e-02 5.860752612352371216e-02 2.055909037590026855e-01 2.494786530733108521e-01 2.044680118560791016e-01 2.903152108192443848e-01
8.320845663547515869e-03 1.833749748766422272e-02 -2.935257852077484131e-01 5.417263507843017578e-02 4.631995409727096558e-02 -1.967224329710006714e-01 4.077029526233673096e-01 -7.329387217760086060e-02 4.671303555369377136e-02 -1.899661570787429810e-01 -2.046783715486526489e-01 -2.171472311019897461e-01 8.994591236114501953e-02 -1.002642065286636353e-01 -3.065599128603935242e-02 -1.481979787349700928e-01 1.769552081823348999e-01 1.536207795143127441e-01 3.058387637138366699e-01 1.075346916913986206e-01 -5.714306235313415527e-02 -9.138240665197372437e-02 3.740595579147338867e-01 1.063204631209373474e-01 -2.039294838905334473e-01 -1.759714782238006592e-01 9.064190089702606201e-02 -3.273044154047966003e-02 -8.977722376585006714e-02 1.714619994163513184e-01 2.893202239647507668e-03 2.958718836307525635e-01
4.565218687057495117e-01 -3.964401036500930786e-02 -8.216883242130279541e-02 -2.490195333957672119e-01 -1.418135464191436768e-01 3.183957338333129883e-01 2.073565274477005005e-01 1.209659799933433533e-01 -5.652038753032684326e-02 5.752427503466606140e-02 1.233973875641822815e-01 -1.011523827910423279e-01 2.818816713988780975e-02 2.437989562749862671e-01 -4.770810529589653015e-02 -1.187419667840003967e-01 9.347569197416305542e-03 3.806811273097991943e-01 3.080486953258514404e-01 -3.149025142192840576e-02 -2.945266477763652802e-02 3.129560127854347229e-02 -1.579529345035552979e-01 1.299964338541030884e-01 1.420235037803649902e-01 -2.065084278583526611e-01 2.347294986248016357e-02 -1.704750955104827881e-02 4.731434956192970276e-02 -4.907909035682678223e-02 -1.256048679351806641e-01 2.547515034675598145e-01
3.011913597583770752e-01 1.427070647478103638e-01 -6.632525473833084106e-02 2.093077600002288818e-01 -1.836596406064927578e-03 7.093308120965957642e-02 3.168630599975585938e-02 1.993396431207656860e-01 1.280742138624191284e-01 1.221511065959930420e-01 1.983999088406562805e-02 -1.260179132223129272e-01 1.051787137985229492e-01 1.121804700233042240e-03 1.181230545043945312e-01 -4.573059827089309692e-02 -1.470382511615753174e-01 6.942845880985260010e-02 1.234847307205200195e-01 2.822316884994506836e-01 -1.535763442516326904e-01 -1.134999617934226990e-01 -2.422466687858104706e-02 2.333585731685161591e-02 -2.022710442543029785e-01 -2.291062027215957642e-01 1.559212952852249146e-01 -6.382272392511367798e-02 5.532287433743476868e-02 3.449202775955200195e-01 4.130555093288421631e-01 3.832124769687652588e-01
1.327211707830429077e-01 -1.474747620522975922e-02 -3.218988180160522461e-01 -1.282075643539428711e-01 -2.222662270069122314e-01 1.172815635800361633e-01 2.881107330322265625e-01 1.558470427989959717e-01 -3.969661891460418701e-02 4.077820479869842529e-02 1.140744090080261230e-01 -9.356719255447387695e-02 1.217962652444839478e-01 1.998358219861984253e-01 -9.489335119724273682e-02 1.672470755875110626e-02 1.104643847793340683e-02 -2.077573388814926147e-01 3.750911653041839600e-01 -9.093988686800003052e-02 3.123089075088500977e-01 -4.867349192500114441e-02 1.740701049566268921e-01 6.075973436236381531e-02 2.176724076271057129e-01 -1.845888048410415649e-01 1.981397420167922974e-01 -1.339787542819976807e-01 1.732943952083587646e-01 3.059703111648559570e-01 6.891379505395889282e-02 -9.690295904874801636e-02
7.821713387966156006e-02 -1.108453981578350067e-02 -3.875857219099998474e-02 1.404597610235214233e-01 -1.375596076250076294e-01 5.374547094106674194e-02 2.185569405555725098e-01 1.539572030305862427e-01 4.303074255585670471e-02 1.719369590282440186e-01 3.316207826137542725e-01 -2.408438622951507568e-01 1.946674883365631104e-01 -6.753671914339065552e-02 1.811867356300354004e-01 -1.379101574420928955e-01 -1.394214183092117310e-01 4.686213731765747070e-01 3.483362793922424316e-01 -2.143027186393737793e-01 1.739120930433273315e-01 1.188574209809303284e-01 2.403813451528549194e-01 -6.628393661230802536e-03 -1.261870563030242920e-01 -7.316543161869049072e-02 6.491078436374664307e-02 -1.537220273166894913e-02 3.489859774708747864e-02 1.779023855924606323e-01 1.566017605364322662e-02 -1.349226683378219604e-01
3.812021017074584961e-01 1.133758053183555603e-01 -1.251879185438156128e-01 -4.682360589504241943e-02 -5.580732226371765137e-02 -2.847495675086975098e-02 2.529913485050201416e-01 2.360772788524627686e-01 -1.626927405595779419e-01 2.719294130802154541e-01 -9.422793984413146973e-02 -1.922338008880615234e-01 -5.590855330228805542e-02 -5.322353914380073547e-02 3.089490719139575958e-02 -5.094552040100097656e-02 1.294875890016555786e-01 1.144103407859802246e-01 1.025371253490447998e-01 -3.156374990940093994e-01 3.226818442344665527e-01 -1.652193963527679443e-01 2.643797993659973145e-01 -3.954407002311199903e-04 -2.495829947292804718e-02 2.168594598770141602e-01 -2.920580841600894928e-02 8.441240340471267700e-02 1.424097120761871338e-01 2.469701617956161499e-01 2.439053207635879517e-01 8.269712328910827637e-02
4.127662628889083862e-02 -2.571464180946350098e-01 -2.322242558002471924e-01 -2.283407896757125854e-01 -1.835538074374198914e-02 4.562347009778022766e-02 4.662397131323814392e-02 3.535521030426025391e-01 -2.194474190473556519e-01 1.272253841161727905e-01 -1.228152886033058167e-01 -1.947606205940246582e-01 -1.427688896656036377e-01 -1.613190174102783203e-01 -1.328262388706207275e-01 4.611299559473991394e-02 1.833567954599857330e-02 1.927752345800399780e-01 2.235382497310638428e-01 7.914868742227554321e-02 -1.438804566860198975e-01 2.471044473350048065e-02 4.320463538169860840e-01 3.321734070777893066e-02 6.739747524261474609e-02 -2.140977233648300171e-01 2.963654100894927979e-01 -5.397908389568328857e-02 -9.708961588330566883e-04 -4.568976908922195435e-02 1.741229593753814697e-01 1.913968473672866821e-01
1.501476317644119263e-01 -5.957689136266708374e-02 -3.670801222324371338e-01 3.639334142208099365e-01 -2.010373920202255249e-01 -1.616832166910171509e-01 1.223793253302574158e-01 9.725030511617660522e-02 1.112875863909721375e-01 2.672550380229949951e-01 -5.960262566804885864e-02 3.306605294346809387e-02 -1.051821038126945496e-01 1.017242390662431717e-02 8.002559840679168701e-02 -2.315045520663261414e-02 -1.499581933021545410e-01 2.374636232852935791e-01 2.453337013721466064e-01 2.381683439016342163e-01 1.434383690357208252e-01 -2.575300335884094238e-01 2.594907879829406738e-01 1.393182277679443359e-01 6.390496343374252319e-02 2.884578146040439606e-02 2.897180020809173584e-01 8.318860083818435669e-03 1.264833360910415649e-01 1.135906353592872620e-01 1.358309388160705566e-01 -5.876479670405387878e-02
2.279755622148513794e-01 1.100186184048652649e-01 -1.159843429923057556e-01 1.955758593976497650e-02 6.319112330675125122e-02 2.224179506301879883e-01 5.982251465320587158e-02 2.632533907890319824e-01 5.354436486959457397e-02 2.547866478562355042e-02 -1.381866484880447388e-01 -3.281936645507812500e-01 1.950372904539108276e-01 1.636424958705902100e-01 2.239196002483367920e-01 -2.693399041891098022e-02 1.855274736881256104e-01 -1.153894066810607910e-01 1.164107695221900940e-01 3.784617036581039429e-02 2.544365264475345612e-02 -2.802687883377075195e-01 1.251628696918487549e-01 1.747048050165176392e-01 2.823357582092285156e-01 -9.439693391323089600e-02 2.367910444736480713e-01 -3.235844895243644714e-02 -1.957091838121414185e-01 2.289301455020904541e-01 3.209159672260284424e-01 -1.489750891923904419e-01
2.731793224811553955e-01 -8.792485296726226807e-02 -2.636422589421272278e-02 -1.418322175741195679e-01 1.431406587362289429e-01 -4.238358512520790100e-02 -4.960280656814575195e-02 3.776896744966506958e-02 2.343605160713195801e-01 2.144646346569061279e-01 2.334228157997131348e-01 1.342101139016449451e-03 2.512661218643188477e-01 -1.918044835329055786e-01 -2.615699768066406250e-01 -2.023348957300186157e-02 -7.836430519819259644e-02 1.722395271062850952e-01 3.517835140228271484e-01 -6.295718997716903687e-02 5.098336562514305115e-02 -3.560902476310729980e-01 9.168495982885360718e-02 -1.189068406820297241e-01 -1.139712035655975342e-01 -1.282850652933120728e-01 4.613794758915901184e-02 -3.941651284694671631e-01 -1.370080560445785522e-01 -4.206940531730651855e-03 1.585176885128021240e-01 1.316632702946662903e-02
3.417028486728668213e-01 -1.158888414502143860e-01 -1.714978069067001343e-01 -8.070975542068481445e-03 -7.946211844682693481e-03 -2.004138194024562836e-03 -1.861930191516876221e-01 2.189316898584365845e-01 1.896809190511703491e-01 7.684683799743652344e-02 -1.095228195190429688e-01 -1.081717684864997864e-01 3.927874267101287842e-01 -2.540938183665275574e-02 -9.087187796831130981e-02 -6.901910901069641113e-02 -4.567950218915939331e-02 9.592843055725097656e-02 3.212211132049560547e-01 -6.542564928531646729e-02 -3.379095494747161865e-01 -1.579859703779220581e-01 -6.887727230787277222e-02 1.072881221771240234e-01 -1.915849000215530396e-01 -4.608423635363578796e-02 -6.163421645760536194e-02 -2.283859252929687500e-01 1.237709969282150269e-01 -1.028785854578018188e-01 1.862573176622390747e-01 3.075787723064422607e-01
3.410239219665527344e-01 -2.046178095042705536e-03 -6.921303272247314453e-02 2.413184195756912231e-01 9.754087775945663452e-02 9.456808120012283325e-02 3.335532546043395996e-01 4.293625652790069580e-01 -1.946458816528320312e-01 7.705100625753402710e-02 -3.291371166706085205e-01 -3.259117528796195984e-02 9.037253260612487793e-02 -2.618840150535106659e-02 -8.806721121072769165e-02 3.776861727237701416e-02 -1.036491096019744873e-01 3.865586593747138977e-02 1.012326851487159729e-01 2.491592988371849060e-02 -9.362749755382537842e-02 -1.942038238048553467e-01 1.775313168764114380e-02 1.174765229225158691e-01 -4.334295988082885742e-01 -1.509336084127426147e-01 4.399950429797172546e-02 1.022086367011070251e-01 -3.276056796312332153e-02 8.145416527986526489e-02 -6.445846706628799438e-02 1.294693499803543091e-01
2.652013599872589111e-01 -2.410062029957771301e-02 -2.558987736701965332e-01 1.153280809521675110e-01 -1.200278848409652710e-01 1.734976768493652344e-01 -1.346217840909957886e-01 8.459649235010147095e-02 1.233732849359512329e-01 1.586251109838485718e-01 -3.563785180449485779e-02 -5.665191262960433960e-02 1.231738999485969543e-01 -8.812554925680160522e-02 1.056077033281326294e-01 3.187704458832740784e-02 -1.915504038333892822e-01 1.035930812358856201e-01 1.398190855979919434e-01 7.291552424430847168e-02 -1.813122183084487915e-01 -6.893755495548248291e-02 -6.631264835596084595e-02 7.124877534806728363e-03 -5.001667141914367676e-02 -3.362546563148498535e-01 2.783134281635284424e-01 -2.430519908666610718e-01 8.915776386857032776e-03 1.129702180624008179e-01 3.856685757637023926e-01 4.153289198875427246e-01
2.491304129362106323e-01 7.087630778551101685e-02 -3.730477988719940186e-01 1.468310058116912842e-01 -2.461808025836944580e-01 4.193302989006042480e-02 6.815658882260322571e-03 4.053102731704711914e-01 -1.787481904029846191e-01 -5.705770850181579590e-02 -6.251502037048339844e-02 6.822977960109710693e-02 2.962239086627960205e-01 2.129832506179809570e-01 6.832779850810766220e-03 -1.777813583612442017e-01 1.111028268933296204e-01 4.976218566298484802e-02 9.972179681062698364e-02 2.107209861278533936e-01 9.480949491262435913e-02 3.485378995537757874e-02 -8.565966039896011353e-02 -1.220186129212379456e-01 -6.174609065055847168e-03 -1.076444536447525024e-01 1.646299809217453003e-01 -2.256711870431900024e-01 -5.216643959283828735e-02 -2.044702321290969849e-02 2.985007166862487793e-01 2.312388271093368530e-01
5.560962483286857605e-02 -1.315589994192123413e-01 1.663769944570958614e-03 -2.710179239511489868e-02 -1.810767799615859985e-01 1.426462531089782715e-01 1.583952307701110840e-01 2.274069488048553467e-01 7.641338557004928589e-02 1.981866806745529175e-01 -3.337580263614654541e-01 -2.893351018428802490e-01 1.641301214694976807e-01 -2.061901092529296875e-01 -7.658489048480987549e-02 -1.953390389680862427e-01 -6.845553219318389893e-02 1.281163245439529419e-01 1.610163301229476929e-01 -1.838803440332412720e-01 1.836365014314651489e-01 2.637349665164947510e-01 2.801440358161926270e-01 4.364513233304023743e-02 -4.340381175279617310e-02 -3.313114941120147705e-01 1.541703194379806519e-01 -4.681198671460151672e-02 2.907742559909820557e-02 8.853471279144287109e-02 -4.313523694872856140e-02 2.873377501964569092e-01
3.437253534793853760e-01 1.957004219293594360e-01 -2.595928013324737549e-01 3.262777030467987061e-01 3.432260826230049133e-02 -3.290101513266563416e-02 9.463136643171310425e-02 2.033945769071578979e-01 7.906867563724517822e-02 1.108279004693031311e-01 -8.254441618919372559e-02 -2.150625139474868774e-01 1.360389441251754761e-01 7.619360089302062988e-02 1.335482150316238403e-01 2.535869181156158447e-01 1.425679922103881836e-01 -1.827404089272022247e-02 2.143110930919647217e-01 -3.601353168487548828e-01 -2.902048872783780098e-03 -1.343942433595657349e-01 -3.587804362177848816e-02 2.412061244249343872e-01 -7.649904489517211914e-02 -1.801484078168869019e-01 2.325132936239242554e-01 -1.016987115144729614e-01 5.474453046917915344e-02 -6.724421679973602295e-02 2.315703183412551880e-01 3.730780631303787231e-02
1.225039437413215637e-01 -2.323251217603683472e-01 -2.374394387006759644e-01 -9.681322425603866577e-02 1.948826164007186890e-01 1.473821997642517090e-01 -1.261205524206161499e-01 1.046797484159469604e-01 1.929638087749481201e-01 7.946227490901947021e-02 -9.917185455560684204e-02 9.381160885095596313e-02 1.539320945739746094e-01 -2.052837796509265900e-02 -2.842958569526672363e-01 -8.024265617132186890e-02 -1.172677055001258850e-01 3.324871063232421875e-01 8.145362883806228638e-02 1.176882758736610413e-01 2.257413119077682495e-01 -1.322720944881439209e-01 2.832414209842681885e-01 -8.589274436235427856e-02 -5.620145052671432495e-02 -2.492546439170837402e-01 -1.249065697193145752e-01 -1.328794658184051514e-01 -4.642765596508979797e-02 2.664840817451477051e-01 3.200565874576568604e-01 1.736222505569458008e-01
2.351305484771728516e-01 -2.608053013682365417e-02 -4.435387551784515381e-01 3.080013394355773926e-01 -2.670587897300720215e-01 1.820155791938304901e-02 2.226355075836181641e-01 7.285886257886886597e-02 -9.125312417745590210e-02 1.981552541255950928e-01 -6.889483332633972168e-02 2.014824301004409790e-01 -6.682423502206802368e-02 -1.597365736961364746e-01 -3.433796763420104980e-02 2.250658534467220306e-02 1.799342222511768341e-02 3.697929680347442627e-01 2.816169261932373047e-01 9.584307670593261719e-02 -1.469056606292724609e-01 1.029538223519921303e-03 1.443548202514648438e-01 9.235881268978118896e-02 2.139161825180053711e-01 -6.099500507116317749e-02 2.290643006563186646e-01 1.474146847613155842e-03 -1.559624075889587402e-02 1.866837404668331146e-02 1.938889548182487488e-02 1.479117125272750854e-01
2.057631872594356537e-02 -1.849758476018905640e-01 -1.687282696366310120e-02 -9.346420317888259888e-02 8.575426042079925537e-02 -7.347903680056333542e-03 1.133228391408920288e-01 5.980609059333801270e-01 -8.754175156354904175e-03 -2.264174073934555054e-02 2.799052279442548752e-03 -1.223608553409576416e-01 -7.023423165082931519e-02 5.968544632196426392e-02 -9.016124904155731201e-02 8.863095939159393311e-02 -3.517029806971549988e-02 1.695678681135177612e-01 2.580345571041107178e-01 9.144528955221176147e-02 -1.242538094520568848e-01 -2.770225703716278076e-01 8.197078853845596313e-02 8.958148956298828125e-02 -1.567440629005432129e-01 -1.522683948278427124e-01 2.372789680957794189e-01 -2.434388101100921631e-01 3.486852943897247314e-01 4.863319545984268188e-02 1.815373301506042480e-01 -7.927946746349334717e-02
1.761303097009658813e-01 -1.660554707050323486e-01 -1.316864043474197388e-01 1.791762560606002808e-01 1.287279427051544189e-01 4.391766712069511414e-02 1.283722668886184692e-01 6.811984628438949585e-02 -1.465567946434020996e-01 -1.507970038801431656e-02 1.141448393464088440e-01 1.185953617095947266e-01 -4.185642302036285400e-02 6.298141926527023315e-02 -1.111531853675842285e-01 5.419120565056800842e-02 1.887360364198684692e-01 3.772385045886039734e-02 4.725953638553619385e-01 6.766047328710556030e-02 3.077172040939331055e-01 -1.106132715940475464e-01 2.224609255790710449e-02 3.595958054065704346e-01 8.925975859165191650e-02 -7.974544912576675415e-02 8.994038403034210205e-02 -9.532925486564636230e-02 -2.436666339635848999e-01 2.781792581081390381e-01 1.023020669817924500e-01 3.195370137691497803e-01
5.348532199859619141e-01 -2.235977202653884888e-01 -1.818186193704605103e-01 6.522933836095035076e-04 8.171123266220092773e-02 1.940890550613403320e-01 8.439000695943832397e-03 1.372068654745817184e-02 1.405934095382690430e-01 -1.529377102851867676e-01 -1.703700982034206390e-02 8.605014532804489136e-02 1.856234371662139893e-01 1.978459954261779785e-02 4.151871427893638611e-02 -1.335058361291885376e-01 1.491298824548721313e-01 6.429013609886169434e-02 1.837075650691986084e-01 -2.790986746549606323e-02 -1.087906658649444580e-01 -2.553244233131408691e-01 -2.539370208978652954e-03 -2.730401046574115753e-02 -3.079505264759063721e-01 -1.293670684099197388e-01 -1.969726383686065674e-01 -2.186312153935432434e-02 1.607656925916671753e-01 1.083991751074790955e-01 2.399733215570449829e-01 3.103504478931427002e-01
1.883506029844284058e-01 1.129715591669082642e-01 -8.241366595029830933e-02 -1.491268575191497803e-01 6.986994296312332153e-02 -3.169015422463417053e-02 -5.856947228312492371e-02 2.362722307443618774e-01 -2.375587075948715210e-01 2.649776823818683624e-02 1.858530342578887939e-01 2.040300285443663597e-03 -1.393095254898071289e-01 1.523305475711822510e-01 1.074142940342426300e-02 -2.021343111991882324e-01 2.945246696472167969e-01 -2.951009944081306458e-02 3.543919622898101807e-01 2.314854227006435394e-02 3.684512078762054443e-01 -1.292777508497238159e-01 2.297298610210418701e-01 1.955107748508453369e-01 1.811859160661697388e-01 -1.932705044746398926e-01 2.712545916438102722e-02 -8.823011815547943115e-02 1.645152829587459564e-02 2.669220268726348877e-01 2.376411110162734985e-01 1.356997340917587280e-01
3.380422294139862061e-01 3.340779244899749756e-01 -3.094581663608551025e-01 1.626630686223506927e-02 -7.599549740552902222e-02 5.857118964195251465e-02 2.817583382129669189e-01 1.657373756170272827e-01 -5.021037906408309937e-02 1.027907952666282654e-01 -1.956059187650680542e-01 -2.964623644948005676e-02 1.137802377343177795e-01 -2.724779397249221802e-02 -9.013227187097072601e-03 2.654207311570644379e-02 2.966340072453022003e-02 1.892838627099990845e-01 1.543113142251968384e-01 -3.670032918453216553e-01 1.812995374202728271e-01 3.975432831794023514e-03 1.310902535915374756e-01 1.289649903774261475e-01 -7.624151557683944702e-02 1.761696040630340576e-01 5.465644598007202148e-02 -4.706095904111862183e-02 5.062514543533325195e-02 2.006520032882690430e-01 3.739562928676605225e-01 9.324500709772109985e-02
2.445275932550430298e-01 1.106807589530944824e-01 -1.535295844078063965e-01 1.455153524875640869e-01 -8.299939334392547607e-02 -7.171948999166488647e-02 1.341993510723114014e-01 3.799379765987396240e-01 2.783503532409667969e-01 -2.156493663787841797e-01 1.850673258304595947e-01 -1.130866184830665588e-01 -1.236415654420852661e-01 -1.266636420041322708e-02 3.746848925948143005e-02 1.175769045948982239e-02 8.627095073461532593e-02 -9.956921637058258057e-02 3.003613352775573730e-01 -1.158385723829269409e-01 8.277927339076995850e-02 -1.138169318437576294e-01 6.459618918597698212e-03 1.099543869495391846e-01 1.032355874776840210e-01 -1.606974452733993530e-01 3.306679725646972656e-01 -6.157482275739312172e-04 1.022354736924171448e-01 2.481509149074554443e-01 3.287360668182373047e-01 2.048195600509643555e-01
4.914517402648925781e-01 2.545307278633117676e-01 -1.381171792745590210e-01 8.258700370788574219e-02 -5.866325646638870239e-02 6.733456999063491821e-02 1.613844633102416992e-01 1.469241529703140259e-01 -1.585289090871810913e-02 9.382940083742141724e-02 -1.239834204316139221e-01 -1.955942511558532715e-01 -7.924336008727550507e-03 -1.248629465699195862e-01 1.806527078151702881e-01 -2.095006778836250305e-02 1.604553610086441040e-01 1.154929623007774353e-01 1.363643724471330643e-02 -3.865959644317626953e-01 1.694335490465164185e-01 -9.636963158845901489e-02 2.556126415729522705e-01 -6.031025946140289307e-02 -8.177515864372253418e-02 5.842302739620208740e-02 -2.570487558841705322e-01 6.279095262289047241e-02 8.030228316783905029e-02 2.661644220352172852e-01 1.215664669871330261e-01 1.813529878854751587e-01
9.246678650379180908e-02 -1.302446331828832626e-02 -1.676588803529739380e-01 6.223360821604728699e-02 -2.584181129932403564e-01 2.728305570781230927e-02 -4.806990921497344971e-02 1.861855834722518921e-01 1.732843816280364990e-01 1.084486320614814758e-01 -2.503181397914886475e-01 -6.041793897747993469e-02 4.655323550105094910e-02 -1.332556456327438354e-01 5.695195123553276062e-02 -1.046036183834075928e-01 -5.054827034473419189e-02 2.822521626949310303e-01 1.546063721179962158e-01 -1.648362725973129272e-01 -1.235243305563926697e-01 -3.020152449607849121e-01 2.885354459285736084e-01 -3.498322144150733948e-02 -2.992042303085327148e-01 -3.336770236492156982e-01 -1.006346344947814941e-01 -2.546749114990234375e-01 -6.784949451684951782e-02 -1.366801466792821884e-02 -1.084880530834197998e-01 3.097356855869293213e-01
3.694221973419189453e-01 -9.188824146986007690e-02 -3.155051171779632568e-01 1.817593127489089966e-01 -5.627939850091934204e-02 -2.108819596469402313e-02 1.010774672031402588e-01 2.998618185520172119e-01 -6.227973476052284241e-02 -1.352855563163757324e-01 1.088232919573783875e-01 -1.232147496193647385e-02 2.282347828149795532e-01 9.837967157363891602e-02 4.314111173152923584e-02 -4.319573193788528442e-02 -8.213427662849426270e-02 5.601414293050765991e-02 2.388190478086471558e-01 1.092329248785972595e-01 -1.068104207515716553e-01 5.189331248402595520e-02 -2.039493769407272339e-01 -2.643475234508514404e-01 -2.816836535930633545e-02 -1.292437762022018433e-01 3.365236334502696991e-03 -1.136023364961147308e-02 -3.116948604583740234e-01 1.554959714412689209e-01 2.784873545169830322e-01 3.132631778717041016e-01
1.267481297254562378e-01 -1.115337461233139038e-01 -1.312267333269119263e-01 -1.400612145662307739e-01 4.399068653583526611e-02 2.558648288249969482e-01 -9.958623349666595459e-02 2.983327507972717285e-01 2.551983892917633057e-01 2.833431959152221680e-01 -9.097421169281005859e-02 1.173269301652908325e-01 1.053047552704811096e-01 1.707675009965896606e-01 -5.896703153848648071e-02 1.177225932478904724e-01 1.978083401918411255e-01 4.390861690044403076e-01 1.794814467430114746e-01 2.068674005568027496e-02 1.853492110967636108e-01 -1.223001182079315186e-01 1.884555965662002563e-01 -9.863899648189544678e-02 1.694154809229075909e-03 -1.746902465820312500e-01 1.218101382255554199e-01 6.069215387105941772e-02 -1.042435690760612488e-01 2.265407294034957886e-01 1.848418265581130981e-02 2.694526910781860352e-01
2.218334227800369263e-01 3.019746579229831696e-02 -2.777704298496246338e-01 -4.978648573160171509e-02 -1.000151038169860840e-01 2.469150424003601074e-01 -1.165659278631210327e-01 1.652843058109283447e-01 -8.873508870601654053e-02 -3.568426519632339478e-02 -1.336293369531631470e-01 -1.576105803251266479e-01 -1.732776463031768799e-01 -2.728132307529449463e-01 -3.311673402786254883e-01 -1.072156950831413269e-01 -3.647238761186599731e-02 1.611029803752899170e-01 2.613790929317474365e-01 -3.144042799249291420e-03 -1.372551769018173218e-01 -3.441035449504852295e-01 2.178732752799987793e-01 -1.147793829441070557e-01 -1.372829228639602661e-01 -3.677645325660705566e-01 2.031903900206089020e-02 1.468643452972173691e-02 2.205966040492057800e-02 3.552524745464324951e-02 1.086853668093681335e-01 1.382471919059753418e-01
3.954952061176300049e-01 8.817789703607559204e-02 2.890584804117679596e-02 -2.115253508090972900e-01 -3.729287907481193542e-02 5.163471028208732605e-02 -5.241066589951515198e-02 1.581145524978637695e-01 -2.480895631015300751e-02 3.910313546657562256e-01 -8.489485830068588257e-02 -1.358723789453506470e-01 1.598692685365676880e-02 2.097635567188262939e-01 1.318040937185287476e-01 -2.794301509857177734e-01 4.760341346263885498e-02 2.184229344129562378e-02 3.340905904769897461e-01 -3.204125165939331055e-01 1.516004353761672974e-01 -1.122386828064918518e-01 1.541172862052917480e-01 2.013970464468002319e-01 -6.520248949527740479e-02 -2.945351041853427887e-02 1.591149158775806427e-02 1.366975158452987671e-01 -7.072055339813232422e-02 2.134214639663696289e-01 1.810101568698883057e-01 -1.234355792403221130e-01
2.317716479301452637e-01 1.390740391798317432e-03 -5.193591117858886719e-01 2.401461452245712280e-01 -2.152260094881057739e-01 7.823093235492706299e-02 -2.323138900101184845e-02 2.072063088417053223e-01 1.099100708961486816e-01 -5.661772936582565308e-02 -1.083052009344100952e-01 1.190811768174171448e-01 6.610298901796340942e-02 9.371180087327957153e-02 -1.086997911334037781e-01 4.194100201129913330e-02 -1.071877479553222656e-01 -1.310971081256866455e-01 2.162418067455291748e-01 1.565929949283599854e-01 1.006570383906364441e-01 -2.557653784751892090e-01 1.968613415956497192e-01 2.427792400121688843e-01 -9.968599677085876465e-02 -2.532504796981811523e-01 7.352697104215621948e-02 -9.702939540147781372e-02 2.592635154724121094e-01 -1.217158585786819458e-01 9.587951004505157471e-02 4.142797365784645081e-02
1.221302971243858337e-01 -5.232499912381172180e-02 -2.113123238086700439e-01 -6.315021216869354248e-02 -1.951946020126342773e-01 -1.467238832265138626e-02 -4.056580830365419388e-03 -1.049021109938621521e-01 -5.737394466996192932e-02 1.676267199218273163e-02 7.646099478006362915e-02 -7.298956811428070068e-02 3.073662519454956055e-01 2.712134420871734619e-01 1.189856454730033875e-01 -2.982412278652191162e-01 2.918233275413513184e-01 -5.614533275365829468e-02 2.270436733961105347e-01 -7.705926895141601562e-02 2.346673607826232910e-01 -2.799920439720153809e-01 1.981213092803955078e-01 1.415726691484451294e-01 -4.699801281094551086e-02 -1.739410758018493652e-01 1.752249300479888916e-01 -2.417501807212829590e-01 -2.534734010696411133e-01 2.630636394023895264e-01 2.702926658093929291e-02 6.429082900285720825e-02
2.541218400001525879e-01 -3.008656203746795654e-01 -1.458968967199325562e-01 1.197896450757980347e-01 -1.535898819565773010e-02 2.037642449140548706e-01 -1.478043049573898315e-01 1.862751543521881104e-01 -2.553392946720123291e-01 1.382052451372146606e-01 -1.820394098758697510e-01 -5.835143476724624634e-02 -1.028290465474128723e-01 7.196174003183841705e-03 -2.052823007106781006e-01 -9.111253917217254639e-02 8.464351296424865723e-02 9.844205528497695923e-02 9.002272039651870728e-02 1.231809332966804504e-01 -3.433812037110328674e-02 -1.841438412666320801e-01 1.556369066238403320e-01 2.046396881341934204e-01 -2.093691676855087280e-01 -4.747174978256225586e-01 1.482283473014831543e-01 -2.565888464450836182e-01 1.522652208805084229e-01 1.645813509821891785e-02 8.439645171165466309e-02 1.244911737740039825e-02
2.932492494583129883e-01 2.504847645759582520e-01 -3.200201690196990967e-01 1.529796570539474487e-01 -7.001565396785736084e-02 1.052587926387786865e-01 2.087450027465820312e-01 1.151072606444358826e-01 3.276810457464307547e-05 8.397606015205383301e-02 -1.687583178281784058e-01 -1.187004521489143372e-01 1.213415339589118958e-01 -1.032258048653602600e-01 1.426661461591720581e-01 -6.468176841735839844e-02 4.982113465666770935e-02 2.212016433477401733e-01 1.468644142150878906e-01 -3.738196492195129395e-01 2.983634173870086670e-01 -1.137202680110931396e-01 4.621018469333648682e-02 -1.276635676622390747e-01 3.942947951145470142e-04 9.542530030012130737e-02 -5.967806652188301086e-02 -5.416180938482284546e-02 -1.543032843619585037e-02 2.464540749788284302e-01 3.727272450923919678e-01 6.700468063354492188e-02
3.472366929054260254e-01 -9.274741262197494507e-02 -3.844447135925292969e-01 -8.147676289081573486e-02 1.516547054052352905e-01 -5.542053654789924622e-02 1.940860152244567871e-01 2.885176241397857666e-01 -6.531927734613418579e-02 9.451825171709060669e-02 -2.985295653343200684e-01 -1.912905424833297729e-01 1.977173388004302979e-01 -1.705704927444458008e-01 1.544534564018249512e-01 -1.013131439685821533e-01 -6.038795039057731628e-02 -4.714111238718032837e-02 2.056953459978103638e-01 6.092790514230728149e-02 -2.383207082748413086e-01 -5.173835530877113342e-02 1.006884798407554626e-01 -1.408527940511703491e-01 -1.114939749240875244e-01 -3.022502921521663666e-02 6.019882485270500183e-02 9.618178755044937134e-02 7.190787792205810547e-02 1.855354011058807373e-01 2.339063733816146851e-01 2.575234770774841309e-01
2.089306265115737915e-01 5.441492795944213867e-02 7.011898607015609741e-02 -1.009052470326423645e-01 3.862680122256278992e-02 -1.472175270318984985e-01 -1.618492156267166138e-01 4.187746047973632812e-01 1.035526767373085022e-01 7.892853766679763794e-02 1.132087036967277527e-01 -2.923988997936248779e-01 -3.285921737551689148e-02 -2.767165303230285645e-01 9.501819312572479248e-02 -3.753554522991180420e-01 2.200797200202941895e-01 9.726304560899734497e-02 3.450086414813995361e-01 1.273708194494247437e-01 3.565967455506324768e-02 -1.025926396250724792e-01 -1.287939958274364471e-02 1.675642728805541992e-01 9.612403064966201782e-02 -2.355417162179946899e-01 2.096863389015197754e-01 -5.576197430491447449e-02 1.935031148605048656e-03 9.193939715623855591e-02 7.213409990072250366e-02 1.098659783601760864e-01
7.065398991107940674e-02 -6.392110884189605713e-02 -2.605824768543243408e-01 2.776250615715980530e-02 -2.422962188720703125e-01 7.815244048833847046e-02 6.930931657552719116e-02 2.434145659208297729e-01 3.213064372539520264e-01 1.282015889883041382e-01 1.213830038905143738e-01 1.390691846609115601e-01 3.980945050716400146e-01 -2.065527737140655518e-01 -1.933784633874893188e-01 2.724903821945190430e-02 -4.598630964756011963e-02 1.138827055692672729e-01 1.317320168018341064e-01 1.119214948266744614e-02 -6.058848649263381958e-02 -1.701655238866806030e-01 2.882541120052337646e-01 -1.320608109235763550e-01 5.786670837551355362e-03 -7.901749759912490845e-02 -1.981551647186279297e-01 -2.848037481307983398e-01 -9.153383970260620117e-02 2.026755362749099731e-01 2.192920148372650146e-01 1.021212115883827209e-01
-1.396302431821823120e-01 -2.049316614866256714e-01 -2.911686599254608154e-01 1.178453788161277771e-01 -1.955096274614334106e-01 -7.383478432893753052e-02 1.033064275979995728e-01 2.028663828969001770e-02 1.246707513928413391e-01 1.996076405048370361e-01 -6.205200031399726868e-02 -4.482593536376953125e-01 7.506002485752105713e-02 -9.473163634538650513e-02 6.768836081027984619e-02 -2.804494798183441162e-01 7.351285219192504883e-02 3.163423836231231689e-01 2.618711292743682861e-01 1.093217134475708008e-01 4.461094737052917480e-02 -2.545297518372535706e-02 5.383107811212539673e-02 -2.491926215589046478e-02 -2.115330845117568970e-02 1.551239169202744961e-03 1.484374254941940308e-01 -2.732571959495544434e-01 -1.843052916228771210e-02 -3.085876815021038055e-03 1.534170210361480713e-01 3.374398648738861084e-01
1.718067973852157593e-01 -3.471261262893676758e-01 -2.299650758504867554e-01 8.641888946294784546e-02 -5.464722216129302979e-02 -9.802893549203872681e-02 -9.949759393930435181e-02 7.505643181502819061e-03 -1.800141036510467529e-01 5.818552151322364807e-02 6.276925653219223022e-02 -1.705758124589920044e-01 -1.320349425077438354e-01 -1.834497898817062378e-01 -1.132225394248962402e-01 -7.711160182952880859e-02 2.117637395858764648e-01 1.899465173482894897e-01 2.662997320294380188e-02 -2.573381178081035614e-02 2.029926516115665436e-02 -2.915641665458679199e-01 1.651761978864669800e-01 2.377563118934631348e-01 -2.907604873180389404e-01 -1.970965862274169922e-01 -6.651218980550765991e-02 -3.391032218933105469e-01 -9.731025993824005127e-02 3.161869943141937256e-01 1.336137950420379639e-01 -8.230857551097869873e-02
3.604386150836944580e-01 -5.665825307369232178e-02 -2.473331838846206665e-01 -1.139145493507385254e-01 1.866449862718582153e-01 -3.693902865052223206e-02 2.174407243728637695e-01 3.061869740486145020e-01 -9.051564335823059082e-02 -6.160856038331985474e-02 -3.011153042316436768e-01 -1.681788861751556396e-01 2.291393876075744629e-01 -1.284306943416595459e-01 2.138678282499313354e-01 -1.384479552507400513e-01 -4.219090938568115234e-02 -1.235583946108818054e-01 2.724767029285430908e-01 -1.180665194988250732e-02 -1.754124462604522705e-01 -1.650000065565109253e-01 5.630448460578918457e-02 -1.768774092197418213e-01 -1.201239898800849915e-01 5.642244126647710800e-03 6.306349486112594604e-02 -1.791747473180294037e-02 1.095316186547279358e-01 2.931283414363861084e-01 1.451667845249176025e-01 1.703162938356399536e-01
9.031997621059417725e-02 -1.704053133726119995e-01 -2.663988173007965088e-01 1.064978167414665222e-02 -1.437488049268722534e-01 -2.330141887068748474e-02 1.355993151664733887e-01 1.253863424062728882e-01 1.120546907186508179e-01 2.797473222017288208e-02 5.433396622538566589e-02 -1.832845062017440796e-02 3.816131353378295898e-01 -1.286942809820175171e-01 -2.346981614828109741e-01 3.556029498577117920e-02 -2.969428338110446930e-02 1.946705430746078491e-01 1.031527221202850342e-01 2.624169290065765381e-01 -6.498186290264129639e-02 -2.749912738800048828e-01 1.984480619430541992e-01 1.383628100156784058e-01 -5.849826708436012268e-02 -5.695496127009391785e-02 -7.190012186765670776e-02 -2.365190237760543823e-01 -3.195112943649291992e-01 7.077492028474807739e-02 1.910639107227325439e-01 3.649826347827911377e-01
2.080609202384948730e-01 -2.132961153984069824e-01 -2.568039596080780029e-01 3.307199478149414062e-02 8.533453941345214844e-02 -5.355576053261756897e-02 -1.655645370483398438e-01 2.171878889203071594e-02 -3.070925176143646240e-02 -7.688838243484497070e-02 -2.651920169591903687e-02 -2.221442908048629761e-01 -1.611583866178989410e-03 -7.834015786647796631e-02 -2.619814276695251465e-01 -1.905569583177566528e-01 1.195251122117042542e-01 2.014623582363128662e-01 1.105802655220031738e-01 -2.568055391311645508e-01 1.023876480758190155e-02 -1.254651844501495361e-01 3.033322468400001526e-02 2.959708571434020996e-01 -3.603400886058807373e-01 -1.197914257645606995e-01 -3.231188654899597168e-02 -3.179711103439331055e-01 -1.460601240396499634e-01 2.761687040328979492e-01 2.124657630920410156e-01 1.079034730792045593e-01
2.788173556327819824e-01 -1.440623253583908081e-01 -6.383335217833518982e-03 9.274066425859928131e-03 -7.961320132017135620e-02 2.174763381481170654e-01 -4.695268720388412476e-02 1.814097911119461060e-01 8.097466081380844116e-02 4.528098925948143005e-02 3.397835791110992432e-02 -1.095104403793811798e-02 1.315624825656414032e-02 3.941760584712028503e-02 -9.033902734518051147e-02 -1.676659435033798218e-01 2.064541280269622803e-01 2.526741027832031250e-01 1.589423269033432007e-01 -2.007920593023300171e-01 7.240744680166244507e-02 -5.467280372977256775e-02 1.348723769187927246e-01 -1.974131315946578979e-01 -1.511914879083633423e-01 -5.820729732513427734e-01 -2.147960215806961060e-01 -2.725836932659149170e-01 5.624457821249961853e-02 2.030431479215621948e-01 2.217881754040718079e-02 1.786822825670242310e-02
1.980574876070022583e-01 -2.110070921480655670e-02 -2.277351766824722290e-01 -3.188370764255523682e-01 -1.332527172053232789e-04 4.255264997482299805e-01 -1.171586811542510986e-01 3.237823843955993652e-01 6.334472447633743286e-02 5.057530477643013000e-02 -1.541615277528762817e-01 -6.436162441968917847e-02 1.805857867002487183e-01 -1.106241568922996521e-01 -5.099263414740562439e-02 -2.289220504462718964e-02 4.713377356529235840e-02 2.481113821268081665e-01 1.516422331333160400e-01 5.173103883862495422e-02 -6.724873185157775879e-02 -2.742777764797210693e-01 -1.410255134105682373e-01 1.610653847455978394e-02 9.047438204288482666e-02 -4.252385795116424561e-01 -3.005630895495414734e-02 -7.477714121341705322e-02 4.257357865571975708e-02 -7.798412442207336426e-02 1.417928934097290039e-01 -1.089197918772697449e-01
3.404667675495147705e-01 -1.351633518934249878e-01 -1.281134188175201416e-01 -3.034951090812683105e-01 -5.316727980971336365e-02 1.323185712099075317e-01 3.240630403161048889e-02 2.526710331439971924e-01 -9.073510766029357910e-02 -2.808878570795059204e-02 -5.419966205954551697e-02 1.540934741497039795e-01 4.610329270362854004e-01 2.002028226852416992e-01 -2.418800815939903259e-02 -2.959330677986145020e-01 -2.250796109437942505e-01 8.284394443035125732e-02 1.401822268962860107e-01 -3.350825607776641846e-02 -2.840711735188961029e-02 -2.592040896415710449e-01 8.817203342914581299e-02 2.495254389941692352e-03 -2.076769946143031120e-03 -1.418074220418930054e-01 8.262522518634796143e-02 1.003627553582191467e-01 -1.134809553623199463e-01 2.594512701034545898e-01 1.176528260111808777e-01 1.021981984376907349e-01
2.146676182746887207e-01 -1.005116775631904602e-01 -1.123698130249977112e-01 1.017380226403474808e-02 2.622959762811660767e-02 -3.516198694705963135e-02 1.856224387884140015e-01 2.467047274112701416e-01 -2.149057984352111816e-01 7.368490844964981079e-02 3.825007975101470947e-01 -3.477033227682113647e-02 6.347655504941940308e-02 2.347592264413833618e-01 -1.065967306494712830e-01 -1.036917418241500854e-01 2.592066228389739990e-01 1.849685907363891602e-01 2.445513159036636353e-01 -3.302213177084922791e-02 2.884270846843719482e-01 -1.393975168466567993e-01 8.904759585857391357e-02 2.052025347948074341e-01 1.892058700323104858e-01 2.556164562702178955e-02 -1.119758002460002899e-02 -1.302622072398662567e-02 1.554448306560516357e-01 4.057469964027404785e-01 -3.444281592965126038e-02 -1.084977462887763977e-01
1.573588326573371887e-02 -1.045610979199409485e-01 -5.628712177276611328e-01 -2.316525764763355255e-02 -1.607786267995834351e-01 1.033058911561965942e-01 -1.113558784127235413e-01 3.888455033302307129e-01 7.279327511787414551e-02 3.156662359833717346e-02 -1.988243162631988525e-01 2.089000493288040161e-01 2.041961699724197388e-01 -7.734471932053565979e-03 1.538426578044891357e-01 -2.024831324815750122e-01 -5.903411284089088440e-02 -1.420827489346265793e-02 3.534220457077026367e-01 -8.898063004016876221e-02 4.783245548605918884e-02 -1.869021058082580566e-01 1.687747798860073090e-02 1.304861009120941162e-01 2.154360152781009674e-02 -1.822848245501518250e-02 -3.116361331194639206e-03 4.151979461312294006e-02 2.736566066741943359e-01 4.974421858787536621e-02 9.197577834129333496e-03 6.653388589620590210e-02
5.023670196533203125e-01 1.686314642429351807e-01 -2.678984701633453369e-01 6.278595328330993652e-02 -1.353201419115066528e-01 -4.251954145729541779e-03 1.221399828791618347e-01 5.899756774306297302e-02 3.874450922012329102e-02 1.743494123220443726e-01 -5.389026179909706116e-02 -3.026241362094879150e-01 -2.823902070522308350e-01 1.908353865146636963e-01 1.186197102069854736e-01 1.037093549966812134e-01 4.605717211961746216e-02 -6.064036116003990173e-02 3.007615208625793457e-01 -2.370494753122329712e-01 9.033846110105514526e-02 -3.102395124733448029e-02 -7.164040114730596542e-03 -4.024215042591094971e-03 1.421244591474533081e-01 -1.745852082967758179e-01 1.612430214881896973e-01 -9.313653409481048584e-02 -8.498603850603103638e-02 2.365210093557834625e-02 2.542367279529571533e-01 1.413033008575439453e-01
-1.849406585097312927e-02 -2.820711433887481689e-01 -1.566219627857208252e-01 1.341503262519836426e-01 -1.587614417076110840e-02 1.849696636199951172e-01 1.321639399975538254e-02 3.550337553024291992e-01 1.744563132524490356e-02 1.671842187643051147e-01 -1.590621173381805420e-01 4.645143076777458191e-02 -1.928260326385498047e-01 4.627936705946922302e-02 -3.566624969244003296e-02 -2.462656497955322266e-01 2.055099457502365112e-01 4.066494107246398926e-01 1.364095062017440796e-01 1.337130367755889893e-01 1.164076626300811768e-01 -1.935887634754180908e-01 2.061019241809844971e-01 3.012080490589141846e-01 -2.215452045202255249e-01 -7.316201180219650269e-02 -2.348457276821136475e-02 5.414887890219688416e-02 9.329867362976074219e-02 9.187016636133193970e-02 7.552361488342285156e-02 2.254729270935058594e-01
[truncated: 3,262,159 more chars]
