# Supplementary material for: The Language of Innovation
Source: PLoS One. 2020 Apr 30;15(4):e0230107. doi: 10.1371/journal.pone.0230107 (PMC7194493; doi:10.1371/journal.pone.0230107)
Supplement: S8 File — (GZ) [file pone.0230107.s008.tar.gz › 1986-1990/V2Run_0_VS_4500_embeddings1986-1990ED32.txt]

-2.499566227197647095e-01 5.730221420526504517e-02 -1.013450101017951965e-01 -3.311955332756042480e-01 -2.711181044578552246e-01 4.215041175484657288e-02 1.789638996124267578e-01 -2.290141433477401733e-01 2.775521203875541687e-02 -7.994076609611511230e-02 -1.063418760895729065e-01 9.608017653226852417e-02 -5.436858907341957092e-02 -2.069880515336990356e-01 1.011469587683677673e-01 -4.139674603939056396e-01 -4.844160284847021103e-03 -1.532524228096008301e-01 -5.134319514036178589e-02 -1.796940341591835022e-02 3.443752527236938477e-01 -1.305808126926422119e-01 6.391175556927919388e-03 8.154495805501937866e-02 1.881316453218460083e-01 -2.221070080995559692e-01 3.748962655663490295e-02 9.378477931022644043e-02 -4.516165703535079956e-02 3.391753137111663818e-01 -2.434744685888290405e-02 -1.342229843139648438e-01
-1.995100267231464386e-02 5.089557170867919922e-02 -1.410471349954605103e-01 -2.846454083919525146e-01 1.275931894779205322e-01 -1.083678528666496277e-01 5.012325569987297058e-02 -2.587998211383819580e-01 1.123891174793243408e-01 -9.544282220304012299e-03 -1.794830411672592163e-01 6.126906722784042358e-03 4.127690941095352173e-02 -3.574517667293548584e-01 -5.168027430772781372e-02 -1.617012768983840942e-01 -1.559087336063385010e-01 -2.780607938766479492e-01 -1.615334749221801758e-01 -1.654420420527458191e-02 7.537881284952163696e-02 2.045540511608123779e-02 -8.825694024562835693e-02 3.997298777103424072e-01 9.028766304254531860e-02 -4.473180323839187622e-02 -8.536478504538536072e-03 2.554877400398254395e-01 2.453751713037490845e-01 3.283613622188568115e-01 1.286824196577072144e-01 -1.831893175840377808e-01
-1.973618753254413605e-02 6.478213518857955933e-02 1.572806984186172485e-01 -3.574418127536773682e-01 4.576751217246055603e-02 -2.235365808010101318e-01 -4.528443515300750732e-02 1.509980559349060059e-01 1.534350216388702393e-02 -2.874585688114166260e-01 -2.967223525047302246e-01 2.811004221439361572e-02 8.038323372602462769e-02 -2.007879167795181274e-01 -3.645704686641693115e-02 6.409776210784912109e-02 7.651975005865097046e-02 -5.134620144963264465e-02 -2.019960880279541016e-01 2.551627578213810921e-03 2.848191857337951660e-01 -1.219990383833646774e-02 -2.559839189052581787e-01 3.701674938201904297e-01 -1.278074681758880615e-01 -1.091623902320861816e-01 1.147870346903800964e-01 1.744871586561203003e-01 -2.597793564200401306e-02 -1.266306042671203613e-01 9.840995073318481445e-02 -3.327003121376037598e-01
2.826553210616111755e-02 1.473311632871627808e-01 -1.598475426435470581e-01 -3.134586513042449951e-01 1.531843841075897217e-02 9.291438013315200806e-02 1.335051655769348145e-02 5.195813998579978943e-02 -8.382996171712875366e-02 6.498453021049499512e-02 -1.742058396339416504e-01 3.699895143508911133e-01 2.178910523653030396e-01 -1.289309263229370117e-01 -1.957715600728988647e-01 -6.418540328741073608e-02 1.590719819068908691e-02 -3.157607018947601318e-01 -4.454059004783630371e-01 -6.243563443422317505e-02 3.240001499652862549e-01 2.108222097158432007e-01 -2.032147487625479698e-03 1.431125700473785400e-01 -4.072268307209014893e-02 -2.253520637750625610e-01 -5.938238650560379028e-02 -8.528900891542434692e-02 -1.085302159190177917e-01 4.838674515485763550e-02 1.572942547500133514e-02 -8.453051000833511353e-02
-3.510051071643829346e-01 3.516802564263343811e-02 -7.587891072034835815e-02 -1.461971849203109741e-01 2.406606972217559814e-01 4.041338711977005005e-02 2.647964060306549072e-01 -1.249538362026214600e-01 -1.077449545264244080e-01 3.358782082796096802e-02 -4.786797985434532166e-02 4.216640815138816833e-02 4.093647748231887817e-02 -1.686495989561080933e-01 -1.400110870599746704e-01 -2.871666550636291504e-01 4.721245542168617249e-02 -4.046238064765930176e-01 -3.821837306022644043e-01 2.412924170494079590e-01 7.875231653451919556e-02 -6.218438223004341125e-02 -2.892030775547027588e-01 1.163104102015495300e-01 -2.097850292921066284e-02 5.045037344098091125e-02 -2.781030163168907166e-02 5.026341974735260010e-02 -2.642368152737617493e-02 6.990033388137817383e-02 1.411072257906198502e-02 -2.541915476322174072e-01
-2.607148885726928711e-01 1.199522316455841064e-01 6.161879375576972961e-02 -2.930417656898498535e-01 -6.525288335978984833e-03 -9.110444784164428711e-02 -1.921751052141189575e-01 -1.655757278203964233e-01 1.256124079227447510e-01 -1.915996372699737549e-01 -2.258099764585494995e-01 -7.786990702152252197e-02 2.093818336725234985e-01 -1.119188517332077026e-01 -8.207697421312332153e-02 -1.052755564451217651e-01 2.333560772240161896e-02 -1.954418271780014038e-01 -2.396797984838485718e-01 -1.101059094071388245e-01 4.653567969799041748e-01 1.015644669532775879e-01 -4.980386421084403992e-02 2.788687646389007568e-01 1.212929934263229370e-01 -1.902326047420501709e-01 1.107533872127532959e-01 3.736772388219833374e-02 -9.233944118022918701e-02 2.800219878554344177e-02 -2.755452096462249756e-01 -7.949435710906982422e-02
-5.613964051008224487e-02 1.483868658542633057e-01 -7.807048410177230835e-02 -2.699107825756072998e-01 7.223022729158401489e-02 3.846780210733413696e-02 1.456446349620819092e-01 -3.883180394768714905e-02 -3.744212090969085693e-01 -2.230865657329559326e-01 -3.440999388694763184e-01 1.352379005402326584e-02 2.355857193470001221e-01 -2.565108239650726318e-01 -7.217710372060537338e-03 -1.422804892063140869e-01 1.089942678809165955e-01 -2.937372624874114990e-01 -3.644414246082305908e-01 -1.144515872001647949e-01 2.476572990417480469e-01 -1.350518912076950073e-01 1.669840216636657715e-01 -3.702225163578987122e-02 1.577148735523223877e-01 -2.603163756430149078e-02 -4.642665013670921326e-02 -7.280352711677551270e-02 -9.575939178466796875e-02 -3.119187615811824799e-02 -6.414816528558731079e-02 -1.270986348390579224e-01
-1.322428286075592041e-01 -4.697941988706588745e-02 7.167405635118484497e-02 -1.550580710172653198e-01 4.801441431045532227e-01 -2.330374158918857574e-02 1.407901346683502197e-01 -2.922979556024074554e-02 -5.475846678018569946e-02 -2.992776408791542053e-02 -9.535012394189834595e-02 3.219839036464691162e-01 -1.809063926339149475e-02 -2.098971009254455566e-01 9.905179031193256378e-03 -2.793396264314651489e-02 5.303022637963294983e-02 -2.970935404300689697e-01 -3.058492839336395264e-01 2.631509900093078613e-01 2.611970901489257812e-01 -5.189341306686401367e-02 -2.073679715394973755e-01 8.913340047001838684e-03 -1.152555793523788452e-01 -1.346130073070526123e-01 1.075311079621315002e-01 2.064373195171356201e-01 1.342269331216812134e-01 1.970294117927551270e-01 -1.503316033631563187e-02 -1.641062945127487183e-01
-3.811450898647308350e-01 1.032541855238378048e-03 1.688417047262191772e-02 -4.450809657573699951e-01 2.076570838689804077e-01 -1.101126074790954590e-01 5.649852752685546875e-02 2.388882078230381012e-02 -3.284325823187828064e-02 -3.144009038805961609e-02 7.153956592082977295e-02 -5.710033234208822250e-03 8.749959617853164673e-02 -1.993729323148727417e-01 -7.949507236480712891e-02 -9.609329700469970703e-02 -2.478254437446594238e-01 -5.807189270853996277e-02 -3.338217437267303467e-01 1.034660637378692627e-01 1.517822593450546265e-01 -2.639353871345520020e-01 -1.464574038982391357e-02 3.206013739109039307e-01 8.467128872871398926e-02 -1.733897775411605835e-01 1.105158999562263489e-01 8.542414754629135132e-02 1.024345085024833679e-01 5.139300227165222168e-02 -7.625109702348709106e-02 -2.623644471168518066e-01
-2.381133735179901123e-01 2.249137610197067261e-01 -6.453662365674972534e-02 -3.655951917171478271e-01 2.354008108377456665e-01 -7.788964360952377319e-02 9.901227802038192749e-02 -3.603750094771385193e-02 -1.549980491399765015e-01 2.000064402818679810e-01 -1.964733451604843140e-01 2.483015209436416626e-01 1.751523911952972412e-01 -2.909194827079772949e-01 -1.240683495998382568e-01 2.203718014061450958e-02 2.555672824382781982e-02 -2.866951748728752136e-03 -9.747450798749923706e-02 -2.748469822108745575e-02 1.613444834947586060e-01 -1.198270395398139954e-01 2.033184170722961426e-01 3.512173593044281006e-01 7.079311460256576538e-02 -4.283887147903442383e-02 -2.901271358132362366e-02 4.505378752946853638e-02 2.241426557302474976e-01 7.068903744220733643e-02 2.056834697723388672e-01 -2.521377801895141602e-01
-2.193031311035156250e-01 6.186490133404731750e-02 4.420990496873855591e-02 1.591369323432445526e-02 -8.756725490093231201e-02 -1.356143504381179810e-01 3.050481677055358887e-01 7.799486070871353149e-02 -1.187049075961112976e-01 -3.311410844326019287e-01 -3.209786117076873779e-01 6.221733638085424900e-04 2.745396196842193604e-01 -3.470470756292343140e-02 -2.559544444084167480e-01 4.895113036036491394e-02 5.184093490242958069e-03 -6.887918338179588318e-03 -8.439860492944717407e-02 2.401380613446235657e-02 9.425315260887145996e-02 1.980502903461456299e-01 -7.192903012037277222e-02 1.468979567289352417e-01 -1.320800036191940308e-01 -1.893062740564346313e-01 -2.196868211030960083e-01 6.857845187187194824e-02 -3.532802313566207886e-02 3.623443841934204102e-01 2.282082289457321167e-01 -2.755243480205535889e-01
-9.481351077556610107e-02 4.695416614413261414e-02 -4.940018802881240845e-02 -1.814316809177398682e-01 3.360814452171325684e-01 -1.235308647155761719e-01 1.845916956663131714e-01 -3.225899934768676758e-01 1.498824805021286011e-01 -3.133873045444488525e-01 -1.095020696520805359e-01 1.626534163951873779e-01 2.074825018644332886e-01 -6.950977444648742676e-02 -2.405636459589004517e-01 2.845989540219306946e-02 -1.650341749191284180e-01 -2.362470775842666626e-01 -1.957070380449295044e-01 7.497133314609527588e-02 1.943944990634918213e-01 1.545289605855941772e-01 -9.688739478588104248e-02 9.952607750892639160e-02 2.036480605602264404e-01 4.802116006612777710e-02 -1.536387652158737183e-01 -8.673841506242752075e-02 -1.451000720262527466e-01 -6.688199937343597412e-02 -1.154510527849197388e-01 -3.157833218574523926e-01
-1.100885421037673950e-01 2.352533191442489624e-01 1.765204668045043945e-01 -4.702412188053131104e-01 -3.226143121719360352e-02 -1.582812070846557617e-01 5.305977910757064819e-02 -1.383308172225952148e-01 -4.896447062492370605e-02 -7.926506805233657360e-04 -3.771360814571380615e-01 -1.066628098487854004e-01 -2.150110155344009399e-02 -2.195326238870620728e-01 -8.268582820892333984e-02 -5.045362189412117004e-02 7.470989599823951721e-03 -8.892730809748172760e-03 -1.349021196365356445e-01 1.183833703398704529e-01 3.726472556591033936e-01 1.816438287496566772e-01 -1.449920386075973511e-01 2.439399436116218567e-02 2.312592864036560059e-01 1.054177433252334595e-01 8.383921533823013306e-02 -1.861502081155776978e-01 -1.226578950881958008e-01 1.882328838109970093e-02 -4.105614870786666870e-02 -2.626284956932067871e-01
-2.692571878433227539e-01 6.159493327140808105e-02 1.207655575126409531e-02 -4.270317256450653076e-01 3.081634044647216797e-01 -3.199498951435089111e-01 1.508717089891433716e-01 -4.384833574295043945e-02 -1.434553861618041992e-01 5.039412155747413635e-02 -5.700412392616271973e-02 2.183897346258163452e-01 5.137821659445762634e-02 -1.616706252098083496e-01 -2.247639298439025879e-01 2.479074448347091675e-01 -1.356951296329498291e-01 -1.874475479125976562e-01 -3.321348726749420166e-01 5.948323011398315430e-02 3.774913772940635681e-02 -8.784436434507369995e-02 -1.197653412818908691e-01 1.535759419202804565e-01 2.078972905874252319e-01 5.908938124775886536e-02 -1.170295849442481995e-01 7.570679485797882080e-02 5.130707472562789917e-02 5.853544548153877258e-02 -4.156053066253662109e-02 -1.263801455497741699e-01
-1.878773719072341919e-01 -1.760970205068588257e-01 -4.659507051110267639e-02 -3.968697786331176758e-01 1.511861383914947510e-01 -1.049513146281242371e-01 -8.570495992898941040e-02 -1.783487796783447266e-01 -9.801951237022876740e-03 -8.086040616035461426e-02 -1.560180038213729858e-01 1.956289410591125488e-01 2.111812978982925415e-01 -2.694718241691589355e-01 -1.515789031982421875e-01 3.954434394836425781e-02 1.531508415937423706e-01 7.232870440930128098e-03 -1.273992359638214111e-01 2.909718155860900879e-01 1.601550132036209106e-01 -7.446392625570297241e-02 -1.892136335372924805e-01 5.694583058357238770e-02 1.649375557899475098e-01 1.336414366960525513e-02 -1.986923068761825562e-01 -7.533788681030273438e-02 1.878673136234283447e-01 2.664659023284912109e-01 -2.687497735023498535e-01 2.104431986808776855e-01
-8.317855745553970337e-02 1.667777001857757568e-01 2.095811665058135986e-01 -1.172053888440132141e-01 1.171253398060798645e-01 -9.023785823956131935e-04 5.488557741045951843e-02 -1.045955065637826920e-02 -3.457778692245483398e-01 -1.697774082422256470e-01 -2.252526134252548218e-01 6.440505385398864746e-02 7.915214449167251587e-02 -1.136511415243148804e-01 -1.855644136667251587e-01 2.008203044533729553e-02 -2.712959051132202148e-01 -4.694902002811431885e-01 -1.591845154762268066e-01 2.167432568967342377e-02 4.218748807907104492e-01 -3.351170942187309265e-02 -1.367428898811340332e-01 -7.200239598751068115e-02 1.438079476356506348e-01 -1.090301498770713806e-01 2.079565823078155518e-02 -7.890333980321884155e-02 2.532615326344966888e-02 1.438470780849456787e-01 -1.989576220512390137e-01 -1.025239601731300354e-01
-2.029460817575454712e-01 -5.138305947184562683e-02 2.249711006879806519e-01 -8.207990229129791260e-02 -9.593280404806137085e-02 6.369201093912124634e-02 1.040828824043273926e-01 -3.899199664592742920e-01 -1.181499063968658447e-01 -8.170743286609649658e-02 -2.855622470378875732e-01 1.838184446096420288e-01 2.078465819358825684e-01 -3.435097038745880127e-01 -8.875073492527008057e-02 3.767293319106101990e-02 2.070773392915725708e-01 -2.195203155279159546e-01 1.343892961740493774e-01 -1.086639016866683960e-01 2.102378010749816895e-01 2.309974133968353271e-01 9.204532951116561890e-02 1.498165279626846313e-01 -1.143115907907485962e-01 -4.114754498004913330e-02 -1.679501086473464966e-01 1.954965442419052124e-01 4.063189774751663208e-02 2.065186798572540283e-01 1.926266998052597046e-01 -6.495828926563262939e-02
-9.837979078292846680e-02 -1.197678744792938232e-01 2.508842349052429199e-01 -2.429506033658981323e-01 2.492529302835464478e-01 1.268947422504425049e-01 6.143640726804733276e-02 -9.217049181461334229e-02 3.591428697109222412e-02 1.394319236278533936e-01 -1.770566701889038086e-01 -7.460345327854156494e-02 -4.333208873867988586e-02 -2.431677132844924927e-01 -1.297593712806701660e-01 -1.129546463489532471e-01 -1.655565053224563599e-01 -3.581067919731140137e-01 -2.284699082374572754e-01 1.039015036076307297e-02 1.131776571273803711e-01 -2.742124497890472412e-01 -1.958399266004562378e-02 -2.768667973577976227e-02 -3.387660952284932137e-03 -3.131414353847503662e-01 -6.854879856109619141e-02 -2.606116235256195068e-02 -4.095323383808135986e-02 4.681308567523956299e-02 -5.993676930665969849e-02 -4.552406370639801025e-01
-4.457994550466537476e-02 4.181093350052833557e-02 -1.662078797817230225e-01 -3.487359285354614258e-01 -3.159310668706893921e-02 -6.591823697090148926e-02 6.189136207103729248e-02 -1.476763039827346802e-01 -5.217038467526435852e-02 -2.896990478038787842e-01 -1.599833816289901733e-01 1.745988428592681885e-01 -2.133037894964218140e-03 -3.425934910774230957e-01 -2.652058005332946777e-01 -2.058541402220726013e-02 1.645289957523345947e-01 -1.051417086273431778e-02 -1.537207067012786865e-01 2.777865529060363770e-01 2.645257301628589630e-02 -1.144828088581562042e-02 -1.075078547000885010e-01 4.246859252452850342e-01 2.576627396047115326e-02 2.264404669404029846e-02 -1.393627226352691650e-01 -1.420026719570159912e-01 -1.291582137346267700e-01 2.291035801172256470e-01 -2.230312675237655640e-01 -6.914990395307540894e-02
-1.264308542013168335e-01 2.659010291099548340e-01 1.698497235774993896e-01 -2.885577380657196045e-01 2.212889641523361206e-01 -4.379468038678169250e-02 2.141469269990921021e-01 -1.610171943902969360e-01 2.316575944423675537e-01 2.298566550016403198e-01 -9.645153582096099854e-02 8.318100869655609131e-02 -7.553905993700027466e-02 -3.354538977146148682e-01 -4.021245986223220825e-02 3.291673213243484497e-02 6.306361407041549683e-02 -5.717703327536582947e-02 -7.588302344083786011e-02 -5.023407936096191406e-02 2.311782985925674438e-01 4.556094110012054443e-02 6.235641613602638245e-02 2.697458565235137939e-01 -7.584679126739501953e-02 1.329666525125503540e-01 -8.131916821002960205e-02 1.105368584394454956e-01 -3.104201853275299072e-01 2.503207921981811523e-01 -2.229872196912765503e-01 -1.901607960462570190e-01
-1.103508025407791138e-01 1.110938787460327148e-01 1.485937982797622681e-01 -8.441717177629470825e-02 1.279076933860778809e-01 -1.233478486537933350e-01 6.372924894094467163e-02 -2.584499120712280273e-02 -2.139042764902114868e-01 -5.950994044542312622e-02 -2.158878445625305176e-01 -1.320185214281082153e-01 2.441148161888122559e-01 -9.030792117118835449e-02 -2.624785900115966797e-01 -2.974805980920791626e-02 -1.415095329284667969e-01 -4.069958925247192383e-01 -3.230781853199005127e-01 1.080816686153411865e-01 2.624247670173645020e-01 -2.792963087558746338e-01 1.153723001480102539e-01 2.852753968909382820e-03 2.773159928619861603e-02 -2.561659365892410278e-02 2.876642532646656036e-02 5.594281107187271118e-02 -1.917139291763305664e-01 3.185626566410064697e-01 -1.683994680643081665e-01 -1.587722748517990112e-01
-2.475185245275497437e-01 4.027587547898292542e-02 2.413256093859672546e-02 -1.458154320716857910e-01 9.604956023395061493e-03 1.356979608535766602e-01 -2.467263489961624146e-02 -2.843833342194557190e-02 -3.741927146911621094e-01 -9.952976554632186890e-02 -1.430910527706146240e-01 -6.737896800041198730e-02 1.130334436893463135e-01 -2.064639180898666382e-01 -1.792216897010803223e-01 -1.090426743030548096e-02 -2.159666121006011963e-01 -3.796000480651855469e-01 -1.848073899745941162e-01 -1.428094413131475449e-02 3.659267425537109375e-01 -9.640158712863922119e-02 -4.028383269906044006e-02 -1.160428524017333984e-01 -5.736030172556638718e-03 1.577069759368896484e-01 3.185498714447021484e-02 2.879320383071899414e-01 -2.191758155822753906e-01 2.624748051166534424e-01 -3.600547462701797485e-02 -1.494272351264953613e-01
-3.076951764523983002e-02 2.291517890989780426e-02 3.469670414924621582e-01 -1.959631219506263733e-02 1.877121441066265106e-02 2.928814291954040527e-01 2.318222671747207642e-01 -1.820677220821380615e-01 -2.610612846910953522e-02 -2.555782198905944824e-01 -9.753219038248062134e-02 2.524192631244659424e-01 9.177258610725402832e-02 -3.904448449611663818e-01 -2.489478560164570808e-03 -8.418530225753784180e-02 -1.136875301599502563e-01 -2.534261047840118408e-01 -8.483853191137313843e-02 -1.935963630676269531e-01 1.917036324739456177e-01 -1.096011549234390259e-01 -2.167064547538757324e-01 2.254018038511276245e-01 2.417412549257278442e-01 -1.615484654903411865e-01 -1.306291371583938599e-01 -3.990642353892326355e-02 1.561201456934213638e-02 2.870623767375946045e-02 -6.872484087944030762e-02 -1.421339511871337891e-01
-2.148852497339248657e-01 -2.383314259350299835e-02 -1.000441163778305054e-01 -3.169021010398864746e-01 1.857246160507202148e-01 -3.802049532532691956e-02 1.921584159135818481e-01 4.544995725154876709e-02 -3.141784109175205231e-04 -1.026915386319160461e-01 -3.182276189327239990e-01 1.807997226715087891e-01 -1.385304480791091919e-01 -1.125003322958946228e-01 -5.872475728392601013e-02 -2.362489104270935059e-01 -2.657030224800109863e-01 -2.921534776687622070e-01 -2.724816203117370605e-01 -7.001215964555740356e-02 2.115420252084732056e-01 6.834127753973007202e-02 8.871385827660560608e-03 2.282583341002464294e-02 3.299625515937805176e-01 -3.611033782362937927e-02 1.828595101833343506e-01 -6.993151456117630005e-02 -1.918835788965225220e-01 2.798479981720447540e-02 -1.459274441003799438e-01 -1.993846893310546875e-01
-1.065337285399436951e-01 1.134219169616699219e-01 6.866581737995147705e-02 -2.867153882980346680e-01 1.000723540782928467e-01 -3.322912380099296570e-02 2.627082914113998413e-02 -1.017191857099533081e-01 1.156274881213903427e-02 -2.797932624816894531e-01 -6.110995262861251831e-02 3.337461352348327637e-01 -1.409620791673660278e-01 -1.331349164247512817e-01 -1.886409223079681396e-01 -3.589998930692672729e-02 -2.253880947828292847e-01 9.257744997739791870e-02 6.109568104147911072e-02 1.402546018362045288e-01 3.963269591331481934e-01 4.200576990842819214e-02 -2.177550047636032104e-01 2.351556420326232910e-01 5.093834549188613892e-02 -1.209484115242958069e-01 -1.320113539695739746e-01 -9.089007973670959473e-02 1.744074672460556030e-01 2.000110410153865814e-02 -2.792726270854473114e-03 -4.250117838382720947e-01
-6.467888131737709045e-03 -1.457131933420896530e-03 1.429927796125411987e-01 -2.017146795988082886e-01 -3.751995787024497986e-02 6.019399315118789673e-02 4.935422912240028381e-03 -4.640024527907371521e-02 -2.061213254928588867e-01 -1.996176093816757202e-01 -3.243037462234497070e-01 -9.031669795513153076e-02 2.278601527214050293e-01 -2.968166768550872803e-01 4.106211289763450623e-02 9.461031295359134674e-03 -1.260954141616821289e-01 -2.978014647960662842e-01 -3.298405408859252930e-01 2.934099733829498291e-01 2.025406360626220703e-01 -2.037513107061386108e-01 -6.124529987573623657e-02 1.477981209754943848e-01 4.565165191888809204e-02 -6.778344046324491501e-03 4.721831064671278000e-04 1.379569917917251587e-01 -1.673231869935989380e-01 2.864601016044616699e-01 -1.306570470333099365e-01 -1.956015527248382568e-01
-3.660413995385169983e-02 1.004561185836791992e-01 1.597513556480407715e-01 -3.743686974048614502e-01 -1.877995282411575317e-01 -1.335561722517013550e-01 -1.551682949066162109e-01 -1.870768219232559204e-01 -8.370385318994522095e-02 -2.296243458986282349e-01 -1.329221576452255249e-01 6.232774630188941956e-02 4.355517774820327759e-02 -2.562362551689147949e-01 -2.776999212801456451e-02 -7.053538411855697632e-02 2.095067352056503296e-01 -1.961579024791717529e-01 -1.060199588537216187e-01 -1.028543785214424133e-01 3.305946588516235352e-01 3.819357231259346008e-02 -2.386714965105056763e-01 1.136133521795272827e-01 1.498381346464157104e-01 1.276628579944372177e-02 -1.349138617515563965e-01 2.619294524192810059e-01 7.071809470653533936e-02 -8.861523121595382690e-02 -7.515926379710435867e-03 -3.859805464744567871e-01
-1.618948429822921753e-01 6.442605704069137573e-02 8.333235234022140503e-02 -1.625989973545074463e-01 9.618581086397171021e-02 1.736457496881484985e-01 1.326426118612289429e-01 1.132143810391426086e-01 1.197565943002700806e-01 3.158353641629219055e-02 -3.974842727184295654e-01 -9.439478628337383270e-03 3.437843024730682373e-01 -7.101806253194808960e-02 -1.452739089727401733e-01 1.225763466209173203e-02 1.003520637750625610e-01 -4.937304556369781494e-01 -1.689663380384445190e-01 1.213257759809494019e-01 2.194697558879852295e-01 9.391269832849502563e-02 1.279322430491447449e-02 8.779579401016235352e-02 -4.739045351743698120e-02 -2.422864586114883423e-01 -1.986123025417327881e-01 1.262524425983428955e-01 -1.032848209142684937e-01 -9.945861250162124634e-02 -2.056547999382019043e-01 -8.588200807571411133e-02
-4.487830027937889099e-02 -2.045969665050506592e-02 9.888476133346557617e-02 -3.603666126728057861e-01 3.287814930081367493e-02 1.357789039611816406e-01 1.300567481666803360e-02 -1.989603638648986816e-01 -3.173844814300537109e-01 -5.760521441698074341e-02 -5.758745223283767700e-02 -2.002412825822830200e-01 1.080530509352684021e-01 -1.732916682958602905e-01 -6.795176863670349121e-02 1.458475440740585327e-01 -5.864518228918313980e-03 -3.050248324871063232e-01 -3.388368487358093262e-01 1.562794595956802368e-01 3.371755778789520264e-01 -2.948172390460968018e-02 1.326441764831542969e-01 -1.554762944579124451e-02 2.763318456709384918e-02 4.139409959316253662e-02 2.395602501928806305e-02 -2.163211256265640259e-02 -4.505805298686027527e-02 3.100118935108184814e-01 -1.516216695308685303e-01 -3.069995641708374023e-01
-2.531241178512573242e-01 -1.163864582777023315e-01 4.485986381769180298e-02 -3.057951331138610840e-01 -3.225439414381980896e-02 -4.634130746126174927e-02 9.832384437322616577e-02 1.523654162883758545e-01 5.788323283195495605e-02 1.196357905864715576e-01 -5.782715231180191040e-02 2.231585830450057983e-01 -4.669179767370223999e-02 1.677082180976867676e-01 -1.715290546417236328e-02 2.155574262142181396e-01 -1.887483298778533936e-01 -3.775207996368408203e-01 1.218531131744384766e-01 -2.961750701069831848e-02 4.050118625164031982e-01 -1.833905577659606934e-01 1.972724217921495438e-03 2.035196812357753515e-04 1.128846630454063416e-01 -3.718790113925933838e-01 -1.849380433559417725e-01 1.644342839717864990e-01 -1.266538500785827637e-01 -1.108392998576164246e-01 9.525762870907783508e-03 1.033319458365440369e-01
-1.357211619615554810e-01 -1.316940784454345703e-01 1.141439229249954224e-01 4.296708386391401291e-03 1.338087469339370728e-01 -1.430722624063491821e-01 3.257149755954742432e-01 -4.031841754913330078e-01 -1.053927391767501831e-01 7.309633493423461914e-02 -4.855375364422798157e-02 -2.452590130269527435e-02 1.699991971254348755e-01 -2.703666314482688904e-02 -1.634351015090942383e-01 -9.982870519161224365e-02 -1.209112182259559631e-01 4.309536144137382507e-02 -2.113789916038513184e-01 2.363926321268081665e-01 2.037720531225204468e-01 -5.317561444826424122e-04 -2.756334841251373291e-01 1.820817142724990845e-01 5.980015173554420471e-02 -3.867039084434509277e-01 -1.093315333127975464e-01 2.212628126144409180e-01 -1.227382048964500427e-01 -2.602609619498252869e-02 2.390958070755004883e-01 6.183978542685508728e-02
-4.084652066230773926e-01 2.377266734838485718e-01 1.445946544408798218e-01 -1.023432612419128418e-01 1.000851690769195557e-01 -2.910195291042327881e-01 2.302316762506961823e-02 -1.459229588508605957e-01 1.091553941369056702e-01 -2.780310623347759247e-02 -2.736110389232635498e-01 1.516077071428298950e-01 -1.758770793676376343e-01 4.637351725250482559e-03 -1.488010585308074951e-01 -1.840120740234851837e-02 -4.489618167281150818e-02 -1.295974403619766235e-01 -1.404114067554473877e-01 -4.472458362579345703e-02 1.444487422704696655e-01 -2.065658271312713623e-01 -1.117756664752960205e-01 4.046153277158737183e-02 1.019892469048500061e-01 -3.475757837295532227e-01 -3.078249692916870117e-01 8.424466103315353394e-02 -1.006578356027603149e-01 2.954619228839874268e-01 9.306740015745162964e-02 -8.607541769742965698e-02
-2.152554541826248169e-01 1.617592573165893555e-01 -1.521603576838970184e-02 -2.003993839025497437e-01 -1.498894952237606049e-02 -2.125114016234874725e-02 3.138316422700881958e-02 3.133554384112358093e-02 -3.733356893062591553e-01 -1.151755973696708679e-01 -1.741758435964584351e-01 -1.713395416736602783e-01 -1.964909955859184265e-02 -1.471672058105468750e-01 -4.161432385444641113e-02 -6.354832649230957031e-02 7.890599966049194336e-02 -4.823457300662994385e-01 -1.999105960130691528e-01 1.441953927278518677e-01 2.945258319377899170e-01 -6.055721268057823181e-02 -8.568656444549560547e-02 5.081221461296081543e-02 7.996282726526260376e-02 -9.841037541627883911e-02 9.056012146174907684e-03 1.829572319984436035e-01 1.186619792133569717e-02 2.413189262151718140e-01 -3.061356544494628906e-01 -2.064099609851837158e-01
-1.318627893924713135e-01 7.617049664258956909e-02 -1.768205910921096802e-01 -1.974924057722091675e-01 -1.133740693330764771e-02 -4.713138565421104431e-02 1.101968362927436829e-01 -2.324681915342807770e-02 3.731782734394073486e-02 2.744051814079284668e-01 -2.024856656789779663e-01 7.634089142084121704e-02 1.398188918828964233e-01 -1.837239116430282593e-01 -2.583915293216705322e-01 1.962438672780990601e-01 -3.512002825736999512e-01 -2.655122876167297363e-01 -2.043732702732086182e-01 1.262419968843460083e-01 1.709240376949310303e-01 -1.682676970958709717e-01 -9.208256751298904419e-02 -2.236056514084339142e-02 2.539114952087402344e-01 -6.780478358268737793e-02 3.627716377377510071e-02 3.949461281299591064e-01 -2.159670926630496979e-03 -7.218053936958312988e-02 -6.356853991746902466e-02 -2.360765486955642700e-01
-1.441290378570556641e-01 5.206021945923566818e-03 1.752325892448425293e-02 -3.001062273979187012e-01 1.399381905794143677e-01 1.116933301091194153e-01 1.697142273187637329e-01 -9.641985595226287842e-02 5.114989727735519409e-02 -2.525375187397003174e-01 -2.168860733509063721e-01 -6.641881912946701050e-02 4.479212686419487000e-02 -9.603957086801528931e-02 8.481476455926895142e-02 1.017760187387466431e-01 -1.289251744747161865e-01 -1.448796093463897705e-01 -1.270372718572616577e-01 2.893089056015014648e-01 1.241541206836700439e-01 -2.262801676988601685e-02 1.054345536977052689e-02 -7.780280709266662598e-02 2.773041836917400360e-02 -1.561763584613800049e-01 -2.178420275449752808e-01 -1.655477844178676605e-02 -3.050937354564666748e-01 5.328847169876098633e-01 1.936777979135513306e-01 -1.582957953214645386e-01
-3.286255523562431335e-02 -1.949638687074184418e-02 -1.932425349950790405e-01 -1.923767030239105225e-01 2.030007839202880859e-01 -4.762804135680198669e-02 2.146033346652984619e-01 5.255374312400817871e-02 -3.029353916645050049e-01 -1.750683933496475220e-01 -1.211812198162078857e-01 2.669024765491485596e-01 -2.085189074277877808e-01 -2.072140872478485107e-01 -6.911936402320861816e-02 1.178788095712661743e-01 -1.278173029422760010e-01 -5.895214155316352844e-02 -1.580007970333099365e-01 -9.753910824656486511e-03 2.444408535957336426e-01 -4.579751789569854736e-01 -3.452188968658447266e-01 9.999617189168930054e-02 -4.755622707307338715e-03 -6.199039146304130554e-02 -9.958299249410629272e-02 9.110764414072036743e-02 -1.654005795717239380e-01 -8.384833484888076782e-02 1.018525436520576477e-01 -8.987993746995925903e-02
-1.042043119668960571e-01 1.417232453823089600e-01 2.986101508140563965e-01 -1.184458881616592407e-01 3.876369819045066833e-02 1.299345642328262329e-01 1.639484167098999023e-01 -1.576245948672294617e-02 -9.989779442548751831e-02 1.209179013967514038e-01 -2.429335713386535645e-01 4.663800820708274841e-02 1.766651868820190430e-01 -1.948024481534957886e-01 -3.600599467754364014e-01 -2.367906570434570312e-01 -8.033620193600654602e-03 -4.259945154190063477e-01 -2.178307175636291504e-01 -1.667637191712856293e-02 3.924021720886230469e-01 -2.191428653895854950e-02 -1.430940441787242889e-02 1.225970387458801270e-01 1.716679148375988007e-02 1.650453805923461914e-01 -2.004313170909881592e-01 5.864390358328819275e-02 6.733717024326324463e-02 -2.162439189851284027e-02 -6.145982444286346436e-02 -2.822602540254592896e-02
-3.701176941394805908e-01 -8.600126020610332489e-03 1.860423535108566284e-01 -1.461432576179504395e-01 -3.049374818801879883e-01 2.840600349009037018e-02 1.346181035041809082e-01 -7.719316333532333374e-02 1.278741359710693359e-01 6.602767854928970337e-02 9.611240029335021973e-02 3.148256614804267883e-02 8.083223551511764526e-02 -1.064658015966415405e-01 5.357165634632110596e-02 3.948497176170349121e-01 -4.001218080520629883e-02 -5.357361398637294769e-03 -9.131789207458496094e-03 4.484631493687629700e-02 3.809474408626556396e-01 2.544770017266273499e-02 -2.645523846149444580e-01 4.205450043082237244e-02 6.469111889600753784e-02 8.846621960401535034e-02 -1.080699414014816284e-01 -6.536728143692016602e-02 1.165266707539558411e-01 3.340121507644653320e-01 5.295019596815109253e-02 -3.230334520339965820e-01
-2.455995529890060425e-01 1.107011660933494568e-01 1.819469779729843140e-02 -2.435093931853771210e-02 -3.935105632990598679e-03 1.043657585978507996e-01 1.944745182991027832e-01 -1.544522941112518311e-01 2.252361029386520386e-01 -2.233073860406875610e-02 -3.533792197704315186e-01 -3.189300000667572021e-02 1.238665282726287842e-01 8.598507940769195557e-02 4.960260540246963501e-02 -9.309710934758186340e-03 1.920718848705291748e-01 3.843331336975097656e-02 6.207509897649288177e-03 -1.284981071949005127e-01 -2.406565845012664795e-02 -2.110200673341751099e-01 -3.962795138359069824e-01 1.022786349058151245e-01 5.239375680685043335e-02 -2.792891860008239746e-01 8.435264229774475098e-02 2.835296988487243652e-01 -6.424687802791595459e-02 3.101537227630615234e-01 1.692970991134643555e-01 -2.945309877395629883e-01
-2.122451961040496826e-01 -2.079332768917083740e-01 1.868325173854827881e-01 -2.476959824562072754e-01 -1.848467290401458740e-01 -6.706888228654861450e-02 1.366548538208007812e-01 -2.889161705970764160e-01 1.562614142894744873e-01 -2.515039145946502686e-01 2.397799193859100342e-01 1.382919251918792725e-01 -4.183192178606987000e-02 8.406145870685577393e-02 2.530505694448947906e-02 1.094744354486465454e-01 -1.040109470486640930e-01 -1.219059973955154419e-01 -1.526104658842086792e-01 -7.571934163570404053e-02 4.382604658603668213e-01 1.519394218921661377e-01 -2.460859566926956177e-01 2.813912555575370789e-02 -6.813102960586547852e-02 9.330697357654571533e-02 1.206797808408737183e-01 2.609279006719589233e-02 -8.642560243606567383e-02 1.748373061418533325e-01 2.892390787601470947e-01 -8.608423918485641479e-02
-2.080194205045700073e-01 8.515623956918716431e-02 3.995537012815475464e-02 -2.601444423198699951e-01 7.032276596873998642e-03 -3.448850810527801514e-01 1.267587095499038696e-01 -2.521439194679260254e-01 1.162681132555007935e-01 -1.376603357493877411e-02 -1.122173592448234558e-01 3.898337781429290771e-01 7.215499132871627808e-02 -5.912478640675544739e-02 -1.242074891924858093e-01 -5.171359702944755554e-02 5.094293970614671707e-03 -6.633760035037994385e-02 9.498570114374160767e-02 5.794521793723106384e-02 2.253654450178146362e-01 -3.470329046249389648e-01 6.306897103786468506e-02 3.128515183925628662e-01 1.257458478212356567e-01 -1.923428624868392944e-01 -8.166982233524322510e-02 -8.097145706415176392e-02 -2.791545093059539795e-01 4.710858687758445740e-02 1.046184524893760681e-01 -1.717066019773483276e-01
3.722816705703735352e-02 -4.801994189620018005e-02 1.639815866947174072e-01 -2.862446606159210205e-01 6.753003597259521484e-02 8.051290363073348999e-02 6.320919841527938843e-02 -2.267220243811607361e-02 -2.198079526424407959e-01 -7.683157175779342651e-02 5.416698381304740906e-02 8.030211925506591797e-02 2.069226503372192383e-01 4.652500525116920471e-02 -2.962023913860321045e-01 -1.248569041490554810e-01 2.369048446416854858e-01 -3.444364666938781738e-01 -8.606037497520446777e-02 5.178286880254745483e-02 2.520344257354736328e-01 -3.044075965881347656e-01 -2.616682648658752441e-01 1.806062012910842896e-01 1.266172807663679123e-02 -1.518513858318328857e-01 -2.780245058238506317e-02 5.013243481516838074e-02 3.262343704700469971e-01 2.145807743072509766e-01 1.891574710607528687e-01 5.603687837719917297e-02
-2.496485710144042969e-01 1.155304014682769775e-01 6.209822744131088257e-02 -2.231301665306091309e-01 -7.529872935265302658e-03 5.555555969476699829e-02 -2.678651362657546997e-02 1.686610877513885498e-01 1.350253671407699585e-01 -2.798989415168762207e-01 -8.238762617111206055e-02 -1.653394848108291626e-02 -5.603410676121711731e-02 -1.154696792364120483e-01 -2.587804198265075684e-01 -1.471597515046596527e-02 1.595468074083328247e-01 -2.183930277824401855e-01 -3.540815114974975586e-01 -2.397491596639156342e-02 2.750203013420104980e-01 1.703756600618362427e-01 -3.230008184909820557e-01 2.269067764282226562e-01 3.046950995922088623e-01 2.073576301336288452e-02 4.603782668709754944e-02 -1.310090906918048859e-02 7.055961340665817261e-02 1.741333901882171631e-01 -1.005441024899482727e-01 -2.247995287179946899e-01
-1.233374923467636108e-01 6.305776536464691162e-03 -5.498439818620681763e-02 -5.320345982909202576e-02 1.087925434112548828e-01 7.285640388727188110e-02 4.829863086342811584e-02 8.012483268976211548e-02 3.153005382046103477e-03 -1.695995628833770752e-01 -3.089498579502105713e-01 -1.114641726016998291e-01 3.391051590442657471e-01 -1.373185366392135620e-01 -2.460583597421646118e-01 -1.429821401834487915e-01 -1.014814525842666626e-01 -3.208407759666442871e-01 -3.241115212440490723e-01 8.710263669490814209e-02 5.134710669517517090e-01 4.409203678369522095e-02 -1.264860630035400391e-01 -1.061575114727020264e-01 9.417703747749328613e-02 5.079746991395950317e-02 5.026612896472215652e-03 8.999079465866088867e-02 -1.251631379127502441e-01 5.643555521965026855e-02 -8.669542521238327026e-02 -1.919236928224563599e-01
-1.694090068340301514e-01 2.224043160676956177e-01 1.953073889017105103e-01 -1.775583922863006592e-01 2.821024693548679352e-02 1.871452480554580688e-01 5.245715975761413574e-01 -3.788613528013229370e-02 -6.333107501268386841e-02 -1.412525624036788940e-01 -1.756002306938171387e-01 1.453869193792343140e-01 1.181988567113876343e-01 -9.760245680809020996e-02 9.926695376634597778e-02 7.113014906644821167e-02 1.251284480094909668e-01 6.627871841192245483e-02 4.700858145952224731e-02 -1.378873288631439209e-01 2.254420071840286255e-01 1.287539750337600708e-01 -7.183799892663955688e-02 -2.090775817632675171e-01 2.057658694684505463e-02 -1.190637052059173584e-01 -2.337686121463775635e-01 1.229004561901092529e-01 -1.185881271958351135e-01 3.533678054809570312e-01 2.614675834774971008e-02 -2.094579935073852539e-01
-6.729547679424285889e-02 -2.051372826099395752e-01 3.293914720416069031e-02 -3.718789517879486084e-01 8.834742754697799683e-02 2.397856116294860840e-02 -8.082989603281021118e-02 3.187743574380874634e-02 5.078301206231117249e-02 -1.458754576742649078e-02 -2.581719458103179932e-01 9.960647672414779663e-02 5.021043866872787476e-02 -1.926955431699752808e-01 -2.434886097908020020e-01 -1.800259761512279510e-02 1.339959446340799332e-02 -5.060675740242004395e-01 -1.228698939085006714e-01 1.625161767005920410e-01 2.726013362407684326e-01 -1.113802865147590637e-01 -1.379277706146240234e-01 -1.012539640069007874e-01 -8.532474189996719360e-02 4.056892171502113342e-02 -2.693015038967132568e-01 3.467984497547149658e-02 -1.898777484893798828e-01 1.768475919961929321e-01 -1.774583607912063599e-01 1.555433422327041626e-01
-2.645756602287292480e-01 6.623648852109909058e-02 -1.979230791330337524e-01 -7.461290061473846436e-02 4.166542366147041321e-02 1.170185301452875137e-02 8.794669806957244873e-02 7.160096429288387299e-03 -1.006816774606704712e-01 -1.027465835213661194e-01 -7.055494934320449829e-02 1.286783367395401001e-01 1.454030275344848633e-01 -4.920179396867752075e-02 -1.397397816181182861e-01 1.802480965852737427e-01 1.653775386512279510e-02 -1.479717791080474854e-01 1.527183316648006439e-02 -3.630094975233078003e-02 2.761712968349456787e-01 1.364933699369430542e-01 -2.397345155477523804e-01 -1.912794858217239380e-01 2.010747343301773071e-01 -1.401672661304473877e-01 -2.337843626737594604e-01 4.905644431710243225e-02 -2.917451858520507812e-01 2.971545159816741943e-01 4.095115065574645996e-01 -2.871702015399932861e-01
2.753525674343109131e-01 2.302032262086868286e-01 -5.297265946865081787e-02 -2.667369842529296875e-01 -1.613960564136505127e-01 9.624344110488891602e-02 1.343286484479904175e-01 -1.542731374502182007e-01 -2.922606766223907471e-01 3.966440632939338684e-02 -4.167649149894714355e-02 -1.637711375951766968e-01 5.831079185009002686e-02 -2.289891242980957031e-01 -2.633431553840637207e-02 -2.268850654363632202e-01 -1.207415387034416199e-01 -2.830217480659484863e-01 -8.168513327836990356e-02 1.162192411720752716e-02 4.384036064147949219e-01 -2.466672509908676147e-01 -1.239232644438743591e-01 1.477357745170593262e-01 5.949884653091430664e-02 -2.057631760835647583e-01 -5.078881233930587769e-02 1.959057711064815521e-02 -9.415958076715469360e-02 5.162333697080612183e-02 -1.180571019649505615e-01 -1.746425479650497437e-01
-1.239826679229736328e-01 8.364777266979217529e-02 -6.162421032786369324e-02 -1.236917823553085327e-01 3.496509045362472534e-02 -3.155592083930969238e-01 4.552804231643676758e-01 -1.386395245790481567e-01 -8.359211683273315430e-02 -9.991801530122756958e-02 -2.234178828075528145e-03 3.165168166160583496e-01 -9.037709236145019531e-02 1.302915904670953751e-02 -1.858900040388107300e-01 -8.904173970222473145e-02 -1.084888949990272522e-01 -9.814213961362838745e-02 -6.902933865785598755e-02 -4.546940792351961136e-03 2.509081065654754639e-01 -3.772251009941101074e-01 -2.711922824382781982e-01 2.555469274520874023e-01 -2.204007760155946016e-04 1.196654662489891052e-01 -1.988297551870346069e-01 1.680720895528793335e-01 -2.403904497623443604e-02 8.092157542705535889e-02 -3.044175356626510620e-02 5.298428609967231750e-02
-5.360904335975646973e-01 6.906614452600479126e-02 4.400256276130676270e-02 -3.113484680652618408e-01 -4.664631094783544540e-03 -2.554334104061126709e-01 1.575328260660171509e-01 -1.404662281274795532e-01 4.082742612808942795e-03 -1.505180746316909790e-01 -2.929528988897800446e-02 2.509000599384307861e-01 -5.749982967972755432e-02 -1.687834262847900391e-01 -5.702628754079341888e-03 -1.154694929718971252e-01 -1.413386464118957520e-01 -2.348906360566616058e-02 -7.228828221559524536e-02 -8.140681684017181396e-02 2.820967137813568115e-01 -2.960754632949829102e-01 4.386821389198303223e-02 1.193206161260604858e-01 -2.895226329565048218e-02 -7.031547278165817261e-02 -3.568999171257019043e-01 4.856789112091064453e-02 -1.062845066189765930e-01 3.442274406552314758e-02 4.699516296386718750e-02 -3.892845660448074341e-02
-3.306759893894195557e-01 9.317670017480850220e-02 5.873433500528335571e-02 1.552984584122896194e-02 -6.757161766290664673e-02 2.360437661409378052e-01 1.842186450958251953e-01 -1.068782731890678406e-01 2.556031337007880211e-03 1.511215418577194214e-01 -4.101499915122985840e-01 1.682043820619583130e-02 1.563569754362106323e-01 -3.863760232925415039e-01 -1.022769063711166382e-01 -8.688558824360370636e-03 1.247630044817924500e-01 -1.841252297163009644e-01 -3.473416343331336975e-02 2.959330677986145020e-01 3.193570375442504883e-01 -1.271699517965316772e-01 1.039812341332435608e-01 9.677927941083908081e-02 -1.078141555190086365e-01 -1.462765634059906006e-01 2.342550307512283325e-01 -2.823424898087978363e-02 -7.413380080834031105e-04 -7.825923711061477661e-02 -1.062998026609420776e-01 -1.196252778172492981e-01
-2.734253108501434326e-01 -1.864486187696456909e-02 2.065495699644088745e-01 -1.743000745773315430e-01 4.574824497103691101e-02 -1.986868977546691895e-01 -8.500886708498001099e-02 -9.853342920541763306e-02 -4.447987303137779236e-02 -5.498566105961799622e-02 -1.842919886112213135e-01 2.493114024400711060e-01 2.537799477577209473e-01 -2.179547250270843506e-01 -1.111665293574333191e-01 2.600514702498912811e-02 -2.288320213556289673e-01 1.003218516707420349e-01 -1.973251998424530029e-01 2.242131382226943970e-01 2.609022855758666992e-01 -4.993575066328048706e-02 3.995545208454132080e-02 4.819029569625854492e-02 1.830039173364639282e-01 -3.257890641689300537e-01 -2.387725263833999634e-01 2.405596077442169189e-01 -2.043568342924118042e-01 1.980421096086502075e-01 6.852766871452331543e-02 3.114922717213630676e-02
-3.113990724086761475e-01 2.299177460372447968e-03 -4.688176140189170837e-02 -4.505779445171356201e-01 2.450371906161308289e-02 9.119763225317001343e-02 7.033739984035491943e-02 -6.620781123638153076e-02 -2.740407176315784454e-02 1.502951234579086304e-01 -2.121020555496215820e-01 1.839065700769424438e-01 1.754136383533477783e-01 -9.239720553159713745e-02 -1.600372046232223511e-01 2.494952268898487091e-02 1.360186934471130371e-01 -3.894782364368438721e-01 -2.385575026273727417e-01 -6.881464272737503052e-02 1.235145851969718933e-01 -1.164523363113403320e-01 -1.157906651496887207e-01 -1.337660104036331177e-01 -2.320169508457183838e-01 -1.506844460964202881e-01 -1.181698814034461975e-01 1.140984222292900085e-01 -2.106666713953018188e-01 -1.664873659610748291e-01 -1.887692511081695557e-01 -9.305118769407272339e-02
4.396091029047966003e-02 5.026804655790328979e-02 3.587236404418945312e-01 -2.504094243049621582e-01 2.717423439025878906e-01 2.373801618814468384e-01 2.225518524646759033e-01 -1.248789578676223755e-01 1.299773603677749634e-01 -4.973404854536056519e-02 -6.632674485445022583e-02 7.300858944654464722e-02 8.348815143108367920e-03 -2.563016116619110107e-01 -3.871502280235290527e-01 -1.957655511796474457e-02 -3.353679180145263672e-02 -1.062492430210113525e-01 -1.280459612607955933e-01 -8.359860628843307495e-02 4.359170794486999512e-01 4.875892028212547302e-02 -2.798132784664630890e-02 1.592437624931335449e-01 1.322840452194213867e-01 3.397480770945549011e-02 -1.334789395332336426e-01 -1.026280969381332397e-01 1.012750938534736633e-01 1.495839059352874756e-01 -1.664012372493743896e-01 -4.522446170449256897e-02
1.616316474974155426e-02 3.671074509620666504e-01 -1.327032595872879028e-02 -1.816934347152709961e-01 7.060294598340988159e-02 1.818902604281902313e-02 -3.594056516885757446e-02 -1.144192591309547424e-01 1.710588634014129639e-01 -2.343076914548873901e-01 -3.455932438373565674e-01 1.376738697290420532e-01 1.150231435894966125e-01 1.778317429125308990e-02 2.399496547877788544e-02 1.689291447401046753e-01 9.335688501596450806e-02 -2.943213842809200287e-02 -2.522090077400207520e-01 2.908177077770233154e-01 2.331984043121337891e-01 -7.792358845472335815e-02 -1.538506895303726196e-01 1.966754645109176636e-01 2.659611403942108154e-01 -6.180134043097496033e-02 -3.329461216926574707e-01 -3.087008185684680939e-02 -9.088210761547088623e-02 -2.591797523200511932e-02 1.482771039009094238e-01 -2.214150875806808472e-01
-2.976137101650238037e-01 2.865377366542816162e-01 2.420427091419696808e-02 -2.059166431427001953e-01 -2.702612243592739105e-02 -4.596379399299621582e-01 1.665422022342681885e-01 -2.081191390752792358e-01 2.846204861998558044e-02 1.029992848634719849e-01 -1.191252171993255615e-01 8.343596011400222778e-02 -6.111682578921318054e-02 -9.675545990467071533e-02 1.179964933544397354e-02 9.829501062631607056e-02 3.712988644838333130e-02 -6.570562720298767090e-02 -3.188789784908294678e-01 9.417899698019027710e-02 2.175214886665344238e-01 -1.981731802225112915e-01 -4.915777221322059631e-02 2.005343511700630188e-02 1.224281340837478638e-01 -7.981957495212554932e-02 -2.645975947380065918e-01 -3.082421841099858284e-03 -1.824593991041183472e-01 2.958810329437255859e-01 1.552883982658386230e-01 -7.634869962930679321e-02
-1.298768967390060425e-01 -3.004384040832519531e-02 5.943744629621505737e-02 -3.213250041007995605e-01 -1.135538369417190552e-01 -2.168636322021484375e-01 -2.923313528299331665e-02 1.075748726725578308e-01 -2.307483702898025513e-01 3.965138271450996399e-02 -2.422066628932952881e-01 1.041163429617881775e-01 -3.442117199301719666e-02 -1.111387014389038086e-01 -8.336861431598663330e-02 -7.983659952878952026e-02 -1.483981162309646606e-01 -4.514514505863189697e-01 -3.601785302162170410e-01 1.806788593530654907e-01 2.509301900863647461e-01 -1.644119918346405029e-01 7.630868256092071533e-02 -2.083653351292014122e-03 -8.559808135032653809e-03 1.069484464824199677e-02 8.118706755340099335e-03 8.523987978696823120e-02 3.091843053698539734e-02 1.887601986527442932e-02 -2.349954843521118164e-01 -3.222271502017974854e-01
-1.160156577825546265e-01 5.890644970349967480e-04 4.110551774501800537e-01 2.277437038719654083e-02 -4.596726596355438232e-02 6.377335637807846069e-02 3.566850423812866211e-01 -4.697698950767517090e-01 5.245663225650787354e-02 -3.281933488324284554e-03 1.468839589506387711e-02 1.279078722000122070e-01 1.161751430481672287e-02 -3.107329010963439941e-01 -9.530740976333618164e-02 -1.277050077915191650e-01 2.073131501674652100e-02 -1.485042273998260498e-01 -2.973303794860839844e-01 -4.444985836744308472e-02 1.797628700733184814e-01 1.826209761202335358e-02 2.502899169921875000e-01 -1.936594606377184391e-03 5.624546110630035400e-02 -1.061007007956504822e-01 -1.175587549805641174e-01 -9.214919060468673706e-02 1.334701180458068848e-01 7.879373431205749512e-02 2.438690699636936188e-02 -2.281121760606765747e-01
2.169314324855804443e-01 -1.157206147909164429e-01 -5.694823339581489563e-02 -6.052328273653984070e-02 -1.051055788993835449e-01 -9.097723662853240967e-02 3.249442279338836670e-01 7.458491623401641846e-02 -7.761953771114349365e-02 -2.338184565305709839e-01 -3.612736761569976807e-01 1.751271486282348633e-01 -1.754865283146500587e-03 -1.549857258796691895e-01 -1.609534025192260742e-01 -7.209733128547668457e-02 -2.393939346075057983e-02 7.312674820423126221e-02 -1.599342077970504761e-01 1.623330563306808472e-01 3.285086452960968018e-01 1.175174117088317871e-02 -1.883342489600181580e-02 5.204224586486816406e-02 -8.723855763673782349e-02 -1.589948683977127075e-01 2.225603014230728149e-01 3.815482556819915771e-01 1.370597332715988159e-01 3.285772502422332764e-01 -3.482389450073242188e-02 1.489470526576042175e-02
-1.286882311105728149e-01 -5.503933876752853394e-02 1.094844415783882141e-01 -2.253291457891464233e-01 6.339776515960693359e-02 1.087751239538192749e-02 7.293576002120971680e-02 -1.663138717412948608e-02 3.464419394731521606e-02 -1.481252759695053101e-01 -4.291968345642089844e-01 2.887498438358306885e-01 2.756071090698242188e-01 -1.337283402681350708e-01 -8.419367671012878418e-02 -8.771131932735443115e-02 -8.536091446876525879e-02 -1.532952636480331421e-01 -5.297776460647583008e-01 6.238589435815811157e-02 1.886787861585617065e-01 1.858394443988800049e-01 -2.347059547901153564e-01 5.690070986747741699e-02 -3.213264048099517822e-02 -6.525205820798873901e-02 -1.780884712934494019e-01 6.616371870040893555e-02 -1.252589523792266846e-01 2.663751132786273956e-03 -8.736678957939147949e-02 -6.907877512276172638e-03
-2.020899802446365356e-01 3.599836677312850952e-02 9.183453023433685303e-02 -5.138539075851440430e-01 -2.294624298810958862e-01 -1.301989704370498657e-01 1.908169239759445190e-01 8.850818127393722534e-02 -2.090625464916229248e-01 -4.509638529270887375e-03 -4.957728087902069092e-02 1.347380131483078003e-01 2.335431575775146484e-01 -3.911181911826133728e-02 -2.823091149330139160e-01 3.499502688646316528e-02 9.963304735720157623e-03 -3.179103732109069824e-01 3.031569300219416618e-03 2.005022577941417694e-02 1.013138666749000549e-01 5.018215253949165344e-02 1.339715868234634399e-01 -4.616947099566459656e-02 -5.653233453631401062e-02 6.257469207048416138e-02 -1.345908939838409424e-01 -4.737969115376472473e-02 -1.899349093437194824e-01 -4.770154133439064026e-02 -2.563622593879699707e-01 -3.228256106376647949e-01
-1.687317341566085815e-01 7.942653447389602661e-02 1.971415728330612183e-01 -3.234382271766662598e-01 3.271266222000122070e-01 -4.508094117045402527e-02 1.438311785459518433e-01 -2.283489704132080078e-01 1.403893381357192993e-01 2.735530771315097809e-02 -1.515025179833173752e-02 2.027018517255783081e-01 -1.674478203058242798e-01 -1.733595430850982666e-01 7.007623463869094849e-02 -1.780426949262619019e-01 1.593731641769409180e-01 -5.180531144142150879e-01 -2.360420674085617065e-01 -1.655462086200714111e-01 1.167920753359794617e-01 -1.529498957097530365e-02 -3.140786662697792053e-02 1.619182527065277100e-01 1.182019561529159546e-01 -1.268711537122726440e-01 3.190178051590919495e-02 3.137363865971565247e-02 -1.461704522371292114e-01 4.723799414932727814e-03 -1.186609268188476562e-02 -1.086932420730590820e-01
-1.712096035480499268e-01 7.038825750350952148e-02 1.412176638841629028e-01 -3.866133689880371094e-01 8.306191116571426392e-02 -2.773317880928516388e-02 1.636258363723754883e-01 -2.143522799015045166e-01 -1.721810251474380493e-01 -2.778246998786926270e-01 -2.264913022518157959e-01 -1.892469376325607300e-01 8.850391954183578491e-02 2.501437664031982422e-01 -5.029151588678359985e-02 1.127819642424583435e-01 -1.125024333596229553e-01 -1.303689926862716675e-01 -1.219265609979629517e-01 2.419197708368301392e-01 1.022698208689689636e-01 1.106639951467514038e-01 -7.883063703775405884e-02 3.974679857492446899e-02 -1.743307709693908691e-01 -8.397851139307022095e-02 -2.441751062870025635e-01 6.366348266601562500e-02 -1.689686030149459839e-01 3.359811007976531982e-01 1.775028109550476074e-01 -1.694975942373275757e-01
-9.555511921644210815e-02 1.440123021602630615e-01 -3.575741499662399292e-02 -1.274756789207458496e-01 1.242067813873291016e-01 1.122483760118484497e-01 1.998642086982727051e-01 4.968065395951271057e-02 2.760399580001831055e-01 3.327465057373046875e-02 -2.517416775226593018e-01 1.916878223419189453e-01 -1.691451519727706909e-01 -1.809514611959457397e-01 -2.836755812168121338e-01 2.137458883225917816e-03 7.340027950704097748e-03 -1.894419789314270020e-01 -2.401319146156311035e-01 -9.971668571233749390e-02 4.470609724521636963e-01 1.249837726354598999e-01 -3.805774748325347900e-01 5.232755467295646667e-02 7.374133169651031494e-02 -3.446897864341735840e-02 -2.672509551048278809e-01 3.920197859406471252e-02 2.809230610728263855e-02 -6.821713596582412720e-02 -1.061482429504394531e-01 2.426863647997379303e-04
-1.642185747623443604e-01 9.612869471311569214e-02 1.555937826633453369e-01 -1.639698296785354614e-01 8.113163709640502930e-02 -4.398765414953231812e-02 4.194410741329193115e-01 -9.143780916929244995e-02 -4.640730842947959900e-02 -3.884988129138946533e-01 -2.349518835544586182e-01 -9.569636546075344086e-03 7.400312274694442749e-02 -2.523065507411956787e-01 6.161412596702575684e-02 1.313230302184820175e-02 2.493433207273483276e-01 1.156012266874313354e-01 3.742817789316177368e-03 -5.336424708366394043e-02 3.403681516647338867e-01 2.032486945390701294e-01 -1.294790357351303101e-01 -1.030524168163537979e-02 -5.095057934522628784e-02 -2.378026396036148071e-01 1.454974338412284851e-02 -1.333399862051010132e-02 -2.141543291509151459e-02 2.598681747913360596e-01 2.123827934265136719e-01 -1.155127957463264465e-01
-1.161766126751899719e-01 9.566699713468551636e-02 -1.200127750635147095e-01 -3.024330735206604004e-01 2.130300179123878479e-02 -1.780661754310131073e-02 3.092885017395019531e-01 -2.372122183442115784e-02 -8.068896830081939697e-03 1.619141548871994019e-02 -6.075767055153846741e-02 2.263804972171783447e-01 1.426874250173568726e-01 -5.126979947090148926e-02 -1.852910220623016357e-01 1.356915533542633057e-01 2.504308819770812988e-01 -2.615436613559722900e-01 -5.235052481293678284e-02 2.381930649280548096e-01 -8.353114873170852661e-02 -3.319569528102874756e-01 -2.502326369285583496e-01 1.030393838882446289e-01 1.608913838863372803e-01 -1.505372226238250732e-01 3.050214946269989014e-01 -2.099471241235733032e-01 7.994173467159271240e-02 9.548787027597427368e-02 1.728445142507553101e-01 -1.773074269294738770e-01
-1.620118767023086548e-01 1.148981451988220215e-01 8.513753861188888550e-02 -2.024495154619216919e-01 8.214398473501205444e-02 1.311510205268859863e-01 4.807011783123016357e-01 -1.525555551052093506e-01 1.227634120732545853e-02 1.652321964502334595e-02 -2.506801784038543701e-01 1.558691710233688354e-01 1.254419982433319092e-01 -1.599390208721160889e-01 -2.956721698865294456e-03 3.567919135093688965e-02 2.961007356643676758e-01 1.002027243375778198e-01 5.665960907936096191e-02 1.158857624977827072e-02 2.250934988260269165e-01 1.659417152404785156e-01 9.919638186693191528e-02 3.607753664255142212e-02 -1.882677972316741943e-01 -2.362473458051681519e-01 7.026794552803039551e-02 -6.435585767030715942e-02 -1.265991292893886566e-02 4.055560231208801270e-01 9.756404906511306763e-02 -1.973993182182312012e-01
-1.942221522331237793e-01 1.972832158207893372e-02 1.187551468610763550e-01 -2.901841998100280762e-01 -9.766882658004760742e-02 -1.552209258079528809e-01 2.689942121505737305e-01 -2.087085247039794922e-01 1.577939838171005249e-01 4.481557011604309082e-02 -1.686552315950393677e-01 2.625430524349212646e-01 4.736689478158950806e-02 -2.469753473997116089e-02 -5.952562764286994934e-02 -1.695836633443832397e-01 -1.954153329133987427e-01 7.235702127218246460e-02 -4.787483438849449158e-02 2.193185538053512573e-01 1.455192714929580688e-01 -3.445095419883728027e-01 -1.043878030031919479e-02 3.192530572414398193e-01 4.015190601348876953e-01 -1.773617267608642578e-01 -4.388894513249397278e-02 7.319802045822143555e-02 -1.252839416265487671e-01 -3.638155758380889893e-02 2.325975708663463593e-02 -3.692749887704849243e-02
-2.414058148860931396e-01 -2.350908815860748291e-01 -1.800359040498733521e-02 -3.348612785339355469e-01 1.647214740514755249e-01 8.133528381586074829e-02 9.906637482345104218e-03 -3.328505158424377441e-01 -1.408706456422805786e-01 -1.918013021349906921e-02 -4.048026353120803833e-02 2.131815552711486816e-01 -1.039020195603370667e-01 -2.398772239685058594e-01 5.447277799248695374e-02 -7.247147709131240845e-02 3.524072095751762390e-02 -1.498052775859832764e-01 -2.234761267900466919e-01 9.294112026691436768e-02 2.255843579769134521e-01 -5.444790795445442200e-02 -1.238097399473190308e-01 3.889895081520080566e-01 2.337577342987060547e-01 -2.378319650888442993e-01 -4.287756606936454773e-02 3.228197619318962097e-02 -2.188489586114883423e-01 -8.601377159357070923e-02 1.131472885608673096e-01 -2.384865097701549530e-02
1.139911711215972900e-01 -3.769300282001495361e-01 1.083100959658622742e-01 -2.092107385396957397e-02 -1.248926296830177307e-01 1.902444362640380859e-01 2.684052102267742157e-02 -1.577953249216079712e-01 -6.890948861837387085e-02 -4.991515725851058960e-02 -1.998453438282012939e-01 1.979317814111709595e-01 3.768603131175041199e-02 -3.803126141428947449e-02 -2.196437716484069824e-01 9.100534766912460327e-02 -2.140460908412933350e-01 -3.477705270051956177e-02 -2.413152456283569336e-01 1.522525697946548462e-01 4.263560473918914795e-01 -4.194796551018953323e-03 -2.261018157005310059e-01 -4.635254666209220886e-02 -1.357450038194656372e-01 -2.695583701133728027e-01 1.426150556653738022e-02 2.578938901424407959e-01 -3.089023381471633911e-02 1.928422152996063232e-01 -1.113180667161941528e-01 -1.943226009607315063e-01
-9.396790713071823120e-02 1.875554472208023071e-01 1.658746749162673950e-01 -3.317354619503021240e-01 -9.851943701505661011e-02 1.255863457918167114e-01 1.495953500270843506e-01 -2.274982072412967682e-02 -1.698562651872634888e-01 -1.681957542896270752e-01 -6.524619460105895996e-02 -2.829392068088054657e-02 2.797240912914276123e-01 8.059388399124145508e-02 -8.170180767774581909e-02 2.230598181486129761e-01 1.037839651107788086e-01 -4.389507174491882324e-01 -2.235229015350341797e-01 4.358883947134017944e-03 2.037327438592910767e-01 -1.015103608369827271e-01 -2.347403913736343384e-01 -6.452066451311111450e-02 -5.423569120466709137e-03 -5.915039405226707458e-02 2.574828267097473145e-02 2.434354461729526520e-02 -3.067496120929718018e-01 1.810600422322750092e-02 -2.382575869560241699e-01 -2.149513959884643555e-01
1.223326893523335457e-03 1.467455178499221802e-01 -1.874316632747650146e-01 -1.427209228277206421e-01 1.341824680566787720e-01 4.762622341513633728e-02 1.422398388385772705e-01 -3.149954080581665039e-01 2.144507598131895065e-03 -4.166082665324211121e-02 -1.097480282187461853e-01 4.931450635194778442e-02 1.493958756327629089e-02 -2.791040837764739990e-01 8.705108612775802612e-02 7.800647616386413574e-02 -2.997517213225364685e-02 -3.774321377277374268e-01 -3.911088109016418457e-01 1.880883425474166870e-02 2.767578065395355225e-01 -1.492096781730651855e-01 -2.218078374862670898e-01 -1.446893811225891113e-01 -8.232581615447998047e-02 -2.574821114540100098e-01 1.187464967370033264e-02 1.112280134111642838e-02 -5.243225023150444031e-03 3.419423941522836685e-03 -1.408212333917617798e-01 -3.411164283752441406e-01
-3.593774139881134033e-02 3.003495037555694580e-01 6.535102427005767822e-02 -2.236203402280807495e-01 -3.447643248364329338e-03 -1.787384599447250366e-01 -7.125575840473175049e-02 8.196157962083816528e-02 1.689347811043262482e-02 5.771932378411293030e-02 -4.146150052547454834e-01 -2.220789939165115356e-01 8.322837203741073608e-02 -1.194130480289459229e-01 -2.556652724742889404e-01 -7.225295994430780411e-03 1.405767649412155151e-01 -8.099948614835739136e-02 -3.047551512718200684e-01 1.510295085608959198e-02 3.078743219375610352e-01 -1.808190941810607910e-01 -1.017130017280578613e-01 1.018731966614723206e-01 1.220085024833679199e-01 -6.645220518112182617e-02 -6.324840337038040161e-02 9.859964996576309204e-02 -9.272212535142898560e-02 4.801815003156661987e-02 -1.134714633226394653e-01 -4.178362786769866943e-01
-2.422761321067810059e-01 4.517850652337074280e-02 1.503064930438995361e-01 -4.930297136306762695e-01 1.729198992252349854e-01 6.556764990091323853e-02 1.814698874950408936e-01 1.524666789919137955e-02 -1.134961992502212524e-01 -7.909262180328369141e-02 -1.894766837358474731e-01 4.586903750896453857e-02 7.296996563673019409e-02 1.406062245368957520e-01 -1.884198039770126343e-01 1.454424113035202026e-01 1.265022605657577515e-01 -3.473474681377410889e-01 -2.358334511518478394e-01 1.599328964948654175e-01 -1.138227898627519608e-02 5.679335817694664001e-02 -9.349717944860458374e-02 1.924065500497817993e-02 -1.930383741855621338e-01 -9.453454613685607910e-02 1.055252179503440857e-01 2.266526222229003906e-01 -1.132362261414527893e-01 8.033993095159530640e-02 -3.228612244129180908e-01 -6.924032419919967651e-02
-7.150722295045852661e-02 2.801741957664489746e-01 1.363895181566476822e-02 -3.255457282066345215e-01 -4.157031886279582977e-03 4.005087073892354965e-03 -7.779961824417114258e-02 -3.058177530765533447e-01 -4.301379993557929993e-02 1.609178259968757629e-02 -3.945602774620056152e-01 2.038442641496658325e-01 1.205924432724714279e-02 -1.427437961101531982e-01 -9.539777040481567383e-02 3.443414717912673950e-02 1.782290637493133545e-01 -3.610634505748748779e-01 -1.244217082858085632e-01 3.707793056964874268e-01 1.457445472478866577e-01 -2.729877829551696777e-01 1.033294051885604858e-01 1.163299381732940674e-01 1.357582658529281616e-01 1.042615249752998352e-01 6.813561543822288513e-03 2.813439629971981049e-02 -2.696588262915611267e-02 -4.347465932369232178e-02 6.053589656949043274e-02 -9.476924687623977661e-02
-2.655298411846160889e-01 5.370242148637771606e-02 8.613768219947814941e-02 -1.121567934751510620e-01 -6.653425842523574829e-02 1.356839090585708618e-01 2.733308374881744385e-01 9.999818354845046997e-02 -1.289166957139968872e-01 -2.228351533412933350e-01 -2.308343797922134399e-01 7.332328706979751587e-02 3.137753903865814209e-01 -1.714547574520111084e-01 -3.005589125677943230e-03 1.472869366407394409e-01 1.836148500442504883e-01 8.577111363410949707e-02 1.362338215112686157e-01 1.078428700566291809e-02 3.143391907215118408e-01 1.755682677030563354e-01 -1.077880617231130600e-02 1.788455396890640259e-01 1.613848507404327393e-01 -3.376334309577941895e-01 -3.639436140656471252e-02 5.187125131487846375e-02 -1.344811469316482544e-01 2.611047923564910889e-01 1.586799323558807373e-01 -2.181641906499862671e-01
-1.218473911285400391e-01 -8.054948411881923676e-03 -4.524906631559133530e-03 -3.730919063091278076e-01 1.088952049612998962e-01 6.758621428161859512e-03 3.217648565769195557e-01 -5.724461004137992859e-02 -4.819340258836746216e-02 2.159636467695236206e-01 -2.573465704917907715e-01 2.291494049131870270e-02 8.213046938180923462e-02 -1.608485877513885498e-01 -7.391189783811569214e-02 2.119071483612060547e-01 -1.235106065869331360e-01 -2.519724667072296143e-01 -3.015376031398773193e-01 2.650259062647819519e-02 1.459784433245658875e-02 -6.985297054052352905e-02 1.968107223510742188e-01 7.925251126289367676e-02 3.820607364177703857e-01 -2.159905284643173218e-01 6.420451402664184570e-02 6.250835210084915161e-02 -1.212975829839706421e-01 -4.917657747864723206e-02 -2.190140634775161743e-01 -2.054889649152755737e-01
6.337975710630416870e-02 -5.536368861794471741e-02 7.677491009235382080e-02 -3.010242581367492676e-01 -2.341810315847396851e-01 -3.387348651885986328e-01 2.170154750347137451e-01 4.028871282935142517e-02 -1.436038613319396973e-01 -6.280895322561264038e-02 -1.074262987822294235e-02 2.196864485740661621e-01 -5.797561630606651306e-02 -1.234379969537258148e-02 -2.498949468135833740e-01 4.154963046312332153e-02 -8.300036936998367310e-02 -1.120607927441596985e-02 -3.745897412300109863e-01 -1.670099049806594849e-02 4.509645402431488037e-01 -1.802192181348800659e-01 1.506489962339401245e-01 1.379937082529067993e-01 1.207227483391761780e-01 -1.607172787189483643e-01 -3.969890531152486801e-03 -8.517739921808242798e-02 2.117700502276420593e-02 4.920456558465957642e-02 -1.142378896474838257e-01 2.206437438726425171e-01
1.104558166116476059e-02 -4.193866625428199768e-02 6.967271119356155396e-02 -3.372744619846343994e-01 3.458043634891510010e-01 -1.437807530164718628e-01 3.594703972339630127e-01 -3.617972731590270996e-01 -1.772431433200836182e-01 7.155120372772216797e-02 -9.329290688037872314e-02 -4.378799721598625183e-02 5.275221914052963257e-02 -1.592671871185302734e-01 -1.069002971053123474e-01 2.588370069861412048e-02 1.849817186594009399e-01 1.283556669950485229e-01 8.983698673546314240e-03 1.991804540157318115e-01 1.039575412869453430e-01 -1.622407585382461548e-01 2.623580396175384521e-02 1.528811454772949219e-01 2.805573940277099609e-01 -2.065207809209823608e-01 1.423060595989227295e-01 -3.657616302371025085e-02 -2.011799812316894531e-01 1.428640633821487427e-01 -6.659065932035446167e-02 -1.784148663282394409e-01
-3.469674661755561829e-02 -8.359916508197784424e-03 -7.391182333230972290e-02 -2.555782198905944824e-01 1.382735520601272583e-01 -1.121800616383552551e-01 3.942166864871978760e-01 -2.352684438228607178e-01 4.089564457535743713e-02 4.391696676611900330e-02 -1.174704208970069885e-01 1.899416297674179077e-01 -2.000920176506042480e-01 -2.167333289980888367e-02 -7.646843045949935913e-02 -1.200662925839424133e-02 -1.380664017051458359e-02 -1.375990509986877441e-01 -9.016200900077819824e-02 -4.814002662897109985e-02 2.507174015045166016e-01 -6.151610016822814941e-01 -7.171923667192459106e-02 1.288146227598190308e-01 1.368715912103652954e-01 5.818911269307136536e-02 -1.674550771713256836e-01 -1.794746220111846924e-01 -6.684803217649459839e-02 1.607985980808734894e-02 6.408489309251308441e-03 -7.598862797021865845e-02
1.802902668714523315e-01 -9.376772493124008179e-02 -1.935181468725204468e-01 -5.531730055809020996e-01 8.140248805284500122e-02 -2.190877683460712433e-03 9.902720153331756592e-02 -1.286016851663589478e-01 -1.088714078068733215e-01 1.886907033622264862e-02 -4.991249144077301025e-01 2.495509944856166840e-02 1.248415261507034302e-01 -1.672309637069702148e-01 -1.610680967569351196e-01 -1.635897457599639893e-01 8.129450678825378418e-02 -1.227223202586174011e-01 -1.262594759464263916e-01 1.320222318172454834e-01 2.269832789897918701e-01 -4.554812610149383545e-02 -1.872402131557464600e-01 -4.605142772197723389e-02 1.051034964621067047e-02 -7.219947874546051025e-02 2.518455125391483307e-02 1.440548300743103027e-01 -1.349864900112152100e-01 -3.237424045801162720e-02 -2.984602376818656921e-02 1.771375536918640137e-01
-2.668191790580749512e-01 2.177566885948181152e-01 -7.028877735137939453e-02 1.347158551216125488e-01 -5.704453960061073303e-02 -1.068913564085960388e-02 1.468367576599121094e-01 -2.594187669456005096e-02 1.686392165720462799e-02 -2.140018641948699951e-01 -2.588786184787750244e-01 -1.771882362663745880e-02 1.569796651601791382e-01 -1.539967507123947144e-01 2.363596111536026001e-02 1.498190965503454208e-02 2.122112810611724854e-01 -7.257231324911117554e-02 -1.153726875782012939e-01 -5.385674163699150085e-02 3.649850189685821533e-01 -4.069352522492408752e-02 3.797264397144317627e-02 -4.062335938215255737e-02 2.075805515050888062e-01 -1.506457626819610596e-01 -3.334590792655944824e-02 7.626908272504806519e-02 -2.702014446258544922e-01 4.092753827571868896e-01 3.851586580276489258e-01 -6.399320811033248901e-02
-2.420384585857391357e-01 5.853303521871566772e-02 -1.020571365952491760e-01 -3.949803411960601807e-01 2.869766950607299805e-01 1.474392861127853394e-01 4.802861064672470093e-02 -6.754816323518753052e-02 -1.251174807548522949e-01 -2.251213416457176208e-02 -1.875323653221130371e-01 -8.853859454393386841e-02 1.445482671260833740e-01 -3.403681516647338867e-02 -1.137915700674057007e-01 6.724933534860610962e-02 -8.908218145370483398e-02 -2.578339874744415283e-01 9.226462990045547485e-02 -4.335169866681098938e-02 1.073700860142707825e-01 -1.482484191656112671e-01 -5.872752144932746887e-02 2.585055232048034668e-01 2.873231768608093262e-01 -2.220668494701385498e-01 -4.792815446853637695e-02 1.370473653078079224e-01 4.123713076114654541e-01 -4.629200324416160583e-03 -1.046031638979911804e-01 -1.984024345874786377e-01
-2.285135835409164429e-01 1.644749790430068970e-01 -8.912840485572814941e-02 -1.669704914093017578e-01 -7.045293599367141724e-02 -3.373066782951354980e-01 2.328238189220428467e-01 -3.987604007124900818e-02 -7.184737175703048706e-02 -1.380781233310699463e-01 1.314018368721008301e-01 3.497762978076934814e-01 -6.730538606643676758e-02 -1.230214238166809082e-01 -1.437497138977050781e-01 -1.135310307145118713e-01 1.055167466402053833e-01 -5.688263103365898132e-02 -2.369853705167770386e-01 7.651753723621368408e-02 1.260632425546646118e-01 -2.545252442359924316e-01 -5.082609504461288452e-02 -8.229620754718780518e-02 9.465729445219039917e-02 -2.716785967350006104e-01 -2.636575698852539062e-01 1.129521876573562622e-01 -2.527545392513275146e-01 3.057238459587097168e-01 1.761839911341667175e-02 -6.474928557872772217e-02
-3.333606421947479248e-01 6.940952036529779434e-03 -1.460091769695281982e-01 -1.242923587560653687e-01 -1.400643140077590942e-01 -3.077281713485717773e-01 2.200520187616348267e-01 -6.038580089807510376e-02 8.833276480436325073e-02 -6.665126234292984009e-02 7.235518191009759903e-03 1.263294667005538940e-01 3.629043102264404297e-01 -2.220759727060794830e-02 4.314781725406646729e-02 9.210108965635299683e-02 1.352326124906539917e-01 -1.862877756357192993e-01 -7.045911252498626709e-02 1.384809315204620361e-01 3.986537083983421326e-02 -2.457996904850006104e-01 -2.816556692123413086e-01 2.714177668094635010e-01 2.204267680644989014e-01 3.560511022806167603e-02 1.786740124225616455e-01 2.324595004320144653e-01 2.034047804772853851e-02 1.616442054510116577e-01 6.391466408967971802e-02 -2.372671663761138916e-01
-1.335108727216720581e-01 2.854757755994796753e-02 -1.674915701150894165e-01 -1.203796640038490295e-01 1.334713846445083618e-01 1.376044005155563354e-02 9.659932553768157959e-02 1.603120118379592896e-01 -5.952877178788185120e-02 -9.776049852371215820e-02 -3.305418789386749268e-01 2.358583807945251465e-01 -6.683909893035888672e-02 -1.874794661998748779e-01 -6.392583250999450684e-02 -2.154392451047897339e-01 7.687550038099288940e-02 -3.568329215049743652e-01 -2.621593475341796875e-01 1.811641007661819458e-01 2.643759250640869141e-01 1.664389222860336304e-01 -3.690265491604804993e-02 -1.051693260669708252e-01 1.287516057491302490e-01 -9.113094210624694824e-02 1.132273152470588684e-01 1.397562175989151001e-01 -1.095412373542785645e-01 1.302093565464019775e-01 -2.387978285551071167e-01 -3.600786626338958740e-01
-7.256382703781127930e-02 1.502240896224975586e-01 -2.309869416058063507e-02 -2.772201299667358398e-01 3.301887512207031250e-01 -8.923386782407760620e-02 1.258379220962524414e-01 -2.030073292553424835e-02 3.229775726795196533e-01 -5.300778895616531372e-02 -1.840719729661941528e-01 3.932174444198608398e-01 4.518618434667587280e-02 -2.088223397731781006e-01 -2.096464112401008606e-02 3.457711311057209969e-03 2.023837529122829437e-02 -1.095234751701354980e-01 -1.203192993998527527e-01 -6.983040273189544678e-02 4.407314360141754150e-01 1.553501337766647339e-01 -7.559116929769515991e-02 2.525703608989715576e-01 1.341245025396347046e-01 2.536908350884914398e-02 -3.889796137809753418e-02 -1.204872876405715942e-02 -1.930579543113708496e-01 1.314197629690170288e-01 -1.533802300691604614e-01 -4.266553744673728943e-02
-1.109546497464179993e-01 1.225634738802909851e-01 1.899141520261764526e-01 -2.883567810058593750e-01 -9.060763567686080933e-02 -6.565784662961959839e-02 1.213408410549163818e-01 6.694655865430831909e-02 -2.397827059030532837e-01 -6.640467792749404907e-03 -3.010906279087066650e-01 -1.957711875438690186e-01 6.426269561052322388e-02 -2.753860782831907272e-03 -3.251501545310020447e-02 1.831730157136917114e-01 7.899507135152816772e-02 -4.660791754722595215e-01 -2.776879370212554932e-01 -1.564017534255981445e-01 2.242579162120819092e-01 1.229664906859397888e-01 1.755107939243316650e-02 2.280751243233680725e-02 -1.280826032161712646e-01 -7.475329935550689697e-02 -5.040818825364112854e-02 1.728843599557876587e-01 -2.265622168779373169e-01 2.335368096828460693e-01 -1.272863447666168213e-01 -1.693457961082458496e-01
-2.771280147135257721e-02 1.917153447866439819e-01 -2.862443402409553528e-02 -3.685736954212188721e-01 -1.701439172029495239e-01 1.078774482011795044e-01 1.244743615388870239e-01 -2.573226578533649445e-02 1.724612154066562653e-02 -7.318913191556930542e-02 -1.698312610387802124e-01 -1.213854327797889709e-01 1.347615942358970642e-02 -1.868072897195816040e-01 -1.662001758813858032e-01 -5.300624668598175049e-02 -6.920494884252548218e-02 -4.785220921039581299e-01 -1.321789473295211792e-01 -5.244668945670127869e-02 2.019207626581192017e-01 1.202222853899002075e-01 6.688071042299270630e-02 -2.316535264253616333e-01 2.662093937397003174e-02 -1.502489894628524780e-01 -1.099610999226570129e-01 3.834508955478668213e-01 -6.545709818601608276e-02 -2.982908859848976135e-02 -2.136432379484176636e-01 -2.318256646394729614e-01
-1.010489091277122498e-02 -2.422583699226379395e-01 -2.296329438686370850e-01 -1.743494868278503418e-01 -9.785436093807220459e-02 -2.622079551219940186e-01 1.192632988095283508e-01 -1.683151572942733765e-01 2.859731391072273254e-02 -1.260308735072612762e-02 1.875499784946441650e-01 1.260354965925216675e-01 1.672472618520259857e-02 1.511828508228063583e-02 -1.573180109262466431e-01 9.659685194492340088e-02 3.806150332093238831e-02 7.841959595680236816e-03 -2.714216113090515137e-01 8.931390196084976196e-02 4.629734456539154053e-01 -1.655857414007186890e-01 2.041400521993637085e-01 1.974318772554397583e-01 8.859238773584365845e-02 6.168185919523239136e-02 -2.708885371685028076e-01 3.107782602310180664e-01 1.642720997333526611e-01 1.698878705501556396e-01 -5.823455378413200378e-02 -6.438177824020385742e-02
-1.239702627062797546e-01 2.895483076572418213e-01 1.706289499998092651e-01 -1.845477372407913208e-01 1.412241309881210327e-01 3.070350550115108490e-02 1.073068380355834961e-01 -7.890805602073669434e-02 2.037182301282882690e-01 -3.905116617679595947e-01 -8.160031586885452271e-02 3.224821090698242188e-01 7.334989495575428009e-04 -3.428756818175315857e-02 -2.570256292819976807e-01 -7.259825617074966431e-02 9.639505296945571899e-02 -3.204304724931716919e-02 -1.235159188508987427e-01 1.851911991834640503e-01 3.216534256935119629e-01 -3.530957922339439392e-02 -2.251937240362167358e-02 8.059100061655044556e-02 2.689776718616485596e-01 3.687970712780952454e-02 -1.671938449144363403e-01 -2.356950640678405762e-01 4.331641271710395813e-02 2.407121211290359497e-01 1.372236162424087524e-01 -1.199405714869499207e-01
-1.107950210571289062e-01 -2.425621598958969116e-01 -1.287520164623856544e-03 -2.151156663894653320e-01 2.929987013339996338e-01 -2.814770638942718506e-01 1.390860229730606079e-01 -5.175229310989379883e-01 -5.004319176077842712e-02 2.339918166399002075e-01 -9.398905932903289795e-02 -1.800217665731906891e-02 5.408774688839912415e-02 -3.032416664063930511e-02 -2.330180443823337555e-02 -1.602029353380203247e-01 5.496211349964141846e-02 -3.183075487613677979e-01 -5.808926001191139221e-02 1.612846106290817261e-01 2.774497270584106445e-01 -8.341953158378601074e-02 -9.628256410360336304e-02 1.049476191401481628e-01 1.210965886712074280e-01 -1.931279301643371582e-01 -5.987872928380966187e-02 1.956585561856627464e-03 -7.874970138072967529e-02 5.049538612365722656e-02 1.968286698684096336e-03 -1.778631955385208130e-01
-1.259444355964660645e-01 -3.920614719390869141e-02 -2.467990964651107788e-01 -1.229207590222358704e-01 2.382005564868450165e-03 -2.702412754297256470e-02 2.111441940069198608e-01 -2.446978688240051270e-01 -8.943178504705429077e-02 -1.376954466104507446e-01 -1.473202556371688843e-01 1.564137041568756104e-01 -5.834604054689407349e-02 -1.762783080339431763e-01 -1.428758352994918823e-01 -8.220814913511276245e-02 -2.351849228143692017e-01 -7.323434203863143921e-02 -5.132084339857101440e-02 -2.707247734069824219e-01 3.739010393619537354e-01 -4.529613256454467773e-01 -2.198114544153213501e-01 1.185863763093948364e-01 1.676153987646102905e-01 6.741423159837722778e-02 -2.275069653987884521e-01 1.521488185971975327e-03 -6.632550060749053955e-02 1.487203985452651978e-01 1.064375191926956177e-01 2.016006037592887878e-02
-1.849428713321685791e-01 -4.248029086738824844e-03 1.555218547582626343e-02 -2.656467258930206299e-01 9.370639175176620483e-02 -1.997970789670944214e-01 1.741680800914764404e-01 -5.851421039551496506e-03 1.155400872230529785e-01 1.871376298367977142e-02 -1.391476690769195557e-01 3.686362802982330322e-01 2.532033994793891907e-02 -3.523771092295646667e-02 6.445937324315309525e-03 -1.120715402066707611e-02 3.697832301259040833e-02 -1.850969791412353516e-01 -1.318669021129608154e-01 2.098627090454101562e-01 1.557508260011672974e-01 -3.778777122497558594e-01 7.966463454067707062e-03 2.819560468196868896e-01 3.004159331321716309e-01 -4.427479952573776245e-02 -1.998840719461441040e-01 6.434798240661621094e-02 -3.367478251457214355e-01 -1.305626034736633301e-01 9.228992462158203125e-02 -1.611077040433883667e-01
-2.465424537658691406e-01 -5.783674865961074829e-02 1.763714104890823364e-01 -1.577342748641967773e-01 2.371270060539245605e-01 -9.856841713190078735e-02 1.767669990658760071e-02 -1.170212626457214355e-01 -1.200921609997749329e-01 -4.703806340694427490e-02 -7.663011550903320312e-02 1.701848506927490234e-01 1.421517878770828247e-01 -3.115582764148712158e-01 1.049710512161254883e-01 -1.059370338916778564e-01 4.819965362548828125e-02 -3.144399821758270264e-01 -4.707974195480346680e-01 6.984693557024002075e-02 2.931368350982666016e-01 -2.109501510858535767e-01 -7.404023408889770508e-02 -2.000812813639640808e-02 2.968470100313425064e-03 5.411936901509761810e-03 -1.903891004621982574e-02 -1.074179559946060181e-01 1.175827234983444214e-01 3.389434516429901123e-01 -4.395563900470733643e-02 -4.827873408794403076e-02
-1.456559598445892334e-01 1.043466106057167053e-01 1.792694777250289917e-01 -4.109249413013458252e-01 4.718098416924476624e-02 -8.080829679965972900e-02 7.975117862224578857e-02 -1.330647766590118408e-01 -2.401765882968902588e-01 -1.628037095069885254e-01 2.847671136260032654e-02 1.186953186988830566e-01 2.749998867511749268e-01 -7.358747720718383789e-02 -1.323055028915405273e-01 1.579000055789947510e-01 5.929556861519813538e-02 -5.187994837760925293e-01 -5.792159959673881531e-02 -1.554267704486846924e-01 9.786307811737060547e-02 -6.456782668828964233e-02 7.017935812473297119e-02 3.687469288706779480e-02 -1.043819338083267212e-01 -1.737464964389801025e-01 -8.129370212554931641e-02 7.012704014778137207e-02 -1.303360760211944580e-01 2.008181363344192505e-01 -1.758308410644531250e-01 -2.246243804693222046e-01
-9.234615601599216461e-03 -7.949809730052947998e-02 2.174777835607528687e-01 -3.126627504825592041e-01 -5.256214737892150879e-02 -1.448405086994171143e-01 2.777711674571037292e-02 -1.042436063289642334e-01 3.289550170302391052e-02 -4.769644141197204590e-02 -1.963641792535781860e-01 -6.205170974135398865e-02 -3.750373795628547668e-02 7.937869988381862640e-03 -5.015005469322204590e-01 1.008011028170585632e-02 2.394898533821105957e-01 -2.350217849016189575e-01 -1.320715993642807007e-01 -5.498905107378959656e-02 3.003380298614501953e-01 -1.647654734551906586e-02 -3.079501092433929443e-01 2.580448687076568604e-01 2.067008316516876221e-01 -5.211858451366424561e-02 -7.365888357162475586e-02 -1.020516753196716309e-01 1.230956092476844788e-01 -3.316019847989082336e-02 1.901568323373794556e-01 -1.251978576183319092e-01
-1.798199117183685303e-01 1.170579269528388977e-01 8.454047888517379761e-02 -2.326137721538543701e-01 -1.303184330463409424e-01 1.485879570245742798e-01 -1.747206896543502808e-01 -1.559856832027435303e-01 -8.741546422243118286e-02 6.688486039638519287e-02 -2.781508266925811768e-01 3.147143721580505371e-01 4.075539484620094299e-02 -2.062278389930725098e-01 -2.485849708318710327e-01 -3.349253383930772543e-04 1.914902403950691223e-02 -3.942321836948394775e-01 -2.533519864082336426e-01 9.289613366127014160e-02 7.097067683935165405e-02 -2.774874866008758545e-01 -3.419725224375724792e-02 7.658541202545166016e-02 1.809529215097427368e-01 -6.919212173670530319e-03 -1.199209764599800110e-01 -9.161351621150970459e-02 -2.049219012260437012e-01 2.325124740600585938e-01 -7.912235707044601440e-02 -1.694623082876205444e-01
1.756302714347839355e-01 -1.084705889225006104e-01 1.554852426052093506e-01 -2.315496653318405151e-01 -2.955565452575683594e-01 -6.376685947179794312e-02 3.792524039745330811e-01 1.001766622066497803e-01 -1.074794083833694458e-01 1.031580381095409393e-02 -1.146607249975204468e-01 -1.399725377559661865e-01 2.726729027926921844e-03 -2.766330540180206299e-01 9.830418229103088379e-02 2.350844144821166992e-01 -5.732467398047447205e-02 8.582462370395660400e-02 -2.787536978721618652e-01 2.194872647523880005e-01 4.330224096775054932e-01 -8.161929994821548462e-02 6.467936933040618896e-02 3.346746414899826050e-02 -8.540108054876327515e-02 -3.655435889959335327e-02 1.387905627489089966e-01 2.850652486085891724e-02 -1.267112642526626587e-01 3.148584067821502686e-02 7.138559222221374512e-02 -2.481897175312042236e-01
-1.062073558568954468e-01 5.939965322613716125e-02 -6.735621392726898193e-02 -3.095249235630035400e-01 -2.623572945594787598e-02 -1.562452614307403564e-01 3.447958528995513916e-01 -2.057892382144927979e-01 1.176737621426582336e-01 3.060348972212523222e-04 -9.025306254625320435e-02 4.427142441272735596e-01 -1.999858766794204712e-02 1.173266395926475525e-02 -4.917971789836883545e-02 -6.449452787637710571e-02 7.694254815578460693e-02 -2.027866989374160767e-01 2.001006342470645905e-02 7.100611925125122070e-02 1.584024280309677124e-01 -3.799071907997131348e-01 5.542187765240669250e-02 1.966109722852706909e-01 8.769741654396057129e-02 -1.778333038091659546e-01 -1.185423582792282104e-01 1.647576540708541870e-01 -2.236870229244232178e-01 -9.469032287597656250e-02 2.404008060693740845e-01 1.116677969694137573e-01
-1.366015523672103882e-01 -5.669043585658073425e-02 2.178621441125869751e-01 -3.115299046039581299e-01 -8.820331096649169922e-02 -3.453164175152778625e-02 1.212423294782638550e-01 4.466065019369125366e-02 -5.524692684412002563e-02 -5.697489157319068909e-02 -2.990874350070953369e-01 -8.468013256788253784e-02 7.402587682008743286e-02 6.903515011072158813e-02 -3.389754295349121094e-01 -2.157135605812072754e-01 2.677235901355743408e-01 -1.496576070785522461e-01 -1.966118514537811279e-01 3.538685292005538940e-02 2.109497487545013428e-01 -4.978761821985244751e-02 -1.958048641681671143e-01 1.637676209211349487e-01 2.583013772964477539e-01 7.227083295583724976e-02 8.015738427639007568e-02 -6.764441728591918945e-02 2.933429777622222900e-01 6.261216849088668823e-02 9.649543464183807373e-02 -3.240294456481933594e-01
-9.488177299499511719e-02 2.568509615957736969e-02 -2.007677257061004639e-01 -3.517256975173950195e-01 -3.374547138810157776e-02 -1.839708536863327026e-01 2.414148002862930298e-01 -9.044668078422546387e-02 -4.213131498545408249e-03 1.103669553995132446e-01 -1.900294274091720581e-01 1.591591686010360718e-01 5.326854810118675232e-02 -2.256903201341629028e-01 -1.795816123485565186e-01 2.231348007917404175e-01 -1.046520769596099854e-01 -3.044381737709045410e-01 -1.704460531473159790e-01 1.389919966459274292e-01 1.687578111886978149e-01 -2.376474589109420776e-01 -1.355842500925064087e-01 5.386330187320709229e-02 2.902207076549530029e-01 4.740708507597446442e-03 1.489686816930770874e-01 5.189865082502365112e-02 3.229394555091857910e-02 -9.066791087388992310e-02 -3.425150513648986816e-01 -1.464871913194656372e-01
-2.914920635521411896e-02 9.710387140512466431e-02 -3.475451609119772911e-03 -2.594856619834899902e-01 2.599756233394145966e-02 -1.207242384552955627e-01 2.119746357202529907e-01 1.541431099176406860e-01 1.181173473596572876e-01 -2.835619449615478516e-02 -2.321308292448520660e-02 1.339982151985168457e-01 8.060569316148757935e-02 -2.631671428680419922e-01 -1.278936397284269333e-02 -1.090628840029239655e-02 -1.007653549313545227e-01 -1.587024927139282227e-01 -1.409910172224044800e-01 -7.598489522933959961e-02 2.648842632770538330e-01 -5.294167995452880859e-01 -1.594685316085815430e-01 3.490663766860961914e-01 1.183973997831344604e-01 -2.239809185266494751e-02 -2.389655709266662598e-01 1.572668403387069702e-01 -1.452554613351821899e-01 4.086384549736976624e-02 2.023529708385467529e-01 -1.017713919281959534e-01
-4.442778527736663818e-01 2.008654028177261353e-01 4.642222821712493896e-02 -3.190374374389648438e-02 1.118033081293106079e-01 -2.245565847260877490e-04 1.196496561169624329e-01 -5.356194451451301575e-02 -1.872164309024810791e-01 -2.921725213527679443e-01 -1.742158783599734306e-03 2.540892660617828369e-01 -2.389329969882965088e-01 -1.453351378440856934e-01 -1.071324422955513000e-01 8.762478083372116089e-02 -4.343023523688316345e-02 -1.438579857349395752e-01 -9.663514792919158936e-02 3.639960289001464844e-01 1.997196078300476074e-01 2.254459261894226074e-02 -5.958711728453636169e-02 1.058512479066848755e-01 2.571598887443542480e-01 -5.174669995903968811e-02 -2.173343598842620850e-01 1.614006459712982178e-01 -1.017306745052337646e-01 2.718006372451782227e-01 -6.811090745031833649e-03 3.373473882675170898e-02
2.249252982437610626e-02 6.081682816147804260e-02 -2.667365409433841705e-02 -7.347840070724487305e-02 2.690108120441436768e-01 7.487879693508148193e-02 2.243307381868362427e-01 -1.227592211216688156e-02 1.245783120393753052e-01 2.217825967818498611e-03 -3.893137872219085693e-01 1.715405583381652832e-01 -8.569056540727615356e-02 -1.322868466377258301e-01 -2.733595669269561768e-01 -5.291281268000602722e-02 6.805268675088882446e-02 -3.307865560054779053e-01 -3.010253012180328369e-01 3.913023322820663452e-02 3.215665817260742188e-01 1.770475655794143677e-01 -1.451340615749359131e-01 3.073197603225708008e-01 1.990360170602798462e-01 5.912601202726364136e-02 -2.075307071208953857e-02 3.700163681060075760e-03 -2.265559732913970947e-01 6.541260052472352982e-03 -8.874531835317611694e-02 -5.560509115457534790e-02
-1.653937101364135742e-01 -2.839991748332977295e-01 1.277655661106109619e-01 -1.265531778335571289e-01 1.164023112505674362e-02 -1.598494499921798706e-02 3.380931317806243896e-01 -1.214331910014152527e-01 8.359828963875770569e-03 -8.262807875871658325e-02 -4.282540455460548401e-02 2.303270250558853149e-02 -4.898403212428092957e-02 -1.785696297883987427e-01 2.054606191813945770e-02 -1.497070789337158203e-01 -2.010241746902465820e-01 -2.441543042659759521e-01 -1.727163344621658325e-01 1.808689683675765991e-01 4.580585360527038574e-01 1.666208207607269287e-01 -2.623743377625942230e-02 3.381302356719970703e-01 4.051722958683967590e-02 1.698977947235107422e-01 1.148835271596908569e-01 -2.385021597146987915e-01 8.815153688192367554e-02 4.997314140200614929e-02 5.232713744044303894e-02 -1.872466355562210083e-01
-4.723295941948890686e-02 -3.283530473709106445e-01 -1.107522472739219666e-01 -6.282623857259750366e-02 1.540600210428237915e-01 1.114088296890258789e-01 3.000483512878417969e-01 -1.384542733430862427e-01 -1.428568363189697266e-01 -6.762820482254028320e-02 -2.888655662536621094e-01 -8.094757795333862305e-02 -9.739991277456283569e-02 -3.020009100437164307e-01 -3.646689057350158691e-01 -1.185914501547813416e-01 1.888899803161621094e-01 -1.700771152973175049e-01 -2.936106622219085693e-01 5.112376809120178223e-02 2.184587270021438599e-01 -4.983877390623092651e-02 -5.994293466210365295e-02 1.288432776927947998e-01 -1.273054331541061401e-01 -3.299590945243835449e-02 -1.117928028106689453e-01 1.429403871297836304e-01 -7.936947047710418701e-02 -2.087838947772979736e-01 -1.542249172925949097e-01 -1.339777410030364990e-01
-3.554056286811828613e-01 2.497150935232639313e-02 1.384956855326890945e-02 -1.395855098962783813e-01 2.509912848472595215e-01 -1.381715983152389526e-01 2.001041918992996216e-01 -5.983850732445716858e-02 2.474651336669921875e-01 -4.847708344459533691e-02 -1.048981696367263794e-01 2.491451054811477661e-01 -2.056463658809661865e-01 -1.290455758571624756e-01 -1.115977317094802856e-01 2.218704819679260254e-01 5.280978232622146606e-02 2.394674532115459442e-02 -2.378267496824264526e-01 1.290487349033355713e-01 1.140212491154670715e-01 -1.783615499734878540e-01 2.421580702066421509e-01 -8.989372104406356812e-02 2.295437306165695190e-01 -2.223470807075500488e-01 -1.122335046529769897e-01 5.636307597160339355e-02 -7.242321223020553589e-02 3.230289518833160400e-01 2.312079221010208130e-01 3.637829050421714783e-02
-4.843354597687721252e-02 -4.289408773183822632e-02 2.231324315071105957e-01 -2.861909940838813782e-02 5.040540173649787903e-02 -2.424474358558654785e-01 3.417202830314636230e-01 -2.497597038745880127e-01 6.699699163436889648e-02 5.617011711001396179e-02 1.296143885701894760e-02 1.576059907674789429e-01 1.491758674383163452e-01 -1.770091056823730469e-01 6.973103433847427368e-02 -9.408576786518096924e-02 1.474816724658012390e-02 -2.180225029587745667e-02 -3.723665475845336914e-01 -3.131201863288879395e-01 3.220329582691192627e-01 -1.820584684610366821e-01 -1.573246270418167114e-01 -8.200345188379287720e-02 3.160303533077239990e-01 9.211871074512600899e-04 -5.371732264757156372e-02 9.306907653808593750e-02 -2.417413145303726196e-02 -9.422251582145690918e-02 2.104398310184478760e-01 -1.840953081846237183e-01
-2.393519878387451172e-01 1.415529549121856689e-01 -1.259414851665496826e-02 -1.871433556079864502e-01 5.896712653338909149e-03 1.410462856292724609e-01 3.611081242561340332e-01 -3.906415402889251709e-02 1.875993423163890839e-02 -1.789642274379730225e-01 -8.828691393136978149e-02 1.804011315107345581e-01 8.085606992244720459e-02 -9.425405412912368774e-02 -2.310073375701904297e-02 1.120767518877983093e-01 1.618515551090240479e-01 -2.069001197814941406e-01 1.272416561841964722e-01 -1.492998152971267700e-01 2.422669380903244019e-01 2.730469405651092529e-01 -1.826364994049072266e-01 -7.360737770795822144e-02 -7.043201476335525513e-02 -1.947464048862457275e-01 -5.001457408070564270e-02 1.297746896743774414e-01 1.074611321091651917e-01 5.062090158462524414e-01 7.234346121549606323e-02 -1.401338726282119751e-01
-5.650391802191734314e-02 -1.162683367729187012e-01 -9.277672320604324341e-02 -1.971578896045684814e-01 1.688865572214126587e-01 -1.646211892366409302e-01 3.338738083839416504e-01 -5.122678279876708984e-01 -1.285009682178497314e-01 1.305536180734634399e-01 -2.577396854758262634e-02 9.384913742542266846e-02 9.454948455095291138e-02 3.881829231977462769e-02 -1.524539291858673096e-02 8.577559143304824829e-02 6.612631492316722870e-03 -2.063447423279285431e-02 -1.416925489902496338e-01 7.210627943277359009e-02 3.706396818161010742e-01 1.266991347074508667e-01 -1.029184162616729736e-01 1.317045986652374268e-01 2.681874036788940430e-01 -3.666609227657318115e-01 -2.345279976725578308e-02 -1.230854317545890808e-01 -2.804980613291263580e-02 9.013199806213378906e-02 -5.581755191087722778e-02 -6.349130719900131226e-02
-2.153431624174118042e-01 -4.021683037281036377e-01 7.316698879003524780e-02 -1.777570396661758423e-01 -1.488810777664184570e-01 7.327457517385482788e-02 9.816570580005645752e-02 -1.729678511619567871e-01 -2.512925565242767334e-01 6.236938014626502991e-02 -3.760637044906616211e-01 4.943252727389335632e-02 -8.283270150423049927e-02 -1.040682122111320496e-01 8.811820298433303833e-02 8.932960778474807739e-02 -7.940226048231124878e-02 4.167232289910316467e-02 -2.181620299816131592e-01 2.295470535755157471e-01 2.804625034332275391e-01 -5.059338733553886414e-02 -4.034388810396194458e-02 1.662037968635559082e-01 2.640163004398345947e-01 3.612008690834045410e-02 -2.552312016487121582e-01 1.387685239315032959e-01 -1.542131006717681885e-01 -1.596356332302093506e-01 7.928185909986495972e-02 -1.172549948096275330e-01
-1.169540658593177795e-01 -1.448519825935363770e-01 -1.172739416360855103e-01 -1.821183264255523682e-01 8.736946433782577515e-02 2.037330716848373413e-02 7.317055761814117432e-02 -3.769517838954925537e-01 -1.393960118293762207e-01 -5.052365735173225403e-02 7.977049052715301514e-02 1.253734230995178223e-01 -2.313481271266937256e-01 -1.930588334798812866e-01 3.399264812469482422e-02 -1.815359592437744141e-01 -1.369619648903608322e-02 -6.289131939411163330e-03 -1.420093476772308350e-01 1.882821619510650635e-01 3.334550559520721436e-01 6.263237446546554565e-03 -2.846246063709259033e-01 3.216538727283477783e-01 1.500319838523864746e-01 -1.717047691345214844e-01 5.555909126996994019e-02 1.171873807907104492e-01 -2.163043618202209473e-01 8.289960771799087524e-02 2.946406006813049316e-01 -1.819929927587509155e-01
-1.631534695625305176e-01 8.959272503852844238e-02 1.131893843412399292e-01 -3.343498408794403076e-01 -9.231054782867431641e-02 -4.123620316386222839e-02 1.967186629772186279e-01 -1.031201258301734924e-01 -4.023271799087524414e-01 -8.599132299423217773e-02 -6.572686880826950073e-02 -1.181526333093643188e-01 1.182432249188423157e-01 -1.059411242604255676e-01 -1.895671486854553223e-01 1.258883625268936157e-01 4.402820020914077759e-02 -3.830758631229400635e-01 -2.318469732999801636e-01 3.750800341367721558e-02 1.702274531126022339e-01 8.139786124229431152e-02 -5.324133858084678650e-02 -2.784010022878646851e-02 -1.491568386554718018e-01 -6.429188698530197144e-02 -1.172215193510055542e-01 6.946460157632827759e-02 -4.023726880550384521e-01 4.041971266269683838e-02 -1.699179559946060181e-01 -1.904027462005615234e-01
-2.702674567699432373e-01 2.335291542112827301e-02 2.378372848033905029e-01 -2.180389463901519775e-01 6.817206740379333496e-03 1.906167268753051758e-01 3.141405284404754639e-01 4.773044586181640625e-02 -1.819791086018085480e-02 -1.425498723983764648e-01 -2.703237533569335938e-01 1.095554530620574951e-01 1.129105463624000549e-01 -2.108861654996871948e-01 -1.110681816935539246e-01 -6.028930097818374634e-02 2.803384065628051758e-01 1.818196624517440796e-01 -1.373005216009914875e-03 -8.532048761844635010e-02 3.276847898960113525e-01 1.260036528110504150e-01 -8.885508775711059570e-02 -5.134920775890350342e-02 1.169793959707021713e-02 -3.181596100330352783e-01 -2.567170932888984680e-02 6.571146845817565918e-02 2.020745910704135895e-02 3.350148499011993408e-01 1.852439939975738525e-01 -4.868459422141313553e-03
-1.913793087005615234e-01 -1.560928225517272949e-01 2.157682329416275024e-01 -2.670120298862457275e-01 5.269583687186241150e-02 1.360333263874053955e-01 2.973823547363281250e-01 -3.255017697811126709e-01 1.350822746753692627e-01 -2.232021987438201904e-01 -1.765021681785583496e-01 5.875567719340324402e-02 1.325719058513641357e-01 1.019791737198829651e-01 2.277133753523230553e-03 9.507614374160766602e-02 -1.330773234367370605e-01 -5.696156248450279236e-02 -1.191681474447250366e-01 4.187971651554107666e-01 6.143060326576232910e-02 -9.202439337968826294e-02 7.671541720628738403e-02 1.107131466269493103e-01 -1.548710465431213379e-01 -1.303234547376632690e-01 7.120596710592508316e-03 2.190476283431053162e-02 -2.848538160324096680e-01 1.834678649902343750e-01 1.821419596672058105e-01 -1.881166249513626099e-01
2.224586158990859985e-01 -8.098442852497100830e-02 1.074075326323509216e-01 -3.616292774677276611e-01 -6.656114757061004639e-02 -3.072385787963867188e-01 3.430361449718475342e-01 4.900469444692134857e-03 1.977106183767318726e-01 -1.345055699348449707e-01 4.085044562816619873e-02 2.719697728753089905e-02 -9.033478051424026489e-02 6.493408977985382080e-02 -2.959633469581604004e-01 -3.630283847451210022e-02 -6.152462959289550781e-02 -8.533819019794464111e-02 -1.608664095401763916e-01 -2.905930019915103912e-02 2.200422585010528564e-01 -2.929306924343109131e-01 1.936765462160110474e-01 9.299129992723464966e-02 3.312526270747184753e-02 8.955555409193038940e-02 1.174534857273101807e-01 9.402505308389663696e-02 -1.988111138343811035e-01 3.322778046131134033e-01 -1.442086398601531982e-01 -5.983229354023933411e-02
-6.423801183700561523e-02 -2.155219018459320068e-02 -7.713808119297027588e-02 -1.735810786485671997e-01 1.420530229806900024e-01 -1.203804463148117065e-01 2.211173176765441895e-01 -1.324333995580673218e-02 1.885046660900115967e-01 -1.201481819152832031e-01 -1.131254732608795166e-01 3.056354224681854248e-01 3.841539844870567322e-02 1.355332732200622559e-01 -3.443864881992340088e-01 4.014639183878898621e-02 -1.796451508998870850e-01 8.470791578292846680e-02 -5.249780416488647461e-02 -8.662761002779006958e-02 3.667554259300231934e-01 -4.339919090270996094e-01 -9.088242799043655396e-02 -8.399438229389488697e-04 1.368512511253356934e-01 5.349795892834663391e-02 2.146154642105102539e-02 3.174195885658264160e-01 -2.223542034626007080e-01 -3.771353885531425476e-02 -8.879754692316055298e-02 -1.302646100521087646e-01
-1.704415977001190186e-01 6.531888991594314575e-02 -1.935481280088424683e-02 -1.633660048246383667e-01 2.648667097091674805e-01 6.630478799343109131e-02 1.038420498371124268e-01 -2.685614228248596191e-01 8.194883167743682861e-02 -7.284491509199142456e-02 -1.245999112725257874e-01 3.906996455043554306e-03 -2.546051442623138428e-01 -3.120765089988708496e-01 -3.127968609333038330e-01 1.400503814220428467e-01 3.855596110224723816e-02 -3.573020398616790771e-01 -3.878048062324523926e-01 -6.128842383623123169e-02 1.687117666006088257e-01 9.870973974466323853e-02 -1.720122098922729492e-01 1.048204824328422546e-01 -9.819444268941879272e-03 1.242825109511613846e-02 5.553041025996208191e-02 7.297661155462265015e-02 -2.416506409645080566e-01 1.372001506388187408e-02 1.562332361936569214e-01 -1.455745846033096313e-01
1.346706598997116089e-01 -1.305628418922424316e-01 -5.850283429026603699e-02 -4.797284901142120361e-01 6.897956877946853638e-02 1.749465167522430420e-01 -1.231155619025230408e-01 -1.306675225496292114e-01 3.673597425222396851e-02 -4.596204683184623718e-02 -4.361509680747985840e-01 3.688443452119827271e-03 6.565523147583007812e-02 -2.185040712356567383e-01 -1.452024132013320923e-01 1.690664291381835938e-01 1.022042930126190186e-01 -1.464772969484329224e-01 -2.617176771163940430e-01 2.178318351507186890e-01 2.534794211387634277e-01 -2.384913414716720581e-01 -2.534484267234802246e-01 -7.881901226937770844e-03 2.143484726548194885e-02 2.723683603107929230e-03 7.856353372335433960e-02 8.857910335063934326e-02 -7.946477830410003662e-02 3.729411959648132324e-02 -7.190945744514465332e-02 8.715538680553436279e-02
-2.510808706283569336e-01 2.010725289583206177e-01 -1.096175909042358398e-01 -2.147635072469711304e-01 -2.096908725798130035e-02 -2.185555547475814819e-01 1.189860925078392029e-01 -1.210024282336235046e-01 1.499898545444011688e-02 -2.498933859169483185e-02 -3.320536911487579346e-01 2.508339285850524902e-01 -2.194485068321228027e-01 1.246120408177375793e-02 -1.194733828306198120e-01 1.946111768484115601e-01 -2.113237529993057251e-01 -1.257312744855880737e-01 -1.477669477462768555e-01 2.482237219810485840e-01 -1.011117734014987946e-02 -3.539964556694030762e-02 -1.434534937143325806e-01 2.035697996616363525e-01 8.766541630029678345e-02 -3.455425798892974854e-01 -1.648934632539749146e-01 1.028958782553672791e-01 6.248714774847030640e-02 2.577091157436370850e-01 2.070331424474716187e-01 -3.951554745435714722e-02
-3.299007937312126160e-02 1.223575100302696228e-01 1.244779378175735474e-01 -1.803142428398132324e-01 1.481598317623138428e-01 -1.499311923980712891e-01 -3.502815589308738708e-02 -1.044418103992938995e-02 -1.191996484994888306e-01 -1.476117875427007675e-02 -5.615495443344116211e-01 -1.095347031950950623e-01 1.587470024824142456e-01 -1.595454961061477661e-01 -3.100162558257579803e-02 8.016412705183029175e-02 9.893511235713958740e-02 -2.228257656097412109e-01 -2.144295275211334229e-01 -5.207748617976903915e-03 4.611069858074188232e-01 -6.179507076740264893e-02 -2.577227056026458740e-01 9.014193713665008545e-02 1.019488722085952759e-01 5.437935888767242432e-02 -5.356621742248535156e-02 -2.267169021070003510e-02 -5.001864954829216003e-02 1.535030901432037354e-01 -1.232602521777153015e-01 -1.895703673362731934e-01
1.429009810090065002e-02 4.060275852680206299e-02 -7.982015609741210938e-02 -5.072939395904541016e-01 -8.530764281749725342e-02 1.783392727375030518e-01 -4.108201339840888977e-02 2.183744311332702637e-02 5.453212559223175049e-02 -9.003391116857528687e-02 -3.119266629219055176e-01 1.391392350196838379e-01 1.899469494819641113e-01 -2.265549749135971069e-01 -1.927331537008285522e-01 -1.427081227302551270e-01 7.302529364824295044e-02 -2.434533238410949707e-01 -2.164093852043151855e-01 1.587298363447189331e-01 2.272403389215469360e-01 -9.295003861188888550e-02 -1.023567393422126770e-01 -1.714066267013549805e-01 -8.560833334922790527e-02 8.736637234687805176e-02 -3.212795257568359375e-01 -4.481002688407897949e-02 -2.708678506314754486e-02 2.435707449913024902e-01 -3.956528007984161377e-02 -4.409144073724746704e-02
-1.497433483600616455e-01 5.432656407356262207e-02 -5.539653450250625610e-02 -1.993502974510192871e-01 2.170936763286590576e-01 -3.612577170133590698e-02 2.896990999579429626e-02 -1.402527000755071640e-02 -8.942486345767974854e-02 7.287251949310302734e-02 -4.463391378521919250e-02 9.441135078668594360e-02 -1.306538134813308716e-01 -2.466992139816284180e-01 -2.114820182323455811e-01 1.618636548519134521e-01 1.300929486751556396e-01 -3.081349134445190430e-01 -1.946311146020889282e-01 -1.160599738359451294e-01 2.395489513874053955e-01 1.299900561571121216e-01 -2.778004705905914307e-01 1.275494247674942017e-01 -9.106254577636718750e-02 -1.763635426759719849e-01 5.045203119516372681e-02 2.346063405275344849e-01 -3.293105959892272949e-01 1.727591603994369507e-01 -3.501328825950622559e-01 -1.430574655532836914e-01
-6.069125980138778687e-02 -1.235941201448440552e-01 1.089644953608512878e-01 -5.568410456180572510e-02 2.415895462036132812e-01 -1.466572880744934082e-01 2.102799564599990845e-01 -3.386971652507781982e-01 -1.330002248287200928e-01 6.020021624863147736e-03 5.738179758191108704e-02 -4.403972625732421875e-02 -1.790997833013534546e-01 2.078557386994361877e-03 -1.018913462758064270e-01 -1.364317387342453003e-01 1.491723358631134033e-01 -1.262972205877304077e-01 -3.718447089195251465e-01 2.003416568040847778e-01 2.698438465595245361e-01 1.849863976240158081e-01 -1.167403310537338257e-01 3.103056252002716064e-01 2.932488359510898590e-02 -1.419617384672164917e-01 -9.256610274314880371e-02 -6.593599170446395874e-02 -1.254034191370010376e-01 1.503114700317382812e-01 2.526714205741882324e-01 -2.712416648864746094e-01
-2.827514111995697021e-01 1.545309871435165405e-01 -2.036372870206832886e-01 -2.462931126356124878e-01 1.559094786643981934e-01 -1.535010337829589844e-01 1.414178311824798584e-01 -2.599025368690490723e-01 3.004781028721481562e-04 -2.118030935525894165e-01 -2.930110692977905273e-01 1.532672941684722900e-01 6.073388084769248962e-02 3.474101796746253967e-02 1.142168324440717697e-02 -8.176420629024505615e-02 -2.535986602306365967e-01 -2.356791868805885315e-02 5.004735663533210754e-03 4.571719095110893250e-02 1.967715620994567871e-01 -1.495705097913742065e-01 9.933231025934219360e-02 1.126687005162239075e-01 1.128805726766586304e-01 -1.304717212915420532e-01 -2.261637710034847260e-02 1.847467273473739624e-01 -3.022557199001312256e-01 3.945735394954681396e-01 7.996089756488800049e-02 1.556392908096313477e-01
-5.610945075750350952e-02 1.074826344847679138e-01 6.665512919425964355e-02 -1.475076377391815186e-01 1.110487356781959534e-01 4.764692112803459167e-02 8.609697222709655762e-02 -4.682268202304840088e-02 -9.179623425006866455e-02 -3.747396171092987061e-02 -3.794129490852355957e-01 8.044895529747009277e-02 1.512470245361328125e-01 -3.813250362873077393e-02 -5.279315263032913208e-02 -2.966636419296264648e-01 8.468240499496459961e-02 -2.661316990852355957e-01 -2.974457740783691406e-01 2.301281392574310303e-01 5.220735073089599609e-01 9.385871887207031250e-02 -1.397211104631423950e-03 -6.871245801448822021e-02 -2.909459732472896576e-02 -5.870851874351501465e-02 -1.477943956851959229e-01 4.653343185782432556e-02 -1.250803470611572266e-01 2.447613701224327087e-02 -2.602698802947998047e-01 -2.041994631290435791e-01
-8.936738967895507812e-02 -2.501996159553527832e-01 6.936936080455780029e-02 1.510246563702821732e-02 -3.613637387752532959e-02 -1.185690909624099731e-01 1.355389952659606934e-01 -1.950794607400894165e-01 -1.792999655008316040e-01 -3.537838906049728394e-02 -3.012067079544067383e-01 1.830925047397613525e-01 1.638274490833282471e-01 -4.346843957901000977e-01 -1.896280199289321899e-01 3.320339322090148926e-02 9.468139032833278179e-04 6.583572365343570709e-03 -2.035186737775802612e-01 1.091027334332466125e-01 2.568694055080413818e-01 1.753705926239490509e-02 -3.830228745937347412e-02 1.595073193311691284e-01 -8.468759804964065552e-02 -4.224331676959991455e-01 5.712546408176422119e-02 -1.976312994956970215e-01 -1.368355602025985718e-01 3.008202835917472839e-02 -1.582921594381332397e-01 -1.512861847877502441e-01
-2.250058352947235107e-01 -2.686446905136108398e-01 2.578850686550140381e-01 1.543240994215011597e-01 4.188121110200881958e-02 1.688630282878875732e-01 2.253579646348953247e-01 -1.415196508169174194e-01 3.688487410545349121e-02 -7.537536323070526123e-02 -1.508588194847106934e-01 3.491945192217826843e-02 5.624097958207130432e-02 -4.478296339511871338e-01 5.841561034321784973e-02 1.389018744230270386e-01 -2.118645701557397842e-03 -3.350713551044464111e-01 -2.852413163054734468e-04 4.343505948781967163e-02 2.827624380588531494e-01 -6.706856191158294678e-02 -4.968840256333351135e-02 1.759806871414184570e-01 1.393439918756484985e-01 -1.490046381950378418e-01 -2.197162508964538574e-01 1.447963267564773560e-01 2.311437427997589111e-01 1.678119450807571411e-01 5.613807216286659241e-02 2.652440406382083893e-02
-4.594116657972335815e-02 -5.286120250821113586e-02 8.843898028135299683e-02 -3.882593214511871338e-01 -9.655429050326347351e-03 -1.437360942363739014e-01 2.025759965181350708e-01 -4.105254635214805603e-02 1.698609739542007446e-01 3.016054257750511169e-02 3.067911863327026367e-01 -1.199463102966547012e-02 1.626349538564682007e-01 -3.274528384208679199e-01 -5.099476780742406845e-03 -1.648465692996978760e-01 6.009009853005409241e-02 -1.935669034719467163e-01 -3.167799115180969238e-01 2.070354670286178589e-01 2.699448764324188232e-01 1.626693271100521088e-02 -1.855587214231491089e-01 -2.465051412582397461e-01 7.774086296558380127e-02 -6.822027266025543213e-02 -4.030064120888710022e-02 7.671548426151275635e-02 -1.063341721892356873e-01 1.410340219736099243e-01 -3.009977005422115326e-02 -2.919165790081024170e-01
-2.293578684329986572e-01 7.936340570449829102e-02 7.457654923200607300e-02 -2.600436806678771973e-01 -1.677909940481185913e-01 -1.663416251540184021e-02 -2.009723633527755737e-01 4.676739871501922607e-02 -4.290295392274856567e-02 -8.405560255050659180e-02 -4.939302206039428711e-01 -2.224399298429489136e-01 -2.687952853739261627e-02 -1.886461675167083740e-02 -1.480871737003326416e-01 3.980664536356925964e-02 1.407759189605712891e-01 -2.375285327434539795e-01 -2.168372422456741333e-01 -1.935124546289443970e-01 4.110814332962036133e-01 -7.447396218776702881e-02 -1.915147453546524048e-01 1.432266682386398315e-01 1.180584579706192017e-01 2.291613630950450897e-02 -8.840387687087059021e-03 5.252840369939804077e-02 -6.513000279664993286e-02 8.041051775217056274e-02 1.600313484668731689e-01 -1.546346098184585571e-01
-3.383804345503449440e-03 -2.430489808320999146e-01 4.078838974237442017e-02 1.645567826926708221e-02 1.364544034004211426e-01 1.972437649965286255e-01 2.174710333347320557e-01 -6.999114155769348145e-02 -4.001385718584060669e-02 -4.677534848451614380e-02 -2.594442069530487061e-01 -2.909519337117671967e-02 -1.278863400220870972e-01 -1.269923895597457886e-01 -8.634965121746063232e-02 1.936249583959579468e-01 -1.701763421297073364e-01 -2.032080143690109253e-01 -3.849715888500213623e-01 1.506946384906768799e-01 2.940058708190917969e-01 -1.529079973697662354e-01 -7.559158653020858765e-02 -9.990077465772628784e-02 -1.882563382387161255e-01 -2.871024310588836670e-01 1.353554129600524902e-01 2.447613924741744995e-01 1.047278381884098053e-02 2.796231806278228760e-01 -1.905341297388076782e-01 -5.008665844798088074e-02
-7.909255474805831909e-02 9.623898565769195557e-02 1.110180318355560303e-01 -1.632737815380096436e-01 2.140315026044845581e-01 7.961330562829971313e-02 2.229847311973571777e-01 -4.124637693166732788e-02 -2.640507370233535767e-02 -7.409381214529275894e-03 -2.512142062187194824e-01 3.642406314611434937e-02 -1.052653342485427856e-01 -2.706438601016998291e-01 -2.804618477821350098e-01 -2.877581398934125900e-03 3.024196028709411621e-01 -1.465831249952316284e-01 -4.861454069614410400e-01 -1.020448096096515656e-02 2.661421895027160645e-01 1.232940405607223511e-01 -7.728235423564910889e-02 2.101605087518692017e-01 1.346547156572341919e-01 1.773057281970977783e-01 -6.420390307903289795e-02 1.158710420131683350e-01 -2.128306180238723755e-01 -1.222216784954071045e-01 -2.392821200191974640e-02 -1.614288426935672760e-02
-3.530066907405853271e-01 5.091850087046623230e-02 9.989139437675476074e-02 -2.659692168235778809e-01 -2.172973155975341797e-01 -1.699465662240982056e-01 2.081720978021621704e-01 -6.283047050237655640e-02 -2.492930367588996887e-02 -2.317422032356262207e-01 -3.529456257820129395e-01 -5.343253165483474731e-02 -5.835662782192230225e-02 -8.599486947059631348e-02 -1.489818990230560303e-01 1.554469615221023560e-01 -1.819148100912570953e-02 -1.408322453498840332e-01 3.774072602391242981e-02 -1.245991960167884827e-01 -2.088752388954162598e-02 2.395001947879791260e-01 9.048613905906677246e-02 -4.108011350035667419e-02 1.951572000980377197e-01 -2.538236416876316071e-02 -3.554593026638031006e-01 2.352829873561859131e-01 -8.372495882213115692e-03 1.358713060617446899e-01 1.151989698410034180e-01 -2.697278261184692383e-01
1.297441124916076660e-01 -5.314414575695991516e-02 -1.684829592704772949e-01 -3.432912230491638184e-01 -1.586306281387805939e-02 1.014146953821182251e-01 5.314140766859054565e-02 7.762869447469711304e-02 -1.285222731530666351e-02 -1.075235232710838318e-01 -3.763852417469024658e-01 -1.350752413272857666e-01 -7.772819604724645615e-03 -3.186671733856201172e-01 -2.118570059537887573e-01 2.666410524398088455e-03 -8.421775698661804199e-02 -1.396251469850540161e-01 -3.057852387428283691e-01 2.438985705375671387e-01 2.323374450206756592e-01 -8.479502797126770020e-02 -2.834706008434295654e-01 1.328769475221633911e-01 -4.679870232939720154e-02 -1.727982759475708008e-01 -1.849378645420074463e-01 1.532541215419769287e-01 -8.468299359083175659e-02 1.128451433032751083e-02 8.354169875383377075e-02 2.319588512182235718e-01
-2.587304115295410156e-01 -8.783205598592758179e-02 2.036673128604888916e-01 -1.450652480125427246e-01 2.315619885921478271e-01 -2.017941474914550781e-01 2.515856027603149414e-01 -3.897457718849182129e-01 -3.999053314328193665e-02 1.364480555057525635e-01 -1.683407276868820190e-01 1.703574806451797485e-01 -4.728237167000770569e-02 -7.096023857593536377e-02 -2.066449634730815887e-02 2.829976845532655716e-03 4.346651583909988403e-02 -2.811151556670665741e-02 -7.621275261044502258e-03 1.109485179185867310e-01 3.025318980216979980e-01 3.172766650095582008e-03 -6.593833863735198975e-02 2.694819569587707520e-01 2.810635864734649658e-01 -3.911542892456054688e-01 6.049859151244163513e-02 8.865546435117721558e-02 3.250606590881943703e-03 4.945849254727363586e-02 1.758711934089660645e-01 8.683575689792633057e-02
-3.888626396656036377e-02 -1.924100220203399658e-01 8.167029358446598053e-03 -2.773731052875518799e-01 2.298600077629089355e-01 -1.634797304868698120e-01 1.130255758762359619e-01 -1.424035429954528809e-01 -1.445512920618057251e-01 4.582570865750312805e-02 2.374397218227386475e-02 -2.965869940817356110e-02 -1.086592487990856171e-02 -1.949220746755599976e-01 -4.953850060701370239e-02 3.621768951416015625e-02 8.169058710336685181e-03 -5.098176002502441406e-01 -4.175754785537719727e-01 7.710988074541091919e-02 3.109739422798156738e-01 -1.088368296623229980e-01 -5.349802784621715546e-03 1.878867894411087036e-01 -2.223765403032302856e-01 5.402851104736328125e-02 9.963581711053848267e-02 4.770792275667190552e-02 -7.704120129346847534e-02 1.465357691049575806e-01 -5.599769763648509979e-03 -1.712969690561294556e-01
-4.140115156769752502e-02 9.492399170994758606e-03 -9.339746087789535522e-02 -3.553287088871002197e-01 -1.329215168952941895e-01 -1.385406553745269775e-01 3.316883444786071777e-01 -1.282322704792022705e-01 -1.368417870253324509e-02 6.077021360397338867e-03 2.307287603616714478e-01 1.034882292151451111e-01 3.036312945187091827e-02 2.949399687349796295e-02 4.980402067303657532e-02 2.435352057218551636e-01 -2.234951406717300415e-01 -3.043051064014434814e-01 -1.233410686254501343e-01 -2.057230472564697266e-02 5.514191389083862305e-01 -3.485295549035072327e-02 9.065597504377365112e-02 -1.215360090136528015e-01 1.535824239253997803e-01 6.758981198072433472e-02 1.048421338200569153e-01 1.578792631626129150e-01 -1.169412061572074890e-01 4.390387237071990967e-02 3.499758988618850708e-02 6.916555017232894897e-02
-1.106516574509441853e-03 -3.434810936450958252e-01 1.609279960393905640e-01 -2.542819380760192871e-01 1.433885842561721802e-01 -1.030216366052627563e-01 1.752247363328933716e-01 -1.989326030015945435e-01 -9.349974989891052246e-02 -1.287376433610916138e-01 -1.203639581799507141e-01 2.287584729492664337e-02 -1.517476793378591537e-02 -3.692333698272705078e-01 -3.172647953033447266e-01 -1.858241111040115356e-01 1.235821936279535294e-02 -7.203359156847000122e-02 -3.248204290866851807e-02 5.782057717442512512e-02 4.130903780460357666e-01 -1.930453069508075714e-02 1.365991979837417603e-01 2.101537287235260010e-01 -1.284402906894683838e-01 -1.001202389597892761e-01 -1.747794002294540405e-01 4.494386911392211914e-02 7.479221373796463013e-02 -3.945136815309524536e-02 -2.355114668607711792e-01 -1.124659031629562378e-01
-2.486539632081985474e-01 -3.536143898963928223e-02 1.927493214607238770e-01 -2.806263566017150879e-01 -8.119439333677291870e-02 -8.694221079349517822e-02 -1.771133206784725189e-02 -1.102570891380310059e-01 -4.824738949537277222e-02 -1.705747395753860474e-01 -2.595392465591430664e-01 5.290191248059272766e-02 -7.287688553333282471e-03 -1.750407926738262177e-02 -4.615131616592407227e-01 1.566480845212936401e-02 2.129206657409667969e-01 -2.864700257778167725e-01 -3.536441177129745483e-02 -1.280985772609710693e-01 2.848649621009826660e-01 -9.483406692743301392e-02 -2.795913815498352051e-01 8.235504478216171265e-02 1.976116299629211426e-01 -1.168917641043663025e-01 2.071299850940704346e-01 -8.128568530082702637e-02 1.380540132522583008e-01 -9.893410652875900269e-02 9.897282719612121582e-02 -1.348751783370971680e-01
-1.583947986364364624e-02 -1.289758533239364624e-01 -2.561273872852325439e-01 -6.100274324417114258e-01 -7.244456559419631958e-02 6.648283451795578003e-02 -5.469014123082160950e-02 2.015024051070213318e-02 1.246332973241806030e-01 -1.485118176788091660e-02 -2.923253476619720459e-01 2.027087062597274780e-01 2.657994441688060760e-02 -3.463761508464813232e-01 -1.649626046419143677e-01 1.367888879030942917e-02 3.812789171934127808e-02 -2.588565051555633545e-01 -1.283616721630096436e-01 -3.855805844068527222e-02 8.523241430521011353e-02 -2.005631029605865479e-01 6.657343357801437378e-02 -2.898809686303138733e-02 1.947273910045623779e-01 -7.819114625453948975e-02 -5.094620585441589355e-02 1.518670767545700073e-01 -1.518067270517349243e-01 -2.235476113855838776e-02 -9.370820224285125732e-02 -2.699039131402969360e-02
-1.489648073911666870e-01 -2.738523110747337341e-02 1.121415868401527405e-01 -3.681103289127349854e-01 -1.120376437902450562e-01 -3.697322010993957520e-01 1.079481840133666992e-01 -2.704157233238220215e-01 -1.119598187506198883e-02 2.721989452838897705e-01 -1.102593541145324707e-01 3.083744049072265625e-01 5.955179408192634583e-02 -2.387076616287231445e-01 -1.719242483377456665e-01 5.379587784409523010e-02 4.603174328804016113e-02 -2.621489763259887695e-01 -2.196038365364074707e-01 9.391745179891586304e-02 3.892265493050217628e-03 -9.001317620277404785e-02 -4.328396916389465332e-02 2.324051409959793091e-01 2.153756022453308105e-01 -1.576573550701141357e-01 1.227103173732757568e-02 1.001635864377021790e-01 -1.230904459953308105e-01 -4.840319603681564331e-02 -1.588343381881713867e-01 -6.677341461181640625e-02
-1.343013197183609009e-01 4.572302475571632385e-02 6.383576244115829468e-02 -4.149138629436492920e-01 9.891022741794586182e-02 2.431049011647701263e-02 3.031102716922760010e-01 -9.444154053926467896e-02 1.403425037860870361e-01 2.444298714399337769e-01 -1.257798224687576294e-01 6.131969392299652100e-02 8.178328722715377808e-02 -2.398813664913177490e-01 -5.409566685557365417e-02 2.269148528575897217e-01 -1.263040602207183838e-01 -8.676809072494506836e-02 -2.092814743518829346e-01 4.850434139370918274e-02 8.793253451585769653e-02 -2.674213945865631104e-01 2.851288951933383942e-02 1.553064584732055664e-02 3.192323446273803711e-01 -2.791436612606048584e-01 -1.338038891553878784e-01 3.556966548785567284e-03 -3.228224813938140869e-02 -3.087969683110713959e-02 -2.530283629894256592e-01 -2.471939921379089355e-01
-3.716607764363288879e-02 -1.620785593986511230e-01 9.945361316204071045e-02 -3.215657770633697510e-01 -2.560294568538665771e-01 -1.640077121555805206e-02 2.827695608139038086e-01 1.696181595325469971e-01 -4.008020833134651184e-02 -3.392482921481132507e-02 -3.315923511981964111e-01 2.387655153870582581e-02 -8.121747523546218872e-02 3.569047665223479271e-03 -3.128313422203063965e-01 -4.106016363948583603e-03 2.919690683484077454e-03 2.298103272914886475e-01 -1.361962705850601196e-01 4.941799864172935486e-02 3.132211863994598389e-01 -3.410086408257484436e-02 2.899600565433502197e-01 -1.117562502622604370e-02 -1.129056885838508606e-01 -1.494691520929336548e-01 1.519801765680313110e-01 1.779597103595733643e-01 7.466563954949378967e-03 3.325525820255279541e-01 1.838683709502220154e-02 9.277992695569992065e-02
-3.200958371162414551e-01 2.282673418521881104e-01 2.340452559292316437e-02 -1.875125467777252197e-01 -6.254865229129791260e-02 -3.885424435138702393e-01 1.451002508401870728e-01 -1.388794481754302979e-01 -6.672596791759133339e-04 -2.473750337958335876e-02 -1.342482119798660278e-01 3.122455477714538574e-01 -1.813464015722274780e-01 -5.737443640828132629e-02 -2.900595776736736298e-02 -5.288859084248542786e-02 1.040531471371650696e-01 1.704628951847553253e-02 -1.993699371814727783e-01 3.999426029622554779e-03 2.300360947847366333e-01 -1.603575050830841064e-01 -1.690522730350494385e-01 1.491191983222961426e-02 9.009426087141036987e-02 -3.102587461471557617e-01 -2.120412588119506836e-01 7.012840360403060913e-02 -1.511841565370559692e-01 2.670538425445556641e-01 1.346084922552108765e-01 -1.835497170686721802e-01
-4.033359885215759277e-01 5.857469886541366577e-02 -4.644717276096343994e-02 -2.822598218917846680e-01 7.570388168096542358e-02 -2.438576146960258484e-02 2.114275693893432617e-01 4.627094417810440063e-02 1.054225042462348938e-01 -1.993743479251861572e-01 -2.519933283329010010e-01 1.742485910654067993e-01 3.844516351819038391e-02 1.448231488466262817e-01 3.683320060372352600e-02 1.627442054450511932e-02 -1.765999197959899902e-01 -1.816044896841049194e-01 5.351886898279190063e-02 1.646979153156280518e-01 2.005790472030639648e-01 1.174920722842216492e-01 -1.524188965559005737e-01 -4.730013757944107056e-02 -3.490725299343466759e-03 -2.536889016628265381e-01 -1.208782866597175598e-01 -1.562348157167434692e-01 -2.449488043785095215e-01 3.409220576286315918e-01 1.527131348848342896e-02 -2.767263054847717285e-01
-1.047628372907638550e-01 -6.021170318126678467e-02 -6.779371201992034912e-02 -3.625267148017883301e-01 1.253815889358520508e-01 5.449622124433517456e-02 1.072235256433486938e-01 -9.351082891225814819e-02 7.188076525926589966e-02 -6.646518409252166748e-02 -7.639610767364501953e-02 -1.722407191991806030e-01 9.354437887668609619e-02 -4.376329183578491211e-01 4.075006023049354553e-02 6.485126167535781860e-02 2.588151209056377411e-02 -5.177766084671020508e-01 -3.633379936218261719e-01 1.269689351320266724e-01 1.920192390680313110e-01 -1.346070915460586548e-01 -1.159057468175888062e-01 -5.122760683298110962e-02 -1.042397841811180115e-01 -1.386905908584594727e-01 -6.974028795957565308e-02 8.031452074646949768e-03 -3.989202901721000671e-02 1.564100533723831177e-01 -8.426323533058166504e-02 -5.556282773613929749e-02
-2.871818244457244873e-01 1.663598269224166870e-01 4.881228879094123840e-02 -2.597987353801727295e-01 7.846799492835998535e-02 8.317584544420242310e-02 4.150987863540649414e-01 -7.570355385541915894e-02 7.386678457260131836e-02 -2.093004286289215088e-01 -3.138387799263000488e-01 -3.784111514687538147e-02 1.451795548200607300e-01 1.217335648834705353e-02 6.083298474550247192e-02 6.466904282569885254e-02 1.108228415250778198e-01 -1.879658550024032593e-02 4.010698944330215454e-02 -1.819832921028137207e-01 2.934409677982330322e-01 2.031924277544021606e-01 7.149778306484222412e-02 -8.451313525438308716e-02 2.191648259758949280e-02 -2.308947741985321045e-01 -9.945548325777053833e-02 1.350485254079103470e-02 1.906623989343643188e-01 3.055173754692077637e-01 2.211974114179611206e-01 -1.451322436332702637e-01
-3.204771280288696289e-01 6.416598707437515259e-02 -8.760184049606323242e-02 1.360367145389318466e-02 -2.101620435714721680e-01 1.823206245899200439e-02 3.869421482086181641e-01 1.836366802453994751e-01 -2.054516524076461792e-01 -1.865176856517791748e-02 -2.797676920890808105e-01 1.587775647640228271e-01 -6.160841882228851318e-02 -3.403063118457794189e-01 -9.483053535223007202e-02 1.317103058099746704e-01 4.248423129320144653e-02 -3.044855296611785889e-01 -1.706127524375915527e-01 -7.017645239830017090e-02 2.830141782760620117e-01 9.421105682849884033e-02 4.382572695612907410e-02 9.306316822767257690e-02 -4.308206494897603989e-03 -5.834400281310081482e-02 1.366306189447641373e-02 -6.925807893276214600e-02 -1.764116734266281128e-01 -6.395262479782104492e-02 2.839120030403137207e-01 1.142850145697593689e-01
2.516769468784332275e-01 4.313802719116210938e-02 1.371545791625976562e-01 -3.687077462673187256e-01 -1.972153224050998688e-02 -1.648885160684585571e-01 3.776555955410003662e-01 -8.452463895082473755e-02 8.382567903026938438e-04 -2.043447457253932953e-02 -1.040584295988082886e-01 1.114633381366729736e-01 3.453133255243301392e-02 1.118375808000564575e-01 -1.053827069699764252e-02 7.033623754978179932e-02 -1.286915689706802368e-01 -9.877423197031021118e-02 -3.795234858989715576e-01 -8.259826153516769409e-02 1.565748304128646851e-01 -1.502330303192138672e-01 -1.439404580742120743e-02 8.139444887638092041e-02 -1.792778968811035156e-01 -5.183258652687072754e-02 1.359324306249618530e-01 4.498299658298492432e-01 4.418672621250152588e-02 -3.637863323092460632e-02 2.060227990150451660e-01 -1.667254567146301270e-01
1.066704913973808289e-01 -7.702878862619400024e-02 -1.612796336412429810e-01 -1.136783808469772339e-01 -5.233857780694961548e-02 2.535543441772460938e-01 9.576184302568435669e-02 8.320561051368713379e-02 -2.501006238162517548e-02 1.545025408267974854e-01 -7.753399200737476349e-03 -2.820700593292713165e-02 7.588230073451995850e-02 -1.076490953564643860e-01 -3.900139927864074707e-01 -1.358454525470733643e-01 -1.116223335266113281e-01 -2.800434827804565430e-01 -9.404484182596206665e-02 1.155519485473632812e-01 3.248621821403503418e-01 -3.010627031326293945e-01 -1.252661645412445068e-01 1.939794570207595825e-01 3.835512995719909668e-01 -1.216397807002067566e-01 -1.571429893374443054e-02 1.283474415540695190e-01 2.498137950897216797e-02 3.220091164112091064e-01 4.261677339673042297e-02 5.965910851955413818e-03
-1.460636686533689499e-02 2.985995449125766754e-02 2.023092284798622131e-02 -1.046608388423919678e-01 -1.858278363943099976e-02 -2.459803670644760132e-01 2.754579484462738037e-01 -2.730083465576171875e-01 -1.225278526544570923e-01 -9.475297480821609497e-02 1.230957955121994019e-01 2.526559829711914062e-01 8.707174658775329590e-02 -1.477886140346527100e-01 -8.852644264698028564e-02 -2.601250633597373962e-02 1.467319726943969727e-01 -7.068200409412384033e-02 -1.157645583152770996e-01 -1.478496640920639038e-01 1.274241060018539429e-01 -3.559381961822509766e-01 -2.955673933029174805e-01 2.201820164918899536e-01 1.385233700275421143e-01 1.899885572493076324e-02 -3.442721664905548096e-01 2.364995926618576050e-01 -2.372909188270568848e-01 1.992366015911102295e-01 6.850948929786682129e-02 -9.847287088632583618e-03
-2.546647787094116211e-01 2.232527285814285278e-01 -2.749135950580239296e-03 -4.596238434314727783e-01 9.902229160070419312e-02 -3.203279972076416016e-01 9.174568206071853638e-02 -8.981879055500030518e-02 -6.542928516864776611e-02 -1.045428961515426636e-01 -1.562698483467102051e-01 2.592642009258270264e-01 -4.573697224259376526e-02 -5.185120552778244019e-02 -1.043447628617286682e-01 6.594949215650558472e-02 2.636471763253211975e-02 8.201914280652999878e-02 -1.255242228507995605e-01 1.295829266309738159e-01 1.173626407980918884e-01 -1.791734099388122559e-01 -2.129053473472595215e-01 1.136107221245765686e-01 -1.455305367708206177e-01 -2.371702194213867188e-01 -2.244243323802947998e-01 1.061571575701236725e-02 -3.341547548770904541e-01 1.729473620653152466e-01 -4.681892693042755127e-03 -6.850471347570419312e-02
1.295362710952758789e-01 7.585245370864868164e-02 -1.463726907968521118e-02 -3.492373228073120117e-01 9.660843759775161743e-02 -1.700163818895816803e-02 2.500179409980773926e-01 3.418797627091407776e-02 -1.019963696599006653e-01 1.799471974372863770e-01 -6.951526552438735962e-02 1.129205301403999329e-01 1.467303652316331863e-02 -5.894134566187858582e-02 -2.909854054450988770e-01 -2.646014466881752014e-02 -1.043379381299018860e-01 -9.697058796882629395e-02 -3.454553782939910889e-01 -6.371079012751579285e-03 2.300200015306472778e-01 -2.631015777587890625e-01 2.299757599830627441e-01 -3.018379770219326019e-02 -2.088203653693199158e-02 -1.178674325346946716e-01 5.983198434114456177e-02 1.397440284490585327e-01 -2.880797088146209717e-01 6.891369819641113281e-02 -2.714000046253204346e-01 -3.436869978904724121e-01
-1.621136069297790527e-01 7.090938091278076172e-02 2.606482505798339844e-01 -2.467852532863616943e-01 -2.389259487390518188e-01 -1.117988005280494690e-01 7.038354128599166870e-02 -2.110146284103393555e-01 -1.166042238473892212e-01 -2.522551715373992920e-01 -2.128499746322631836e-01 -8.015310764312744141e-02 7.448168843984603882e-02 5.674305185675621033e-02 -2.816397845745086670e-01 -1.771639883518218994e-01 2.598408460617065430e-01 -2.263818234205245972e-01 -6.519439071416854858e-02 -5.910215899348258972e-02 2.390243262052536011e-01 -1.869941204786300659e-01 -2.849052846431732178e-01 2.577968835830688477e-01 2.150919288396835327e-01 6.552882958203554153e-03 1.798441261053085327e-02 -1.336906999349594116e-01 1.056682839989662170e-01 3.307223087176680565e-03 1.294080317020416260e-01 -1.169802322983741760e-01
-8.716271072626113892e-02 -1.257406324148178101e-01 -1.046732738614082336e-01 -1.621051579713821411e-01 2.753986418247222900e-01 -4.861998558044433594e-02 1.840623617172241211e-01 -5.498758554458618164e-01 -4.916423559188842773e-02 2.054266780614852905e-01 -4.330933466553688049e-02 3.582615777850151062e-02 7.344962656497955322e-02 1.121995672583580017e-01 -8.992376923561096191e-02 1.651380658149719238e-01 2.435565143823623657e-01 1.200278662145137787e-02 -1.628503501415252686e-01 1.685748398303985596e-01 2.949751913547515869e-01 8.953887969255447388e-02 -2.211748212575912476e-01 1.613369733095169067e-01 1.121463179588317871e-01 -1.946199536323547363e-01 -7.061719894409179688e-03 3.894569352269172668e-02 -2.767453901469707489e-02 2.354134172201156616e-01 -4.801172018051147461e-02 -1.700050383806228638e-01
2.907104231417179108e-02 -1.186363473534584045e-01 2.819038927555084229e-01 -2.002244293689727783e-01 -6.021097674965858459e-02 1.064757481217384338e-01 4.291853904724121094e-01 -3.227002173662185669e-02 7.739051431417465210e-02 -1.366717666387557983e-01 -1.350583583116531372e-01 7.900691777467727661e-02 3.556407690048217773e-01 -3.755577504634857178e-01 -2.916164994239807129e-01 1.834531780332326889e-03 -2.861186265945434570e-01 -4.524112120270729065e-02 -7.285146415233612061e-02 -2.898575365543365479e-02 1.941076517105102539e-01 -3.707481920719146729e-02 8.622360974550247192e-02 1.026829257607460022e-01 -2.109992355108261108e-01 -2.238586917519569397e-02 -2.008214592933654785e-01 1.268311142921447754e-01 -3.731644526124000549e-02 -3.929966315627098083e-02 1.099802479147911072e-01 -6.262624636292457581e-03
-2.843093574047088623e-01 7.201344519853591919e-02 2.663583457469940186e-01 -5.981682986021041870e-02 4.686894267797470093e-02 2.788834273815155029e-03 3.511844575405120850e-01 5.323067680001258850e-02 9.624646045267581940e-04 -1.380338370800018311e-01 -4.720512926578521729e-01 -1.026889011263847351e-01 2.135446667671203613e-02 -6.765586137771606445e-02 -1.578950136899948120e-01 1.675820350646972656e-01 1.171257644891738892e-01 -7.999583333730697632e-02 7.917185872793197632e-02 -1.852936297655105591e-01 8.478260040283203125e-02 1.278565376996994019e-01 1.382113397121429443e-01 1.164290755987167358e-01 5.259570479393005371e-02 -2.298522740602493286e-01 -1.230147555470466614e-01 2.058821171522140503e-01 -2.521317005157470703e-01 2.279894948005676270e-01 2.237313985824584961e-01 -7.051502168178558350e-02
4.011091589927673340e-02 1.414039134979248047e-01 1.280348002910614014e-01 -3.866765499114990234e-01 9.858187288045883179e-03 1.174155250191688538e-01 4.407939910888671875e-01 -1.023936122655868530e-01 9.102366864681243896e-02 -4.811665415763854980e-02 -1.169001907110214233e-01 1.776669770479202271e-01 4.915214702486991882e-02 -2.225707769393920898e-01 -3.443335294723510742e-01 6.797730177640914917e-02 -6.347369402647018433e-02 -2.825729846954345703e-01 -1.761824339628219604e-01 1.165965348482131958e-01 1.914286762475967407e-01 8.748649060726165771e-02 3.635300695896148682e-02 1.024121120572090149e-01 -3.848346173763275146e-01 3.816936537623405457e-02 1.252149343490600586e-01 -5.513435229659080505e-02 -8.921639621257781982e-02 7.249898742884397507e-03 -6.825309246778488159e-03 -4.351384192705154419e-02
-1.295433193445205688e-01 -2.811773121356964111e-01 -7.312240079045295715e-03 -1.089692711830139160e-01 -1.410690993070602417e-01 1.240271553397178650e-01 5.845104902982711792e-02 -1.371440887451171875e-01 2.145360223948955536e-02 -5.177501589059829712e-02 -2.596549987792968750e-01 1.954759955406188965e-01 -3.317070193588733673e-03 9.188975393772125244e-02 -1.344602257013320923e-01 -2.602154389023780823e-02 -1.068763211369514465e-01 -7.702647894620895386e-02 -5.453275442123413086e-01 -1.163960769772529602e-01 2.327213883399963379e-01 -1.965061128139495850e-01 -1.042097713798284531e-02 1.266299933195114136e-01 -2.770348191261291504e-01 -1.680914461612701416e-01 -1.756159812211990356e-01 1.038519144058227539e-01 -1.094951778650283813e-01 3.143693208694458008e-01 6.242743507027626038e-02 1.381728798151016235e-02
-1.111723780632019043e-01 3.210010230541229248e-01 -1.059431508183479309e-01 -1.854866892099380493e-01 3.803591430187225342e-01 -4.492215812206268311e-02 2.098796814680099487e-01 -1.790429204702377319e-01 -4.553227871656417847e-02 -2.762066945433616638e-02 -9.393414855003356934e-02 1.378297060728073120e-01 -6.280246376991271973e-02 -7.397232204675674438e-02 8.599732071161270142e-03 -9.520595520734786987e-02 9.178189188241958618e-02 -2.879556417465209961e-01 -2.696793377399444580e-01 1.637112931348383427e-03 2.367318868637084961e-01 -8.621197193861007690e-02 -1.234196797013282776e-01 1.485001742839813232e-01 2.405111044645309448e-01 -4.118617996573448181e-02 1.379953622817993164e-01 2.423833012580871582e-01 -1.381785608828067780e-02 -1.084968000650405884e-01 -1.636933386325836182e-01 -3.550188243389129639e-01
-5.393906310200691223e-02 -6.734967976808547974e-02 -3.145656883716583252e-01 -3.402892947196960449e-01 4.965019598603248596e-02 1.010355874896049500e-01 -1.665216386318206787e-01 -3.352240845561027527e-02 9.526140987873077393e-02 -1.714375168085098267e-01 -3.054239153861999512e-01 1.109083518385887146e-01 1.900057196617126465e-01 -3.057270050048828125e-01 -2.613125145435333252e-01 6.737522780895233154e-02 1.801521703600883484e-02 -1.281340420246124268e-01 -1.646528244018554688e-01 1.360680758953094482e-01 1.567668765783309937e-01 -4.103550612926483154e-01 -7.776565104722976685e-02 6.856352090835571289e-02 1.911462247371673584e-01 -1.011702939867973328e-01 -2.368173450231552124e-01 6.639831513166427612e-02 -8.299165964126586914e-02 5.075135827064514160e-02 -5.453206971287727356e-02 -6.364566087722778320e-02
-7.970225811004638672e-02 -2.833211123943328857e-01 9.357403218746185303e-02 -4.438425004482269287e-01 -7.443314790725708008e-02 5.501268431544303894e-02 3.441728651523590088e-01 -2.606183476746082306e-02 -1.138701289892196655e-01 4.688710719347000122e-02 -2.199523746967315674e-01 -5.964995920658111572e-02 1.667633205652236938e-01 8.087013661861419678e-02 -8.545647561550140381e-02 -1.894544363021850586e-01 -1.425092965364456177e-01 1.148547902703285217e-01 -1.814173460006713867e-01 2.297827415168285370e-02 3.452808558940887451e-01 1.059551090002059937e-01 -2.716939151287078857e-02 1.187257543206214905e-01 2.030809968709945679e-01 1.635998338460922241e-01 -1.984830498695373535e-01 5.968797951936721802e-02 -2.257201820611953735e-02 -7.998176664113998413e-02 3.232714235782623291e-01 -2.607441693544387817e-02
-3.298536241054534912e-01 9.364476799964904785e-02 -6.430679559707641602e-02 -2.442509233951568604e-01 -4.837069660425186157e-02 -1.256850510835647583e-01 1.477567702531814575e-01 1.590296328067779541e-01 9.895989298820495605e-02 -8.866808563470840454e-02 -2.480513900518417358e-01 4.064473211765289307e-01 1.205054521560668945e-01 -9.227211773395538330e-02 -2.138192653656005859e-01 -1.884169429540634155e-01 2.362007051706314087e-01 -4.981757327914237976e-02 -1.422275304794311523e-01 -8.037676662206649780e-02 2.223752140998840332e-01 1.492229402065277100e-01 -1.789993941783905029e-01 1.303507387638092041e-01 1.180094014853239059e-02 -1.264325529336929321e-01 -1.943411491811275482e-02 1.749935001134872437e-02 2.685401737689971924e-01 1.412998605519533157e-02 -3.041797280311584473e-01 -1.318188607692718506e-01
-1.746001392602920532e-01 6.766304373741149902e-02 -4.740772023797035217e-02 -2.870849072933197021e-01 1.154368519783020020e-01 -1.788113862276077271e-01 2.360198050737380981e-01 3.820805251598358154e-02 -1.891936361789703369e-01 -2.001213580369949341e-01 -2.986169792711734772e-02 -6.961571425199508667e-02 1.377171725034713745e-01 -1.771735399961471558e-01 8.001147210597991943e-02 1.665916740894317627e-01 1.796605624258518219e-02 -4.324117600917816162e-01 -1.111232414841651917e-01 4.813047870993614197e-02 1.844248473644256592e-01 3.698237985372543335e-02 9.968136250972747803e-02 2.147754281759262085e-01 -1.081390231847763062e-01 -1.707738190889358521e-01 1.417774111032485962e-01 -4.801122099161148071e-02 -3.465871512889862061e-01 1.593910008668899536e-01 -1.941917389631271362e-01 -2.679552137851715088e-01
2.223261743783950806e-01 -8.628334850072860718e-02 -4.713504761457443237e-02 -2.536342442035675049e-01 -4.597352072596549988e-02 1.303299665451049805e-01 3.424691259860992432e-01 -6.419465690851211548e-02 -1.314770802855491638e-02 -1.115127131342887878e-01 -2.895852625370025635e-01 1.639372408390045166e-01 -5.798624083399772644e-02 5.039292201399803162e-02 -9.066335856914520264e-02 2.553615951910614967e-03 1.617177277803421021e-01 -8.959756046533584595e-02 -2.283114492893218994e-01 9.362457320094108582e-03 5.538245439529418945e-01 5.178387463092803955e-02 4.301526024937629700e-02 -9.593429416418075562e-02 -1.733637005090713501e-01 -2.159767150878906250e-01 1.661582738161087036e-01 2.254979163408279419e-01 1.579146832227706909e-01 9.627922624349594116e-02 -1.336165005341172218e-03 4.877779260277748108e-02
-4.014090299606323242e-01 -4.181155934929847717e-02 -1.153374463319778442e-01 -2.801397442817687988e-01 -5.576846748590469360e-02 3.395065665245056152e-02 2.658576890826225281e-02 -2.465154677629470825e-01 -1.339980661869049072e-01 1.121372580528259277e-01 2.328879535198211670e-01 9.960561990737915039e-02 -7.555321324616670609e-03 3.170513361692428589e-02 -2.073215991258621216e-01 -1.032487303018569946e-01 -2.732167206704616547e-02 -4.872031509876251221e-02 -2.295534461736679077e-01 6.373024731874465942e-02 8.754128217697143555e-02 -7.202208787202835083e-02 1.398447901010513306e-01 -1.097254175692796707e-02 8.833059668540954590e-02 -1.736291646957397461e-01 1.115414798259735107e-01 1.476610898971557617e-01 -1.006594300270080566e-01 3.410641551017761230e-01 -1.538715064525604248e-01 -4.641946256160736084e-01
-2.729311883449554443e-01 1.490752547979354858e-01 1.481479406356811523e-01 6.368586421012878418e-02 5.685600638389587402e-02 8.388902060687541962e-03 3.283834159374237061e-01 2.704381197690963745e-02 -5.883538350462913513e-02 -2.563983500003814697e-01 -2.894727289676666260e-01 2.011557519435882568e-01 1.577496975660324097e-01 -2.229606211185455322e-01 -1.287119388580322266e-01 6.283254362642765045e-03 1.944202780723571777e-01 -4.807111248373985291e-02 -4.463994130492210388e-02 1.666269600391387939e-01 1.335284411907196045e-01 4.840507730841636658e-02 -5.176613852381706238e-02 -8.895824104547500610e-02 1.715911030769348145e-01 -2.782492637634277344e-01 -1.522077172994613647e-01 9.612239152193069458e-02 -2.656861841678619385e-01 2.463458776473999023e-01 3.284555375576019287e-01 -4.103667661547660828e-02
-1.879816502332687378e-01 1.037484332919120789e-01 -8.956331759691238403e-02 -2.266222387552261353e-01 8.675685152411460876e-03 -1.850556433200836182e-01 4.313652515411376953e-01 -1.211374253034591675e-01 -1.244005709886550903e-01 1.215236494317650795e-03 -1.487967073917388916e-01 1.565953791141510010e-01 -1.764153093099594116e-01 7.074892520904541016e-02 -1.561505347490310669e-01 1.004431396722793579e-01 -8.879897184669971466e-03 -8.913389593362808228e-02 -1.048971116542816162e-01 -2.309039533138275146e-01 1.933380961418151855e-01 -3.858118951320648193e-01 4.143217578530311584e-02 3.060412406921386719e-01 6.797358393669128418e-02 5.871859937906265259e-02 -3.098580539226531982e-01 1.366838216781616211e-01 -1.460441946983337402e-01 -3.315604105591773987e-02 1.475134640932083130e-01 7.620052248239517212e-02
1.378717422485351562e-01 7.865530997514724731e-02 4.936812818050384521e-02 -2.567127645015716553e-01 -1.356707215309143066e-01 -5.668438225984573364e-02 2.448239028453826904e-01 -2.785792052745819092e-01 1.481302529573440552e-01 5.259857699275016785e-02 1.235317289829254150e-01 1.761702299118041992e-01 1.122924536466598511e-01 2.718568779528141022e-02 1.155223138630390167e-02 2.598638832569122314e-01 -9.610145539045333862e-02 -3.554252982139587402e-01 -3.528951480984687805e-02 5.870252847671508789e-02 4.393459856510162354e-01 -8.118106983602046967e-03 3.981531132012605667e-03 7.372276484966278076e-02 1.186886578798294067e-01 -2.887381911277770996e-01 2.685560584068298340e-01 9.193064272403717041e-02 2.188540846109390259e-01 -7.054923102259635925e-03 1.590124368667602539e-01 -7.229813188314437866e-02
-8.233188837766647339e-02 1.639906689524650574e-02 -4.717372357845306396e-02 -9.120922535657882690e-02 3.338285535573959351e-02 4.915880411863327026e-02 3.109762072563171387e-01 -9.529598802328109741e-02 -1.674520596861839294e-02 -4.434840977191925049e-01 -4.467889368534088135e-01 1.154280081391334534e-01 1.514203250408172607e-01 8.143884688615798950e-02 -6.989622861146926880e-02 3.970643505454063416e-02 4.292687401175498962e-02 -1.446110159158706665e-01 7.943556457757949829e-02 6.239364854991436005e-03 1.373024731874465942e-01 1.891097128391265869e-01 7.219601422548294067e-02 1.387171149253845215e-01 1.175176128745079041e-01 -3.117552697658538818e-01 -1.766697913408279419e-01 1.916023045778274536e-01 -1.291891634464263916e-01 1.618706732988357544e-01 2.778021693229675293e-01 -1.414214968681335449e-01
-3.818556368350982666e-01 -1.814470738172531128e-01 7.867686450481414795e-02 -2.775042057037353516e-01 1.571825742721557617e-01 -9.106934815645217896e-02 9.724520146846771240e-02 -1.397036910057067871e-01 -1.127314642071723938e-01 1.564667522907257080e-01 -2.238847613334655762e-01 3.563490509986877441e-02 -4.787034541368484497e-02 -2.895985245704650879e-01 5.765547230839729309e-02 3.665700182318687439e-02 1.264251023530960083e-01 2.059283256530761719e-01 -3.210831582546234131e-01 2.213658690452575684e-01 2.905443310737609863e-01 -2.043951153755187988e-01 -1.059483066201210022e-01 -2.006631940603256226e-01 1.068010553717613220e-01 -1.518856175243854523e-02 -1.836431026458740234e-01 -1.295520216226577759e-01 -1.833945810794830322e-01 7.513825595378875732e-02 7.951157540082931519e-02 -2.759130671620368958e-02
-1.685917973518371582e-01 -1.295938789844512939e-01 6.536609679460525513e-02 -3.740952312946319580e-01 -5.013375729322433472e-02 2.677545845508575439e-01 -7.954654097557067871e-02 1.790270507335662842e-01 -3.426807001233100891e-02 5.443910509347915649e-02 -5.507637932896614075e-02 4.531749710440635681e-02 7.099594175815582275e-02 -4.137439280748367310e-02 -2.737799286842346191e-01 -1.000122651457786560e-01 1.582964658737182617e-01 -4.382191598415374756e-01 2.237883768975734711e-02 1.695696264505386353e-01 3.245952129364013672e-01 -2.156633883714675903e-01 3.022185759618878365e-03 8.081604540348052979e-02 1.944050937891006470e-01 -8.571225404739379883e-02 2.335908710956573486e-01 2.115889340639114380e-01 8.250128477811813354e-02 -1.316515505313873291e-01 1.111451089382171631e-01 -1.063724830746650696e-01
8.243374526500701904e-03 9.994349628686904907e-02 1.037339121103286743e-02 -3.709898889064788818e-01 -7.009109854698181152e-02 -2.000726610422134399e-01 2.522123754024505615e-01 -1.379668116569519043e-01 -9.366144239902496338e-02 -3.044319152832031250e-02 -9.279159456491470337e-02 1.768985390663146973e-01 4.593007639050483704e-02 1.187084913253784180e-01 7.133840769529342651e-02 3.556930422782897949e-01 -1.203176006674766541e-01 -2.611267864704132080e-01 -6.195543333888053894e-02 2.501060813665390015e-02 3.399871289730072021e-01 1.621519797481596470e-03 1.148215159773826599e-01 4.322251304984092712e-02 -3.198716789484024048e-02 -1.560754179954528809e-01 1.478773504495620728e-01 3.915874361991882324e-01 1.745294779539108276e-01 -1.843680441379547119e-01 1.903823018074035645e-01 -9.023053199052810669e-02
1.506907641887664795e-01 -2.172309532761573792e-02 -1.600426062941551208e-02 -2.092824578285217285e-01 -1.849566251039505005e-01 2.129202242940664291e-03 4.208839833736419678e-01 2.370700053870677948e-02 -1.602056771516799927e-01 -1.911982148885726929e-01 5.441951751708984375e-02 1.711634993553161621e-01 -5.624993890523910522e-02 -3.643679665401577950e-03 -3.729040622711181641e-01 7.801546715199947357e-03 2.098477035760879517e-01 1.245019286870956421e-01 -1.820010393857955933e-01 -1.048871949315071106e-01 2.320252805948257446e-01 -4.401224432513117790e-04 -3.986663650721311569e-03 2.427752166986465454e-01 5.481851752847433090e-03 -9.115035831928253174e-02 9.116296470165252686e-02 4.293633997440338135e-01 -6.306970119476318359e-02 1.352189183235168457e-01 -1.776455789804458618e-01 -1.131080761551856995e-01
5.523399263620376587e-02 -1.469895988702774048e-01 1.737347245216369629e-01 -3.042263686656951904e-01 7.883523404598236084e-02 2.028094232082366943e-01 2.101268917322158813e-01 -1.073044911026954651e-01 -1.629263609647750854e-01 -1.960876286029815674e-01 -1.960773020982742310e-01 -8.878862112760543823e-02 -1.757079064846038818e-01 -3.219573795795440674e-01 -3.288381695747375488e-01 -1.813564151525497437e-01 2.209988981485366821e-02 -1.800775378942489624e-01 -6.201698444783687592e-03 -1.386878313496708870e-03 3.702562153339385986e-01 -1.065582334995269775e-01 1.720847636461257935e-01 2.416351735591888428e-01 1.274886131286621094e-01 -3.584862872958183289e-02 -1.603476256132125854e-01 3.787780180573463440e-02 1.012768130749464035e-02 -2.398897521197795868e-02 -1.812599003314971924e-01 -1.228516623377799988e-01
1.503422409296035767e-01 8.606086671352386475e-02 -1.910098791122436523e-01 -9.854140877723693848e-02 -2.910632789134979248e-01 1.865600794553756714e-02 2.428821772336959839e-01 5.506340414285659790e-02 1.745141893625259399e-01 -1.165770441293716431e-01 -1.071537733078002930e-01 -1.432813555002212524e-01 6.446523126214742661e-03 -1.347084045410156250e-01 -1.587969213724136353e-01 1.158316060900688171e-01 -1.314743515104055405e-02 8.422057144343852997e-03 -2.743723094463348389e-01 2.144468948245048523e-02 4.149239361286163330e-01 -2.902638316154479980e-01 7.759156823158264160e-02 2.301837503910064697e-01 6.843049824237823486e-02 -4.053371548652648926e-01 -7.871312089264392853e-03 2.741882763803005219e-02 -2.683091759681701660e-01 -9.340526908636093140e-02 -3.380436450242996216e-02 -2.778760530054569244e-02
-2.401284873485565186e-01 1.692883521318435669e-01 -8.737876266241073608e-02 -2.738452851772308350e-01 1.974521428346633911e-01 1.101863756775856018e-01 3.051306307315826416e-01 4.009545966982841492e-02 5.050644278526306152e-02 3.307639062404632568e-02 -1.067071706056594849e-01 -3.463656455278396606e-02 -2.475157380104064941e-01 -3.729695379734039307e-01 1.329692751169204712e-01 5.646227672696113586e-02 3.934657573699951172e-02 -1.645248681306838989e-01 -3.407128155231475830e-01 2.384182065725326538e-02 2.404198199510574341e-01 1.263065338134765625e-01 -2.246765047311782837e-01 3.252850472927093506e-01 -6.189555302262306213e-02 -3.370680660009384155e-02 1.152433175593614578e-02 3.027959167957305908e-02 -1.550500541925430298e-01 -1.203902997076511383e-02 3.139787539839744568e-02 -2.030740678310394287e-01
-4.382003098726272583e-02 3.293078765273094177e-02 -1.215168926864862442e-02 -2.028494924306869507e-01 1.308937221765518188e-01 -1.592784523963928223e-01 3.350923657417297363e-01 -1.356740146875381470e-01 -2.052246332168579102e-01 -1.654699593782424927e-01 -2.364783436059951782e-01 2.024699151515960693e-01 -7.533435523509979248e-02 -3.421296551823616028e-02 -1.718895882368087769e-01 5.516127496957778931e-02 -2.251877449452877045e-02 -1.492237392812967300e-02 -5.242507159709930420e-02 -3.396461904048919678e-02 1.999766528606414795e-01 -4.036074280738830566e-01 -2.479371428489685059e-01 2.366494536399841309e-01 1.652212738990783691e-01 7.892286032438278198e-02 -3.939065337181091309e-01 8.514435589313507080e-02 -6.217571347951889038e-02 -9.543477743864059448e-02 2.065405547618865967e-01 -9.275967255234718323e-03
-2.805074453353881836e-01 -1.147383898496627808e-01 2.805850207805633545e-01 -2.823481522500514984e-02 2.366533279418945312e-01 1.965436786413192749e-01 2.650655806064605713e-01 -1.949440389871597290e-01 2.557277493178844452e-02 -2.120034098625183105e-01 -3.379614949226379395e-01 1.398881524801254272e-01 6.286244094371795654e-02 -2.423869371414184570e-01 -1.417009904980659485e-02 7.229497283697128296e-02 2.291159480810165405e-01 -9.627218544483184814e-02 7.018238306045532227e-02 -1.128396168351173401e-01 2.659731507301330566e-01 4.310813546180725098e-02 2.548480965197086334e-02 1.280377805233001709e-02 -9.462417662143707275e-02 -2.000130563974380493e-01 -2.071565687656402588e-01 3.544498234987258911e-02 1.144231334328651428e-01 2.008985728025436401e-01 1.292672008275985718e-01 -2.491702288389205933e-01
-3.230989873409271240e-01 -1.150906756520271301e-01 -2.281977096572518349e-03 -2.658447325229644775e-01 7.886942476034164429e-02 -4.134100377559661865e-01 2.123880237340927124e-01 -1.145816221833229065e-01 -1.750160604715347290e-01 1.145939528942108154e-01 5.266640707850456238e-02 1.209628805518150330e-01 3.505073487758636475e-02 -3.223647177219390869e-01 -2.396449744701385498e-01 -4.339201375842094421e-03 5.711184069514274597e-02 -2.115304768085479736e-01 -3.548173308372497559e-01 1.011943891644477844e-01 -1.522626634687185287e-02 4.642274975776672363e-02 9.243232756853103638e-02 2.437542192637920380e-02 1.703238934278488159e-01 -9.510627388954162598e-02 -1.596710979938507080e-01 2.105408459901809692e-01 1.181539595127105713e-01 -1.455432549118995667e-02 1.755870282649993896e-01 -6.327937543392181396e-02
-2.671179473400115967e-01 9.354689717292785645e-02 7.452126592397689819e-02 -1.383698731660842896e-01 7.548290491104125977e-02 1.520140003412961960e-02 2.560519874095916748e-01 -4.126702994108200073e-02 2.368192970752716064e-01 6.008294969797134399e-02 -1.987345367670059204e-01 2.467611432075500488e-01 -7.380302250385284424e-02 1.518231481313705444e-01 -1.312702149152755737e-01 1.770377010107040405e-01 -4.392680153250694275e-02 -6.899579614400863647e-02 -3.100709021091461182e-01 -3.141610324382781982e-01 3.677708208560943604e-01 -9.094835259020328522e-03 1.738515347242355347e-01 4.280900210142135620e-02 8.210545778274536133e-02 1.683736592531204224e-02 1.046666204929351807e-01 7.002572715282440186e-02 -1.367886960506439209e-01 -1.951478235423564911e-02 -6.978722661733627319e-02 -4.111932218074798584e-01
-1.417924016714096069e-01 -1.348845660686492920e-01 -1.605637520551681519e-01 -4.075216352939605713e-01 -1.132277473807334900e-01 9.021244011819362640e-03 1.594259142875671387e-01 -7.559502124786376953e-02 6.259442120790481567e-02 1.670763641595840454e-02 -2.012230753898620605e-01 -6.379258632659912109e-02 -1.235977038741111755e-01 -1.217930689454078674e-01 -2.609446346759796143e-01 9.338027238845825195e-02 2.432325929403305054e-01 1.857518255710601807e-01 -3.980581164360046387e-01 2.690695039927959442e-02 1.235722601413726807e-01 -1.314603984355926514e-01 7.393931597471237183e-02 2.982915937900543213e-01 2.052486687898635864e-01 -2.929016575217247009e-02 -8.807881176471710205e-02 2.082317769527435303e-01 6.347949802875518799e-02 2.112402319908142090e-01 3.209488838911056519e-02 2.156657725572586060e-01
-4.609194770455360413e-02 4.864109680056571960e-02 -7.480838894844055176e-02 -3.777975738048553467e-01 -4.699613153934478760e-02 1.545491367578506470e-01 2.557998895645141602e-01 -6.179424747824668884e-02 -3.516348078846931458e-02 1.144736111164093018e-01 -2.262486070394515991e-01 1.766856573522090912e-02 -3.413740098476409912e-01 -9.570793062448501587e-02 9.779768437147140503e-02 3.379891812801361084e-01 1.318775210529565811e-02 -1.172959506511688232e-01 -3.280091583728790283e-01 2.467781119048595428e-02 2.454727143049240112e-01 -8.080786466598510742e-02 -5.990156438201665878e-03 -7.038635760545730591e-02 2.069069892168045044e-01 1.139602437615394592e-01 9.507543407380580902e-03 3.702256083488464355e-01 -2.862261049449443817e-02 8.772116899490356445e-02 5.321191623806953430e-02 1.956750601530075073e-01
-8.149318397045135498e-02 1.618537604808807373e-01 2.069857120513916016e-01 3.230326995253562927e-02 1.949248760938644409e-01 2.153591066598892212e-01 2.068633586168289185e-01 -2.758967280387878418e-01 1.729487925767898560e-01 1.217075213789939880e-01 -3.264993131160736084e-01 1.387889087200164795e-01 -1.067254394292831421e-01 -1.682669371366500854e-01 -3.635492920875549316e-02 -2.412880025804042816e-02 2.406997606158256531e-02 -3.014614880084991455e-01 -2.423411607742309570e-01 -2.518352307379245758e-02 2.543292045593261719e-01 1.609262973070144653e-01 -2.773604393005371094e-01 1.633826345205307007e-01 7.445239927619695663e-03 -1.970224082469940186e-01 4.787937738001346588e-03 2.466831952333450317e-01 -4.363580793142318726e-02 1.428163726814091206e-03 -1.706134080886840820e-01 -1.788959652185440063e-01
-1.078873127698898315e-01 -5.834165215492248535e-02 9.110608696937561035e-02 -3.156314790248870850e-01 2.117694616317749023e-01 -6.206504628062248230e-02 -4.062302783131599426e-02 -1.028655320405960083e-01 -4.103582724928855896e-02 -1.429387778043746948e-01 -3.875508159399032593e-02 4.743489027023315430e-01 1.185492277145385742e-01 6.208604201674461365e-03 -1.233864203095436096e-01 1.992646455764770508e-01 -5.634085461497306824e-02 2.240158058702945709e-02 4.638859629631042480e-02 6.408348679542541504e-02 3.158954977989196777e-01 -9.483655542135238647e-02 -8.397614210844039917e-02 3.030181229114532471e-01 3.242659866809844971e-01 -3.742485865950584412e-02 -1.419354826211929321e-01 2.508924007415771484e-01 -1.669332683086395264e-01 2.411530166864395142e-01 6.476565450429916382e-02 -3.173698112368583679e-02
2.202712232246994972e-03 2.260512411594390869e-01 4.493533167988061905e-03 -2.419628798961639404e-01 1.292029917240142822e-01 -2.781299650669097900e-01 4.009281396865844727e-01 2.190016508102416992e-01 8.842903375625610352e-02 1.200192198157310486e-01 1.105182021856307983e-01 9.846214950084686279e-02 1.011135131120681763e-01 1.223644614219665527e-02 -3.603616356849670410e-02 1.712828129529953003e-01 -1.817733398638665676e-03 -2.741777598857879639e-01 -2.585124075412750244e-01 -2.163987793028354645e-02 1.645834892988204956e-01 -1.500203758478164673e-01 7.716366555541753769e-03 -8.670777082443237305e-02 2.852239608764648438e-01 -1.627419143915176392e-01 -2.219552546739578247e-01 2.390621155500411987e-01 3.891271725296974182e-02 4.718618094921112061e-02 -2.393639087677001953e-01 -1.658252924680709839e-01
2.442462444305419922e-01 4.459570348262786865e-02 9.183919429779052734e-02 -1.049563810229301453e-01 -1.068487241864204407e-01 7.800395251251757145e-04 4.253910779953002930e-01 3.500057011842727661e-02 -4.890680685639381409e-02 -1.517870724201202393e-01 -2.653851807117462158e-01 1.954268217086791992e-01 9.819772094488143921e-02 1.113654151558876038e-01 -2.180685698986053467e-01 4.487726837396621704e-02 1.087332963943481445e-01 1.471816301345825195e-01 -3.234694600105285645e-01 1.236184686422348022e-01 5.068023800849914551e-01 2.894297614693641663e-02 5.936874821782112122e-02 -2.722630836069583893e-02 -4.284946992993354797e-02 -1.264544874429702759e-01 1.348900794982910156e-01 8.195057511329650879e-02 1.733371019363403320e-01 1.678041815757751465e-01 -5.164473876357078552e-02 -2.605513110756874084e-02
2.930934354662895203e-02 1.059035137295722961e-01 -1.081206873059272766e-01 -2.730489671230316162e-01 9.629406034946441650e-02 5.481881648302078247e-02 1.941553205251693726e-01 -2.379695922136306763e-01 -1.193122938275337219e-01 -7.995810359716415405e-02 -3.367013931274414062e-01 1.793441921472549438e-02 1.708790287375450134e-02 -3.662078380584716797e-01 -7.235071063041687012e-02 -1.110685318708419800e-01 1.318584382534027100e-01 -2.932196483016014099e-02 -3.316785991191864014e-01 3.663797080516815186e-01 1.638821065425872803e-01 -4.371530935168266296e-02 -7.145451754331588745e-02 1.037051603198051453e-01 1.264953315258026123e-01 1.214893460273742676e-01 -2.156035155057907104e-01 -1.723730564117431641e-01 -2.151260972023010254e-01 1.965951770544052124e-01 3.043961711227893829e-02 9.409216791391372681e-02
-1.921256631612777710e-02 -6.898398697376251221e-02 1.285158395767211914e-01 -3.229028284549713135e-01 1.605945080518722534e-01 7.213912159204483032e-02 3.148915171623229980e-01 2.952474914491176605e-02 -7.832255959510803223e-02 9.652220457792282104e-02 -2.576556205749511719e-01 5.852639675140380859e-02 6.876733154058456421e-02 -2.037161737680435181e-01 -6.575512886047363281e-02 1.848549693822860718e-01 -4.530408084392547607e-01 6.036936864256858826e-02 -1.267682611942291260e-01 -5.522800981998443604e-02 1.686100661754608154e-01 -9.586981683969497681e-02 -1.479325890541076660e-01 2.841243445873260498e-01 2.311651706695556641e-01 -2.045898437500000000e-01 4.525670036673545837e-02 1.412953883409500122e-01 4.292340204119682312e-02 7.649413496255874634e-02 2.763537168502807617e-01 -5.887007340788841248e-02
-3.548942331690341234e-04 1.022258400917053223e-02 3.273829817771911621e-02 -3.649097383022308350e-01 7.443474233150482178e-02 2.795256674289703369e-01 9.521865099668502808e-02 2.010186165571212769e-01 -2.238995879888534546e-01 1.551911234855651855e-01 -1.270773559808731079e-01 6.606911867856979370e-02 -1.369148120284080505e-02 -1.706291735172271729e-01 -3.063587248325347900e-01 -7.575530558824539185e-02 -7.599639147520065308e-02 -9.257272817194461823e-03 8.272136002779006958e-02 -2.518119663000106812e-02 4.177301824092864990e-01 -4.485232010483741760e-02 -2.761451303958892822e-01 5.995786562561988831e-02 2.532831579446792603e-02 -3.147669434547424316e-01 6.969356536865234375e-02 1.564862877130508423e-01 1.350258588790893555e-01 2.753119468688964844e-01 -5.990811809897422791e-02 -1.118341311812400818e-01
-1.783155351877212524e-01 5.970943346619606018e-02 -5.910568684339523315e-02 -7.196764461696147919e-03 -2.279389798641204834e-01 1.783894896507263184e-01 2.235715836286544800e-01 3.100492991507053375e-02 2.410323619842529297e-01 6.766338646411895752e-02 -1.306304186582565308e-01 2.735611200332641602e-01 2.843987643718719482e-01 -4.635955393314361572e-01 -1.077150553464889526e-01 4.564229771494865417e-02 -5.811959132552146912e-02 -3.148890137672424316e-01 -1.741717606782913208e-01 -7.928641140460968018e-02 3.044779300689697266e-01 -1.690089516341686249e-02 -1.389876455068588257e-01 1.495827287435531616e-01 9.366080909967422485e-02 -1.201092600822448730e-01 4.842168092727661133e-02 -1.194647774100303650e-01 -1.882971674203872681e-01 1.119980886578559875e-01 -2.071714587509632111e-02 1.485392637550830841e-02
-5.116331577301025391e-02 -6.832939386367797852e-02 1.746579818427562714e-02 -5.703759565949440002e-02 -6.651452183723449707e-02 -6.344389915466308594e-02 1.689267158508300781e-01 -4.676145035773515701e-03 1.420465409755706787e-01 1.509130746126174927e-01 -2.379943989217281342e-02 1.783473640680313110e-01 4.471017792820930481e-02 1.168831586837768555e-01 -4.774574190378189087e-02 2.071059644222259521e-01 -1.847872138023376465e-02 -4.194613099098205566e-01 2.940600179135799408e-02 2.240784913301467896e-01 6.106719970703125000e-01 -3.837574273347854614e-02 -1.873822957277297974e-01 6.780055910348892212e-02 2.491381168365478516e-01 -1.743487417697906494e-01 1.097054779529571533e-01 5.609530210494995117e-02 -1.966676563024520874e-01 -2.663021348416805267e-02 -7.644413411617279053e-02 1.471081227064132690e-01
-3.496365547180175781e-01 5.197077617049217224e-02 2.116049528121948242e-01 -3.197063505649566650e-01 2.772392928600311279e-01 -4.111121892929077148e-01 3.426791429519653320e-01 -2.297009825706481934e-01 1.842732913792133331e-02 1.243994459509849548e-01 -1.168511137366294861e-01 2.317910343408584595e-01 -1.453246176242828369e-01 -1.480662822723388672e-01 -4.423696175217628479e-02 7.626597769558429718e-03 1.200012490153312683e-02 7.215313613414764404e-02 -4.944150894880294800e-02 1.486488580703735352e-01 1.633446961641311646e-01 -1.037526223808526993e-02 -1.037420555949211121e-01 -2.033930830657482147e-02 2.954014576971530914e-02 -1.435650289058685303e-01 -2.405572533607482910e-01 9.099609404802322388e-02 3.698749840259552002e-02 7.458985596895217896e-02 -1.337862610816955566e-01 -5.852938443422317505e-02
2.409505844116210938e-01 2.340968549251556396e-01 -9.579177200794219971e-02 -3.844931125640869141e-01 1.508784145116806030e-01 -2.363666892051696777e-01 2.737321257591247559e-01 -1.869038194417953491e-01 -1.120593585073947906e-02 -3.859094530344009399e-02 -3.713135421276092529e-01 2.712178416550159454e-02 1.489849574863910675e-02 -1.113217249512672424e-01 -8.891102671623229980e-02 -2.796478755772113800e-02 -1.084522623568773270e-02 -1.094571501016616821e-01 -6.198259815573692322e-02 6.879374384880065918e-02 1.515538990497589111e-01 -2.056902796030044556e-01 -9.194945916533470154e-03 -1.734162122011184692e-01 2.521819435060024261e-02 -6.029890850186347961e-02 6.724608689546585083e-02 1.072555482387542725e-01 1.502366364002227783e-01 -3.435399616137146950e-03 -1.821767091751098633e-01 -4.335115551948547363e-01
1.332115083932876587e-01 -5.563477426767349243e-02 -7.838631421327590942e-02 -3.384576141834259033e-01 1.661254167556762695e-01 -1.814102083444595337e-01 2.603027820587158203e-01 -9.694489091634750366e-02 -4.423642158508300781e-02 1.180563047528266907e-01 -1.891421824693679810e-01 1.578896641731262207e-01 1.579353064298629761e-01 -1.503042876720428467e-01 -3.394487127661705017e-02 5.654393136501312256e-02 1.078071445226669312e-01 -2.065203189849853516e-01 -1.452430486679077148e-01 -4.530178755521774292e-02 2.650392949581146240e-01 -1.846384704113006592e-01 8.920564502477645874e-02 -2.210703641176223755e-01 7.101079076528549194e-02 -2.199264764785766602e-01 -4.351012408733367920e-02 -5.167440511286258698e-03 1.343976408243179321e-01 2.629397436976432800e-02 -2.434321939945220947e-01 -4.694515764713287354e-01
-5.553161501884460449e-01 -1.377359926700592041e-01 9.894885867834091187e-02 -2.426060438156127930e-01 2.971797995269298553e-02 1.330592185258865356e-01 1.349907517433166504e-01 -2.851306498050689697e-01 -8.440436422824859619e-02 1.900598593056201935e-02 -1.035541668534278870e-02 -6.885630637407302856e-02 -9.693942964076995850e-02 -8.121835999190807343e-03 -2.306346297264099121e-01 1.263003796339035034e-01 -2.641999348998069763e-02 9.658797644078731537e-03 -3.262875676155090332e-01 -8.828621357679367065e-02 -5.348122492432594299e-02 -2.729791700839996338e-01 -6.368701159954071045e-02 -4.139648377895355225e-02 1.963922083377838135e-01 -1.468301713466644287e-01 -2.549859136343002319e-02 -6.429758667945861816e-02 -1.864895522594451904e-01 2.527245879173278809e-01 -5.386459082365036011e-02 -1.740502417087554932e-01
-3.861926123499870300e-02 2.289764210581779480e-02 1.128833368420600891e-01 -4.092242717742919922e-01 -1.408411562442779541e-01 8.303039707243442535e-03 3.200466334819793701e-01 -8.649277687072753906e-02 4.987709969282150269e-02 3.922751639038324356e-03 -2.141094654798507690e-01 -1.806608401238918304e-02 -3.109880089759826660e-01 -1.275082975625991821e-01 -1.263220608234405518e-01 1.881486922502517700e-01 1.445344686508178711e-01 6.562160700559616089e-02 -3.666008710861206055e-01 1.884822547435760498e-01 1.720818430185317993e-01 -1.765886545181274414e-01 2.530883299186825752e-03 -1.090195551514625549e-01 2.587073445320129395e-01 -7.800605613738298416e-03 -1.200717762112617493e-01 1.795885860919952393e-01 1.902337819337844849e-01 -1.071657612919807434e-01 -2.081632316112518311e-01 4.989047721028327942e-02
-3.973667919635772705e-01 1.110779345035552979e-01 3.139314353466033936e-01 -6.458256393671035767e-02 -4.254303500056266785e-02 1.139849200844764709e-01 2.213487625122070312e-01 -2.778669893741607666e-01 9.493490308523178101e-02 -1.805563271045684814e-01 1.185907125473022461e-01 2.169506251811981201e-01 2.138733565807342529e-01 8.202395588159561157e-02 1.341465115547180176e-01 1.873324364423751831e-01 4.146941751241683960e-02 -7.451768219470977783e-02 -1.071812808513641357e-01 6.542954593896865845e-02 2.962697446346282959e-01 -8.375243842601776123e-02 2.851295750588178635e-03 1.725541502237319946e-01 -3.680286929011344910e-02 -2.883770763874053955e-01 -9.965047240257263184e-03 6.090871989727020264e-02 -2.180456668138504028e-01 7.216568291187286377e-02 2.518813312053680420e-01 -1.599721908569335938e-01
-1.133829727768898010e-01 -3.001650273799896240e-01 1.711917817592620850e-01 2.761045470833778381e-02 -1.862460672855377197e-01 -4.419692605733871460e-02 2.589421868324279785e-01 -2.763232290744781494e-01 1.212762743234634399e-01 -7.497639209032058716e-02 -6.287829577922821045e-02 4.175633937120437622e-02 6.839707493782043457e-02 7.316404581069946289e-02 -6.889147311449050903e-02 3.532184660434722900e-02 -2.706369757652282715e-01 2.330003306269645691e-03 -4.681412279605865479e-01 1.823790818452835083e-01 3.313704431056976318e-01 -2.414409816265106201e-01 -1.748944818973541260e-01 -4.579351097345352173e-02 -1.302418410778045654e-01 -1.827309131622314453e-01 -7.925307750701904297e-02 1.177086085081100464e-01 -9.984162636101245880e-03 1.843906491994857788e-01 1.083610653877258301e-01 -4.575080424547195435e-02
-2.229595780372619629e-01 -2.698039710521697998e-01 -3.252912312746047974e-02 -2.077926546335220337e-01 -2.086598426103591919e-02 -2.616346180438995361e-01 2.497889697551727295e-01 -2.793457806110382080e-01 -4.311026036739349365e-01 -3.056627139449119568e-02 -1.261109709739685059e-01 1.054006814956665039e-01 8.454886078834533691e-02 7.815641164779663086e-02 -7.892625778913497925e-02 1.155718043446540833e-01 2.243600040674209595e-02 1.920592933893203735e-01 -1.574409902095794678e-01 -1.051601245999336243e-01 3.552726209163665771e-01 6.698775291442871094e-02 -8.998510986566543579e-02 1.946980655193328857e-01 6.699029356241226196e-02 9.538223594427108765e-02 -1.689488142728805542e-01 -2.513243071734905243e-02 1.689592152833938599e-01 3.345671668648719788e-02 1.894156038761138916e-01 -1.380193680524826050e-01
-2.248757481575012207e-01 3.624636530876159668e-01 -3.058400377631187439e-02 -2.966000735759735107e-01 1.340524107217788696e-01 -2.850426137447357178e-01 2.339245527982711792e-01 -1.001274958252906799e-01 8.815817534923553467e-02 9.291714429855346680e-02 -1.070556864142417908e-01 2.663866579532623291e-01 1.871588267385959625e-02 -3.087480925023555756e-02 -2.035304531455039978e-02 1.789247989654541016e-02 -2.060091197490692139e-01 -1.366305351257324219e-01 -1.894564330577850342e-01 1.136805117130279541e-01 2.047300189733505249e-01 -1.399591118097305298e-01 -1.004077047109603882e-01 1.488241273909807205e-02 1.015767827630043030e-01 -2.880452275276184082e-01 -1.389732211828231812e-01 -1.236681360751390457e-02 1.082078441977500916e-01 3.716711997985839844e-01 1.264403909444808960e-01 6.318020075559616089e-02
8.569224178791046143e-02 -6.941368430852890015e-02 1.499350368976593018e-01 -1.452373117208480835e-01 -2.293921560049057007e-01 1.512464229017496109e-02 1.655427217483520508e-01 1.916134208440780640e-01 -4.505480825901031494e-02 -3.021375462412834167e-02 7.960025221109390259e-03 3.151591718196868896e-01 3.596856296062469482e-01 -3.744961321353912354e-02 4.744619596749544144e-03 3.844932317733764648e-01 2.179440855979919434e-01 -5.027562752366065979e-02 -5.670770257711410522e-02 9.545392543077468872e-02 5.121661424636840820e-01 -2.049112319946289062e-01 -1.340791285037994385e-01 -3.981525078415870667e-02 6.581471860408782959e-02 4.831570014357566833e-02 -2.471159771084785461e-02 1.808163672685623169e-01 5.522947758436203003e-02 3.841354278847575188e-03 6.704185158014297485e-02 -1.121554598212242126e-01
3.894101828336715698e-02 -6.016018614172935486e-02 -8.042540401220321655e-02 -3.418547213077545166e-01 -7.616710662841796875e-02 -1.326589286327362061e-01 3.045565485954284668e-01 1.132638528943061829e-01 2.688241899013519287e-01 2.752426862716674805e-01 -7.528568059206008911e-02 2.160516679286956787e-01 -1.181740686297416687e-01 2.669542133808135986e-01 -1.808238625526428223e-01 -2.308917604386806488e-02 -3.370943292975425720e-02 -1.787919104099273682e-01 -2.573021054267883301e-01 -1.281129270792007446e-01 2.961259186267852783e-01 -2.674851417541503906e-01 3.436688706278800964e-02 1.094895973801612854e-01 2.222164869308471680e-01 2.514135092496871948e-02 -3.253526240587234497e-02 -4.002056643366813660e-02 -7.551901042461395264e-02 1.698825508356094360e-01 6.065289024263620377e-03 -2.198100835084915161e-01
-2.178445458412170410e-01 1.614879369735717773e-01 1.667785495519638062e-01 -2.599238157272338867e-01 -2.501863837242126465e-01 -4.631408303976058960e-02 -2.292531915009021759e-02 1.881667040288448334e-02 -2.623311281204223633e-01 -6.047680974006652832e-02 2.561353612691164017e-03 -1.539849787950515747e-01 1.228755116462707520e-01 -1.479288190603256226e-01 -2.240848392248153687e-01 1.021022349596023560e-01 -5.646141711622476578e-03 -4.081135094165802002e-01 -3.045594692230224609e-01 1.239996328949928284e-01 2.798112630844116211e-01 1.597636961378157139e-03 -8.170425891876220703e-02 4.140577092766761780e-02 -8.650817722082138062e-02 -1.891397386789321899e-01 -1.642428785562515259e-01 1.969415396451950073e-01 -2.339839935302734375e-01 1.167536061257123947e-02 -1.593828499317169189e-01 -1.447200924158096313e-01
-2.920146286487579346e-01 6.696296855807304382e-03 2.743498384952545166e-01 -2.486904710531234741e-01 8.134378492832183838e-02 7.330164313316345215e-02 2.367062121629714966e-01 -1.260948479175567627e-01 1.512883007526397705e-01 -2.485798746347427368e-01 -2.201631963253021240e-01 3.755252063274383545e-02 -1.690747588872909546e-01 7.762248069047927856e-02 -1.245260536670684814e-01 1.466612070798873901e-01 -7.556429505348205566e-02 -6.364921480417251587e-02 -1.282151192426681519e-01 3.242173492908477783e-01 2.754187397658824921e-02 -8.473762869834899902e-02 4.198717698454856873e-02 4.263731464743614197e-02 -1.084070280194282532e-01 -2.466164976358413696e-01 -1.193168610334396362e-01 -8.150414377450942993e-02 -2.570114135742187500e-01 3.846214413642883301e-01 4.667000100016593933e-02 -1.870921850204467773e-01
-1.073309630155563354e-01 -8.488736301660537720e-02 7.207587361335754395e-02 -2.627973854541778564e-01 9.509950876235961914e-02 1.671539247035980225e-01 2.455895543098449707e-01 -4.643047694116830826e-03 -2.368021160364151001e-01 1.570042371749877930e-01 -2.246870547533035278e-01 1.538679450750350952e-01 -1.688833683729171753e-01 -3.406714498996734619e-01 -1.818213611841201782e-01 4.386204481124877930e-02 -1.509543061256408691e-01 5.040443316102027893e-02 -7.953400164842605591e-02 -1.749103814363479614e-01 3.056773841381072998e-01 1.031766310334205627e-01 -2.495744675397872925e-01 2.869886159896850586e-01 2.946304082870483398e-01 1.348705589771270752e-01 1.552792266011238098e-02 6.065582856535911560e-02 -1.406435668468475342e-01 8.965209126472473145e-02 1.090287342667579651e-01 -1.250851154327392578e-01
-1.455545127391815186e-01 9.148799628019332886e-02 2.993342094123363495e-02 -7.622818648815155029e-02 9.833801537752151489e-02 1.085872054100036621e-01 3.759637475013732910e-01 2.266838401556015015e-02 -8.256004750728607178e-02 -3.806600868701934814e-01 -3.834098577499389648e-01 7.329280674457550049e-02 1.583174616098403931e-01 5.071936547756195068e-02 -1.169601082801818848e-01 9.103979170322418213e-02 1.281961500644683838e-01 -1.217868700623512268e-01 2.060220576822757721e-02 2.752835117280483246e-02 1.358140408992767334e-01 1.364705115556716919e-01 8.984681218862533569e-02 2.821568585932254791e-02 4.317618906497955322e-02 -2.475980818271636963e-01 -1.065866425633430481e-01 1.021182835102081299e-01 -1.554239988327026367e-01 2.345725744962692261e-01 3.562913239002227783e-01 -2.779311835765838623e-01
1.206017211079597473e-01 -2.072115689516067505e-01 2.298629432916641235e-01 -6.269839406013488770e-02 4.956972226500511169e-02 1.773868687450885773e-02 3.775694072246551514e-01 -6.340920180082321167e-02 -3.416855260729789734e-02 -8.859564363956451416e-02 -2.326392382383346558e-01 -5.536776036024093628e-02 9.808816015720367432e-03 1.028468906879425049e-01 -2.126106172800064087e-01 -7.967322319746017456e-02 5.183236300945281982e-02 -7.205811142921447754e-02 -3.061060607433319092e-01 7.855125516653060913e-02 4.566593468189239502e-01 9.341163933277130127e-02 1.653743088245391846e-01 -4.465112462639808655e-02 -1.334825754165649414e-01 -1.574066281318664551e-01 1.737612932920455933e-01 2.071911245584487915e-01 1.311746239662170410e-01 3.418551981449127197e-01 -6.186764687299728394e-02 -4.787215730175375938e-04
2.266046255826950073e-01 -6.916481256484985352e-02 -8.952624350786209106e-02 -3.406635820865631104e-01 -4.390712082386016846e-02 -2.694498300552368164e-01 3.001272380352020264e-01 -2.765275239944458008e-01 1.594570279121398926e-01 -1.677056849002838135e-01 2.354153804481029510e-02 2.234154939651489258e-01 1.974957808852195740e-02 1.510274410247802734e-01 -2.832565009593963623e-01 -5.880866944789886475e-02 -2.300511859357357025e-02 -1.167083010077476501e-01 4.531915299594402313e-03 -1.023186277598142624e-02 2.677993774414062500e-01 -2.976093590259552002e-01 5.816400423645973206e-02 1.211631745100021362e-01 1.093295961618423462e-01 8.433859795331954956e-02 4.113921523094177246e-02 3.558816388249397278e-02 -5.938356369733810425e-02 1.888640075922012329e-01 -2.849709391593933105e-01 -1.809875220060348511e-01
-2.550441324710845947e-01 3.304361924529075623e-02 9.772661328315734863e-02 -1.570867002010345459e-02 8.485499769449234009e-02 3.460734337568283081e-02 3.661448359489440918e-01 1.891856081783771515e-02 -1.559266597032546997e-01 -8.520131558179855347e-02 -2.734554409980773926e-01 5.225493013858795166e-02 1.030510067939758301e-01 -3.161090314388275146e-01 8.622512221336364746e-02 4.757620394229888916e-02 2.819790542125701904e-01 1.889216899871826172e-02 1.040841341018676758e-01 5.437534675002098083e-02 3.764216005802154541e-01 1.335033178329467773e-01 4.212841391563415527e-02 4.768440872430801392e-02 6.006749346852302551e-02 -2.723686099052429199e-01 -1.817774623632431030e-01 1.106775477528572083e-01 6.491211056709289551e-02 3.765808343887329102e-01 1.557661294937133789e-01 -3.636425733566284180e-02
-2.210202068090438843e-01 -2.747599780559539795e-01 -1.138182729482650757e-02 -1.565640419721603394e-01 -1.964003592729568481e-01 -1.576248705387115479e-01 1.619721353054046631e-01 8.403038978576660156e-02 3.235810250043869019e-02 -7.987838983535766602e-02 -1.703550368547439575e-01 2.204745560884475708e-01 -3.407889977097511292e-02 -8.788467198610305786e-02 -8.106505125761032104e-02 1.588613837957382202e-01 1.843745708465576172e-01 -1.871480941772460938e-01 -2.121934741735458374e-01 4.984105005860328674e-02 -5.018330365419387817e-02 -5.036885142326354980e-01 -1.590171754360198975e-01 1.542984992265701294e-01 2.704197466373443604e-01 -4.887071996927261353e-02 9.139096736907958984e-02 1.090402230620384216e-01 -1.359472330659627914e-02 1.298151351511478424e-02 -6.472899764776229858e-02 -3.261983692646026611e-01
-4.386674612760543823e-02 2.026787549257278442e-01 -1.219273661263287067e-03 7.604800630360841751e-03 -6.475788354873657227e-02 -8.118742704391479492e-02 4.202212989330291748e-01 1.406570822000503540e-01 1.557351946830749512e-01 -1.334597468376159668e-01 -2.183545082807540894e-01 1.924705803394317627e-01 7.197094708681106567e-02 -8.412664383649826050e-02 -2.401619255542755127e-01 -2.384991198778152466e-01 3.015893278643488884e-03 -4.601686075329780579e-02 -3.426234722137451172e-01 4.642029479146003723e-02 1.913994103670120239e-01 7.778704166412353516e-02 -2.694053351879119873e-01 2.111830413341522217e-01 9.006907232105731964e-03 -6.440393626689910889e-02 -2.595857083797454834e-01 8.130017668008804321e-02 1.215436682105064392e-01 1.628000140190124512e-01 -2.995294928550720215e-01 -7.365224510431289673e-02
-2.071122229099273682e-01 1.132409945130348206e-01 -1.030043736100196838e-01 -7.001366466283798218e-02 1.166331097483634949e-01 2.106632664799690247e-02 3.940127193927764893e-01 1.002405583858489990e-02 6.455463171005249023e-02 8.144347369670867920e-02 -3.526687324047088623e-01 1.810166686773300171e-01 1.495446264743804932e-01 -1.428923606872558594e-01 -1.442501097917556763e-01 3.991046920418739319e-02 8.050958812236785889e-02 -2.932595610618591309e-01 -2.310732603073120117e-01 -1.442492008209228516e-01 2.936917841434478760e-01 3.401196897029876709e-01 4.373859614133834839e-02 2.138242870569229126e-01 5.181871727108955383e-02 3.854504227638244629e-02 -5.275841429829597473e-02 1.575387865304946899e-01 -2.038870751857757568e-02 1.876197382807731628e-02 -1.163345202803611755e-01 2.528244256973266602e-01
6.656265258789062500e-02 -2.514286935329437256e-01 3.672678768634796143e-02 -4.194265902042388916e-01 -1.758849807083606720e-02 -7.769362535327672958e-03 1.269534081220626831e-01 -2.502364516258239746e-01 6.811735033988952637e-02 7.734783738851547241e-02 1.493091136217117310e-01 -7.623615860939025879e-02 9.637057036161422729e-02 -2.408963590860366821e-01 -9.272647649049758911e-02 -9.683642536401748657e-02 5.619030818343162537e-02 -1.955057233572006226e-01 -3.994378745555877686e-01 -2.831336297094821930e-02 2.386623769998550415e-01 -4.124428611248731613e-03 -9.652289003133773804e-02 -1.836828142404556274e-01 9.971053898334503174e-02 -3.186665177345275879e-01 2.084107138216495514e-02 4.906476661562919617e-02 -5.527730658650398254e-02 8.749776333570480347e-02 -8.309572003781795502e-03 -3.536678254604339600e-01
-2.129878615960478783e-03 1.809074282646179199e-01 2.348682135343551636e-01 -1.346058994531631470e-01 -1.447085142135620117e-01 -5.572468787431716919e-02 2.557972073554992676e-01 -1.177987549453973770e-02 2.056626379489898682e-01 6.442337483167648315e-02 -1.988137364387512207e-01 6.404861062765121460e-02 2.552565336227416992e-01 -3.273713886737823486e-01 -3.487748652696609497e-02 -2.366909831762313843e-01 -4.870301485061645508e-02 -4.020582437515258789e-01 1.108071114867925644e-02 1.630740016698837280e-01 3.923541605472564697e-01 1.213364675641059875e-01 -2.530652843415737152e-02 1.697018593549728394e-01 1.445267815142869949e-02 -1.200424730777740479e-01 1.971331685781478882e-01 -1.260761320590972900e-01 -6.206513568758964539e-02 1.384267359972000122e-01 4.282955452799797058e-02 4.073577001690864563e-02
-1.122966855764389038e-01 9.518489241600036621e-02 -9.187769144773483276e-02 -3.681937158107757568e-01 -2.204268872737884521e-01 -1.724484860897064209e-01 4.235286712646484375e-01 -9.502167999744415283e-02 1.284511983394622803e-01 -1.236442625522613525e-01 -3.919391632080078125e-01 2.712563574314117432e-01 -4.976286739110946655e-02 -1.471569389104843140e-01 -7.983129471540451050e-02 1.016170680522918701e-01 -2.499416917562484741e-01 -3.147563040256500244e-01 1.943601481616497040e-02 7.901995629072189331e-02 3.927047923207283020e-02 -1.299489140510559082e-01 1.692170463502407074e-02 -8.319189399480819702e-02 -2.656850777566432953e-02 -8.400335162878036499e-02 -7.457734085619449615e-03 4.707934334874153137e-02 2.528929151594638824e-02 -1.496406197547912598e-01 -2.022278755903244019e-01 3.404219169169664383e-03
-2.601913213729858398e-01 -4.547123983502388000e-02 -6.428427994251251221e-02 -6.681367009878158569e-02 2.282610386610031128e-01 1.748446077108383179e-01 4.061139822006225586e-01 -2.975511830300092697e-03 -4.987158626317977905e-02 -1.462779790163040161e-01 -1.610118001699447632e-01 1.585850268602371216e-01 1.677810847759246826e-01 -2.157671451568603516e-01 8.025137335062026978e-02 2.248467653989791870e-01 3.476831912994384766e-01 -3.939883038401603699e-02 -2.979864738881587982e-02 -7.467082142829895020e-02 4.032800495624542236e-01 1.794355362653732300e-01 -8.731032721698284149e-03 1.960913650691509247e-03 -1.068759709596633911e-01 -1.748030632734298706e-01 -7.483334094285964966e-02 -3.181024268269538879e-02 -6.809882074594497681e-02 2.538631558418273926e-01 1.586625874042510986e-01 -2.654183469712734222e-02
1.063854321837425232e-01 -1.127780675888061523e-01 2.075772434473037720e-01 -1.985826045274734497e-01 -7.534671574831008911e-02 3.133700462058186531e-03 2.317412793636322021e-01 -1.529495418071746826e-01 6.163192167878150940e-02 -5.931166931986808777e-02 -1.471841931343078613e-01 7.971354760229587555e-03 -1.743234246969223022e-01 -1.695412397384643555e-02 -1.633693575859069824e-01 -9.836591035127639771e-02 -1.061850227415561676e-02 3.096300363540649414e-02 -2.524884641170501709e-01 1.952488124370574951e-01 4.302375316619873047e-01 -1.139269694685935974e-01 -1.926863379776477814e-02 -1.190886944532394409e-01 -3.351037800312042236e-01 -2.916924357414245605e-01 1.996082514524459839e-01 2.419366687536239624e-01 -5.761592090129852295e-02 3.009097576141357422e-01 -9.612762182950973511e-02 -1.127265393733978271e-02
2.262113690376281738e-01 -1.104749664664268494e-01 -1.566290259361267090e-01 -1.837324500083923340e-01 -8.652190119028091431e-02 -2.556546330451965332e-01 5.150309801101684570e-01 -1.523766387253999710e-02 1.599732637405395508e-01 3.239394724369049072e-02 -4.066190123558044434e-01 -1.293828636407852173e-01 -3.362568328157067299e-03 -5.185025557875633240e-02 -2.131257355213165283e-01 -1.878069192171096802e-01 -7.423008233308792114e-02 -1.172757595777511597e-01 -6.939809024333953857e-02 4.783986881375312805e-02 1.297986358404159546e-01 -3.149913549423217773e-01 -5.698600411415100098e-02 -1.518134474754333496e-01 9.501382708549499512e-02 -1.408845335245132446e-01 5.356758832931518555e-02 1.163764819502830505e-01 -7.726687937974929810e-02 1.324545741081237793e-01 8.909440040588378906e-02 -4.912884533405303955e-02
8.916947245597839355e-02 1.465609073638916016e-01 -1.914804577827453613e-01 -1.334885656833648682e-01 1.299660950899124146e-01 -1.616038233041763306e-01 3.872223496437072754e-01 -1.300090998411178589e-01 -7.504677772521972656e-02 -1.368742883205413818e-01 -3.090041875839233398e-01 2.054500132799148560e-01 -8.646007627248764038e-02 -1.223631054162979126e-01 4.448234103620052338e-03 8.705894649028778076e-02 -8.597701042890548706e-02 -2.783543802797794342e-02 -1.258582323789596558e-01 -6.881121546030044556e-02 2.266058921813964844e-01 -4.619376063346862793e-01 -1.611388176679611206e-01 1.193550080060958862e-01 1.111295670270919800e-01 1.347041223198175430e-02 -1.943268626928329468e-01 1.745331883430480957e-01 -2.653292417526245117e-01 4.205152019858360291e-02 1.656812578439712524e-01 7.937442511320114136e-03
-9.885706938803195953e-03 -5.693576112389564514e-02 6.728161871433258057e-02 -1.345027387142181396e-01 1.209483295679092407e-01 -2.982227802276611328e-01 2.543704211711883545e-01 1.371510773897171021e-01 8.312927186489105225e-02 4.436627030372619629e-02 -1.195370703935623169e-01 3.911046385765075684e-01 -3.178127482533454895e-02 9.401115775108337402e-02 -1.894373744726181030e-01 2.246743887662887573e-01 1.318764537572860718e-01 -2.590841948986053467e-01 1.859943568706512451e-02 1.774360537528991699e-01 4.115087091922760010e-01 4.611084610223770142e-02 2.009905502200126648e-02 1.766965091228485107e-01 3.168244361877441406e-01 -8.771339803934097290e-02 -1.834708750247955322e-01 6.991583108901977539e-02 -8.232101052999496460e-02 -3.138067200779914856e-02 1.629575639963150024e-01 1.193481311202049255e-01
4.493685066699981689e-02 1.884809434413909912e-01 6.261968612670898438e-02 -2.988547980785369873e-01 -1.632656157016754150e-01 1.459559947252273560e-01 -9.681575745344161987e-02 -8.960001170635223389e-02 -2.215978875756263733e-02 -1.922395452857017517e-02 -3.196165561676025391e-01 5.832331627607345581e-02 5.705100297927856445e-02 -1.309565305709838867e-01 -3.195749819278717041e-01 1.059278696775436401e-01 -3.431045264005661011e-02 -4.392294287681579590e-01 -3.655673563480377197e-01 1.664368659257888794e-01 8.658976107835769653e-02 -2.277293801307678223e-01 1.078777834773063660e-01 1.233947053551673889e-01 1.379895210266113281e-01 1.396346371620893478e-02 -3.569680079817771912e-02 -6.942106783390045166e-02 -1.131986603140830994e-01 1.892535388469696045e-01 -7.533919997513294220e-03 -2.191109359264373779e-01
-3.769954144954681396e-01 2.389636784791946411e-01 -4.040602594614028931e-02 -4.373961687088012695e-01 -2.641067206859588623e-01 -2.160881012678146362e-01 2.883497178554534912e-01 -2.058084607124328613e-01 -3.562867641448974609e-02 -5.128584429621696472e-02 1.551491916179656982e-01 8.144528418779373169e-02 6.260555982589721680e-02 -6.707177311182022095e-02 -3.211247324943542480e-01 1.587233506143093109e-02 6.157464813441038132e-03 6.471461802721023560e-02 8.685187250375747681e-02 -9.800633043050765991e-02 2.436955422163009644e-01 5.755308642983436584e-02 -7.850766927003860474e-02 7.260821014642715454e-02 -1.200470328330993652e-01 3.072807751595973969e-02 -1.163086369633674622e-01 -3.545878082513809204e-02 -2.181980907917022705e-01 1.103885471820831299e-01 1.762559860944747925e-01 -5.446040630340576172e-02
4.262150079011917114e-02 -2.752892971038818359e-01 -2.357182651758193970e-02 -2.883646190166473389e-01 3.497147560119628906e-02 -3.116977214813232422e-01 8.865318447351455688e-02 -1.729824692010879517e-01 1.941067725419998169e-01 -6.758986413478851318e-02 -1.279550194740295410e-01 2.126110047101974487e-01 -8.088366687297821045e-02 7.977627217769622803e-02 -1.569237560033798218e-01 2.742537260055541992e-01 -6.308005750179290771e-02 -3.210597038269042969e-01 1.588509827852249146e-01 -5.796693265438079834e-02 4.360574781894683838e-01 -5.464273318648338318e-02 -5.831562727689743042e-02 1.112671494483947754e-01 2.585768699645996094e-01 9.047581255435943604e-02 -5.268047749996185303e-02 2.855958603322505951e-02 -1.455551534891128540e-01 8.937795460224151611e-02 -1.787167936563491821e-01 -4.052150622010231018e-02
-2.030071429908275604e-02 -9.232036024332046509e-02 4.830572381615638733e-02 -4.543960690498352051e-01 -2.308780252933502197e-01 2.797766923904418945e-01 2.217800170183181763e-01 -2.689921855926513672e-01 5.181861668825149536e-02 6.907369196414947510e-02 1.818648576736450195e-01 1.919807195663452148e-01 -4.582093656063079834e-02 -1.606956310570240021e-02 4.530134797096252441e-02 2.300061136484146118e-01 -1.759190857410430908e-02 -3.857892751693725586e-01 -1.451645195484161377e-01 9.905970841646194458e-02 2.125422656536102295e-01 -1.785984784364700317e-01 -3.614467382431030273e-02 1.031916439533233643e-01 -6.645585596561431885e-02 9.031749516725540161e-02 5.984621588140726089e-03 2.038277089595794678e-01 6.071397569030523300e-03 -1.329977530986070633e-02 2.615530490875244141e-01 5.097243189811706543e-02
-3.704590722918510437e-02 -1.287948191165924072e-01 1.913880705833435059e-01 -2.038410902023315430e-01 2.444379329681396484e-01 -1.037529557943344116e-01 -1.750184409320354462e-02 -7.420971989631652832e-02 -4.123603552579879761e-02 -1.549785137176513672e-01 3.168231248855590820e-02 4.844331741333007812e-01 -1.113717555999755859e-01 -2.069077938795089722e-01 -1.724624931812286377e-01 -1.942269131541252136e-02 7.064049690961837769e-02 -3.216705098748207092e-02 1.743213273584842682e-02 4.750458151102066040e-02 3.582175374031066895e-01 -1.385236084461212158e-01 8.747779577970504761e-02 2.284555584192276001e-01 2.370658069849014282e-01 -4.019834473729133606e-02 -1.189158707857131958e-01 1.793252229690551758e-01 -1.033293083310127258e-01 2.411811202764511108e-01 2.732406258583068848e-01 -1.312979012727737427e-01
2.673212066292762756e-02 -7.634320855140686035e-02 1.725410073995590210e-01 -2.303974181413650513e-01 -1.707870364189147949e-01 -7.196681946516036987e-02 4.098942279815673828e-01 -4.183298721909523010e-02 -7.318942993879318237e-02 7.132938504219055176e-02 -1.425708234310150146e-01 7.883488386869430542e-02 5.114237070083618164e-01 -5.937526002526283264e-02 2.084566652774810791e-01 -1.327730566263198853e-01 1.288746893405914307e-01 -1.440698206424713135e-01 -1.108614057302474976e-01 1.493060439825057983e-01 2.166105620563030243e-02 -9.768816828727722168e-02 -1.634078472852706909e-01 1.411415785551071167e-01 2.050746083259582520e-01 -7.139950990676879883e-02 2.222081124782562256e-01 1.744691431522369385e-01 -5.679309740662574768e-02 9.813307970762252808e-02 5.808157846331596375e-02 -2.675137519836425781e-01
-4.815687984228134155e-02 -9.892367571592330933e-02 -1.962714456021785736e-02 -3.154045045375823975e-01 -9.196221083402633667e-02 -1.651111803948879242e-02 1.229442954063415527e-01 -2.035040557384490967e-01 8.945300243794918060e-03 5.548296961933374405e-03 1.204926222562789917e-01 -5.974072031676769257e-03 8.415903151035308838e-02 -3.535171449184417725e-01 1.093665417283773422e-02 -9.454275667667388916e-02 -9.294392913579940796e-02 -2.879944741725921631e-01 -4.584521949291229248e-01 1.343933790922164917e-01 2.401396334171295166e-01 -1.074065789580345154e-01 -1.916147917509078979e-01 -9.582809358835220337e-02 2.427682513371109962e-03 -1.612057685852050781e-01 1.544817388057708740e-01 4.818235710263252258e-02 -2.316145300865173340e-01 4.593788459897041321e-02 1.203283900395035744e-03 -3.523249030113220215e-01
-2.296574711799621582e-01 -7.741708308458328247e-02 -2.183501124382019043e-01 -2.477813512086868286e-01 1.898393332958221436e-01 2.317292243242263794e-01 1.757288724184036255e-01 1.185951158404350281e-01 6.220675632357597351e-02 8.282417058944702148e-02 -1.371277868747711182e-01 7.274852693080902100e-02 2.692239284515380859e-01 -3.265312314033508301e-02 1.506865024566650391e-01 -1.878006309270858765e-01 6.393847614526748657e-02 -1.323594301939010620e-01 -2.794826924800872803e-01 3.303105831146240234e-01 2.316523641347885132e-01 9.572555124759674072e-02 -1.608989089727401733e-01 1.517163366079330444e-01 3.234631121158599854e-01 -2.161763906478881836e-01 -1.559062451124191284e-01 8.908489719033241272e-03 -1.510342657566070557e-01 -1.399735640734434128e-02 -6.185481697320938110e-02 -8.957800269126892090e-02
-1.918933242559432983e-01 -8.143410831689834595e-02 -7.794281840324401855e-02 -2.652057707309722900e-01 -1.425251811742782593e-01 -3.756169602274894714e-02 1.127957701683044434e-01 -2.979299128055572510e-01 -8.338961750268936157e-02 -2.976465038955211639e-02 -2.096635997295379639e-01 -1.982136815786361694e-01 4.295464605093002319e-02 -2.065763771533966064e-01 4.403434693813323975e-02 1.769432574510574341e-01 2.107928544282913208e-01 -4.671974182128906250e-01 -3.449830710887908936e-01 2.046690881252288818e-02 1.557647734880447388e-01 1.195169426500797272e-02 -3.722688928246498108e-02 1.499920189380645752e-01 -1.108109354972839355e-01 -9.024114161729812622e-02 2.700906712561845779e-03 4.650792106986045837e-03 -2.890485525131225586e-01 1.299468278884887695e-01 -1.784957349300384521e-01 6.997960805892944336e-02
1.621359586715698242e-01 9.305961430072784424e-02 1.069434210658073425e-01 -2.478592991828918457e-01 -1.340126544237136841e-01 -1.098070293664932251e-01 2.064424604177474976e-01 -1.256684958934783936e-01 -9.070952236652374268e-02 9.434269368648529053e-02 5.206389818340539932e-03 -6.442820304073393345e-04 9.580585360527038574e-02 3.752055391669273376e-02 -4.256689846515655518e-01 -1.484036892652511597e-01 2.105869352817535400e-01 -1.283163726329803467e-01 -3.189964964985847473e-02 -6.887789070606231689e-02 1.583955287933349609e-01 -2.220159918069839478e-01 1.513811498880386353e-01 1.606947481632232666e-01 -9.970524162054061890e-02 -3.318009674549102783e-01 1.875832676887512207e-01 3.334569633007049561e-01 4.780514910817146301e-02 2.814576029777526855e-01 -4.291906580328941345e-02 -1.825906485319137573e-01
-1.897282898426055908e-02 -6.966378539800643921e-02 1.721823960542678833e-01 -1.099518910050392151e-01 -1.414024233818054199e-01 -1.079290546476840973e-02 3.248941600322723389e-01 1.215545162558555603e-01 -1.030139550566673279e-01 2.093014717102050781e-01 -2.137757465243339539e-02 1.289511620998382568e-01 4.826229065656661987e-02 1.582634001970291138e-01 -3.967089653015136719e-01 1.472935080528259277e-01 2.171159088611602783e-01 -3.692805767059326172e-01 1.078376360237598419e-02 1.036833599209785461e-01 1.537271589040756226e-01 -3.568412037566304207e-03 8.765672147274017334e-02 2.867194414138793945e-01 2.988604009151458740e-01 -2.845340371131896973e-01 -1.052503883838653564e-01 5.270451307296752930e-02 -1.096902713179588318e-01 1.696310937404632568e-01 1.024770829826593399e-02 4.121702909469604492e-02
7.084015756845474243e-02 -1.201467439532279968e-01 9.390785545110702515e-02 -3.506405949592590332e-01 -1.132260635495185852e-01 -7.903338223695755005e-02 3.861584961414337158e-01 -2.554345726966857910e-01 -5.737075209617614746e-02 1.022564023733139038e-01 -2.380888313055038452e-01 2.931691706180572510e-02 3.475306928157806396e-01 -5.595434457063674927e-02 1.033844947814941406e-01 -1.541337668895721436e-01 -1.643713749945163727e-02 -1.946893781423568726e-01 1.086282730102539062e-01 7.084258645772933960e-02 1.206684708595275879e-01 -1.234688088297843933e-01 -2.264802455902099609e-01 -1.237386539578437805e-01 1.599486619234085083e-01 -1.274573653936386108e-01 1.992919445037841797e-01 1.271052956581115723e-01 -1.630877256393432617e-01 -4.984088242053985596e-02 1.765385717153549194e-01 -2.763099074363708496e-01
2.166695445775985718e-01 2.083534188568592072e-02 -2.035942226648330688e-01 -3.450056612491607666e-01 3.321716189384460449e-02 -1.683430671691894531e-01 3.200566172599792480e-01 -2.609452903270721436e-01 2.103460729122161865e-01 -1.360243558883666992e-01 8.259623497724533081e-02 2.365393787622451782e-01 -2.275866270065307617e-01 7.519418746232986450e-02 -1.413988620042800903e-01 3.886337578296661377e-02 -9.154927730560302734e-02 -5.143615882843732834e-03 -2.873250748962163925e-03 1.403064560145139694e-02 3.670515418052673340e-01 -1.413919329643249512e-01 -2.509775161743164062e-01 1.316094100475311279e-01 9.174215048551559448e-02 -5.069739744067192078e-02 7.708795601502060890e-04 6.299690157175064087e-02 -1.716967076063156128e-01 4.776217788457870483e-02 -1.831928342580795288e-01 -2.525378763675689697e-01
-3.171547502279281616e-02 2.174714058637619019e-01 9.169401973485946655e-02 -1.267153322696685791e-01 -5.212287418544292450e-03 1.299420893192291260e-01 7.317160815000534058e-02 9.023701399564743042e-02 -8.387784659862518311e-02 1.249374356120824814e-02 -2.735497653484344482e-01 -1.106760557740926743e-02 2.069719880819320679e-01 -1.219757050275802612e-01 -9.666614979505538940e-02 -1.742231100797653198e-01 -2.440370991826057434e-02 -2.726557552814483643e-01 -2.065992802381515503e-01 1.887397617101669312e-01 6.751249432563781738e-01 3.039747662842273712e-02 8.269587904214859009e-02 8.838362246751785278e-02 3.582997620105743408e-02 5.879982560873031616e-02 -7.173730432987213135e-02 -3.713002800941467285e-02 -1.275789439678192139e-01 1.181947290897369385e-01 -1.101105734705924988e-01 -1.975405514240264893e-01
-4.430808722972869873e-01 4.146726056933403015e-02 2.836019173264503479e-02 -3.456104993820190430e-01 1.120227277278900146e-01 -2.258687168359756470e-01 1.593252867460250854e-01 -2.234496623277664185e-01 -1.023559123277664185e-01 1.347526311874389648e-01 -1.384391039609909058e-01 2.166314572095870972e-01 -5.811305716633796692e-02 2.174931950867176056e-02 -2.087030708789825439e-01 -1.111907213926315308e-01 -2.820320799946784973e-02 1.013723313808441162e-01 -1.790198236703872681e-01 1.286323666572570801e-01 -1.878611394204199314e-03 -4.339172318577766418e-02 -1.187130287289619446e-01 9.604498744010925293e-02 2.676944136619567871e-01 -2.790950834751129150e-01 -1.250804513692855835e-01 -5.009931698441505432e-02 -1.504786610603332520e-01 1.160811260342597961e-01 -1.437441911548376083e-03 -3.156401813030242920e-01
-1.799469292163848877e-01 7.699909061193466187e-02 2.225926518440246582e-01 -6.008765846490859985e-02 2.141825109720230103e-02 -2.274521067738533020e-02 2.804637551307678223e-01 -6.055147200822830200e-02 6.658229976892471313e-02 -1.602154076099395752e-01 -5.382012128829956055e-01 7.281775027513504028e-02 1.226357817649841309e-01 -5.319172516465187073e-02 -1.332083623856306076e-02 4.038955643773078918e-02 1.479843705892562866e-01 -1.714081466197967529e-01 9.761614352464675903e-02 -6.221098825335502625e-02 1.617641746997833252e-01 1.481880992650985718e-01 4.890703782439231873e-02 6.762652844190597534e-02 -7.901224493980407715e-02 -2.540051341056823730e-01 -2.038306295871734619e-01 1.854277849197387695e-01 -2.182688266038894653e-01 3.194019496440887451e-01 2.204391509294509888e-01 -1.255819499492645264e-01
-9.002871066331863403e-02 -2.476250566542148590e-02 9.885282069444656372e-02 -3.860024511814117432e-01 -6.281328946352005005e-02 -3.285809233784675598e-02 1.061754748225212097e-01 -2.143787741661071777e-01 -1.662372350692749023e-01 1.408689003437757492e-02 -5.829466879367828369e-02 -9.818030893802642822e-02 2.195025049149990082e-02 -4.658551886677742004e-02 5.889350920915603638e-02 -3.531994298100471497e-02 1.580438315868377686e-01 -4.932216405868530273e-01 -7.690777629613876343e-02 9.560969658195972443e-03 2.221678197383880615e-01 5.298843979835510254e-02 -1.179384738206863403e-01 1.093059927225112915e-01 -1.055219173431396484e-01 -2.675439715385437012e-01 -1.700365394353866577e-01 -3.782732039690017700e-02 -2.964565753936767578e-01 2.316926121711730957e-01 -3.364973366260528564e-01 -4.341252148151397705e-02
2.809960581362247467e-02 -1.093472763895988464e-01 -5.892632761970162392e-04 -3.029813766479492188e-01 2.092719636857509613e-02 3.056861162185668945e-01 4.167652428150177002e-01 3.289376571774482727e-02 -2.993004024028778076e-01 2.711519300937652588e-01 -2.114901542663574219e-01 1.431858241558074951e-01 -3.137414157390594482e-02 -1.070208568125963211e-02 1.039749085903167725e-01 -1.632229983806610107e-02 -2.052393555641174316e-02 -3.868208453059196472e-02 -2.051024511456489563e-02 9.539442509412765503e-02 1.993294507265090942e-01 -7.267435640096664429e-02 -1.634941101074218750e-01 4.154429733753204346e-01 2.182237356901168823e-01 -1.283750385046005249e-01 9.930643439292907715e-02 1.826343834400177002e-01 -2.441768534481525421e-02 3.941684216260910034e-02 -9.133914858102798462e-02 -1.126993820071220398e-01
-4.237680882215499878e-02 3.734647482633590698e-02 1.692139953374862671e-01 -3.704169392585754395e-02 -1.372628062963485718e-01 2.684927918016910553e-02 3.046752810478210449e-01 -7.284327596426010132e-02 6.217249482870101929e-02 -3.377180993556976318e-01 -4.034361243247985840e-01 6.270459294319152832e-02 8.182070404291152954e-02 5.365325510501861572e-02 -1.788687556982040405e-01 -4.375677928328514099e-02 8.008217066526412964e-02 -1.191197335720062256e-01 1.130181327462196350e-01 4.727524146437644958e-02 1.896874308586120605e-01 1.643426120281219482e-01 7.057344913482666016e-02 1.069657430052757263e-01 1.165439188480377197e-01 -2.387739568948745728e-01 -1.296121776103973389e-01 2.483387142419815063e-01 -2.500400543212890625e-01 1.990496963262557983e-01 3.331776261329650879e-01 -2.092315405607223511e-01
-2.373386770486831665e-01 2.555435895919799805e-01 1.452778428792953491e-01 -3.882711529731750488e-01 1.725811809301376343e-01 8.502917736768722534e-02 1.300508379936218262e-01 -2.902439795434474945e-02 7.635226845741271973e-02 -9.065558761358261108e-02 -3.316064178943634033e-02 1.902037486433982849e-02 1.181270834058523178e-02 -2.130150496959686279e-01 -5.821133777499198914e-02 -1.263143718242645264e-01 -7.959833741188049316e-02 -1.877433657646179199e-01 -8.603665977716445923e-02 2.010554969310760498e-01 3.845737874507904053e-01 -5.678566545248031616e-02 5.638101324439048767e-02 3.498291373252868652e-01 7.129076868295669556e-02 1.537577807903289795e-01 -1.232641860842704773e-01 -1.059008240699768066e-01 1.204140931367874146e-01 1.736652292311191559e-02 1.221352964639663696e-01 -3.470279872417449951e-01
-1.074323132634162903e-01 2.720594704151153564e-01 3.410315513610839844e-02 -1.639375388622283936e-01 3.050107508897781372e-02 -6.725777685642242432e-02 2.473522350192070007e-02 4.632798023521900177e-03 2.716396376490592957e-02 -2.184569686651229858e-01 -3.812171220779418945e-01 -1.979369968175888062e-01 1.449666917324066162e-01 -2.213112115859985352e-01 -1.150878295302391052e-01 4.048032686114311218e-02 1.793460696935653687e-01 -2.095728814601898193e-01 -1.571774035692214966e-01 2.229921221733093262e-01 4.419855773448944092e-01 -5.889462307095527649e-02 -1.822983324527740479e-01 1.423867791891098022e-01 2.548039853572845459e-01 1.084368154406547546e-01 -3.143981099128723145e-02 8.514223620295524597e-03 -5.611738190054893494e-02 -2.121083252131938934e-02 -1.182174757122993469e-01 -2.535936534404754639e-01
2.469539493322372437e-01 -1.123167574405670166e-02 -1.712952852249145508e-01 -5.784600600600242615e-02 -1.548280566930770874e-01 -1.804289668798446655e-01 1.673710793256759644e-01 -1.494578272104263306e-01 1.119846999645233154e-01 -1.833829730749130249e-01 -1.673436909914016724e-01 -2.995514869689941406e-02 -5.009153485298156738e-02 9.448491036891937256e-02 -4.108563661575317383e-01 2.354400902986526489e-01 9.356112778186798096e-02 -3.756722807884216309e-01 -2.583950757980346680e-01 -4.931359365582466125e-02 2.581844329833984375e-01 -1.132449507713317871e-01 8.365890383720397949e-02 -6.616053730249404907e-02 3.881436213850975037e-02 -5.175966303795576096e-03 -8.000189065933227539e-02 1.926669925451278687e-01 -1.801327317953109741e-01 7.739980518817901611e-02 -1.137802824378013611e-01 -2.867019474506378174e-01
6.918741017580032349e-02 2.419391274452209473e-01 2.700638771057128906e-01 -1.324718743562698364e-01 3.737762570381164551e-02 1.046274974942207336e-01 1.597810089588165283e-01 -1.055247038602828979e-01 -2.795509062707424164e-02 -1.049327999353408813e-01 -3.099098503589630127e-01 8.936621248722076416e-03 3.480859398841857910e-01 -2.028606683015823364e-01 -2.580837905406951904e-01 9.418763965368270874e-02 -2.533677779138088226e-02 -3.192290663719177246e-01 -2.013428956270217896e-01 6.516759842634201050e-02 3.811494708061218262e-01 -1.316405832767486572e-01 1.365285366773605347e-02 2.990810573101043701e-01 1.200878340750932693e-02 1.608700752258300781e-01 -7.946036756038665771e-03 -1.192929223179817200e-02 -7.226549088954925537e-02 6.878122687339782715e-02 -8.838964998722076416e-02 -8.890949934720993042e-02
-3.996791243553161621e-01 1.702387928962707520e-01 6.926175206899642944e-02 -1.908224076032638550e-01 -5.352390930056571960e-02 -3.317935466766357422e-01 2.400818467140197754e-01 -2.260314673185348511e-01 -9.951271116733551025e-02 -6.587098538875579834e-02 -1.134119704365730286e-01 2.152579724788665771e-01 -5.819178745150566101e-02 -6.206264719367027283e-02 -4.370466619729995728e-02 5.291021242737770081e-02 -1.563899964094161987e-01 -5.703158304095268250e-02 1.076691374182701111e-01 8.378692716360092163e-02 2.877740859985351562e-01 -3.501094579696655273e-01 -1.156064420938491821e-01 -8.668500930070877075e-02 -3.234703838825225830e-02 5.663214251399040222e-02 -2.312436997890472412e-01 1.037811189889907837e-01 -1.685874313116073608e-01 1.376784890890121460e-01 2.723094522953033447e-01 -1.938770525157451630e-02
-1.068225596100091934e-02 2.691485583782196045e-01 1.389258950948715210e-01 -3.059763312339782715e-01 6.474316865205764771e-02 -7.783175446093082428e-03 5.653792992234230042e-02 -2.527022659778594971e-01 -1.290902346372604370e-01 -3.418400883674621582e-01 2.195636183023452759e-02 3.173232777044177055e-03 2.610528655350208282e-02 -6.537587940692901611e-02 -1.740726679563522339e-01 -1.388391852378845215e-01 1.332328617572784424e-01 1.186519861221313477e-01 -2.550913095474243164e-01 2.516948878765106201e-01 -4.805450793355703354e-03 8.094298094511032104e-02 -2.637384533882141113e-01 3.348015844821929932e-01 2.440240234136581421e-01 -6.414569169282913208e-02 -1.279687322676181793e-02 5.419532209634780884e-02 -1.393458843231201172e-01 2.532914280891418457e-01 9.696853905916213989e-02 -2.155355364084243774e-01
-1.185547411441802979e-01 1.527413129806518555e-01 -2.252898551523685455e-02 -2.850851714611053467e-01 -1.357074230909347534e-01 -2.143203914165496826e-01 3.811021894216537476e-02 3.382084518671035767e-02 -1.025311276316642761e-01 -6.123870238661766052e-02 -4.217680096626281738e-01 -2.861522734165191650e-01 -4.600423201918601990e-02 -7.381241768598556519e-02 -6.972187757492065430e-02 -1.713347993791103363e-02 1.455746591091156006e-01 -2.307380139827728271e-01 -1.693684458732604980e-01 -1.222669258713722229e-01 3.444289863109588623e-01 -1.555354446172714233e-01 -1.499741673469543457e-01 2.275236845016479492e-01 1.476318091154098511e-01 -1.980131119489669800e-01 -1.993277519941329956e-01 -1.934136599302291870e-01 5.289687961339950562e-02 -9.163537621498107910e-02 5.019021034240722656e-02 -2.003161013126373291e-01
-1.522794514894485474e-01 -1.693791002035140991e-01 1.814661920070648193e-01 -4.501119554042816162e-01 -1.198825240135192871e-01 -1.014099419116973877e-01 2.051872909069061279e-01 1.382687035948038101e-02 -1.563355177640914917e-01 2.348108291625976562e-01 6.774070113897323608e-02 3.491463363170623779e-01 9.629236161708831787e-02 -3.249914050102233887e-01 -1.335197687149047852e-01 1.875501498579978943e-02 1.129956245422363281e-01 -1.666376553475856781e-02 -2.306410670280456543e-01 1.882816255092620850e-01 8.779639005661010742e-02 5.523279309272766113e-02 -6.101675704121589661e-02 -3.366345167160034180e-02 -2.823228714987635612e-03 -2.741147577762603760e-01 -1.521862298250198364e-01 6.745287030935287476e-02 -5.669518187642097473e-02 -1.069383472204208374e-01 1.434013247489929199e-02 -2.673628628253936768e-01
-7.426811009645462036e-02 1.732717156410217285e-01 1.870057880878448486e-01 -6.139789894223213196e-02 -1.459806039929389954e-02 2.727825045585632324e-01 2.704748511314392090e-01 -1.453064084053039551e-01 -1.020075082778930664e-01 -1.761456280946731567e-01 -1.693311333656311035e-01 1.378011517226696014e-02 2.600675225257873535e-01 -7.970404624938964844e-02 -3.057354688644409180e-01 -9.623879194259643555e-02 -1.753149330615997314e-01 -3.939832150936126709e-01 -1.862983256578445435e-01 9.201386570930480957e-02 3.449853658676147461e-01 -1.004279777407646179e-02 -5.060357227921485901e-02 2.770123481750488281e-01 1.293697655200958252e-01 8.007524162530899048e-02 -1.535891890525817871e-01 -5.472573265433311462e-02 1.110110729932785034e-01 -3.687003627419471741e-02 -1.233493536710739136e-01 -6.026147305965423584e-02
2.069629356265068054e-02 7.005990296602249146e-02 9.861191362142562866e-02 -3.695617318153381348e-01 -1.439684182405471802e-01 -9.836493059992790222e-03 3.290058076381683350e-01 -2.626928687095642090e-01 -1.748898476362228394e-01 -8.919077366590499878e-02 1.197537556290626526e-01 8.468532003462314606e-03 1.226565688848495483e-01 -5.610645562410354614e-02 9.201643615961074829e-02 1.913822293281555176e-01 -4.750823974609375000e-02 -2.486541569232940674e-01 -2.118112593889236450e-01 -5.552645307034254074e-03 3.991765677928924561e-01 2.491233497858047485e-02 -9.705933928489685059e-02 -2.673760987818241119e-02 -4.419329762458801270e-02 -8.128000423312187195e-03 5.763314664363861084e-02 3.901951014995574951e-01 -8.085878938436508179e-02 -2.901030480861663818e-01 1.670390553772449493e-02 -7.998438179492950439e-02
-1.396792232990264893e-01 -1.514823585748672485e-01 1.426514685153961182e-01 -9.880685806274414062e-02 8.701930195093154907e-02 -2.779518067836761475e-01 1.473483592271804810e-01 6.285855174064636230e-02 3.363161534070968628e-02 2.062978893518447876e-01 -1.111047267913818359e-01 3.114545345306396484e-01 8.280050009489059448e-02 1.058970689773559570e-01 -5.385630950331687927e-02 2.559153139591217041e-01 1.533082723617553711e-01 -3.298096954822540283e-01 -1.611239713383838534e-04 6.327097862958908081e-02 4.153145253658294678e-01 -1.826145052909851074e-01 -9.497653692960739136e-02 7.737865298986434937e-02 2.542944848537445068e-01 -1.052459329366683960e-01 -1.701432317495346069e-01 2.157159596681594849e-01 -1.970637142658233643e-01 -1.362433750182390213e-02 1.365150958299636841e-01 1.069253236055374146e-01
-1.527679711580276489e-01 -8.822760730981826782e-02 -4.117762297391891479e-02 -2.103709876537322998e-01 -4.206169545650482178e-01 2.526971101760864258e-01 2.812580764293670654e-01 -1.414555758237838745e-01 -1.300753951072692871e-01 7.367230951786041260e-02 -1.034312024712562561e-01 2.889948487281799316e-01 6.928726099431514740e-03 -7.143139839172363281e-02 1.849998980760574341e-01 1.899390816688537598e-01 1.281583905220031738e-01 -5.037201568484306335e-02 -5.817106366157531738e-02 -8.196046948432922363e-02 3.955220282077789307e-01 -2.829059064388275146e-01 -5.962922424077987671e-02 -6.146937236189842224e-02 4.178208112716674805e-02 1.976465340703725815e-03 -8.732486516237258911e-03 4.011537414044141769e-03 2.072080373764038086e-01 2.481976598501205444e-01 1.041193082928657532e-01 3.049035556614398956e-02
-1.772221624851226807e-01 -2.631007134914398193e-01 -1.211974173784255981e-01 -1.532612591981887817e-01 -4.286249633878469467e-03 4.114400222897529602e-02 3.600074946880340576e-01 -2.956891059875488281e-01 4.222476482391357422e-02 1.009445637464523315e-01 -5.251400172710418701e-02 9.580494463443756104e-02 2.506935596466064453e-01 -1.276260763406753540e-01 1.214147284626960754e-01 -1.614930182695388794e-01 -1.942479982972145081e-02 -1.454667150974273682e-01 -1.387235373258590698e-01 -1.322438716888427734e-01 2.680470645427703857e-01 -1.878711879253387451e-01 -3.628514111042022705e-01 -6.607727706432342529e-02 3.692715764045715332e-01 1.838570833206176758e-02 5.163295939564704895e-02 1.370607912540435791e-01 2.587507478892803192e-02 -1.064654514193534851e-01 8.550814539194107056e-02 -1.402414590120315552e-01
-3.827138245105743408e-01 3.359769284725189209e-01 -8.665262907743453979e-02 -6.296364217996597290e-02 -6.268241256475448608e-02 -2.452827692031860352e-01 2.426894195377826691e-02 -1.174149662256240845e-01 3.278487920761108398e-02 -9.344421327114105225e-02 -5.479934811592102051e-02 3.165252506732940674e-01 -1.877576708793640137e-01 -2.737377397716045380e-02 -1.868230998516082764e-01 5.596278235316276550e-02 -4.222279880195856094e-03 -8.119327574968338013e-02 -2.035867422819137573e-01 8.121609687805175781e-02 3.240865170955657959e-01 -1.011087298393249512e-01 -1.042912527918815613e-01 -1.863752119243144989e-02 1.502182781696319580e-01 -2.608474493026733398e-01 -1.199485659599304199e-01 1.068140640854835510e-01 -1.465049833059310913e-01 3.784593939781188965e-01 1.146901771426200867e-02 -3.619674220681190491e-02
-2.237770110368728638e-01 7.009826600551605225e-02 1.828536391258239746e-02 -1.204873844981193542e-01 -2.818443579599261284e-03 -4.234399199485778809e-01 1.604498773813247681e-01 -1.078292727470397949e-01 1.127515509724617004e-01 -9.567120671272277832e-02 -2.642557397484779358e-02 4.413294494152069092e-01 -1.653986871242523193e-01 -8.521461486816406250e-02 -7.236693054437637329e-02 -8.229120075702667236e-02 5.859644711017608643e-02 4.188501462340354919e-02 -1.318355053663253784e-01 -6.386461667716503143e-03 2.550808787345886230e-01 -1.105702146887779236e-01 -2.839963138103485107e-02 -4.757935553789138794e-02 -1.046301797032356262e-02 -2.223838269710540771e-01 -2.869377136230468750e-01 2.712507843971252441e-01 -1.227157935500144958e-01 3.401556611061096191e-01 -6.483656167984008789e-02 -7.810439169406890869e-02
-6.399729289114475250e-03 -5.100119858980178833e-02 2.176453173160552979e-01 -2.569979429244995117e-01 2.806556411087512970e-03 -2.350729852914810181e-01 1.075719967484474182e-01 1.202585771679878235e-01 1.245648488402366638e-01 2.558881044387817383e-01 -1.124312505125999451e-01 2.891479134559631348e-01 -1.054713129997253418e-02 -9.953512251377105713e-02 3.124414570629596710e-02 4.866411164402961731e-02 4.509710147976875305e-02 -2.422268688678741455e-01 1.057619154453277588e-01 2.835398614406585693e-01 3.657352030277252197e-01 -1.923494040966033936e-01 5.528658628463745117e-02 2.001111768186092377e-02 7.018252462148666382e-02 -1.725270599126815796e-01 -1.206888929009437561e-01 3.343015015125274658e-01 -3.221679329872131348e-01 3.329634666442871094e-02 9.779024124145507812e-02 1.002518981695175171e-01
-3.278816938400268555e-01 2.890833616256713867e-01 8.869472146034240723e-02 -1.083443835377693176e-01 5.618796497583389282e-02 -2.734007835388183594e-01 1.490007638931274414e-01 -2.345876842737197876e-01 -7.642771303653717041e-02 -1.213072463870048523e-01 -2.826670557260513306e-02 2.478998005390167236e-01 -6.801573932170867920e-02 -1.514641493558883667e-01 -4.707517102360725403e-02 8.402766287326812744e-02 9.862943738698959351e-02 5.309202522039413452e-02 -5.150341987609863281e-02 7.755120098590850830e-02 2.848078906536102295e-01 -2.189980298280715942e-01 -1.844065785408020020e-01 8.281254023313522339e-02 8.039901405572891235e-02 -1.155918017029762268e-01 -2.645790576934814453e-01 1.357442140579223633e-01 -7.882694154977798462e-02 4.200696349143981934e-01 1.454188078641891479e-01 -1.063085943460464478e-01
-2.170839011669158936e-01 -9.023597836494445801e-02 2.638051807880401611e-01 -1.596803367137908936e-01 1.389086097478866577e-01 1.899319142103195190e-02 2.781693935394287109e-01 -4.220746457576751709e-01 -6.437674164772033691e-02 -2.912282049655914307e-01 6.567391008138656616e-02 2.404945641756057739e-01 -4.992487654089927673e-02 -1.303555220365524292e-01 2.256546616554260254e-01 8.508134633302688599e-02 -6.108446419239044189e-02 -1.229393556714057922e-01 -6.625829637050628662e-02 1.704184412956237793e-01 1.917704343795776367e-01 -3.620548173785209656e-02 -2.081279307603836060e-01 1.432515829801559448e-01 2.015714496374130249e-01 4.557791352272033691e-02 -4.640468209981918335e-02 7.291638106107711792e-02 2.034297958016395569e-02 2.441698908805847168e-01 1.463205963373184204e-01 -2.447089254856109619e-01
2.090199664235115051e-02 -4.411010071635246277e-02 -6.723577529191970825e-02 -2.168670892715454102e-01 -1.201246604323387146e-01 -3.650793135166168213e-01 4.461406469345092773e-01 -9.636707603931427002e-02 1.514261811971664429e-01 1.158466935157775879e-02 -3.910790383815765381e-01 3.084217570722103119e-02 -6.639301031827926636e-02 -1.610976755619049072e-01 -9.952418506145477295e-02 -3.420712426304817200e-02 3.167839348316192627e-02 -1.406424939632415771e-01 1.753929704427719116e-01 1.841198503971099854e-01 2.155768126249313354e-01 -3.498931229114532471e-01 -9.395346790552139282e-02 -1.920637786388397217e-01 -9.961303323507308960e-03 -4.262480139732360840e-02 1.480763703584671021e-01 1.412584185600280762e-01 -7.888989150524139404e-02 -1.153691262006759644e-01 -9.065046161413192749e-02 4.694765433669090271e-03
-2.381842732429504395e-01 4.339995980262756348e-02 1.781493574380874634e-01 -2.114990502595901489e-01 -1.252249628305435181e-01 1.842262893915176392e-01 4.586689174175262451e-01 -1.855137199163436890e-01 1.026982963085174561e-01 -8.377335220575332642e-02 8.364255540072917938e-03 2.117971032857894897e-01 -3.161334618926048279e-02 9.542115777730941772e-02 3.681579977273941040e-02 2.267433851957321167e-01 3.583470880985260010e-01 -2.893554791808128357e-02 -7.672709971666336060e-02 8.684641122817993164e-02 1.921035796403884888e-01 -8.906864374876022339e-02 2.746603451669216156e-02 -2.004233002662658691e-02 -1.829482801258563995e-02 1.349209845066070557e-01 -1.277396529912948608e-01 -4.490813612937927246e-02 3.066100180149078369e-01 2.516100108623504639e-01 1.728153526782989502e-01 -1.800270825624465942e-01
-4.939977824687957764e-01 1.224463656544685364e-01 -1.374315172433853149e-01 -3.096347451210021973e-01 6.941508501768112183e-02 -1.392472833395004272e-01 1.835764199495315552e-01 -1.158759221434593201e-01 2.990687265992164612e-02 -1.438398659229278564e-01 1.329415440559387207e-01 9.894243627786636353e-02 2.177610993385314941e-01 2.307529933750629425e-02 -2.416719645261764526e-01 -8.654645830392837524e-02 2.779022231698036194e-02 5.932271853089332581e-02 -5.720573291182518005e-02 -4.947892203927040100e-02 3.846084177494049072e-01 1.279115397483110428e-02 1.340183466672897339e-01 8.458088338375091553e-02 7.178127765655517578e-03 -1.207253858447074890e-01 -1.240782737731933594e-01 1.578193753957748413e-01 -1.980883032083511353e-01 -1.057765781879425049e-01 3.040485680103302002e-01 -1.047130450606346130e-01
-1.803632229566574097e-01 -1.584188342094421387e-01 4.694936051964759827e-02 -8.959991484880447388e-02 -1.069420278072357178e-01 1.164964027702808380e-02 -1.287658512592315674e-01 -7.073428481817245483e-02 -5.345981568098068237e-03 -2.592095434665679932e-01 -3.399135768413543701e-01 -9.275153279304504395e-02 1.201578080654144287e-01 1.946343779563903809e-01 -3.408727645874023438e-01 -4.836601205170154572e-03 4.485337063670158386e-02 -4.346553683280944824e-01 -2.141662985086441040e-01 -1.534590311348438263e-02 2.652612328529357910e-01 -3.125520050525665283e-01 -6.127734482288360596e-02 1.413541436195373535e-01 -6.580578535795211792e-02 -9.565293788909912109e-03 -2.316949144005775452e-02 1.984107121825218201e-02 3.570402041077613831e-02 -5.765696614980697632e-02 4.451110213994979858e-02 -3.135645985603332520e-01
-1.044430360198020935e-01 -6.903540343046188354e-02 -1.254500150680541992e-01 -2.818066477775573730e-01 1.557794958353042603e-01 -2.390379831194877625e-02 1.624779701232910156e-01 -1.419087350368499756e-01 3.087367117404937744e-02 5.135706067085266113e-02 -3.753680735826492310e-02 2.075438499450683594e-01 6.702324748039245605e-02 -1.869405508041381836e-01 -1.017129644751548767e-01 -1.458561606705188751e-02 -7.284437119960784912e-02 -5.247360467910766602e-01 -3.179524838924407959e-01 2.172156237065792084e-02 7.508410513401031494e-02 -9.534395486116409302e-02 -3.059564232826232910e-01 1.427460610866546631e-01 -3.027174770832061768e-01 -1.725912392139434814e-01 -1.711074262857437134e-01 1.364995092153549194e-01 -3.502425923943519592e-02 -2.932494692504405975e-02 1.177374273538589478e-01 -1.533229053020477295e-01
5.746904388070106506e-02 -8.411361277103424072e-02 8.333328366279602051e-02 -4.877126589417457581e-02 -2.598220407962799072e-01 -2.038221359252929688e-01 2.561837434768676758e-01 -9.564101696014404297e-02 -1.545013953000307083e-02 -3.436174243688583374e-02 -1.123724952340126038e-01 2.266715764999389648e-01 1.367046386003494263e-01 -2.120978832244873047e-01 -6.489757448434829712e-02 3.413718640804290771e-01 3.623623773455619812e-02 -8.897666633129119873e-02 2.492456883192062378e-01 1.561217904090881348e-01 3.474575579166412354e-01 -3.185510933399200439e-01 -6.859499216079711914e-02 -2.649248540401458740e-01 2.045495063066482544e-01 -1.221875548362731934e-01 -9.238459169864654541e-02 1.634472757577896118e-01 1.035425886511802673e-01 1.798191480338573456e-02 -2.654092572629451752e-02 -2.236856073141098022e-01
-2.759237885475158691e-01 2.572393044829368591e-03 -4.287564754486083984e-02 -3.906311094760894775e-01 -1.774063706398010254e-01 1.399379819631576538e-01 2.094723731279373169e-01 -2.284024953842163086e-01 -1.046621054410934448e-02 1.502001844346523285e-02 -2.658267915248870850e-01 -7.309072464704513550e-02 8.833729475736618042e-02 1.900016330182552338e-02 -1.552162617444992065e-01 1.011621132493019104e-01 -3.112445957958698273e-02 -2.909913063049316406e-01 2.463543601334095001e-02 8.369443006813526154e-03 8.475632220506668091e-02 -9.508609026670455933e-02 -7.374023552983999252e-03 1.067849919199943542e-01 -8.974178135395050049e-02 -2.790466248989105225e-01 1.525636315345764160e-01 1.435756217688322067e-02 -2.950732409954071045e-01 1.424891203641891479e-01 -3.880943655967712402e-01 -1.486598104238510132e-01
1.947837471961975098e-01 9.091806411743164062e-02 5.125534161925315857e-02 -3.547204136848449707e-01 2.253309264779090881e-02 1.935273259878158569e-01 1.648431718349456787e-01 7.247798144817352295e-02 -2.090380042791366577e-01 -6.274343281984329224e-02 -3.126092627644538879e-02 1.190351974219083786e-02 -1.571587324142456055e-01 -4.334297180175781250e-01 -1.844021379947662354e-01 -1.116397902369499207e-01 1.969142258167266846e-02 -1.699434816837310791e-01 -1.464593261480331421e-01 -5.660340189933776855e-02 4.885901510715484619e-01 -9.654798358678817749e-02 -2.172822952270507812e-01 9.120075404644012451e-02 1.160741550847887993e-03 -2.613106966018676758e-01 6.588223576545715332e-02 3.939921781420707703e-02 -1.044627055525779724e-01 1.989873684942722321e-02 -6.285965442657470703e-02 1.553418021649122238e-02
-9.616163372993469238e-02 1.500577852129936218e-02 1.267641037702560425e-01 -2.075774967670440674e-01 -8.159543573856353760e-02 -1.469963341951370239e-01 1.975271254777908325e-01 -1.591944247484207153e-01 -8.797585964202880859e-02 1.728981882333755493e-01 3.383282199501991272e-02 -9.446720778942108154e-02 1.310996562242507935e-01 -3.155289888381958008e-01 1.424479484558105469e-02 -3.801584709435701370e-03 1.009046193212270737e-02 -4.539240896701812744e-02 -2.557879090309143066e-01 -3.062137961387634277e-01 4.296862483024597168e-01 -1.157189831137657166e-01 -2.633794844150543213e-01 -4.241131246089935303e-02 8.161135017871856689e-02 9.211241453886032104e-02 3.120149970054626465e-01 1.990444213151931763e-01 1.866454258561134338e-02 7.002758979797363281e-02 9.836528450250625610e-02 -2.765666246414184570e-01
-2.502969093620777130e-02 -8.283122628927230835e-02 -4.220088571310043335e-02 -3.778770267963409424e-01 -7.725878059864044189e-02 -5.198766663670539856e-02 1.407174319028854370e-01 3.341790661215782166e-02 1.199511662125587463e-01 8.758201263844966888e-03 -2.473905682563781738e-01 -1.486242264509201050e-01 -3.480267524719238281e-01 -7.622729241847991943e-02 -2.291763424873352051e-01 1.874307096004486084e-01 1.458636969327926636e-01 -2.095530042424798012e-03 -4.420964419841766357e-01 1.142689660191535950e-01 3.681462705135345459e-01 -1.164890918880701065e-02 -1.224239692091941833e-01 -4.660410340875387192e-03 1.342269331216812134e-01 -1.587511301040649414e-01 -6.919701700098812580e-04 8.895293623208999634e-02 2.096467465162277222e-01 5.169321969151496887e-02 -1.537484228610992432e-01 -6.442636996507644653e-02
-3.459899425506591797e-01 -1.295111030340194702e-01 2.643152140080928802e-02 -3.681590557098388672e-01 2.838552296161651611e-01 -2.867137789726257324e-01 8.549159765243530273e-02 -5.723604187369346619e-02 -3.088721632957458496e-01 -5.829092580825090408e-03 -1.063668057322502136e-01 1.485338062047958374e-01 1.533728986978530884e-01 -2.710770964622497559e-01 -6.803664844483137131e-03 -2.000888250768184662e-02 -9.704466909170150757e-03 -1.018774881958961487e-02 -5.976156145334243774e-02 -9.822340309619903564e-02 1.718503981828689575e-01 2.033218890428543091e-01 -4.185207933187484741e-02 4.808192700147628784e-02 5.227475613355636597e-02 -2.035381048917770386e-01 -2.595756947994232178e-02 2.958742678165435791e-01 8.013473451137542725e-02 -1.243193671107292175e-01 3.367082774639129639e-02 -2.896732091903686523e-01
-9.314773231744766235e-02 -2.937082648277282715e-01 -2.955188788473606110e-02 -2.567381262779235840e-01 5.457671824842691422e-03 9.935668110847473145e-02 1.425944119691848755e-01 -2.112456262111663818e-01 -3.934318199753761292e-02 1.229705214500427246e-01 5.083216726779937744e-02 1.384336054325103760e-01 1.086564883589744568e-01 -3.895203471183776855e-01 -9.573414921760559082e-02 -9.228489547967910767e-02 -9.480325505137443542e-03 -3.296854794025421143e-01 -2.231001704931259155e-01 9.698640555143356323e-02 2.899552285671234131e-01 5.819388106465339661e-02 3.625870496034622192e-02 -4.576508700847625732e-02 -9.021078236401081085e-03 -1.727628856897354126e-01 7.596638053655624390e-02 -1.287263035774230957e-01 -1.282660663127899170e-01 1.885329484939575195e-01 -1.695996224880218506e-01 -3.897661864757537842e-01
-2.534330189228057861e-01 3.849843516945838928e-02 -7.033941894769668579e-02 -3.092406988143920898e-01 -1.557788103818893433e-01 -2.398004382848739624e-02 3.326135873794555664e-01 -1.865669935941696167e-01 -1.486229747533798218e-01 3.328216075897216797e-02 1.055430024862289429e-01 7.421444356441497803e-02 9.509874507784843445e-03 1.157837808132171631e-01 -3.169104754924774170e-01 -1.654343754053115845e-01 -8.111602813005447388e-02 -2.118641138076782227e-01 -3.302785754203796387e-01 6.253312528133392334e-02 -1.864068210124969482e-01 -2.968358099460601807e-01 -7.302908599376678467e-02 -5.218254029750823975e-02 2.367359548807144165e-01 2.077273093163967133e-02 2.136992663145065308e-02 5.300568416714668274e-03 -8.403863757848739624e-02 1.467443704605102539e-01 -1.842100769281387329e-01 -2.596626281738281250e-01
-2.761868238449096680e-01 -7.941818237304687500e-02 -2.358772456645965576e-01 -2.393973469734191895e-01 -1.510709822177886963e-01 3.090521879494190216e-02 3.255105763673782349e-02 1.510608941316604614e-01 8.673144131898880005e-02 -1.724826991558074951e-01 -8.504291623830795288e-02 1.544866710901260376e-01 1.641670465469360352e-01 7.173924706876277924e-03 9.253380703739821911e-04 8.787449449300765991e-02 9.389895945787429810e-02 -1.014588251709938049e-01 6.591150164604187012e-02 2.105623036623001099e-01 2.542764544486999512e-01 -3.568382561206817627e-01 -3.096481263637542725e-01 2.033852636814117432e-01 2.285140007734298706e-01 -2.032101601362228394e-01 2.323575764894485474e-01 4.126480966806411743e-02 -1.061012744903564453e-01 -1.512522902339696884e-02 -3.040182217955589294e-02 -3.083277642726898193e-01
-4.442434906959533691e-01 4.290256276726722717e-02 4.427961260080337524e-02 -2.975863516330718994e-01 1.839897632598876953e-01 9.785265475511550903e-02 6.140401959419250488e-02 -2.531407587230205536e-02 -2.607348188757896423e-02 -2.008428424596786499e-01 -1.241066753864288330e-01 1.766627728939056396e-01 9.434682875871658325e-02 -8.138281106948852539e-02 -1.967114657163619995e-01 2.902590632438659668e-01 4.349524900317192078e-02 5.960376933217048645e-03 -3.942277655005455017e-02 -7.586015760898590088e-02 2.078530341386795044e-01 -1.160229742527008057e-01 3.442126139998435974e-02 -2.076189368963241577e-01 -9.291608817875385284e-03 -1.840278953313827515e-01 -7.308015972375869751e-02 -1.852020807564258575e-02 -1.402264833450317383e-01 9.971412271261215210e-02 3.269685804843902588e-01 -3.873089849948883057e-01
-1.714850775897502899e-02 3.269395977258682251e-02 4.759028926491737366e-02 -3.908382952213287354e-01 9.973685257136821747e-03 -1.701472848653793335e-01 1.098045855760574341e-01 -3.358444273471832275e-01 -1.022670492529869080e-01 1.267917267978191376e-02 -1.604851037263870239e-01 -1.693011969327926636e-01 1.293006353080272675e-03 -2.810242585837841034e-02 6.706263870000839233e-02 7.426881790161132812e-02 1.162858456373214722e-01 -5.701577663421630859e-01 -2.544446885585784912e-01 1.593967378139495850e-01 2.456964850425720215e-01 9.706312417984008789e-02 -1.434160768985748291e-02 1.992671377956867218e-02 -1.984137296676635742e-01 -1.698480844497680664e-01 -1.203546598553657532e-01 5.490976944565773010e-02 -1.166557818651199341e-01 2.069120109081268311e-02 -1.109389960765838623e-01 -5.170838907361030579e-02
-6.903976202011108398e-02 -9.478910267353057861e-02 2.173139452934265137e-01 -2.763961255550384521e-01 -6.483867019414901733e-02 4.557954892516136169e-02 5.450236052274703979e-02 -1.443587839603424072e-01 -1.054567191749811172e-02 -1.955902576446533203e-01 -3.120090961456298828e-01 -1.959476321935653687e-01 7.440020889043807983e-02 -8.873821049928665161e-02 -3.066577613353729248e-01 2.008278854191303253e-02 1.538625508546829224e-01 -2.026481032371520996e-01 -1.460806876420974731e-01 -1.318686753511428833e-01 3.495845794677734375e-01 -5.974395945668220520e-02 -3.168609440326690674e-01 3.259809017181396484e-01 1.577015370130538940e-01 5.082450807094573975e-02 1.845590174198150635e-01 -1.164086237549781799e-01 4.477116838097572327e-02 -1.918929629027843475e-02 4.444327950477600098e-02 -1.877417564392089844e-01
-1.980216354131698608e-01 1.456952393054962158e-01 1.492134034633636475e-01 -3.891766965389251709e-01 -5.847262218594551086e-02 -4.030918702483177185e-02 2.163308560848236084e-01 1.389919817447662354e-01 -7.434259355068206787e-02 2.417890429496765137e-01 -2.902316749095916748e-01 7.304105907678604126e-02 -4.534623399376869202e-02 -3.192127048969268799e-01 -2.580515109002590179e-02 -3.984584286808967590e-02 -9.536799788475036621e-02 -2.175981849431991577e-01 -1.558482944965362549e-01 1.979849338531494141e-01 -6.510569155216217041e-02 -1.700896173715591431e-01 1.012260839343070984e-01 8.928766101598739624e-02 3.177527487277984619e-01 -1.967099905014038086e-01 -3.475363925099372864e-02 1.636971384286880493e-01 9.846298024058341980e-03 5.925691127777099609e-02 -1.259558349847793579e-01 -2.765001654624938965e-01
-6.686597596853971481e-03 -1.353599727153778076e-01 -1.045763567090034485e-01 -1.138587249442934990e-03 -2.454685121774673462e-01 -1.368153542280197144e-01 7.774948608130216599e-04 -2.934822440147399902e-01 -7.017024606466293335e-02 2.343194633722305298e-01 -2.444281429052352905e-02 1.995088458061218262e-01 5.612651631236076355e-02 -3.210372626781463623e-01 -1.741709113121032715e-01 -4.544131224974989891e-04 2.966904640197753906e-01 -8.468212932348251343e-02 -3.521305322647094727e-01 8.436407148838043213e-02 4.805362522602081299e-01 -2.618957124650478363e-02 -8.248238265514373779e-02 3.051067888736724854e-02 7.727319002151489258e-02 -1.833241581916809082e-01 -1.393297016620635986e-01 -4.134406894445419312e-02 2.861013077199459076e-02 -1.021885797381401062e-01 -7.283331453800201416e-02 -1.609252840280532837e-01
-1.719398796558380127e-01 3.709282353520393372e-02 -8.214561641216278076e-02 -3.910804092884063721e-01 8.034616708755493164e-02 -1.233648732304573059e-01 1.964392699301242828e-02 2.199706435203552246e-02 1.941067278385162354e-01 1.234615668654441833e-01 4.600724671036005020e-03 2.509628534317016602e-01 -7.938159257173538208e-02 -1.637646853923797607e-01 -3.749592229723930359e-02 1.416604518890380859e-01 2.475941032171249390e-01 -2.152570635080337524e-01 3.016830682754516602e-01 -1.977857053279876709e-01 3.682404160499572754e-01 -1.129744276404380798e-01 -1.240445300936698914e-01 -1.261465698480606079e-01 -4.982648417353630066e-02 -2.177503407001495361e-01 -2.608985640108585358e-03 3.441486954689025879e-01 -2.551189437508583069e-02 1.630824953317642212e-01 -4.272669181227684021e-02 -3.817571327090263367e-02
-5.006802082061767578e-01 2.150319367647171021e-01 5.141390115022659302e-02 -4.298437386751174927e-02 -4.043557122349739075e-02 1.334713678807020187e-02 6.648349761962890625e-02 -1.651668548583984375e-01 1.292042317800223827e-03 -1.798579990863800049e-01 3.497308120131492615e-02 2.698813080787658691e-01 -1.466717571020126343e-01 -8.509611338376998901e-02 1.837360113859176636e-02 -1.140023097395896912e-01 8.121324703097343445e-03 -9.314317256212234497e-02 -1.419066786766052246e-01 9.108681976795196533e-02 3.722145855426788330e-01 -7.268472015857696533e-02 -3.338100016117095947e-02 -4.937310516834259033e-02 1.929878890514373779e-01 -2.560825645923614502e-01 -3.051347434520721436e-01 5.050692334771156311e-02 -1.518578976392745972e-01 3.296325504779815674e-01 -4.187845066189765930e-02 8.425804786384105682e-03
1.156948972493410110e-02 6.712803733535110950e-04 1.128695458173751831e-01 -1.892876476049423218e-01 -2.787446677684783936e-01 -5.326398089528083801e-02 2.521534860134124756e-01 -7.728538662195205688e-02 -6.823030859231948853e-02 1.829737722873687744e-01 -1.682688593864440918e-01 2.772669121623039246e-02 2.013975232839584351e-01 -1.382089257240295410e-01 1.753968447446823120e-01 8.928858488798141479e-02 -5.811662971973419189e-02 -1.310520470142364502e-01 1.035394519567489624e-01 -2.735336124897003174e-02 3.875349462032318115e-01 -1.603996306657791138e-01 -2.886570394039154053e-01 -1.043216213583946228e-01 -8.378610759973526001e-02 1.318765729665756226e-01 -5.894991103559732437e-03 4.137801527976989746e-01 -6.396099925041198730e-02 1.869374960660934448e-01 -9.046481922268867493e-03 -3.141214549541473389e-01
-1.803208887577056885e-02 -2.645878493785858154e-01 8.111953735351562500e-02 -2.484276294708251953e-01 4.534196108579635620e-02 -2.247559875249862671e-01 1.308706998825073242e-01 -1.842073202133178711e-01 -1.093041896820068359e-02 1.165971234440803528e-01 -1.059058159589767456e-01 1.037571206688880920e-02 1.354783326387405396e-01 -3.798232376575469971e-01 -1.892958581447601318e-01 -4.951053485274314880e-02 1.583459675312042236e-01 1.781661063432693481e-01 -2.309947013854980469e-01 3.066654503345489502e-01 1.326276659965515137e-01 -1.474281847476959229e-01 -7.339921593666076660e-02 1.264678537845611572e-01 7.618753612041473389e-02 7.727489620447158813e-02 -4.459742307662963867e-01 4.559035226702690125e-02 -3.957930952310562134e-02 5.995985493063926697e-02 2.425640821456909180e-02 -2.199434041976928711e-01
-1.321410685777664185e-01 8.266318589448928833e-02 2.904446981847286224e-02 1.910601109266281128e-01 -1.634284271858632565e-03 3.771097958087921143e-02 3.404906094074249268e-01 -2.558464705944061279e-01 7.281021028757095337e-02 7.175383716821670532e-02 -2.929317653179168701e-01 -2.512622857466340065e-03 3.474594354629516602e-01 -2.483290135860443115e-01 -2.060798108577728271e-01 -5.521450564265251160e-02 1.628846824169158936e-01 -1.243003755807876587e-01 -6.699690967798233032e-02 2.496313303709030151e-01 3.439721167087554932e-01 -3.572838008403778076e-02 -3.981591016054153442e-02 1.872660666704177856e-01 -2.403203248977661133e-01 -1.271182000637054443e-01 2.067076712846755981e-01 -1.082406416535377502e-01 -5.368563160300254822e-02 6.307180225849151611e-02 4.904770851135253906e-02 -1.694320440292358398e-01
-2.788963317871093750e-01 1.945999264717102051e-01 5.246277153491973877e-02 -2.149446904659271240e-01 1.949098557233810425e-01 -1.478592306375503540e-01 1.699981689453125000e-01 -2.014561742544174194e-01 -1.657410152256488800e-02 -2.289899438619613647e-01 -8.301924169063568115e-02 5.151223540306091309e-01 1.226096823811531067e-01 -2.270297557115554810e-01 -1.324844732880592346e-02 -8.920593559741973877e-02 8.178384602069854736e-02 5.428736284375190735e-02 -3.718376532196998596e-02 1.365972161293029785e-01 2.849100232124328613e-01 -1.816855370998382568e-01 -1.316972374916076660e-01 1.863126158714294434e-01 1.910082250833511353e-01 -4.794519394636154175e-02 -1.615070402622222900e-01 9.802568703889846802e-02 -9.353175759315490723e-02 8.901082724332809448e-02 1.389097869396209717e-01 5.861677229404449463e-03
-1.391285955905914307e-01 2.088734209537506104e-01 1.751377433538436890e-01 -1.436146646738052368e-01 -1.182004213333129883e-01 4.525431245565414429e-02 3.125899434089660645e-01 -2.341025173664093018e-01 1.919198036193847656e-02 -5.463127791881561279e-02 -2.869748175144195557e-01 9.513398259878158569e-02 2.709317952394485474e-02 -3.036842942237854004e-01 -1.943072974681854248e-01 1.388428956270217896e-01 -2.947002351284027100e-01 -2.868435084819793701e-01 -4.929240792989730835e-03 -5.289713293313980103e-02 4.232632219791412354e-01 -6.454957183450460434e-04 1.501224637031555176e-01 -3.247683122754096985e-02 -9.346352517604827881e-02 -4.718172550201416016e-02 1.387851238250732422e-01 -1.578340828418731689e-01 -1.350223422050476074e-01 1.432154607027769089e-02 -1.635575853288173676e-02 1.545990705490112305e-01
-4.841305911540985107e-01 1.727893352508544922e-01 -1.945155411958694458e-01 -1.524027716368436813e-02 1.141112670302391052e-01 7.710242271423339844e-02 6.962060928344726562e-02 -2.117663323879241943e-01 -9.378287196159362793e-02 -2.855806052684783936e-01 -1.295961290597915649e-01 2.827776372432708740e-01 -1.112020462751388550e-01 -3.779065608978271484e-02 -4.360372200608253479e-03 1.279083937406539917e-01 3.498188406229019165e-02 -1.579299867153167725e-01 -1.037371009588241577e-01 7.154431939125061035e-02 3.405446112155914307e-01 5.479955673217773438e-02 1.473503932356834412e-02 1.916398853063583374e-01 1.293584257364273071e-01 -2.627329528331756592e-01 -2.593994140625000000e-01 9.259501844644546509e-02 -1.335889101028442383e-01 1.579788029193878174e-01 -4.676023963838815689e-03 -9.664354473352432251e-02
3.008295781910419464e-02 8.058910258114337921e-03 1.129934713244438171e-01 -3.930324912071228027e-01 2.034988552331924438e-01 2.847040593624114990e-01 3.203409314155578613e-01 1.196517571806907654e-01 -1.228843703866004944e-01 -6.575630605220794678e-02 -5.875095725059509277e-02 3.249004110693931580e-02 1.505745947360992432e-01 -6.406320631504058838e-02 -1.387539058923721313e-01 -1.790350824594497681e-01 6.474579870700836182e-02 -1.884608417749404907e-01 -1.741242259740829468e-01 -1.702156662940979004e-01 2.446026802062988281e-01 -1.995847821235656738e-01 7.394865155220031738e-02 8.134356141090393066e-02 -2.006171196699142456e-01 -3.814200162887573242e-01 2.499721199274063110e-01 9.126214310526847839e-03 -1.512300223112106323e-01 5.641580373048782349e-02 2.020370401442050934e-02 6.970778852701187134e-02
-8.277052640914916992e-02 2.661032378673553467e-01 -3.471589460968971252e-02 -2.109768241643905640e-01 4.801351204514503479e-02 -1.294618695974349976e-01 2.534448802471160889e-01 -2.153453379869461060e-01 -5.574441701173782349e-02 2.543284893035888672e-01 1.323750764131546021e-01 1.241130158305168152e-01 9.111402928829193115e-02 -2.329914569854736328e-01 -1.876563727855682373e-01 1.024937033653259277e-01 -6.958932615816593170e-03 -1.817553490400314331e-02 -2.292292565107345581e-01 5.516437068581581116e-02 1.533966064453125000e-01 -5.555757880210876465e-02 -4.014693573117256165e-02 1.840669475495815277e-02 2.753610908985137939e-01 -2.487947493791580200e-01 -3.245969414710998535e-01 2.639592885971069336e-01 -2.330259531736373901e-01 4.885452985763549805e-02 -2.478399425745010376e-01 -1.500512957572937012e-01
-1.657148748636245728e-01 2.772639319300651550e-02 2.032466828823089600e-01 -3.251227140426635742e-01 4.594072699546813965e-02 8.611016720533370972e-02 3.252825736999511719e-01 -2.920587062835693359e-01 1.183858737349510193e-01 -2.392793893814086914e-01 -2.204435020685195923e-01 -1.349416673183441162e-01 -3.102016821503639221e-02 6.173989176750183105e-02 2.442327328026294708e-02 4.885718971490859985e-02 -1.885246485471725464e-01 -1.694998592138290405e-01 -7.538167387247085571e-02 4.220885634422302246e-01 4.799253121018409729e-02 -7.931075990200042725e-02 -3.101567365229129791e-02 -2.095120772719383240e-02 -1.950566656887531281e-02 -2.821204960346221924e-01 -8.607943356037139893e-02 -1.179211656562983990e-03 -1.662058830261230469e-01 2.593134045600891113e-01 1.800480186939239502e-01 -7.426466047763824463e-02
-8.482030034065246582e-02 -4.444729983806610107e-01 1.938292533159255981e-01 -1.405040174722671509e-01 3.106705658137798309e-02 9.129290282726287842e-02 2.409808635711669922e-01 -8.996855467557907104e-03 -8.083792775869369507e-02 1.590901017189025879e-01 -3.881867229938507080e-01 -6.784539669752120972e-02 3.050920926034450531e-02 -4.847512021660804749e-02 -1.020201947540044785e-02 -1.590831428766250610e-01 4.498112574219703674e-02 9.927307814359664917e-02 -1.503401100635528564e-01 1.027021482586860657e-01 3.461260199546813965e-01 2.110341377556324005e-02 -9.232714027166366577e-02 1.624276638031005859e-01 2.331117093563079834e-01 -3.042929992079734802e-02 -9.366900473833084106e-02 1.241067647933959961e-01 -7.714245934039354324e-03 -1.535751949995756149e-02 3.688740134239196777e-01 -1.966378837823867798e-01
-2.626895010471343994e-01 -9.710212051868438721e-02 -4.461899027228355408e-02 -3.237146735191345215e-01 -3.471796512603759766e-01 1.671383082866668701e-01 3.803759515285491943e-01 -1.619611382484436035e-01 -7.321563363075256348e-02 -1.526896804571151733e-01 -1.225898191332817078e-01 9.439421445131301880e-02 4.144405573606491089e-02 6.214600428938865662e-02 7.355490326881408691e-02 2.574635148048400879e-01 -6.118184886872768402e-03 1.979299262166023254e-02 1.244355738162994385e-01 -1.718936860561370850e-01 3.146848678588867188e-01 -2.872788608074188232e-01 -4.849241301417350769e-02 9.068147093057632446e-02 -4.126728326082229614e-02 7.272305339574813843e-02 -7.699163630604743958e-03 4.222403094172477722e-02 2.573499381542205811e-01 2.129918932914733887e-01 8.600328862667083740e-02 9.514084085822105408e-03
-3.159836530685424805e-01 -4.125894606113433838e-02 -1.993173547089099884e-02 3.820313513278961182e-02 1.217364072799682617e-01 -2.013248056173324585e-01 2.616773247718811035e-01 -2.345276623964309692e-01 -1.579661481082439423e-02 3.949493914842605591e-02 -1.275051534175872803e-01 1.034876406192779541e-01 5.046733096241950989e-02 2.623867094516754150e-01 -2.311645299196243286e-01 3.332074582576751709e-01 1.308255046606063843e-01 -1.909958720207214355e-01 -3.935314714908599854e-02 2.896604835987091064e-01 2.822025418281555176e-01 1.010234132409095764e-01 -3.125998424366116524e-03 6.484967470169067383e-02 1.781734377145767212e-01 -2.410609722137451172e-01 -1.329038590192794800e-01 1.713551282882690430e-01 4.409605637192726135e-02 8.129347860813140869e-02 1.522815078496932983e-01 2.267159670591354370e-01
1.347806304693222046e-01 -9.331694245338439941e-02 9.640587121248245239e-02 -2.885825932025909424e-01 -1.847808659076690674e-01 -2.386505007743835449e-01 4.122266471385955811e-01 -1.374348402023315430e-01 2.576529979705810547e-01 -6.235833838582038879e-02 -1.987225711345672607e-01 -7.332720607519149780e-02 2.873877584934234619e-01 1.348965149372816086e-02 2.260778546333312988e-01 5.144349485635757446e-02 -1.744760125875473022e-01 -1.774489730596542358e-01 -1.018872037529945374e-01 -6.561085581779479980e-02 2.012564986944198608e-01 9.615091979503631592e-02 -2.324583232402801514e-01 8.950556069612503052e-02 3.321869671344757080e-01 4.341795295476913452e-02 1.889358833432197571e-02 1.526862531900405884e-01 6.316669285297393799e-03 1.131965667009353638e-01 2.041368000209331512e-02 -1.066581383347511292e-01
-3.309870064258575439e-01 1.772686392068862915e-01 -7.585696410387754440e-03 -4.914712160825729370e-02 1.421001553535461426e-01 7.719651609659194946e-02 1.441124230623245239e-01 4.151754081249237061e-02 9.083446860313415527e-02 -7.645617425441741943e-02 -1.842630356550216675e-01 -3.140927851200103760e-02 1.809202879667282104e-01 -9.509208053350448608e-02 -2.476736456155776978e-01 1.953862607479095459e-01 6.482909619808197021e-02 -6.998111307621002197e-02 -1.730331405997276306e-02 1.479710265994071960e-02 1.153437867760658264e-01 -1.498803347349166870e-01 4.047171026468276978e-02 -1.932929009199142456e-01 1.748115718364715576e-01 -1.917209923267364502e-01 -1.625692397356033325e-01 1.846531182527542114e-01 -1.941623389720916748e-01 4.279648959636688232e-01 3.348795175552368164e-01 -2.689838409423828125e-01
-4.257934093475341797e-01 -3.549357131123542786e-02 7.403520494699478149e-02 -9.034074842929840088e-02 -1.736339926719665527e-02 -2.520081102848052979e-01 1.991762965917587280e-01 -8.138711005449295044e-02 2.107155919075012207e-01 -5.381748080253601074e-02 -6.849187612533569336e-02 9.308043867349624634e-02 2.187054455280303955e-01 -3.964664414525032043e-02 1.720758378505706787e-01 -1.138649508357048035e-01 8.057052642107009888e-02 -1.951462477445602417e-01 -9.145002067089080811e-02 -9.587682783603668213e-02 8.955643326044082642e-02 -2.388243675231933594e-01 -8.094362914562225342e-02 6.382909417152404785e-02 2.541052363812923431e-02 -1.493060886859893799e-01 2.230221033096313477e-01 1.641788631677627563e-01 1.217156648635864258e-01 3.656635284423828125e-01 2.845532298088073730e-01 -2.722534835338592529e-01
-1.351059377193450928e-01 -2.478130459785461426e-01 -1.102201081812381744e-02 -1.320751160383224487e-01 -7.677318900823593140e-02 -1.042808741331100464e-01 1.075188592076301575e-01 9.021279960870742798e-02 -5.214694142341613770e-02 -2.526196539402008057e-01 -6.366276741027832031e-02 7.600682973861694336e-02 3.949824348092079163e-02 -2.272869646549224854e-01 -5.082347244024276733e-02 2.518686950206756592e-01 4.717179536819458008e-01 -1.342236548662185669e-01 -1.400297135114669800e-01 9.847109764814376831e-02 1.345192790031433105e-01 -2.529965043067932129e-01 -5.446767434477806091e-02 1.606995314359664917e-01 3.322526216506958008e-01 9.494400769472122192e-02 1.269168555736541748e-01 1.014708280563354492e-01 -1.545379012823104858e-01 7.042999565601348877e-02 1.692513078451156616e-01 -2.943890988826751709e-01
-4.313132464885711670e-01 -9.676005691289901733e-02 1.387915760278701782e-01 2.714955480769276619e-03 -1.387910693883895874e-01 1.941975057125091553e-01 -4.985798895359039307e-02 -3.272379040718078613e-01 3.946066647768020630e-02 -1.052018329501152039e-01 -2.366548590362071991e-02 -5.255461111664772034e-02 3.774382174015045166e-02 -2.771871984004974365e-01 9.081011265516281128e-02 8.223577588796615601e-02 6.652352213859558105e-02 -1.107739284634590149e-01 -1.370363533496856689e-01 -8.029876649379730225e-02 3.372452557086944580e-01 1.023427173495292664e-01 6.379619985818862915e-02 2.640423178672790527e-01 -2.155986726284027100e-01 -7.466265559196472168e-02 -1.523544192314147949e-01 1.447288990020751953e-01 2.938569057732820511e-03 2.735384106636047363e-01 7.369256019592285156e-02 -3.052519857883453369e-01
-3.865152895450592041e-01 1.677599698305130005e-01 1.141761913895606995e-01 -1.249009557068347931e-02 7.417327910661697388e-02 -1.024114713072776794e-01 1.966130584478378296e-01 -1.214561611413955688e-01 -2.001744657754898071e-01 -2.837433815002441406e-01 7.545856386423110962e-02 1.434781551361083984e-01 -2.173807285726070404e-02 1.439962536096572876e-01 -5.812412872910499573e-02 5.658224597573280334e-02 -2.120071277022361755e-02 -1.275213658809661865e-01 -1.640878021717071533e-01 3.767814040184020996e-01 3.479581773281097412e-01 -6.288959830999374390e-02 7.961795479059219360e-02 4.907064139842987061e-02 9.352483600378036499e-02 -9.162541478872299194e-02 -3.387219011783599854e-01 -6.182730570435523987e-02 -2.944096550345420837e-02 1.683310270309448242e-01 -1.602073311805725098e-01 -2.351209372282028198e-01
-1.897764205932617188e-01 3.929775953292846680e-02 7.015065848827362061e-02 -1.876914948225021362e-01 -1.366377715021371841e-02 2.121714353561401367e-01 2.762874960899353027e-01 -1.804933398962020874e-01 -1.865906268358230591e-02 -2.725413739681243896e-01 -2.539628744125366211e-01 3.161497414112091064e-02 8.713651448488235474e-02 -2.549065053462982178e-01 1.091196686029434204e-01 8.839910477399826050e-02 2.882702946662902832e-01 2.674447931349277496e-02 -2.810498699545860291e-02 1.012293770909309387e-01 2.068151682615280151e-01 2.066637277603149414e-01 4.069521091878414154e-03 3.435301035642623901e-02 -6.406883150339126587e-02 -3.008676469326019287e-01 -2.192833572626113892e-01 1.326486766338348389e-01 4.828974232077598572e-02 3.714057803153991699e-01 2.175998538732528687e-01 -7.935917377471923828e-02
-2.952152490615844727e-01 -3.447467088699340820e-01 -6.212217360734939575e-02 -4.100294709205627441e-01 3.661070764064788818e-02 6.547877192497253418e-02 2.500678002834320068e-01 -1.795295923948287964e-01 -3.431467115879058838e-01 -2.837687358260154724e-02 -2.675520628690719604e-02 -9.539906680583953857e-02 -3.219346702098846436e-02 -1.034278944134712219e-01 -1.188909821212291718e-02 -2.447110712528228760e-01 9.359301626682281494e-02 2.412941753864288330e-01 1.145885512232780457e-02 -1.030207499861717224e-01 2.835944294929504395e-01 -6.877715140581130981e-02 -5.773594975471496582e-02 7.830177992582321167e-02 7.985191047191619873e-02 -1.236513629555702209e-01 -2.171034663915634155e-01 1.707209497690200806e-01 4.296160861849784851e-02 4.009405523538589478e-02 -7.483133673667907715e-02 -2.052925378084182739e-01
4.918523505330085754e-02 -2.356998771429061890e-01 7.997468858957290649e-02 -2.676364779472351074e-01 -3.377520143985748291e-01 -5.837533157318830490e-03 2.032284736633300781e-01 -5.002732574939727783e-02 -2.251531928777694702e-02 -2.119486331939697266e-01 6.663934886455535889e-02 -9.732151404023170471e-03 -1.347803771495819092e-01 -2.749984562397003174e-01 -1.106323972344398499e-01 -2.529313266277313232e-01 5.205661803483963013e-02 -1.168670952320098877e-01 -1.365586370229721069e-01 9.918719530105590820e-02 2.826385498046875000e-01 -2.816072106361389160e-01 3.260508775711059570e-01 -7.526377681642770767e-03 -4.196720197796821594e-02 -3.370664119720458984e-01 -4.821214824914932251e-02 1.936475783586502075e-01 -5.663269013166427612e-02 -4.923585802316665649e-03 -4.261375963687896729e-02 -1.243549585342407227e-01
-1.334308683872222900e-01 -8.803594112396240234e-02 5.876028165221214294e-02 -1.210863366723060608e-01 -1.202772110700607300e-01 -1.390868425369262695e-01 2.649824321269989014e-01 -1.889015883207321167e-01 2.931067161262035370e-02 9.467533975839614868e-02 -2.179308235645294189e-01 -1.868132967501878738e-03 4.286317229270935059e-01 1.257546693086624146e-01 1.855777651071548462e-01 -1.557817310094833374e-01 -9.700049459934234619e-02 -1.412233114242553711e-01 2.704304829239845276e-02 -1.311678290367126465e-01 3.147657811641693115e-01 -6.208026409149169922e-02 -3.569766879081726074e-01 8.736763894557952881e-02 2.270848900079727173e-01 -7.707988470792770386e-02 2.547468543052673340e-01 1.255554407835006714e-01 -1.648492552340030670e-02 2.308174818754196167e-01 -2.383645251393318176e-02 -1.532379984855651855e-01
-1.124918386340141296e-01 -1.643436029553413391e-02 -6.695061177015304565e-02 -3.113996684551239014e-01 -5.243018642067909241e-02 5.162379145622253418e-02 1.202369779348373413e-01 -1.543385237455368042e-01 -5.273491889238357544e-02 1.114760115742683411e-01 -1.225148439407348633e-01 -5.311713740229606628e-02 1.060696020722389221e-01 3.565603122115135193e-02 -1.282378584146499634e-01 1.935825645923614502e-01 -2.255137860774993896e-01 -5.371851921081542969e-01 -3.069388568401336670e-01 -4.125622566789388657e-03 1.539351046085357666e-01 1.420577764511108398e-01 -1.250504851341247559e-01 4.726635664701461792e-02 -5.092116072773933411e-02 -2.946873903274536133e-01 -2.216078191995620728e-01 3.298164904117584229e-02 -1.885877251625061035e-01 -7.230111956596374512e-02 -1.312917470932006836e-01 -2.222359627485275269e-01
-6.177002191543579102e-02 1.093028187751770020e-01 1.954981535673141479e-01 -1.090256348252296448e-01 -2.097341418266296387e-01 -9.486433118581771851e-02 2.278888821601867676e-01 -8.342572301626205444e-02 -3.159939125180244446e-02 -4.435495659708976746e-02 -8.358428627252578735e-02 -7.330765575170516968e-02 -6.538070738315582275e-02 9.797834604978561401e-02 5.199573561549186707e-02 -3.141727764159440994e-03 2.847565896809101105e-02 2.093007788062095642e-02 -5.186861753463745117e-01 -2.363109588623046875e-01 3.616261482238769531e-01 -2.915596775710582733e-02 -3.434647619724273682e-02 3.872480690479278564e-01 -6.169635336846113205e-03 -1.561742275953292847e-01 -5.545527115464210510e-02 3.328410685062408447e-01 -9.313528239727020264e-02 1.047577783465385437e-01 1.238256096839904785e-01 9.042645990848541260e-02
-1.257110089063644409e-01 -1.046115905046463013e-01 2.795801460742950439e-01 -1.429765522480010986e-01 -7.109185308218002319e-02 2.117134481668472290e-01 2.451155483722686768e-01 -1.639851331710815430e-01 1.491499599069356918e-02 -1.334339380264282227e-01 -5.005877837538719177e-02 4.557785764336585999e-02 1.504053175449371338e-01 -3.374231159687042236e-01 -2.874460220336914062e-01 -3.042987287044525146e-01 -8.049653470516204834e-02 -2.849994599819183350e-01 -8.298867382109165192e-03 2.618568837642669678e-01 3.392276465892791748e-01 2.910232245922088623e-01 1.823862642049789429e-02 1.235603541135787964e-01 1.049462854862213135e-01 7.063462398946285248e-03 3.755835071206092834e-02 5.198070779442787170e-03 -4.885436221957206726e-02 -2.548545226454734802e-02 1.029260233044624329e-01 -7.512550055980682373e-02
2.586975134909152985e-02 -8.179933577775955200e-02 6.169726327061653137e-02 -2.092313468456268311e-01 -2.809588611125946045e-01 9.347634762525558472e-02 5.136455893516540527e-01 2.120205163955688477e-01 -1.289342343807220459e-01 -4.353155940771102905e-02 -6.272671744227409363e-03 -1.627990603446960449e-01 7.025534659624099731e-02 2.109316665155347437e-05 -3.255391418933868408e-01 -4.692858457565307617e-02 1.666057109832763672e-01 6.524918228387832642e-02 5.291178356856107712e-03 2.648678421974182129e-01 1.766300052404403687e-01 -3.089127875864505768e-02 -6.396152079105377197e-02 -4.161381721496582031e-02 1.023162230849266052e-01 -1.408607661724090576e-01 -4.346739500761032104e-02 3.056497275829315186e-01 -4.535740613937377930e-02 2.738372385501861572e-01 -2.149603664875030518e-01 3.704900294542312622e-02
-2.575426101684570312e-01 -1.424424052238464355e-01 -1.394869107753038406e-02 -1.993351578712463379e-01 1.014678031206130981e-01 -2.775499522686004639e-01 1.945479214191436768e-01 -1.207027211785316467e-01 -6.065972149372100830e-02 -1.149908155202865601e-01 -7.717609405517578125e-02 7.594764977693557739e-02 -1.578282266855239868e-01 -4.802288413047790527e-01 -3.172822594642639160e-01 9.485404193401336670e-02 -6.754558067768812180e-03 -1.029297802597284317e-02 -3.845573663711547852e-01 -1.977939903736114502e-01 2.606751620769500732e-01 6.502671539783477783e-02 -1.916548982262611389e-02 6.928875297307968140e-02 -6.894376128911972046e-02 -2.188045233488082886e-01 1.741759106516838074e-02 1.745921932160854340e-02 5.081889778375625610e-02 -9.390056878328323364e-02 8.129096031188964844e-02 6.428123265504837036e-02
5.546667054295539856e-02 -4.907752946019172668e-02 5.187688022851943970e-02 -5.341281890869140625e-01 -4.733565263450145721e-03 -4.644490778446197510e-02 -6.117018684744834900e-02 1.586796492338180542e-01 -7.216528058052062988e-02 -7.797653228044509888e-02 -4.223003685474395752e-01 1.533386856317520142e-01 -7.902832329273223877e-02 -2.589074671268463135e-01 -3.506009876728057861e-01 1.274788975715637207e-01 5.352075397968292236e-02 -1.799491345882415771e-01 -1.676890403032302856e-01 9.765317291021347046e-02 1.390943527221679688e-01 -8.765774220228195190e-02 -1.676512509584426880e-01 -1.878274790942668915e-02 -2.364975772798061371e-02 1.479994412511587143e-02 -1.002333462238311768e-01 1.400716137140989304e-02 3.850455582141876221e-02 2.574786841869354248e-01 5.483296141028404236e-02 1.991040110588073730e-01
-1.215686798095703125e-01 -1.124000549316406250e-01 1.085140556097030640e-01 -2.677825391292572021e-01 -6.147882342338562012e-02 -1.663939207792282104e-01 2.627390623092651367e-01 -1.527167409658432007e-01 1.753761470317840576e-01 3.343361243605613708e-02 -2.015520334243774414e-01 4.122437238693237305e-01 3.557381778955459595e-02 7.085146754980087280e-02 -3.588041663169860840e-02 -1.617796346545219421e-02 2.645099721848964691e-02 -1.953413635492324829e-01 1.957697793841362000e-02 1.347665637731552124e-01 2.000208497047424316e-01 -4.159189760684967041e-01 1.816506497561931610e-02 3.131864070892333984e-01 1.986465454101562500e-01 -1.172114312648773193e-01 -1.568185687065124512e-01 1.195993721485137939e-01 -1.226688623428344727e-01 -1.160584464669227600e-01 1.596178412437438965e-01 1.002840884029865265e-02
-2.263085544109344482e-02 1.917782723903656006e-01 4.095049947500228882e-02 -1.619910299777984619e-01 -9.790460765361785889e-02 -7.568062096834182739e-02 -6.074767187237739563e-02 -5.843753367662429810e-02 -7.009109854698181152e-02 -3.230648115277290344e-02 -4.167546629905700684e-01 -1.085118800401687622e-01 1.521801501512527466e-01 -1.302268952131271362e-01 5.567943211644887924e-03 -1.701932051219046116e-03 7.843685150146484375e-02 -2.633473873138427734e-01 -2.189070880413055420e-01 1.299668848514556885e-01 5.626616477966308594e-01 -2.063238173723220825e-01 -9.888604283332824707e-03 -1.721647009253501892e-02 9.040056169033050537e-02 -3.977559506893157959e-03 -1.225363984704017639e-01 -1.032638922333717346e-01 -8.388146013021469116e-02 -3.112614713609218597e-02 -5.849337577819824219e-02 -3.682996332645416260e-01
-1.728450804948806763e-01 -3.295448422431945801e-01 2.012123018503189087e-01 -2.768298983573913574e-01 -1.807280033826828003e-01 1.291139125823974609e-01 2.028945386409759521e-01 2.688907086849212646e-02 -1.905940175056457520e-01 2.232986390590667725e-01 -3.191123008728027344e-01 1.796367019414901733e-01 1.098246406763792038e-02 2.881003729999065399e-02 -5.881142988801002502e-02 -1.292057335376739502e-01 9.324489533901214600e-02 9.912325441837310791e-02 -9.675987809896469116e-02 2.460097521543502808e-01 2.934918999671936035e-01 1.050297468900680542e-01 9.446548298001289368e-03 1.080980822443962097e-01 2.772454023361206055e-01 1.318700611591339111e-01 -3.042425513267517090e-01 3.955791518092155457e-02 2.532264590263366699e-02 1.532133221626281738e-01 3.577089682221412659e-02 -2.574593760073184967e-02
-9.143213927745819092e-02 8.984591066837310791e-02 7.524403184652328491e-02 -2.021052837371826172e-01 1.131392717361450195e-01 9.894618391990661621e-02 2.396380752325057983e-01 1.380765065550804138e-02 -8.260370045900344849e-02 2.420538961887359619e-01 -9.972184896469116211e-02 1.490631420165300369e-02 5.742488801479339600e-02 -2.889217734336853027e-01 -1.451303213834762573e-01 1.682305485010147095e-01 -6.324438005685806274e-02 -4.184380918741226196e-02 -2.144096344709396362e-01 -4.398935288190841675e-02 2.977093914523720741e-03 -2.431847453117370605e-01 -1.152957752346992493e-01 1.911870241165161133e-01 4.185377061367034912e-01 -2.810111045837402344e-01 -2.153375893831253052e-01 1.322533339262008667e-01 1.398040652275085449e-01 1.783824115991592407e-01 -1.736400574445724487e-01 -2.880359590053558350e-01
1.749933212995529175e-01 2.423960901796817780e-02 2.612898685038089752e-02 -2.687785029411315918e-01 -3.322741016745567322e-02 1.197256296873092651e-01 1.502122133970260620e-01 -4.528474435210227966e-02 -1.452100872993469238e-01 1.065538227558135986e-01 -8.307828754186630249e-02 -7.983712852001190186e-02 2.665433846414089203e-02 -9.982361644506454468e-02 -4.842922389507293701e-01 6.064886599779129028e-02 -2.260090857744216919e-01 -1.598786860704421997e-01 -1.091127991676330566e-01 -1.915973424911499023e-02 3.760598599910736084e-01 -3.328611254692077637e-01 -2.787894196808338165e-02 1.452270001173019409e-01 2.511591613292694092e-01 -1.373015195131301880e-01 1.906801462173461914e-01 1.030422374606132507e-01 1.519793365150690079e-02 1.661175042390823364e-01 2.001657038927078247e-01 3.745752945542335510e-02
-7.746081054210662842e-02 -1.780789941549301147e-01 9.577187150716781616e-02 -3.002288043498992920e-01 1.690543023869395256e-03 -1.881731599569320679e-01 5.582654848694801331e-02 -8.853119611740112305e-02 8.512919396162033081e-02 8.952166140079498291e-02 7.217286527156829834e-02 7.291598618030548096e-02 4.133273661136627197e-02 -2.683505713939666748e-01 4.802849516272544861e-02 -2.951424419879913330e-01 7.961729913949966431e-02 -3.626517057418823242e-01 -3.820005953311920166e-01 1.417726576328277588e-01 3.057013452053070068e-01 -4.015617072582244873e-02 -1.904528737068176270e-01 -1.867182105779647827e-01 5.002268776297569275e-02 -1.442001312971115112e-01 -7.487535476684570312e-02 1.401278972625732422e-01 -7.016102969646453857e-02 -3.875249624252319336e-02 -2.969946339726448059e-02 -3.190037012100219727e-01
1.734410077333450317e-01 -8.956946432590484619e-02 1.572929918766021729e-01 -2.026546299457550049e-01 9.589964523911476135e-03 6.047236919403076172e-02 1.794153004884719849e-01 -2.524435520172119141e-01 -6.782179325819015503e-02 -1.670954078435897827e-01 -1.353764533996582031e-01 9.158538281917572021e-02 1.067448332905769348e-01 -9.294356405735015869e-02 3.585383296012878418e-01 -5.318357050418853760e-02 1.057531535625457764e-01 -7.182820141315460205e-02 -6.260062754154205322e-02 -1.916833072900772095e-01 4.980665147304534912e-01 -1.061587780714035034e-01 -1.261156052350997925e-01 -6.012056395411491394e-02 -4.207945242524147034e-02 1.523609925061464310e-02 3.120835497975349426e-02 3.413031101226806641e-01 -5.162494257092475891e-02 5.654085427522659302e-02 -8.534892648458480835e-02 -3.424873054027557373e-01
-1.176207736134529114e-01 4.924647510051727295e-02 -3.694579377770423889e-02 -1.278424263000488281e-01 -2.002824842929840088e-02 1.506704241037368774e-01 1.091424003243446350e-02 3.189038857817649841e-02 -2.500985562801361084e-01 1.610538214445114136e-01 -5.700371786952018738e-02 1.675754636526107788e-01 -8.050556294620037079e-03 -8.172798156738281250e-02 -3.401009738445281982e-01 -1.285406649112701416e-01 7.324001938104629517e-02 -1.496465951204299927e-01 2.326824702322483063e-02 -2.659120596945285797e-02 4.423579275608062744e-01 -1.965326666831970215e-01 -3.472653031349182129e-01 2.519701719284057617e-01 1.803221255540847778e-01 -2.966945171356201172e-01 1.322094947099685669e-01 1.572308093309402466e-01 2.377663552761077881e-01 7.682851701974868774e-02 -7.155961357057094574e-03 -1.020426228642463684e-01
2.429254539310932159e-02 1.267417073249816895e-01 -1.249254420399665833e-01 -2.036191672086715698e-01 1.151684299111366272e-01 4.945382010191679001e-03 2.595978677272796631e-01 -5.049822852015495300e-02 4.110861197113990784e-02 -9.012289345264434814e-03 -2.239971309900283813e-01 3.945978879928588867e-01 2.730046864598989487e-03 -7.041280716657638550e-02 -1.901670098304748535e-01 -1.199230104684829712e-01 1.289161443710327148e-01 -1.555125564336776733e-01 -2.230276614427566528e-01 8.167900890111923218e-02 2.257563918828964233e-01 4.268697649240493774e-02 1.191995516419410706e-01 1.674314029514789581e-02 2.824078202247619629e-01 -6.780939549207687378e-02 2.671739161014556885e-01 7.944029569625854492e-02 -4.127644300460815430e-01 -4.585440456867218018e-02 -5.292363464832305908e-02 -2.794101238250732422e-01
-1.768063306808471680e-01 8.487997204065322876e-02 1.614043489098548889e-02 -3.054798543453216553e-01 5.584712326526641846e-02 -2.221131473779678345e-01 2.996738255023956299e-01 -6.318409740924835205e-02 -5.512819066643714905e-02 -1.323339194059371948e-01 -1.619191467761993408e-01 1.998680233955383301e-01 9.854345768690109253e-02 -1.087004318833351135e-02 -5.794315040111541748e-02 -9.839215874671936035e-02 -1.634724438190460205e-01 -9.637928754091262817e-02 1.024319455027580261e-01 -1.359899044036865234e-01 2.226389348506927490e-01 -4.583922624588012695e-01 -1.274954676628112793e-01 3.028400242328643799e-01 2.266758680343627930e-01 1.051794588565826416e-01 -2.473581582307815552e-01 1.256471425294876099e-01 -1.853792220354080200e-01 6.034696474671363831e-02 1.668846467509865761e-03 -4.514843598008155823e-02
-2.796238958835601807e-01 2.141259163618087769e-01 -1.355035305023193359e-01 -2.906202897429466248e-02 2.825103104114532471e-01 -1.741071641445159912e-01 1.566731929779052734e-01 -8.932137861847877502e-03 1.504586040973663330e-01 1.825735345482826233e-02 -6.673217564821243286e-02 1.053233221173286438e-01 -1.140806078910827637e-01 -1.509117335081100464e-01 -1.322115659713745117e-01 -6.949413567781448364e-02 1.114941574633121490e-02 1.109928563237190247e-01 -6.963035464286804199e-02 1.204771026968955994e-01 2.161653786897659302e-01 -2.230395525693893433e-01 -1.186372563242912292e-01 -4.414404556155204773e-02 1.489510089159011841e-01 -3.039547204971313477e-01 -2.435421198606491089e-01 2.397530227899551392e-01 -7.301008701324462891e-02 3.803570568561553955e-01 1.715846210718154907e-01 -2.650862932205200195e-01
-1.583743244409561157e-01 -8.362365514039993286e-02 -6.249376758933067322e-02 -2.579877078533172607e-01 -3.989905118942260742e-02 -6.759484857320785522e-02 -4.336244612932205200e-02 -2.619981169700622559e-01 -1.067415550351142883e-01 -1.193480193614959717e-01 -4.679944217205047607e-01 8.056686818599700928e-02 8.077899925410747528e-03 8.243625611066818237e-02 -8.677250891923904419e-02 1.223872229456901550e-02 -1.449165046215057373e-01 1.048284694552421570e-01 -2.330604642629623413e-01 -4.723010957241058350e-02 3.007352054119110107e-01 9.690848179161548615e-03 -4.736161231994628906e-02 -2.518842816352844238e-01 2.151814848184585571e-01 -9.030151367187500000e-02 -2.862449586391448975e-01 2.640219926834106445e-01 -7.817941904067993164e-02 2.459861189126968384e-01 1.405148506164550781e-01 1.336435079574584961e-01
-1.135169789195060730e-01 -1.877878457307815552e-01 -2.177844941616058350e-01 -1.217613443732261658e-01 2.138545215129852295e-01 -5.929265171289443970e-02 1.978953331708908081e-01 1.823350638151168823e-01 1.786734163761138916e-01 -1.432998850941658020e-02 -2.017025798559188843e-01 -8.253513276576995850e-02 5.887047946453094482e-02 -6.448776274919509888e-02 -1.488152518868446350e-02 -1.157015040516853333e-01 1.327422261238098145e-01 1.856418401002883911e-01 -3.451705276966094971e-01 2.167282253503799438e-01 4.518001675605773926e-01 -2.534785568714141846e-01 2.013101130723953247e-01 3.321589156985282898e-02 2.404974214732646942e-02 -2.382562905550003052e-01 -1.522692739963531494e-01 1.153208091855049133e-01 1.383251398801803589e-01 7.876780629158020020e-02 -2.012539096176624298e-02 -1.389386355876922607e-01
-1.986122131347656250e-02 -1.989569142460823059e-02 -9.068517386913299561e-02 -2.798198759555816650e-01 -2.242085523903369904e-02 -4.878592211753129959e-03 2.178402841091156006e-01 1.115570664405822754e-01 -2.178567498922348022e-01 1.669961810111999512e-01 -1.014944165945053101e-01 -1.246643662452697754e-01 -1.809917390346527100e-01 -1.272859424352645874e-01 -3.878125846385955811e-01 6.034763529896736145e-02 -8.440443873405456543e-02 -2.105427086353302002e-01 9.095343202352523804e-02 3.351889252662658691e-01 3.766240775585174561e-01 -1.227733790874481201e-01 -1.688115894794464111e-01 2.804138958454132080e-01 5.605185031890869141e-02 -3.763417899608612061e-02 -1.223618090152740479e-01 -1.427300088107585907e-02 2.188577950000762939e-01 7.234621793031692505e-02 1.003215983510017395e-01 -1.703314930200576782e-01
2.696852944791316986e-02 -1.707101985812187195e-02 -1.288010627031326294e-01 -2.985558807849884033e-01 2.041171342134475708e-01 7.387336343526840210e-02 4.072290956974029541e-01 1.394120007753372192e-01 2.167197614908218384e-01 -4.664219170808792114e-02 4.587832838296890259e-03 8.675143122673034668e-02 -5.154181644320487976e-02 4.061144217848777771e-02 -2.956070899963378906e-01 -3.618955239653587341e-02 9.233425371348857880e-03 -1.014328598976135254e-01 -3.623303771018981934e-01 -1.585498154163360596e-01 2.926682531833648682e-01 -1.267689373344182968e-02 9.027922898530960083e-02 -4.888826981186866760e-02 -4.840666428208351135e-02 9.092184901237487793e-02 1.094674393534660339e-01 1.643628031015396118e-01 -2.872568070888519287e-01 7.088183611631393433e-02 -1.156854033470153809e-01 -3.122364580631256104e-01
-9.291907399892807007e-02 -6.812645494937896729e-02 1.559715867042541504e-01 -2.162090539932250977e-01 -7.084939628839492798e-02 3.556436300277709961e-02 -1.161671727895736694e-01 3.018727758899331093e-03 -1.874106824398040771e-01 -2.151462882757186890e-01 -5.044140815734863281e-01 1.105667576193809509e-01 8.841859549283981323e-02 7.419750839471817017e-02 -3.495025336742401123e-01 5.981648713350296021e-02 1.481613367795944214e-01 -3.353948295116424561e-01 -2.411979734897613525e-01 1.371531188488006592e-01 -6.832217797636985779e-03 -1.633784472942352295e-01 1.463198810815811157e-01 1.959074586629867554e-01 1.625282913446426392e-01 5.913845822215080261e-02 7.961121946573257446e-02 1.096898391842842102e-01 1.254165731370449066e-02 1.563457995653152466e-01 -2.384084649384021759e-02 -1.932124346494674683e-01
-1.980970799922943115e-01 -1.065217852592468262e-01 -3.445910289883613586e-02 -2.175263613462448120e-01 5.838580429553985596e-02 2.204210013151168823e-01 2.227704524993896484e-01 1.629917472600936890e-01 5.242737475782632828e-03 -6.858929246664047241e-02 -4.268571734428405762e-02 1.963981091976165771e-01 1.632100939750671387e-01 -1.644189804792404175e-01 9.183699637651443481e-02 -7.683997601270675659e-02 -3.669168055057525635e-02 8.931478485465049744e-03 -3.069810271263122559e-01 3.040811419486999512e-01 3.150563240051269531e-01 2.996131479740142822e-01 -9.808494150638580322e-02 2.847299873828887939e-01 3.882008194923400879e-01 -2.449269779026508331e-02 -6.804469972848892212e-02 9.520746022462844849e-02 2.843084745109081268e-03 2.157825231552124023e-02 3.851117938756942749e-02 -1.574236154556274414e-01
-2.905537188053131104e-01 -3.748119575902819633e-03 -4.536082223057746887e-02 -3.593459129333496094e-01 8.881459385156631470e-02 -2.137062996625900269e-01 2.456223219633102417e-01 -1.890792697668075562e-02 1.507825702428817749e-01 3.200196027755737305e-01 -2.451456896960735321e-02 3.730200231075286865e-03 2.026662975549697876e-01 -2.258896082639694214e-01 -2.284971028566360474e-01 1.263094693422317505e-01 -6.902280449867248535e-02 -2.718888223171234131e-01 -2.884043157100677490e-01 2.008444517850875854e-01 1.401583403348922729e-01 -6.492047687061131001e-04 -4.783917218446731567e-02 1.855337321758270264e-01 -1.819363832473754883e-01 -2.203762829303741455e-01 -3.730915859341621399e-02 1.006111353635787964e-01 1.416346281766891479e-01 1.050683669745922089e-02 -8.223191648721694946e-02 -7.369142025709152222e-02
-1.825225353240966797e-01 -9.657067060470581055e-02 1.555233001708984375e-01 -1.186953783035278320e-01 -7.571809738874435425e-02 -1.325815320014953613e-01 2.400221377611160278e-01 8.633618056774139404e-02 4.138296842575073242e-02 -4.445624351501464844e-01 -3.344091176986694336e-01 9.611412137746810913e-02 3.988061100244522095e-03 -6.629296392202377319e-02 -4.603825882077217102e-02 -1.487488299608230591e-01 1.668706834316253662e-01 -3.475423529744148254e-02 -1.452158093452453613e-01 8.614745736122131348e-02 7.263159751892089844e-02 1.705729961395263672e-02 2.519407272338867188e-01 1.453363746404647827e-01 2.141422629356384277e-01 -2.498594969511032104e-01 -3.228365182876586914e-01 1.269685626029968262e-01 -7.530800998210906982e-02 2.029318213462829590e-01 6.533207744359970093e-02 -2.327186912298202515e-01
-5.109643191099166870e-02 -2.212766408920288086e-01 7.652504742145538330e-02 -3.184837400913238525e-01 2.378268539905548096e-01 2.746901512145996094e-01 1.564431935548782349e-01 -5.411180853843688965e-02 5.021587386727333069e-02 -1.528959274291992188e-01 -2.240814268589019775e-01 2.356263808906078339e-02 -2.233446091413497925e-01 -2.556360065937042236e-01 -1.795037984848022461e-01 -8.248255401849746704e-02 5.788698047399520874e-02 -9.512335062026977539e-02 -2.874364554882049561e-01 7.154647260904312134e-02 4.475829601287841797e-01 -9.020289871841669083e-04 1.057492569088935852e-01 -2.894383668899536133e-02 -1.265799105167388916e-01 -1.272969990968704224e-01 -2.369526028633117676e-02 1.736239641904830933e-01 -3.398690000176429749e-02 -2.693045884370803833e-02 -2.709151208400726318e-01 -9.801998734474182129e-03
-3.956425487995147705e-01 2.974236607551574707e-01 -1.215390786528587341e-01 -2.143089324235916138e-01 7.416379451751708984e-02 -1.723540872335433960e-01 4.576827585697174072e-02 -2.259768992662429810e-01 -3.991105034947395325e-02 -2.585977911949157715e-01 -1.390500962734222412e-01 1.707430332899093628e-01 -6.291778385639190674e-02 -1.193024590611457825e-01 -4.400266334414482117e-02 1.610297858715057373e-01 -2.019634991884231567e-01 -1.449076831340789795e-01 1.229329407215118408e-02 1.406415253877639771e-01 3.029305338859558105e-01 5.399465188384056091e-02 -7.715370506048202515e-02 2.270970940589904785e-01 2.104844003915786743e-01 -2.397394776344299316e-01 -7.127287983894348145e-02 1.266959309577941895e-02 -1.601183861494064331e-01 2.622626721858978271e-01 -7.727418839931488037e-02 3.988200798630714417e-02
6.243517622351646423e-03 -2.047943770885467529e-01 3.045696765184402466e-02 -2.671901285648345947e-01 -1.197008341550827026e-01 -2.350853085517883301e-01 1.922969222068786621e-01 -8.289787173271179199e-02 -6.846452504396438599e-02 -1.219131126999855042e-01 1.210018992424011230e-01 -9.214950352907180786e-02 1.824949532747268677e-01 -2.458264678716659546e-01 -1.472703069448471069e-01 5.375298671424388885e-03 -3.951482474803924561e-02 -3.230234980583190918e-01 -2.068915963172912598e-01 7.868561893701553345e-02 1.912648230791091919e-01 1.309065371751785278e-01 -1.551557928323745728e-01 -1.722230017185211182e-01 4.432069882750511169e-02 -2.241620719432830811e-01 -5.907507147639989853e-03 3.685615491122007370e-03 5.713228136301040649e-02 1.460243165493011475e-01 -1.321976631879806519e-01 -5.073893666267395020e-01
-2.773824036121368408e-01 1.705983430147171021e-01 1.378503739833831787e-01 -7.202319055795669556e-02 1.046066954731941223e-01 2.207530289888381958e-01 3.325894176959991455e-01 -9.449857473373413086e-02 -7.965420931577682495e-02 -1.979990750551223755e-01 -3.251612186431884766e-01 -3.757306933403015137e-02 6.393776834011077881e-02 -2.903626263141632080e-01 5.517217144370079041e-02 1.056606918573379517e-01 2.026837617158889771e-01 4.252162203192710876e-02 8.944604545831680298e-03 -4.574274644255638123e-02 2.501768767833709717e-01 1.166510358452796936e-01 -9.396222978830337524e-02 9.429085254669189453e-02 -1.510056108236312866e-02 -3.870369791984558105e-01 -2.721979469060897827e-02 1.833076924085617065e-01 -1.975966989994049072e-02 3.102238774299621582e-01 9.571895748376846313e-02 -7.817808538675308228e-02
-2.106263041496276855e-01 3.109872937202453613e-01 -8.515910059213638306e-02 -3.949985504150390625e-01 -8.926075696945190430e-02 -3.724759221076965332e-01 1.132391542196273804e-01 -1.940760165452957153e-01 -2.489728853106498718e-02 -6.144086644053459167e-02 6.703582592308521271e-03 1.969133019447326660e-01 -5.156513676047325134e-02 6.357549875974655151e-02 -1.174590215086936951e-01 5.293891206383705139e-02 1.548668742179870605e-02 -5.273015424609184265e-02 -2.005594670772552490e-01 4.417195171117782593e-02 1.240478903055191040e-01 -1.246706917881965637e-01 -2.749745249748229980e-01 1.271352320909500122e-01 -1.020359992980957031e-01 -1.941638588905334473e-01 -3.675292730331420898e-01 9.494328498840332031e-02 -1.106793805956840515e-01 2.390127331018447876e-01 2.394139766693115234e-03 -4.951851442456245422e-02
-1.352659165859222412e-01 8.491484075784683228e-02 1.499089002609252930e-01 -3.360495567321777344e-01 -1.737145893275737762e-02 -2.274745255708694458e-01 3.130618333816528320e-01 -1.233002264052629471e-02 3.120525553822517395e-02 2.332382649183273315e-01 -2.615432739257812500e-01 2.678321003913879395e-01 5.773499235510826111e-02 7.657793164253234863e-02 -3.754117786884307861e-01 7.529597729444503784e-02 -4.927084967494010925e-02 -1.422960460186004639e-01 -1.267230659723281860e-01 -5.758803454227745533e-04 3.272460401058197021e-02 -1.426988374441862106e-02 -1.796064525842666626e-01 1.694319248199462891e-01 -2.223826050758361816e-01 -2.278006821870803833e-01 1.794955432415008545e-01 1.194936484098434448e-01 -2.992865256965160370e-02 8.259966224431991577e-02 -2.798061966896057129e-01 -5.235735327005386353e-02
-3.124233186244964600e-01 3.366123437881469727e-01 -1.411364674568176270e-01 -3.228587210178375244e-01 8.692772686481475830e-02 -1.717013418674468994e-01 1.427190899848937988e-01 -2.492723464965820312e-01 1.273979544639587402e-01 -1.847387850284576416e-01 1.586055010557174683e-02 1.696323603391647339e-01 1.764083802700042725e-01 -1.657476276159286499e-02 -2.946745455265045166e-01 3.611844033002853394e-02 -2.611720189452171326e-02 8.210012316703796387e-02 1.073582991957664490e-01 -3.593393415212631226e-02 3.654957115650177002e-01 -6.889034062623977661e-02 1.171974465250968933e-01 4.917284939438104630e-03 -8.236053586006164551e-02 -1.644662618637084961e-01 -1.287539005279541016e-01 1.817758679389953613e-01 -1.444934755563735962e-01 -2.609215490520000458e-02 2.585957050323486328e-01 -4.743729904294013977e-02
-2.759399116039276123e-01 -2.085202001035213470e-02 5.023305863142013550e-02 -3.809457719326019287e-01 1.266164779663085938e-01 -1.065469905734062195e-01 -3.042837232351303101e-02 -1.339114159345626831e-01 -3.184643015265464783e-02 -7.445827126502990723e-02 -2.994824051856994629e-01 1.868948489427566528e-01 -9.823776781558990479e-03 -2.314724773168563843e-01 -1.112046614289283752e-01 -2.581890113651752472e-02 -1.234829351305961609e-01 1.994068175554275513e-02 1.466211229562759399e-01 2.796594202518463135e-01 3.117500543594360352e-01 -1.635121107101440430e-01 9.616594761610031128e-02 3.178933262825012207e-02 6.282064318656921387e-02 -2.276354134082794189e-01 -5.344035103917121887e-02 2.358824163675308228e-01 -2.157820314168930054e-01 2.778315246105194092e-01 -5.197338387370109558e-02 2.034718096256256104e-01
-1.760529726743698120e-01 2.663570083677768707e-02 5.240236967802047729e-02 -2.126149684190750122e-01 -7.395343482494354248e-02 -6.840363144874572754e-02 1.180972754955291748e-01 -5.127539485692977905e-02 3.771825134754180908e-01 -1.223649606108665466e-01 -1.236156448721885681e-01 1.788422614336013794e-01 -7.238418608903884888e-02 1.087317243218421936e-01 -2.068379819393157959e-01 7.052004337310791016e-02 1.165193319320678711e-01 1.858425699174404144e-02 -1.203623861074447632e-01 2.835130989551544189e-01 3.321161568164825439e-01 3.485047221183776855e-01 -1.022416446357965469e-02 2.188770323991775513e-01 9.535386413335800171e-02 -2.111327201128005981e-01 -1.885459721088409424e-01 -1.669583469629287720e-01 1.205598711967468262e-01 9.948561340570449829e-02 2.033282071352005005e-02 -3.062703013420104980e-01
-1.953223943710327148e-01 -2.594151347875595093e-02 -4.962147772312164307e-02 -1.477174013853073120e-01 3.171446546912193298e-02 -1.173208355903625488e-01 2.901392579078674316e-01 -6.625117361545562744e-02 1.378638446331024170e-01 -3.606534600257873535e-01 -3.117819130420684814e-01 2.502541430294513702e-02 -4.030265286564826965e-02 -3.006541728973388672e-02 -3.436113521456718445e-02 -3.194926073774695396e-03 -1.247416287660598755e-01 -8.613736182451248169e-02 -1.897722482681274414e-01 5.570626258850097656e-02 1.959821581840515137e-01 1.568394750356674194e-01 3.403001651167869568e-02 8.696564286947250366e-02 7.388253509998321533e-02 -3.004375696182250977e-01 -2.026775479316711426e-01 -1.347526758909225464e-01 -2.688637077808380127e-01 2.295863479375839233e-01 2.379281818866729736e-01 -3.354582190513610840e-01
-3.008323013782501221e-01 1.355887353420257568e-01 -8.988036960363388062e-02 4.206420108675956726e-02 1.696220785379409790e-01 9.058246016502380371e-02 9.316991269588470459e-02 -1.504303812980651855e-01 7.038094103336334229e-02 -2.327686548233032227e-01 -1.402939558029174805e-01 -1.293354574590921402e-02 2.059618681669235229e-01 -2.112039551138877869e-02 -2.971878349781036377e-01 1.852095872163772583e-01 -4.088769853115081787e-02 -1.519478261470794678e-01 1.346209086477756500e-02 -2.061259932816028595e-02 2.708005905151367188e-01 -2.593497559428215027e-02 9.148412197828292847e-02 -1.395319849252700806e-01 1.426794379949569702e-01 -1.030182167887687683e-01 -1.986916661262512207e-01 2.109834700822830200e-01 -1.858019977807998657e-01 2.460888326168060303e-01 2.838856279850006104e-01 -3.881510794162750244e-01
-1.178769618272781372e-01 -7.895502448081970215e-02 8.559276908636093140e-02 -2.015830278396606445e-01 -8.949095010757446289e-02 1.159609109163284302e-01 2.375486940145492554e-01 -2.092387676239013672e-01 -1.352724153548479080e-02 6.759462505578994751e-02 1.077723875641822815e-01 1.039538383483886719e-01 4.458123818039894104e-02 -9.921293705701828003e-02 -2.915720939636230469e-01 -9.304171800613403320e-02 -1.711036451160907745e-02 -2.937019765377044678e-01 -4.209694266319274902e-01 -2.665334939956665039e-02 2.728589344769716263e-03 -1.047144010663032532e-01 -1.894324123859405518e-01 -2.126749902963638306e-01 1.782385855913162231e-01 -1.434191763401031494e-01 2.279342859983444214e-01 5.225672200322151184e-02 -1.002790033817291260e-01 2.483871877193450928e-01 -2.269844561815261841e-01 -3.011718392372131348e-01
-1.489838361740112305e-01 2.082635276019573212e-02 9.973940253257751465e-02 -3.335275352001190186e-01 1.221504509449005127e-01 3.711548075079917908e-02 8.985584974288940430e-02 -2.080164253711700439e-01 -2.556468844413757324e-01 -4.939395561814308167e-02 -2.513060271739959717e-01 -2.269190102815628052e-01 1.480102539062500000e-01 -1.228198409080505371e-01 8.446917682886123657e-02 -1.561707854270935059e-01 -1.082945615053176880e-01 -5.104809999465942383e-01 -2.217870652675628662e-01 3.806071355938911438e-02 3.026666343212127686e-01 -1.291023641824722290e-01 -3.610540926456451416e-02 9.059311449527740479e-02 -3.344842046499252319e-02 3.687256947159767151e-02 -3.814805531874299049e-03 2.000839635729789734e-02 7.396112382411956787e-02 2.526014447212219238e-01 -1.512476801872253418e-01 4.232652485370635986e-02
-1.239883899688720703e-01 -2.443976514041423798e-02 6.648904085159301758e-02 -3.471094369888305664e-01 -1.008380651473999023e-01 -5.180697888135910034e-02 1.305333524942398071e-01 -1.054591611027717590e-01 -2.175448834896087646e-01 -2.310525625944137573e-02 -1.413888037204742432e-01 -2.990366220474243164e-01 1.480706967413425446e-02 1.443614438176155090e-02 -2.442336231470108032e-01 1.443625539541244507e-01 1.468112412840127945e-02 -5.445933341979980469e-01 -2.821827530860900879e-01 9.394756518304347992e-03 1.223391368985176086e-01 2.978308126330375671e-02 -1.591745615005493164e-01 1.588718593120574951e-01 -8.915091305971145630e-02 -1.474073678255081177e-01 -8.751745522022247314e-02 7.170699536800384521e-02 -1.258480548858642578e-01 1.412731707096099854e-01 -2.284213751554489136e-01 -8.078260719776153564e-02
-2.028251737356185913e-01 -2.157927155494689941e-01 1.354716271162033081e-01 4.769224300980567932e-02 1.558653544634580612e-02 -1.031174361705780029e-01 6.849750131368637085e-02 1.042524501681327820e-01 -3.779643476009368896e-01 9.259793162345886230e-02 -1.737834811210632324e-01 1.190423406660556793e-02 -1.694774925708770752e-01 -4.641314968466758728e-03 -2.151867896318435669e-01 -1.024182960391044617e-01 6.426389794796705246e-03 -9.514898061752319336e-02 2.203033119440078735e-02 -1.552594602108001709e-01 3.136105537414550781e-01 -3.259313106536865234e-01 -9.546569734811782837e-02 2.650335729122161865e-01 1.002922356128692627e-01 9.726186841726303101e-02 -2.780120670795440674e-01 2.760070562362670898e-01 8.723076432943344116e-02 2.117395848035812378e-01 5.109500139951705933e-02 -2.285856604576110840e-01
-1.601636856794357300e-01 1.490736901760101318e-01 -1.505065560340881348e-01 -2.919434905052185059e-01 1.623074561357498169e-01 -1.059902906417846680e-01 4.478245601058006287e-02 2.305373735725879669e-02 1.921574175357818604e-01 1.049377373419702053e-03 -3.815056979656219482e-01 2.742764949798583984e-01 2.359323948621749878e-01 -4.697571694850921631e-02 -1.800504028797149658e-01 -2.405313551425933838e-01 2.302901446819305420e-01 -9.467338770627975464e-02 -1.510161757469177246e-01 -8.676241338253021240e-02 2.443653494119644165e-01 6.927797198295593262e-02 -1.984097361564636230e-01 2.229650914669036865e-01 4.932793229818344116e-02 1.301152408123016357e-01 -1.016244571655988693e-02 4.194018617272377014e-02 -1.241756156086921692e-01 1.467708796262741089e-01 -1.780071556568145752e-01 -2.499711066484451294e-01
7.103505730628967285e-02 -5.395041778683662415e-02 -7.211701571941375732e-02 -4.601093232631683350e-01 -9.633175283670425415e-02 -1.019265949726104736e-01 3.113182485103607178e-01 1.114919558167457581e-01 1.407575607299804688e-01 -3.270219638943672180e-02 -2.763540744781494141e-01 2.313744872808456421e-01 2.034811973571777344e-01 8.602823317050933838e-02 -3.592762947082519531e-01 2.628349326550960541e-02 -1.116204708814620972e-01 -2.973987162113189697e-01 -2.729333937168121338e-01 -3.589938208460807800e-02 -2.453925460577011108e-02 -1.463722437620162964e-01 -1.498656254261732101e-02 -4.934015497565269470e-02 -6.268917024135589600e-02 5.008350126445293427e-03 3.908024635165929794e-03 9.493634104728698730e-02 -2.552053928375244141e-01 7.191135548055171967e-03 -1.354708522558212280e-01 -1.373693495988845825e-01
-2.299078404903411865e-01 2.516252696514129639e-01 1.067904084920883179e-01 -1.846628338098526001e-01 -7.038029283285140991e-02 -2.686936557292938232e-01 1.377058029174804688e-01 -3.930953145027160645e-02 -1.685562729835510254e-01 -1.314221620559692383e-01 8.960523642599582672e-03 2.382529973983764648e-01 -9.830483794212341309e-02 1.113158613443374634e-01 -4.318491742014884949e-02 -1.155280023813247681e-01 3.285943344235420227e-02 4.563521221280097961e-02 -3.055081069469451904e-01 -6.154353544116020203e-02 3.127216696739196777e-01 -2.549113929271697998e-01 -2.718951925635337830e-02 6.921941041946411133e-02 7.404808700084686279e-02 -3.144204914569854736e-01 -2.357088178396224976e-01 3.328053280711174011e-02 -1.819488704204559326e-01 3.352246284484863281e-01 1.463944464921951294e-01 -6.601541489362716675e-02
2.066466584801673889e-02 -2.018377929925918579e-02 -1.624628901481628418e-01 -2.366264313459396362e-01 -1.657044589519500732e-01 -4.990704357624053955e-02 1.885292530059814453e-01 -5.356902722269296646e-03 -1.152865961194038391e-01 1.773256957530975342e-01 -1.979344189167022705e-01 -1.638801395893096924e-01 -1.413115859031677246e-01 -3.268619179725646973e-01 -3.622300326824188232e-01 3.988344967365264893e-02 -4.985018819570541382e-02 -1.141044273972511292e-01 8.151957392692565918e-02 1.838366836309432983e-01 4.421264231204986572e-01 -3.859095275402069092e-02 -1.464659124612808228e-01 2.574662268161773682e-01 1.035110056400299072e-01 -1.010646596550941467e-01 -1.881794929504394531e-01 8.601528406143188477e-02 2.542774379253387451e-01 1.065641269087791443e-01 2.113812416791915894e-02 -5.357811227440834045e-03
-1.456029117107391357e-01 -3.442938029766082764e-01 -1.891232877969741821e-01 -8.384862542152404785e-02 -9.521076828241348267e-02 4.878210369497537613e-03 1.824526637792587280e-01 -1.943489760160446167e-01 4.857993498444557190e-02 2.154362350702285767e-01 -1.566044837236404419e-01 -3.781721740961074829e-02 -3.009913116693496704e-02 1.082727983593940735e-01 -1.107863634824752808e-01 7.444205135107040405e-02 -2.587205767631530762e-01 -8.623775094747543335e-02 -3.931139409542083740e-01 8.956156671047210693e-02 3.580447435379028320e-01 -2.246648222208023071e-01 2.437481284141540527e-02 1.835189461708068848e-01 -7.186356931924819946e-02 9.250290691852569580e-03 -1.092787161469459534e-01 -9.715039283037185669e-02 -1.339442878961563110e-01 3.699965775012969971e-01 -1.527982670813798904e-02 -2.372884005308151245e-02
9.126251935958862305e-02 -1.670952439308166504e-01 -1.391671448945999146e-01 -2.670283317565917969e-01 3.652885556221008301e-02 1.551629602909088135e-01 -2.323824213817715645e-03 1.838739775121212006e-02 -1.805062443017959595e-01 9.518031775951385498e-02 -1.389492154121398926e-01 -1.621837466955184937e-01 2.678519114851951599e-02 -9.827883541584014893e-02 -3.560237586498260498e-01 2.290267869830131531e-02 -1.003358047455549240e-02 -2.903028130531311035e-01 1.960021555423736572e-01 1.126365065574645996e-01 3.964998424053192139e-01 -1.819129884243011475e-01 -1.469212919473648071e-01 2.569832205772399902e-01 1.525811403989791870e-01 -1.883856654167175293e-01 -1.665551960468292236e-01 1.241313442587852478e-01 1.722317337989807129e-01 2.141367197036743164e-01 1.680723279714584351e-01 -5.764201655983924866e-02
-1.030351445078849792e-01 -3.216377496719360352e-01 9.826827794313430786e-02 -1.302282661199569702e-01 -1.816449612379074097e-01 3.132799174636602402e-03 2.356865704059600830e-01 -1.309021469205617905e-02 -1.234681159257888794e-01 1.982280910015106201e-01 -3.888382017612457275e-01 -1.105402112007141113e-01 1.200628280639648438e-02 8.821158111095428467e-02 -8.751563727855682373e-02 1.022503972053527832e-01 -1.107714101672172546e-01 -3.327773511409759521e-02 -4.124018549919128418e-01 7.474143058061599731e-02 3.255206048488616943e-01 -1.938468068838119507e-01 -3.936687484383583069e-03 3.051092028617858887e-01 -5.959510058164596558e-02 -1.311476081609725952e-01 -7.006070017814636230e-02 -9.200689941644668579e-02 9.476196020841598511e-03 1.878564059734344482e-01 -1.008005291223526001e-01 1.457656919956207275e-01
-3.580340743064880371e-01 3.140013813972473145e-01 -4.765654727816581726e-02 -3.277043253183364868e-02 -2.906118929386138916e-01 -1.406135857105255127e-01 1.660682111978530884e-01 -5.452968925237655640e-02 -4.331883508712053299e-03 9.828673303127288818e-02 -1.400376204401254654e-02 1.746980994939804077e-01 1.142856925725936890e-01 -2.322462946176528931e-01 -1.884265542030334473e-01 5.195749178528785706e-02 1.154600530862808228e-01 -2.394135445356369019e-01 1.050088629126548767e-01 1.136203780770301819e-01 2.804805636405944824e-01 -1.987881064414978027e-01 -5.709620565176010132e-02 1.659742593765258789e-01 -6.697295233607292175e-03 -6.396116316318511963e-02 -7.268761843442916870e-02 9.812714159488677979e-02 -1.659447401762008667e-01 6.084026768803596497e-02 3.827729225158691406e-01 -2.216065526008605957e-01
-2.689349353313446045e-01 3.951360657811164856e-02 -3.765794634819030762e-02 -2.422793060541152954e-01 -1.414964050054550171e-01 -2.194607853889465332e-01 9.578084200620651245e-02 -2.178778946399688721e-01 2.656488418579101562e-01 -5.456163734197616577e-02 3.130185231566429138e-02 1.928294301033020020e-01 3.214620426297187805e-02 -2.067223489284515381e-01 8.272422105073928833e-02 2.594201862812042236e-01 1.645331643521785736e-02 -3.472770452499389648e-01 9.363426268100738525e-02 1.680674552917480469e-01 1.861644685268402100e-01 -2.459580637514591217e-02 3.898846358060836792e-02 -9.591782838106155396e-02 -6.335663050413131714e-02 -1.109948381781578064e-01 7.012020796537399292e-02 1.910254061222076416e-01 -1.061586216092109680e-01 7.395998388528823853e-02 3.944794833660125732e-01 -2.785384654998779297e-01
-1.808704137802124023e-01 3.683244585990905762e-01 1.236985847353935242e-01 -1.621741205453872681e-01 -1.535815000534057617e-01 -4.004903435707092285e-01 -4.500982165336608887e-02 -1.961022913455963135e-01 -3.249060362577438354e-02 -1.164205446839332581e-01 1.227132417261600494e-02 1.881011426448822021e-01 -1.772612482309341431e-01 -5.932008475065231323e-02 -1.973780393600463867e-01 2.126244083046913147e-02 -7.478757202625274658e-02 -1.270515769720077515e-01 -1.566974073648452759e-01 6.405698508024215698e-02 3.572474718093872070e-01 -1.479731798171997070e-01 -1.605545878410339355e-01 6.469500809907913208e-02 -1.124704722315073013e-02 -2.107055187225341797e-01 -1.214578673243522644e-01 7.993530482053756714e-02 -1.588206291198730469e-01 3.464431166648864746e-01 -1.534657087177038193e-02 -6.467199418693780899e-03
-2.610979229211807251e-02 -2.598289586603641510e-02 3.382311761379241943e-01 -2.588855028152465820e-01 -1.076091155409812927e-01 3.885563462972640991e-02 -4.560403898358345032e-02 -6.813568621873855591e-02 -3.004392422735691071e-02 -6.702380627393722534e-02 -2.404435127973556519e-01 2.531873248517513275e-02 1.883608400821685791e-01 1.370380520820617676e-01 -3.180229365825653076e-01 -1.059282454662024975e-03 2.973563969135284424e-01 -1.617127656936645508e-01 -6.353382766246795654e-02 -3.677223622798919678e-02 3.283739984035491943e-01 -1.686155200004577637e-01 -2.905648946762084961e-01 8.263570815324783325e-02 1.365516781806945801e-01 2.142316661775112152e-02 1.051823273301124573e-01 -1.874266713857650757e-01 2.371937967836856842e-02 9.114234149456024170e-02 2.280256152153015137e-01 -3.232970833778381348e-01
-2.653918229043483734e-03 -4.835382103919982910e-02 7.540710270404815674e-02 -3.067829012870788574e-01 -4.814521223306655884e-02 2.148816138505935669e-01 2.135035991668701172e-01 -3.968738615512847900e-01 1.945634931325912476e-01 -1.449131965637207031e-01 4.466129839420318604e-02 -3.035934083163738251e-02 9.280502796173095703e-02 3.838038444519042969e-02 -1.401502639055252075e-02 1.530532240867614746e-01 -2.917159497737884521e-01 6.758096814155578613e-02 -2.630129456520080566e-01 1.791264265775680542e-01 2.672967612743377686e-01 -2.692281603813171387e-01 -1.815845668315887451e-01 1.623448580503463745e-01 -2.344828546047210693e-01 -1.558246612548828125e-01 3.237980231642723083e-02 1.439840048551559448e-01 6.062737107276916504e-02 2.085857689380645752e-01 8.603629469871520996e-02 -3.118444606661796570e-02
1.940587759017944336e-01 -1.321411877870559692e-02 7.293660938739776611e-02 -2.461527734994888306e-01 1.259645968675613403e-01 2.232456058263778687e-01 1.588056087493896484e-01 9.899167716503143311e-02 -1.929145604372024536e-01 2.053891867399215698e-01 -1.165613234043121338e-01 5.836600437760353088e-02 -3.179856762290000916e-02 -2.215279042720794678e-01 -3.060902655124664307e-01 -1.165346205234527588e-01 1.203547492623329163e-01 -1.018247902393341064e-01 -8.036783337593078613e-02 -6.197969987988471985e-02 3.545178472995758057e-01 -4.510292783379554749e-02 -1.624345481395721436e-01 2.654737234115600586e-01 1.462266873568296432e-02 -3.553317487239837646e-01 3.757299110293388367e-02 1.783148795366287231e-01 2.859704568982124329e-02 2.649015486240386963e-01 -1.108646839857101440e-01 -1.976960301399230957e-01
-1.374487429857254028e-01 -1.967784017324447632e-01 3.046101033687591553e-01 9.367140382528305054e-02 8.571335673332214355e-02 6.109925359487533569e-02 3.069742321968078613e-01 -1.743886470794677734e-01 -1.419445276260375977e-01 -1.321983635425567627e-01 -2.157977521419525146e-01 2.299556732177734375e-01 -9.403928369283676147e-02 -2.924024164676666260e-01 -3.095648065209388733e-02 2.385949939489364624e-01 5.173224583268165588e-02 -2.395990341901779175e-01 -2.595366537570953369e-01 3.057942725718021393e-02 3.415832221508026123e-01 -1.399649679660797119e-01 1.530866920948028564e-01 1.779626123607158661e-02 -1.961195319890975952e-01 -7.346123456954956055e-03 -3.783103823661804199e-02 2.105790823698043823e-01 9.012857079505920410e-02 -1.537617202848196030e-02 -1.164559870958328247e-01 -1.455532014369964600e-01
-2.403282821178436279e-01 -6.501210480928421021e-02 1.988603025674819946e-01 -1.456015110015869141e-01 7.851141691207885742e-02 -7.150856405496597290e-02 2.673524916172027588e-01 -1.575797200202941895e-01 -3.706518560647964478e-02 -2.756927907466888428e-01 -2.141599655151367188e-01 6.803894788026809692e-02 1.895580254495143890e-02 -1.884694397449493408e-02 -1.002072691917419434e-01 1.153866723179817200e-01 -7.286551594734191895e-02 -3.386918306350708008e-01 1.256988011300563812e-02 2.647269964218139648e-01 5.903212726116180420e-02 3.468013182282447815e-02 -5.385303497314453125e-02 -1.258966624736785889e-01 -1.567396074533462524e-01 -2.034833282232284546e-01 -2.872360944747924805e-01 -1.041664034128189087e-01 -1.975783109664916992e-01 2.901861369609832764e-01 1.210235506296157837e-01 -3.268371522426605225e-01
-2.602944672107696533e-01 1.729424595832824707e-01 -2.153584212064743042e-01 1.590206474065780640e-01 -8.939358592033386230e-02 -2.091087587177753448e-02 3.811034560203552246e-01 -2.163272649049758911e-01 -7.382822036743164062e-02 5.234652757644653320e-02 -3.224017918109893799e-01 2.119403779506683350e-01 1.383148226886987686e-02 -1.681923717260360718e-01 -2.285336256027221680e-01 1.805187463760375977e-01 -8.294879645109176636e-02 6.904960027895867825e-04 -3.588317334651947021e-02 -1.148948967456817627e-01 3.116944432258605957e-01 7.928134873509407043e-04 -1.705610454082489014e-01 2.971707284450531006e-01 -2.778572775423526764e-02 -1.239101439714431763e-01 1.232189685106277466e-01 -1.489048474468290806e-03 -8.542484045028686523e-02 4.877418279647827148e-02 2.864729166030883789e-01 -2.965092286467552185e-02
-1.481964737176895142e-01 3.693907260894775391e-01 3.778262529522180557e-03 -1.062733009457588196e-01 6.370705366134643555e-02 -1.280282586812973022e-01 6.891142576932907104e-02 -5.187920480966567993e-02 -4.707266390323638916e-02 -3.797212988138198853e-02 4.657534509897232056e-02 3.393548429012298584e-01 1.134350970387458801e-01 -9.539775550365447998e-02 -1.647925674915313721e-01 2.245941385626792908e-02 2.251632278785109520e-03 -2.331779599189758301e-01 8.536581695079803467e-02 2.675840556621551514e-01 2.636462748050689697e-01 -3.973948657512664795e-01 9.638606011867523193e-02 1.764197796583175659e-01 2.784283459186553955e-01 -2.172735631465911865e-01 -8.000634610652923584e-02 1.691854558885097504e-02 -1.702352613210678101e-01 4.643232002854347229e-02 7.103843986988067627e-02 -2.511177957057952881e-01
2.081753611564636230e-01 -2.749906480312347412e-01 1.267583370208740234e-01 -5.746893212199211121e-02 -4.837827011942863464e-02 1.824053078889846802e-01 2.120160162448883057e-01 -1.435455679893493652e-01 -3.821150213479995728e-02 -6.800394505262374878e-02 -2.145230621099472046e-01 7.164752483367919922e-02 -5.067364498972892761e-02 7.694476842880249023e-02 -1.392972469329833984e-01 1.675843596458435059e-01 -4.420242831110954285e-02 1.077113226056098938e-01 -3.826338052749633789e-01 2.404105663299560547e-01 4.376698136329650879e-01 -2.608813643455505371e-01 6.599781662225723267e-02 -7.392562180757522583e-02 2.085097506642341614e-02 -1.481683105230331421e-01 6.033707037568092346e-02 6.944379210472106934e-02 -1.956129074096679688e-01 2.251286804676055908e-01 -1.323755234479904175e-01 -1.509018093347549438e-01
-4.653881490230560303e-01 1.905407011508941650e-01 -1.631467789411544800e-01 3.169055283069610596e-02 1.050836667418479919e-01 3.148709982633590698e-02 2.100822329521179199e-02 -1.448604464530944824e-01 -8.564111776649951935e-03 -2.678496241569519043e-01 -8.595176041126251221e-02 3.340888619422912598e-01 -1.020744889974594116e-01 -9.814304858446121216e-02 -8.327216655015945435e-02 1.976198852062225342e-01 8.262096345424652100e-02 -9.585803002119064331e-02 -7.663433998823165894e-02 2.095018774271011353e-01 3.900499939918518066e-01 -8.562131784856319427e-03 1.636587083339691162e-01 9.052085131406784058e-02 9.330612421035766602e-02 -2.400316298007965088e-01 -1.397394537925720215e-01 1.558449864387512207e-01 -1.244778633117675781e-01 1.960564255714416504e-01 -7.859146595001220703e-02 -7.715827226638793945e-02
2.831836696714162827e-03 1.293867379426956177e-01 7.506356388330459595e-02 -2.214593291282653809e-01 -2.764497399330139160e-01 -2.228069454431533813e-01 3.394756317138671875e-01 -9.853869676589965820e-02 8.458173274993896484e-02 -1.131552681326866150e-01 -3.927962481975555420e-02 3.446895182132720947e-01 -1.083757821470499039e-02 -1.438277959823608398e-01 -1.986586749553680420e-01 1.414582878351211548e-01 -2.607254385948181152e-01 -3.169182240962982178e-01 -2.854702174663543701e-01 5.795453488826751709e-02 2.274741977453231812e-01 -1.234007328748703003e-01 1.421184539794921875e-01 1.885637938976287842e-01 -5.264360830187797546e-02 4.069086909294128418e-02 3.170607611536979675e-02 1.190563365817070007e-01 -1.213077157735824585e-01 -8.939675986766815186e-02 -3.157261386513710022e-02 1.940502077341079712e-01
-2.363481372594833374e-01 -2.895430848002433777e-02 -2.584591507911682129e-02 -6.216102465987205505e-02 1.042851954698562622e-01 -2.592582702636718750e-01 3.047831356525421143e-02 -1.227399557828903198e-01 2.627541720867156982e-01 -3.437206447124481201e-01 -3.231312632560729980e-01 9.562569856643676758e-02 3.054235316812992096e-02 -1.623895764350891113e-01 -1.005062609910964966e-01 1.367594748735427856e-01 -5.602134019136428833e-02 -1.042524948716163635e-01 -2.272996157407760620e-01 6.468016654253005981e-02 -2.629031427204608917e-02 1.509945243597030640e-01 -1.890960931777954102e-01 1.157647073268890381e-01 -3.509366139769554138e-02 -3.509641438722610474e-02 -9.418288618326187134e-02 1.903326958417892456e-01 -2.861914634704589844e-01 4.109787046909332275e-01 -1.265117526054382324e-01 -1.759426444768905640e-01
-1.609176546335220337e-01 7.044113427400588989e-02 9.411713480949401855e-02 -1.880970895290374756e-01 -2.509855106472969055e-02 -4.663866758346557617e-02 -2.359813265502452850e-02 -1.093098893761634827e-01 -2.200857549905776978e-01 -1.836218386888504028e-01 -4.611229524016380310e-02 2.248769402503967285e-01 -5.767966434359550476e-02 -2.778454720973968506e-01 -8.795052766799926758e-02 -2.084847837686538696e-01 -4.616174846887588501e-02 -2.837340831756591797e-01 -4.905875921249389648e-01 8.563192933797836304e-02 1.735226213932037354e-01 -1.472815126180648804e-01 -2.507877536118030548e-02 -3.288578987121582031e-02 -8.339509367942810059e-02 3.488732129335403442e-02 -1.506603509187698364e-01 1.178443357348442078e-01 1.884197294712066650e-01 2.826015055179595947e-01 8.706391602754592896e-02 -3.019212186336517334e-01
-3.310047388076782227e-01 -2.308729290962219238e-01 -1.184490397572517395e-01 -1.331704109907150269e-01 3.293921705335378647e-03 -5.053187161684036255e-02 2.468279898166656494e-01 -3.004772067070007324e-01 -3.887952566146850586e-01 1.766761541366577148e-01 -2.788022160530090332e-01 -1.943379826843738556e-02 1.404035687446594238e-01 4.419245570898056030e-02 3.322514146566390991e-02 -8.647803962230682373e-02 1.803001575171947479e-02 4.889135062694549561e-02 -2.924065589904785156e-01 1.888042986392974854e-01 1.069054752588272095e-01 -1.509175896644592285e-01 -4.201369732618331909e-02 2.156919389963150024e-01 1.578844487667083740e-01 -1.481860578060150146e-01 -1.565522402524948120e-01 -4.274657368659973145e-02 1.316319406032562256e-01 1.891618221998214722e-01 1.317456364631652832e-01 -1.039973944425582886e-01
-1.209957227110862732e-01 -4.614859446883201599e-02 1.062646657228469849e-01 -1.640584915876388550e-01 -3.023483455181121826e-01 -3.632375039160251617e-03 1.236823648214340210e-01 3.658456495031714439e-03 -3.915987908840179443e-02 -1.595033258199691772e-01 6.594049930572509766e-02 1.114791259169578552e-01 -5.062960833311080933e-02 2.883381545543670654e-01 9.026703238487243652e-02 -7.982877641916275024e-02 5.781769007444381714e-02 -5.611199513077735901e-02 -4.573371708393096924e-01 -2.019999921321868896e-02 4.727916419506072998e-01 -4.431789368391036987e-02 -1.106949970126152039e-01 2.159149944782257080e-01 1.036556139588356018e-01 -3.234029188752174377e-02 -2.129951417446136475e-01 3.637940585613250732e-01 5.255111679434776306e-02 9.492026874795556068e-04 -3.975509479641914368e-02 6.253188010305166245e-03
4.628992453217506409e-02 -2.514792419970035553e-02 2.068935483694076538e-01 -3.298915624618530273e-01 1.239083055406808853e-02 1.671742796897888184e-01 3.113256096839904785e-01 2.027761191129684448e-02 3.068694658577442169e-02 -2.568418979644775391e-01 3.578032553195953369e-02 2.550852298736572266e-01 -1.113713309168815613e-01 -2.621319890022277832e-01 -1.286770254373550415e-01 2.291966527700424194e-01 -1.344408392906188965e-01 -5.745103955268859863e-02 -5.492263287305831909e-02 9.800146520137786865e-02 2.761378288269042969e-01 -1.315006613731384277e-01 -1.044837906956672668e-01 3.792915865778923035e-02 1.963862776756286621e-01 6.274582445621490479e-02 2.483052946627140045e-02 -1.002984270453453064e-01 1.909720897674560547e-01 8.790036663413047791e-03 3.972361683845520020e-01 -2.219710946083068848e-01
-2.685457766056060791e-01 5.127883329987525940e-02 3.418639302253723145e-02 -3.627688884735107422e-01 2.202095836400985718e-01 -2.612904012203216553e-01 1.994513869285583496e-01 -4.750087484717369080e-02 -5.926723033189773560e-02 -2.354633957147598267e-01 -4.183357954025268555e-02 2.202842086553573608e-01 7.656160742044448853e-02 -4.153713211417198181e-02 -1.401245892047882080e-01 -1.713008806109428406e-02 1.598944514989852905e-01 -2.083258889615535736e-02 3.336973860859870911e-02 -1.629314571619033813e-01 3.019039630889892578e-01 -3.781114816665649414e-01 -1.000434458255767822e-01 1.340164095163345337e-01 7.305707037448883057e-02 1.428452972322702408e-02 -2.906381785869598389e-01 -1.842937320470809937e-01 -1.655756086111068726e-01 1.589715033769607544e-01 -4.224326834082603455e-02 5.238166451454162598e-02
3.425262868404388428e-02 7.059235125780105591e-02 5.799249559640884399e-02 -1.512523740530014038e-01 -2.412015944719314575e-01 -7.638730108737945557e-02 1.779245734214782715e-01 5.737992748618125916e-02 1.604366600513458252e-01 1.308927536010742188e-01 4.837021231651306152e-03 2.799091041088104248e-01 1.000024080276489258e-01 -5.836217477917671204e-02 -8.401519805192947388e-02 1.590670943260192871e-01 1.968799829483032227e-01 -5.651076436042785645e-01 5.264151468873023987e-02 1.140442863106727600e-01 4.808377623558044434e-01 -2.614288590848445892e-02 2.235807292163372040e-02 -5.397574603557586670e-02 2.659240663051605225e-01 -1.087131351232528687e-02 4.070549085736274719e-02 3.750842437148094177e-02 -7.354991137981414795e-02 1.105048358440399170e-01 8.959106053225696087e-04 3.034869581460952759e-02
-2.864504158496856689e-01 -1.055183485150337219e-01 -1.704918146133422852e-01 -1.147975400090217590e-01 -1.745856106281280518e-01 -1.048944741487503052e-01 1.897502988576889038e-01 -6.065946817398071289e-02 4.375251941382884979e-03 -3.664482533931732178e-01 -3.482901304960250854e-02 1.188338547945022583e-01 2.021050900220870972e-01 -3.962504491209983826e-02 -7.377331703901290894e-02 1.711363345384597778e-01 1.930112019181251526e-02 -1.062112152576446533e-01 -1.290592253208160400e-01 5.394576489925384521e-02 3.000181540846824646e-02 -4.591177105903625488e-01 -2.488353997468948364e-01 2.875277101993560791e-01 3.037759959697723389e-01 -1.202923879027366638e-01 4.137195646762847900e-03 1.649541035294532776e-02 -1.570491492748260498e-01 6.884604226797819138e-03 -5.342144146561622620e-02 -1.857639700174331665e-01
-3.843557834625244141e-01 1.819176524877548218e-01 -3.986186161637306213e-02 -3.097488880157470703e-01 7.390932738780975342e-02 -4.379421770572662354e-01 1.171195209026336670e-01 -1.336468756198883057e-01 1.990376971662044525e-02 1.068557798862457275e-01 -3.566665947437286377e-02 1.365810930728912354e-01 -7.301443815231323242e-02 -9.264293126761913300e-03 -3.962805494666099548e-02 -3.211330994963645935e-02 -7.550457026809453964e-03 -2.539171651005744934e-02 -2.977273762226104736e-01 -7.002048194408416748e-02 1.896227002143859863e-01 -2.194009870290756226e-01 -1.917795091867446899e-01 5.667026713490486145e-02 8.892331272363662720e-02 -2.290838658809661865e-01 -1.617934703826904297e-01 1.419328991323709488e-02 -1.666472107172012329e-01 3.276428580284118652e-01 1.100476831197738647e-01 2.686565555632114410e-02
1.758365705609321594e-02 -2.315065413713455200e-01 -1.367317140102386475e-01 -2.307203114032745361e-01 -5.629032477736473083e-02 4.994650557637214661e-02 2.793196141719818115e-01 -6.598008424043655396e-02 1.387249529361724854e-01 -1.363812237977981567e-01 -2.184662818908691406e-01 1.846445649862289429e-01 1.129154041409492493e-01 7.446261495351791382e-02 8.117002993822097778e-02 1.921120136976242065e-01 -3.608671426773071289e-01 -2.027403935790061951e-02 -2.923896312713623047e-01 6.216526776552200317e-02 1.307730227708816528e-01 -3.167237639427185059e-01 -1.254778821021318436e-02 1.876745522022247314e-01 -1.440097540616989136e-01 -1.315802335739135742e-01 -8.082410693168640137e-02 2.639788985252380371e-01 1.457351893186569214e-01 2.909161150455474854e-01 -1.083321198821067810e-01 -3.597977804020047188e-03
-3.560851514339447021e-01 4.011461883783340454e-02 2.327042371034622192e-01 -4.664659872651100159e-02 -3.442075476050376892e-02 -1.660101413726806641e-01 2.737831175327301025e-01 -1.945011913776397705e-01 1.169878691434860229e-01 -8.460412919521331787e-02 -2.960166335105895996e-01 5.610198155045509338e-02 9.605558216571807861e-02 5.180112086236476898e-03 2.232772111892700195e-02 -1.135916933417320251e-01 3.994459286332130432e-02 5.723201856017112732e-02 -1.177814155817031860e-01 1.500318795442581177e-01 1.619468480348587036e-01 8.337444067001342773e-02 1.575793921947479248e-01 -9.358974546194076538e-02 2.278039753437042236e-01 -2.869596481323242188e-01 -2.826895713806152344e-01 -8.890664577484130859e-02 -9.815759211778640747e-02 3.824077248573303223e-01 6.180123239755630493e-02 -2.229193300008773804e-01
-1.038888022303581238e-01 1.293921321630477905e-01 8.101545274257659912e-02 -6.432247906923294067e-02 -6.200563162565231323e-02 -2.018084935843944550e-02 3.033761382102966309e-01 -1.518452614545822144e-01 -2.867602556943893433e-02 -3.352717459201812744e-01 -4.217011630535125732e-01 1.349029690027236938e-01 2.583935856819152832e-01 5.709367990493774414e-02 -1.894720643758773804e-01 -1.806290005333721638e-03 1.259948313236236572e-01 -1.875471025705337524e-01 1.238636672496795654e-01 -4.795042425394058228e-02 1.176175326108932495e-01 9.772343188524246216e-02 3.598496690392494202e-02 -2.378218621015548706e-02 1.261133253574371338e-01 -2.372539937496185303e-01 -1.333258152008056641e-01 8.383619785308837891e-02 -7.072903960943222046e-02 3.724165260791778564e-01 2.789124548435211182e-01 -1.216821596026420593e-01
-3.979966859333217144e-04 1.985596865415573120e-01 6.873132288455963135e-02 -3.339182734489440918e-01 -1.232957839965820312e-01 2.124539017677307129e-01 -4.135440289974212646e-02 -9.212103486061096191e-02 5.256273597478866577e-02 -1.297306716442108154e-01 -3.648724555969238281e-01 2.456539310514926910e-02 4.412260279059410095e-02 -3.257313072681427002e-01 -3.512325286865234375e-01 1.574808657169342041e-01 -4.372464865446090698e-02 -3.327536880970001221e-01 -2.462614625692367554e-01 1.575551778078079224e-01 1.551039963960647583e-01 -1.285801529884338379e-01 5.996951088309288025e-02 2.178703844547271729e-01 7.519483566284179688e-02 1.254031527787446976e-02 3.414840623736381531e-02 1.320877820253372192e-01 -1.698859184980392456e-01 -8.041330426931381226e-02 -5.724842473864555359e-02 -1.071646511554718018e-01
-4.344451427459716797e-02 -1.873182058334350586e-01 -7.047589868307113647e-02 -3.028569743037223816e-02 -2.435846254229545593e-02 2.260523885488510132e-01 2.392614334821701050e-01 6.268882006406784058e-02 1.119086593389511108e-01 -1.571129411458969116e-01 -1.374241262674331665e-01 -3.889438137412071228e-02 3.834510222077369690e-02 -1.369815021753311157e-01 -1.421555876731872559e-01 -2.175377309322357178e-01 -8.997824043035507202e-02 1.150256320834159851e-01 -3.628236055374145508e-01 9.068106859922409058e-02 4.035426080226898193e-01 -2.311885505914688110e-01 2.305985093116760254e-01 -2.218295447528362274e-02 -9.115793555974960327e-02 -2.080199271440505981e-01 1.005317941308021545e-01 2.823387980461120605e-01 4.664218798279762268e-02 7.236981391906738281e-02 -3.525206074118614197e-02 -3.430555462837219238e-01
-3.888040482997894287e-01 -2.566999383270740509e-02 1.588341891765594482e-01 -2.654018402099609375e-01 -3.283450603485107422e-01 -2.265627086162567139e-01 1.837940663099288940e-01 -4.123146459460258484e-02 1.536204516887664795e-01 -8.586975745856761932e-03 -1.029544845223426819e-01 3.915419429540634155e-02 -3.542562201619148254e-02 -2.765654921531677246e-01 -6.039081141352653503e-02 2.477218359708786011e-01 5.556178092956542969e-02 -2.730244770646095276e-02 7.701801508665084839e-02 -1.017435640096664429e-02 8.033046871423721313e-02 -1.997764408588409424e-02 4.057036712765693665e-02 -1.613810211420059204e-01 1.982344985008239746e-01 -2.665973603725433350e-01 -2.115869820117950439e-01 9.221019595861434937e-02 -1.783831715583801270e-01 1.916634887456893921e-01 2.159867882728576660e-01 -2.367786020040512085e-01
-1.472195684909820557e-01 -1.211680937558412552e-02 6.378525495529174805e-02 -3.303657472133636475e-01 -8.302941918373107910e-02 2.206444889307022095e-01 1.356314569711685181e-01 2.086564302444458008e-01 -5.343968793749809265e-02 1.143649369478225708e-01 4.459267854690551758e-02 2.376396022737026215e-02 -4.573934525251388550e-02 1.935614347457885742e-01 -3.368560075759887695e-01 -1.970896497368812561e-02 2.560396790504455566e-01 -1.245458424091339111e-01 1.033794060349464417e-01 1.794878691434860229e-01 2.076298743486404419e-01 -8.593624085187911987e-02 -2.047011554241180420e-01 3.528175354003906250e-01 1.494087129831314087e-01 -2.664881646633148193e-01 2.507358789443969727e-02 2.767051458358764648e-01 9.106359630823135376e-02 9.521716833114624023e-02 -1.149431243538856506e-01 -1.832977086305618286e-01
-2.523844838142395020e-01 -7.029342651367187500e-02 2.020402103662490845e-01 -1.372941136360168457e-01 2.302583865821361542e-02 -3.290952146053314209e-01 2.359676510095596313e-01 -6.455107778310775757e-02 1.655753701925277710e-01 -2.060836106538772583e-01 8.450954407453536987e-02 -3.136711940169334412e-02 1.772703416645526886e-02 3.160235285758972168e-02 -2.233498357236385345e-02 5.185974761843681335e-02 -1.952734589576721191e-01 -3.544246256351470947e-01 -6.209905724972486496e-03 1.366377323865890503e-01 2.317880541086196899e-01 -2.527310848236083984e-01 5.251714959740638733e-03 2.441257983446121216e-02 2.394981086254119873e-01 6.800694018602371216e-02 3.478070497512817383e-01 2.804306745529174805e-01 -1.696058362722396851e-01 7.451137900352478027e-02 -7.100874185562133789e-02 -1.373392343521118164e-01
-1.397467106580734253e-01 -9.868162125349044800e-02 -3.133018612861633301e-01 -1.506913006305694580e-01 3.535374253988265991e-02 3.166698664426803589e-02 2.781049311161041260e-01 -2.209846526384353638e-01 -2.934509813785552979e-01 9.460591524839401245e-02 -2.341887503862380981e-01 -1.290466338396072388e-01 -8.280444890260696411e-02 1.148771960288286209e-03 -6.514021754264831543e-02 -1.884136535227298737e-02 -5.213366076350212097e-02 2.311886288225650787e-02 -2.789764851331710815e-02 6.029662117362022400e-02 1.726072877645492554e-01 -3.478606343269348145e-01 -3.056237101554870605e-01 1.195509806275367737e-01 -2.637480758130550385e-02 1.220348030328750610e-01 -1.908117532730102539e-01 2.217405140399932861e-01 1.043664589524269104e-01 3.705039620399475098e-01 -1.432963907718658447e-01 -8.596409112215042114e-02
-2.109123170375823975e-01 -1.250540018081665039e-01 2.549178302288055420e-01 -1.903643310070037842e-01 -4.004890918731689453e-01 -1.669872999191284180e-01 1.752219647169113159e-01 1.417923811823129654e-02 2.150425910949707031e-01 1.799813508987426758e-01 -6.241809949278831482e-02 1.963093429803848267e-01 -2.061783522367477417e-02 -1.651091277599334717e-01 -1.555784791707992554e-01 1.224018037319183350e-01 -4.421869665384292603e-02 -1.220349222421646118e-01 1.477663218975067139e-02 -1.088984608650207520e-01 3.076117634773254395e-01 -5.624233931303024292e-02 5.902768671512603760e-02 1.759270280599594116e-01 2.074723392724990845e-01 -3.121218979358673096e-01 -4.919417575001716614e-02 3.144149482250213623e-01 -3.838337585330009460e-02 -6.162266805768013000e-02 -1.428412497043609619e-01 5.448793619871139526e-02
5.968278273940086365e-02 -2.421361356973648071e-01 -3.202784806489944458e-03 -1.890858113765716553e-01 1.668747663497924805e-01 3.878663107752799988e-02 3.080734610557556152e-01 -1.596484705805778503e-02 1.860817521810531616e-01 -9.727190434932708740e-02 3.628412634134292603e-02 2.042793780565261841e-01 1.656474769115447998e-01 1.327216327190399170e-01 -6.574297696352005005e-02 2.305173128843307495e-01 -2.504334151744842529e-01 -4.738707467913627625e-02 -3.983737230300903320e-01 9.365850687026977539e-02 2.145531922578811646e-01 -2.357495725154876709e-01 1.288579870015382767e-02 1.365897804498672485e-01 1.689577288925647736e-02 -1.690582633018493652e-01 -1.452286243438720703e-01 2.402380108833312988e-01 1.082196459174156189e-01 3.051303029060363770e-01 -2.022518590092658997e-02 1.487034857273101807e-01
-3.610335290431976318e-01 8.333110064268112183e-02 9.302576631307601929e-02 1.245931386947631836e-01 -2.568638324737548828e-01 -1.309512704610824585e-01 1.787537634372711182e-01 -8.777768909931182861e-02 3.364390926435589790e-03 -1.083413213491439819e-01 -2.228454202413558960e-01 1.230004355311393738e-01 1.045827940106391907e-01 -4.106358587741851807e-01 -7.057578768581151962e-03 1.854951828718185425e-01 6.661295145750045776e-02 -1.532725393772125244e-01 -1.551132798194885254e-01 -9.603761136531829834e-02 3.184686005115509033e-01 -4.076868295669555664e-02 -9.834904223680496216e-02 8.916153758764266968e-02 -2.063907980918884277e-01 1.043265163898468018e-01 -1.666874252259731293e-02 1.722537577152252197e-01 -6.617314647883176804e-03 2.607869803905487061e-01 2.678173482418060303e-01 1.416420340538024902e-01
-1.622239500284194946e-01 -2.665977478027343750e-01 5.829284712672233582e-02 -1.897488087415695190e-01 -6.816563755273818970e-02 9.938901662826538086e-02 2.224812358617782593e-01 2.540613412857055664e-01 -2.040708959102630615e-01 4.356266558170318604e-02 -1.627505123615264893e-01 -1.281887590885162354e-01 -1.615927219390869141e-01 -1.715272665023803711e-01 -8.518458157777786255e-02 -2.868117392063140869e-02 1.293635070323944092e-01 4.820681735873222351e-02 -2.469018548727035522e-01 -1.530257463455200195e-01 4.107514023780822754e-01 -2.379682064056396484e-01 1.578401625156402588e-01 9.025236591696739197e-03 6.300167739391326904e-02 -1.687176972627639771e-01 1.490552574396133423e-01 3.257899880409240723e-01 -2.060547024011611938e-01 1.373827308416366577e-01 -3.144223615527153015e-02 -8.758843690156936646e-02
-2.640666663646697998e-01 1.614435203373432159e-02 1.676690578460693359e-01 -2.540826201438903809e-01 1.781157962977886200e-02 8.583506569266319275e-04 3.582147955894470215e-01 -4.832149296998977661e-02 2.754266262054443359e-01 -1.527535766363143921e-01 -2.145167291164398193e-01 -5.431738495826721191e-02 1.518601328134536743e-01 1.559635698795318604e-01 -5.806031823158264160e-02 1.963596493005752563e-01 -1.217640489339828491e-01 -1.289290040731430054e-01 5.189276486635208130e-02 2.299234420061111450e-01 1.979313045740127563e-01 1.124984547495841980e-01 -1.087620928883552551e-01 -1.768061369657516479e-01 -7.972781360149383545e-02 -9.919953346252441406e-02 -3.246227800846099854e-01 -1.313264369964599609e-01 -8.358129858970642090e-02 3.631118535995483398e-01 9.452653676271438599e-02 -1.915184967219829559e-02
2.845482528209686279e-01 -2.044522166252136230e-01 -8.515169471502304077e-02 -3.344413340091705322e-01 7.793372962623834610e-03 -2.660647630691528320e-01 3.542328476905822754e-01 -4.956744238734245300e-02 -8.675134927034378052e-02 -5.394749343395233154e-02 -2.369083315134048462e-01 7.444596290588378906e-02 1.560618281364440918e-01 -1.313243210315704346e-01 -1.681341677904129028e-01 5.674272403120994568e-02 1.509316116571426392e-01 2.004773542284965515e-02 -1.166799068450927734e-01 5.904251709580421448e-03 3.986478745937347412e-01 -6.758886575698852539e-02 1.420046240091323853e-01 -2.010945081710815430e-01 2.247216925024986267e-02 -2.631635665893554688e-01 1.611906141042709351e-01 9.015038609504699707e-02 9.090420603752136230e-02 8.659903705120086670e-02 -1.736209243535995483e-01 -5.870086699724197388e-02
1.189168915152549744e-01 -1.412584260106086731e-02 -1.686383336782455444e-01 -2.498172819614410400e-01 -2.212684750556945801e-01 5.851122736930847168e-02 3.126066923141479492e-01 5.772355571389198303e-02 -2.556985914707183838e-01 1.166188437491655350e-02 1.571876406669616699e-01 -1.422520726919174194e-01 8.301850408315658569e-03 -8.087702095508575439e-02 -9.388335794210433960e-02 -7.961750030517578125e-02 2.094255983829498291e-01 8.945899084210395813e-03 -9.927536547183990479e-02 1.788385063409805298e-01 3.993305563926696777e-01 -8.755379170179367065e-02 1.359324529767036438e-02 2.745470404624938965e-01 -9.962102025747299194e-02 -1.994620114564895630e-01 1.704955399036407471e-01 3.858009278774261475e-01 -3.659164160490036011e-02 2.142993360757827759e-01 -5.143022537231445312e-02 -5.613334849476814270e-02
8.049790747463703156e-03 -7.767365127801895142e-02 -1.766479760408401489e-01 -2.218049913644790649e-01 2.691175788640975952e-02 -7.847812026739120483e-02 5.626940354704856873e-02 -9.717933088541030884e-02 2.552004158496856689e-01 -4.592445492744445801e-02 5.061696283519268036e-03 2.536728382110595703e-01 -2.344277203083038330e-01 6.781090795993804932e-02 2.799416147172451019e-02 1.019484698772430420e-01 1.258373856544494629e-01 -3.840865194797515869e-01 -4.000989347696304321e-02 -1.911591440439224243e-01 4.328304827213287354e-01 -2.895166538655757904e-02 -2.179976552724838257e-01 1.895809471607208252e-01 1.937978118658065796e-01 -2.131785899400711060e-01 2.979604899883270264e-02 8.271072804927825928e-02 -2.727896571159362793e-01 2.343155816197395325e-02 -1.484742164611816406e-01 -1.754408627748489380e-01
3.817926719784736633e-02 5.831613391637802124e-02 -3.467401489615440369e-02 -2.361734509468078613e-01 1.253027021884918213e-01 -1.158449985086917877e-02 4.144363105297088623e-01 -1.190659496933221817e-02 -8.550544083118438721e-02 1.073503121733665466e-01 1.694761067628860474e-01 -8.499244228005409241e-03 2.950818836688995361e-01 -2.175041437149047852e-01 -2.250366508960723877e-01 -6.576848030090332031e-02 1.244407072663307190e-01 -1.212712824344635010e-01 6.555433571338653564e-02 -1.545828878879547119e-01 1.915954351425170898e-01 -1.148452237248420715e-02 1.676544249057769775e-01 2.370541244745254517e-01 3.537060022354125977e-01 -1.998555064201354980e-01 -1.962780803442001343e-01 2.111490219831466675e-01 -1.427845060825347900e-01 4.756590351462364197e-02 -1.661854833364486694e-01 -1.883974075317382812e-01
-6.511598825454711914e-02 1.371135711669921875e-01 3.233713209629058838e-01 -3.195563852787017822e-01 -3.871258348226547241e-02 9.850834310054779053e-02 3.622122406959533691e-01 -1.173396259546279907e-01 2.742437180131673813e-03 -1.036100909113883972e-01 -3.152194321155548096e-01 9.197133779525756836e-02 4.329886287450790405e-02 -1.043507531285285950e-01 -1.339076757431030273e-01 8.369262516498565674e-02 6.371474266052246094e-02 -2.192306816577911377e-01 -2.390421330928802490e-01 2.377043105661869049e-02 9.252186864614486694e-02 -2.427143156528472900e-01 1.078630052506923676e-02 1.825844794511795044e-01 -3.822227418422698975e-01 -1.796197146177291870e-01 7.875491678714752197e-02 -1.314173825085163116e-02 -5.251863971352577209e-02 -1.038784012198448181e-01 -2.201147526502609253e-01 -1.891261525452136993e-02
-3.675873875617980957e-01 -2.339630872011184692e-01 -1.057321727275848389e-01 -9.100689738988876343e-02 -8.595972508192062378e-02 -1.565514057874679565e-01 2.187266349792480469e-01 3.221270442008972168e-02 2.174696698784828186e-02 -1.563333272933959961e-01 -5.518922209739685059e-02 1.947283297777175903e-01 3.019360303878784180e-01 -1.186096221208572388e-01 -7.650417089462280273e-02 1.242570728063583374e-01 2.469638139009475708e-01 -1.959958970546722412e-01 -3.518867772072553635e-03 1.825650185346603394e-01 8.499309420585632324e-02 -3.929485082626342773e-01 -2.074903696775436401e-01 1.968839913606643677e-01 2.290558964014053345e-01 -7.254560291767120361e-02 9.244637191295623779e-02 1.180768385529518127e-01 5.049541965126991272e-02 4.426002129912376404e-02 2.121812291443347931e-02 -2.369091063737869263e-01
-1.190435886383056641e-02 1.160219088196754456e-01 1.098336353898048401e-01 -1.111868098378181458e-01 -1.186940595507621765e-01 2.204304337501525879e-01 2.082541398704051971e-02 -1.709523051977157593e-02 -3.526044487953186035e-01 -1.714878529310226440e-02 -2.717979252338409424e-01 9.100870043039321899e-02 2.180148363113403320e-01 -1.816701740026473999e-01 -4.339405596256256104e-01 1.961098425090312958e-02 -2.695591188967227936e-02 -3.440535366535186768e-01 5.469359830021858215e-02 9.979300945997238159e-02 2.940214574337005615e-01 -2.228059573099017143e-03 6.829749047756195068e-02 6.747537106275558472e-02 1.302858721464872360e-02 -4.297202080488204956e-02 2.949616014957427979e-01 1.385454088449478149e-01 -1.935851424932479858e-01 1.251670718193054199e-01 3.566026315093040466e-02 -1.794872134923934937e-01
-4.537149146199226379e-02 -1.731251627206802368e-01 2.221248745918273926e-01 -2.220195531845092773e-01 -1.589689552783966064e-01 -1.171477735042572021e-01 1.951788812875747681e-01 4.683751612901687622e-02 6.427766382694244385e-02 1.323791742324829102e-01 3.696674108505249023e-02 2.421538978815078735e-01 -1.927974969148635864e-01 5.426810681819915771e-02 -5.015362426638603210e-02 2.330521047115325928e-01 4.079993069171905518e-02 -2.127759605646133423e-01 5.919371172785758972e-02 -1.567594259977340698e-01 4.719446003437042236e-01 5.121370404958724976e-02 -1.994418650865554810e-01 1.762580126523971558e-01 7.872023433446884155e-02 -7.088971138000488281e-02 -1.926455050706863403e-01 2.130585610866546631e-01 -3.096739649772644043e-01 -1.618769913911819458e-01 -8.345379680395126343e-02 -1.320564597845077515e-01
-1.943938136100769043e-01 2.500121295452117920e-01 -1.223535984754562378e-01 -1.793634444475173950e-01 -5.114741623401641846e-03 1.131546348333358765e-01 2.064083665609359741e-01 6.058743223547935486e-02 -1.703037619590759277e-01 -1.271809190511703491e-01 -2.143640518188476562e-01 4.283730685710906982e-02 2.140332907438278198e-01 7.361406832933425903e-02 -1.689114868640899658e-01 5.316898599267005920e-02 -1.242848113179206848e-01 -4.152096211910247803e-01 -6.838268041610717773e-02 2.344056516885757446e-01 4.385849237442016602e-01 -2.008219808340072632e-01 6.970263272523880005e-02 -1.162569746375083923e-01 -1.613704413175582886e-01 -4.561883583664894104e-02 -6.434348970651626587e-02 1.036771982908248901e-01 7.156359963119029999e-03 -3.137829154729843140e-02 -2.744465172290802002e-01 3.132194280624389648e-03
-4.696862101554870605e-01 1.379172801971435547e-01 -5.520843714475631714e-02 -2.570512592792510986e-01 -1.570038869976997375e-02 -1.022322848439216614e-01 9.097628295421600342e-02 -2.295890152454376221e-01 2.405292093753814697e-01 -1.361884474754333496e-01 6.657918449491262436e-03 5.336561799049377441e-02 2.081413865089416504e-01 2.245508693158626556e-02 -4.187735617160797119e-01 3.842137753963470459e-02 -9.250432997941970825e-02 7.517060637474060059e-02 7.090131193399429321e-02 -7.366516441106796265e-02 3.277452886104583740e-01 -6.809721887111663818e-02 7.625035941600799561e-02 2.241202257573604584e-02 -9.196588397026062012e-02 -1.136839091777801514e-01 -1.096585392951965332e-01 9.173393249511718750e-02 -2.088200300931930542e-01 4.373439401388168335e-02 2.538072466850280762e-01 -1.574991941452026367e-01
1.427701022475957870e-02 -1.501434594392776489e-01 -9.732664376497268677e-02 -1.970255672931671143e-01 -3.736233711242675781e-01 -1.615762859582901001e-01 2.520185708999633789e-01 2.901857905089855194e-02 5.450979247689247131e-02 -1.092922315001487732e-01 -2.011298900470137596e-03 1.847303360700607300e-01 -9.205592423677444458e-02 -1.846317946910858154e-01 -2.979635000228881836e-01 -4.688321612775325775e-03 -8.158557862043380737e-02 8.076445758342742920e-02 -2.872008979320526123e-01 -9.342910349369049072e-02 3.970410823822021484e-01 -2.793059349060058594e-01 1.264022588729858398e-01 6.235060468316078186e-02 2.842170000076293945e-01 -2.053169459104537964e-01 -1.002025157213211060e-01 -1.405401621013879776e-02 -1.427518874406814575e-01 -3.145718201994895935e-02 -2.964969724416732788e-02 5.623073130846023560e-02
-1.589943170547485352e-01 -2.857634425163269043e-01 1.854751110076904297e-01 8.053112030029296875e-02 -2.868750831112265587e-03 1.029412895441055298e-01 3.798723816871643066e-01 -2.188936918973922729e-01 -3.751720115542411804e-02 -1.045076698064804077e-01 -1.521190106868743896e-01 5.375880002975463867e-02 -7.676173001527786255e-02 -2.436224669218063354e-01 1.452956628054380417e-02 1.938322782516479492e-01 4.065532982349395752e-02 -2.510253190994262695e-01 -2.033261805772781372e-01 -2.608985304832458496e-01 2.423670440912246704e-01 -2.924820184707641602e-01 -2.087783627212047577e-02 7.038133591413497925e-02 1.802250742912292480e-01 1.658545434474945068e-02 6.184331700205802917e-02 1.079679355025291443e-01 1.670848429203033447e-01 -7.227042317390441895e-02 -2.775106728076934814e-01 -1.606916636228561401e-01
-8.192827552556991577e-02 -2.405076846480369568e-02 1.869430691003799438e-01 -4.324904084205627441e-02 6.413308531045913696e-02 4.497035965323448181e-02 3.189710676670074463e-01 -1.820662990212440491e-02 9.523461759090423584e-02 -3.062395453453063965e-01 -3.928766548633575439e-01 1.051895394921302795e-01 7.756575196981430054e-02 -9.217742830514907837e-03 -1.796811223030090332e-01 2.682799287140369415e-02 2.162783443927764893e-01 -1.151930391788482666e-01 7.324980944395065308e-02 -2.577469870448112488e-02 1.503883004188537598e-01 2.251605987548828125e-01 -6.544706411659717560e-03 4.602134972810745239e-02 1.037277355790138245e-01 -2.550426721572875977e-01 -1.874839067459106445e-01 2.143169343471527100e-01 -1.294053941965103149e-01 3.763382434844970703e-01 2.646737396717071533e-01 -1.159275695681571960e-01
-3.273866474628448486e-01 9.217748790979385376e-02 1.570006310939788818e-01 -3.819721341133117676e-01 5.892435088753700256e-02 -1.711438000202178955e-01 1.433532834053039551e-01 -8.870124071836471558e-02 -9.848064742982387543e-03 -1.121655032038688660e-01 -1.101742163300514221e-01 1.746122092008590698e-01 1.230132877826690674e-01 -1.557378470897674561e-01 -1.513250023126602173e-01 -8.607348054647445679e-02 2.248129397630691528e-01 -1.577414944767951965e-02 -9.128071367740631104e-02 -1.188284978270530701e-01 7.024221122264862061e-02 -2.987415492534637451e-01 -1.008167117834091187e-01 3.158944547176361084e-01 -4.305975511670112610e-02 -6.783904880285263062e-02 -3.543990552425384521e-01 7.750719040632247925e-02 -2.871652543544769287e-01 1.484990715980529785e-01 -8.176936954259872437e-02 3.079749085009098053e-02
1.298613995313644409e-01 -2.554232776165008545e-01 1.288308203220367432e-01 -1.402238905429840088e-01 1.054046303033828735e-01 1.024032756686210632e-01 3.954049050807952881e-01 1.541204936802387238e-02 -1.532784998416900635e-01 -9.921277314424514771e-02 -2.006780058145523071e-01 -5.888422578573226929e-02 -1.825325638055801392e-01 -2.090255916118621826e-01 -3.622033298015594482e-01 -8.971222490072250366e-02 2.116594314575195312e-01 -2.159401476383209229e-01 3.373382613062858582e-02 1.018139570951461792e-01 2.836670875549316406e-01 -1.110265478491783142e-01 2.223436534404754639e-01 2.756771147251129150e-01 6.769618019461631775e-03 7.119786739349365234e-02 -1.372944712638854980e-01 -4.535170271992683411e-02 8.013654151000082493e-04 1.105915680527687073e-01 -1.189171448349952698e-01 -1.912420392036437988e-01
-1.152947917580604553e-01 6.156575307250022888e-02 -2.069379948079586029e-02 -2.035110294818878174e-01 -1.141834910959005356e-02 -7.917579263448715210e-02 3.662135601043701172e-01 -2.891902253031730652e-02 -1.427138876169919968e-02 -3.155041933059692383e-01 -3.372190296649932861e-01 2.234117418993264437e-04 -4.418110847473144531e-02 -3.690334409475326538e-02 8.809056133031845093e-02 -5.835592746734619141e-02 -1.013522129505872726e-02 -9.601117670536041260e-02 -1.248806808143854141e-02 4.319448396563529968e-02 1.098712384700775146e-01 1.294759213924407959e-01 1.995565593242645264e-01 1.517737209796905518e-01 1.954424977302551270e-01 -1.787804663181304932e-01 -3.488463759422302246e-01 4.435551539063453674e-02 -7.967463135719299316e-02 2.536876797676086426e-01 1.780917346477508545e-01 -4.153330326080322266e-01
-5.491182580590248108e-02 -4.574562981724739075e-02 2.932776510715484619e-01 -1.800386011600494385e-01 -1.037446632981300354e-01 -1.638947874307632446e-01 2.890806496143341064e-01 1.986833363771438599e-01 -1.196965724229812622e-01 -4.795364290475845337e-02 -1.382881551980972290e-01 -1.393595784902572632e-01 8.688775822520256042e-03 -2.081180065870285034e-01 -3.096192479133605957e-01 -9.498496353626251221e-02 1.161940097808837891e-01 -1.153466925024986267e-01 8.352424204349517822e-02 4.011220298707485199e-03 1.760072559118270874e-01 -1.797763854265213013e-01 -4.041605889797210693e-01 2.651075124740600586e-01 1.217963322997093201e-01 -3.176072239875793457e-02 -1.265303045511245728e-01 -1.674518734216690063e-01 -1.544951945543289185e-01 2.646746635437011719e-01 1.484845131635665894e-01 -7.593710720539093018e-02
-1.169854030013084412e-01 -7.327191997319459915e-03 1.700867414474487305e-01 -3.921933770179748535e-01 2.507846802473068237e-02 -4.338264092803001404e-02 1.988852210342884064e-02 1.671209931373596191e-02 6.679457426071166992e-02 -7.250214368104934692e-02 -1.571722328662872314e-01 -1.943905651569366455e-01 1.263690590858459473e-01 7.725773379206657410e-03 -2.815928459167480469e-01 -1.885966658592224121e-01 1.777974665164947510e-01 -5.565618723630905151e-02 -1.842499673366546631e-01 3.970315679907798767e-03 3.191803395748138428e-01 -2.750334143638610840e-01 -4.014803469181060791e-01 1.328126490116119385e-01 2.018549740314483643e-01 9.176503866910934448e-02 -2.740831971168518066e-01 -1.564704179763793945e-01 1.255899388343095779e-02 1.758071966469287872e-02 1.101526245474815369e-01 -1.041112616658210754e-01
4.868689551949501038e-02 2.333959378302097321e-02 1.838295459747314453e-01 -4.413915276527404785e-01 4.764700308442115784e-02 -3.069763071835041046e-02 3.174609690904617310e-02 -5.863893311470746994e-03 1.565165445208549500e-02 -1.949341595172882080e-01 -8.288749307394027710e-02 -1.151999756693840027e-01 2.260009199380874634e-02 -2.940884605050086975e-02 -2.079618573188781738e-01 -1.664787679910659790e-01 3.195299506187438965e-01 -4.799573123455047607e-02 -1.722602397203445435e-01 -6.461583822965621948e-02 2.985124886035919189e-01 -2.883256971836090088e-01 -3.423234224319458008e-01 9.167581796646118164e-02 1.256780326366424561e-01 -1.033718045800924301e-02 -3.621174693107604980e-01 -6.859767436981201172e-02 -6.021320074796676636e-02 -4.943692311644554138e-02 7.699722051620483398e-02 -1.834884434938430786e-01
-3.875416815280914307e-01 5.341441836208105087e-03 9.457288682460784912e-02 -3.937672451138496399e-02 8.148922026157379150e-02 1.403575539588928223e-01 5.390673875808715820e-01 -1.764264553785324097e-01 -1.189398299902677536e-02 -7.259418815374374390e-02 -1.313979923725128174e-01 2.140669971704483032e-01 1.037353351712226868e-01 -1.599630266427993774e-01 7.355575263500213623e-02 1.478087455034255981e-01 1.332540512084960938e-01 -2.121614217758178711e-01 8.446595072746276855e-02 -1.060700491070747375e-01 2.425838261842727661e-01 1.036318317055702209e-01 -1.955152451992034912e-01 5.305738002061843872e-02 -1.252447664737701416e-01 8.554241061210632324e-02 -1.124087199568748474e-01 1.119457930326461792e-01 2.936417758464813232e-01 9.071260690689086914e-02 1.191430613398551941e-01 -1.025490388274192810e-01
-1.433138698339462280e-01 1.718863397836685181e-01 -2.215244108811020851e-03 -3.104291260242462158e-01 6.381963193416595459e-02 -5.378266423940658569e-02 1.611593216657638550e-01 -1.335527598857879639e-01 -2.139923349022865295e-02 1.885431408882141113e-01 -1.509261280298233032e-01 2.822144627571105957e-01 -1.457448452711105347e-01 -2.111203670501708984e-01 -1.868486851453781128e-01 -1.011040806770324707e-01 -1.696884483098983765e-01 -3.586678206920623779e-01 -3.553423881530761719e-01 2.020287364721298218e-01 7.775288075208663940e-02 -5.283704400062561035e-02 -1.187502443790435791e-01 8.857572078704833984e-02 7.712379842996597290e-02 -1.444717496633529663e-01 9.593451768159866333e-02 2.855390012264251709e-01 3.468617796897888184e-02 -5.937165766954421997e-02 4.340888932347297668e-02 -2.718811035156250000e-01
9.303549677133560181e-02 5.632136017084121704e-02 3.518251702189445496e-02 -1.909542232751846313e-01 -2.257036603987216949e-02 -7.106858491897583008e-02 2.209380716085433960e-01 -2.411553859710693359e-01 -1.484485864639282227e-01 -2.625301778316497803e-01 -4.872342050075531006e-01 2.667289674282073975e-01 -9.809395670890808105e-02 2.357365041971206665e-01 -1.162040680646896362e-01 -3.452747687697410583e-02 -4.827655851840972900e-02 -3.377228975296020508e-01 4.226711392402648926e-02 7.783257961273193359e-02 3.151082098484039307e-01 -2.583514153957366943e-02 -1.312929987907409668e-01 -4.890825226902961731e-02 -3.185107186436653137e-02 1.350352913141250610e-01 1.323537677526473999e-01 -5.482655391097068787e-02 -2.869617752730846405e-02 -5.221254006028175354e-02 9.887263178825378418e-02 -2.482554763555526733e-01
3.995875362306833267e-03 -2.571946084499359131e-01 1.298888474702835083e-01 -8.968064934015274048e-02 -1.842797994613647461e-01 1.943854987621307373e-01 2.726090848445892334e-01 -1.300735026597976685e-01 5.611040815711021423e-02 -6.411030143499374390e-02 -1.856413185596466064e-01 1.216365396976470947e-01 1.175928711891174316e-01 -2.631066739559173584e-01 -1.730585992336273193e-01 2.552622556686401367e-02 3.592447191476821899e-02 -3.537889122962951660e-01 -1.532988548278808594e-01 -2.019939124584197998e-01 1.721377968788146973e-01 -8.260569721460342407e-02 3.392076864838600159e-02 -3.158469498157501221e-02 -1.625025086104869843e-02 -1.865202337503433228e-01 2.460131794214248657e-01 1.707698553800582886e-01 -1.855640411376953125e-01 2.420921251177787781e-02 -2.568330168724060059e-01 -3.473995327949523926e-01
-1.230121999979019165e-01 -1.095908358693122864e-01 2.041091471910476685e-01 -2.395364195108413696e-01 5.598780885338783264e-02 -1.367874145507812500e-01 8.214207738637924194e-02 -6.454296112060546875e-01 8.580680936574935913e-02 2.422744035720825195e-02 1.258250027894973755e-01 1.640658825635910034e-01 1.372662931680679321e-01 -8.080641925334930420e-02 7.702179998159408569e-02 2.471468448638916016e-01 2.179615348577499390e-01 -1.985157877206802368e-01 -1.672513186931610107e-01 7.109587639570236206e-02 1.828734278678894043e-01 -1.084980461746454239e-02 -1.410432010889053345e-01 4.889916628599166870e-02 1.019732356071472168e-01 -2.056276351213455200e-01 4.733221605420112610e-02 4.064184427261352539e-02 -5.501969158649444580e-02 1.215258389711380005e-01 1.549590080976486206e-01 -1.067385599017143250e-01
-4.324234127998352051e-01 3.105556368827819824e-01 -9.128897637128829956e-02 -1.549332439899444580e-01 2.269273698329925537e-01 -3.099435009062290192e-02 6.893866509199142456e-02 -7.555563747882843018e-02 -7.965622842311859131e-02 -1.808851361274719238e-01 -1.447769254446029663e-01 1.678153574466705322e-01 -2.242661267518997192e-02 -5.756982788443565369e-02 -1.700721383094787598e-01 1.263914406299591064e-01 -1.340148001909255981e-01 -6.434808671474456787e-02 -2.055216394364833832e-02 2.805201113224029541e-01 2.221837192773818970e-01 2.789548598229885101e-03 -1.312596201896667480e-01 2.590750157833099365e-01 1.381030380725860596e-01 -2.456263899803161621e-01 -2.418245226144790649e-01 1.382987946271896362e-01 -4.101504012942314148e-02 2.579879462718963623e-01 -1.538220196962356567e-01 -2.360448241233825684e-02
9.528816677629947662e-03 2.799639850854873657e-02 8.082574605941772461e-02 -1.629131287336349487e-01 -2.639707624912261963e-01 -3.560051321983337402e-02 1.915917396545410156e-01 -1.369855403900146484e-01 1.147484220564365387e-02 1.340919286012649536e-01 -2.803176343441009521e-01 1.090321838855743408e-01 2.339911907911300659e-01 -1.332064419984817505e-01 1.227427795529365540e-01 1.912042796611785889e-01 -7.844496518373489380e-02 -5.546262487769126892e-02 1.866477914154529572e-02 -1.166463419795036316e-01 3.917719721794128418e-01 -2.202355712652206421e-01 6.727184355258941650e-02 -9.424220025539398193e-02 1.208225414156913757e-01 8.998909592628479004e-02 -7.670263294130563736e-03 4.528295099735260010e-01 1.850538402795791626e-01 1.511951684951782227e-01 6.122673675417900085e-02 -2.822919189929962158e-01
-1.328939944505691528e-01 1.652682274580001831e-01 2.089752256870269775e-02 -9.799484908580780029e-02 5.908389016985893250e-02 -2.357586286962032318e-02 3.165791034698486328e-01 -1.033867821097373962e-01 -6.403875350952148438e-02 -2.746596634387969971e-01 -1.144519522786140442e-01 1.598483473062515259e-01 -6.982018798589706421e-02 -2.232847809791564941e-01 4.942866787314414978e-02 9.825118817389011383e-03 -1.201844140887260437e-01 5.385733768343925476e-02 -3.793870285153388977e-02 -1.359464228153228760e-01 3.431697189807891846e-01 -3.473863005638122559e-01 -3.321624100208282471e-01 3.250006735324859619e-01 9.498529136180877686e-02 8.243548870086669922e-02 -2.849482893943786621e-01 1.482705175876617432e-01 -1.736196279525756836e-01 5.204812437295913696e-02 1.048083156347274780e-01 8.189587853848934174e-03
-4.092601239681243896e-01 1.714044958353042603e-01 -2.441772520542144775e-01 -2.144325375556945801e-01 1.461033076047897339e-01 -2.740322351455688477e-01 1.821024268865585327e-01 -1.226075664162635803e-01 1.074540689587593079e-01 -2.534137666225433350e-01 -2.552922368049621582e-01 1.006397083401679993e-01 1.155965253710746765e-01 -9.808555245399475098e-02 8.933549374341964722e-02 7.768946141004562378e-02 9.307321906089782715e-02 -7.626131176948547363e-02 -3.237074986100196838e-02 1.862893402576446533e-01 1.519781351089477539e-01 -6.022139638662338257e-02 -1.750553399324417114e-01 2.334661781787872314e-01 -1.109296306967735291e-01 -2.179460078477859497e-01 -2.703896462917327881e-01 -1.156069431453943253e-02 -1.626485288143157959e-01 2.071401178836822510e-01 1.472020056098699570e-02 -9.431445039808750153e-03
-5.888085812330245972e-02 -1.285025756806135178e-02 2.761206626892089844e-01 -3.015335500240325928e-01 2.732182387262582779e-03 -3.067005872726440430e-01 3.447445631027221680e-01 8.842571079730987549e-02 -1.149419099092483521e-01 -1.144394651055335999e-01 -2.224961295723915100e-02 -2.669818103313446045e-01 9.239038825035095215e-02 -1.972347199916839600e-01 -1.737642735242843628e-01 -1.029040962457656860e-01 1.709887385368347168e-01 -1.570849716663360596e-01 4.432469233870506287e-02 -1.169669702649116516e-01 1.886392235755920410e-01 -1.796695888042449951e-01 -3.089970350265502930e-01 1.725469678640365601e-01 1.068381294608116150e-01 3.556084632873535156e-02 -4.478650912642478943e-02 -2.270203977823257446e-01 -7.873724400997161865e-02 2.494342923164367676e-01 1.570952534675598145e-01 -1.280126161873340607e-02
2.112044952809810638e-02 1.104762479662895203e-01 1.277162134647369385e-01 -3.277416825294494629e-01 1.088480204343795776e-01 3.856829106807708740e-01 1.963932663202285767e-01 -3.428408503532409668e-02 1.803930103778839111e-01 3.836385533213615417e-02 -2.587208449840545654e-01 1.765722185373306274e-01 1.017647534608840942e-01 3.092760406434535980e-02 -1.724581271409988403e-01 -1.066291108727455139e-01 1.401072293519973755e-01 -2.130113989114761353e-01 -2.138626873493194580e-01 2.276775427162647247e-02 2.193440645933151245e-01 -1.067130938172340393e-01 1.358327120542526245e-01 -5.371057428419589996e-03 -1.055924072861671448e-01 -1.076947376132011414e-01 2.730086743831634521e-01 1.311368076130747795e-03 -2.622869312763214111e-01 1.867815405130386353e-01 -2.172266244888305664e-01 -2.033108025789260864e-01
-2.400205433368682861e-01 -4.030572623014450073e-02 1.490666270256042480e-01 -2.319205403327941895e-01 -2.288662493228912354e-01 -4.294182732701301575e-02 1.330017000436782837e-01 -1.294413208961486816e-01 1.706286966800689697e-01 -9.478499740362167358e-02 1.391990203410387039e-02 5.974502116441726685e-02 -1.179057061672210693e-01 -2.034221775829792023e-02 2.534517273306846619e-02 1.541040986776351929e-01 -1.135836988687515259e-01 8.645805716514587402e-02 -3.958786725997924805e-01 3.007411956787109375e-02 4.025663733482360840e-01 -1.047451719641685486e-01 2.182662934064865112e-01 3.076918423175811768e-01 -3.032333217561244965e-02 -1.198222562670707703e-01 -8.294957876205444336e-02 3.649381399154663086e-01 1.714305579662322998e-01 -9.677847474813461304e-02 -7.483360357582569122e-03 -8.959732949733734131e-02
-5.805772542953491211e-02 -9.235921502113342285e-02 -2.227684296667575836e-02 -2.661786973476409912e-01 -1.823251247406005859e-01 6.928217597305774689e-03 2.457801401615142822e-01 5.466819182038307190e-02 6.558596622198820114e-03 2.782576717436313629e-03 -3.224627971649169922e-01 -2.917804196476936340e-02 -1.818513125181198120e-01 -1.201588883996009827e-01 -1.749072968959808350e-01 1.137786880135536194e-01 2.026259899139404297e-01 7.794175297021865845e-02 -2.823064029216766357e-01 -4.528029263019561768e-02 3.566261827945709229e-01 -2.074930369853973389e-01 6.408681720495223999e-02 7.795360684394836426e-02 2.551662921905517578e-02 4.200686886906623840e-02 1.909222155809402466e-01 6.701980531215667725e-02 3.629987835884094238e-01 3.467636704444885254e-01 -1.004114001989364624e-01 9.685628861188888550e-02
-2.008509188890457153e-01 -1.427314430475234985e-02 1.293458342552185059e-01 -4.458614587783813477e-01 -1.373269110918045044e-01 1.372802108526229858e-01 9.877519309520721436e-02 -1.431887149810791016e-01 3.126811981201171875e-02 -1.647004112601280212e-02 -2.108172029256820679e-01 -7.537563890218734741e-02 -1.518530398607254028e-01 -4.997809231281280518e-02 -2.334863692522048950e-01 2.227812409400939941e-01 -1.900605298578739166e-02 1.449281722307205200e-01 -3.513234853744506836e-01 1.996330022811889648e-01 2.315933555364608765e-01 -1.038583889603614807e-01 -2.624209523200988770e-01 -1.168699935078620911e-02 6.174105405807495117e-02 -3.289274871349334717e-02 -1.573017984628677368e-01 2.109338343143463135e-01 1.601575165987014771e-01 -1.682780236005783081e-01 -2.090537846088409424e-01 -7.082930207252502441e-02
1.223057061433792114e-01 -3.982299938797950745e-02 3.239243477582931519e-02 -1.207773238420486450e-01 -1.025437563657760620e-01 2.400255650281906128e-01 2.318949550390243530e-01 -2.886837422847747803e-01 7.877813279628753662e-02 -1.305883228778839111e-01 -1.641834974288940430e-01 3.192284703254699707e-01 -7.911355933174490929e-04 -6.523073464632034302e-02 -2.780962288379669189e-01 6.295669823884963989e-02 1.517892330884933472e-01 -4.343334138393402100e-01 -2.358068376779556274e-01 -9.390324354171752930e-02 1.005742028355598450e-01 -6.182164326310157776e-02 -3.159825131297111511e-02 7.150819152593612671e-02 4.490291327238082886e-02 -1.349596232175827026e-01 3.559265285730361938e-02 -3.505568020045757294e-04 -1.574691236019134521e-01 -4.219371825456619263e-02 -2.940627634525299072e-01 -3.069113492965698242e-01
-1.226958446204662323e-02 -1.214598044753074646e-01 -1.974373012781143188e-01 -3.682126402854919434e-01 -2.874766886234283447e-01 1.051406934857368469e-01 2.522445321083068848e-01 -5.035700742155313492e-03 -1.866414248943328857e-01 -3.862579539418220520e-02 -2.495188638567924500e-02 -9.920622408390045166e-02 -1.724952459335327148e-01 -2.932485342025756836e-01 -1.433610618114471436e-01 1.571908444166183472e-01 -4.185944795608520508e-02 -1.982899606227874756e-01 9.112924337387084961e-02 -2.918525785207748413e-02 3.588511943817138672e-01 -3.370109200477600098e-02 -1.858899444341659546e-01 1.645167022943496704e-01 1.459318995475769043e-01 -5.915345624089241028e-02 -1.067953780293464661e-01 7.285822182893753052e-02 2.836798429489135742e-01 1.966559588909149170e-01 2.069107145071029663e-01 1.248360332101583481e-02
-4.963703826069831848e-02 -1.751731932163238525e-01 -1.304528489708900452e-02 -3.152698576450347900e-01 1.293423175811767578e-01 -1.145314425230026245e-02 1.048643738031387329e-01 -8.174619078636169434e-02 -1.072245687246322632e-01 -2.162726372480392456e-01 -1.014809161424636841e-01 1.512322574853897095e-02 8.328033983707427979e-02 -3.393392562866210938e-01 -5.541046708822250366e-02 7.650470733642578125e-02 -4.639122635126113892e-02 -3.605650365352630615e-01 -2.202519178390502930e-01 1.572446674108505249e-01 3.988023698329925537e-01 -1.803141832351684570e-02 -2.170332968235015869e-01 -1.077929511666297913e-03 -2.177893519401550293e-01 -6.960236281156539917e-02 -1.008444502949714661e-01 -4.185554571449756622e-03 1.748885214328765869e-01 1.655122078955173492e-02 -3.443218469619750977e-01 -9.584918618202209473e-02
5.716390907764434814e-02 -7.702421396970748901e-02 1.221269518136978149e-01 -2.429069727659225464e-01 1.053381115198135376e-01 2.686234749853610992e-02 4.460409879684448242e-01 2.570053329691290855e-03 1.298880726099014282e-01 -2.316984981298446655e-01 -1.466746181249618530e-01 1.875998377799987793e-01 -1.299063414335250854e-01 -1.169942989945411682e-01 -3.302412033081054688e-01 -1.588406413793563843e-01 -5.168247967958450317e-03 -1.669761165976524353e-02 -5.359053239226341248e-02 -2.700284495949745178e-02 1.312881559133529663e-01 -3.872797787189483643e-01 -1.909703202545642853e-02 -3.467205539345741272e-02 -1.371186077594757080e-01 -6.851719319820404053e-02 8.552391082048416138e-02 2.716979682445526123e-01 -3.232807517051696777e-01 -9.786421805620193481e-02 -1.490279734134674072e-01 -1.912103034555912018e-02
8.927424438297748566e-03 3.091049492359161377e-01 -7.413456588983535767e-02 -2.037529945373535156e-01 -1.155941188335418701e-01 -1.101541295647621155e-01 1.895383000373840332e-01 -1.164221167564392090e-01 -1.430757790803909302e-01 -1.873914599418640137e-01 -2.265921682119369507e-01 1.237652450799942017e-01 3.334704935550689697e-01 3.975362703204154968e-02 -7.861641794443130493e-02 8.894926309585571289e-02 -1.307259052991867065e-01 -3.218322098255157471e-01 -1.440831124782562256e-01 9.242051094770431519e-02 4.137188792228698730e-01 -8.046457916498184204e-02 5.728016048669815063e-02 -3.101481683552265167e-02 -2.021822184324264526e-01 -3.004247695207595825e-02 -1.059507057070732117e-01 4.373488947749137878e-02 1.439196523278951645e-02 2.121635377407073975e-01 -3.073916137218475342e-01 -8.239390701055526733e-02
6.991750001907348633e-02 2.295935153961181641e-02 7.877004146575927734e-02 -1.486027985811233521e-02 -4.337419942021369934e-02 3.864386677742004395e-02 3.894236385822296143e-01 5.228035151958465576e-02 -7.163095474243164062e-02 -1.579257398843765259e-01 1.573821902275085449e-01 1.632509678602218628e-01 1.356915533542633057e-01 -1.680341809988021851e-01 -9.945172816514968872e-02 2.677728235721588135e-01 -1.350002735853195190e-01 -5.799028277397155762e-02 -5.018794909119606018e-02 2.740541659295558929e-02 4.884127676486968994e-01 -2.570168375968933105e-01 3.068716526031494141e-01 2.359776645898818970e-01 1.413767784833908081e-01 8.898599073290824890e-03 -1.123239323496818542e-01 2.317025214433670044e-01 6.900807470083236694e-02 2.002982348203659058e-01 -6.174056325107812881e-03 -1.003040447831153870e-01
-2.152430117130279541e-01 9.570652246475219727e-02 9.400829672813415527e-02 -1.998408883810043335e-01 -3.754850849509239197e-02 -1.070317160338163376e-02 3.135161399841308594e-01 -5.423941090703010559e-02 1.720878034830093384e-01 -3.205791115760803223e-01 -2.704815566539764404e-01 -1.440646406263113022e-02 -1.416117302142083645e-03 5.636115372180938721e-02 3.826911747455596924e-02 -5.986196920275688171e-02 2.413287945091724396e-02 -1.261159628629684448e-01 -2.092822641134262085e-02 1.856930553913116455e-01 9.321729093790054321e-02 1.223637610673904419e-01 1.611949875950813293e-02 1.413623988628387451e-02 1.247135400772094727e-01 -1.466068774461746216e-01 -3.041835427284240723e-01 -8.036854118108749390e-02 -1.333941668272018433e-01 4.018807113170623779e-01 1.897837817668914795e-01 -3.900193870067596436e-01
-3.837402537465095520e-02 -5.088593065738677979e-02 -6.542396545410156250e-02 -6.518784910440444946e-02 -7.520705461502075195e-02 1.498187426477670670e-02 2.688249945640563965e-01 1.998073756694793701e-01 4.581891372799873352e-02 -6.636019796133041382e-02 -2.898159325122833252e-01 1.657776087522506714e-01 -7.304847985506057739e-02 -1.412209123373031616e-01 -2.045546770095825195e-01 5.874295532703399658e-02 3.031310439109802246e-01 4.947232082486152649e-02 -2.437784671783447266e-01 -3.970313072204589844e-02 4.724745154380798340e-01 -8.546001464128494263e-02 3.392805159091949463e-02 -9.585461765527725220e-02 1.809762092307209969e-03 -4.059214890003204346e-02 -4.665548726916313171e-02 8.473265916109085083e-02 3.486842215061187744e-01 3.284513056278228760e-01 -1.789737492799758911e-01 1.098702177405357361e-01
-1.804074347019195557e-01 7.755474653095006943e-04 3.188655711710453033e-03 -5.765433609485626221e-02 1.674763113260269165e-02 -2.348639070987701416e-02 3.969219624996185303e-01 -6.739437580108642578e-02 9.808024019002914429e-02 -2.508942484855651855e-01 -3.400221765041351318e-01 3.764196531847119331e-03 2.330071181058883667e-01 6.367495656013488770e-02 -2.304444015026092529e-01 -3.382474929094314575e-02 2.238598279654979706e-02 -1.691135913133621216e-01 1.007989197969436646e-01 -4.254928603768348694e-02 9.929323941469192505e-02 1.978863030672073364e-01 5.361703410744667053e-02 1.045368462800979614e-01 1.185079440474510193e-01 -2.193661332130432129e-01 -8.771106600761413574e-02 2.337665259838104248e-01 -1.756105571985244751e-01 2.975869476795196533e-01 3.634657263755798340e-01 -1.431868970394134521e-01
-1.656164377927780151e-01 -1.392201185226440430e-01 9.482374042272567749e-02 3.222836181521415710e-02 2.095127403736114502e-01 -1.351497620344161987e-01 2.699214816093444824e-01 -4.286104142665863037e-01 -1.821079105138778687e-01 2.643361985683441162e-01 -1.629048287868499756e-01 8.269266039133071899e-02 -1.729336101561784744e-03 9.383528493344783783e-03 -1.061612367630004883e-01 1.723397821187973022e-01 1.700726747512817383e-01 -2.087244540452957153e-01 3.994834423065185547e-02 -1.198163256049156189e-03 1.960896253585815430e-01 -1.824569255113601685e-01 -2.110959887504577637e-01 2.567991316318511963e-01 2.446423321962356567e-01 -1.982364803552627563e-01 -1.013798192143440247e-01 8.509773015975952148e-02 -1.471010148525238037e-01 1.407694667577743530e-01 8.240599185228347778e-03 1.800876408815383911e-01
-1.002342551946640015e-01 -6.276699900627136230e-02 2.339908629655838013e-01 8.819523453712463379e-02 -4.670928418636322021e-02 1.110223382711410522e-01 3.721623122692108154e-01 -2.408809214830398560e-01 -1.057744175195693970e-01 -2.463457174599170685e-02 -1.169091314077377319e-01 -8.664087206125259399e-02 -5.708891525864601135e-02 -4.695465862751007080e-01 -3.590905368328094482e-01 -1.753963977098464966e-01 -5.397111177444458008e-02 -4.576276242733001709e-02 -5.017112940549850464e-03 -8.566806465387344360e-02 2.838436663150787354e-01 -6.922274827957153320e-02 1.819647848606109619e-02 1.101196184754371643e-01 -8.091954514384269714e-03 -3.132137283682823181e-02 -2.815691530704498291e-01 2.532471716403961182e-01 8.058656007051467896e-02 1.758246123790740967e-01 -6.227572634816169739e-02 -9.904630482196807861e-03
2.640625461935997009e-02 -1.839486062526702881e-01 -4.403598234057426453e-02 -1.866700798273086548e-01 -3.396056890487670898e-01 -1.364483833312988281e-01 4.708052277565002441e-01 -6.611367315053939819e-02 3.089659661054611206e-02 -7.008605450391769409e-02 -1.583818644285202026e-01 -1.496299952268600464e-01 2.220662236213684082e-01 -7.332556415349245071e-03 8.602920919656753540e-02 1.306420415639877319e-01 1.066983565688133240e-01 -4.714928939938545227e-02 -1.219305768609046936e-01 -3.237207233905792236e-02 2.053969912230968475e-02 -4.137334227561950684e-02 -4.775026142597198486e-01 7.524985074996948242e-02 1.804361045360565186e-01 -8.836144953966140747e-02 8.206804096698760986e-02 -8.817134657874703407e-04 3.248418867588043213e-02 2.703332006931304932e-01 2.320054024457931519e-01 -3.369886800646781921e-02
-7.263944484293460846e-03 -7.215163111686706543e-02 1.795525848865509033e-01 8.039779029786586761e-03 1.606336683034896851e-01 1.159780174493789673e-01 -4.634503647685050964e-02 2.556887082755565643e-02 -5.332871153950691223e-02 -1.948600709438323975e-01 7.031061500310897827e-02 3.064802885055541992e-01 -2.862873673439025879e-01 -2.515515089035034180e-01 -2.449413985013961792e-01 9.271883219480514526e-02 1.382145434617996216e-01 -9.645165503025054932e-02 -1.592602133750915527e-01 3.521168977022171021e-02 2.383206784725189209e-01 -2.117221951484680176e-01 4.647360742092132568e-02 2.066950201988220215e-01 3.283435404300689697e-01 -1.269126217812299728e-02 -1.931941956281661987e-01 2.213927060365676880e-01 2.001504413783550262e-02 2.849329411983489990e-01 1.985571235418319702e-01 -2.236625701189041138e-01
-4.043314158916473389e-01 2.155368626117706299e-01 -1.102868244051933289e-01 -2.943965792655944824e-01 1.881479918956756592e-01 -6.594199687242507935e-02 2.656396031379699707e-01 -2.501764893531799316e-01 8.613524027168750763e-03 -2.421133518218994141e-01 -1.794431507587432861e-01 1.985417306423187256e-01 -6.698025763034820557e-02 -6.729242205619812012e-02 -2.181779444217681885e-01 -1.101194843649864197e-01 -1.554325670003890991e-01 -5.415071174502372742e-02 -1.791880130767822266e-01 2.401143908500671387e-01 -9.228916466236114502e-02 3.187764436006546021e-02 -7.803511619567871094e-02 1.526157110929489136e-01 8.338019996881484985e-02 -1.451308839023113251e-02 -2.008268833160400391e-01 1.611409038305282593e-01 -9.561188519001007080e-02 1.657703369855880737e-01 2.291202396154403687e-01 -3.041009418666362762e-02
-1.527961939573287964e-01 -1.960475593805313110e-01 1.118583753705024719e-01 -1.320459544658660889e-01 3.846093267202377319e-02 3.393234685063362122e-02 2.850677073001861572e-01 2.863122522830963135e-02 -9.373159706592559814e-02 1.219814792275428772e-01 -3.328483144287019968e-04 1.572722792625427246e-01 -1.610158756375312805e-02 -3.422707617282867432e-01 -3.390073180198669434e-01 1.114890649914741516e-01 -1.742623448371887207e-01 -3.110906481742858887e-01 -2.013034224510192871e-01 2.361880242824554443e-01 7.874932140111923218e-02 -2.673693746328353882e-02 7.097081840038299561e-02 9.431758522987365723e-02 1.381725966930389404e-01 -2.038896381855010986e-01 1.089087724685668945e-01 -1.335261613130569458e-01 1.536762621253728867e-02 1.451415717601776123e-01 -1.769699901342391968e-01 -3.783080875873565674e-01
-2.360838800668716431e-01 3.244450688362121582e-01 2.019696123898029327e-02 -2.149580568075180054e-01 4.911672323942184448e-02 -2.804316878318786621e-01 1.743061281740665436e-02 -2.188930213451385498e-01 3.086499683558940887e-02 -2.279925793409347534e-01 -5.014491826295852661e-02 2.545906901359558105e-01 -2.237646281719207764e-01 -1.053594332188367844e-02 -1.853333115577697754e-01 2.001556754112243652e-02 1.516172140836715698e-01 -3.608382865786552429e-02 -1.976530849933624268e-01 1.110626012086868286e-01 2.616000175476074219e-01 -3.014878928661346436e-01 -1.211392879486083984e-01 -3.251976892352104187e-02 -1.032321974635124207e-01 -2.396563142538070679e-01 -1.948805302381515503e-01 1.225941348820924759e-02 -4.706826061010360718e-02 2.865602374076843262e-01 -7.093121856451034546e-02 -1.076116114854812622e-01
-2.927502095699310303e-01 1.157573238015174866e-01 2.096205204725265503e-01 -1.058184653520584106e-01 2.415711730718612671e-01 -1.872699558734893799e-01 1.660018265247344971e-01 -1.642466336488723755e-01 1.616822034120559692e-01 -1.090051606297492981e-01 -1.486773788928985596e-01 -7.927545160055160522e-02 -4.983107000589370728e-02 1.317582558840513229e-02 5.040211603045463562e-02 -6.239841505885124207e-02 -1.098971962928771973e-01 -1.072416678071022034e-01 1.470338902436196804e-03 1.480247229337692261e-01 2.671724557876586914e-01 8.677478134632110596e-02 7.167600840330123901e-02 8.537554740905761719e-02 1.452534496784210205e-01 -2.626317441463470459e-01 -3.334742486476898193e-01 4.497120529413223267e-02 -1.434423625469207764e-01 4.313302636146545410e-01 8.275172859430313110e-02 -2.620987892150878906e-01
-8.632307499647140503e-02 -8.326075226068496704e-02 -6.766313314437866211e-02 -2.353977970778942108e-02 -2.950914204120635986e-01 1.399248987436294556e-01 2.044481039047241211e-01 -1.751220226287841797e-02 -6.882207933813333511e-03 -2.176053076982498169e-02 -2.208771258592605591e-01 -3.941242769360542297e-02 -2.406085580587387085e-01 -6.570985168218612671e-02 1.909167133271694183e-02 3.487130105495452881e-01 -1.345655620098114014e-01 -6.177783012390136719e-02 -3.042777180671691895e-01 2.300009578466415405e-01 1.905221790075302124e-01 -3.893598020076751709e-01 -6.066510453820228577e-02 1.612620986998081207e-02 -3.274500742554664612e-02 4.073104821145534515e-03 -1.801868975162506104e-01 3.062639236450195312e-01 7.810721546411514282e-02 2.205650806427001953e-01 -1.059244200587272644e-01 -2.100245654582977295e-01
-2.083792537450790405e-01 1.748219877481460571e-02 3.775705695152282715e-01 -3.125160187482833862e-02 -9.240592271089553833e-02 1.436415016651153564e-01 1.375378221273422241e-01 -9.627383202314376831e-02 6.221800297498703003e-02 5.200711265206336975e-02 1.036845427006483078e-02 1.301250159740447998e-01 1.344886124134063721e-01 -2.589038610458374023e-01 -1.706917881965637207e-01 -3.464519083499908447e-01 -7.061293721199035645e-02 -2.852044403553009033e-01 -1.211347952485084534e-01 2.824289500713348389e-01 1.681274473667144775e-01 1.983688622713088989e-01 -1.447621583938598633e-01 2.723906040191650391e-01 -1.562886685132980347e-02 -2.234827429056167603e-01 6.571470201015472412e-02 8.089473843574523926e-02 -2.075433582067489624e-01 1.435848623514175415e-01 -4.424570652190595865e-04 -1.708827018737792969e-01
-2.627997994422912598e-01 5.037181079387664795e-02 -8.622884750366210938e-03 2.312443405389785767e-02 -1.163380593061447144e-01 -5.206980556249618530e-02 3.776587545871734619e-01 2.559367939829826355e-02 5.373901128768920898e-02 1.940222084522247314e-01 -2.013862878084182739e-01 6.246534362435340881e-02 4.234876483678817749e-03 -4.089974164962768555e-01 -1.994930207729339600e-01 -9.968323260545730591e-02 -5.153117701411247253e-02 -2.147161066532135010e-01 -2.454866282641887665e-02 2.554813213646411896e-02 3.129844665527343750e-01 2.126061171293258667e-01 -1.537610776722431183e-02 -5.560837313532829285e-02 1.299075484275817871e-01 3.457092493772506714e-02 1.301263868808746338e-01 -4.682356491684913635e-02 -2.834283411502838135e-01 2.720730192959308624e-02 3.233090639114379883e-01 -2.166580110788345337e-01
-3.489862009882926941e-02 -5.895697697997093201e-02 -7.236738502979278564e-02 -1.006092876195907593e-01 -1.570941656827926636e-01 -1.769617013633251190e-02 4.042959511280059814e-01 1.114739924669265747e-01 5.338052660226821899e-02 -2.042649835348129272e-01 -2.758601903915405273e-01 1.497643738985061646e-01 1.173283010721206665e-01 -4.397185146808624268e-02 -2.603028118610382080e-01 -1.228315755724906921e-01 1.183788850903511047e-01 7.737594842910766602e-02 -2.101983875036239624e-01 -6.320130079984664917e-02 4.154618084430694580e-01 -1.375818997621536255e-02 2.631524801254272461e-01 -8.021384477615356445e-02 -4.547471925616264343e-02 -1.888446807861328125e-01 8.624932169914245605e-02 2.557203173637390137e-01 2.251058667898178101e-01 1.977876871824264526e-01 -1.368757933378219604e-01 -4.095970466732978821e-02
-4.022672772407531738e-02 -1.548018008470535278e-01 3.050680160522460938e-01 -4.283102974295616150e-02 1.193660497665405273e-01 -1.624413132667541504e-01 3.004147410392761230e-01 -3.272562623023986816e-01 -1.035195663571357727e-01 1.207393258810043335e-01 -2.157662957906723022e-01 3.562171012163162231e-02 2.165589481592178345e-01 -3.286565840244293213e-01 -2.549920678138732910e-01 -1.024775132536888123e-01 3.752293996512889862e-03 -7.840750366449356079e-02 -3.104298710823059082e-01 -9.946004301309585571e-02 2.570213973522186279e-01 9.408795274794101715e-03 -2.226283773779869080e-02 -3.878459567204117775e-03 5.526012927293777466e-02 9.129997342824935913e-04 1.236116588115692139e-01 2.336824238300323486e-01 -6.402324140071868896e-02 -8.859945833683013916e-02 1.325719803571701050e-02 -2.717272341251373291e-01
-1.802334487438201904e-01 -7.436431199312210083e-02 2.917428314685821533e-02 -3.712895214557647705e-01 -4.151227418333292007e-03 -1.732278019189834595e-01 -1.092720106244087219e-01 -1.913235932588577271e-01 -1.531017124652862549e-01 -1.311094593256711960e-02 -2.211903333663940430e-01 2.922390699386596680e-01 8.919035643339157104e-02 -1.348340064287185669e-01 -1.517228037118911743e-01 1.244682744145393372e-01 6.444326788187026978e-02 6.876533478498458862e-02 -1.095350310206413269e-01 3.311755955219268799e-01 1.776488721370697021e-01 -1.688200607895851135e-02 6.721488200128078461e-03 -1.161428689956665039e-01 2.037825733423233032e-01 -1.945120990276336670e-01 -2.357440143823623657e-01 1.224557608366012573e-01 -2.383629381656646729e-01 3.065387606620788574e-01 2.098205685615539551e-01 -3.800940513610839844e-02
-1.408344507217407227e-01 2.038826048374176025e-01 2.649759408086538315e-03 -1.244137063622474670e-01 4.505401849746704102e-02 -1.023206040263175964e-01 1.496532261371612549e-01 1.164616551250219345e-03 7.271737605333328247e-02 1.778578944504261017e-02 -2.952359020709991455e-01 2.504964172840118408e-01 2.435467541217803955e-01 -5.650100857019424438e-02 -9.949716925621032715e-02 -7.982553541660308838e-02 1.773878484964370728e-01 -1.820524930953979492e-01 -1.376481503248214722e-01 2.011344432830810547e-01 1.165001243352890015e-01 -3.830756545066833496e-01 1.409579068422317505e-01 2.225439697504043579e-01 3.666289150714874268e-01 5.441993474960327148e-02 4.648866131901741028e-02 2.613663300871849060e-02 -2.541157603263854980e-01 1.160777732729911804e-01 -1.258812397718429565e-01 -2.570520043373107910e-01
-2.245081663131713867e-01 1.955821216106414795e-01 -9.507196955382823944e-03 -3.276939988136291504e-01 2.616226300597190857e-02 -1.998313367366790771e-01 9.340631961822509766e-02 -1.009093783795833588e-02 -9.924296289682388306e-03 -2.452702634036540985e-02 -3.107693791389465332e-01 -3.278538286685943604e-01 2.045213282108306885e-01 1.260168105363845825e-01 -1.479086875915527344e-01 2.703249640762805939e-02 2.358608692884445190e-01 -1.336955279111862183e-01 -1.916764974594116211e-01 -1.042403727769851685e-01 4.108134508132934570e-01 -2.101510018110275269e-01 2.404000610113143921e-02 1.875469088554382324e-01 1.363854855298995972e-01 3.978814929723739624e-02 -5.700321123003959656e-02 -2.066969275474548340e-01 4.660660400986671448e-02 -1.256254268810153008e-03 6.826333701610565186e-02 -1.629700511693954468e-01
1.741898357868194580e-01 -1.237703338265419006e-01 1.454671472311019897e-01 -3.413303792476654053e-01 -1.119489669799804688e-01 4.014682397246360779e-02 1.488219648599624634e-01 -4.707849025726318359e-02 -1.019811183214187622e-01 -6.980346143245697021e-02 -9.128243662416934967e-03 2.530979216098785400e-01 -2.399062812328338623e-01 -1.699339449405670166e-01 1.324795931577682495e-01 3.108425736427307129e-01 2.321052104234695435e-01 -7.363317906856536865e-02 1.088327541947364807e-02 -7.701835781335830688e-02 3.592273890972137451e-01 -1.616325378417968750e-01 4.058957844972610474e-02 7.401986420154571533e-02 1.849896013736724854e-01 7.838197052478790283e-02 5.978329852223396301e-02 -1.938239671289920807e-02 -6.423981487751007080e-02 1.889847368001937866e-01 3.192463517189025879e-01 -2.905621230602264404e-01
-2.925544977188110352e-02 7.037957012653350830e-02 1.609216779470443726e-01 -2.636097967624664307e-01 8.611826598644256592e-02 6.602372229099273682e-02 -7.191474735736846924e-02 -8.400388807058334351e-02 -1.679489165544509888e-01 -6.142657250165939331e-02 -3.921693190932273865e-02 1.486077457666397095e-01 1.499456167221069336e-01 -1.840789914131164551e-01 -2.064086962491273880e-03 -1.791485399007797241e-01 6.519552320241928101e-02 -4.813476204872131348e-01 -3.754252791404724121e-01 3.425588905811309814e-01 2.555392384529113770e-01 -1.752723008394241333e-01 1.277567702345550060e-03 1.931102946400642395e-02 8.199361152946949005e-03 -1.901915110647678375e-02 -1.192098334431648254e-01 2.331953644752502441e-01 -4.631182551383972168e-02 2.135213315486907959e-01 -1.213772892951965332e-01 -9.279549121856689453e-02
-4.984204471111297607e-01 -1.986555904150009155e-01 8.366866409778594971e-02 -2.590837478637695312e-01 1.576051563024520874e-01 -2.354383468627929688e-02 2.285873740911483765e-01 -4.666702747344970703e-01 8.951429277658462524e-02 8.461158722639083862e-03 3.550946339964866638e-02 4.413962364196777344e-02 -1.575215607881546021e-01 1.356045007705688477e-01 5.404831841588020325e-02 -1.232412382960319519e-01 8.427710086107254028e-02 -1.505828052759170532e-01 -1.963488012552261353e-01 1.469416767358779907e-01 1.695107966661453247e-01 -1.633560657501220703e-02 9.614489972591400146e-02 1.113222241401672363e-01 -4.167740046977996826e-02 -3.801190480589866638e-02 -2.788707986474037170e-02 2.029608637094497681e-01 5.101599264889955521e-03 9.771699458360671997e-02 2.665286660194396973e-01 -6.026459485292434692e-02
-3.289777934551239014e-01 -1.244664657860994339e-03 2.907457351684570312e-01 -1.514368802309036255e-01 -1.528894752264022827e-01 9.881673008203506470e-02 3.430490791797637939e-01 -2.146023362874984741e-01 7.079311460256576538e-02 -1.544612795114517212e-01 -1.613720208406448364e-01 7.341612130403518677e-02 3.901895252056419849e-04 1.869693845510482788e-01 -7.553253322839736938e-02 2.923804223537445068e-01 1.521414369344711304e-01 -3.983966633677482605e-02 1.721009314060211182e-01 6.131359562277793884e-02 2.688022553920745850e-01 9.311438538134098053e-03 -7.211301475763320923e-02 4.923155903816223145e-02 1.177743300795555115e-01 2.080633938312530518e-01 -4.343547672033309937e-02 2.723477482795715332e-01 1.819787323474884033e-01 3.036344349384307861e-01 3.505651280283927917e-02 -5.604777485132217407e-02
-2.782646119594573975e-01 1.238894015550613403e-01 6.079709902405738831e-02 2.107220701873302460e-02 -5.749573558568954468e-02 1.055564880371093750e-01 4.573294520378112793e-01 -4.521357268095016479e-02 -9.083488583564758301e-02 -2.353626191616058350e-01 -2.103872746229171753e-01 1.727225184440612793e-01 9.826714545488357544e-02 -2.337926924228668213e-01 -1.023828759789466858e-01 1.808098107576370239e-01 2.147479802370071411e-01 -7.063204050064086914e-02 3.253684192895889282e-02 -1.874064952135086060e-01 1.941705644130706787e-01 1.212387252599000931e-02 5.458277091383934021e-02 4.066502675414085388e-02 -3.163097798824310303e-02 -2.680311203002929688e-01 4.635792970657348633e-02 6.043215747922658920e-03 -1.432549953460693359e-01 3.433178365230560303e-01 2.953628301620483398e-01 -4.222045466303825378e-02
-1.182042956352233887e-01 -2.758855819702148438e-01 -2.498484402894973755e-02 -9.339298307895660400e-02 -1.299474388360977173e-01 -6.672972440719604492e-02 7.104315608739852905e-02 1.324681937694549561e-01 7.477552443742752075e-02 2.023602370172739029e-03 -3.753265738487243652e-01 1.123882457613945007e-01 -9.530819952487945557e-02 -1.260169893503189087e-01 -1.801682561635971069e-01 -1.030301898717880249e-01 1.403499245643615723e-01 1.482723951339721680e-01 -1.886694729328155518e-01 -1.067218184471130371e-01 4.819467365741729736e-01 -2.451737523078918457e-01 -2.009028047323226929e-01 1.744203120470046997e-01 1.686271131038665771e-01 -1.138976290822029114e-01 -7.711803913116455078e-02 1.118824630975723267e-01 1.317970752716064453e-01 1.628230363130569458e-01 -1.900572031736373901e-01 1.943862885236740112e-01
-3.220032453536987305e-01 -2.342441976070404053e-01 -7.866761088371276855e-02 -2.349250763654708862e-01 -1.031422838568687439e-01 1.204282864928245544e-01 6.017703190445899963e-02 -2.837652266025543213e-01 -2.023984938859939575e-01 4.252061545848846436e-01 -2.291452437639236450e-01 -3.537990525364875793e-02 9.962948411703109741e-02 -1.131004467606544495e-02 -7.065823674201965332e-02 -7.212521135807037354e-02 -5.240946263074874878e-02 5.279575288295745850e-02 -1.628326177597045898e-01 4.284312948584556580e-02 1.782574355602264404e-01 1.523348968476057053e-02 -8.486669510602951050e-02 2.646324038505554199e-01 2.332715839147567749e-01 -1.801107525825500488e-01 -1.551236510276794434e-01 3.651278093457221985e-02 -1.371216177940368652e-01 1.929107457399368286e-01 1.217084750533103943e-01 -2.209077030420303345e-01
-2.764169573783874512e-01 1.976240575313568115e-01 -1.470348238945007324e-01 -1.283263564109802246e-01 1.859699338674545288e-01 -1.661484129726886749e-02 1.851764768362045288e-01 -3.359229862689971924e-01 1.229849979281425476e-01 -2.183608412742614746e-01 -1.893990933895111084e-01 3.734207749366760254e-01 -6.104123964905738831e-02 -1.939015090465545654e-01 -3.327498212456703186e-02 2.365176565945148468e-02 -3.588739410042762756e-02 8.768112398684024811e-03 -1.577067524194717407e-01 1.619038134813308716e-01 2.860225737094879150e-01 1.093927472829818726e-01 -1.374796032905578613e-01 3.246244788169860840e-01 8.154594898223876953e-02 3.433604165911674500e-02 -1.790264695882797241e-01 -1.404123939573764801e-02 -1.767023801803588867e-01 1.297795027494430542e-01 -1.448870897293090820e-01 -6.084832176566123962e-02
-2.104138955473899841e-03 2.224461361765861511e-02 1.303267031908035278e-01 -1.069117635488510132e-01 -2.895568609237670898e-01 2.422330342233181000e-02 3.337682783603668213e-01 -4.621355980634689331e-02 -2.267687469720840454e-01 -2.018870115280151367e-01 1.892884373664855957e-01 3.558869659900665283e-02 -2.047011107206344604e-01 -2.074273228645324707e-01 3.875913843512535095e-02 -9.001144021749496460e-02 8.971100673079490662e-03 -9.765950590372085571e-02 -5.037181377410888672e-01 -1.083963587880134583e-01 3.522509336471557617e-01 1.918046921491622925e-02 1.056266669183969498e-02 -1.624448001384735107e-01 1.038716882467269897e-01 9.132361039519309998e-03 -9.886582382023334503e-03 3.178490996360778809e-01 4.370868951082229614e-02 8.743896335363388062e-02 2.812192775309085846e-02 -3.021752275526523590e-02
9.953860938549041748e-02 -7.125597447156906128e-02 1.160373017191886902e-01 -1.313838064670562744e-01 7.372053712606430054e-02 1.716981530189514160e-01 2.391431033611297607e-01 -3.956729918718338013e-02 -3.737421631813049316e-01 -6.558880209922790527e-02 -1.509648561477661133e-01 -9.909881651401519775e-02 -1.516973320394754410e-02 -1.605433523654937744e-01 -1.728027909994125366e-01 -1.220189630985260010e-01 -1.933187544345855713e-01 -2.465739697217941284e-01 -1.398030072450637817e-01 6.775759626179933548e-03 3.763530552387237549e-01 -7.456486672163009644e-02 -1.099329814314842224e-01 -2.249704152345657349e-01 -3.303543105721473694e-02 -1.210706084966659546e-01 1.128990203142166138e-01 1.309366822242736816e-01 -1.893256753683090210e-01 1.189473494887351990e-01 -9.485148638486862183e-02 -4.254161417484283447e-01
-1.102142632007598877e-01 5.553039535880088806e-02 2.247246056795120239e-01 -2.853085994720458984e-01 2.819730639457702637e-01 1.710158139467239380e-01 3.705384731292724609e-01 -3.294301778078079224e-02 -2.386676520109176636e-01 -1.072191894054412842e-01 -2.074715942144393921e-01 1.908943206071853638e-01 9.363830834627151489e-02 1.101466864347457886e-01 -2.258286476135253906e-01 -3.237221240997314453e-01 2.090245857834815979e-02 -1.297622174024581909e-01 -2.194330096244812012e-01 -7.972862571477890015e-02 1.834530681371688843e-01 -1.519846171140670776e-01 5.246247351169586182e-02 2.102982625365257263e-02 -2.339560091495513916e-01 -4.766666516661643982e-02 4.851180687546730042e-02 3.921776544302701950e-03 -1.622766256332397461e-01 8.290648460388183594e-02 -2.322989702224731445e-01 -5.302449688315391541e-02
-4.507677257061004639e-02 -2.123935371637344360e-01 3.850373253226280212e-02 -1.538867503404617310e-01 7.899899780750274658e-02 9.832052141427993774e-02 -3.742678835988044739e-02 -1.050996705889701843e-01 -2.948106825351715088e-01 1.098382868804037571e-03 -1.463584750890731812e-01 1.007778123021125793e-01 -5.295803770422935486e-02 -1.298862546682357788e-01 -9.966208040714263916e-02 -1.507005244493484497e-01 8.043894916772842407e-02 -4.943890571594238281e-01 -3.903978466987609863e-01 1.996761858463287354e-01 1.324814409017562866e-01 -3.704334422945976257e-02 1.130346953868865967e-01 1.612879186868667603e-01 9.400650858879089355e-02 -8.959972113370895386e-02 -1.971691148355603218e-03 2.517199814319610596e-01 8.124104142189025879e-02 2.758344411849975586e-01 3.748431801795959473e-03 -2.543860971927642822e-01
-2.264857590198516846e-01 -1.476352512836456299e-01 -2.289541214704513550e-01 -3.932517170906066895e-01 1.778030395507812500e-02 -1.164202168583869934e-01 4.031881317496299744e-02 -2.726348638534545898e-01 1.824981719255447388e-02 -4.126875102519989014e-02 9.754653088748455048e-03 1.707162857055664062e-01 6.291977316141128540e-02 -2.016401737928390503e-01 -1.642965525388717651e-01 3.529316047206521034e-03 -2.394799143075942993e-01 -3.670873343944549561e-01 -1.791694760322570801e-01 2.009077370166778564e-01 2.355309575796127319e-01 -2.006405219435691833e-02 -2.278878390789031982e-01 1.528257597237825394e-02 -2.828740775585174561e-01 -3.753266111016273499e-02 1.026829332113265991e-02 1.464834064245223999e-01 -6.377435475587844849e-02 -6.868017371743917465e-04 -1.058158949017524719e-01 -1.903945952653884888e-01
6.092093512415885925e-02 -1.096206903457641602e-02 1.711948066949844360e-01 -1.692647188901901245e-01 -3.642770275473594666e-02 8.606977760791778564e-02 1.332266181707382202e-01 -6.039252504706382751e-02 1.152605097740888596e-02 -1.027353182435035706e-01 -9.838502854108810425e-02 5.982806906104087830e-03 -6.821492221206426620e-03 1.397989988327026367e-01 -3.500601053237915039e-01 -2.155630141496658325e-01 9.158007055521011353e-02 -3.460882604122161865e-01 -7.052474655210971832e-03 5.715224519371986389e-02 1.450860053300857544e-01 -3.123870790004730225e-01 -1.856781244277954102e-01 6.569486111402511597e-02 2.928547859191894531e-01 -2.155382484197616577e-01 -1.331588178873062134e-01 3.218069970607757568e-01 2.855539917945861816e-01 1.365695446729660034e-01 2.371078729629516602e-01 -1.561958901584148407e-02
-1.823398917913436890e-01 -1.089391950517892838e-02 1.541259046643972397e-02 -1.677574962377548218e-01 1.191561296582221985e-01 -3.887463361024856567e-02 1.347740292549133301e-01 -1.380151659250259399e-01 8.634418249130249023e-02 -3.471439480781555176e-01 -2.792754471302032471e-01 1.504168212413787842e-01 -1.252839267253875732e-01 4.648260399699211121e-02 1.077493578195571899e-01 1.639648526906967163e-01 -1.903832852840423584e-01 -2.758690714836120605e-01 -7.558333221822977066e-03 1.233376786112785339e-01 1.499848663806915283e-01 -7.680083625018596649e-03 -2.368535101413726807e-01 2.503418363630771637e-02 -1.491848938167095184e-02 -2.044779211282730103e-01 -1.272189170122146606e-01 4.163761809468269348e-02 -3.137605190277099609e-01 3.397203683853149414e-01 1.107225716114044189e-01 -3.277643918991088867e-01
1.944806873798370361e-01 -7.768069207668304443e-02 -1.037224754691123962e-01 -1.374147981405258179e-01 1.090281084179878235e-01 -5.410834029316902161e-02 1.315466165542602539e-01 -1.996468752622604370e-01 9.361606091260910034e-02 -4.930687695741653442e-02 -9.899775683879852295e-02 4.678697511553764343e-02 -9.405691176652908325e-02 8.894807845354080200e-02 -2.089381217956542969e-01 1.781410425901412964e-01 8.284785598516464233e-02 -2.676505744457244873e-01 -2.512187063694000244e-01 -3.616556525230407715e-01 4.409641027450561523e-01 -1.345404982566833496e-01 -2.220976650714874268e-01 -4.287831950932741165e-03 1.205469295382499695e-01 -3.596900105476379395e-01 1.001401767134666443e-01 5.905272439122200012e-02 -4.149606823921203613e-02 4.625144228339195251e-02 -1.522801220417022705e-01 -1.428792774677276611e-01
-8.896325528621673584e-02 -1.112951189279556274e-01 -6.359545141458511353e-02 -3.092522025108337402e-01 -1.128451824188232422e-01 2.921349108219146729e-01 1.400952637195587158e-01 -8.803816139698028564e-02 -2.321907579898834229e-01 1.618667691946029663e-01 -1.976489126682281494e-01 -1.225039269775152206e-02 3.436857834458351135e-02 1.182231381535530090e-01 -1.760580018162727356e-02 -4.660269618034362793e-02 -4.120293632149696350e-02 3.346783667802810669e-02 -3.528002277016639709e-02 1.295135915279388428e-01 3.103213012218475342e-01 -1.345037575811147690e-02 -1.376079511828720570e-03 1.613226830959320068e-01 3.358754515647888184e-01 -6.233786419034004211e-02 -5.202499032020568848e-01 1.939299255609512329e-01 3.953970223665237427e-02 -5.377347581088542938e-03 1.573256999254226685e-01 -1.514627337455749512e-01
-9.381043910980224609e-02 -3.755345642566680908e-01 4.021679237484931946e-02 -1.318733543157577515e-01 -1.106180250644683838e-01 5.949631705880165100e-02 2.455397844314575195e-01 -8.523483574390411377e-02 1.533910930156707764e-01 1.400950551033020020e-01 -7.567930966615676880e-02 2.472667098045349121e-01 -2.250587791204452515e-01 -1.111441701650619507e-01 -3.021867275238037109e-01 -5.993440747261047363e-03 -1.630653440952301025e-01 -7.001231610774993896e-02 -3.906948566436767578e-01 1.066050678491592407e-01 2.202938497066497803e-01 -2.382721751928329468e-01 8.516696095466613770e-02 1.372315585613250732e-01 -8.460681885480880737e-02 -5.800522863864898682e-03 -3.273230046033859253e-02 2.041799575090408325e-01 1.198201091028749943e-03 2.791099846363067627e-01 -1.677695959806442261e-01 2.371559105813503265e-02
-3.700151741504669189e-01 2.836348116397857666e-01 -7.815983891487121582e-02 -2.585327625274658203e-01 -2.689907848834991455e-01 -5.385618284344673157e-02 3.337975144386291504e-01 -1.926710903644561768e-01 5.425590276718139648e-02 -4.989629983901977539e-02 1.348174810409545898e-01 -4.428960382938385010e-02 1.029398217797279358e-01 -2.056419663131237030e-02 -3.267861306667327881e-01 -7.694159448146820068e-02 1.579620242118835449e-01 -4.234054312109947205e-02 -1.571245938539505005e-01 4.358541220426559448e-02 2.219989001750946045e-01 -6.663803011178970337e-02 3.449656814336776733e-02 2.273069024085998535e-01 4.580122604966163635e-02 1.274040937423706055e-01 -2.462325841188430786e-01 9.356346726417541504e-02 -2.041237801313400269e-01 -1.077219396829605103e-01 1.810655593872070312e-01 5.393047258257865906e-02
4.164882376790046692e-02 7.424595952033996582e-02 9.388433396816253662e-02 -1.609861552715301514e-01 -1.574994027614593506e-01 2.092530727386474609e-01 1.448734104633331299e-01 -2.781040966510772705e-02 -1.284049004316329956e-01 -2.877330780029296875e-01 -6.085803359746932983e-02 1.304461956024169922e-01 1.561740785837173462e-01 -3.830473870038986206e-02 -1.805029064416885376e-01 -5.909447092562913895e-03 2.396734803915023804e-02 -3.600715696811676025e-01 -1.877958327531814575e-01 -2.218754962086677551e-02 2.058487683534622192e-01 -1.334217283874750137e-02 4.206814616918563843e-02 -1.515753567218780518e-02 -4.769674688577651978e-02 -2.795489132404327393e-01 -7.239713519811630249e-02 3.065909445285797119e-01 -2.415831685066223145e-01 -9.142701327800750732e-02 -2.502293884754180908e-01 -4.118992686271667480e-01
-4.362572729587554932e-01 1.645176112651824951e-01 -8.454945683479309082e-02 -2.389298826456069946e-01 -8.461839705705642700e-02 -1.220277920365333557e-01 3.631759285926818848e-01 -1.261992603540420532e-01 -5.524445325136184692e-02 8.431572467088699341e-02 -1.555129769258201122e-03 1.356454938650131226e-01 9.061364457011222839e-03 4.114724695682525635e-02 -1.047695353627204895e-01 1.533350534737110138e-02 1.099432483315467834e-01 -5.519556626677513123e-02 -7.638772577047348022e-02 2.824127674102783203e-02 2.295586615800857544e-01 -2.344703227281570435e-01 2.122603505849838257e-01 1.774301230907440186e-01 -3.764868155121803284e-02 -4.845126345753669739e-02 -9.952479600906372070e-02 1.221274510025978088e-01 -3.045870363712310791e-01 -1.308890432119369507e-01 3.920768201351165771e-01 -9.360710531473159790e-02
-1.442599594593048096e-01 1.420857906341552734e-01 1.865245252847671509e-01 -1.212336048483848572e-01 -1.100128889083862305e-02 1.077007353305816650e-01 3.520019948482513428e-01 -2.491500787436962128e-02 -8.619917929172515869e-02 -3.289357125759124756e-01 -3.989636003971099854e-01 1.247121319174766541e-01 3.537506982684135437e-02 -3.661740571260452271e-02 -9.100923687219619751e-02 2.832141704857349396e-02 8.593253791332244873e-02 -1.365492641925811768e-01 1.557331681251525879e-01 1.492222957313060760e-02 2.369612604379653931e-01 2.644001245498657227e-01 1.242509484291076660e-01 2.017590682953596115e-03 5.300977453589439392e-02 -1.957482993602752686e-01 -4.766717925667762756e-02 1.095842048525810242e-01 -5.303925275802612305e-02 2.792337238788604736e-01 3.128557801246643066e-01 -2.125003188848495483e-01
-2.848189771175384521e-01 2.350124567747116089e-01 -1.448635309934616089e-01 -2.158247679471969604e-01 -2.659509144723415375e-02 -3.926127254962921143e-01 1.834822446107864380e-01 -2.124225199222564697e-01 -1.425880659371614456e-02 -1.284406483173370361e-01 -6.914513558149337769e-02 9.717854857444763184e-02 -1.567654013633728027e-01 -6.415628641843795776e-02 -1.421010643243789673e-01 -1.001762785017490387e-02 -1.359228044748306274e-01 -2.646497450768947601e-02 -2.708942592144012451e-01 1.101287156343460083e-01 2.221115827560424805e-01 -1.982039809226989746e-01 -2.839542329311370850e-01 -1.400694996118545532e-01 1.724215298891067505e-01 -1.964565515518188477e-01 -6.299599260091781616e-02 -1.127429585903882980e-02 -2.081342786550521851e-01 2.507549226284027100e-01 8.836541324853897095e-02 -5.049043893814086914e-02
-2.050274312496185303e-01 1.445909123867750168e-02 2.803084813058376312e-02 1.107662543654441833e-01 5.885477294214069843e-04 5.435650795698165894e-02 3.953202068805694580e-01 9.625456482172012329e-02 -2.974415570497512817e-02 -2.624831497669219971e-01 -1.672691106796264648e-01 8.934758603572845459e-02 2.373942583799362183e-01 -3.410702338442206383e-03 -8.534128963947296143e-02 3.043312812224030495e-03 9.919143468141555786e-02 -7.327508181333541870e-02 4.678305238485336304e-02 -9.181792289018630981e-02 2.280687689781188965e-01 -3.296374529600143433e-02 -1.143093407154083252e-01 -2.025265712291002274e-03 7.733824104070663452e-02 -3.467822968959808350e-01 -1.404421627521514893e-01 1.868690550327301025e-01 -1.512628346681594849e-01 2.997462749481201172e-01 3.435433804988861084e-01 -3.211916983127593994e-01
3.450634330511093140e-02 2.120825089514255524e-02 2.290617115795612335e-02 -2.397545427083969116e-01 -1.496884971857070923e-02 6.963745504617691040e-02 2.071898579597473145e-01 5.512806028127670288e-02 -1.250670403242111206e-01 5.205259099602699280e-02 2.332622557878494263e-02 -7.387937605381011963e-02 2.188146859407424927e-01 6.433403491973876953e-02 -5.148755908012390137e-01 -5.584966391324996948e-02 2.504201233386993408e-01 -2.015427500009536743e-02 -3.814698895439505577e-03 4.235900938510894775e-02 3.054428994655609131e-01 7.728670258074998856e-03 -9.830136597156524658e-02 2.613948285579681396e-02 1.113075669854879379e-02 -3.627459108829498291e-01 7.879122160375118256e-03 4.005589187145233154e-01 4.993515834212303162e-02 6.614690274000167847e-02 -2.118193805217742920e-01 -1.792843639850616455e-01
-1.006022989749908447e-01 9.869346022605895996e-02 -7.956943660974502563e-02 -4.113797843456268311e-01 -3.421312570571899414e-02 -1.123222634196281433e-01 1.849484592676162720e-01 -1.079010963439941406e-01 6.740908604115247726e-03 -6.175664439797401428e-02 -1.750686168670654297e-01 -1.206301059573888779e-02 6.637199968099594116e-02 -2.920979857444763184e-01 1.375696957111358643e-01 -6.986325979232788086e-02 2.131630480289459229e-01 -4.737539291381835938e-01 -2.003944814205169678e-01 1.688469797372817993e-01 1.386251598596572876e-01 5.965376645326614380e-02 -1.381104290485382080e-01 9.655728936195373535e-02 -2.097568958997726440e-01 -2.780498862266540527e-01 -1.106183137744665146e-02 -2.155185937881469727e-01 6.163061410188674927e-02 1.418260782957077026e-01 -1.071049720048904419e-01 6.136309728026390076e-02
1.335949152708053589e-01 -1.582578718662261963e-01 -1.191970612853765488e-02 -1.906142830848693848e-01 -5.900485068559646606e-02 -1.504009664058685303e-01 1.746172606945037842e-01 -1.691103577613830566e-01 2.169187366962432861e-01 -5.273029580712318420e-02 1.650498062372207642e-02 3.471539914608001709e-01 -1.085098236799240112e-01 1.111948117613792419e-01 -8.370236307382583618e-02 2.877319753170013428e-01 -6.727218627929687500e-02 -4.212241172790527344e-01 -3.158819302916526794e-02 -9.356144070625305176e-02 3.938457667827606201e-01 -4.504126682877540588e-02 -5.340343341231346130e-02 2.156186103820800781e-01 1.632875055074691772e-01 3.449645265936851501e-02 4.634392261505126953e-02 1.598854660987854004e-01 -1.936340183019638062e-01 2.933901175856590271e-02 -6.009827926754951477e-02 -2.348581999540328979e-01
2.589930295944213867e-01 -1.286202818155288696e-01 -1.508232206106185913e-01 -1.548279970884323120e-01 -6.698305159807205200e-02 -1.058256346732378006e-02 4.909071028232574463e-01 -6.682995706796646118e-03 7.168605178594589233e-02 -1.876283288002014160e-01 -1.854649037122726440e-01 1.388038545846939087e-01 1.153792366385459900e-01 -4.400561004877090454e-02 -2.393626570701599121e-01 4.362706467509269714e-02 2.585271000862121582e-01 4.699839651584625244e-02 -1.005848199129104614e-01 -9.002269245684146881e-03 4.662652313709259033e-01 -9.930300712585449219e-02 8.956689387559890747e-02 -1.067014038562774658e-01 -2.754004858434200287e-02 -1.700302958488464355e-01 1.490852236747741699e-01 9.788662940263748169e-02 2.116381749510765076e-02 2.070113718509674072e-01 -1.558654904365539551e-01 2.419674955308437347e-02
-2.945649027824401855e-01 8.868583291769027710e-02 8.478264510631561279e-02 -1.774773746728897095e-01 -1.339359581470489502e-01 -1.491295266896486282e-02 2.389282137155532837e-01 -1.086880788207054138e-01 3.208663463592529297e-01 -1.526537388563156128e-01 -2.275731116533279419e-01 2.878572940826416016e-01 1.392444670200347900e-01 -3.407185673713684082e-01 6.995585560798645020e-02 3.660259842872619629e-01 1.610315442085266113e-01 -1.299331039190292358e-01 -1.429897844791412354e-01 -4.488486424088478088e-02 1.030948907136917114e-01 -5.325062200427055359e-03 -9.108798205852508545e-02 -7.497099228203296661e-03 1.801603138446807861e-01 -8.283644169569015503e-02 8.193583786487579346e-02 -4.014311823993921280e-03 1.087063457816839218e-02 6.354454159736633301e-02 3.217566609382629395e-01 -7.965560257434844971e-02
-2.514910139143466949e-02 -1.124126389622688293e-01 -9.175178408622741699e-02 -2.333987802267074585e-01 2.726616561412811279e-01 -2.387108840048313141e-02 2.218378782272338867e-01 -1.111144497990608215e-01 -2.478527575731277466e-01 -2.016363199800252914e-03 -2.642644047737121582e-01 1.170209348201751709e-01 6.389924883842468262e-02 -1.281477957963943481e-01 -8.329154923558235168e-03 2.261782735586166382e-01 6.320036202669143677e-02 4.959421604871749878e-02 -3.473200798034667969e-01 -9.662107378244400024e-02 6.268308311700820923e-02 -2.229437083005905151e-01 6.569816172122955322e-02 -9.522840380668640137e-02 1.646311730146408081e-01 -2.400045692920684814e-01 -2.814397811889648438e-01 1.400138139724731445e-01 1.445870995521545410e-01 -5.796810612082481384e-02 -4.235831648111343384e-02 -3.970554172992706299e-01
-1.005305796861648560e-01 -7.813421636819839478e-02 -4.792351741343736649e-03 -3.799981251358985901e-02 3.128748536109924316e-01 -8.003909140825271606e-02 4.558738768100738525e-01 -1.348291188478469849e-01 9.391087293624877930e-02 -2.304777689278125763e-02 1.134710535407066345e-01 -5.303917452692985535e-02 -3.112540394067764282e-02 -1.902351230382919312e-01 -1.908242553472518921e-01 1.505335420370101929e-01 2.113836705684661865e-01 1.378987580537796021e-01 -8.692356944084167480e-02 -8.435476571321487427e-02 3.497194945812225342e-01 1.006470322608947754e-01 -1.590185314416885376e-01 2.261469066143035889e-01 1.410073190927505493e-01 -8.739416301250457764e-02 -1.216703951358795166e-01 -1.366949547082185745e-02 -3.590245842933654785e-01 6.288703996688127518e-03 7.994372397661209106e-02 -2.562793791294097900e-01
1.683193147182464600e-01 -2.330921404063701630e-02 -1.388950943946838379e-01 -3.724755346775054932e-01 2.065849862992763519e-02 3.687314316630363464e-02 3.965390026569366455e-01 2.333566360175609589e-02 -6.060728430747985840e-02 7.628580182790756226e-02 -3.225578069686889648e-01 7.557757943868637085e-02 2.096696943044662476e-02 -1.764987558126449585e-01 -1.736632734537124634e-01 -2.498223781585693359e-01 -2.961310371756553650e-02 3.124443814158439636e-02 -5.762796476483345032e-02 -9.093894064426422119e-02 2.418283969163894653e-01 -3.236400783061981201e-01 2.683200836181640625e-01 5.443146452307701111e-02 4.003027081489562988e-02 -1.072845011949539185e-01 7.591036707162857056e-02 2.931144535541534424e-01 -1.726487278938293457e-01 3.186112269759178162e-02 -1.491808444261550903e-01 2.482910081744194031e-02
-1.736702471971511841e-01 1.664352044463157654e-02 3.649211721494793892e-03 -9.002583473920822144e-02 -5.947149917483329773e-02 1.489413678646087646e-01 3.677352964878082275e-01 -2.112219668924808502e-02 -5.398238450288772583e-02 -3.444026410579681396e-01 -3.328298032283782959e-01 1.374254673719406128e-01 2.138546109199523926e-01 1.733409985899925232e-02 -1.680328100919723511e-01 7.760110776871442795e-03 2.037109062075614929e-02 -9.947345592081546783e-03 4.884463176131248474e-02 1.563012972474098206e-02 1.669245660305023193e-01 1.677432209253311157e-01 -3.367427270859479904e-03 1.413405686616897583e-01 6.155664473772048950e-02 -3.074807226657867432e-01 -1.714772135019302368e-01 1.005052477121353149e-01 -2.745377719402313232e-01 1.765859425067901611e-01 3.047927916049957275e-01 -2.410477548837661743e-01
-2.072150409221649170e-01 2.412259280681610107e-01 2.286956608295440674e-01 -9.533354640007019043e-02 6.500019878149032593e-02 1.581690460443496704e-01 7.073988020420074463e-02 5.726512894034385681e-02 -6.013446021825075150e-03 -1.300612837076187134e-01 -2.362678647041320801e-01 1.895152218639850616e-02 2.425655126571655273e-01 -1.398747414350509644e-01 -8.302292227745056152e-02 -1.464060097932815552e-01 8.554862439632415771e-02 -3.216143250465393066e-01 -2.886276841163635254e-01 1.136987134814262390e-01 5.673934817314147949e-01 -7.583479583263397217e-02 -1.233950033783912659e-01 -1.643033139407634735e-02 2.460098080337047577e-02 -4.905066266655921936e-02 -8.290885388851165771e-02 -5.336239561438560486e-02 -7.305365800857543945e-02 2.131303772330284119e-02 -1.723048537969589233e-01 -1.473391503095626831e-01
-1.178446933627128601e-01 -2.046863920986652374e-02 -1.399777382612228394e-01 -1.382394134998321533e-01 1.186195109039545059e-02 -2.478862702846527100e-01 1.686923056840896606e-01 -9.306695312261581421e-02 -9.145038574934005737e-02 -2.733440995216369629e-01 5.235615745186805725e-02 -5.531946197152137756e-03 -2.946390211582183838e-02 -1.118821650743484497e-01 -5.280072800815105438e-03 2.046509087085723877e-01 7.405383884906768799e-02 -2.365007698535919189e-01 -5.408905819058418274e-02 -4.065614938735961914e-02 1.852088719606399536e-01 -5.406461358070373535e-01 -1.821199804544448853e-01 3.694496750831604004e-01 -8.161883801221847534e-02 -1.505502313375473022e-01 -1.680192053318023682e-01 -3.567330911755561829e-02 -2.446944862604141235e-01 8.964845538139343262e-02 -4.360782355070114136e-02 -1.274168342351913452e-01
5.375546962022781372e-02 -7.002943009138107300e-02 1.016851793974637985e-02 -4.078322649002075195e-01 -1.378666758537292480e-01 1.820801645517349243e-01 2.747500240802764893e-01 -1.079550571739673615e-02 4.174888879060745239e-02 -8.402850478887557983e-02 7.546075433492660522e-02 -1.859898269176483154e-01 8.514266461133956909e-02 -8.356731384992599487e-02 -9.166418761014938354e-02 -2.299867384135723114e-02 -3.638339042663574219e-02 -2.085258960723876953e-01 -3.607332110404968262e-01 1.524318754673004150e-01 2.452258318662643433e-01 1.517831236124038696e-01 -2.001012563705444336e-01 -1.189689859747886658e-01 3.003710322082042694e-02 -2.961880266666412354e-01 1.783274859189987183e-01 2.677036523818969727e-01 1.978316903114318848e-02 -1.428351253271102905e-01 2.318191975355148315e-01 -1.535878032445907593e-01
-2.021818161010742188e-01 -6.404278427362442017e-02 1.072634607553482056e-01 -3.240897357463836670e-01 -3.124398412182927132e-03 2.054345607757568359e-01 9.953502565622329712e-02 5.956741422414779663e-02 -2.825907170772552490e-01 -1.336288824677467346e-02 -1.285401284694671631e-01 -1.986799836158752441e-01 1.503968685865402222e-01 5.872569233179092407e-02 -3.692594766616821289e-01 7.400561124086380005e-02 5.784811824560165405e-02 -4.788494110107421875e-02 1.250272244215011597e-01 -1.116302832961082458e-01 4.008387327194213867e-01 -1.506519615650177002e-01 -8.293296396732330322e-02 4.325196743011474609e-01 1.887451298534870148e-02 -2.448852546513080597e-02 -3.403330594301223755e-02 6.753676384687423706e-02 9.838600456714630127e-02 9.717247635126113892e-02 1.597628146409988403e-01 -1.284908652305603027e-01
-3.530357033014297485e-02 -2.226245552301406860e-01 1.280814111232757568e-01 -1.780637949705123901e-01 -2.197995930910110474e-01 1.348087843507528305e-02 2.688996195793151855e-01 1.007262840867042542e-01 -3.613653779029846191e-02 -4.937895387411117554e-02 -2.889870405197143555e-01 -1.061000600457191467e-01 -2.475773990154266357e-01 -4.355438053607940674e-02 -2.018399983644485474e-01 -3.176648914813995361e-01 6.726793944835662842e-02 -5.657682567834854126e-02 -1.281214803457260132e-01 -2.301262915134429932e-01 3.797925114631652832e-01 -1.127269566059112549e-01 2.725065052509307861e-01 -1.350383087992668152e-02 5.226906016469001770e-02 -1.228940561413764954e-01 7.667934149503707886e-02 2.955906093120574951e-01 -1.338979899883270264e-01 8.864983916282653809e-02 9.369620680809020996e-02 -1.123894453048706055e-01
-1.368212997913360596e-01 2.187118232250213623e-01 2.346775233745574951e-01 -1.354841291904449463e-01 3.594122454524040222e-02 6.363155692815780640e-02 1.203300282359123230e-01 5.233294889330863953e-02 3.893224988132715225e-03 -7.560031861066818237e-02 -1.942679435014724731e-01 2.762728370726108551e-02 2.418895661830902100e-01 -1.225548759102821350e-01 -1.391776949167251587e-01 -1.533735543489456177e-01 1.638649031519889832e-03 -4.326650500297546387e-01 -2.221802473068237305e-01 1.291006505489349365e-01 5.786335468292236328e-01 8.978383988142013550e-02 1.269727293401956558e-02 2.277419567108154297e-01 4.027317464351654053e-02 4.174128919839859009e-02 -8.167699724435806274e-02 4.913498833775520325e-02 -1.626128703355789185e-02 -6.361151486635208130e-02 -9.974151849746704102e-02 -4.417693987488746643e-02
7.931653410196304321e-02 -1.296411007642745972e-01 -1.343040317296981812e-01 -4.045347571372985840e-01 -7.517045736312866211e-02 1.869638264179229736e-01 1.641560196876525879e-01 -1.005041822791099548e-01 -1.037237048149108887e-01 -2.619584202766418457e-01 4.910353571176528931e-02 -1.913717836141586304e-01 1.455748919397592545e-02 -2.898210883140563965e-01 -2.431388944387435913e-01 -6.485440582036972046e-02 9.767172485589981079e-02 -1.195777133107185364e-01 -3.041098415851593018e-01 -3.324080258607864380e-02 3.537549078464508057e-01 -5.278608202934265137e-02 -3.098865151405334473e-01 -1.966520994901657104e-01 1.418984532356262207e-01 -4.275676235556602478e-02 -3.887707740068435669e-02 1.360292136669158936e-01 -9.762214869260787964e-02 -1.258790940046310425e-01 5.160611867904663086e-02 3.925984725356101990e-02
-5.963619425892829895e-02 -1.577841192483901978e-01 8.868642151355743408e-02 -8.658459782600402832e-02 -7.262795418500900269e-02 2.107364684343338013e-02 2.532763183116912842e-01 8.493684232234954834e-02 -9.554838389158248901e-02 -1.776485294103622437e-01 -2.070720195770263672e-01 -1.147264763712882996e-01 -2.184184789657592773e-01 -8.273628354072570801e-02 -1.377071142196655273e-01 -3.386036455631256104e-01 -3.759345039725303650e-02 2.833743765950202942e-02 -1.495903730392456055e-01 -2.303561568260192871e-01 5.121400356292724609e-01 -1.056388765573501587e-01 2.232820726931095123e-02 -6.889446824789047241e-02 1.057704631239175797e-02 -1.643819957971572876e-01 1.618560850620269775e-01 3.034205734729766846e-01 -2.664819955825805664e-01 6.914996355772018433e-02 2.049499563872814178e-02 -1.274667233228683472e-01
-2.077359147369861603e-02 -1.312631815671920776e-01 1.773248463869094849e-01 -2.520613372325897217e-01 -8.532746136188507080e-02 -2.046302258968353271e-01 4.096645414829254150e-01 -9.005973488092422485e-02 1.088853776454925537e-01 -5.815066024661064148e-02 5.249188095331192017e-02 -6.358303129673004150e-02 4.063412174582481384e-02 1.595370322465896606e-01 -2.566113770008087158e-01 -3.427501767873764038e-02 2.906538546085357666e-01 -2.616780996322631836e-01 -1.178390532732009888e-02 -1.177921891212463379e-01 1.735875904560089111e-01 -2.017178386449813843e-01 2.095382958650588989e-01 4.828199744224548340e-02 7.517544180154800415e-02 -1.845277100801467896e-01 3.184857964515686035e-01 2.646832466125488281e-01 -8.555627614259719849e-02 2.005771994590759277e-01 1.859353296458721161e-02 -5.466410517692565918e-02
1.510505378246307373e-01 -3.514012694358825684e-01 -7.865934818983078003e-02 -4.066559970378875732e-01 2.698246017098426819e-02 5.202465225011110306e-03 2.225414961576461792e-01 -3.421133384108543396e-02 2.704658508300781250e-01 -5.637612938880920410e-02 -2.855964936316013336e-02 2.454425245523452759e-01 -1.713280379772186279e-02 -1.622124016284942627e-01 -1.995114833116531372e-01 6.307695060968399048e-02 -1.144300401210784912e-01 9.592217952013015747e-02 -1.061288565397262573e-01 -2.000349909067153931e-01 2.147211879491806030e-01 -7.391397655010223389e-02 -1.059119552373886108e-01 7.220125943422317505e-02 -8.034513145685195923e-02 2.622984349727630615e-03 1.693220110610127449e-04 4.105426669120788574e-01 -1.559892147779464722e-01 -2.067301236093044281e-02 4.587597772479057312e-02 -2.819093465805053711e-01
4.823433700948953629e-03 -5.955296382308006287e-02 2.971548140048980713e-01 -9.658901393413543701e-02 1.997573077678680420e-01 2.647022902965545654e-02 3.252441883087158203e-01 -2.960648238658905029e-01 1.415908187627792358e-01 1.469519287347793579e-01 -2.252713292837142944e-01 1.538249701261520386e-01 1.186376735568046570e-01 -1.444483399391174316e-01 -2.000479772686958313e-02 -2.884723544120788574e-01 1.336151957511901855e-01 -2.450010925531387329e-01 -1.742740124464035034e-01 -8.757875114679336548e-02 2.359905242919921875e-01 1.592433452606201172e-01 -2.898063659667968750e-01 2.044608294963836670e-01 -6.278365105390548706e-02 -9.509160369634628296e-02 -5.235478281974792480e-03 2.392062544822692871e-01 -8.384031802415847778e-02 -4.105269163846969604e-02 -1.053408458828926086e-01 -1.316989511251449585e-01
-3.209616541862487793e-01 -1.496704220771789551e-01 -6.362055242061614990e-02 -2.509058415889739990e-01 -2.370560616254806519e-01 8.019726723432540894e-02 3.470523357391357422e-01 -3.357373774051666260e-01 1.082477867603302002e-01 -8.225407451391220093e-02 6.119128316640853882e-02 2.942407429218292236e-01 -4.659777879714965820e-02 1.177330464124679565e-01 2.093515731394290924e-02 2.739549279212951660e-01 -5.201679840683937073e-02 2.417931333184242249e-02 1.355269178748130798e-02 -4.757500067353248596e-02 3.007781505584716797e-01 -1.597025543451309204e-01 -8.120763301849365234e-02 1.760302931070327759e-01 -1.590261161327362061e-01 -9.682838618755340576e-02 -1.403423678129911423e-02 1.305067390203475952e-01 1.911117322742938995e-02 -6.836292147636413574e-02 3.078640401363372803e-01 2.139090187847614288e-02
-2.831119671463966370e-02 -3.783407062292098999e-02 5.138016119599342346e-02 -4.030315577983856201e-01 1.416116952896118164e-01 -2.964344918727874756e-01 4.223772287368774414e-01 -1.189198046922683716e-01 -2.264550775289535522e-01 1.187671795487403870e-01 -2.633369266986846924e-01 2.578223943710327148e-01 2.810577303171157837e-02 -2.093887329101562500e-01 -1.665575951337814331e-01 -9.165184199810028076e-02 -1.082263365387916565e-01 -5.162012949585914612e-02 -2.576801478862762451e-01 5.901096388697624207e-02 -2.429763227701187134e-02 4.410928231664001942e-04 -4.387790709733963013e-02 -1.435396820306777954e-01 1.694578975439071655e-01 -2.158380150794982910e-01 1.971903070807456970e-02 1.457797884941101074e-01 1.657713651657104492e-01 4.793843254446983337e-02 1.066437736153602600e-01 -6.904830783605575562e-02
[truncated: 3,277,256 more chars]
