# Supplementary material for: The Language of Innovation
Source: PLoS One. 2020 Apr 30;15(4):e0230107. doi: 10.1371/journal.pone.0230107 (PMC7194493; doi:10.1371/journal.pone.0230107)
Supplement: S8 File — (GZ) [file pone.0230107.s008.tar.gz › 1986-1990/V2Run_1_VS_4500_embeddings1986-1990ED32.txt]

-5.399520695209503174e-02 -3.501738309860229492e-01 2.467113882303237915e-01 9.468227624893188477e-02 5.998321808874607086e-03 3.280231356620788574e-01 -1.857985928654670715e-02 -1.123852953314781189e-01 8.540441840887069702e-02 2.604428492486476898e-02 -8.710020035505294800e-02 1.077608394552953541e-04 3.227567672729492188e-01 -6.916503608226776123e-02 -1.944085508584976196e-01 -6.987158954143524170e-02 1.028300262987613678e-02 -1.619916558265686035e-01 2.357422113418579102e-01 -7.692345231771469116e-02 2.781768739223480225e-01 -1.971731185913085938e-01 6.480487994849681854e-03 1.566577255725860596e-01 -6.823784112930297852e-02 3.068773820996284485e-02 -2.325915992259979248e-01 -5.864945705980062485e-03 3.667612969875335693e-01 -2.258397489786148071e-01 -1.196214035153388977e-01 1.690846681594848633e-01
-8.897051215171813965e-02 -1.364643275737762451e-01 -9.605869650840759277e-02 4.101679325103759766e-01 1.773058623075485229e-02 3.610594272613525391e-01 6.154061481356620789e-02 -1.410374194383621216e-01 6.688547134399414062e-02 -4.464883357286453247e-02 -1.799409985542297363e-01 -7.322427630424499512e-02 -1.123501081019639969e-02 -7.741352915763854980e-02 8.279681950807571411e-02 -1.702159047126770020e-01 9.558141976594924927e-02 -7.527515292167663574e-02 -1.672477126121520996e-01 -1.782328337430953979e-01 2.414841353893280029e-01 -1.425977796316146851e-01 2.698669433593750000e-01 3.251708447933197021e-01 6.218269467353820801e-03 -2.035543471574783325e-01 -2.287379205226898193e-01 9.926467388868331909e-02 1.577786207199096680e-01 -5.588863417506217957e-02 1.979702264070510864e-01 -2.299413383007049561e-01
-1.281847804784774780e-01 -2.424775063991546631e-01 -2.918023988604545593e-02 -8.029913902282714844e-02 -2.437759377062320709e-02 2.982966303825378418e-01 1.077196598052978516e-01 -2.261459678411483765e-01 -3.252870962023735046e-02 -6.745592504739761353e-02 -1.738614141941070557e-01 -4.374669790267944336e-01 5.881009995937347412e-02 -3.079516887664794922e-01 1.844547092914581299e-01 -1.525648832321166992e-01 -1.348669975996017456e-01 -2.863436043262481689e-01 -1.263203620910644531e-01 -2.166425436735153198e-02 2.052642777562141418e-02 -2.590484023094177246e-01 2.476407960057258606e-02 4.403583332896232605e-02 -4.729713127017021179e-02 -1.762330085039138794e-01 -2.778393775224685669e-02 5.500133335590362549e-02 3.957574069499969482e-01 1.336447242647409439e-02 4.180991277098655701e-02 -4.081693012267351151e-03
-2.649011462926864624e-02 -3.277525305747985840e-01 4.784740880131721497e-02 2.999233603477478027e-01 5.387569218873977661e-02 -2.271341718733310699e-02 2.219062596559524536e-01 -2.122635245323181152e-01 -6.129542365670204163e-02 -1.890806704759597778e-01 -2.229811847209930420e-01 -1.754478365182876587e-01 -4.828540235757827759e-02 -2.644985616207122803e-01 3.949144389480352402e-03 -3.752497732639312744e-01 2.116911113262176514e-02 8.752071112394332886e-02 -1.773076690733432770e-02 -1.179518923163414001e-01 1.858536899089813232e-01 -5.117465183138847351e-02 -2.701805233955383301e-01 1.238668709993362427e-01 2.508417069911956787e-01 -1.826603338122367859e-02 8.400430530309677124e-02 1.866268664598464966e-01 2.639244198799133301e-01 1.974247246980667114e-01 8.268548548221588135e-02 -1.842183992266654968e-02
1.218384429812431335e-01 -1.420937478542327881e-01 1.136795878410339355e-01 3.138944804668426514e-01 -1.190924420952796936e-01 3.745977208018302917e-02 1.843615621328353882e-02 1.253776624798774719e-02 5.742456018924713135e-02 -1.491442322731018066e-02 -2.904081046581268311e-01 -7.153373956680297852e-02 2.630594931542873383e-02 7.083120942115783691e-02 -6.422653794288635254e-02 -1.016212105751037598e-01 2.214873582124710083e-01 -2.359454482793807983e-01 -1.996623724699020386e-01 -7.782177627086639404e-02 2.174194306135177612e-01 -2.023655176162719727e-01 -2.641663253307342529e-01 3.532812893390655518e-01 1.917498707771301270e-01 -3.399317860603332520e-01 -2.445853799581527710e-01 1.711076796054840088e-01 1.815948486328125000e-01 3.425915911793708801e-02 1.178588196635246277e-01 -3.699218481779098511e-02
1.228432580828666687e-01 -2.698234319686889648e-01 -8.619829080998897552e-03 -3.549506142735481262e-02 -1.224189624190330505e-01 3.773054480552673340e-01 5.258032307028770447e-02 -3.589582741260528564e-01 -5.149442330002784729e-02 -2.150863558053970337e-01 -4.339579343795776367e-01 -3.386413455009460449e-01 1.121304631233215332e-01 -1.924207061529159546e-01 -5.564998835325241089e-02 -6.544420029968023300e-03 -1.521020233631134033e-01 -3.406893461942672729e-02 -4.693100601434707642e-02 -2.469932585954666138e-01 1.396328657865524292e-01 -9.827288240194320679e-02 -1.497294753789901733e-01 9.545153379440307617e-02 3.202121704816818237e-02 -1.486175060272216797e-01 -8.492804318666458130e-02 4.460280388593673706e-02 -5.505264550447463989e-02 1.301948875188827515e-01 1.174288466572761536e-01 5.370972678065299988e-02
3.436980769038200378e-02 -2.665739953517913818e-01 2.980070114135742188e-01 9.151342511177062988e-02 -4.440778866410255432e-04 3.028716444969177246e-01 9.802274405956268311e-02 -1.798982322216033936e-01 2.339379042387008667e-01 1.256346423178911209e-02 -2.588739991188049316e-01 -2.951030731201171875e-01 1.306183934211730957e-01 -1.306048035621643066e-01 2.007284760475158691e-01 -1.820803284645080566e-01 -2.409661412239074707e-01 -6.592970341444015503e-02 -1.660464107990264893e-01 -2.937742695212364197e-02 2.524586021900177002e-01 3.630327805876731873e-02 -1.052966117858886719e-01 7.444509863853454590e-02 3.329655230045318604e-01 -2.580017037689685822e-02 -1.720270067453384399e-01 1.260616630315780640e-01 9.263004362583160400e-02 1.872685551643371582e-01 1.748328469693660736e-02 8.258261531591415405e-02
3.164279162883758545e-01 -1.717983335256576538e-01 4.779002442955970764e-02 2.884891629219055176e-01 -1.037672758102416992e-01 1.076867878437042236e-01 1.263550817966461182e-01 -1.609703749418258667e-01 8.859346620738506317e-03 3.192246705293655396e-02 -7.114021480083465576e-02 -5.812447518110275269e-02 -1.006087511777877808e-01 -4.356233403086662292e-02 -2.940717677120119333e-04 -1.964097619056701660e-01 5.168863758444786072e-02 -1.107743754982948303e-01 9.092937107197940350e-04 4.272960871458053589e-02 1.792045533657073975e-01 -1.486111730337142944e-01 -4.274864122271537781e-02 3.239352703094482422e-01 4.225622713565826416e-01 -1.122587248682975769e-01 -4.405899345874786377e-01 -2.139280363917350769e-02 2.286970466375350952e-01 1.593869626522064209e-01 1.191655620932579041e-01 -7.140538841485977173e-02
1.214064955711364746e-01 7.642583549022674561e-02 1.513408571481704712e-01 1.882543116807937622e-01 -1.229184269905090332e-01 1.486791819334030151e-01 -1.142885610461235046e-01 -2.143315523862838745e-01 -1.415343582630157471e-01 -3.189234435558319092e-01 -1.503801941871643066e-01 -1.064407974481582642e-01 -1.252919156104326248e-02 -8.149819076061248779e-02 -4.503022134304046631e-02 -1.422441899776458740e-01 2.275231629610061646e-01 1.734693348407745361e-02 -2.886767089366912842e-01 -2.222316861152648926e-01 9.996666759252548218e-02 2.614441886544227600e-02 2.181738987565040588e-02 4.251143634319305420e-01 -4.154663905501365662e-02 -2.471458017826080322e-01 -2.256748080253601074e-01 1.906009018421173096e-01 2.969843149185180664e-01 7.163658738136291504e-02 -1.356666982173919678e-01 4.058913514018058777e-02
2.846669219434261322e-02 -1.042995881289243698e-02 -1.385455131530761719e-01 2.449210882186889648e-01 1.095882058143615723e-02 2.140669524669647217e-01 -2.616597525775432587e-02 -7.061269134283065796e-02 1.232769638299942017e-01 1.568276062607765198e-02 -2.307310402393341064e-01 -1.945193111896514893e-01 3.528441116213798523e-02 -2.939096093177795410e-01 -2.115126103162765503e-01 -1.975563913583755493e-01 2.039673477411270142e-01 -1.387282162904739380e-01 -2.172152251005172729e-01 -3.656869828701019287e-01 2.890600077807903290e-02 6.540291756391525269e-02 5.340714007616043091e-02 1.102556847035884857e-02 -1.290049403905868530e-02 -3.702371120452880859e-01 -1.374456882476806641e-01 4.267591238021850586e-02 2.026315331459045410e-01 2.812863886356353760e-01 -1.671558804810047150e-02 -2.492235451936721802e-01
6.836650520563125610e-02 -2.865035831928253174e-01 5.483987182378768921e-02 -1.659027859568595886e-02 1.817301809787750244e-01 3.231561183929443359e-01 -1.543536186218261719e-01 1.680823564529418945e-01 1.081556379795074463e-01 -8.688935078680515289e-03 -2.256607711315155029e-01 7.968163490295410156e-02 7.376450113952159882e-03 8.888816833496093750e-02 1.700831204652786255e-01 -7.957284152507781982e-02 7.290459424257278442e-02 -1.277589052915573120e-01 8.794477581977844238e-02 -1.633713692426681519e-01 3.003745079040527344e-01 7.740098237991333008e-02 -1.570575982332229614e-01 3.112027645111083984e-01 1.565941125154495239e-01 -8.390233665704727173e-02 3.304119110107421875e-01 -3.004967272281646729e-01 9.709351509809494019e-02 2.816200554370880127e-01 1.182512268424034119e-01 -2.493803575634956360e-02
4.885378479957580566e-02 -8.449946343898773193e-02 1.090371534228324890e-01 3.778889477252960205e-01 -2.934744954109191895e-01 -5.767606198787689209e-02 -1.509401500225067139e-01 -7.514908909797668457e-02 4.760712385177612305e-02 -6.881439685821533203e-02 -2.178757488727569580e-01 -2.862437963485717773e-01 4.116623848676681519e-02 -9.755769371986389160e-02 1.846226677298545837e-02 -1.286219805479049683e-01 -3.556458652019500732e-02 -9.428292512893676758e-03 -1.566291041672229767e-02 -2.417419403791427612e-01 3.032842278480529785e-01 1.340654045343399048e-01 -2.202301770448684692e-01 3.842309713363647461e-01 2.473917603492736816e-02 -1.608371883630752563e-01 -3.220469877123832703e-02 -2.361895442008972168e-01 2.709683179855346680e-01 -7.425691187381744385e-02 -1.266032606363296509e-01 -9.486099332571029663e-02
-2.492204755544662476e-01 -1.974089294672012329e-01 5.108943954110145569e-02 -1.384802758693695068e-01 -2.756895422935485840e-01 1.999120712280273438e-01 -7.088163867592811584e-03 -8.718129992485046387e-02 7.561138272285461426e-02 9.878890216350555420e-02 -3.754087686538696289e-01 -3.489816784858703613e-01 1.620936952531337738e-02 -7.092332094907760620e-02 -6.889529060572385788e-03 -1.618845164775848389e-01 1.071893349289894104e-01 -1.392668187618255615e-01 -3.131742775440216064e-01 -3.165035247802734375e-01 3.214258849620819092e-01 -1.556380242109298706e-01 -4.053389281034469604e-02 1.747761368751525879e-01 1.874776780605316162e-01 -2.440843358635902405e-02 -9.118862450122833252e-03 -3.299712389707565308e-02 1.198779344558715820e-01 -1.665194518864154816e-02 4.841803759336471558e-02 3.155058994889259338e-02
4.571137204766273499e-02 -2.279811203479766846e-01 1.967203319072723389e-01 3.424016237258911133e-01 -3.916265442967414856e-02 1.164288260042667389e-02 -1.017221882939338684e-01 -3.672250509262084961e-01 7.200578600168228149e-02 -3.392804786562919617e-02 -1.490724533796310425e-01 -2.063033580780029297e-01 2.652745842933654785e-01 -1.019162908196449280e-01 -2.535655908286571503e-02 -8.526608347892761230e-02 2.540339529514312744e-01 -9.005218744277954102e-02 -8.180921524763107300e-02 -3.485329151153564453e-01 9.498852491378784180e-02 -1.081871390342712402e-01 7.971051335334777832e-02 1.459220647811889648e-01 2.172503434121608734e-02 -1.561279445886611938e-01 -2.069369256496429443e-01 -1.674159429967403412e-02 2.927828431129455566e-01 2.135080248117446899e-01 -1.851841956377029419e-01 -2.448153682053089142e-02
-5.103773251175880432e-02 -2.003996968269348145e-01 -2.979654818773269653e-03 1.719945222139358521e-01 2.088987380266189575e-01 -9.046621620655059814e-02 -5.809743329882621765e-02 -3.299473822116851807e-01 3.229154646396636963e-02 -2.419206313788890839e-02 -7.558935135602951050e-02 -3.307615220546722412e-01 4.217986483126878738e-03 -1.546401381492614746e-01 1.704379320144653320e-01 -6.914614140987396240e-02 3.033220469951629639e-01 -1.991243362426757812e-01 -1.635587066411972046e-01 9.006062150001525879e-02 4.156055152416229248e-01 9.708753228187561035e-02 1.261868625879287720e-01 -3.587302565574645996e-02 5.301529541611671448e-02 -2.704231441020965576e-01 -2.997870147228240967e-01 4.539588838815689087e-02 1.807742714881896973e-01 -1.266414374113082886e-01 2.135359682142734528e-02 -7.840579003095626831e-02
1.271061897277832031e-01 -4.230839312076568604e-01 1.107357367873191833e-01 2.622892856597900391e-01 3.760763630270957947e-02 2.315344810485839844e-01 7.545252144336700439e-02 4.315349459648132324e-02 2.723114490509033203e-01 -1.821044981479644775e-01 -9.787312150001525879e-02 -2.207725942134857178e-01 -6.022827327251434326e-02 -1.686896681785583496e-01 2.976981364190578461e-02 6.744401901960372925e-02 -1.403048336505889893e-01 -2.228937149047851562e-01 -2.315467000007629395e-01 -1.871407479047775269e-01 1.633398085832595825e-01 -6.176116690039634705e-02 -2.203979641199111938e-01 1.748016476631164551e-01 2.376235425472259521e-01 1.629784554243087769e-01 -1.614660024642944336e-01 -8.048325031995773315e-02 1.254043430089950562e-01 1.195062771439552307e-01 -1.952347606420516968e-01 8.201298117637634277e-02
2.262943834066390991e-01 -2.272917479276657104e-01 -1.465396434068679810e-01 8.624340593814849854e-02 7.126976549625396729e-02 3.502311408519744873e-01 -1.372777391225099564e-02 -1.561276465654373169e-01 1.914419382810592651e-01 3.736631572246551514e-02 -3.835512399673461914e-01 -6.031385809183120728e-02 5.632351711392402649e-02 -9.496832638978958130e-02 2.817962467670440674e-01 -1.897975504398345947e-01 -1.014832034707069397e-01 -2.717046253383159637e-02 7.749830931425094604e-02 2.298431098461151123e-01 1.330405771732330322e-01 9.949020296335220337e-02 -1.241517290472984314e-01 6.431391835212707520e-02 -1.006254106760025024e-01 -1.305697858333587646e-01 -2.921943068504333496e-01 -3.175318241119384766e-01 2.110610753297805786e-01 1.185669302940368652e-01 6.067300960421562195e-02 8.252312242984771729e-02
3.731201291084289551e-01 -1.728084534406661987e-01 -8.017531037330627441e-02 2.722964286804199219e-01 9.938324987888336182e-02 2.781073451042175293e-01 2.691456675529479980e-02 -1.670361459255218506e-01 2.055697888135910034e-01 -2.083332836627960205e-01 -1.406729966402053833e-01 -1.043092086911201477e-01 2.132472097873687744e-01 2.711177989840507507e-02 -3.218603879213333130e-02 -3.725584745407104492e-01 -7.328577339649200439e-02 -1.114434301853179932e-01 -2.102203369140625000e-01 -6.168989092111587524e-02 2.956227585673332214e-02 -1.690288335084915161e-01 -1.471440047025680542e-01 6.424462795257568359e-02 1.381283253431320190e-01 -1.109242886304855347e-01 -2.170535773038864136e-01 9.113815426826477051e-02 1.371702849864959717e-01 3.051615655422210693e-01 -8.709171414375305176e-02 6.916934996843338013e-02
-1.219391524791717529e-01 -1.741240024566650391e-01 -1.891495101153850555e-02 5.112842097878456116e-02 -1.311726421117782593e-01 -6.829311698675155640e-02 -6.770706921815872192e-02 -2.056722342967987061e-01 7.328032702207565308e-02 -2.651039659976959229e-01 -1.649707704782485962e-01 -8.081120997667312622e-02 -8.463451266288757324e-02 -3.563945293426513672e-01 1.981078684329986572e-01 -2.102064192295074463e-01 1.639338731765747070e-01 -6.911709904670715332e-02 -1.856996119022369385e-01 1.561294309794902802e-02 5.264400839805603027e-01 -6.832058727741241455e-02 -1.553435176610946655e-01 9.414453059434890747e-03 2.619313448667526245e-02 -3.436850309371948242e-01 -1.648679971694946289e-01 -3.917287662625312805e-02 4.683337733149528503e-02 -8.920587599277496338e-02 4.035144671797752380e-02 -1.561008691787719727e-01
-5.992208048701286316e-02 -4.862814210355281830e-03 -8.110749721527099609e-02 8.619721233844757080e-02 1.345822364091873169e-01 2.207566648721694946e-01 -1.246850863099098206e-01 -2.733896076679229736e-01 1.583336740732192993e-01 -6.887298077344894409e-02 -1.555196940898895264e-01 -1.596646457910537720e-01 2.095503062009811401e-01 -8.434031903743743896e-02 -9.897992014884948730e-02 -2.165612429380416870e-01 -1.875747889280319214e-01 5.729078873991966248e-02 9.169979393482208252e-02 -9.293038398027420044e-02 1.121582537889480591e-01 -3.939829468727111816e-01 -9.004362672567367554e-02 2.842864394187927246e-01 2.060513757169246674e-02 -2.692527770996093750e-01 2.934941463172435760e-02 -1.117450594902038574e-01 2.470945119857788086e-01 2.456234022974967957e-02 -2.422932684421539307e-01 -3.451890349388122559e-01
1.631435453891754150e-01 -2.054136246442794800e-01 1.491536647081375122e-01 8.197687566280364990e-02 -4.600290954113006592e-02 3.433359563350677490e-01 2.493071556091308594e-01 -3.955311328172683716e-02 4.352201223373413086e-01 -2.729164361953735352e-01 -1.654811203479766846e-01 -2.045443207025527954e-01 -4.550345242023468018e-02 1.020351238548755646e-02 6.465567648410797119e-02 -1.626255363225936890e-01 6.161078438162803650e-02 -1.452510207891464233e-01 -6.284406036138534546e-02 -1.687578707933425903e-01 1.765910834074020386e-01 2.655845582485198975e-01 -1.668322235345840454e-01 2.286329418420791626e-01 1.699057072401046753e-01 1.728522405028343201e-02 -2.212102115154266357e-01 7.090419530868530273e-02 1.009530276060104370e-01 9.651114791631698608e-02 -1.008152738213539124e-01 -2.525673620402812958e-02
1.768824905157089233e-01 -2.262766063213348389e-01 2.925371527671813965e-01 1.906421035528182983e-01 4.553907737135887146e-02 3.164995312690734863e-01 1.022083088755607605e-01 5.515213683247566223e-02 2.460573464632034302e-01 -4.865688830614089966e-02 -7.477905601263046265e-02 -3.699725270271301270e-01 -3.568040952086448669e-02 -1.151257455348968506e-01 -2.109818626195192337e-03 -1.296759694814682007e-01 1.162038594484329224e-01 -1.395612955093383789e-01 -1.594854742288589478e-01 -1.627851277589797974e-01 2.808433473110198975e-01 7.067906111478805542e-02 -2.296933233737945557e-01 1.085774376988410950e-01 6.727527081966400146e-02 8.148547261953353882e-02 -2.190715372562408447e-01 3.357407450675964355e-02 -2.243567109107971191e-01 2.068467587232589722e-01 -1.546934992074966431e-01 -1.801545470952987671e-01
1.068435981869697571e-02 -4.654490351676940918e-01 -2.547261118888854980e-01 8.087532967329025269e-02 9.037833660840988159e-02 2.429290264844894409e-01 -1.215506196022033691e-01 -1.472280919551849365e-01 1.528859734535217285e-01 -7.449786365032196045e-02 -2.641617357730865479e-01 5.225870013236999512e-02 1.057025864720344543e-01 2.241495437920093536e-02 -5.915199220180511475e-02 -4.732908308506011963e-02 -1.522220075130462646e-01 1.003501042723655701e-01 -2.513631284236907959e-01 -2.411517351865768433e-01 1.383794005960226059e-02 -1.065196990966796875e-01 -2.821741104125976562e-01 3.502154946327209473e-01 5.649600178003311157e-02 -5.442676693201065063e-02 -9.627545624971389771e-02 -2.033827751874923706e-01 2.210372537374496460e-01 -5.831373855471611023e-02 5.105542764067649841e-02 9.638395160436630249e-02
-1.537688076496124268e-02 -1.919645965099334717e-01 3.109720163047313690e-02 6.571269035339355469e-02 -1.515199989080429077e-01 1.894815079867839813e-02 1.515460312366485596e-01 -8.457938581705093384e-02 2.851773425936698914e-02 -1.946850568056106567e-01 -2.519249618053436279e-01 -3.057177551090717316e-02 3.341386020183563232e-01 -1.083632484078407288e-01 -2.168251127004623413e-01 -1.399248689413070679e-01 -1.507847607135772705e-01 -9.993830323219299316e-02 -1.572075039148330688e-01 -1.354305148124694824e-01 3.832293152809143066e-01 -6.237652152776718140e-02 -5.751416087150573730e-02 5.104081034660339355e-01 2.729982435703277588e-01 -3.085433878004550934e-02 7.852669060230255127e-02 5.735503509640693665e-02 9.537114948034286499e-02 1.404694318771362305e-01 -8.049533516168594360e-02 2.211163565516471863e-02
-2.259420789778232574e-02 -2.380458861589431763e-01 -1.223368570208549500e-01 8.273603767156600952e-02 -8.835953474044799805e-02 1.911393180489540100e-02 -5.249471217393875122e-02 -6.338252872228622437e-02 -1.065092235803604126e-01 5.816369503736495972e-02 -1.560393422842025757e-01 -6.136668846011161804e-02 -2.169379889965057373e-01 -5.128053948283195496e-02 5.114478990435600281e-02 -8.441325277090072632e-02 8.121693134307861328e-02 -1.033639162778854370e-01 -2.280057966709136963e-01 -4.276010394096374512e-01 2.139906138181686401e-01 -2.742733620107173920e-02 -1.583735048770904541e-01 2.648135721683502197e-01 -5.784859508275985718e-02 -4.718286395072937012e-01 -3.119091689586639404e-01 -1.300428956747055054e-01 2.386451661586761475e-01 7.837156951427459717e-02 5.841461941599845886e-02 5.706469714641571045e-02
-3.826918825507164001e-02 -4.343075752258300781e-01 1.696356534957885742e-01 3.265687078237533569e-02 2.558112330734729767e-02 2.786880731582641602e-01 8.170051127672195435e-02 -2.650700211524963379e-01 3.378822803497314453e-01 -2.093604058027267456e-01 -1.750930100679397583e-01 -1.966506391763687134e-01 -1.106407493352890015e-01 -4.547109082341194153e-02 1.886293590068817139e-01 -1.511967778205871582e-01 1.736951172351837158e-01 -2.373735010623931885e-01 -6.021151691675186157e-02 -1.565347611904144287e-01 1.805363893508911133e-01 -7.393851876258850098e-02 -1.369692236185073853e-01 1.089385002851486206e-01 3.504884988069534302e-02 4.842763021588325500e-02 -2.046960443258285522e-01 2.347945123910903931e-01 -7.211036235094070435e-02 1.164806485176086426e-01 -9.094972908496856689e-02 -1.173032373189926147e-01
-1.672138720750808716e-01 -3.633510172367095947e-01 5.849016085267066956e-02 -1.281609851866960526e-02 4.897162690758705139e-02 4.164318144321441650e-01 -6.451669335365295410e-02 -1.334638595581054688e-01 -6.762273260392248631e-04 3.879074752330780029e-02 -9.357956796884536743e-02 -4.946787357330322266e-01 1.840301603078842163e-01 -2.727484889328479767e-02 1.423135250806808472e-01 -3.178745806217193604e-01 -1.699076890945434570e-01 3.558912500739097595e-02 5.654703453183174133e-02 -2.970160543918609619e-01 1.336199939250946045e-01 -1.910099536180496216e-01 5.417432263493537903e-02 1.831099018454551697e-02 -3.784369677305221558e-02 -6.204120814800262451e-02 -9.698090702295303345e-02 1.066284999251365662e-01 1.263961344957351685e-01 6.390658020973205566e-02 4.262791201472282410e-02 2.588332258164882660e-02
1.404270827770233154e-01 -1.924534738063812256e-01 1.308717876672744751e-01 1.388649046421051025e-01 1.535949856042861938e-01 1.934986859560012817e-01 1.319359838962554932e-01 -2.295906096696853638e-01 3.106899186968803406e-02 -1.741835474967956543e-01 -4.454507529735565186e-01 -1.674658060073852539e-01 5.897406116127967834e-02 -2.577806413173675537e-01 -4.212717711925506592e-02 4.578728228807449341e-02 -4.305311478674411774e-03 -5.441546067595481873e-02 1.664647087454795837e-02 1.280867028981447220e-02 2.160373032093048096e-01 -9.692341089248657227e-02 -3.807032108306884766e-01 2.744060158729553223e-01 5.586167424917221069e-02 9.948579967021942139e-02 -1.102739870548248291e-01 2.249000221490859985e-01 1.911408454179763794e-01 -1.974998861551284790e-01 -1.098121106624603271e-01 3.199751675128936768e-02
8.685783296823501587e-02 -1.168122962117195129e-01 3.071607351303100586e-01 1.762754172086715698e-01 1.608889549970626831e-02 3.905349969863891602e-01 -1.056086942553520203e-01 -1.979784369468688965e-01 2.764985561370849609e-01 -1.500670313835144043e-01 -1.169488579034805298e-01 -2.822127044200897217e-01 -5.349540710449218750e-02 -9.946983307600021362e-02 -2.156557328999042511e-02 3.532816097140312195e-02 -2.786505781114101410e-02 -1.373842656612396240e-01 -3.099500834941864014e-01 2.350828796625137329e-02 2.065772861242294312e-01 7.316288352012634277e-02 -2.057310044765472412e-01 3.106847107410430908e-01 -1.429470162838697433e-02 3.709099814295768738e-02 -1.958844065666198730e-01 2.378406524658203125e-01 7.595016807317733765e-02 1.343145072460174561e-01 -1.386507451534271240e-01 -2.830672450363636017e-02
-2.010018080472946167e-01 -7.261853665113449097e-02 1.367410272359848022e-01 1.558646466583013535e-02 2.540581822395324707e-01 2.427110970020294189e-01 5.102438479661941528e-02 -1.095826737582683563e-02 -2.461887001991271973e-01 1.230590343475341797e-01 1.742095500230789185e-02 -6.797774881124496460e-02 2.133244425058364868e-01 -1.295662969350814819e-01 1.352822631597518921e-01 -3.226903676986694336e-01 4.468727111816406250e-01 -1.185985002666711807e-02 8.591513335704803467e-02 -5.210242792963981628e-02 9.592936187982559204e-02 1.709917783737182617e-01 -2.490638792514801025e-01 -8.158147335052490234e-02 1.749988347291946411e-01 -7.642167806625366211e-02 -1.217151582241058350e-01 5.833121761679649353e-02 1.564105153083801270e-01 3.161593899130821228e-02 -2.008910849690437317e-02 -3.823526501655578613e-01
1.467681862413883209e-02 1.284672766923904419e-01 3.844857588410377502e-02 -2.532949857413768768e-02 2.409943491220474243e-01 2.621542215347290039e-01 -1.880433857440948486e-01 -8.495547622442245483e-02 1.561962217092514038e-01 2.071465551853179932e-01 5.955163389444351196e-03 -1.217338442802429199e-01 3.279598653316497803e-01 -1.070315912365913391e-01 -1.354172974824905396e-01 -2.158635407686233521e-01 3.146553039550781250e-01 -8.698052167892456055e-02 3.719084337353706360e-02 -3.449456766247749329e-02 8.757329732179641724e-02 -2.218623757362365723e-01 3.713431209325790405e-02 2.433728575706481934e-01 6.439089775085449219e-02 5.523046478629112244e-02 -1.809039413928985596e-01 3.164641931653022766e-02 4.980522096157073975e-01 -8.325899392366409302e-02 1.400575637817382812e-01 5.910767242312431335e-02
2.069065719842910767e-01 8.692432194948196411e-03 2.812047898769378662e-01 3.732676431536674500e-02 2.992911636829376221e-01 1.573631614446640015e-01 -1.802948564291000366e-01 8.300795406103134155e-02 -1.087215021252632141e-01 -1.846957504749298096e-01 -2.072268724441528320e-02 -6.968289613723754883e-02 2.231543511152267456e-01 -1.675354689359664917e-01 8.514625579118728638e-02 -3.427682444453239441e-02 1.322741806507110596e-01 -8.839257061481475830e-02 -4.118679091334342957e-02 -2.929637134075164795e-01 3.276581764221191406e-01 -7.415335625410079956e-02 5.634882301092147827e-02 3.103406131267547607e-01 1.172502785921096802e-01 -2.346032708883285522e-01 -1.095846369862556458e-01 -2.948617935180664062e-01 1.410033851861953735e-01 2.493258938193321228e-02 2.143270224332809448e-01 -1.613811552524566650e-01
2.768327668309211731e-02 -2.915720641613006592e-01 2.583759129047393799e-01 5.860590189695358276e-02 7.115087658166885376e-02 2.986350357532501221e-01 1.725751906633377075e-02 -1.425432711839675903e-01 2.067756652832031250e-01 -2.504956722259521484e-01 -1.611056029796600342e-01 -2.385267913341522217e-01 -4.237260296940803528e-02 6.909114308655261993e-03 1.877470687031745911e-02 -2.389478236436843872e-01 6.434119492769241333e-02 -1.126395463943481445e-01 -2.775900959968566895e-01 -2.486710995435714722e-01 2.389510869979858398e-01 2.394187077879905701e-02 -3.608188927173614502e-01 1.674225330352783203e-01 4.877569526433944702e-02 -2.093130163848400116e-02 7.816449552774429321e-02 1.064611673355102539e-01 -9.654644131660461426e-02 2.097570449113845825e-01 -1.173366159200668335e-01 1.501945704221725464e-01
2.786979451775550842e-02 -2.518564462661743164e-01 3.606191277503967285e-02 1.481099426746368408e-01 5.613290145993232727e-02 1.529082208871841431e-01 1.232531294226646423e-01 -2.258761972188949585e-01 -1.499568969011306763e-01 -8.178059756755828857e-02 1.053202301263809204e-01 -2.288074791431427002e-01 3.627243340015411377e-01 -8.144753426313400269e-02 1.732282638549804688e-01 -1.535862535238265991e-01 6.864365190267562866e-02 -2.064121216535568237e-01 -8.384276926517486572e-02 -2.636622488498687744e-01 -5.911132693290710449e-02 1.088065430521965027e-01 -1.154139190912246704e-01 2.484016120433807373e-01 2.732459604740142822e-01 8.050673454999923706e-02 -2.933212220668792725e-01 2.502358555793762207e-01 2.199264615774154663e-01 -7.594424486160278320e-02 -2.719586249440908432e-03 -1.929428875446319580e-01
1.202119812369346619e-01 -2.352759391069412231e-01 -9.104391187429428101e-02 1.868424378335475922e-02 1.328569799661636353e-01 2.512798309326171875e-01 -1.670879125595092773e-01 -1.460393816232681274e-01 -1.352690160274505615e-01 -5.327811092138290405e-02 -8.812806755304336548e-02 -1.138083487749099731e-01 -3.016893267631530762e-01 -2.835659682750701904e-01 -3.337488323450088501e-02 -1.394700109958648682e-01 2.008018642663955688e-01 -1.419821232557296753e-01 1.065207421779632568e-01 1.046306416392326355e-01 2.704207897186279297e-01 -9.574692696332931519e-02 1.451577804982662201e-02 2.839991450309753418e-01 7.756423205137252808e-02 -2.644652128219604492e-01 2.501230537891387939e-01 -3.442723155021667480e-01 1.131693646311759949e-01 5.497112125158309937e-02 1.310772001743316650e-01 -1.472473144531250000e-01
3.683901727199554443e-01 -9.594146907329559326e-02 5.188208073377609253e-02 -1.546603743918240070e-03 -2.494578808546066284e-01 7.275673002004623413e-02 -2.280094660818576813e-02 -5.093038454651832581e-02 2.949677109718322754e-01 -1.615739166736602783e-01 1.539438366889953613e-01 -9.726577997207641602e-02 1.672348976135253906e-01 -3.728585243225097656e-01 7.622275501489639282e-02 5.478033330291509628e-03 1.570625752210617065e-01 3.111124038696289062e-02 1.094482615590095520e-01 -1.201056316494941711e-01 3.121981918811798096e-01 -7.929001003503799438e-02 -9.815777093172073364e-02 2.478516101837158203e-01 -4.551558196544647217e-02 -7.022597640752792358e-02 -2.696921527385711670e-01 1.178095415234565735e-01 2.135237157344818115e-01 -1.037603523582220078e-02 -1.582080125808715820e-01 -2.672901451587677002e-01
3.569708019495010376e-02 -3.768910169601440430e-01 3.408604487776756287e-02 2.901853322982788086e-01 8.723626285791397095e-02 2.342868298292160034e-01 1.969079971313476562e-01 -1.537635270506143570e-02 5.782965570688247681e-02 1.484976559877395630e-01 -4.126719832420349121e-01 -2.317151576280593872e-01 -8.227948099374771118e-02 -3.285618126392364502e-02 -2.607514522969722748e-02 9.722490794956684113e-03 4.222788289189338684e-02 -4.676866531372070312e-02 -1.099672168493270874e-01 -2.473002672195434570e-01 2.294576913118362427e-01 -1.928331144154071808e-02 -2.570374011993408203e-01 1.121181771159172058e-01 1.415240913629531860e-01 -2.953191474080085754e-02 -3.245829939842224121e-01 6.053898856043815613e-02 1.562891751527786255e-01 -8.083730936050415039e-02 -1.536862999200820923e-01 1.356740891933441162e-01
-7.781573804095387459e-04 -1.723151504993438721e-01 -1.144507806748151779e-02 2.049398608505725861e-02 1.518478244543075562e-01 2.245875597000122070e-01 6.761033087968826294e-02 1.138659417629241943e-01 -2.134790271520614624e-01 -8.028710633516311646e-02 2.600974589586257935e-02 -2.540408261120319366e-02 9.088844805955886841e-02 -1.259546130895614624e-01 5.133146420121192932e-02 -5.601378679275512695e-01 7.245901226997375488e-02 -1.139293164014816284e-01 -1.435638666152954102e-01 -1.560620665550231934e-01 8.412531018257141113e-02 1.520614922046661377e-01 -2.091270238161087036e-01 2.937312424182891846e-01 -3.441383838653564453e-01 -1.917662285268306732e-02 4.486240819096565247e-02 -2.372782975435256958e-01 -1.107874268200248480e-04 7.974716275930404663e-02 2.495218217372894287e-01 -1.253981739282608032e-01
1.127174496650695801e-01 -3.571108281612396240e-01 2.316298633813858032e-01 1.295287758111953735e-01 6.072542071342468262e-02 3.040646612644195557e-01 -6.593178957700729370e-02 2.048977911472320557e-01 1.508042216300964355e-01 -3.405023738741874695e-02 -3.430670201778411865e-01 -1.508017480373382568e-01 -9.902080520987510681e-03 -3.605768680572509766e-01 9.387569152750074863e-04 -1.311489343643188477e-01 2.931945025920867920e-01 5.856365337967872620e-02 7.156229764223098755e-02 1.129178702831268311e-01 -9.026841074228286743e-02 1.257919371128082275e-01 -2.074787626042962074e-03 -3.283762559294700623e-02 -8.150475472211837769e-02 7.758975774049758911e-02 -1.078665070235729218e-02 -3.092808127403259277e-01 2.011863291263580322e-01 6.691125780344009399e-02 2.031466513872146606e-01 -9.075650572776794434e-02
8.554796129465103149e-02 -3.147176206111907959e-01 2.267548628151416779e-02 1.542998552322387695e-01 -1.265641897916793823e-01 2.490507662296295166e-01 -2.475980222225189209e-01 -1.757870614528656006e-01 -2.612850256264209747e-02 7.523574680089950562e-02 6.777077168226242065e-02 -1.382681131362915039e-01 2.858933508396148682e-01 -1.810039132833480835e-01 -3.905519470572471619e-02 -1.444225013256072998e-01 2.100513726472854614e-01 -1.990947276353836060e-01 1.465098708868026733e-01 1.091002747416496277e-01 -4.902446269989013672e-02 -6.845203787088394165e-02 -3.033868968486785889e-01 2.495945841073989868e-01 -3.355642259120941162e-01 -6.060620769858360291e-03 -1.404459625482559204e-01 -2.262827306985855103e-01 -2.240404859185218811e-02 2.092677354812622070e-01 1.298154741525650024e-01 -9.408625215291976929e-02
-1.409252136945724487e-01 -2.127714753150939941e-01 2.062283307313919067e-01 -1.113803163170814514e-01 1.491317003965377808e-01 -8.580460399389266968e-02 -1.713096536695957184e-02 6.020881235599517822e-02 -1.094679757952690125e-01 -1.680736690759658813e-01 -2.038008868694305420e-01 1.990465372800827026e-01 2.831866145133972168e-01 -3.535445332527160645e-01 -4.976838082075119019e-02 -2.997756190598011017e-02 1.616558581590652466e-01 -6.044018641114234924e-02 8.972740732133388519e-03 -3.288434445858001709e-01 2.482349127531051636e-01 -7.775405794382095337e-02 -7.367918640375137329e-02 2.921279966831207275e-01 -4.369764029979705811e-02 3.056426160037517548e-02 -1.001582071185112000e-01 2.655673958361148834e-02 2.556813955307006836e-01 2.611436843872070312e-01 9.234082698822021484e-02 -2.536667585372924805e-01
2.410445213317871094e-01 -3.129807412624359131e-01 -2.337602339684963226e-02 9.561961144208908081e-02 8.445408940315246582e-02 5.199681520462036133e-01 -1.222467124462127686e-01 1.035619676113128662e-01 1.218927428126335144e-01 -1.912843883037567139e-01 5.311558488756418228e-03 -1.484540849924087524e-01 -1.309365481138229370e-01 -1.933623850345611572e-01 9.071495383977890015e-03 1.368458122014999390e-01 -2.851183898746967316e-02 5.510333180427551270e-02 -1.614751219749450684e-01 -8.687964826822280884e-02 -8.101765066385269165e-02 -6.930227577686309814e-02 7.547233253717422485e-02 3.070426285266876221e-01 2.807273901998996735e-02 -2.115857601165771484e-01 -9.382189065217971802e-02 1.739329472184181213e-02 2.454493343830108643e-01 8.332295715808868408e-02 -3.320313096046447754e-01 -5.763255804777145386e-02
-1.039316952228546143e-01 -4.102700352668762207e-01 1.742736808955669403e-02 1.467332942411303520e-03 -4.464325681328773499e-02 2.448178976774215698e-01 -7.464069128036499023e-02 -3.002286702394485474e-02 -1.527003794908523560e-01 -1.567826271057128906e-01 -2.331535071134567261e-01 -1.917913705110549927e-01 9.936196357011795044e-02 -2.309711426496505737e-01 4.179268330335617065e-02 -8.941540867090225220e-02 -2.069093734025955200e-01 3.081656293943524361e-03 -1.291258484125137329e-01 -2.424949854612350464e-01 2.848901450634002686e-01 -3.842512369155883789e-01 -1.909738332033157349e-01 2.836734652519226074e-01 -1.500010043382644653e-01 -9.592361748218536377e-02 1.029469370841979980e-01 1.585835814476013184e-01 7.187229394912719727e-02 -9.886613115668296814e-03 -5.412819609045982361e-02 -2.171317860484123230e-02
1.329129040241241455e-01 -3.789875507354736328e-01 2.106664329767227173e-01 6.480535119771957397e-02 4.752229899168014526e-02 2.154850661754608154e-01 3.023149371147155762e-01 -5.943391472101211548e-02 1.061154827475547791e-01 -1.746335625648498535e-01 -2.821959555149078369e-01 -1.603423058986663818e-01 7.855389267206192017e-02 -2.136137634515762329e-01 -1.077034249901771545e-01 -2.081953287124633789e-01 -2.373363673686981201e-01 -1.837510466575622559e-01 -2.130953073501586914e-01 -2.396420091390609741e-01 3.231489658355712891e-01 7.251441478729248047e-02 -1.741228699684143066e-01 8.862850815057754517e-02 2.256853505969047546e-02 8.592073619365692139e-02 -9.664715826511383057e-02 5.922100390307605267e-04 1.349090635776519775e-01 -1.137650310993194580e-01 5.427053198218345642e-02 -2.336356043815612793e-02
3.106055557727813721e-01 -2.607769668102264404e-01 1.200408339500427246e-01 -1.021374315023422241e-01 2.184970676898956299e-01 2.284986972808837891e-01 9.883183985948562622e-02 -1.119772046804428101e-01 6.244938820600509644e-02 -8.243868127465248108e-03 -1.378875076770782471e-01 4.876441881060600281e-02 1.523039862513542175e-02 -2.447336912155151367e-02 -9.986303001642227173e-02 -3.882666528224945068e-01 8.145154267549514771e-02 1.600242257118225098e-01 2.447836697101593018e-01 8.708377927541732788e-02 2.377353012561798096e-01 1.700432300567626953e-01 -2.010204493999481201e-01 2.029514610767364502e-01 -6.148296967148780823e-02 -6.208362430334091187e-02 2.264371216297149658e-01 -1.740476489067077637e-01 3.417134582996368408e-01 1.086689233779907227e-01 6.487577408552169800e-02 1.128814145922660828e-01
1.087483912706375122e-01 -2.643230855464935303e-01 9.540764987468719482e-02 4.212680831551551819e-02 1.476364135742187500e-01 -3.748374758288264275e-03 4.425777494907379150e-02 -2.342093437910079956e-01 1.700028330087661743e-01 -2.053876519203186035e-01 -2.625285834074020386e-02 -4.029787480831146240e-01 -1.374069750308990479e-01 -1.779202488251030445e-03 -1.002807095646858215e-01 1.093288660049438477e-01 1.288634836673736572e-01 -1.571514755487442017e-01 -1.664048582315444946e-01 -1.717956066131591797e-01 3.798999786376953125e-01 6.747316569089889526e-02 -2.776891291141510010e-01 9.667851030826568604e-02 1.475617289543151855e-01 -2.191782891750335693e-01 1.085131987929344177e-02 2.834516949951648712e-02 1.669616848230361938e-01 4.619137942790985107e-02 2.828209698200225830e-01 -1.979229301214218140e-01
3.009198978543281555e-02 -3.351584374904632568e-01 1.852458268404006958e-01 1.519694086164236069e-02 2.434781342744827271e-01 2.202878147363662720e-01 -1.746446043252944946e-01 9.262343496084213257e-02 -2.514377832412719727e-01 -2.693681418895721436e-01 -3.289085030555725098e-01 -3.762276843190193176e-02 5.811657011508941650e-02 1.150381341576576233e-01 -1.911222748458385468e-02 -2.529210448265075684e-01 2.106444984674453735e-01 -1.045577526092529297e-01 2.439598590135574341e-01 -1.763189136981964111e-01 4.659116640686988831e-02 -2.552118711173534393e-02 9.966621547937393188e-02 5.495448783040046692e-02 -1.371096670627593994e-01 -1.029240041971206665e-01 8.785526454448699951e-02 -2.553560435771942139e-01 2.793515026569366455e-01 1.826273053884506226e-01 -5.551943182945251465e-02 2.307200618088245392e-02
2.232446223497390747e-01 -2.730512022972106934e-01 3.740086033940315247e-02 1.401429921388626099e-01 -6.961689144372940063e-02 3.547938466072082520e-01 3.000223636627197266e-02 5.709860473871231079e-02 3.167029023170471191e-01 8.734663017094135284e-03 -1.822502017021179199e-01 -1.765071996487677097e-03 1.754574328660964966e-01 7.470122724771499634e-02 -6.182994693517684937e-03 -2.302367687225341797e-01 -7.616303116083145142e-02 -2.778500318527221680e-01 -1.160055771470069885e-01 -1.060506477952003479e-01 1.497016400098800659e-01 1.120173558592796326e-01 -1.769589632749557495e-01 1.698571257293224335e-02 1.238780692219734192e-01 -3.211655020713806152e-01 -1.488049179315567017e-01 2.846453189849853516e-01 4.378092661499977112e-02 -1.666261702775955200e-01 -2.514095306396484375e-01 -8.864969760179519653e-02
1.606224477291107178e-01 -1.424423307180404663e-01 3.546084463596343994e-02 -5.022617056965827942e-02 -1.207829453051090240e-02 1.997514665126800537e-01 8.972846902906894684e-03 -1.693936139345169067e-01 2.956828847527503967e-02 1.034613028168678284e-01 -3.669802099466323853e-02 5.509911477565765381e-02 2.830497026443481445e-01 -3.976848423480987549e-01 -8.405391126871109009e-02 1.033191606402397156e-01 3.102757036685943604e-01 7.546528428792953491e-02 6.696812808513641357e-02 -2.898603677749633789e-01 2.400774806737899780e-01 -1.091215685009956360e-01 -2.453040033578872681e-01 2.742236554622650146e-01 -5.137005820870399475e-02 -7.021493464708328247e-02 -1.879547089338302612e-01 1.432392448186874390e-01 -4.262444749474525452e-02 9.712191671133041382e-02 6.775618344545364380e-02 -3.670102655887603760e-01
1.449998170137405396e-01 4.064731672406196594e-02 2.355054579675197601e-02 -2.364610582590103149e-01 5.806339904665946960e-02 4.805801808834075928e-02 -9.340991079807281494e-02 -1.226189136505126953e-01 -1.164949014782905579e-01 -5.626415088772773743e-02 -1.013397872447967529e-01 1.617547571659088135e-01 2.286151349544525146e-01 -2.118205577135086060e-01 -9.550942480564117432e-02 1.949294656515121460e-02 2.059569209814071655e-01 -9.972631931304931641e-02 -4.389402642846107483e-02 -3.761510252952575684e-01 3.211708068847656250e-01 4.728341102600097656e-02 4.088615998625755310e-02 3.389186859130859375e-01 4.413948394358158112e-03 -2.169137150049209595e-01 -1.414074897766113281e-01 -1.365271210670471191e-01 3.539290726184844971e-01 1.768240928649902344e-01 1.745826005935668945e-01 -2.029393017292022705e-01
2.039525508880615234e-01 -3.237136304378509521e-01 -1.368567198514938354e-01 8.856602944433689117e-03 9.627185016870498657e-02 -1.043484061956405640e-01 3.041340969502925873e-03 -2.296758256852626801e-02 6.019244715571403503e-02 4.037215188145637512e-02 -5.254936218261718750e-01 1.458491664379835129e-02 1.691866293549537659e-02 2.771292254328727722e-02 -3.241433994844555855e-03 -3.273415863513946533e-01 2.384827136993408203e-01 -4.010272398591041565e-02 -1.735835820436477661e-01 3.262669965624809265e-02 2.048743814229965210e-01 1.790324747562408447e-01 -3.349606394767761230e-01 -9.017590433359146118e-03 3.802503645420074463e-02 -1.032402273267507553e-02 -2.055201232433319092e-01 3.682137699797749519e-03 8.486268669366836548e-02 2.039406150579452515e-01 -1.761704869568347931e-02 -2.353551536798477173e-01
-9.875112026929855347e-02 -1.459309924393892288e-02 2.259301990270614624e-01 -1.185870841145515442e-01 3.520134389400482178e-01 -1.647672429680824280e-02 -1.886547803878784180e-01 -9.122581779956817627e-02 -1.441071629524230957e-01 -1.161224022507667542e-01 -7.239928841590881348e-02 -6.041092798113822937e-02 -1.487897336483001709e-02 -2.446418851613998413e-01 1.718494594097137451e-01 -3.835195302963256836e-01 8.496573567390441895e-02 -1.092926599085330963e-02 2.395453676581382751e-02 -3.197771012783050537e-01 3.672456443309783936e-01 8.030940778553485870e-03 1.598202288150787354e-01 2.765636742115020752e-01 7.006265968084335327e-02 8.138082176446914673e-02 -9.297066181898117065e-02 5.503505095839500427e-02 2.871237993240356445e-01 1.518553048372268677e-01 3.016300871968269348e-02 -1.579470187425613403e-02
2.038074433803558350e-01 -3.456349670886993408e-02 2.165295332670211792e-01 1.139975711703300476e-01 9.967058897018432617e-02 1.709340959787368774e-01 1.313765943050384521e-01 -1.048131361603736877e-01 1.021160744130611420e-02 -3.028786182403564453e-01 -3.763907551765441895e-01 -1.899378001689910889e-01 1.670789569616317749e-01 5.680030584335327148e-02 -2.086185514926910400e-01 -2.139250040054321289e-01 2.151387333869934082e-01 -2.286036871373653412e-02 -2.088679373264312744e-02 -6.615887582302093506e-02 2.451302409172058105e-01 1.123267263174057007e-01 -3.930874764919281006e-01 2.490576915442943573e-02 1.207761466503143311e-01 -2.125285714864730835e-01 3.097978234291076660e-02 2.225045859813690186e-01 1.770804077386856079e-01 9.304484352469444275e-03 2.819562703371047974e-02 -1.343459486961364746e-01
1.298797130584716797e-01 -3.777148723602294922e-01 -2.519296407699584961e-01 2.787758111953735352e-01 4.515737760812044144e-03 2.306516170501708984e-01 2.842115052044391632e-02 -1.300269365310668945e-01 1.019804775714874268e-01 -1.314105838537216187e-01 -1.278168708086013794e-01 -2.243502885103225708e-01 4.616944491863250732e-02 -6.414783746004104614e-02 2.877577207982540131e-02 -1.572999358177185059e-01 2.118838392198085785e-02 2.654652893543243408e-01 -5.369164422154426575e-02 -1.509144902229309082e-01 3.182461261749267578e-01 -2.667305469512939453e-01 -1.643723398447036743e-01 -5.133166909217834473e-03 9.254351258277893066e-02 -1.782173640094697475e-03 -1.802880764007568359e-01 -1.706765778362751007e-02 2.504977881908416748e-01 -5.212106183171272278e-02 -3.119501173496246338e-01 4.467296972870826721e-02
-2.155641317367553711e-01 -2.224318236112594604e-01 1.510218530893325806e-01 -1.061233133077621460e-02 -8.468942344188690186e-02 1.633096300065517426e-02 -1.124330312013626099e-01 6.612279452383518219e-03 2.172138988971710205e-01 -2.738131582736968994e-01 -4.345287382602691650e-02 -3.404773473739624023e-01 -7.740816567093133926e-03 -1.547081768512725830e-01 -3.343021497130393982e-02 -2.880909480154514313e-02 -8.122021704912185669e-02 4.650544375181198120e-02 -5.881866440176963806e-02 -2.350498586893081665e-01 3.417403697967529297e-01 -2.605775929987430573e-02 1.126671559177339077e-03 1.665942072868347168e-01 -1.696588993072509766e-01 -3.271151781082153320e-01 1.468847226351499557e-02 -2.932925522327423096e-01 3.472580611705780029e-01 1.858667731285095215e-01 3.218609839677810669e-02 6.494819372892379761e-02
1.594946086406707764e-01 -2.370754489675164223e-03 2.690734267234802246e-01 5.044752359390258789e-02 2.906956672668457031e-01 1.686443090438842773e-01 -7.557226717472076416e-02 -1.399093717336654663e-01 -1.116841882467269897e-01 -8.161275833845138550e-02 -1.015267744660377502e-01 6.730657815933227539e-02 3.252030014991760254e-01 -2.442652136087417603e-01 1.324239932000637054e-02 -1.245398446917533875e-02 2.599407732486724854e-01 -1.521452814340591431e-01 4.556846246123313904e-02 -2.707774043083190918e-01 2.447963207960128784e-01 -9.345089085400104523e-03 -2.669526450335979462e-02 1.645114868879318237e-01 1.520237922668457031e-01 -8.943662047386169434e-02 -3.535309135913848877e-01 -1.902560740709304810e-01 2.048644870519638062e-01 -5.706148594617843628e-02 2.650150954723358154e-01 -1.166093628853559494e-03
-5.512659251689910889e-02 -1.927343457937240601e-01 2.119994610548019409e-01 2.121683359146118164e-01 -1.401069909334182739e-01 2.104554772377014160e-01 1.489338930696249008e-02 -1.229295954108238220e-01 1.083038374781608582e-01 -3.828135132789611816e-01 -5.381391569972038269e-02 -3.070970773696899414e-01 -1.787490770220756531e-02 -4.049434885382652283e-02 3.213687241077423096e-02 -3.392183184623718262e-01 5.214979872107505798e-02 -1.942077279090881348e-01 -2.033351361751556396e-01 -2.742334604263305664e-01 2.289230823516845703e-01 7.454716414213180542e-02 -2.487348020076751709e-01 6.981781125068664551e-02 -4.121672827750444412e-03 -8.371778577566146851e-02 -6.873919814825057983e-02 2.402488887310028076e-01 9.391616098582744598e-03 1.538440436124801636e-01 -9.176609665155410767e-02 -1.836281567811965942e-01
2.233550883829593658e-03 -2.296369224786758423e-01 -1.858603060245513916e-01 7.460954040288925171e-02 1.347407251596450806e-01 1.705438196659088135e-01 -2.726383209228515625e-01 -6.097939983010292053e-02 2.248813807964324951e-01 -2.934950217604637146e-02 -1.692893505096435547e-01 -5.163615196943283081e-02 2.152778953313827515e-01 2.583833411335945129e-02 6.300341337919235229e-02 -2.456988245248794556e-01 -1.904237121343612671e-01 -4.358016885817050934e-04 -2.050317078828811646e-01 -6.207851320505142212e-02 2.489308267831802368e-02 -6.620177533477544785e-03 -2.691695392131805420e-01 2.291042804718017578e-01 -2.881909608840942383e-01 4.470573738217353821e-02 -1.809028685092926025e-01 -5.918567627668380737e-02 4.779632687568664551e-01 6.830172240734100342e-02 1.575990915298461914e-01 2.761405333876609802e-02
1.561148744076490402e-02 -1.697199642658233643e-01 2.644479647278785706e-02 -5.596549436450004578e-02 -3.141539916396141052e-02 4.579996764659881592e-01 -1.880241185426712036e-01 2.090007066726684570e-01 3.702031448483467102e-03 -2.713100612163543701e-01 1.119634583592414856e-01 5.487676709890365601e-03 1.013042330741882324e-01 -5.796721205115318298e-02 2.464255243539810181e-01 -1.720389127731323242e-01 -1.929790973663330078e-01 -2.532510459423065186e-01 1.334754824638366699e-01 4.932683706283569336e-02 2.493081688880920410e-01 8.009380847215652466e-02 -3.164922297000885010e-01 8.685064385645091534e-04 1.913927942514419556e-01 1.060241833329200745e-02 -2.108526080846786499e-01 1.673191785812377930e-01 1.287916153669357300e-01 1.640359908342361450e-01 1.440254449844360352e-01 -1.529718637466430664e-01
3.389019668102264404e-01 -3.352378308773040771e-01 8.287623524665832520e-02 1.259307861328125000e-01 -4.355033114552497864e-02 1.908905990421772003e-02 1.102363574318587780e-03 -1.148095577955245972e-01 -3.101933933794498444e-02 -1.376205682754516602e-01 -3.173120021820068359e-01 -3.064758479595184326e-01 3.019534796476364136e-02 -2.212493270635604858e-01 -1.552003901451826096e-03 -2.467405945062637329e-01 4.838007735088467598e-04 1.178271099925041199e-01 4.313183948397636414e-02 -1.053839176893234253e-01 3.226041793823242188e-01 -2.203172445297241211e-01 -1.234811171889305115e-01 1.484364569187164307e-01 3.350202143192291260e-01 3.097092360258102417e-02 1.433895621448755264e-02 6.295307725667953491e-02 1.869449168443679810e-01 -8.671027421951293945e-02 5.884811282157897949e-02 -1.711368709802627563e-01
-2.186613380908966064e-01 -2.494348138570785522e-01 2.806523740291595459e-01 1.464022099971771240e-01 1.887371987104415894e-01 2.529164254665374756e-01 1.031582355499267578e-01 -1.030228510499000549e-01 2.008658051490783691e-01 -3.108025193214416504e-01 -1.198477223515510559e-01 -2.546888887882232666e-01 3.101015090942382812e-01 -1.270231604576110840e-01 -3.883546590805053711e-02 -1.506636589765548706e-01 3.906866908073425293e-02 -2.966477535665035248e-02 8.505479991436004639e-02 -1.890023797750473022e-01 8.501836657524108887e-02 -9.856156259775161743e-02 -3.944427967071533203e-01 -9.743515402078628540e-03 5.089449882507324219e-02 -3.726113587617874146e-02 6.520979106426239014e-02 1.874567270278930664e-01 1.178174391388893127e-01 1.933859586715698242e-01 4.948346689343452454e-02 -3.408593684434890747e-02
-2.171287685632705688e-01 -1.529816538095474243e-01 -1.937160827219486237e-02 2.916059494018554688e-01 -5.663237720727920532e-02 3.037198819220066071e-02 2.771769464015960693e-01 -2.538501918315887451e-01 -8.277126587927341461e-03 -1.304812580347061157e-01 1.323685050010681152e-01 -1.531318575143814087e-01 1.758581101894378662e-01 -1.630568653345108032e-01 -2.622987926006317139e-01 -2.786821722984313965e-01 2.298791520297527313e-02 -2.141683548688888550e-02 -1.187202520668506622e-03 -1.326676160097122192e-01 2.451714873313903809e-01 -7.101117819547653198e-02 -1.331352293491363525e-01 3.180154860019683838e-01 1.463220864534378052e-01 -1.147430166602134705e-01 -3.002022802829742432e-01 -2.020146138966083527e-02 2.635220587253570557e-01 -5.062954500317573547e-02 1.055816188454627991e-01 1.604468375444412231e-01
-1.404737979173660278e-01 -1.691322773694992065e-01 1.865315251052379608e-02 4.360948503017425537e-02 1.800894550979137421e-02 3.175728619098663330e-01 -2.831544578075408936e-01 -1.140772476792335510e-01 -1.914801448583602905e-01 -8.451152592897415161e-02 -9.870274364948272705e-02 -1.471379250288009644e-01 -3.472629189491271973e-02 -9.386907517910003662e-02 -1.982894986867904663e-01 -1.726224422454833984e-01 1.308418512344360352e-01 -1.921554952859878540e-01 5.181415751576423645e-02 7.901136577129364014e-02 2.705507874488830566e-01 -1.370521541684865952e-02 -2.474030405282974243e-01 1.988165974617004395e-01 -1.538421306759119034e-02 -2.537783086299896240e-01 2.263957709074020386e-01 -3.581498265266418457e-01 7.036010921001434326e-02 2.098689526319503784e-01 2.612522840499877930e-01 -4.694809392094612122e-02
-5.460139736533164978e-02 -2.599894702434539795e-01 3.848430886864662170e-02 1.071773767471313477e-01 1.370601076632738113e-02 5.388346686959266663e-02 6.719740480184555054e-02 -3.394950926303863525e-01 -3.671272099018096924e-02 -2.289129979908466339e-02 1.584086939692497253e-02 -2.307640165090560913e-01 8.076279424130916595e-03 4.691718146204948425e-03 -7.564231008291244507e-02 -1.928133517503738403e-02 -1.114153712987899780e-01 1.429173052310943604e-01 7.561918348073959351e-02 -3.263873755931854248e-01 4.821651279926300049e-01 -1.267171651124954224e-01 -2.136884480714797974e-01 2.066065371036529541e-01 -1.586169190704822540e-02 -1.726729869842529297e-01 -1.013435348868370056e-01 -3.518649935722351074e-02 3.313295841217041016e-01 -5.866320058703422546e-02 -3.060923814773559570e-01 3.965413197875022888e-02
-1.640090346336364746e-02 -1.907834857702255249e-01 -2.311585284769535065e-02 -2.969320304691791534e-02 3.250944316387176514e-01 2.614178359508514404e-01 -5.073274672031402588e-02 8.305290341377258301e-02 9.104935079813003540e-02 9.991734288632869720e-03 -2.782751917839050293e-01 1.928260326385498047e-01 -1.411281898617744446e-02 3.909426555037498474e-02 2.770981192588806152e-01 -2.990100979804992676e-01 1.216299086809158325e-01 4.005106538534164429e-02 1.709828227758407593e-01 1.341461092233657837e-01 3.075883686542510986e-01 1.743395924568176270e-01 -1.721812486648559570e-01 1.499195396900177002e-01 3.510753810405731201e-02 -1.017676293849945068e-01 2.718611247837543488e-02 -1.436053663492202759e-01 3.877486288547515869e-01 1.448034495115280151e-01 1.978947073221206665e-01 5.750769376754760742e-02
9.919383376836776733e-02 -5.267338752746582031e-01 -3.527373820543289185e-02 -9.129116311669349670e-03 -2.780268192291259766e-01 1.568906456232070923e-01 -4.109835624694824219e-02 6.439315620809793472e-03 -3.647609800100326538e-02 -3.017361760139465332e-01 -1.745745986700057983e-01 2.894232869148254395e-01 2.877639532089233398e-01 -1.997922062873840332e-01 1.045548822730779648e-02 -9.539781510829925537e-02 2.019297182559967041e-01 1.046428307890892029e-01 -3.058913350105285645e-02 -4.756262525916099548e-02 -1.631996594369411469e-02 -8.173859119415283203e-02 7.076990604400634766e-02 1.855325698852539062e-01 2.667117416858673096e-01 -1.998896244913339615e-03 -1.371274441480636597e-01 -1.876900088973343372e-03 2.007656395435333252e-01 1.440064609050750732e-01 1.293621957302093506e-01 1.265746075659990311e-02
9.801052510738372803e-02 -2.320149987936019897e-01 2.105694711208343506e-01 2.848382340744137764e-03 2.246101796627044678e-01 2.572721242904663086e-01 -5.789059400558471680e-02 -7.601462304592132568e-02 4.739498719573020935e-02 7.015568017959594727e-02 -2.847573757171630859e-01 -8.111800998449325562e-03 -8.125685900449752808e-02 1.845105141401290894e-01 -2.563012205064296722e-02 -2.285927832126617432e-01 -6.067408993840217590e-02 1.819029450416564941e-01 1.243927329778671265e-01 1.104702353477478027e-01 2.704764008522033691e-01 1.910430490970611572e-01 -9.460672736167907715e-02 2.761140167713165283e-01 -1.177928969264030457e-01 -9.555424749851226807e-02 -1.731895282864570618e-02 -4.009838402271270752e-02 4.085830152034759521e-01 3.306244313716888428e-01 5.512098222970962524e-02 1.451623886823654175e-01
-1.689711958169937134e-01 -4.700917005538940430e-02 8.996253460645675659e-02 -1.357223242521286011e-01 6.833378970623016357e-02 7.665998488664627075e-02 -1.283578425645828247e-01 4.765500873327255249e-02 -1.511307954788208008e-01 -8.545669168233871460e-02 -8.480376750230789185e-02 6.356532871723175049e-02 2.557834684848785400e-01 -2.787649929523468018e-01 6.457528471946716309e-02 -1.164092198014259338e-01 2.744614481925964355e-01 -1.558445245027542114e-01 -1.083263903856277466e-01 -4.084649682044982910e-01 1.641473472118377686e-01 -6.180749088525772095e-02 3.295327723026275635e-02 4.033685922622680664e-01 4.670734703540802002e-02 1.248840019106864929e-01 -2.192413657903671265e-01 1.220571473240852356e-01 1.833919137716293335e-01 2.702812850475311279e-01 -1.711000353097915649e-01 -1.474685966968536377e-01
3.254143893718719482e-02 5.268285423517227173e-02 -1.959876418113708496e-01 1.036711782217025757e-01 -6.661089509725570679e-02 8.456822484731674194e-02 -7.312448322772979736e-02 -2.238292992115020752e-02 2.390108555555343628e-01 -1.957994252443313599e-01 -4.734335094690322876e-02 -1.677655875682830811e-01 3.620141744613647461e-02 -2.257101535797119141e-01 1.709998026490211487e-02 -9.040637314319610596e-02 3.391118347644805908e-01 -1.107439398765563965e-01 -8.949306607246398926e-02 -1.703515946865081787e-01 2.485523968935012817e-01 -3.732374012470245361e-01 -1.431292146444320679e-01 2.767310142517089844e-01 -3.797481581568717957e-02 3.233044967055320740e-02 -9.584553539752960205e-02 -3.372735902667045593e-02 4.662418067455291748e-01 1.326977461576461792e-01 9.168144315481185913e-02 1.560480743646621704e-01
3.049698472023010254e-01 -3.011992871761322021e-01 -1.053877174854278564e-02 3.170161321759223938e-02 -4.357942193746566772e-02 4.571103453636169434e-01 -2.028232365846633911e-01 -1.432344168424606323e-01 2.645357549190521240e-01 -7.787336409091949463e-02 -8.994360268115997314e-02 1.853289902210235596e-01 -8.294936269521713257e-02 4.593526199460029602e-02 -1.964240074157714844e-01 1.309011969715356827e-02 9.141680598258972168e-02 -2.391248643398284912e-01 3.680358827114105225e-02 3.384847566485404968e-02 1.055684387683868408e-01 1.421720087528228760e-01 -2.309090793132781982e-01 1.114597171545028687e-02 1.704731136560440063e-01 1.630626916885375977e-01 -3.061967492103576660e-01 4.767251014709472656e-02 5.272076651453971863e-02 1.408909708261489868e-01 4.324538633227348328e-02 -2.177411019802093506e-01
-1.777872443199157715e-01 -2.580143213272094727e-01 2.957754433155059814e-01 9.404557943344116211e-02 2.351438254117965698e-01 3.497570753097534180e-01 -6.114872917532920837e-02 2.021091431379318237e-02 1.341107636690139771e-01 -1.065385714173316956e-01 -4.286940097808837891e-01 -2.160273492336273193e-01 2.164104431867599487e-01 1.005340963602066040e-01 -4.945981502532958984e-02 -8.730166591703891754e-03 1.333994269371032715e-01 -2.703956067562103271e-01 -7.416356354951858521e-02 -5.005060881376266479e-02 3.908886387944221497e-02 7.001237943768501282e-03 -3.304869532585144043e-01 5.087951570749282837e-02 2.356742620468139648e-01 -1.017933413386344910e-01 5.552099086344242096e-03 7.004304230213165283e-02 6.112901121377944946e-02 -1.107431352138519287e-01 7.295703142881393433e-02 -3.209633985534310341e-03
4.884498938918113708e-02 -3.142907023429870605e-01 2.564566433429718018e-01 2.183812409639358521e-01 -1.634355187416076660e-01 1.105031594634056091e-01 -4.000906366854906082e-03 -2.876522839069366455e-01 1.689803749322891235e-01 -2.435715794563293457e-01 6.910255551338195801e-02 -1.159028187394142151e-01 8.042147755622863770e-02 4.873348399996757507e-02 -4.413321614265441895e-02 -2.287503331899642944e-01 -3.107140213251113892e-02 -7.722841203212738037e-02 -3.417150378227233887e-01 -6.358077377080917358e-02 1.301192790269851685e-01 -2.385036200284957886e-01 -3.540583550930023193e-01 1.452775895595550537e-01 1.729407459497451782e-01 4.694348573684692383e-02 -1.659787446260452271e-01 -7.215112447738647461e-02 2.454775422811508179e-01 7.013943791389465332e-02 1.174305528402328491e-01 -5.129399523138999939e-02
-1.641540378332138062e-01 -3.383921980857849121e-01 1.104619354009628296e-01 -1.020451337099075317e-01 -1.682208329439163208e-01 2.803806662559509277e-01 5.897397175431251526e-02 -3.831424191594123840e-02 1.714118272066116333e-01 -1.726580560207366943e-01 -2.357312738895416260e-01 -3.290574252605438232e-01 2.713049948215484619e-01 -9.389829635620117188e-02 6.690784543752670288e-02 -1.820965409278869629e-01 -7.277325540781021118e-02 -1.490182429552078247e-01 -1.852462589740753174e-01 -1.554560065269470215e-01 2.618295848369598389e-01 -2.920079231262207031e-02 -5.797221511602401733e-02 7.182694226503372192e-02 -2.293207496404647827e-01 -7.153138518333435059e-02 6.808335334062576294e-02 2.538608908653259277e-01 2.478574365377426147e-01 4.207355529069900513e-02 5.293477326631546021e-02 1.557828783988952637e-01
-3.670663759112358093e-02 2.498447708785533905e-02 2.790373265743255615e-01 8.158215880393981934e-02 1.933996230363845825e-01 4.351536035537719727e-01 1.006160527467727661e-01 -2.003902345895767212e-01 2.516665868461132050e-02 -3.317609727382659912e-01 -4.487296938896179199e-01 -1.532173454761505127e-01 4.188496619462966919e-02 1.067020371556282043e-01 -1.527385711669921875e-01 -2.262934111058712006e-02 6.844821572303771973e-02 -2.790357768535614014e-01 1.597520709037780762e-01 -8.661437034606933594e-02 2.153744697570800781e-01 -7.260073721408843994e-02 -4.204060509800910950e-02 -4.103336483240127563e-02 1.690728813409805298e-01 4.669364076107740402e-03 -5.839185789227485657e-02 6.965301185846328735e-02 2.012013792991638184e-01 6.801263988018035889e-02 -7.856310345232486725e-03 -1.060211583971977234e-01
-4.602802172303199768e-02 -4.410707354545593262e-01 1.061880066990852356e-01 -1.173014417290687561e-01 1.325996518135070801e-01 2.501861006021499634e-02 -1.440427154302597046e-01 -1.710032671689987183e-02 2.122053056955337524e-01 -3.182488977909088135e-01 -1.623809933662414551e-01 -2.070331573486328125e-01 1.371907442808151245e-01 -6.764692068099975586e-02 1.633743941783905029e-01 -1.106880605220794678e-01 -1.410654094070196152e-02 -2.938078716397285461e-02 -1.007070466876029968e-01 -2.990899085998535156e-01 8.908387273550033569e-02 7.638788223266601562e-02 -8.374547958374023438e-02 2.318082898855209351e-01 2.048158496618270874e-01 -2.780430018901824951e-01 -2.223768085241317749e-01 5.249647423624992371e-02 -8.345329761505126953e-02 3.049167096614837646e-01 5.607273429632186890e-02 -1.069729551672935486e-01
1.718299835920333862e-01 -3.410454094409942627e-01 -4.696642234921455383e-02 -5.689433217048645020e-02 2.262072861194610596e-01 4.082810580730438232e-01 -1.402982771396636963e-01 -4.801963269710540771e-02 2.757265232503414154e-02 1.743877530097961426e-01 -4.178554117679595947e-01 7.558301091194152832e-02 2.326363697648048401e-02 4.479386657476425171e-02 7.755414396524429321e-02 -1.198955848813056946e-01 1.094221547245979309e-01 -5.719044711440801620e-03 2.715496420860290527e-01 -4.345009103417396545e-02 2.303195446729660034e-01 3.182688057422637939e-01 3.008377552032470703e-02 1.973171532154083252e-01 5.355871096253395081e-02 -1.306362003087997437e-01 -7.334634661674499512e-03 -1.196343302726745605e-01 2.165947258472442627e-01 2.469845488667488098e-02 9.200505912303924561e-02 -4.836704209446907043e-02
1.667992770671844482e-01 -5.271735042333602905e-02 -1.122906133532524109e-01 1.896334886550903320e-01 4.529537633061408997e-02 1.723183989524841309e-01 -1.885903440415859222e-02 -2.699821591377258301e-01 4.012091830372810364e-02 -2.580860257148742676e-01 -1.343449652194976807e-01 -2.811874449253082275e-01 3.692454397678375244e-01 -7.972858101129531860e-02 1.570572555065155029e-01 -8.908204734325408936e-02 4.382460564374923706e-02 -4.165660440921783447e-01 -3.493483643978834152e-03 -1.561201214790344238e-01 5.088320374488830566e-02 2.385059185326099396e-02 -1.148029044270515442e-01 2.749767899513244629e-01 1.666242480278015137e-01 2.953720092773437500e-02 -1.108045130968093872e-01 1.725038886070251465e-01 2.008620947599411011e-01 1.513622403144836426e-01 -1.892758905887603760e-01 -1.169051900506019592e-01
-1.966793388128280640e-01 -1.616097539663314819e-01 1.360689103603363037e-01 -9.666503407061100006e-03 -5.390517786145210266e-02 3.338697850704193115e-01 -7.313039153814315796e-02 -2.829456925392150879e-01 -1.176124885678291321e-01 -1.488928645849227905e-01 2.109832763671875000e-01 1.036558151245117188e-01 4.622164368629455566e-02 -1.572350412607192993e-01 -3.778330236673355103e-02 1.929176971316337585e-02 1.531538516283035278e-01 6.783404387533664703e-03 -6.695470213890075684e-02 -3.150027394294738770e-01 1.964119672775268555e-01 -1.937625110149383545e-01 -3.127566874027252197e-01 -1.811637915670871735e-02 -1.071412712335586548e-01 4.957791045308113098e-02 -1.387562882155179977e-02 3.213437199592590332e-01 2.699429690837860107e-01 3.226112425327301025e-01 3.029967285692691803e-02 1.248905435204505920e-02
-2.683989703655242920e-02 -1.858551986515522003e-02 -1.362658441066741943e-01 2.190749943256378174e-01 1.053555235266685486e-01 2.364607602357864380e-01 -1.800959259271621704e-01 2.767059579491615295e-02 2.403178066015243530e-01 -2.324469834566116333e-01 -1.141572445631027222e-01 7.263056468218564987e-03 4.296758472919464111e-01 -2.300166487693786621e-01 -1.507818847894668579e-01 -2.244806140661239624e-01 2.416555136442184448e-01 9.710169397294521332e-03 -1.845038980245590210e-01 2.691631391644477844e-02 2.106536924839019775e-01 -1.402666419744491577e-01 1.336464434862136841e-01 2.581138014793395996e-01 1.323529332876205444e-01 4.084323719143867493e-02 -1.385163795202970505e-02 -1.953613758087158203e-01 2.044441401958465576e-01 2.012981772422790527e-01 -6.784582138061523438e-02 -1.018681675195693970e-01
8.833415061235427856e-02 -1.190883815288543701e-01 8.150589466094970703e-02 -1.094259396195411682e-01 -2.765454947948455811e-01 1.748120039701461792e-01 -1.626721024513244629e-01 -5.851005390286445618e-02 1.347648799419403076e-01 -3.500839695334434509e-02 1.111593320965766907e-01 2.288663536310195923e-01 3.606626689434051514e-01 -2.131997942924499512e-01 6.689961999654769897e-02 3.964003548026084900e-02 9.563739597797393799e-02 -4.422672837972640991e-02 -1.944411098957061768e-01 -3.093816339969635010e-01 2.754327058792114258e-01 -1.293316483497619629e-01 -2.822451889514923096e-01 1.430741697549819946e-01 6.066761165857315063e-02 -1.621330678462982178e-01 -2.686615288257598877e-01 1.033560745418071747e-02 1.179199740290641785e-01 1.835781633853912354e-01 -4.397498071193695068e-02 -2.600594460964202881e-01
-6.810697168111801147e-02 -2.799639403820037842e-01 -8.064302057027816772e-02 1.009049126878380775e-03 7.823394984006881714e-02 7.076518982648849487e-02 -3.832350671291351318e-02 -1.740583926439285278e-01 4.901918768882751465e-02 -2.183061987161636353e-01 -9.381179511547088623e-02 -2.656112015247344971e-01 4.387068748474121094e-02 -2.342878580093383789e-01 -1.340310275554656982e-01 -3.632601350545883179e-02 2.142964489758014679e-02 -2.479976415634155273e-01 1.974402740597724915e-02 1.308678984642028809e-01 4.029603898525238037e-01 2.842587232589721680e-02 -5.009327083826065063e-02 2.100163400173187256e-01 2.281051129102706909e-01 -4.725040122866630554e-02 -4.418374225497245789e-02 4.013844728469848633e-01 2.303573489189147949e-01 -9.218925237655639648e-02 2.469475865364074707e-01 -1.814438551664352417e-01
3.944303467869758606e-02 -2.986949086189270020e-01 2.362137287855148315e-01 -1.006061136722564697e-01 1.762154698371887207e-01 -1.097045931965112686e-02 -1.123711913824081421e-01 2.400276213884353638e-01 -1.768187619745731354e-02 7.088092714548110962e-02 -5.039696097373962402e-01 -3.250818699598312378e-02 -5.238215625286102295e-02 -2.107581496238708496e-02 4.615465924143791199e-02 -3.221483156085014343e-02 3.432421088218688965e-01 -2.317764163017272949e-01 9.887975454330444336e-02 1.476353555917739868e-01 2.427268624305725098e-01 -4.516293480992317200e-02 -5.150180682539939880e-02 2.010552138090133667e-01 -1.184743195772171021e-01 -7.717190682888031006e-02 -6.341896206140518188e-02 -1.418238580226898193e-01 3.185121417045593262e-01 7.661104947328567505e-02 1.185815408825874329e-01 -5.010294169187545776e-02
9.654999524354934692e-02 -3.576362133026123047e-01 -2.256994098424911499e-01 2.271832376718521118e-01 2.342992126941680908e-01 2.136544436216354370e-01 3.316729515790939331e-02 -2.026446759700775146e-01 -1.858041650848463178e-04 -4.997924342751502991e-02 -8.381132036447525024e-02 -8.634427189826965332e-02 1.465366035699844360e-01 -3.306630253791809082e-01 1.625137776136398315e-02 6.076372414827346802e-02 1.230032518506050110e-01 -2.083489298820495605e-02 -4.421085715293884277e-01 -3.288187086582183838e-02 -3.580009564757347107e-02 7.365934550762176514e-02 -1.345531921833753586e-02 2.932677567005157471e-01 -2.226191572844982147e-02 -2.022319585084915161e-01 -1.362363398075103760e-01 2.512841224670410156e-01 1.156278625130653381e-01 1.051253899931907654e-01 -5.691138654947280884e-02 -1.000541448593139648e-01
7.657726109027862549e-02 -8.691094070672988892e-02 2.162787020206451416e-01 -3.411689773201942444e-02 1.573082357645034790e-01 1.630687713623046875e-01 -3.311518132686614990e-01 -6.605574488639831543e-02 -1.670998483896255493e-01 -2.364020645618438721e-01 -1.282575726509094238e-01 4.636817798018455505e-02 3.220531046390533447e-01 -1.954495012760162354e-01 -1.160689592361450195e-01 9.557064622640609741e-02 1.723824888467788696e-01 6.821572035551071167e-02 -3.473238786682486534e-03 -2.039462924003601074e-01 3.737553358078002930e-01 -1.204600036144256592e-01 -1.269663274288177490e-01 1.388265788555145264e-01 -8.505098521709442139e-02 7.720777392387390137e-02 -2.539760470390319824e-01 -2.583297491073608398e-01 2.823127508163452148e-01 3.564734011888504028e-02 1.238284707069396973e-01 6.097338162362575531e-03
5.417761951684951782e-02 -4.252084493637084961e-01 2.098854333162307739e-01 -4.781048372387886047e-02 -9.837470203638076782e-02 6.120622158050537109e-02 2.716742157936096191e-01 1.846983283758163452e-02 -1.939917802810668945e-01 -2.117406725883483887e-01 -9.966641664505004883e-02 -9.994453936815261841e-02 1.168206781148910522e-01 -2.499081790447235107e-01 1.065209880471229553e-01 -5.531762912869453430e-02 4.231998622417449951e-01 3.791774064302444458e-02 -6.369038484990596771e-03 -1.398923695087432861e-01 5.193604156374931335e-02 -4.779936373233795166e-02 -5.025840923190116882e-02 3.353180885314941406e-01 -3.815873339772224426e-02 2.127529978752136230e-01 -2.368944734334945679e-01 -1.299589872360229492e-01 1.564843207597732544e-01 4.263536632061004639e-02 1.463883817195892334e-01 -4.359333962202072144e-02
-2.377653494477272034e-02 -2.877881526947021484e-01 1.333736330270767212e-01 1.068049147725105286e-01 -1.420213729143142700e-01 2.693787449970841408e-03 2.178715169429779053e-02 -2.563878707587718964e-02 4.661544784903526306e-02 -1.722516715526580811e-01 -2.635654509067535400e-01 -1.785806715488433838e-01 9.537898749113082886e-02 -8.979142457246780396e-02 -2.614691257476806641e-01 -1.688947081565856934e-01 -1.703570038080215454e-01 -3.052159249782562256e-01 -2.339475452899932861e-01 2.348922565579414368e-02 3.609721362590789795e-01 -1.689375489950180054e-01 4.974186420440673828e-02 3.150553405284881592e-01 3.066327273845672607e-01 2.070334181189537048e-02 4.532499983906745911e-02 -2.609015814960002899e-02 9.339509159326553345e-02 1.695932149887084961e-01 -1.296346336603164673e-01 -1.712935566902160645e-01
-2.135167717933654785e-01 1.689441502094268799e-02 6.764085590839385986e-02 -4.076900333166122437e-02 -9.254089742898941040e-02 -6.191258504986763000e-02 1.569583415985107422e-01 -2.513407468795776367e-01 -1.160147972404956818e-02 -2.425442822277545929e-02 -1.464598923921585083e-01 -1.067298874258995056e-01 -5.991089344024658203e-02 -2.207885682582855225e-01 1.395139284431934357e-02 -2.072134763002395630e-01 -8.780729770660400391e-02 1.019317470490932465e-02 1.068230904638767242e-02 -2.717198133468627930e-01 4.391658604145050049e-01 -1.017364710569381714e-01 -1.159273386001586914e-01 4.694991707801818848e-01 1.666079908609390259e-01 -4.925211519002914429e-02 -9.208142757415771484e-02 -1.155396327376365662e-01 3.039339184761047363e-01 3.537391498684883118e-02 -2.034973800182342529e-01 -1.129289418458938599e-01
-1.485956134274601936e-03 -1.387959420680999756e-01 4.068693816661834717e-01 1.496327370405197144e-01 9.921540319919586182e-02 3.785927593708038330e-01 1.888735741376876831e-01 -8.745268732309341431e-02 1.296690702438354492e-01 -1.789907515048980713e-01 -1.953767538070678711e-01 -3.268195986747741699e-01 -2.384216152131557465e-02 -1.486962288618087769e-01 -8.200247585773468018e-02 -6.934104859828948975e-02 1.452193409204483032e-01 -3.701665997505187988e-01 -4.244698584079742432e-02 -7.057552039623260498e-02 8.289205282926559448e-02 -1.131201311945915222e-01 -2.537526786327362061e-01 2.273068726062774658e-01 1.574686616659164429e-01 -1.819661818444728851e-02 2.563930489122867584e-02 2.505988581106066704e-03 -8.485642075538635254e-02 4.224690422415733337e-02 -1.683845520019531250e-01 6.712950021028518677e-02
1.248245760798454285e-01 -2.190436422824859619e-01 2.593113481998443604e-01 1.421633064746856689e-01 1.154278814792633057e-01 2.738097906112670898e-01 3.131821751594543457e-02 -3.255070149898529053e-01 -2.270486392080783844e-02 -1.663781404495239258e-01 -3.686673566699028015e-02 -4.667432308197021484e-01 2.230497598648071289e-01 -2.385441586375236511e-02 -3.525933995842933655e-02 -1.893575340509414673e-01 -9.409277141094207764e-02 -1.652206629514694214e-01 -1.181143373250961304e-01 9.819221496582031250e-02 1.103589013218879700e-01 1.404348611831665039e-01 -3.122270405292510986e-01 8.586408942937850952e-02 1.489250361919403076e-01 -5.063601583242416382e-02 -1.463364809751510620e-01 -6.346917152404785156e-02 3.043466992676258087e-02 -1.171783432364463806e-01 -1.930928230285644531e-01 -1.424738913774490356e-01
4.850499331951141357e-02 -1.223973706364631653e-01 2.477578073740005493e-01 1.369984894990921021e-01 -3.320493102073669434e-01 1.996403038501739502e-01 -2.418907731771469116e-01 -3.777136560529470444e-03 -6.291078776121139526e-02 -6.726162880659103394e-02 2.208472490310668945e-01 1.211953610181808472e-01 3.392330184578895569e-02 -3.084667921066284180e-01 1.946064084768295288e-01 3.847328573465347290e-02 1.457035727798938751e-02 -1.975601613521575928e-01 -1.422955933958292007e-02 -2.382003702223300934e-02 2.680938541889190674e-01 -1.785116493701934814e-01 -1.966086626052856445e-01 1.271553635597229004e-01 -6.729569286108016968e-02 5.792616680264472961e-02 -1.397496759891510010e-01 8.528909087181091309e-02 4.894838631153106689e-01 -1.576618291437625885e-02 -1.147569864988327026e-01 -6.288227741606533527e-04
1.104907020926475525e-01 -1.337724626064300537e-01 -8.878143876791000366e-02 -5.923322215676307678e-02 -1.501176506280899048e-02 4.836471751332283020e-02 1.078083412721753120e-03 7.616701722145080566e-02 -7.286762446165084839e-02 -1.963660269975662231e-01 -1.045752018690109253e-01 -1.806103736162185669e-01 -6.559450924396514893e-02 -2.687122225761413574e-01 2.336262911558151245e-01 -9.447595477104187012e-02 -2.686913870275020599e-02 9.484612941741943359e-02 -6.036006286740303040e-02 -3.213223516941070557e-01 3.085841238498687744e-01 -2.136844210326671600e-02 -1.251448839902877808e-01 4.722444713115692139e-01 -1.800128072500228882e-01 -2.995937764644622803e-01 4.826431628316640854e-03 -6.312474608421325684e-02 1.595082134008407593e-01 3.291379809379577637e-01 9.103973209857940674e-02 5.915721505880355835e-02
3.708265349268913269e-02 7.393775135278701782e-02 7.431409507989883423e-02 2.890623211860656738e-01 -4.443306848406791687e-02 4.290196299552917480e-02 1.392401475459337234e-02 -2.054260969161987305e-01 4.951509460806846619e-02 5.653126537799835205e-02 -1.173369139432907104e-01 -1.484026908874511719e-01 2.956448197364807129e-01 -9.180458635091781616e-02 1.732568144798278809e-01 -3.171755373477935791e-01 3.546727001667022705e-01 -1.658386439085006714e-01 -3.090698122978210449e-01 4.437457397580146790e-02 2.227217555046081543e-01 -8.694516122341156006e-02 -1.971622705459594727e-01 2.704926133155822754e-01 1.295042335987091064e-01 1.229509115219116211e-01 -2.275000512599945068e-01 -1.723017841577529907e-01 1.503888815641403198e-01 1.009335219860076904e-01 9.419457614421844482e-02 1.223819330334663391e-01
2.261999100446701050e-01 1.680077984929084778e-02 3.047103062272071838e-02 -5.755358189344406128e-02 -9.749574959278106689e-02 2.603264749050140381e-01 -1.402636468410491943e-01 5.168666690587997437e-02 2.942579090595245361e-01 1.426298320293426514e-01 -8.981885015964508057e-02 5.736436694860458374e-02 8.654495328664779663e-02 -2.115958184003829956e-01 1.886288523674011230e-01 6.114743649959564209e-02 1.661226004362106323e-01 -3.857240825891494751e-02 1.423483062535524368e-02 -1.653302162885665894e-01 4.345881938934326172e-01 5.023774877190589905e-02 -7.883029058575630188e-03 2.959277927875518799e-01 1.366287190467119217e-02 -1.940293312072753906e-01 -1.540550142526626587e-01 1.696808040142059326e-01 1.798233017325401306e-02 1.797268092632293701e-01 -3.467128425836563110e-02 -4.183117747306823730e-01
-1.876573264598846436e-01 -1.842425167560577393e-01 8.781307190656661987e-02 -6.978197395801544189e-02 1.242236513644456863e-02 -4.546403139829635620e-02 -1.726392097771167755e-02 2.671607583761215210e-02 -1.684232056140899658e-01 -2.139324247837066650e-01 -1.436986476182937622e-01 -2.197272889316082001e-02 4.942940175533294678e-01 -3.078443109989166260e-01 3.200398758053779602e-02 -9.744125604629516602e-02 2.437483817338943481e-01 -1.196240410208702087e-01 2.899661287665367126e-02 -2.335262894630432129e-01 2.279424369335174561e-01 -1.508941650390625000e-01 -1.937601901590824127e-02 1.572506427764892578e-01 -4.243455454707145691e-02 1.077051041647791862e-03 -2.487806081771850586e-01 3.232692182064056396e-02 3.796929419040679932e-01 7.077326625585556030e-02 -1.396321970969438553e-02 -1.646465808153152466e-01
2.040358334779739380e-01 -3.622191250324249268e-01 9.216702729463577271e-02 1.828443109989166260e-01 -1.906900107860565186e-01 1.355402171611785889e-01 2.570208907127380371e-02 -1.726410835981369019e-01 1.893950253725051880e-01 -9.962479770183563232e-02 -1.457050591707229614e-01 -6.156240031123161316e-02 -1.816313117742538452e-01 1.772619038820266724e-02 -1.514643579721450806e-01 -1.007559597492218018e-01 2.298311591148376465e-01 -9.036389738321304321e-02 -2.393537759780883789e-01 -1.566382646560668945e-01 2.710799276828765869e-01 8.073347806930541992e-02 -1.514181643724441528e-01 2.860865592956542969e-01 3.295585811138153076e-01 9.502775967121124268e-03 -2.158975899219512939e-01 -8.404078544117510319e-04 9.580338373780250549e-03 2.147198319435119629e-01 1.773593276739120483e-01 4.769023135304450989e-02
-1.936554163694381714e-01 -2.637963891029357910e-01 2.675108611583709717e-01 3.626267015933990479e-01 1.685166060924530029e-01 2.901102304458618164e-01 1.735958009958267212e-01 -1.189375668764114380e-01 1.647792011499404907e-01 -2.202812582254409790e-01 -2.447487413883209229e-01 -1.109721064567565918e-01 2.273653149604797363e-01 3.107047080993652344e-02 -1.530161648988723755e-01 4.799055680632591248e-02 1.671487241983413696e-01 -2.947837114334106445e-01 -9.495464712381362915e-02 -7.090096175670623779e-02 1.866065859794616699e-01 2.475875802338123322e-02 -2.425700426101684570e-01 3.011612035334110260e-02 6.153128668665885925e-02 -1.986958831548690796e-02 2.619133517146110535e-02 -1.447953879833221436e-01 -4.353761672973632812e-03 1.832561492919921875e-01 5.540188401937484741e-02 1.420210748910903931e-01
-2.311545982956886292e-02 -4.307842850685119629e-01 -3.754477947950363159e-02 -5.994591489434242249e-02 -1.032977551221847534e-01 2.602656185626983643e-01 -2.164073288440704346e-01 2.540401518344879150e-01 -8.430785685777664185e-02 1.327110379934310913e-01 -2.259159088134765625e-02 -3.674574494361877441e-01 5.177972465753555298e-02 -2.020677328109741211e-01 7.411368936300277710e-02 4.461450129747390747e-02 -9.422332793474197388e-02 6.781204789876937866e-02 -2.179249674081802368e-01 -5.965617299079895020e-02 1.577720046043395996e-01 -7.434386014938354492e-02 -2.494918880984187126e-03 2.675754725933074951e-01 8.602056652307510376e-02 -2.533063292503356934e-01 -9.043401479721069336e-02 1.424182951450347900e-01 3.650271296501159668e-01 -3.697308152914047241e-02 -2.967433072626590729e-02 7.611321657896041870e-02
-8.208651095628738403e-02 -2.665809690952301025e-01 1.075075715780258179e-01 9.735574573278427124e-02 1.781471222639083862e-01 3.203516453504562378e-02 -4.688253626227378845e-02 6.611684709787368774e-02 1.574524343013763428e-01 -3.014515340328216553e-01 -1.828974485397338867e-01 -2.632128000259399414e-01 1.427170783281326294e-01 3.180916234850883484e-02 1.980509608983993530e-01 3.344178572297096252e-02 1.434984058141708374e-01 -6.696760654449462891e-02 -7.147577404975891113e-02 -1.069479957222938538e-01 3.355005383491516113e-01 2.225542627274990082e-02 -1.038545668125152588e-01 3.282773792743682861e-01 1.528033912181854248e-01 -1.467993408441543579e-01 -4.061042368412017822e-01 2.826214432716369629e-01 3.929372876882553101e-02 1.286914348602294922e-01 6.549327168613672256e-03 2.520642429590225220e-02
2.273290455341339111e-01 -3.782576322555541992e-01 -1.908776164054870605e-01 -2.254821360111236572e-01 -7.868298143148422241e-02 3.524194955825805664e-01 -8.912383019924163818e-02 2.720579877495765686e-02 7.481335103511810303e-02 2.575976252555847168e-01 -8.272342383861541748e-03 -1.157621964812278748e-01 -9.857521951198577881e-02 -5.409142374992370605e-02 1.012253761291503906e-01 -1.378789097070693970e-01 1.941153407096862793e-02 -2.101352661848068237e-01 -2.197204530239105225e-01 -1.242685467004776001e-01 -2.199661731719970703e-02 2.440286576747894287e-01 -3.145647048950195312e-01 5.681216716766357422e-02 -2.657996490597724915e-02 6.540850549936294556e-02 1.074925139546394348e-01 9.039184451103210449e-02 1.352778077125549316e-01 2.412369102239608765e-01 -2.530050231143832207e-03 -2.826516628265380859e-01
-1.210524588823318481e-01 -2.519474029541015625e-01 1.801241040229797363e-01 -1.153824776411056519e-01 4.702839255332946777e-02 7.531810551881790161e-02 -8.872310817241668701e-02 -9.568324685096740723e-02 -1.064292043447494507e-01 2.412120252847671509e-02 -6.415970623493194580e-02 3.846927732229232788e-02 4.892539381980895996e-01 -2.203608751296997070e-01 3.246917156502604485e-03 -1.579034887254238129e-02 2.525302767753601074e-01 6.849587080068886280e-04 5.823205783963203430e-02 -2.414815276861190796e-01 2.408108562231063843e-01 -1.149229854345321655e-01 1.555665303021669388e-02 1.182084605097770691e-01 -4.186645522713661194e-02 -1.154963974840939045e-03 -1.519114375114440918e-01 -9.781115502119064331e-02 2.315257340669631958e-01 3.166898488998413086e-01 6.462683901190757751e-03 -3.824664056301116943e-01
9.449356794357299805e-02 -4.002693295478820801e-01 1.369124501943588257e-01 -2.208240143954753876e-02 -6.238836795091629028e-02 3.117198050022125244e-01 -1.263903230428695679e-01 2.751175761222839355e-01 -2.003865242004394531e-01 4.121971130371093750e-02 -1.329384297132492065e-01 -2.859480381011962891e-01 -2.365796640515327454e-02 -1.598217189311981201e-01 2.040389180183410645e-01 -1.018252372741699219e-01 1.397292129695415497e-02 1.333698779344558716e-01 -3.682993352413177490e-01 -1.706390380859375000e-01 1.239016726613044739e-01 -7.469829916954040527e-02 -5.447652935981750488e-02 1.727293580770492554e-01 -3.070109337568283081e-02 -2.283520847558975220e-01 1.078768912702798843e-02 2.552459239959716797e-01 2.069074958562850952e-01 -1.788688078522682190e-02 -3.511078655719757080e-02 1.744754612445831299e-02
-1.114216297864913940e-01 -3.570088446140289307e-01 1.972954273223876953e-01 2.036207616329193115e-01 -1.492090970277786255e-01 1.553702652454376221e-01 -2.533069066703319550e-02 -2.120918333530426025e-01 -6.132954359054565430e-02 -2.398012280464172363e-01 -9.669830650091171265e-02 -2.093357592821121216e-01 3.699111640453338623e-01 6.245762109756469727e-02 -1.693223603069782257e-02 -7.357125729322433472e-02 2.382846772670745850e-01 -1.472725868225097656e-01 -1.448256820440292358e-01 -2.032810151576995850e-01 7.214536517858505249e-02 -7.632197439670562744e-02 -2.649056958034634590e-03 1.624447554349899292e-01 2.606019377708435059e-01 7.949111610651016235e-02 -4.608898982405662537e-02 2.210421115159988403e-01 2.341802716255187988e-01 -1.752973906695842743e-02 -1.757349073886871338e-01 -1.934020966291427612e-01
2.424106560647487640e-02 -2.194284647703170776e-01 -3.401863621547818184e-03 -3.799172863364219666e-02 -3.152439743280410767e-02 2.801457643508911133e-01 5.102365091443061829e-02 6.085617467761039734e-02 8.644652366638183594e-02 -8.454561978578567505e-02 -9.445361047983169556e-02 3.509788773953914642e-03 3.025496602058410645e-01 -2.093169838190078735e-01 7.592132687568664551e-02 2.877222597599029541e-01 2.263386398553848267e-01 -1.111838743090629578e-01 5.881248041987419128e-02 -2.638622820377349854e-01 1.493103951215744019e-01 -1.580428630113601685e-01 -2.039390150457620621e-03 2.900138795375823975e-01 -4.084518924355506897e-02 -5.701106041669845581e-02 -2.607985138893127441e-01 1.091770604252815247e-01 3.083865642547607422e-01 -6.340286880731582642e-02 -1.907918751239776611e-01 -3.579651117324829102e-01
1.128268986940383911e-01 -8.716473728418350220e-02 -1.410938799381256104e-02 -1.159944757819175720e-01 1.991769969463348389e-01 1.814352869987487793e-01 -2.492686361074447632e-01 3.351693600416183472e-02 -2.632792107760906219e-02 -1.440600305795669556e-01 -9.209267795085906982e-02 -5.851548910140991211e-02 -5.621367320418357849e-02 -3.341917395591735840e-01 1.167522519826889038e-01 -2.582153975963592529e-01 6.118971481919288635e-02 -1.111799031496047974e-01 4.128228873014450073e-02 -3.685350716114044189e-01 2.440667301416397095e-01 -2.215422838926315308e-01 -1.496027559041976929e-01 1.959408670663833618e-01 -1.086449921131134033e-01 -2.521893084049224854e-01 -8.380879461765289307e-02 -2.820957601070404053e-01 3.112848699092864990e-01 -1.262473016977310181e-01 1.950368285179138184e-02 -5.826661363244056702e-02
-1.372994482517242432e-01 -2.432500272989273071e-01 -3.244643658399581909e-02 1.758048385381698608e-01 -6.481279432773590088e-02 2.773820422589778900e-02 7.674092799425125122e-02 -2.002778053283691406e-01 8.918218314647674561e-02 -1.224323641508817673e-02 -3.213784396648406982e-01 -1.427032500505447388e-01 6.560121476650238037e-02 -1.572269946336746216e-02 -7.821182906627655029e-02 -1.816124916076660156e-01 -1.342660635709762573e-01 5.374834313988685608e-02 1.329399794340133667e-01 -2.919972240924835205e-01 4.385819137096405029e-01 -1.051384285092353821e-01 -1.134618073701858521e-01 2.346474081277847290e-01 1.314764767885208130e-01 -1.432303190231323242e-01 -1.125112399458885193e-01 -8.694193512201309204e-02 3.269106447696685791e-01 -1.202665548771619797e-02 -3.187462389469146729e-01 -4.265572503209114075e-02
1.739649474620819092e-01 -3.780398964881896973e-01 -3.499940335750579834e-01 1.672750115394592285e-01 -5.358532071113586426e-02 7.087033987045288086e-02 -4.838780686259269714e-02 4.190782085061073303e-02 -7.476188987493515015e-02 -6.139450147747993469e-02 4.668163880705833435e-02 -1.097812950611114502e-01 2.089530602097511292e-02 -1.343362480401992798e-01 -2.409297674894332886e-01 -2.242978811264038086e-01 3.595846518874168396e-02 -1.959152370691299438e-01 -3.491066396236419678e-01 1.410183217376470566e-02 3.139040470123291016e-01 -2.767288684844970703e-01 -4.065695777535438538e-02 1.188451275229454041e-01 6.243273150175809860e-03 2.255538664758205414e-02 -2.753335535526275635e-01 -2.049593031406402588e-01 1.597905755043029785e-01 1.628877222537994385e-02 1.300822049379348755e-01 -1.408157777041196823e-02
5.271522700786590576e-02 -8.600108325481414795e-02 -2.029974162578582764e-01 6.684960424900054932e-02 4.007807001471519470e-02 3.487221002578735352e-01 -2.809552550315856934e-01 -1.224419251084327698e-01 1.039389744400978088e-01 4.947962239384651184e-02 -2.418553680181503296e-01 -7.695458829402923584e-02 1.265457458794116974e-02 1.304251998662948608e-01 1.044369712471961975e-01 -2.045835852622985840e-01 -9.167286008596420288e-02 1.172890607267618179e-02 -2.877646386623382568e-01 2.231921628117561340e-02 3.767595887184143066e-01 8.634825050830841064e-02 -3.001722693443298340e-01 2.003023587167263031e-02 3.286137580871582031e-01 -5.099891126155853271e-02 -1.457239985466003418e-01 1.007415875792503357e-01 2.882335782051086426e-01 -6.058799102902412415e-02 9.332740306854248047e-02 -1.010871604084968567e-01
-1.767993271350860596e-01 1.647475175559520721e-02 1.693990677595138550e-01 1.914688795804977417e-01 1.412657648324966431e-01 2.049771845340728760e-01 -1.228761449456214905e-01 5.349980667233467102e-03 -1.750666201114654541e-01 1.833779066801071167e-01 -1.531421840190887451e-01 9.289166331291198730e-02 9.198707342147827148e-02 -3.549312427639961243e-02 5.360267683863639832e-02 -1.000716239213943481e-01 1.957590579986572266e-01 -2.027755677700042725e-01 1.284706592559814453e-01 -4.398424029350280762e-01 2.983116209506988525e-01 -1.212295666337013245e-01 1.508554443717002869e-03 1.545698940753936768e-01 8.987664431333541870e-02 -8.723042160272598267e-02 -8.333546668291091919e-02 -2.217616140842437744e-01 2.854696512222290039e-01 1.250311881303787231e-01 2.648044526576995850e-01 -2.258451581001281738e-01
-1.401059776544570923e-01 -2.231411188840866089e-01 5.951646342873573303e-02 2.133664488792419434e-02 -1.957845687866210938e-01 7.035087049007415771e-02 -1.134550794959068298e-01 9.523089975118637085e-02 -8.597633987665176392e-02 2.392369508743286133e-01 -6.790649145841598511e-02 -2.478887885808944702e-02 3.251852691173553467e-01 -1.873874962329864502e-01 -1.226654723286628723e-01 -4.225412905216217041e-01 8.536884933710098267e-02 -2.205123007297515869e-01 1.038381904363632202e-01 -1.881536692380905151e-01 -3.948182240128517151e-02 -1.553720086812973022e-01 -1.261812001466751099e-01 4.417666494846343994e-01 1.084743961691856384e-01 1.621063798666000366e-01 -1.842241287231445312e-01 9.855259209871292114e-02 6.243971362709999084e-02 1.428283601999282837e-01 -8.932922035455703735e-02 -6.487277150154113770e-02
2.583374381065368652e-01 -2.257949262857437134e-01 2.468355894088745117e-01 -3.170862328261137009e-03 5.589582771062850952e-02 3.866590857505798340e-01 6.441335380077362061e-02 -1.340342685580253601e-02 9.982185438275337219e-03 6.894194334745407104e-02 -1.860906779766082764e-01 1.255608722567558289e-02 1.163085550069808960e-01 1.155873462557792664e-01 7.437270879745483398e-02 -3.259623944759368896e-01 7.061903923749923706e-02 3.373561501502990723e-01 1.512900888919830322e-01 9.518261998891830444e-02 2.440467327833175659e-01 4.026183523819781840e-05 -1.097814515233039856e-01 1.404771059751510620e-01 1.097778324037790298e-02 -2.022703737020492554e-01 -6.007225811481475830e-02 -2.116578817367553711e-01 2.635613381862640381e-01 9.510081727057695389e-04 2.878033816814422607e-01 4.737655445933341980e-02
-5.487978458404541016e-02 9.610641002655029297e-02 -6.576925516128540039e-02 2.819878160953521729e-01 -2.944852691143751144e-03 2.938181757926940918e-01 -1.391720324754714966e-01 -1.392519623041152954e-01 8.686985820531845093e-02 -3.656860068440437317e-02 -7.956860959529876709e-02 -1.788783967494964600e-01 2.979027926921844482e-01 -9.841734170913696289e-02 7.132691890001296997e-02 -2.959620058536529541e-01 4.092262089252471924e-01 1.398189663887023926e-01 -6.873244792222976685e-02 1.485294755548238754e-02 2.918587028980255127e-01 -8.786035329103469849e-02 -1.340373754501342773e-01 2.500126659870147705e-01 3.805100172758102417e-02 8.319910615682601929e-02 -4.561737924814224243e-02 -8.218107372522354126e-02 1.237010136246681213e-01 3.679493963718414307e-01 4.833452776074409485e-02 7.016272097826004028e-02
2.132406979799270630e-01 -2.164785414934158325e-01 -6.890366226434707642e-02 2.134841829538345337e-01 -1.440843939781188965e-02 1.232608556747436523e-01 -1.401049494743347168e-01 1.315785050392150879e-01 1.093477681279182434e-01 -5.965569871477782726e-04 3.329095244407653809e-02 -2.433977276086807251e-01 -4.254510253667831421e-02 -2.526340186595916748e-01 1.677831709384918213e-01 -5.782040208578109741e-02 4.815368354320526123e-01 -2.905333638191223145e-01 -1.716060638427734375e-01 -1.909186989068984985e-01 2.866632342338562012e-01 4.633629322052001953e-02 -4.373304173350334167e-02 9.989944286644458771e-03 5.989413335919380188e-02 2.727584540843963623e-01 1.907207630574703217e-02 -7.712855469435453415e-03 2.732496261596679688e-01 8.540715090930461884e-03 1.128165870904922485e-01 3.417433425784111023e-02
5.692997202277183533e-02 5.028536170721054077e-02 -1.917790323495864868e-01 1.962099075317382812e-01 -1.683543175458908081e-01 1.833287030458450317e-01 -3.846730664372444153e-02 5.448126047849655151e-02 1.053841132670640945e-02 2.998186834156513214e-02 -1.556523330509662628e-02 -6.405062973499298096e-02 7.572213560342788696e-02 -1.797632873058319092e-01 6.470259279012680054e-02 -3.036541342735290527e-01 2.356628477573394775e-01 -1.077666953206062317e-01 1.312356293201446533e-01 -9.846355020999908447e-02 1.747445762157440186e-01 -4.801609814167022705e-01 -1.532538533210754395e-01 2.304054349660873413e-01 3.050842508673667908e-02 -4.130539298057556152e-02 -2.385892271995544434e-01 -6.508954614400863647e-02 3.813675940036773682e-01 2.257770746946334839e-01 1.311246603727340698e-01 6.013250350952148438e-02
-5.865222588181495667e-02 -1.693434566259384155e-01 3.681344091892242432e-01 3.425218462944030762e-01 1.145936176180839539e-01 4.273608028888702393e-01 7.322928402572870255e-03 6.547255814075469971e-02 1.295506358146667480e-01 -2.369212657213211060e-01 -2.434776425361633301e-01 -2.045827805995941162e-01 5.006226524710655212e-02 -7.369481772184371948e-02 -1.209509447216987610e-01 -1.709098666906356812e-01 4.824449121952056885e-02 -1.754108220338821411e-01 9.527476876974105835e-02 -8.126522600650787354e-02 7.361892610788345337e-02 -3.373932093381881714e-02 -3.548053503036499023e-01 1.355933248996734619e-01 1.855288147926330566e-01 -1.174181774258613586e-01 -6.171827390789985657e-02 7.774186134338378906e-02 -1.247830837965011597e-01 -1.536876801401376724e-02 -2.762398310005664825e-02 -1.219136416912078857e-01
1.103648170828819275e-01 -3.141477704048156738e-01 -1.044549047946929932e-02 9.922743588685989380e-02 2.581224441528320312e-01 3.702634572982788086e-01 1.121173948049545288e-01 5.452781170606613159e-02 1.154749770648777485e-04 1.677997112274169922e-01 -2.227454483509063721e-01 8.795310556888580322e-02 -3.463251888751983643e-02 1.158885359764099121e-01 1.914184689521789551e-01 -2.527122497558593750e-01 5.031381547451019287e-02 4.107378795742988586e-02 2.848910987377166748e-01 -9.358210116624832153e-02 1.523810178041458130e-01 1.228026673197746277e-01 -2.609678804874420166e-01 1.995538622140884399e-01 -3.548728674650192261e-02 -1.510808467864990234e-01 -4.449315369129180908e-02 -2.571116574108600616e-02 3.539008796215057373e-01 1.892180442810058594e-01 1.504641473293304443e-01 9.212939441204071045e-02
-8.174791932106018066e-02 -2.206294536590576172e-01 1.467578392475843430e-02 8.961982280015945435e-02 1.578977257013320923e-01 1.626148223876953125e-01 -2.110052555799484253e-01 -1.110083013772964478e-01 -7.844646275043487549e-02 -1.602236479520797729e-01 2.501378953456878662e-01 1.022838614881038666e-02 -7.643499225378036499e-02 3.395878523588180542e-02 -1.140242442488670349e-02 -2.041425853967666626e-01 1.917389631271362305e-01 -3.609583675861358643e-01 -4.278648272156715393e-02 2.046421617269515991e-01 1.621398031711578369e-01 1.550612896680831909e-01 1.799559779465198517e-02 4.107664227485656738e-01 1.095310822129249573e-01 -1.538558006286621094e-01 -6.108996272087097168e-02 -3.880729973316192627e-01 1.811089366674423218e-01 1.026005074381828308e-01 1.448947936296463013e-01 -1.999018713831901550e-02
-1.248966529965400696e-01 -1.516948789358139038e-01 -1.300006359815597534e-02 -1.733819097280502319e-01 -1.806199103593826294e-01 4.429019987583160400e-01 -8.934804052114486694e-02 -3.406378030776977539e-01 -2.382564097642898560e-01 -7.930220104753971100e-03 -9.963718056678771973e-02 -4.194173030555248260e-03 2.393921166658401489e-01 -1.259879618883132935e-01 -5.732504650950431824e-02 5.844104103744029999e-03 7.845038175582885742e-02 -8.420502394437789917e-02 1.190833374857902527e-01 -5.068628489971160889e-02 2.204042524099349976e-01 7.722964882850646973e-02 -1.213663890957832336e-01 -4.338444769382476807e-02 9.812898188829421997e-02 -7.316632196307182312e-03 -1.676264852285385132e-01 6.904616206884384155e-02 9.488114714622497559e-02 3.699174523353576660e-01 -3.172322511672973633e-01 -2.119067311286926270e-01
-1.413419395685195923e-01 -8.195175975561141968e-02 -1.274457015097141266e-02 -5.202271416783332825e-02 -1.288434565067291260e-01 2.510479651391506195e-02 1.072060018777847290e-01 -2.148026600480079651e-02 -1.373222470283508301e-01 -1.009345054626464844e-01 1.125817298889160156e-01 3.103802213445305824e-03 1.776540875434875488e-01 -2.733137607574462891e-01 -1.527573317289352417e-01 2.850533463060855865e-02 1.476741880178451538e-01 -1.061478853225708008e-01 -5.888292193412780762e-02 8.899376541376113892e-02 3.325648009777069092e-01 6.502068787813186646e-02 -2.285795360803604126e-01 1.687390059232711792e-01 1.460952311754226685e-01 -1.099132746458053589e-01 -2.997193038463592529e-01 4.781804606318473816e-02 3.017914891242980957e-01 2.244766056537628174e-01 -9.312804788351058960e-02 -5.034081935882568359e-01
-7.776702940464019775e-02 -1.781285852193832397e-01 -4.535069689154624939e-02 1.922567188739776611e-01 -1.476350128650665283e-01 2.126062214374542236e-01 -1.767228730022907257e-02 -9.815934300422668457e-02 3.190939724445343018e-01 -1.738425791263580322e-01 -8.063168078660964966e-02 -9.611525386571884155e-02 1.919093728065490723e-01 1.346499919891357422e-01 -9.454536437988281250e-02 -3.457663953304290771e-01 -6.373973190784454346e-02 2.608515508472919464e-02 2.362075001001358032e-01 -2.749213576316833496e-01 2.007799744606018066e-01 -1.924059838056564331e-01 -2.506482601165771484e-01 2.918548285961151123e-01 7.767809927463531494e-02 -2.355377674102783203e-01 -2.432301044464111328e-01 -4.605086147785186768e-02 1.634705811738967896e-01 2.978019416332244873e-02 4.179129749536514282e-02 -3.766145184636116028e-02
4.315664060413837433e-03 -3.609642982482910156e-01 4.163664951920509338e-02 -1.556713692843914032e-02 -2.809461392462253571e-02 1.472358498722314835e-02 -7.790429145097732544e-02 -1.882433891296386719e-01 2.549424171447753906e-01 -1.630871742963790894e-01 -1.069413796067237854e-01 -2.946677207946777344e-01 -1.772585958242416382e-01 4.327454045414924622e-02 1.475528348237276077e-02 -2.153345011174678802e-02 1.291851103305816650e-01 -2.240538299083709717e-01 8.967850357294082642e-02 2.861890196800231934e-02 4.046247601509094238e-01 1.276020258665084839e-01 5.098274722695350647e-02 3.097059018909931183e-02 9.616413712501525879e-02 -1.906807571649551392e-01 -7.307080179452896118e-02 3.281915783882141113e-01 3.998188376426696777e-01 2.117803134024143219e-02 1.100352182984352112e-01 -1.048189401626586914e-01
2.181248515844345093e-01 -2.233867347240447998e-01 1.401241719722747803e-01 1.931376308202743530e-01 5.854723602533340454e-02 -1.877513155341148376e-02 -2.451829314231872559e-01 5.505696311593055725e-02 -1.217052787542343140e-01 -7.889791578054428101e-02 2.186204642057418823e-01 -1.960664242506027222e-01 1.354390531778335571e-01 -1.911291778087615967e-01 7.501163333654403687e-02 -1.244972199201583862e-01 1.970574408769607544e-01 -1.113417819142341614e-01 4.352894797921180725e-02 -4.973759055137634277e-01 1.430223733186721802e-01 3.227535125915892422e-05 -1.329086273908615112e-01 1.821408718824386597e-01 1.698450148105621338e-01 -2.233136445283889771e-01 -4.913226887583732605e-02 -2.424207478761672974e-01 2.314702868461608887e-01 -6.889990717172622681e-02 1.085281521081924438e-01 -1.165277138352394104e-01
-9.663347899913787842e-02 -4.779497683048248291e-01 1.691751778125762939e-01 -2.398060262203216553e-02 -2.838313579559326172e-01 2.902339398860931396e-01 4.664717242121696472e-02 -7.098523527383804321e-02 1.892034411430358887e-01 -3.135812282562255859e-02 -3.107236027717590332e-01 -3.090082705020904541e-01 -1.299822586588561535e-03 -1.095581948757171631e-01 -5.923021584749221802e-02 -1.430645585060119629e-01 -1.125073134899139404e-01 -2.943582534790039062e-01 -6.055261939764022827e-02 -2.204190343618392944e-01 3.241481184959411621e-01 -7.953360676765441895e-02 -8.962349966168403625e-04 7.202587276697158813e-02 7.176703214645385742e-02 -5.757889151573181152e-02 -1.507174316793680191e-02 1.174942217767238617e-02 7.185608893632888794e-02 -5.176378414034843445e-03 -9.005984663963317871e-02 7.713145017623901367e-02
8.171138167381286621e-02 -3.419674634933471680e-01 1.575997024774551392e-01 -2.493828907608985901e-02 1.458863914012908936e-01 -4.270998388528823853e-02 5.456674471497535706e-02 -1.111575588583946228e-01 1.725624203681945801e-01 -1.130826100707054138e-01 -2.175129354000091553e-01 -3.103663623332977295e-01 2.787803858518600464e-02 -1.013219878077507019e-01 -9.684583544731140137e-02 -1.142296008765697479e-02 8.882255107164382935e-02 4.014393687248229980e-02 -2.409534752368927002e-01 3.672077879309654236e-02 5.004731416702270508e-01 9.981977194547653198e-02 -1.834969520568847656e-01 3.310734033584594727e-02 7.579239457845687866e-02 -2.717206180095672607e-01 -3.122229129076004028e-02 2.336804866790771484e-01 2.189304530620574951e-01 1.560709476470947266e-01 1.633029580116271973e-01 -8.658415824174880981e-02
-9.727293252944946289e-02 3.369206562638282776e-02 4.051356762647628784e-02 1.610899567604064941e-01 -1.204091310501098633e-01 3.077583611011505127e-01 -7.575176656246185303e-02 -2.667493522167205811e-01 7.202120870351791382e-02 -2.083685696125030518e-01 -3.169882595539093018e-01 -1.506197452545166016e-01 3.806886449456214905e-02 -3.257735818624496460e-02 -3.094144165515899658e-01 -2.230840772390365601e-01 1.218496933579444885e-01 -1.869138181209564209e-01 5.567619204521179199e-02 -1.055156439542770386e-01 1.695968210697174072e-01 -7.974671572446823120e-02 -3.523148596286773682e-01 2.197706848382949829e-01 3.917548060417175293e-01 -6.092349439859390259e-02 -5.919726938009262085e-02 -1.072220727801322937e-01 -6.151345558464527130e-03 -2.546389400959014893e-02 -4.266095161437988281e-02 -9.829518944025039673e-02
8.566061407327651978e-02 1.935401931405067444e-02 -2.161189913749694824e-01 -3.002998232841491699e-02 -1.044624820351600647e-01 1.608405262231826782e-01 -9.827975183725357056e-02 -1.930562593042850494e-02 1.840490400791168213e-01 -3.400661423802375793e-02 1.299362033605575562e-01 -1.210278645157814026e-01 1.365336924791336060e-01 6.438533961772918701e-02 6.412787828594446182e-03 -3.364760279655456543e-01 2.300571352243423462e-01 -3.744496032595634460e-02 2.288373559713363647e-02 5.918924883008003235e-02 2.377986609935760498e-01 -1.987683773040771484e-01 -1.904208399355411530e-02 4.858696460723876953e-01 2.021665573120117188e-01 -1.923945546150207520e-01 -1.488415449857711792e-01 -2.335340529680252075e-02 3.585846722126007080e-01 1.837186887860298157e-02 2.441910058259963989e-01 1.236063912510871887e-01
1.977350004017353058e-02 -1.059691309928894043e-01 1.020934879779815674e-01 6.257740408182144165e-02 9.032179415225982666e-02 2.776633575558662415e-02 -2.108819633722305298e-01 -1.908425390720367432e-01 -8.470769971609115601e-02 -4.225492477416992188e-02 -7.734696567058563232e-02 -6.557046622037887573e-02 1.078971400856971741e-01 -4.079666137695312500e-01 -9.551671147346496582e-02 -1.968072354793548584e-01 7.328365743160247803e-02 -1.446110159158706665e-01 2.920270264148712158e-01 -2.358711361885070801e-01 3.820700943470001221e-01 1.523915827274322510e-01 5.337239056825637817e-02 5.200123996473848820e-04 -3.898492781445384026e-03 -7.445545494556427002e-02 -1.791294962167739868e-01 -2.916414141654968262e-01 1.884801536798477173e-01 1.053449362516403198e-01 1.437009964138269424e-02 -3.609215021133422852e-01
1.642909497022628784e-01 -3.532897830009460449e-01 2.006788253784179688e-01 1.336313337087631226e-01 -1.510473936796188354e-01 1.235893368721008301e-01 1.772463470697402954e-01 -3.782824426889419556e-02 4.395722597837448120e-02 -1.527268290519714355e-01 -4.956991076469421387e-01 -1.477494388818740845e-01 -5.612793937325477600e-02 -9.741355478763580322e-02 -7.059751451015472412e-02 -1.361646950244903564e-01 9.587327949702739716e-03 -1.922460198402404785e-01 -2.450922131538391113e-01 -6.518366187810897827e-02 3.221110403537750244e-01 -1.014479435980319977e-02 -1.538359075784683228e-01 3.614269569516181946e-02 4.670245945453643799e-02 1.970302611589431763e-01 1.246008928865194321e-02 6.715831905603408813e-02 3.163455426692962646e-01 1.191451847553253174e-01 -2.560157794505357742e-03 -3.841403406113386154e-03
1.873675584793090820e-01 -1.574287265539169312e-01 -1.751009672880172729e-01 4.928477481007575989e-02 9.705100953578948975e-02 2.053824067115783691e-01 -2.170317471027374268e-01 -1.889139860868453979e-01 1.687632799148559570e-01 -4.044714197516441345e-02 -4.501922130584716797e-01 -1.785235255956649780e-01 -2.827474614605307579e-03 1.147460490465164185e-01 -1.298359334468841553e-01 -2.330136299133300781e-01 1.162847727537155151e-01 -5.715549737215042114e-02 9.007697226479649544e-04 1.272234786301851273e-02 2.460028529167175293e-01 -1.074641123414039612e-01 3.934902325272560120e-02 1.150046195834875107e-02 2.441940754652023315e-01 2.494445890188217163e-01 -2.089835256338119507e-01 -1.606108844280242920e-01 2.613339126110076904e-01 2.369134128093719482e-01 3.197166137397289276e-03 -1.310915350914001465e-01
1.275906711816787720e-01 -3.722834289073944092e-01 -2.041046321392059326e-01 8.616811037063598633e-02 7.193191349506378174e-02 2.880695164203643799e-01 -5.268596112728118896e-02 -2.215868234634399414e-02 7.003723084926605225e-02 1.304449141025543213e-01 -2.785028517246246338e-01 2.245979011058807373e-01 -1.003275346010923386e-02 -1.704754829406738281e-01 -8.406125009059906006e-02 -2.630095779895782471e-01 -6.368122994899749756e-02 -3.616714477539062500e-02 -1.464615315198898315e-01 3.631704673171043396e-02 1.189142242074012756e-01 -1.439277231693267822e-01 -2.330313026905059814e-01 2.303335517644882202e-01 -2.783500254154205322e-01 4.801905900239944458e-02 -3.223381340503692627e-01 -1.522313356399536133e-01 1.591718345880508423e-01 2.024597525596618652e-01 7.435992360115051270e-02 1.493519637733697891e-02
1.272175908088684082e-01 -2.106695920228958130e-01 1.539438515901565552e-01 7.744661718606948853e-02 1.482108533382415771e-01 1.193141266703605652e-01 -2.360886335372924805e-02 -1.342961937189102173e-01 -1.846735328435897827e-01 -1.936604678630828857e-01 4.051822051405906677e-02 -7.468778640031814575e-02 9.502457827329635620e-02 5.203620716929435730e-02 -1.065548732876777649e-01 -4.422936141490936279e-01 -5.364198610186576843e-02 -3.437317013740539551e-01 -3.607055544853210449e-01 2.544531971216201782e-02 7.349977642297744751e-02 -3.175812065601348877e-01 1.075377240777015686e-01 1.549889594316482544e-01 5.622569099068641663e-02 -1.378416121006011963e-01 -5.522178485989570618e-02 1.726661175489425659e-01 2.251327484846115112e-01 4.597334563732147217e-02 1.765938699245452881e-01 -1.573505699634552002e-01
-1.790460348129272461e-01 -3.126724362373352051e-01 9.428184479475021362e-02 -2.864621579647064209e-01 -4.390498623251914978e-02 3.797173500061035156e-01 -2.183840423822402954e-01 2.834396250545978546e-02 3.256800398230552673e-02 -1.765385568141937256e-01 -3.526939749717712402e-01 -2.942472100257873535e-01 -6.155278906226158142e-02 -3.613298833370208740e-01 1.781202293932437897e-02 -1.517112553119659424e-01 -3.099229186773300171e-03 -8.735130727291107178e-02 -8.448362350463867188e-02 -8.698677271604537964e-02 1.987959444522857666e-01 -1.406937371939420700e-02 -6.073226407170295715e-02 -3.680363297462463379e-02 -8.740246295928955078e-03 -9.964316338300704956e-02 -2.200679294764995575e-02 8.799785375595092773e-02 2.003163844347000122e-01 9.595678746700286865e-02 -1.615396738052368164e-01 1.515617072582244873e-01
2.478780746459960938e-01 -2.479738742113113403e-01 7.103961426764726639e-03 1.084390375763177872e-02 1.255137007683515549e-02 3.340386450290679932e-01 -3.754807263612747192e-02 -1.480638682842254639e-01 2.193965911865234375e-01 -2.511422038078308105e-01 1.021030172705650330e-02 3.939766064286231995e-02 -2.184795029461383820e-02 -9.251878410577774048e-02 -6.850970536470413208e-02 -1.359710842370986938e-01 1.456287652254104614e-01 -3.543853759765625000e-01 -1.148812472820281982e-01 2.905632853507995605e-01 2.755081355571746826e-01 7.566802948713302612e-02 -2.373388558626174927e-01 6.545615941286087036e-02 1.293935179710388184e-01 2.866850495338439941e-01 -2.380148172378540039e-01 1.368365436792373657e-01 1.737777292728424072e-01 -2.921468578279018402e-02 -1.095204334706068039e-02 -6.780994683504104614e-02
-4.021181911230087280e-02 -1.916853189468383789e-01 1.021846663206815720e-02 1.310197412967681885e-01 -1.151598915457725525e-01 6.253599375486373901e-02 -2.184014022350311279e-01 -6.539643555879592896e-02 5.664813145995140076e-02 -2.405822277069091797e-02 -3.476637303829193115e-01 -1.591678410768508911e-01 1.226214021444320679e-01 1.165548432618379593e-02 -5.918570980429649353e-02 -2.155907452106475830e-01 -1.275466084480285645e-01 -9.168630093336105347e-02 1.383002549409866333e-01 -2.357419133186340332e-01 3.434637188911437988e-01 -1.086123213171958923e-01 -3.004670441150665283e-01 3.614718094468116760e-02 1.226978749036788940e-01 -1.353408694267272949e-01 -1.218369975686073303e-01 5.025187134742736816e-02 4.313948750495910645e-01 -1.471239030361175537e-01 -1.711793541908264160e-01 2.270612567663192749e-01
2.257029265165328979e-01 -1.391958147287368774e-01 2.837467491626739502e-01 4.559710621833801270e-02 4.076938703656196594e-02 1.815664172172546387e-01 3.505055233836174011e-02 1.629945784807205200e-01 -2.703112959861755371e-01 -2.216224558651447296e-02 -1.903569400310516357e-01 -2.577336430549621582e-01 1.624267548322677612e-01 -1.499805152416229248e-01 9.112511575222015381e-02 -1.415452212095260620e-01 -4.994120536139234900e-05 -5.013185739517211914e-02 1.142415851354598999e-01 1.045711897313594818e-02 3.988292217254638672e-01 2.033507674932479858e-01 -1.938551515340805054e-01 2.014160007238388062e-01 -1.250876020640134811e-02 -1.230122298002243042e-01 1.824370771646499634e-01 -3.095465004444122314e-01 -3.730166703462600708e-02 1.863895803689956665e-01 2.209598571062088013e-01 -8.743643015623092651e-02
-1.220027729868888855e-01 -2.571863234043121338e-01 -3.778777644038200378e-02 3.587821125984191895e-02 1.498593855649232864e-02 1.047289222478866577e-01 -2.905703186988830566e-01 -3.181147277355194092e-01 1.333111375570297241e-01 -1.442381143569946289e-01 8.283669501543045044e-02 -2.610794305801391602e-01 -1.773057729005813599e-01 -6.687875837087631226e-02 -1.148356869816780090e-01 -5.560716986656188965e-02 4.942973703145980835e-02 4.671819042414426804e-03 1.832042261958122253e-02 -8.338128216564655304e-03 5.744022727012634277e-01 4.944078624248504639e-03 -9.683975577354431152e-02 1.053558737039566040e-01 1.361401677131652832e-01 -1.567070782184600830e-01 -1.172699257731437683e-01 2.140364646911621094e-01 2.827739417552947998e-01 1.756247691810131073e-02 5.992493778467178345e-02 -1.175499409437179565e-01
-4.556234180927276611e-02 8.743879944086074829e-02 -1.949005015194416046e-02 2.767585916444659233e-03 2.522456645965576172e-01 1.325487494468688965e-01 -2.393929660320281982e-02 -5.075629800558090210e-02 7.667623460292816162e-02 1.038739085197448730e-01 -4.302692413330078125e-02 1.538660079240798950e-01 1.524042189121246338e-01 -3.786807656288146973e-01 8.646346628665924072e-02 -4.158003628253936768e-01 3.450317084789276123e-01 -1.563525944948196411e-01 -6.690239906311035156e-02 -1.255274116992950439e-01 1.183031219989061356e-02 -1.887456029653549194e-01 -8.934303373098373413e-02 3.220113813877105713e-01 1.838904619216918945e-01 3.585645928978919983e-02 -1.796772629022598267e-01 -6.644962728023529053e-02 2.898286581039428711e-01 2.023692131042480469e-01 8.968678861856460571e-02 1.986197941005229950e-02
1.986407637596130371e-01 -1.266716271638870239e-01 1.568963229656219482e-01 1.499059945344924927e-01 -6.685665994882583618e-02 3.177372515201568604e-01 6.991358008235692978e-03 -3.746918216347694397e-02 2.558379471302032471e-01 -1.358404457569122314e-01 -5.880201235413551331e-02 -2.901572287082672119e-01 -2.473114430904388428e-01 1.165436729788780212e-01 -2.137853205204010010e-01 -3.166603147983551025e-01 1.749968975782394409e-01 -5.905157700181007385e-02 -2.068222016096115112e-01 -1.558802872896194458e-01 5.972110480070114136e-02 3.546724468469619751e-02 -1.801053583621978760e-01 2.680619955062866211e-01 2.258059978485107422e-01 -8.721527457237243652e-02 -2.033649832010269165e-01 6.197839230298995972e-02 1.982897669076919556e-01 -2.307271584868431091e-02 1.946756094694137573e-01 -8.001509308815002441e-02
2.996381185948848724e-02 -2.083162814378738403e-01 1.674429178237915039e-01 7.465662062168121338e-02 -2.950767278671264648e-01 1.527841538190841675e-01 1.989077031612396240e-01 -9.371827542781829834e-02 -1.524732261896133423e-01 3.013687022030353546e-02 3.367527574300765991e-02 -6.089488416910171509e-02 2.780291140079498291e-01 -1.474300175905227661e-01 6.258603185415267944e-02 -1.202372461557388306e-01 3.686932921409606934e-01 -1.297217905521392822e-01 -1.478918343782424927e-01 8.512777090072631836e-02 9.144794195890426636e-02 9.929966926574707031e-02 -4.742503464221954346e-01 1.781102567911148071e-01 -1.234903410077095032e-01 -5.251004546880722046e-02 1.949397623538970947e-01 4.880857467651367188e-02 1.883611083030700684e-01 -1.663426011800765991e-01 1.042888462543487549e-01 -1.666397154331207275e-01
1.320836991071701050e-01 -1.947311758995056152e-01 -1.809796243906021118e-01 2.513244152069091797e-01 -7.406598329544067383e-02 2.667263448238372803e-01 -2.309322506189346313e-01 5.174618959426879883e-02 2.389990836381912231e-01 3.628380224108695984e-02 -2.173681706190109253e-01 -1.188625767827033997e-01 1.071115732192993164e-01 -1.000864282250404358e-01 -3.517420217394828796e-02 -7.179015129804611206e-02 7.592339813709259033e-02 -6.478127837181091309e-02 -2.814131379127502441e-01 2.383665740489959717e-02 3.734485507011413574e-01 -2.262881249189376831e-01 -1.876934021711349487e-01 -1.888755261898040771e-01 7.523877918720245361e-02 7.466275244951248169e-02 -1.577985137701034546e-01 5.211124196648597717e-02 4.024739861488342285e-01 -9.248837828636169434e-02 2.333887293934822083e-02 -8.457957953214645386e-02
5.740408226847648621e-02 -4.278387725353240967e-01 1.977093750610947609e-03 -1.739801019430160522e-01 -9.753990173339843750e-02 2.944909632205963135e-01 -2.311896681785583496e-01 2.619576454162597656e-01 -1.354291141033172607e-01 -6.599694490432739258e-02 -1.222795322537422180e-01 -2.656178772449493408e-01 8.065943419933319092e-02 -1.702168732881546021e-01 1.568695902824401855e-01 -1.986463218927383423e-01 -1.689924001693725586e-01 9.908521920442581177e-02 -1.948791444301605225e-01 5.444196611642837524e-02 1.153021380305290222e-01 -2.047251462936401367e-01 -3.128330409526824951e-02 2.644271254539489746e-01 1.581216305494308472e-01 -2.144388407468795776e-01 -1.622069925069808960e-01 5.893457680940628052e-02 1.688357293605804443e-01 -1.002158075571060181e-01 -9.776586294174194336e-02 -5.498502030968666077e-02
4.214834794402122498e-02 -3.075411319732666016e-01 6.495656818151473999e-02 -7.566916942596435547e-02 5.936886742711067200e-02 -4.316434264183044434e-03 1.732905805110931396e-01 -1.973348408937454224e-01 -2.241810783743858337e-02 -3.311331868171691895e-01 1.236972808837890625e-01 -2.974356710910797119e-01 1.017816513776779175e-01 -7.751243561506271362e-02 8.369354903697967529e-02 -3.830960392951965332e-02 4.436195641756057739e-02 2.387034706771373749e-02 -2.354234606027603149e-01 -5.215989425778388977e-02 2.331334948539733887e-01 2.103100717067718506e-02 -9.225486963987350464e-02 1.157990321516990662e-01 1.690266430377960205e-01 -1.766965240240097046e-01 -1.449358300305902958e-03 3.090109527111053467e-01 4.018898904323577881e-01 1.428105831146240234e-01 1.893904060125350952e-01 -2.682631313800811768e-01
-1.107571497559547424e-01 -7.919882982969284058e-02 1.758370250463485718e-01 1.754415333271026611e-01 1.245649084448814392e-01 -1.168221328407526016e-02 1.361265927553176880e-01 -3.534048795700073242e-01 -5.622085183858871460e-03 -7.285054028034210205e-02 -2.507494986057281494e-01 -1.396139860153198242e-01 3.416839241981506348e-01 2.848015539348125458e-02 3.973536193370819092e-02 -1.269471049308776855e-01 2.924393415451049805e-01 -6.828028708696365356e-02 -2.950831353664398193e-01 -2.661200165748596191e-01 1.801310926675796509e-01 8.856170624494552612e-02 1.325426548719406128e-01 1.959908008575439453e-01 4.290175437927246094e-02 4.389061406254768372e-02 -1.011426448822021484e-01 -1.301971636712551117e-02 3.503604233264923096e-01 1.597070842981338501e-01 -1.255002687685191631e-03 -1.759261935949325562e-01
1.666124314069747925e-01 -9.176205098628997803e-02 -6.484172493219375610e-02 2.115856707096099854e-01 1.608329862356185913e-01 1.299584954977035522e-01 -3.419931232929229736e-02 -1.457487493753433228e-01 -8.283202350139617920e-02 -1.923554539680480957e-01 -2.697963640093803406e-02 -2.819164097309112549e-01 4.056521952152252197e-01 -3.140080720186233521e-02 -9.880833327770233154e-02 -6.095572561025619507e-02 2.465492188930511475e-01 -2.526102066040039062e-01 -4.792680218815803528e-02 -1.992122381925582886e-01 1.720266044139862061e-02 -8.428258448839187622e-02 -2.614614181220531464e-02 2.307088226079940796e-01 2.443940341472625732e-01 7.963625341653823853e-02 1.031374484300613403e-01 5.724791437387466431e-02 3.731347322463989258e-01 1.127168089151382446e-01 -2.821666300296783447e-01 -8.464815467596054077e-02
2.169223874807357788e-01 -1.609677523374557495e-01 -5.370495840907096863e-02 -1.047162264585494995e-01 2.032168395817279816e-02 5.473200678825378418e-01 7.063089311122894287e-02 1.103517189621925354e-01 -3.485595881938934326e-01 -2.475934475660324097e-01 2.512092590332031250e-01 -5.821644887328147888e-02 1.479909867048263550e-01 -4.259341210126876831e-02 -5.316773056983947754e-02 1.072006598114967346e-01 5.455935839563608170e-03 -1.948296725749969482e-01 -5.547121539711952209e-02 -4.375223070383071899e-02 3.339778482913970947e-01 -5.904537066817283630e-02 -1.870364993810653687e-01 3.932606801390647888e-02 1.170621588826179504e-01 1.663370579481124878e-01 -3.214859589934349060e-02 1.356862206012010574e-02 1.709455847740173340e-01 1.448459476232528687e-01 1.462083756923675537e-01 -3.842850448563694954e-03
1.839896887540817261e-01 -1.054530497640371323e-02 2.687491476535797119e-01 5.449619144201278687e-03 1.928986012935638428e-01 8.562360703945159912e-02 -2.081163227558135986e-01 6.094126403331756592e-02 -1.301302760839462280e-01 -6.122615560889244080e-02 -8.268269151449203491e-02 -7.056264579296112061e-02 3.148803412914276123e-01 -2.482622861862182617e-01 3.289532661437988281e-02 -2.633135765790939331e-03 1.959818452596664429e-01 -2.610689029097557068e-02 8.016324788331985474e-02 -2.896924316883087158e-01 3.024410903453826904e-01 -9.270238876342773438e-02 -1.057653576135635376e-01 3.204571008682250977e-01 1.159146577119827271e-01 -7.102941721677780151e-02 -2.960629165172576904e-01 -2.410015463829040527e-01 2.389486581087112427e-01 1.971638202667236328e-02 2.067102491855621338e-01 -5.477693397551774979e-03
-2.200187742710113525e-02 -3.428784012794494629e-01 2.331266105175018311e-01 1.111023649573326111e-01 5.258270725607872009e-02 1.068076957017183304e-02 -2.630479037761688232e-01 -1.330023109912872314e-01 3.280108049511909485e-02 -8.584608137607574463e-02 -1.594498753547668457e-01 1.242257729172706604e-01 -5.236408486962318420e-02 -2.471451759338378906e-01 -1.688055098056793213e-01 -2.337928712368011475e-01 1.246674284338951111e-01 -1.569827795028686523e-01 2.354921847581863403e-01 4.218491911888122559e-02 4.191148877143859863e-01 -8.364166319370269775e-02 -9.906481206417083740e-02 2.745650708675384521e-01 9.227589517831802368e-02 -1.499610096216201782e-01 1.148653924465179443e-01 -3.080295026302337646e-01 1.531848907470703125e-01 -1.478208415210247040e-02 -3.020459227263927460e-02 1.632138714194297791e-02
2.619575560092926025e-01 -3.157088458538055420e-01 2.952415645122528076e-01 1.340854614973068237e-01 7.213218510150909424e-02 1.384027302265167236e-01 1.153222322463989258e-01 -2.000304460525512695e-01 2.675139904022216797e-01 -1.361492425203323364e-01 -5.225851014256477356e-02 -2.340146154165267944e-01 -1.181742995977401733e-01 1.698865294456481934e-01 -2.025168538093566895e-01 -1.933571100234985352e-01 9.528426080942153931e-02 -9.195570647716522217e-02 -2.281689047813415527e-01 7.903680205345153809e-02 1.919240057468414307e-01 -2.399042099714279175e-01 -4.539836198091506958e-02 2.529206275939941406e-01 9.964522719383239746e-02 -2.167921364307403564e-01 -1.328135877847671509e-01 8.982732146978378296e-02 2.035126686096191406e-01 3.927268460392951965e-02 1.259795278310775757e-01 -4.838034883141517639e-02
-3.078101761639118195e-02 -3.759391307830810547e-01 1.445504873991012573e-01 -8.950829505920410156e-02 2.043513506650924683e-01 4.058843255043029785e-01 2.674991637468338013e-02 -9.616036713123321533e-02 -4.975906759500503540e-02 -7.957294583320617676e-02 -3.355369269847869873e-01 1.766957789659500122e-01 -1.303003281354904175e-01 -1.148298848420381546e-02 2.128170281648635864e-01 -2.329860329627990723e-01 1.842226646840572357e-02 1.174343451857566833e-01 2.320510149002075195e-01 9.438116103410720825e-02 2.138165682554244995e-01 7.029106467962265015e-02 -1.793815791606903076e-01 1.736001223325729370e-01 -8.787056058645248413e-02 -2.455527037382125854e-01 8.628615736961364746e-02 -1.798814982175827026e-01 1.411055624485015869e-01 1.376656442880630493e-01 6.219235062599182129e-02 5.142679810523986816e-02
1.341199725866317749e-01 -4.505328536033630371e-01 -1.929142028093338013e-01 -7.584495097398757935e-02 2.216435372829437256e-01 -3.232738003134727478e-02 8.508641272783279419e-02 -1.543637812137603760e-01 -5.970350466668605804e-04 1.554071158170700073e-01 -2.301679253578186035e-01 2.999990805983543396e-02 9.271490573883056641e-02 8.074080199003219604e-02 2.856282591819763184e-01 -1.493879407644271851e-01 2.995077073574066162e-01 -1.450339257717132568e-01 1.254637092351913452e-01 1.699438840150833130e-01 2.984371483325958252e-01 -1.142506673932075500e-01 -1.048337295651435852e-01 1.510778367519378662e-01 1.738642603158950806e-01 -8.128190040588378906e-02 -1.811869591474533081e-01 -7.742389291524887085e-02 2.059981785714626312e-02 2.695044875144958496e-02 -2.619760632514953613e-01 -1.450696736574172974e-01
4.622619971632957458e-02 -3.208826184272766113e-01 -3.017210774123668671e-02 -1.141323894262313843e-02 -2.336857318878173828e-01 2.562060058116912842e-01 -2.351136878132820129e-02 -3.009872138500213623e-01 -1.683204993605613708e-02 1.980189383029937744e-01 1.234585493803024292e-01 -6.881567835807800293e-02 1.524184644222259521e-01 1.223801225423812866e-01 1.019329298287630081e-02 -2.135685645043849945e-02 -6.482242792844772339e-02 -2.442226707935333252e-01 2.823683917522430420e-01 -1.038515120744705200e-01 3.855168819427490234e-02 1.099900230765342712e-01 -1.926724761724472046e-01 3.654538691043853760e-01 1.416055113077163696e-01 6.089862808585166931e-02 -1.863746196031570435e-01 1.945630162954330444e-01 1.721335351467132568e-01 9.140149503946304321e-02 1.223770342767238617e-02 -3.333280086517333984e-01
9.010085463523864746e-02 -4.283895492553710938e-01 -1.046704500913619995e-01 6.299073994159698486e-02 1.772752031683921814e-02 2.284257411956787109e-01 1.339773880317807198e-04 9.648556262254714966e-02 5.687136575579643250e-02 -8.866393566131591797e-02 1.378712505102157593e-01 1.056440919637680054e-01 8.661987632513046265e-02 -1.734167337417602539e-01 -1.054242551326751709e-01 4.900960624217987061e-02 1.969559788703918457e-01 -2.582594938576221466e-02 -4.012541174888610840e-01 -4.733883589506149292e-02 2.094391584396362305e-01 1.451939195394515991e-01 -4.339170455932617188e-02 1.845139712095260620e-01 2.312988936901092529e-01 -3.047332912683486938e-02 -2.368428185582160950e-02 2.041150778532028198e-01 3.736787736415863037e-01 -7.403117418289184570e-02 -2.936408221721649170e-01 8.780281990766525269e-02
8.968456834554672241e-02 7.643333822488784790e-02 -1.259116828441619873e-01 -6.437996029853820801e-02 -6.819317489862442017e-02 2.681607604026794434e-01 -1.364119350910186768e-01 -1.011546328663825989e-01 6.484739482402801514e-02 1.162351891398429871e-01 -2.131703943014144897e-01 -9.626598656177520752e-02 3.145910799503326416e-01 -3.069797158241271973e-01 -6.213889643549919128e-02 1.213609203696250916e-01 3.051112294197082520e-01 -4.969481006264686584e-02 2.096467092633247375e-02 -1.266605406999588013e-01 3.114252984523773193e-01 1.619075834751129150e-01 -9.037228673696517944e-02 2.403571307659149170e-01 -1.477153152227401733e-01 -8.180458843708038330e-02 -2.384103536605834961e-01 -1.111562177538871765e-01 2.177513688802719116e-01 -1.238968670368194580e-01 8.036569505929946899e-02 -3.292136192321777344e-01
1.377977579832077026e-01 -1.094664931297302246e-01 1.847069263458251953e-01 -1.454320549964904785e-01 8.807092159986495972e-02 -6.280966103076934814e-02 -2.243120819330215454e-01 2.910490334033966064e-02 -8.192715793848037720e-02 -1.563206166028976440e-01 -2.264787442982196808e-02 -1.195192337036132812e-01 7.309378683567047119e-02 -3.871785700321197510e-01 -1.539264172315597534e-01 -1.522957626730203629e-02 3.222611248493194580e-01 -3.095437958836555481e-02 8.642681874334812164e-03 -2.407511770725250244e-01 4.049460589885711670e-01 -2.531647682189941406e-02 -1.379743367433547974e-01 3.015224039554595947e-01 1.828502416610717773e-01 -7.788798306137323380e-03 -1.894034445285797119e-01 -1.703649610280990601e-01 2.240167111158370972e-01 -6.550400704145431519e-02 1.690122336149215698e-01 -8.320229500532150269e-02
2.595796808600425720e-02 -1.010360121726989746e-01 8.950077462941408157e-04 1.433033347129821777e-01 6.164788268506526947e-03 3.289197385311126709e-01 -3.416701406240463257e-02 -3.227910399436950684e-01 1.066946163773536682e-01 -2.344025820493698120e-01 5.376550182700157166e-02 -5.464633926749229431e-02 2.531038522720336914e-01 -1.628821343183517456e-02 -8.748035132884979248e-02 -1.187070906162261963e-01 -2.069768160581588745e-01 -1.929196268320083618e-01 1.410847604274749756e-01 -1.156413927674293518e-01 2.099714279174804688e-01 3.064776584506034851e-02 -1.474111825227737427e-01 1.937545537948608398e-01 1.377574801445007324e-01 1.446426957845687866e-01 -8.093743026256561279e-02 2.179556936025619507e-01 1.045033782720565796e-01 2.791875600814819336e-01 -1.993888467550277710e-01 -3.956099152565002441e-01
1.647996306419372559e-01 -2.922756373882293701e-01 9.915253520011901855e-02 -1.846038699150085449e-01 3.033429943025112152e-02 3.155035078525543213e-01 -1.207768544554710388e-01 2.978776097297668457e-01 -8.058498054742813110e-02 3.446021676063537598e-02 -2.340316921472549438e-01 -3.863081336021423340e-01 1.427744925022125244e-01 -2.495692819356918335e-01 2.288610674440860748e-02 -1.681893318891525269e-01 7.430565077811479568e-03 1.816600859165191650e-01 -1.284735053777694702e-01 -2.594150602817535400e-02 1.088740155100822449e-01 -1.013450548052787781e-01 -5.700182914733886719e-02 1.558548957109451294e-01 -5.167964845895767212e-02 -3.277545869350433350e-01 -1.320300102233886719e-01 2.388294786214828491e-01 1.503095775842666626e-01 1.890078559517860413e-02 -9.521462023258209229e-02 -8.878387510776519775e-03
-1.113128513097763062e-01 1.246483251452445984e-02 -3.841219842433929443e-02 2.310428917407989502e-01 9.286189824342727661e-02 1.234335228800773621e-01 -1.548915356397628784e-01 -1.459675095975399017e-02 8.621897548437118530e-02 8.263602107763290405e-02 2.174701169133186340e-02 -1.892451494932174683e-01 1.987141221761703491e-01 -5.414375662803649902e-02 -9.580096602439880371e-02 -3.032404780387878418e-01 4.399648010730743408e-01 7.244573533535003662e-02 -2.079450637102127075e-01 4.423434287309646606e-02 2.800098061561584473e-01 -1.310232654213905334e-02 -1.604177057743072510e-01 4.080294966697692871e-01 7.840957492589950562e-02 4.537453502416610718e-02 1.219505742192268372e-01 -2.092476189136505127e-01 2.636424005031585693e-01 1.530314087867736816e-01 1.253386884927749634e-01 1.096145529299974442e-02
1.323310732841491699e-01 -2.315383106470108032e-01 7.588992360979318619e-03 5.646670237183570862e-02 1.587720364332199097e-01 1.874928176403045654e-01 2.188634574413299561e-01 -2.563082873821258545e-01 2.790465950965881348e-03 5.917859077453613281e-02 -2.306060642004013062e-01 2.208509743213653564e-01 6.595286726951599121e-02 -1.079965978860855103e-01 -3.431515395641326904e-02 -2.872033417224884033e-01 2.254216372966766357e-01 1.041363850235939026e-01 -2.962852120399475098e-01 1.332301199436187744e-01 2.850623726844787598e-01 -2.318936884403228760e-01 -3.393706083297729492e-01 3.754648938775062561e-02 -3.079235553741455078e-02 1.506281495094299316e-01 -8.655314892530441284e-02 1.588388085365295410e-01 1.146758794784545898e-01 1.502211689949035645e-01 -1.845154017210006714e-01 4.002062603831291199e-02
1.969954520463943481e-01 -3.051738440990447998e-01 1.527456641197204590e-01 2.787935547530651093e-03 2.976395189762115479e-01 3.084438443183898926e-01 5.087337642908096313e-02 1.469212621450424194e-01 -1.158873736858367920e-01 3.721576929092407227e-02 -2.474469393491744995e-01 -1.811824738979339600e-01 7.230308651924133301e-02 1.355163753032684326e-01 1.648415625095367432e-01 -1.941012777388095856e-02 1.191979181021451950e-02 -4.341822490096092224e-02 1.725417971611022949e-01 1.657706499099731445e-01 4.301386475563049316e-01 -5.729655176401138306e-02 -1.047013252973556519e-01 2.084328420460224152e-02 -9.454488754272460938e-03 -2.144194692373275757e-01 7.668571919202804565e-02 -3.143507540225982666e-01 1.755776554346084595e-01 1.570622473955154419e-01 1.074486225843429565e-01 5.260069854557514191e-03
-5.185769125819206238e-02 -4.371755197644233704e-02 1.097272261977195740e-01 -7.412491831928491592e-03 2.757391519844532013e-02 2.449858188629150391e-01 2.601213157176971436e-01 -2.403942048549652100e-01 2.216824889183044434e-02 9.705477952957153320e-02 -1.839492917060852051e-01 -2.335011214017868042e-01 -9.067071229219436646e-02 5.765543133020401001e-02 -6.405923515558242798e-02 -2.626197934150695801e-01 1.435018777847290039e-01 3.505989536643028259e-02 -1.453168541193008423e-01 -3.644746541976928711e-02 2.999219298362731934e-01 -4.268530011177062988e-01 -3.971833586692810059e-01 -6.062373518943786621e-02 9.407836198806762695e-02 6.668867915868759155e-02 -7.802344858646392822e-02 -9.118693321943283081e-02 1.621583104133605957e-01 9.355326741933822632e-02 -8.192849159240722656e-02 -2.585924565792083740e-01
1.104027926921844482e-01 -2.832262217998504639e-01 2.620866894721984863e-01 -4.325131177902221680e-01 1.087035909295082092e-01 2.771413326263427734e-01 -2.194288223981857300e-01 -1.125224083662033081e-01 1.287602782249450684e-01 -2.493872791528701782e-01 1.810558885335922241e-01 5.026647076010704041e-02 -1.657834053039550781e-01 5.570694059133529663e-02 -6.624326109886169434e-02 -1.436059623956680298e-01 1.909293830394744873e-01 -2.139882296323776245e-01 -7.881750911474227905e-02 -9.732111939229071140e-04 2.344067543745040894e-01 -1.405823528766632080e-01 -3.107218816876411438e-02 6.386037170886993408e-02 6.529676169157028198e-02 9.048245102167129517e-02 -6.724474579095840454e-02 1.502085775136947632e-01 2.536927461624145508e-01 -3.497868031263351440e-02 -2.232737243175506592e-01 -9.768427163362503052e-02
-9.767489880323410034e-02 4.121224582195281982e-02 1.582178026437759399e-01 2.836237847805023193e-01 -1.719520241022109985e-01 1.809418648481369019e-01 -5.224454402923583984e-02 -3.875801339745521545e-02 -2.789523452520370483e-03 -2.503890097141265869e-01 -1.128101050853729248e-01 -8.914632722735404968e-03 2.567451298236846924e-01 -2.218491882085800171e-01 3.882439434528350830e-02 -2.166153043508529663e-01 -2.176313847303390503e-01 -1.708579659461975098e-01 -6.343919038772583008e-02 -1.558271348476409912e-01 5.349370837211608887e-02 -7.434453815221786499e-02 -2.657706439495086670e-01 2.996595501899719238e-01 1.772370785474777222e-01 -1.382935792207717896e-01 -3.057569861412048340e-01 -8.244049735367298126e-03 3.937368690967559814e-01 -6.077934801578521729e-02 3.426823765039443970e-02 -1.561376731842756271e-03
-1.063021272420883179e-01 -3.794671893119812012e-01 -7.588469237089157104e-02 8.067806065082550049e-02 6.513474881649017334e-02 1.033392995595932007e-01 -2.535434998571872711e-02 -1.220607906579971313e-01 5.976587906479835510e-02 -2.472508847713470459e-01 3.771662339568138123e-02 -3.551805019378662109e-01 9.088132530450820923e-02 -1.841323077678680420e-01 1.923832893371582031e-01 4.873682186007499695e-02 1.494171768426895142e-01 2.452414631843566895e-01 -9.227887541055679321e-02 -1.144074723124504089e-01 4.249791502952575684e-01 1.481930762529373169e-01 -4.091727547347545624e-03 2.645868249237537384e-02 8.303459733724594116e-02 -2.145120501518249512e-01 -1.635041236877441406e-01 1.582012623548507690e-01 1.464038640260696411e-01 7.342579960823059082e-02 2.371415793895721436e-01 -1.817997097969055176e-01
1.320373564958572388e-01 -1.757258623838424683e-01 -1.553919911384582520e-01 1.012476235628128052e-01 8.460880070924758911e-02 3.231559693813323975e-01 -1.729020178318023682e-01 3.125193119049072266e-01 -1.596693694591522217e-01 1.073347330093383789e-01 -3.522477671504020691e-02 -2.721253335475921631e-01 2.784873172640800476e-02 -1.511801183223724365e-01 1.000339090824127197e-01 -1.258544027805328369e-01 2.823810875415802002e-01 -4.726195335388183594e-01 -1.394431591033935547e-01 3.594368696212768555e-02 1.543179601430892944e-01 -1.240619048476219177e-01 1.066356971859931946e-01 1.165581196546554565e-01 5.105410516262054443e-02 7.008643448352813721e-02 -2.720727026462554932e-01 6.809124350547790527e-02 3.095968067646026611e-02 1.235578209161758423e-01 -1.570655703544616699e-01 -3.565661236643791199e-02
6.722442805767059326e-02 -3.633084893226623535e-01 -8.819117397069931030e-02 -1.266378760337829590e-01 7.492069900035858154e-02 4.405053704977035522e-02 2.420238554477691650e-01 -2.315835505723953247e-01 -2.720429897308349609e-01 -2.257009297609329224e-01 -9.557913243770599365e-02 -3.901847824454307556e-02 1.053633019328117371e-01 5.440428480505943298e-02 -1.155423000454902649e-02 -1.690015196800231934e-01 -9.282349795103073120e-02 7.518198806792497635e-03 -1.182513013482093811e-01 -2.959218323230743408e-01 3.199273347854614258e-01 6.495231389999389648e-02 -2.579283416271209717e-01 2.406778186559677124e-01 2.657629922032356262e-02 -3.203102946281433105e-01 -4.270600900053977966e-02 2.787289619445800781e-01 1.028302088379859924e-01 6.698274612426757812e-02 6.851546466350555420e-03 4.871494323015213013e-02
-4.905338212847709656e-02 -1.003044843673706055e-01 2.205087095499038696e-01 1.542844027280807495e-01 2.032954692840576172e-01 3.641495704650878906e-01 1.661899127066135406e-02 -1.562309712171554565e-01 2.142966687679290771e-01 -2.944564223289489746e-01 -2.000675648450851440e-01 -2.719745598733425140e-02 2.558062672615051270e-01 -3.774338215589523315e-02 -1.347356438636779785e-01 -3.290842100977897644e-02 -7.235787808895111084e-02 -3.165979385375976562e-01 6.516689062118530273e-02 -1.074391752481460571e-01 1.614879965782165527e-01 -4.192025959491729736e-02 -3.087486624717712402e-01 2.069123536348342896e-01 1.786861419677734375e-01 -2.238221764564514160e-01 -1.917429715394973755e-01 7.910598069429397583e-02 -9.440658986568450928e-02 1.084767952561378479e-01 1.074362322688102722e-01 1.117579936981201172e-01
2.138485908508300781e-01 -2.795373797416687012e-01 5.338176712393760681e-02 -8.158476650714874268e-02 -8.149682730436325073e-02 4.280662238597869873e-01 -5.320609733462333679e-02 -2.999107725918292999e-02 4.945162683725357056e-02 -2.926093935966491699e-01 2.323878109455108643e-01 -2.491488158702850342e-01 2.266172915697097778e-01 -8.370126783847808838e-02 1.768576502799987793e-01 -1.484389416873455048e-02 -6.562512367963790894e-02 -1.006497144699096680e-01 7.112334668636322021e-02 7.773676514625549316e-02 3.277896046638488770e-01 4.989925771951675415e-02 -3.568022847175598145e-01 1.379860565066337585e-03 1.324557811021804810e-01 2.352611273527145386e-01 -1.589734256267547607e-01 6.534586846828460693e-02 6.154239550232887268e-02 7.507041841745376587e-02 -5.216625705361366272e-02 4.050231724977493286e-02
-5.526910349726676941e-02 -6.953910738229751587e-02 1.034806668758392334e-01 2.222086489200592041e-01 6.893900036811828613e-02 1.842479854822158813e-01 -1.565072387456893921e-01 -1.513890027999877930e-01 -1.306599844247102737e-02 -8.665362745523452759e-02 -1.716043204069137573e-01 6.189494580030441284e-02 1.478201448917388916e-01 1.861582100391387939e-01 -3.223029673099517822e-01 -8.618906140327453613e-02 1.031738985329866409e-02 -2.772775888442993164e-01 1.844329088926315308e-01 -6.075311824679374695e-02 2.315549403429031372e-01 2.063814401626586914e-01 1.088351085782051086e-01 3.174490034580230713e-01 -1.138917729258537292e-01 -1.304227411746978760e-01 -3.189060688018798828e-01 2.070795148611068726e-01 2.272167950868606567e-01 2.712299227714538574e-01 6.477697938680648804e-02 -9.828696399927139282e-02
3.714786171913146973e-01 -4.116907417774200439e-01 1.309629529714584351e-01 9.876145981252193451e-03 3.232784569263458252e-01 1.720294505357742310e-01 -1.541025638580322266e-01 1.196424216032028198e-01 1.393142044544219971e-01 -4.307486116886138916e-02 -2.392882704734802246e-01 -5.544559285044670105e-02 3.854728862643241882e-02 -2.165931276977062225e-02 2.172096371650695801e-01 -7.349286973476409912e-02 2.445220500230789185e-01 -8.125551789999008179e-02 2.085205763578414917e-01 -3.800636529922485352e-02 1.943381130695343018e-01 7.153730094432830811e-02 8.368248492479324341e-02 1.338364779949188232e-01 -8.376868069171905518e-02 -1.058113947510719299e-01 -2.772627957165241241e-02 -2.646745145320892334e-01 2.986775636672973633e-01 7.052906602621078491e-02 6.632436811923980713e-02 1.524819713085889816e-02
1.772798411548137665e-02 -7.162337005138397217e-02 1.250626891851425171e-01 -6.302537769079208374e-02 -7.725855708122253418e-02 2.312773615121841431e-01 -3.623307868838310242e-02 -1.825527548789978027e-01 1.173935383558273315e-01 2.457023411989212036e-02 9.228302538394927979e-02 7.414244115352630615e-02 3.484283983707427979e-01 -2.356462925672531128e-01 -4.149535298347473145e-02 1.646955758333206177e-01 3.638247251510620117e-01 -7.372998446226119995e-02 -9.005203098058700562e-02 -2.755212187767028809e-01 3.554479181766510010e-01 -2.239234149456024170e-01 -1.306125521659851074e-01 1.819572150707244873e-01 -1.935026608407497406e-02 -1.307542771100997925e-01 -1.547916084527969360e-01 -7.686214148998260498e-02 1.948720216751098633e-01 8.847485482692718506e-02 -7.300544530153274536e-02 -3.157838881015777588e-01
-9.612039662897586823e-03 -2.230070531368255615e-01 1.307158768177032471e-01 1.125128343701362610e-01 -1.235404536128044128e-01 1.707736700773239136e-01 1.929205060005187988e-01 -8.346199989318847656e-02 -2.340037673711776733e-01 4.337625950574874878e-02 2.134537994861602783e-01 -8.465806394815444946e-02 2.697614431381225586e-01 -2.322230860590934753e-02 1.383890807628631592e-01 -1.836872249841690063e-01 1.309853047132492065e-01 -2.126106768846511841e-01 -3.512364327907562256e-01 2.909440696239471436e-01 -4.953175038099288940e-02 -1.049197278916835785e-02 -1.778052598237991333e-01 3.264931142330169678e-01 -2.329372242093086243e-02 -1.860068887472152710e-01 4.544471576809883118e-02 -1.466578543186187744e-01 3.372819721698760986e-01 -1.039752736687660217e-01 -2.306330949068069458e-02 -3.576440736651420593e-02
2.182213515043258667e-01 -4.240044355392456055e-01 1.210189536213874817e-01 -5.577545613050460815e-02 1.673839539289474487e-01 3.193540573120117188e-01 -1.128391921520233154e-01 1.113636717200279236e-01 -1.350687593221664429e-01 -1.061174347996711731e-01 -1.839563697576522827e-01 -3.571346774697303772e-02 -6.278258562088012695e-02 1.439037024974822998e-01 1.435216367244720459e-01 1.599089205265045166e-01 1.164263561367988586e-01 -8.560203015804290771e-02 7.332654297351837158e-02 2.550658024847507477e-02 2.488641291856765747e-01 2.390696704387664795e-01 -1.697749942541122437e-01 2.935497760772705078e-01 8.350668847560882568e-02 -2.085162252187728882e-01 1.007661148905754089e-01 -1.963736712932586670e-01 2.206602096557617188e-01 1.291984785348176956e-02 2.293054610490798950e-01 5.161884799599647522e-02
1.357650309801101685e-01 -1.064676046371459961e-01 -5.817675497382879257e-03 1.083424016833305359e-01 1.493840813636779785e-01 1.721700727939605713e-01 -4.409742951393127441e-01 -2.086682468652725220e-01 -7.461052387952804565e-03 3.545690700411796570e-02 -1.090668663382530212e-01 -2.983987927436828613e-01 -1.938412487506866455e-01 -4.112392291426658630e-02 2.140734940767288208e-01 -1.763768494129180908e-01 4.238756000995635986e-01 3.541082516312599182e-02 1.806811988353729248e-02 -1.936606764793395996e-01 2.920898795127868652e-01 -9.680413454771041870e-02 -7.203748449683189392e-03 1.160191595554351807e-01 1.031890586018562317e-01 7.174756377935409546e-02 -9.905342012643814087e-02 -9.634600952267646790e-03 5.583576858043670654e-02 3.019901216030120850e-01 -3.426963090896606445e-02 -4.363493621349334717e-02
1.277184784412384033e-01 -4.281251132488250732e-01 2.436332255601882935e-01 3.437252044677734375e-01 -7.291566580533981323e-02 3.195897042751312256e-01 3.470587357878684998e-02 -4.687397181987762451e-02 -4.144228249788284302e-02 -6.986649334430694580e-02 -4.412288591265678406e-02 -1.554692685604095459e-01 3.464364260435104370e-02 -2.821650207042694092e-01 4.028829187154769897e-02 -6.414527446031570435e-02 6.252904236316680908e-02 1.543393433094024658e-01 -8.223354071378707886e-02 1.115496158599853516e-01 -9.192232042551040649e-02 9.465137124061584473e-02 -1.404751539230346680e-01 7.890858501195907593e-02 5.929685756564140320e-02 -2.448068857192993164e-01 -2.077525556087493896e-01 2.011541426181793213e-01 1.604135483503341675e-01 1.651990711688995361e-01 -3.199456632137298584e-01 1.243842649273574352e-03
-1.331349909305572510e-01 -3.613611459732055664e-01 1.946108192205429077e-01 7.719705253839492798e-02 -6.800321489572525024e-02 1.662821024656295776e-01 1.258217263966798782e-02 -2.908563911914825439e-01 -1.992369890213012695e-01 1.894042789936065674e-01 1.100220978260040283e-01 -1.924278438091278076e-01 2.774968743324279785e-01 9.304776042699813843e-02 3.992560803890228271e-01 -1.599714905023574829e-01 1.604248434305191040e-01 -2.350941747426986694e-01 -2.216393314301967621e-02 1.219772696495056152e-01 1.285648196935653687e-01 -4.534273967146873474e-02 -1.306526213884353638e-01 2.410728335380554199e-01 -3.316152840852737427e-02 -3.527164459228515625e-02 1.298772394657135010e-01 -2.564182877540588379e-02 2.305505722761154175e-01 -6.171574816107749939e-02 -1.481881272047758102e-02 -1.681417822837829590e-01
1.704510487616062164e-02 -2.375369668006896973e-01 -1.961855143308639526e-01 4.084970802068710327e-02 -1.152839660644531250e-01 2.829173505306243896e-01 1.641238033771514893e-01 1.361417621374130249e-01 -1.462129503488540649e-01 -1.655127704143524170e-01 3.334773182868957520e-01 -7.209185510873794556e-02 -4.314076527953147888e-02 -1.700429767370223999e-01 -6.499129533767700195e-02 -2.620339691638946533e-01 2.383651025593280792e-02 -1.498991549015045166e-01 1.344523131847381592e-01 1.171591207385063171e-01 2.968413829803466797e-01 5.481576547026634216e-02 -4.003335237503051758e-01 -6.059975549578666687e-02 1.314787846058607101e-02 6.128259003162384033e-02 -1.623190641403198242e-01 -3.470028564333915710e-02 3.367647230625152588e-01 -2.544376254081726074e-02 -1.154726594686508179e-01 -1.634429544210433960e-01
-6.735707633197307587e-03 -2.585847675800323486e-01 -2.233481705188751221e-01 1.712662875652313232e-01 1.427852921187877655e-02 4.507689476013183594e-01 -1.583622694015502930e-01 6.939667463302612305e-02 1.746125966310501099e-01 6.412803381681442261e-02 -1.251885592937469482e-01 -1.376699060201644897e-01 4.020566865801811218e-02 -1.528172940015792847e-01 -5.006908625364303589e-02 -3.752902150154113770e-02 -5.295560136437416077e-02 8.337770402431488037e-02 -3.347408175468444824e-01 -1.095882579684257507e-01 4.044351875782012939e-01 -2.481352090835571289e-01 -2.099087238311767578e-01 -1.417318135499954224e-01 1.759209930896759033e-01 3.430829197168350220e-02 -1.478440016508102417e-01 -3.456503525376319885e-02 1.759146302938461304e-01 -7.872306741774082184e-03 -1.132268384099006653e-01 -1.890138164162635803e-02
-1.174797266721725464e-01 -2.336932122707366943e-01 -5.055570602416992188e-02 -3.775299340486526489e-02 -1.002322882413864136e-02 2.722559571266174316e-01 -6.494277715682983398e-02 5.343655124306678772e-03 -1.837856471538543701e-01 2.230204194784164429e-01 2.137462198734283447e-01 -3.264912068843841553e-01 -1.795124821364879608e-02 -1.237317081540822983e-02 -6.343215703964233398e-02 1.739961467683315277e-02 1.630334258079528809e-01 -5.885573849081993103e-02 -1.545527577400207520e-01 -1.325431913137435913e-01 4.046038687229156494e-01 5.316667258739471436e-02 -2.905460298061370850e-01 -1.864141523838043213e-01 -5.156573280692100525e-02 1.653686165809631348e-02 -5.086468160152435303e-02 1.204424574971199036e-01 2.345635145902633667e-01 3.093367516994476318e-01 1.152292825281620026e-02 -2.836714684963226318e-01
8.354328572750091553e-02 -1.483051478862762451e-01 -1.075887307524681091e-01 2.156275063753128052e-01 -1.060191690921783447e-01 1.024475619196891785e-01 -1.959590241312980652e-02 -2.293923646211624146e-01 2.086208015680313110e-01 -8.092882484197616577e-02 -1.380278468132019043e-01 -9.559085220098495483e-02 1.265897899866104126e-01 1.081733684986829758e-02 -1.104405820369720459e-01 -5.282019376754760742e-01 5.753096193075180054e-02 -8.800426870584487915e-02 9.257691353559494019e-02 -1.602554172277450562e-01 2.142837643623352051e-01 -3.486965298652648926e-01 -8.937403559684753418e-02 9.585545212030410767e-02 1.675284206867218018e-01 -2.291469722986221313e-01 -9.597762487828731537e-03 -1.776183396577835083e-01 2.490518540143966675e-01 -1.185557022690773010e-01 -1.777151972055435181e-01 5.242669582366943359e-02
1.899082213640213013e-01 -8.822459727525711060e-02 6.293397396802902222e-02 -1.667013466358184814e-01 -8.142211288213729858e-02 2.257158309221267700e-01 -8.680487424135208130e-02 -1.936768144369125366e-01 2.430342435836791992e-01 4.446908459067344666e-02 -8.043235540390014648e-02 6.517373258247971535e-04 2.895992696285247803e-01 -2.576855421066284180e-01 1.053372472524642944e-01 1.487618386745452881e-01 3.175480365753173828e-01 5.940888449549674988e-02 3.375412151217460632e-02 -3.684029877185821533e-01 3.214548528194427490e-01 2.118492685258388519e-02 -1.691871881484985352e-02 2.133822441101074219e-01 -1.345636397600173950e-01 -2.026667445898056030e-01 -1.109281107783317566e-01 9.865432977676391602e-02 2.574551999568939209e-01 3.856990486383438110e-02 -4.501511529088020325e-02 -1.700796633958816528e-01
2.101668715476989746e-01 -1.621675491333007812e-01 -4.034152626991271973e-02 1.451459228992462158e-01 2.386812120676040649e-01 2.684265971183776855e-01 1.479397118091583252e-01 3.778524696826934814e-03 3.504641354084014893e-02 -7.204889319837093353e-03 -3.919672667980194092e-01 1.714976131916046143e-01 9.452413022518157959e-02 -7.134359329938888550e-02 -1.528560519218444824e-01 -1.319453269243240356e-01 5.587774142622947693e-02 7.766091823577880859e-02 1.543243881314992905e-03 5.958118289709091187e-02 2.924868166446685791e-01 1.632939726114273071e-01 -2.206215560436248779e-01 1.329045295715332031e-01 -1.844633817672729492e-01 -1.491337716579437256e-01 -2.016712576150894165e-01 -3.079060018062591553e-01 2.295732200145721436e-01 1.603430062532424927e-01 1.456095576286315918e-01 1.848454475402832031e-01
3.233969807624816895e-01 -1.069165319204330444e-01 2.048718929290771484e-01 2.248537540435791016e-01 1.018013581633567810e-01 1.492486596107482910e-01 -3.238747119903564453e-01 -2.142385095357894897e-01 1.497810333967208862e-02 5.495962500572204590e-02 -1.614499390125274658e-01 -6.495150923728942871e-02 2.501443326473236084e-01 -1.648019105195999146e-01 -1.962535083293914795e-02 -3.884728848934173584e-01 1.849202513694763184e-01 1.111779883503913879e-01 -1.107904314994812012e-01 -2.283804565668106079e-01 2.308220043778419495e-02 -1.444534063339233398e-01 7.939922809600830078e-02 1.996397227048873901e-01 6.970603018999099731e-03 -7.617333531379699707e-02 -1.507249940186738968e-02 1.683634966611862183e-01 1.819712072610855103e-01 2.568272054195404053e-01 2.109766378998756409e-02 -1.448122859001159668e-01
-4.564522951841354370e-02 -1.492268987931311131e-03 5.226160585880279541e-02 -8.452064543962478638e-02 -1.318854540586471558e-01 3.143986761569976807e-01 -9.266738779842853546e-03 -5.929840728640556335e-02 -2.240850329399108887e-01 -1.568014025688171387e-01 -2.464126609265804291e-02 -1.553027033805847168e-01 1.390098482370376587e-01 8.421516418457031250e-02 2.390283644199371338e-01 -2.617823779582977295e-01 -6.665535271167755127e-02 4.679822549223899841e-02 2.079151272773742676e-01 -1.702487617731094360e-01 2.357918471097946167e-01 -7.723267376422882080e-02 -9.007234871387481689e-02 1.552923619747161865e-01 4.146427214145660400e-01 -1.053931415081024170e-01 -8.590462803840637207e-02 -1.443006694316864014e-01 3.865513205528259277e-01 1.161174252629280090e-01 -5.102998763322830200e-02 -2.592369616031646729e-01
-4.731719568371772766e-02 -1.249475777149200439e-01 1.545199379324913025e-02 7.890411466360092163e-02 -1.048821508884429932e-01 2.942326962947845459e-01 -2.439059466123580933e-01 -8.229219168424606323e-02 -2.340774238109588623e-01 3.988591209053993225e-02 -2.497606351971626282e-02 1.226654946804046631e-01 -1.682710945606231689e-01 -2.444969117641448975e-02 2.407101094722747803e-01 -7.170584052801132202e-02 3.037442266941070557e-01 -1.545767933130264282e-01 -1.063323542475700378e-01 -1.452194899320602417e-01 3.911499977111816406e-01 -1.681850552558898926e-01 3.282174840569496155e-02 -5.128492414951324463e-02 1.524601131677627563e-01 -1.532343029975891113e-01 -1.109379827976226807e-01 2.062912732362747192e-01 4.314643144607543945e-01 2.998667210340499878e-02 1.583306938409805298e-01 2.324745431542396545e-02
1.969496905803680420e-01 -1.815741658210754395e-01 1.526605486869812012e-01 -7.168730348348617554e-02 -2.586036622524261475e-01 4.602107405662536621e-02 6.709573324769735336e-03 -1.202644854784011841e-01 -3.661901573650538921e-04 1.485343724489212036e-01 2.192987352609634399e-01 3.960597515106201172e-02 1.815129220485687256e-01 1.305607408285140991e-01 2.566835843026638031e-02 -9.066320955753326416e-02 2.251426428556442261e-01 -8.566950261592864990e-02 -1.586661487817764282e-01 -1.978983879089355469e-01 2.305962443351745605e-01 1.506086289882659912e-01 -4.015569090843200684e-01 1.241789311170578003e-01 -9.163686633110046387e-02 1.314283441752195358e-02 1.565191000699996948e-01 8.432469330728054047e-03 5.025768280029296875e-01 -1.832261122763156891e-02 1.516331881284713745e-01 4.190220683813095093e-02
-1.339489966630935669e-01 -2.332563549280166626e-01 -1.225440353155136108e-01 1.528224945068359375e-01 7.042527198791503906e-02 8.389068767428398132e-03 -2.463189326226711273e-02 -2.304155826568603516e-01 -9.301174432039260864e-02 -2.128584980964660645e-01 -2.205383777618408203e-01 -1.362027972936630249e-01 -4.399756714701652527e-02 -2.237625606358051300e-02 -2.462583482265472412e-01 -3.317656815052032471e-01 -1.143204122781753540e-01 -8.129831403493881226e-03 2.403993904590606689e-02 4.267256334424018860e-02 1.738526225090026855e-01 -1.232270300388336182e-01 -1.848840415477752686e-01 3.835948407649993896e-01 -2.765535609796643257e-03 -4.415338917169719934e-04 -2.983393073081970215e-01 -6.805669516324996948e-03 4.103862047195434570e-01 -1.365602314472198486e-01 -1.014478504657745361e-01 -8.697181940078735352e-02
-2.606052160263061523e-01 -1.498717516660690308e-01 -1.185351610183715820e-01 5.138354748487472534e-02 2.217203229665756226e-01 1.345617324113845825e-01 -1.227609440684318542e-02 -1.747750863432884216e-02 -7.430487778037786484e-03 3.777232393622398376e-02 3.409313410520553589e-02 -2.689468115568161011e-02 1.490946859121322632e-01 -4.520234167575836182e-01 2.049224376678466797e-01 -8.117382973432540894e-02 1.257420629262924194e-01 -1.065795496106147766e-01 3.318143635988235474e-02 -2.993529736995697021e-01 2.252385020256042480e-01 9.616170823574066162e-02 5.458023026585578918e-02 1.524201482534408569e-01 -1.439982503652572632e-01 3.211065754294395447e-02 -2.651858031749725342e-01 -1.361195743083953857e-01 4.161263406276702881e-01 1.665119677782058716e-01 -1.134113818407058716e-01 -1.351416856050491333e-01
1.435560137033462524e-01 -7.657753676176071167e-02 -3.329138085246086121e-02 1.482236087322235107e-01 2.709019929170608521e-02 1.834267228841781616e-01 5.162768810987472534e-02 -1.890144199132919312e-01 -1.353857815265655518e-01 -2.067529410123825073e-01 7.768896222114562988e-02 -9.223423153162002563e-02 5.373513698577880859e-01 -1.400164663791656494e-01 -4.154961928725242615e-02 -1.828591227531433105e-01 1.112312525510787964e-01 -1.290154755115509033e-01 -6.162267923355102539e-02 -1.534064114093780518e-01 1.009182929992675781e-01 2.363753020763397217e-01 -2.904430627822875977e-01 1.939308345317840576e-01 -1.015144307166337967e-02 1.168964356184005737e-01 2.074757218360900879e-01 -5.428834632039070129e-02 1.059329137206077576e-01 1.595372706651687622e-01 -2.986045479774475098e-01 -1.690326333045959473e-01
1.927895247936248779e-01 -1.933723986148834229e-01 1.344762891530990601e-01 -1.509370356798171997e-01 -6.302932649850845337e-02 5.282487273216247559e-01 3.213254362344741821e-02 -5.234475247561931610e-03 2.600779011845588684e-02 -2.158012837171554565e-01 1.645274162292480469e-01 -1.331251412630081177e-01 2.655133903026580811e-01 -8.845234662294387817e-02 1.894772946834564209e-01 1.230893377214670181e-02 -1.660774927586317062e-03 -1.771981269121170044e-01 6.468421220779418945e-02 1.917653977870941162e-01 2.887179553508758545e-01 9.130723774433135986e-02 -1.414680927991867065e-01 2.010246552526950836e-02 1.997894793748855591e-01 4.246253147721290588e-02 -2.416692227125167847e-01 2.240428626537322998e-01 1.959556937217712402e-01 1.463758200407028198e-02 1.203786432743072510e-01 7.865890115499496460e-02
3.000978939235210419e-02 -3.002002239227294922e-01 -1.981309503316879272e-01 1.247894093394279480e-01 2.963360957801342010e-02 -9.048873931169509888e-02 -3.020633757114410400e-01 -1.077554747462272644e-01 1.569992154836654663e-01 -6.069109961390495300e-02 -6.620270758867263794e-02 -2.680770158767700195e-01 -3.450919315218925476e-02 -2.848523259162902832e-01 3.574225008487701416e-01 -1.348852217197418213e-01 3.032728470861911774e-02 -3.711483627557754517e-02 3.870698856189846992e-03 3.235930949449539185e-02 4.062655866146087646e-01 -7.281805574893951416e-02 -1.407376974821090698e-01 2.689004540443420410e-01 1.591194421052932739e-01 -2.073617428541183472e-01 -5.219252035021781921e-02 9.119074046611785889e-02 1.736199259757995605e-01 8.092904090881347656e-02 6.778745353221893311e-02 -1.513271480798721313e-01
5.016043782234191895e-02 -1.820461899042129517e-01 -3.434894606471061707e-02 1.860970109701156616e-01 -4.689795523881912231e-02 2.741881012916564941e-01 9.146746993064880371e-02 -6.860436499118804932e-02 3.746708109974861145e-02 1.003530994057655334e-01 -2.212221622467041016e-01 5.627608299255371094e-02 8.327804505825042725e-02 -6.529584527015686035e-02 -3.018815070390701294e-02 3.460826352238655090e-03 2.902461588382720947e-01 -4.275508821010589600e-01 -6.530591100454330444e-02 -3.951373994350433350e-01 3.382121212780475616e-03 -7.350649684667587280e-02 1.050878390669822693e-01 3.091365098953247070e-01 8.711741864681243896e-02 2.704143896698951721e-02 -1.912231743335723877e-01 4.808609187602996826e-02 3.030209243297576904e-01 -3.799655288457870483e-02 -2.831009328365325928e-01 4.797812923789024353e-02
1.493642032146453857e-01 -3.163222074508666992e-01 -1.691953539848327637e-01 1.486966460943222046e-01 1.357747465372085571e-01 4.239046871662139893e-01 -1.964012160897254944e-02 2.832667529582977295e-02 7.747073471546173096e-02 -4.729898273944854736e-02 1.310075819492340088e-01 -6.106318533420562744e-02 -1.142101436853408813e-01 -1.916261315345764160e-01 -6.037646904587745667e-02 -1.625882834196090698e-01 4.018728062510490417e-02 7.813165336847305298e-02 -1.692883223295211792e-01 -1.845367848873138428e-01 3.284368216991424561e-01 -1.750048436224460602e-02 -1.480647772550582886e-01 1.944954246282577515e-01 2.262087762355804443e-01 -3.465496376156806946e-02 9.722377359867095947e-02 3.288238048553466797e-01 3.572220355272293091e-02 -3.214673325419425964e-02 -2.915351688861846924e-01 -1.516166776418685913e-01
3.687731176614761353e-02 -4.627494215965270996e-01 4.981384426355361938e-02 -6.449068896472454071e-04 1.328751891851425171e-01 -8.354227244853973389e-02 1.661395281553268433e-01 -2.828011214733123779e-01 -9.647925384342670441e-03 1.773831695318222046e-01 -2.534176111221313477e-01 -2.622327581048011780e-02 9.713396430015563965e-03 -5.329843983054161072e-02 1.444267760962247849e-02 -5.272770673036575317e-02 -8.817590773105621338e-02 -1.530335396528244019e-01 -2.780174836516380310e-03 -1.246195435523986816e-01 5.957611650228500366e-02 -7.125598937273025513e-02 -3.942576050758361816e-01 2.047552168369293213e-01 1.185051500797271729e-01 -1.230381801724433899e-01 -1.967918723821640015e-01 -2.995714247226715088e-01 2.196686118841171265e-01 -7.293495535850524902e-02 -7.807762175798416138e-02 -2.781600058078765869e-01
-2.695277333259582520e-01 -1.664966642856597900e-01 3.098291754722595215e-01 1.421475410461425781e-01 3.960390016436576843e-02 2.378823161125183105e-01 5.905009806156158447e-02 5.455192178487777710e-02 -1.384844183921813965e-01 -1.497364509850740433e-02 -1.212489791214466095e-02 1.070294380187988281e-01 2.817871570587158203e-01 -2.189507931470870972e-01 1.545485705137252808e-01 -2.400571107864379883e-01 9.508400410413742065e-02 -1.301808655261993408e-02 -1.992826759815216064e-01 2.808459475636482239e-02 9.160908311605453491e-02 1.740489006042480469e-01 -1.920842677354812622e-01 1.050424296408891678e-02 1.971046477556228638e-01 -1.417389959096908569e-01 2.051194608211517334e-01 -1.273804344236850739e-02 3.535592854022979736e-01 2.484049201011657715e-01 6.064835935831069946e-02 -2.489681839942932129e-01
1.544976979494094849e-01 -7.840771228075027466e-02 1.475077718496322632e-01 1.980499774217605591e-01 3.368856608867645264e-01 -9.268490225076675415e-02 -3.664564490318298340e-01 -1.667644083499908447e-01 -5.284434929490089417e-02 4.077536985278129578e-02 -1.252383738756179810e-01 -6.102070584893226624e-02 2.503800392150878906e-01 -2.048470526933670044e-01 5.503759905695915222e-02 -1.127046048641204834e-01 3.486454784870147705e-01 -9.250205755233764648e-02 -2.313189953565597534e-01 -7.329087704420089722e-02 1.118132099509239197e-01 -1.835815235972404480e-02 -1.647154390811920166e-01 3.004561066627502441e-01 1.184762343764305115e-01 -3.078317940235137939e-01 -8.620281517505645752e-02 -2.476324886083602905e-02 1.517202854156494141e-01 -5.764872208237648010e-02 3.291796520352363586e-02 -1.306456625461578369e-01
6.761788856238126755e-03 -1.695317775011062622e-01 1.012880578637123108e-01 -2.266772836446762085e-02 -2.873063385486602783e-01 1.196960806846618652e-01 -1.493043005466461182e-01 8.916568756103515625e-02 2.594389915466308594e-01 -8.986908942461013794e-02 -4.877626523375511169e-02 -3.996284008026123047e-01 3.320902585983276367e-01 4.341022111475467682e-03 -1.691985130310058594e-01 -1.220774427056312561e-01 1.098227277398109436e-01 -9.304508566856384277e-02 -2.056343257427215576e-01 -4.039823263883590698e-02 2.375712543725967407e-01 9.947633743286132812e-02 -2.218071520328521729e-01 1.360421925783157349e-01 2.600058317184448242e-01 1.358022987842559814e-01 7.295253127813339233e-02 7.263846695423126221e-02 2.819546163082122803e-01 7.647728174924850464e-02 -8.225677907466888428e-02 -2.336458265781402588e-01
-3.933172300457954407e-02 -1.444621831178665161e-01 6.897148489952087402e-02 7.562784943729639053e-03 -1.034598425030708313e-01 1.844983249902725220e-01 -7.312647067010402679e-03 -1.581479758024215698e-01 1.777752339839935303e-01 -9.865372627973556519e-02 1.016158461570739746e-01 -3.728398382663726807e-01 2.753315567970275879e-01 3.396014869213104248e-02 -1.569845825433731079e-01 -2.463951110839843750e-01 1.965935155749320984e-02 -2.555412054061889648e-01 -2.486812621355056763e-01 -1.161586493253707886e-01 7.616417948156595230e-03 1.418203115463256836e-01 -2.417615801095962524e-01 9.150799363851547241e-02 3.640984892845153809e-01 -4.209211468696594238e-02 -1.807691156864166260e-02 -7.927822880446910858e-03 3.738668262958526611e-01 1.750311702489852905e-01 -8.298833668231964111e-02 -9.964767843484878540e-02
2.006396502256393433e-01 -2.475428581237792969e-01 6.882756203413009644e-02 1.104813963174819946e-01 -3.744942694902420044e-02 8.426966518163681030e-02 -2.679739594459533691e-01 -2.007758170366287231e-01 1.489813625812530518e-01 -2.207371592521667480e-01 4.655429348349571228e-02 -3.512363880872726440e-02 7.199522852897644043e-02 -3.557732328772544861e-02 -3.416898250579833984e-01 -2.288996428251266479e-01 3.060925602912902832e-01 -3.817896917462348938e-02 2.178988903760910034e-01 -1.677987128496170044e-01 2.579662203788757324e-01 6.693448871374130249e-02 1.488518565893173218e-01 2.844439148902893066e-01 -2.153482139110565186e-01 6.875813007354736328e-02 -1.108347773551940918e-01 9.991242736577987671e-02 1.804528534412384033e-01 2.030752897262573242e-01 -6.954476982355117798e-02 1.187159419059753418e-01
2.517391145229339600e-01 -7.660732418298721313e-02 1.151249855756759644e-01 1.926814764738082886e-02 -1.322496980428695679e-01 1.839478164911270142e-01 -7.227695733308792114e-02 -3.649342060089111328e-01 -5.581657215952873230e-02 -1.501921750605106354e-02 1.413142960518598557e-02 -4.308757930994033813e-02 1.279672421514987946e-02 -1.351206302642822266e-01 -4.599254205822944641e-02 -1.746505685150623322e-02 9.337988495826721191e-02 -2.911238372325897217e-01 -1.084522157907485962e-01 -3.052071928977966309e-01 2.299329340457916260e-01 2.330707311630249023e-01 -1.611196696758270264e-01 -4.613671451807022095e-02 2.220676243305206299e-01 -1.229900643229484558e-01 1.559490617364645004e-02 1.048463135957717896e-01 5.108647346496582031e-01 1.384732127189636230e-01 1.074859052896499634e-01 -1.068766042590141296e-02
1.282341927289962769e-01 -3.035838007926940918e-01 1.149403899908065796e-01 3.503777831792831421e-02 2.600980401039123535e-01 1.776037663221359253e-01 -3.359307348728179932e-01 -1.752289235591888428e-01 5.706964805722236633e-02 -1.446794569492340088e-01 7.539792358875274658e-02 1.075742095708847046e-01 1.555695980787277222e-01 -1.246123854070901871e-02 1.819897592067718506e-01 -8.597086369991302490e-02 -1.331084687262773514e-02 -3.444880619645118713e-02 1.692503094673156738e-01 6.105027720332145691e-02 -4.539198428392410278e-02 -2.028630822896957397e-01 -4.701082408428192139e-02 3.421535491943359375e-01 -2.606406211853027344e-01 -1.674717813730239868e-01 -1.321587264537811279e-01 -2.949040532112121582e-01 2.536241412162780762e-01 2.159456163644790649e-01 6.846044212579727173e-02 -1.249073222279548645e-01
-4.303849861025810242e-02 -2.603819072246551514e-01 -5.764876306056976318e-02 -2.193692028522491455e-01 1.266715526580810547e-01 3.720853030681610107e-01 -9.636978060007095337e-02 -2.813816070556640625e-01 4.672300070524215698e-02 -1.699111014604568481e-01 4.506204649806022644e-02 1.093283519148826599e-01 -2.079604417085647583e-01 -1.474123597145080566e-01 -1.353099644184112549e-01 -2.245484441518783569e-01 1.775273382663726807e-01 -4.872835278511047363e-01 -8.282130211591720581e-02 1.053390204906463623e-01 1.148705407977104187e-01 -6.037485226988792419e-02 -6.615665555000305176e-02 1.252960711717605591e-01 -8.782370388507843018e-02 1.736034005880355835e-01 -6.482376903295516968e-02 5.634828656911849976e-02 7.235083729028701782e-02 2.770313918590545654e-01 -5.672250408679246902e-03 -7.827751338481903076e-02
1.337291598320007324e-01 -4.259254783391952515e-02 1.336622238159179688e-01 1.324532274156808853e-02 -7.361293584108352661e-02 3.476752340793609619e-01 -2.967683374881744385e-01 -7.117087393999099731e-02 2.084176242351531982e-01 6.667083501815795898e-02 -1.939381361007690430e-01 -1.912714168429374695e-02 1.159438565373420715e-01 -2.096171677112579346e-01 1.437318772077560425e-01 -1.424181014299392700e-01 4.114783704280853271e-01 -2.791873812675476074e-01 -2.896994948387145996e-01 6.582095474004745483e-02 2.843977808952331543e-01 -1.107741370797157288e-01 1.925427019596099854e-01 1.661523990333080292e-02 -6.614229083061218262e-02 -2.543126419186592102e-02 -8.026885986328125000e-02 5.977097898721694946e-02 1.886570602655410767e-01 1.575829088687896729e-01 9.953998029232025146e-02 8.516777306795120239e-02
1.302303522825241089e-01 -5.570535361766815186e-02 1.952331364154815674e-01 2.970482409000396729e-01 1.388332992792129517e-01 1.738918721675872803e-01 -2.279873639345169067e-01 -6.344527751207351685e-02 -1.269854605197906494e-01 -2.060310691595077515e-01 3.297764807939529419e-03 -8.365207910537719727e-02 1.185628622770309448e-01 -4.027571678161621094e-01 4.620920494198799133e-02 -2.499305270612239838e-02 1.690541505813598633e-01 -2.317147254943847656e-01 1.459195911884307861e-01 -4.326508343219757080e-01 1.839843839406967163e-01 -3.493463620543479919e-02 -2.063845098018646240e-01 1.812242418527603149e-01 7.462295889854431152e-02 -1.344466805458068848e-01 -1.768617331981658936e-01 -4.687334224581718445e-02 -3.523238003253936768e-02 1.454644948244094849e-01 1.039116233587265015e-01 -1.089740842580795288e-01
5.746421217918395996e-02 -1.682842075824737549e-01 1.193137168884277344e-01 -1.303643733263015747e-01 -1.958256214857101440e-01 2.744650542736053467e-01 4.001951217651367188e-02 1.606424003839492798e-01 1.420203894376754761e-01 2.053302153944969177e-02 1.269448399543762207e-01 -1.229026392102241516e-01 -1.579913310706615448e-02 -1.773784495890140533e-02 9.483223408460617065e-02 -1.619833409786224365e-01 8.271230757236480713e-02 -1.623850166797637939e-01 -1.493754386901855469e-01 -2.175161242485046387e-01 3.128630667924880981e-02 1.740971803665161133e-01 -2.672621905803680420e-01 1.434142291545867920e-01 -1.975607313215732574e-02 -2.286418899893760681e-02 1.092816367745399475e-01 -4.167758822441101074e-01 1.408333778381347656e-01 4.036628454923629761e-02 -2.991833686828613281e-01 -4.298840165138244629e-01
-1.899317093193531036e-02 -1.295136213302612305e-01 1.069588810205459595e-01 2.311375737190246582e-02 -1.626055985689163208e-01 1.527908742427825928e-01 2.174034155905246735e-02 -1.146376878023147583e-01 -2.695600688457489014e-01 -1.317350417375564575e-01 7.218684256076812744e-02 4.208303242921829224e-02 4.082542657852172852e-01 -2.033892273902893066e-01 1.613777130842208862e-01 -2.688125334680080414e-02 7.965571433305740356e-02 -1.092358082532882690e-01 -5.693121254444122314e-02 -6.369049102067947388e-02 2.255732566118240356e-01 1.172552183270454407e-01 -1.686343997716903687e-01 1.880252063274383545e-01 1.668221503496170044e-01 -8.075723797082901001e-02 -4.070730134844779968e-02 1.870656609535217285e-01 3.686453402042388916e-01 2.629661262035369873e-01 -3.343363404273986816e-01 -1.840017735958099365e-01
-3.751613572239875793e-02 -2.368159443140029907e-01 3.542679548263549805e-01 9.583073109388351440e-02 5.425125826150178909e-03 5.553029179573059082e-01 2.435826137661933899e-02 2.263144403696060181e-02 1.663896739482879639e-01 -3.142742514610290527e-01 -2.553008794784545898e-01 -2.677786350250244141e-01 5.462833493947982788e-02 -3.300211206078529358e-02 -6.122852861881256104e-02 -1.242218166589736938e-01 1.679268777370452881e-01 -2.067868597805500031e-02 -1.728577315807342529e-01 2.662158943712711334e-02 1.472184360027313232e-01 -1.232271343469619751e-01 -2.215858995914459229e-01 1.004379391670227051e-01 1.689723283052444458e-01 -3.318467363715171814e-02 6.839224696159362793e-02 5.497614294290542603e-02 -1.242971867322921753e-01 4.843168426305055618e-03 2.888291142880916595e-02 5.302961915731430054e-02
3.856354951858520508e-02 -2.169284373521804810e-01 -1.796577684581279755e-02 1.039670929312705994e-01 1.777083724737167358e-01 2.122385054826736450e-01 -2.388560771942138672e-01 -6.396593898534774780e-02 -1.442331671714782715e-01 -2.189624309539794922e-01 8.698638528585433960e-02 -2.799862436950206757e-02 -1.940241307020187378e-01 -4.484697803854942322e-02 3.972265496850013733e-02 -5.739573389291763306e-02 2.354597747325897217e-01 -2.352639585733413696e-01 4.053374007344245911e-02 8.482092618942260742e-02 3.663643300533294678e-01 3.720091283321380615e-02 -1.863638460636138916e-01 3.362288177013397217e-01 -2.802024967968463898e-02 -1.645137667655944824e-01 5.203266069293022156e-02 -4.001502394676208496e-01 1.864856630563735962e-01 4.409871250391006470e-02 1.982591748237609863e-01 -1.058526188135147095e-01
-8.031044900417327881e-02 -2.244361191987991333e-01 -3.446779549121856689e-01 -9.959325194358825684e-03 -1.528181135654449463e-01 2.180983573198318481e-01 -7.702445238828659058e-02 -6.868659052997827530e-03 1.346182823181152344e-01 5.628177523612976074e-02 -9.532237052917480469e-02 3.457821160554885864e-02 4.479741677641868591e-02 -1.164345815777778625e-01 4.890446364879608154e-02 -3.747852444648742676e-01 1.065636351704597473e-01 -2.623897492885589600e-01 -1.254595518112182617e-01 -4.407198727130889893e-01 1.830290257930755615e-01 -1.747480481863021851e-01 -1.597679108381271362e-01 2.376675456762313843e-01 2.149914801120758057e-01 -4.092736169695854187e-02 -6.890395283699035645e-02 3.587906435132026672e-02 1.646368019282817841e-02 -6.804948300123214722e-02 -2.489164322614669800e-01 1.913623325526714325e-02
2.478674352169036865e-01 -4.300450384616851807e-01 8.148141950368881226e-02 5.672457069158554077e-02 9.467585384845733643e-02 2.258804142475128174e-01 -9.414044022560119629e-02 1.393984109163284302e-01 1.196889486163854599e-02 -4.332068841904401779e-03 -2.197662591934204102e-01 -4.603732749819755554e-02 2.858624979853630066e-02 1.035728082060813904e-01 1.422672569751739502e-01 -2.059832215309143066e-02 2.444479912519454956e-01 -1.231842488050460815e-01 1.845307946205139160e-01 4.584484547376632690e-02 3.096360564231872559e-01 2.363728284835815430e-01 -1.602789461612701416e-01 1.937887966632843018e-01 7.576693594455718994e-02 -2.392784655094146729e-01 1.447649598121643066e-01 -2.098296582698822021e-01 1.905432194471359253e-01 1.482402086257934570e-01 2.442834824323654175e-01 2.626534178853034973e-02
2.355214357376098633e-01 -3.190699815750122070e-01 9.062248468399047852e-02 -1.376836448907852173e-01 1.071993559598922729e-01 6.218447089195251465e-01 -2.245545387268066406e-02 1.073177065700292587e-02 4.372610896825790405e-02 -2.480298131704330444e-01 5.125587061047554016e-02 -2.032737061381340027e-02 1.875715851783752441e-01 2.852162113413214684e-03 3.018203191459178925e-02 -9.971647709608078003e-02 -5.138015374541282654e-02 -4.008515924215316772e-02 -8.032635669223964214e-04 2.218235582113265991e-01 2.646366357803344727e-01 9.368140250444412231e-02 -1.139584705233573914e-01 -6.690374761819839478e-02 3.145854920148849487e-03 1.680098026990890503e-01 -1.021213531494140625e-01 1.955201327800750732e-01 7.819861918687820435e-02 2.639817893505096436e-01 3.608368337154388428e-02 2.267687767744064331e-02
-1.755843162536621094e-01 -1.699244976043701172e-01 -9.873663634061813354e-02 -1.405763030052185059e-01 -1.992232352495193481e-01 2.477747350931167603e-01 -1.089042052626609802e-01 -1.348229795694351196e-01 1.539135444909334183e-02 1.816921867430210114e-02 -1.851974576711654663e-01 -1.038592755794525146e-01 1.430246680974960327e-01 1.599687710404396057e-02 -2.287449315190315247e-02 1.438539773225784302e-01 2.688256800174713135e-01 -4.976066201925277710e-02 3.817188739776611328e-02 6.329488009214401245e-02 2.603638470172882080e-01 2.515375912189483643e-01 -7.871685177087783813e-02 1.114364266395568848e-01 1.258346289396286011e-01 -1.353972554206848145e-01 -1.172531843185424805e-01 1.785905361175537109e-01 2.621616125106811523e-01 3.235653638839721680e-01 -3.190050423145294189e-01 -3.274226486682891846e-01
2.639290988445281982e-01 -1.941580623388290405e-01 -5.371014773845672607e-02 7.532910257577896118e-02 3.002663254737854004e-01 3.557866215705871582e-01 -1.352241169661283493e-02 7.674913108348846436e-02 -5.569243221543729305e-04 -8.077983511611819267e-04 -3.688061535358428955e-01 1.893020719289779663e-01 -8.396951854228973389e-02 7.429273426532745361e-02 8.883594721555709839e-02 -1.734836250543594360e-01 -7.901277393102645874e-03 -3.726711496710777283e-02 2.444960623979568481e-01 8.020760864019393921e-02 2.645457386970520020e-01 1.469569951295852661e-01 -2.012654095888137817e-01 2.680036723613739014e-01 2.826292440295219421e-02 5.643334239721298218e-02 -1.220135390758514404e-01 -1.209145039319992065e-01 2.792553603649139404e-01 1.952887624502182007e-01 1.192939653992652893e-01 -5.860110744833946228e-02
5.707115679979324341e-02 -4.725739955902099609e-01 -1.330796033143997192e-01 -1.367385834455490112e-01 -2.474560290575027466e-01 2.536547780036926270e-01 9.908872097730636597e-02 6.648880988359451294e-02 -9.528096020221710205e-02 -3.493146598339080811e-01 -7.176516950130462646e-02 -1.820447668433189392e-02 2.254702150821685791e-01 -1.815389245748519897e-01 1.586723178625106812e-01 -4.914775863289833069e-02 5.015099793672561646e-02 2.216273918747901917e-02 -1.266976445913314819e-01 -2.049787044525146484e-01 3.398682177066802979e-02 9.093088656663894653e-02 5.136910825967788696e-03 1.750228852033615112e-01 -2.470913343131542206e-02 1.073873639106750488e-01 -2.129577994346618652e-01 -8.955681324005126953e-02 2.168561071157455444e-01 1.978833079338073730e-01 1.325884908437728882e-01 -2.806994318962097168e-01
-1.154582649469375610e-01 -3.955576121807098389e-01 -4.257181286811828613e-02 1.404731422662734985e-01 1.547144651412963867e-01 -3.638999909162521362e-02 -7.700305432081222534e-03 -1.736731082201004028e-01 -2.864398062229156494e-01 -1.109886243939399719e-01 -1.041530445218086243e-01 1.135177314281463623e-01 1.317077428102493286e-01 -1.305965483188629150e-01 -6.207641214132308960e-02 -1.233248859643936157e-01 -2.181302458047866821e-01 9.447776712477207184e-03 2.039922401309013367e-02 -6.185759231448173523e-02 4.675149023532867432e-01 -5.046902596950531006e-02 -3.548214137554168701e-01 2.010431289672851562e-01 -3.895173594355583191e-02 -1.161633953452110291e-01 -5.016528815031051636e-02 1.757813692092895508e-01 2.676126062870025635e-01 -1.062862053513526917e-01 -6.180722638964653015e-02 -8.428686857223510742e-02
1.517426781356334686e-02 -3.189382255077362061e-01 -2.026016861200332642e-01 2.006664425134658813e-01 1.333590298891067505e-01 -1.824817620217800140e-02 3.659665286540985107e-01 -1.438306421041488647e-01 -2.720082737505435944e-02 -1.366558521986007690e-01 -2.616511285305023193e-01 -7.969938218593597412e-02 1.337023917585611343e-02 -6.126591563224792480e-02 1.523195952177047729e-01 -5.394355207681655884e-02 1.640718579292297363e-01 -1.100200489163398743e-01 -6.716176867485046387e-02 -2.491148747503757477e-02 3.299937248229980469e-01 -1.784407645463943481e-01 -2.837079763412475586e-01 1.573994159698486328e-01 5.713721737265586853e-02 -4.177491739392280579e-02 1.207249984145164490e-01 -1.449539065361022949e-01 2.915559411048889160e-01 -1.505566090345382690e-01 -2.602930963039398193e-01 -1.163975000381469727e-01
1.380181461572647095e-01 -3.007618784904479980e-01 7.801701128482818604e-02 2.881090939044952393e-01 5.470281094312667847e-02 1.628098040819168091e-01 -1.884030550718307495e-01 -1.358884274959564209e-01 -1.189051643013954163e-01 -1.841711439192295074e-02 1.312669366598129272e-01 -1.905213296413421631e-01 1.332221478223800659e-01 1.499640196561813354e-01 -1.998469680547714233e-01 -2.420966625213623047e-01 -8.270633220672607422e-02 -3.357967138290405273e-01 -2.038252055644989014e-01 -4.048234596848487854e-02 7.830300182104110718e-02 -8.452527690678834915e-04 -3.047348856925964355e-01 2.237042337656021118e-01 1.518526822328567505e-01 -1.117312465794384480e-03 -1.899139434099197388e-01 9.105489403009414673e-02 2.060438096523284912e-01 1.538462787866592407e-01 2.541936337947845459e-01 -3.415481373667716980e-02
1.255043894052505493e-01 -4.764611423015594482e-01 -1.641543209552764893e-01 -4.828741401433944702e-02 2.068856358528137207e-01 7.779606431722640991e-02 4.602802172303199768e-02 -5.697819963097572327e-02 -3.916709870100021362e-02 -1.234182436019182205e-02 -3.058288097381591797e-01 -2.389684915542602539e-01 -1.312534906901419163e-03 -1.098226308822631836e-01 4.430812597274780273e-02 -8.827290683984756470e-02 -8.272614330053329468e-02 -3.034744560718536377e-01 -1.579387485980987549e-01 -8.519546687602996826e-02 1.104101762175559998e-01 -3.360054492950439453e-01 -2.630470097064971924e-01 7.073248922824859619e-02 3.181204199790954590e-02 2.293477952480316162e-02 -2.711523473262786865e-01 -9.732351452112197876e-02 3.172345459461212158e-03 -9.888768941164016724e-02 7.873696088790893555e-02 -2.619969546794891357e-01
-8.808358758687973022e-02 -2.588890492916107178e-01 1.117293611168861389e-01 -3.592114895582199097e-02 2.078162133693695068e-01 2.427934668958187103e-03 2.847673892974853516e-01 -3.818231523036956787e-01 1.976744271814823151e-02 -6.938793510198593140e-02 -7.727646082639694214e-02 -2.375424653291702271e-02 5.437636375427246094e-01 1.250158399343490601e-01 -8.226007223129272461e-03 -1.672983020544052124e-01 9.162599593400955200e-02 -1.536266058683395386e-01 2.423287183046340942e-02 -3.700034867506474257e-04 4.342162609100341797e-01 -5.575646460056304932e-02 -1.313155144453048706e-01 6.341430544853210449e-02 7.975459843873977661e-02 8.500330895185470581e-02 3.109673596918582916e-02 7.636237889528274536e-02 1.256100088357925415e-01 2.458146400749683380e-02 6.510584149509668350e-03 -8.917957544326782227e-02
2.424770593643188477e-01 -3.329377174377441406e-01 1.664926260709762573e-01 -4.520072042942047119e-02 2.972241044044494629e-01 1.615946739912033081e-01 -1.230319067835807800e-01 3.405304253101348877e-02 1.995023153722286224e-02 8.910234272480010986e-02 -1.693447083234786987e-01 1.864893734455108643e-01 -6.255517248064279556e-03 4.312227666378021240e-02 1.486492305994033813e-01 -2.648663818836212158e-01 1.418310254812240601e-01 3.662130832672119141e-01 6.534590572118759155e-02 1.140907928347587585e-01 2.675346136093139648e-01 1.585376113653182983e-01 -9.199265390634536743e-02 1.522799283266067505e-01 1.605456136167049408e-02 -1.423338502645492554e-01 -1.312955468893051147e-01 -1.236988157033920288e-01 3.673636317253112793e-01 1.196967139840126038e-01 3.787068184465169907e-03 -4.087188839912414551e-02
3.313317894935607910e-01 -1.567050665616989136e-01 1.034103482961654663e-01 -2.468212544918060303e-01 1.355816572904586792e-01 3.915667533874511719e-01 -6.677147746086120605e-02 -2.642741203308105469e-01 5.232730135321617126e-02 -2.108197510242462158e-01 2.786796353757381439e-02 8.555465191602706909e-02 -6.037468090653419495e-02 -1.772645562887191772e-01 -5.160043388605117798e-02 -1.596030741930007935e-01 -8.432764559984207153e-02 -1.830630004405975342e-01 6.585551798343658447e-02 2.556824088096618652e-01 2.168758213520050049e-01 1.098131388425827026e-01 -3.094157278537750244e-01 3.989537060260772705e-02 1.422470062971115112e-01 7.420686632394790649e-02 -1.666267216205596924e-01 1.823709011077880859e-01 1.828195601701736450e-01 1.251680105924606323e-01 -5.124453455209732056e-02 -1.559529602527618408e-01
1.558395773172378540e-01 -3.662537932395935059e-01 1.728361696004867554e-01 -5.009042844176292419e-02 -2.176207751035690308e-01 1.331534534692764282e-01 2.679744362831115723e-02 -1.141544058918952942e-01 -1.219515204429626465e-01 -4.911842197179794312e-02 2.750019431114196777e-01 -1.245796754956245422e-01 1.269233077764511108e-01 -1.032918095588684082e-01 -1.713853627443313599e-01 1.559675438329577446e-03 5.583467334508895874e-02 -6.890396028757095337e-02 5.195523425936698914e-02 4.750937595963478088e-02 5.389378070831298828e-01 5.889538303017616272e-02 -5.489017814397811890e-02 9.167931228876113892e-02 2.604658603668212891e-01 -1.262210216373205185e-02 -1.225738525390625000e-01 6.020672246813774109e-02 -9.327556937932968140e-02 2.294829487800598145e-01 -2.337427586317062378e-01 -2.120282948017120361e-01
1.006166413426399231e-01 -1.501644998788833618e-01 1.737528741359710693e-01 -5.073950439691543579e-02 -2.381955683231353760e-01 1.072322204709053040e-01 -1.258711367845535278e-01 -3.838758915662765503e-02 1.368371844291687012e-01 7.406765967607498169e-02 4.761395230889320374e-02 2.798510529100894928e-02 2.520056962966918945e-01 -1.180845201015472412e-01 7.713885605335235596e-02 -5.302301049232482910e-02 1.942034512758255005e-01 2.095464318990707397e-01 1.497506350278854370e-01 -2.781699597835540771e-01 4.546568095684051514e-01 -5.124985799193382263e-02 -1.032962426543235779e-01 1.551805734634399414e-01 7.787221111357212067e-03 -1.555956006050109863e-01 -1.773063242435455322e-01 6.500378251075744629e-02 2.767337858676910400e-01 -2.201536856591701508e-02 -5.102799832820892334e-02 -4.128115475177764893e-01
-1.804561764001846313e-01 -1.159768179059028625e-01 2.665009796619415283e-01 -5.516529083251953125e-02 9.780876338481903076e-02 1.734036020934581757e-02 1.040119156241416931e-01 -8.840448409318923950e-02 -5.737815424799919128e-02 8.865284174680709839e-02 8.644356578588485718e-02 -3.010820038616657257e-02 2.749013006687164307e-01 -3.465790748596191406e-01 2.457888126373291016e-01 -2.173573076725006104e-01 3.196783661842346191e-01 -2.762826392427086830e-03 -1.682248264551162720e-01 -6.473030894994735718e-02 8.076120913028717041e-02 7.186614722013473511e-02 -2.201315462589263916e-01 8.063399046659469604e-02 1.339031010866165161e-01 -2.204253077507019043e-01 -3.388901799917221069e-02 -9.990512579679489136e-02 4.359663426876068115e-01 3.189510479569435120e-02 -2.374215424060821533e-01 -4.588075354695320129e-02
-4.434586316347122192e-02 -3.987376093864440918e-01 1.334640532732009888e-01 7.389982696622610092e-03 8.982180058956146240e-02 9.599097073078155518e-02 -1.334092915058135986e-01 -4.628071561455726624e-02 1.507535427808761597e-01 -2.315035611391067505e-01 -2.325217276811599731e-01 -4.266325533390045166e-01 -7.399075478315353394e-02 4.703046754002571106e-03 -4.425622522830963135e-02 -9.872874245047569275e-03 1.421045660972595215e-01 -2.693571522831916809e-02 -1.136400476098060608e-01 -1.252847760915756226e-01 2.136544138193130493e-01 1.210562139749526978e-01 -4.342738911509513855e-02 2.246439456939697266e-01 1.563644558191299438e-01 -2.064310163259506226e-01 -2.092179954051971436e-01 3.213577568531036377e-01 9.281667321920394897e-02 1.852680742740631104e-01 -1.910461783409118652e-01 -9.093696624040603638e-02
3.061944544315338135e-01 -2.662270069122314453e-01 4.117219522595405579e-02 -2.604571282863616943e-01 2.644161283969879150e-01 -9.835574775934219360e-02 -8.220507949590682983e-02 -5.231733620166778564e-02 -1.631497889757156372e-01 6.619649007916450500e-03 1.608479768037796021e-01 6.727843731641769409e-02 1.936338692903518677e-01 -1.437637805938720703e-01 -1.567751467227935791e-01 -1.746696829795837402e-01 3.883858323097229004e-01 -4.498959705233573914e-02 2.324399771168828011e-03 2.609592163935303688e-03 2.207808792591094971e-01 -1.258725970983505249e-01 -1.633663661777973175e-02 2.882692217826843262e-01 2.635276317596435547e-02 -2.374541014432907104e-01 -1.067732572555541992e-01 -2.208212465047836304e-01 1.878919154405593872e-01 2.042249292135238647e-01 -1.178743597120046616e-02 -1.058994084596633911e-01
-3.722073733806610107e-01 -1.314326673746109009e-01 9.555850923061370850e-02 -1.185071989893913269e-01 -6.233616918325424194e-02 2.275747209787368774e-01 6.275855749845504761e-02 -4.152555391192436218e-02 -6.087957695126533508e-02 -1.366956997662782669e-02 -1.735089421272277832e-01 1.480401158332824707e-01 1.016080603003501892e-01 -2.237254194915294647e-02 1.818519383668899536e-01 -1.503536850214004517e-01 3.057169020175933838e-01 -1.981115527451038361e-02 -7.621005922555923462e-02 -1.702982746064662933e-02 8.062022924423217773e-02 7.802967727184295654e-02 -1.860655695199966431e-01 1.424441784620285034e-01 1.791491657495498657e-01 -4.791382253170013428e-01 -7.535956799983978271e-02 1.417916268110275269e-01 1.994214355945587158e-01 8.351755887269973755e-02 -2.196577638387680054e-01 -2.955665886402130127e-01
1.350134164094924927e-01 -2.386215180158615112e-01 2.375111356377601624e-02 -6.676427274942398071e-02 -1.604386717081069946e-01 3.493777811527252197e-01 5.876033008098602295e-02 -2.939291000366210938e-01 1.540518105030059814e-01 7.117530796676874161e-03 1.946441680192947388e-01 8.142802119255065918e-02 3.450888693332672119e-01 7.226480543613433838e-02 4.663667827844619751e-02 -3.150530159473419189e-01 2.691692113876342773e-01 -8.380815386772155762e-02 3.539080033078789711e-03 8.186319470405578613e-02 -5.540902540087699890e-02 -6.113798543810844421e-02 -7.425151020288467407e-02 7.367685437202453613e-02 -2.855709195137023926e-01 -1.682793200016021729e-01 -3.530424460768699646e-02 -9.380310028791427612e-02 3.587104380130767822e-01 3.532314300537109375e-02 9.426310658454895020e-02 -1.595488041639328003e-01
-5.213933438062667847e-02 -9.670858085155487061e-02 -1.481354087591171265e-01 2.584926784038543701e-03 1.707719415426254272e-01 6.389519572257995605e-02 2.843911945819854736e-01 3.628578037023544312e-02 5.650787055492401123e-02 1.539627928286790848e-02 8.680782467126846313e-02 -2.661732956767082214e-02 4.757364466786384583e-02 -4.345005452632904053e-01 1.674028486013412476e-01 -1.526041477918624878e-01 1.407435089349746704e-01 7.470732927322387695e-02 8.810812979936599731e-02 -2.603778243064880371e-01 2.661441862583160400e-01 1.296629104763269424e-02 -3.529428318142890930e-02 2.801973819732666016e-01 -3.526912257075309753e-02 -2.855439484119415283e-02 -3.420029282569885254e-01 -4.471164941787719727e-02 2.902665436267852783e-01 3.696849942207336426e-01 1.136875618249177933e-02 -5.211196467280387878e-02
-4.334232304245233536e-03 -1.193010136485099792e-01 2.379135191440582275e-01 -2.172102332115173340e-01 -5.769035965204238892e-02 2.536480128765106201e-01 2.144976854324340820e-01 7.675046473741531372e-02 3.964715823531150818e-02 -1.794096529483795166e-01 -1.972068846225738525e-01 -1.585490703582763672e-01 -3.653918579220771790e-02 -5.302041769027709961e-02 1.278106719255447388e-01 -3.545657992362976074e-01 4.265881702303886414e-02 -2.052267938852310181e-01 6.305264681577682495e-02 -7.118558138608932495e-02 -5.810309574007987976e-02 -1.195967197418212891e-01 6.552738696336746216e-02 4.242235124111175537e-01 4.809975624084472656e-02 2.937612831592559814e-01 -3.674107417464256287e-02 1.294422056525945663e-02 3.576034605503082275e-01 1.358781903982162476e-01 -1.542054209858179092e-02 -1.636639982461929321e-01
8.532030880451202393e-02 -2.793814837932586670e-01 2.242271155118942261e-01 1.883890926837921143e-01 9.298802353441715240e-03 1.431990712881088257e-01 4.779533669352531433e-02 -3.164199739694595337e-02 -1.057452410459518433e-01 -1.989023089408874512e-01 1.712158694863319397e-02 -1.737488657236099243e-01 5.527803674340248108e-02 1.019550263881683350e-01 -2.068641483783721924e-01 -3.588902354240417480e-01 -6.955761462450027466e-02 -2.515999972820281982e-01 -2.772597670555114746e-01 -1.359726488590240479e-01 4.544552043080329895e-02 -2.154353708028793335e-01 -2.080960869789123535e-01 1.579064428806304932e-01 -2.776457369327545166e-02 6.485137343406677246e-02 -1.846854388713836670e-01 1.894058883190155029e-01 2.481587976217269897e-01 1.574606001377105713e-01 3.044404983520507812e-01 -6.715403497219085693e-02
1.960414201021194458e-01 -1.031607622280716896e-03 -8.479373902082443237e-02 2.291434258222579956e-02 8.719930052757263184e-02 -1.498230360448360443e-02 1.499170213937759399e-01 -1.043424159288406372e-01 -2.457034289836883545e-01 -2.629195749759674072e-01 -3.914737999439239502e-01 -1.078235879540443420e-01 -6.682693213224411011e-02 -7.340252399444580078e-02 1.586251407861709595e-01 -2.033781707286834717e-01 1.818077266216278076e-01 -2.293161451816558838e-01 -3.040225803852081299e-01 -9.383512288331985474e-02 3.600861728191375732e-01 2.492783777415752411e-02 1.237407028675079346e-01 3.100685775279998779e-01 1.416136026382446289e-01 3.254529088735580444e-03 -1.792174763977527618e-02 -2.185247838497161865e-02 2.853190600872039795e-01 -7.113911956548690796e-02 -7.695632427930831909e-02 -6.476242560893297195e-03
2.593886256217956543e-01 -1.894448399543762207e-01 5.037794709205627441e-01 1.483910530805587769e-01 1.972769051790237427e-01 3.049269318580627441e-01 4.588294401764869690e-02 -1.898882836103439331e-01 1.495188772678375244e-01 -2.325134128332138062e-01 -1.374064236879348755e-01 -2.352325469255447388e-01 -9.737057238817214966e-02 2.201780527830123901e-01 2.125873230397701263e-02 -1.181985735893249512e-01 3.262053802609443665e-02 -1.745605021715164185e-01 2.676145732402801514e-02 -3.549396619200706482e-02 2.430544942617416382e-01 -9.679158031940460205e-02 -1.997086107730865479e-01 5.673938617110252380e-02 1.668900400400161743e-01 -1.294823586940765381e-01 -2.492056787014007568e-02 -3.440007567405700684e-02 1.595429778099060059e-01 -5.416954401880502701e-03 9.544787555932998657e-02 4.316414520144462585e-02
1.235627848654985428e-02 -1.401005089282989502e-01 -1.646742075681686401e-01 6.282827258110046387e-02 -2.648704499006271362e-02 4.847599864006042480e-01 1.143078431487083435e-01 4.757628962397575378e-02 -1.923648715019226074e-01 -2.613238096237182617e-01 3.478601574897766113e-02 -2.730112522840499878e-02 -5.851199105381965637e-02 -3.071878254413604736e-01 -1.694057285785675049e-01 -2.051552236080169678e-01 -8.674823492765426636e-02 -9.785060584545135498e-02 -1.039670705795288086e-01 1.877918690443038940e-01 2.403273433446884155e-01 2.300058305263519287e-01 -2.567998319864273071e-02 7.548347115516662598e-03 -3.812212124466896057e-02 -9.330657869577407837e-02 1.339298393577337265e-02 1.425158381462097168e-01 2.205259650945663452e-01 1.111585125327110291e-01 -1.536816358566284180e-01 -3.640041053295135498e-01
-1.998253613710403442e-01 8.193094283342361450e-02 6.005624681711196899e-02 8.954428136348724365e-03 2.067920565605163574e-01 4.141391813755035400e-01 1.948355436325073242e-01 -5.421992018818855286e-02 -1.237164735794067383e-01 -1.441801786422729492e-01 2.599262073636054993e-02 1.394144073128700256e-02 7.054912298917770386e-02 -1.831969171762466431e-01 7.697522640228271484e-02 -2.367093861103057861e-01 2.435795366764068604e-01 1.009791269898414612e-01 -2.469372600317001343e-01 1.286943559534847736e-03 2.158897817134857178e-01 2.212702780961990356e-01 -1.523726135492324829e-01 -7.825494557619094849e-02 3.875260008499026299e-03 -1.740165352821350098e-01 5.597988888621330261e-02 -1.643944084644317627e-01 3.190821707248687744e-01 1.528816074132919312e-01 -3.404100239276885986e-01 9.899278171360492706e-03
2.843315713107585907e-02 -1.243304610252380371e-01 2.177552878856658936e-01 1.829092949628829956e-02 -1.150750443339347839e-01 1.908624768257141113e-01 1.440668404102325439e-01 5.133100971579551697e-02 1.695251651108264923e-02 -7.439074665307998657e-02 -1.912408322095870972e-01 -2.515187859535217285e-01 4.918968304991722107e-02 -1.739466190338134766e-01 5.861713364720344543e-02 -4.640424549579620361e-01 1.262699514627456665e-01 -2.936672568321228027e-01 1.097787022590637207e-01 2.273223996162414551e-01 5.751955881714820862e-02 -4.644075036048889160e-02 1.989447772502899170e-01 3.269490599632263184e-01 -6.853831931948661804e-03 1.516297459602355957e-01 -4.248893260955810547e-02 1.406485438346862793e-01 2.845783829689025879e-01 1.021684147417545319e-02 -7.701930403709411621e-02 -2.373138517141342163e-01
-4.571365937590599060e-02 -1.110711619257926941e-01 -1.028420287184417248e-03 -4.887511581182479858e-02 -2.832670509815216064e-01 1.955547332763671875e-01 5.374899879097938538e-02 -2.262021303176879883e-01 1.633955687284469604e-01 7.794870436191558838e-02 -1.263658404350280762e-01 3.537041321396827698e-02 8.497779071331024170e-02 -1.868777722120285034e-01 -9.613395482301712036e-02 9.177865833044052124e-02 1.610974669456481934e-01 -5.142992362380027771e-03 1.485483646392822266e-01 1.889573410153388977e-02 8.195560425519943237e-02 6.133823841810226440e-02 -1.522095352411270142e-01 1.075998917222023010e-01 2.711085081100463867e-01 -2.844570875167846680e-01 -1.362788826227188110e-01 4.297299683094024658e-02 4.997344017028808594e-01 2.254724800586700439e-01 -6.633964926004409790e-02 -3.569422960281372070e-01
-8.141680620610713959e-03 -3.888436257839202881e-01 1.812029927968978882e-01 7.917731255292892456e-02 6.818145513534545898e-02 2.518000304698944092e-01 1.294980943202972412e-01 -2.549247071146965027e-02 1.690655499696731567e-01 6.205507554113864899e-03 -4.400287568569183350e-01 -1.526419520378112793e-01 -1.459016352891921997e-01 -2.380612194538116455e-01 -6.355835497379302979e-02 -7.753957062959671021e-02 -1.623246967792510986e-01 -2.022470980882644653e-01 -1.558421105146408081e-01 -2.542167901992797852e-01 2.730566859245300293e-01 -3.833276778459548950e-02 -1.741430312395095825e-01 5.070773884654045105e-02 4.179095849394798279e-02 1.708933711051940918e-01 -4.885460063815116882e-02 9.949512034654617310e-02 2.053918391466140747e-01 1.019156351685523987e-01 -1.419236510992050171e-01 -9.775303304195404053e-02
3.209046646952629089e-02 1.718243397772312164e-02 1.504363417625427246e-01 1.029321700334548950e-01 6.928154826164245605e-02 4.605635628104209900e-02 -3.624429106712341309e-01 -5.678925290703773499e-02 -4.623764008283615112e-02 -8.786894381046295166e-02 -1.610248386859893799e-01 -2.826743125915527344e-01 3.141261041164398193e-01 -1.174307391047477722e-01 -8.929399400949478149e-02 -7.747217267751693726e-02 1.732663214206695557e-01 -2.650893032550811768e-01 -6.851579248905181885e-02 -2.474342733621597290e-01 1.539814472198486328e-01 3.824562206864356995e-02 3.722175210714340210e-02 4.820542335510253906e-01 6.586442142724990845e-02 -1.364730149507522583e-01 -1.620246767997741699e-01 -8.276516944169998169e-02 1.468154489994049072e-01 2.451001703739166260e-01 9.046722948551177979e-02 1.038279309868812561e-01
2.254094034433364868e-01 -3.679831624031066895e-01 9.175524115562438965e-02 1.192681714892387390e-01 2.826541960239410400e-01 2.467222660779953003e-01 -7.658702135086059570e-02 3.301823884248733521e-02 -9.569486975669860840e-02 -1.665136367082595825e-01 -2.064618915319442749e-01 -3.589714318513870239e-02 5.657139793038368225e-02 7.279682904481887817e-02 1.083481684327125549e-01 8.920898288488388062e-02 1.098857372999191284e-01 -1.808395050466060638e-02 2.534505724906921387e-01 7.710456848144531250e-02 3.966417014598846436e-01 6.353523582220077515e-02 -2.401679456233978271e-01 1.714408546686172485e-01 -3.741776943206787109e-02 -3.663541749119758606e-02 6.768272817134857178e-02 -2.180784642696380615e-01 2.434356212615966797e-01 2.289667874574661255e-01 1.795849800109863281e-01 6.767842173576354980e-02
1.291632652282714844e-01 -1.450471729040145874e-01 3.847186863422393799e-01 2.644593082368373871e-02 1.758586168289184570e-01 3.349358141422271729e-01 1.158895716071128845e-01 -1.168646216392517090e-01 2.904398739337921143e-01 -3.924316763877868652e-01 -1.580037772655487061e-01 -7.350853830575942993e-02 1.009993162006139755e-02 -2.529739588499069214e-02 -1.712462306022644043e-01 -1.312432289123535156e-01 1.819415092468261719e-01 -8.019125461578369141e-02 -9.009836614131927490e-02 -1.003100275993347168e-01 6.605293601751327515e-02 -9.045329689979553223e-02 -3.392826020717620850e-01 1.537111997604370117e-01 2.155602425336837769e-01 -1.625943928956985474e-01 9.194250404834747314e-02 -6.721723079681396484e-02 -1.508540380746126175e-02 5.136698111891746521e-02 3.799584507942199707e-02 -1.678488850593566895e-01
6.159337982535362244e-02 -2.388004362583160400e-01 -3.164469301700592041e-01 3.177182376384735107e-01 8.426914364099502563e-02 3.376645147800445557e-01 3.424319252371788025e-02 -7.618239521980285645e-02 8.829547464847564697e-02 2.398271858692169189e-02 9.945415705442428589e-02 -1.305327471345663071e-02 1.583673059940338135e-01 2.117905393242835999e-02 -1.286323219537734985e-01 -1.931616812944412231e-01 3.959017097949981689e-01 -2.903587520122528076e-01 -1.632963269948959351e-01 -2.577008306980133057e-01 2.288844585418701172e-01 6.905946880578994751e-02 -1.343992054462432861e-01 -6.924939900636672974e-02 1.111242026090621948e-01 1.250882819294929504e-02 1.349811907857656479e-02 -3.704370558261871338e-02 7.525502145290374756e-02 -1.587890982627868652e-01 -1.851320713758468628e-01 -1.372388154268264771e-01
1.344847530126571655e-01 -4.257966876029968262e-01 1.613503396511077881e-01 -2.468415163457393646e-02 1.332194656133651733e-01 2.814902961254119873e-01 -1.882831454277038574e-01 1.209931746125221252e-01 -8.142357319593429565e-02 -1.679724827408790588e-02 -1.595525890588760376e-01 -1.700087189674377441e-01 1.716858595609664917e-01 6.889713555574417114e-02 9.231168776750564575e-02 7.025290280580520630e-02 1.179625391960144043e-01 -1.998205333948135376e-01 1.440099328756332397e-01 3.413447644561529160e-03 2.855542600154876709e-01 2.967983782291412354e-01 -1.208819001913070679e-01 1.042803376913070679e-01 2.361655049026012421e-02 -9.581550210714340210e-02 1.562728881835937500e-01 -2.415005266666412354e-01 3.133599162101745605e-01 6.600433588027954102e-02 2.163393795490264893e-01 7.996725291013717651e-02
7.881195098161697388e-02 -1.168385669589042664e-01 -1.321278661489486694e-01 2.018541470170021057e-02 4.122363403439521790e-02 2.170473635196685791e-01 2.568570971488952637e-01 1.283525824546813965e-01 1.953360736370086670e-01 1.651666825637221336e-03 -2.177830040454864502e-01 -2.153772115707397461e-01 -1.449244171380996704e-01 -3.247432112693786621e-01 1.022650450468063354e-01 -2.241316288709640503e-01 6.752188503742218018e-02 -1.738117262721061707e-02 -1.879334896802902222e-01 -3.044106662273406982e-01 1.731936186552047729e-01 -2.813621163368225098e-01 -1.641972959041595459e-01 2.637225091457366943e-01 2.444837987422943115e-02 -2.073583006858825684e-01 -2.592245936393737793e-01 3.124983608722686768e-02 1.982918828725814819e-01 6.836483627557754517e-02 -1.244785115122795105e-01 -4.592110589146614075e-02
-1.669894903898239136e-01 -3.930947780609130859e-01 2.344972640275955200e-01 -1.370369493961334229e-01 -1.722857654094696045e-01 2.272705435752868652e-01 4.301110655069351196e-02 -8.930756896734237671e-02 1.541635096073150635e-01 -1.559370756149291992e-01 -2.947861850261688232e-01 -2.043744623661041260e-01 1.118687540292739868e-01 -1.886362135410308838e-01 1.374225877225399017e-02 -1.362461745738983154e-01 -1.670504361391067505e-01 -1.447192430496215820e-01 -1.621384173631668091e-01 -2.977147996425628662e-01 3.056535720825195312e-01 -1.496986299753189087e-01 -1.466410607099533081e-01 1.760495603084564209e-01 -4.921601340174674988e-02 -1.001818701624870300e-01 -1.262019872665405273e-01 -3.525783494114875793e-02 1.609494537115097046e-01 -1.200034022331237793e-01 -4.212839528918266296e-02 7.245735824108123779e-02
-7.810751348733901978e-02 -3.165940046310424805e-01 1.959852501749992371e-02 -6.788977235555648804e-02 -1.115031465888023376e-01 3.581592440605163574e-01 8.246869593858718872e-02 1.080708578228950500e-01 -2.459489926695823669e-02 -2.045725136995315552e-01 -6.385684013366699219e-02 -1.937275826930999756e-01 1.474419236183166504e-01 1.690562218427658081e-01 -4.224793985486030579e-02 2.436660826206207275e-01 9.853377193212509155e-02 -2.677531540393829346e-01 5.584178958088159561e-03 9.986033290624618530e-02 -7.564581464976072311e-03 9.584718942642211914e-02 -3.353471457958221436e-01 3.518955409526824951e-02 1.934952288866043091e-01 -2.713513374328613281e-01 -4.571831598877906799e-02 2.150424756109714508e-02 3.180186152458190918e-01 2.656143605709075928e-01 -1.309654265642166138e-01 -1.309037953615188599e-01
-2.875153720378875732e-02 -4.479746520519256592e-01 3.916434943675994873e-02 -6.656927615404129028e-02 2.273239791393280029e-01 2.855096161365509033e-01 1.463971287012100220e-01 -7.991595566272735596e-02 3.265230953693389893e-01 -7.789268344640731812e-02 -3.115224242210388184e-01 -2.478075772523880005e-01 -1.220524013042449951e-01 1.968036964535713196e-02 -4.041915293782949448e-03 2.954303054139018059e-03 -6.898137927055358887e-02 1.190124750137329102e-01 -5.748381093144416809e-02 -1.888322234153747559e-01 1.407743096351623535e-01 -1.485691815614700317e-01 -1.437241584062576294e-01 2.691786289215087891e-01 1.137777119874954224e-01 -2.000713720917701721e-02 -2.033204436302185059e-01 1.045898571610450745e-01 2.075130641460418701e-01 2.789492905139923096e-02 -1.912067383527755737e-01 -7.845807820558547974e-02
2.302429080009460449e-01 -5.834565497934818268e-03 2.166573703289031982e-01 -8.640261739492416382e-02 1.569039672613143921e-01 6.317396461963653564e-02 -1.394576132297515869e-01 -1.199224032461643219e-02 -2.159115858376026154e-02 1.690349541604518890e-02 -3.111995570361614227e-02 9.248313307762145996e-02 2.050633132457733154e-01 -1.395466178655624390e-01 2.533094212412834167e-02 -5.549687519669532776e-02 1.899930089712142944e-01 -1.526152156293392181e-02 1.231090649962425232e-01 -1.080313175916671753e-01 2.104942947626113892e-01 1.299642324447631836e-01 -4.791112244129180908e-02 3.027930855751037598e-01 -2.383200824260711670e-01 -2.898540198802947998e-01 -3.064527511596679688e-01 -5.275160819292068481e-02 2.866880297660827637e-01 1.667323410511016846e-01 1.734563112258911133e-01 -4.158219993114471436e-01
-2.521270215511322021e-01 -1.189292743802070618e-01 -2.367226593196392059e-02 1.461688727140426636e-01 -2.632325328886508942e-02 3.599084541201591492e-02 -1.737262010574340820e-01 1.215195283293724060e-01 -3.150276839733123779e-01 2.815060550346970558e-03 -1.284610033035278320e-01 -2.064993828535079956e-01 7.196615636348724365e-02 -1.097007021307945251e-01 -6.164588779211044312e-02 -1.905838027596473694e-02 6.170657929033041000e-03 -2.897350862622261047e-02 -2.550863325595855713e-01 -3.786357492208480835e-02 2.868264019489288330e-01 -2.171307355165481567e-01 -8.175904303789138794e-02 2.954689264297485352e-01 -1.155951172113418579e-01 -2.522669136524200439e-01 -1.274378504604101181e-02 -1.626891046762466431e-01 3.822888135910034180e-01 1.087282896041870117e-01 1.950403451919555664e-01 2.885041534900665283e-01
-9.817299991846084595e-02 -3.595152199268341064e-01 2.055788934230804443e-01 -1.145082265138626099e-01 -3.407934904098510742e-01 3.723568320274353027e-01 -8.827283978462219238e-02 -7.057190686464309692e-02 1.278500854969024658e-01 -1.512638032436370850e-01 -1.200221553444862366e-01 -3.521650135517120361e-01 3.948150202631950378e-02 -3.208506405353546143e-01 -1.094035133719444275e-01 -7.843795418739318848e-02 1.028775870800018311e-01 -6.557332817465066910e-03 -1.012429520487785339e-01 -1.612751558423042297e-02 1.729632914066314697e-01 -7.387354224920272827e-02 -8.127943426370620728e-02 -6.447798013687133789e-02 -4.425014182925224304e-02 -2.385442256927490234e-01 -1.551113277673721313e-01 3.593572974205017090e-02 1.967179328203201294e-01 -7.699287682771682739e-02 1.205186992883682251e-01 1.651031225919723511e-01
3.598441779613494873e-01 -1.808787286281585693e-01 -2.313647419214248657e-03 1.017900034785270691e-01 1.648232489824295044e-01 1.149951964616775513e-01 -3.696133792400360107e-01 -2.556676864624023438e-01 -1.009412109851837158e-01 -1.759132295846939087e-01 -1.073713973164558411e-01 -1.719896942377090454e-01 1.955178678035736084e-01 1.070055812597274780e-01 1.843933761119842529e-01 -1.244717091321945190e-01 2.242837399244308472e-01 -1.186223700642585754e-01 -3.517030775547027588e-01 -1.243300661444664001e-01 -6.958111375570297241e-02 -6.524000316858291626e-02 -8.469960838556289673e-02 2.292900681495666504e-01 9.761776030063629150e-02 8.994889445602893829e-03 -8.001416176557540894e-02 5.117308348417282104e-02 1.941776722669601440e-01 6.783724576234817505e-02 1.296095142606645823e-04 -2.652009129524230957e-01
-2.431041002273559570e-02 -4.324035942554473877e-01 -1.293808035552501678e-02 1.564641445875167847e-01 2.355887144804000854e-01 2.587777674198150635e-01 1.225306689739227295e-01 -1.207058727741241455e-01 1.630444377660751343e-01 -1.452014222741127014e-02 -4.145749807357788086e-01 -8.572705835103988647e-02 -7.747419178485870361e-02 -7.867086678743362427e-02 5.992049351334571838e-02 4.717130959033966064e-02 -4.714002460241317749e-02 1.030837893486022949e-01 -9.980640560388565063e-02 -2.035649120807647705e-01 1.160749346017837524e-01 -8.549584448337554932e-02 -2.886198759078979492e-01 2.758072018623352051e-01 2.147286683320999146e-01 -2.580699883401393890e-02 -2.545688152313232422e-01 8.360629528760910034e-02 1.451243907213211060e-01 2.291915006935596466e-02 -1.502331793308258057e-01 -6.771008670330047607e-02
-1.641962975263595581e-01 -2.691363692283630371e-01 1.650718599557876587e-01 2.280130237340927124e-01 -3.214820474386215210e-02 2.122727781534194946e-01 1.204897388815879822e-01 -1.226047426462173462e-01 -8.464141190052032471e-02 1.347116567194461823e-02 -8.103334158658981323e-02 -9.623064845800399780e-02 -1.649053581058979034e-02 8.174867182970046997e-02 6.725600361824035645e-02 -3.021072447299957275e-01 -5.957188457250595093e-02 -3.485668599605560303e-01 3.829387202858924866e-02 1.719971150159835815e-01 9.120120853185653687e-02 1.329483985900878906e-01 -3.404289484024047852e-01 2.649791836738586426e-01 -1.504588723182678223e-01 -9.809204190969467163e-02 -2.211587503552436829e-02 2.434888929128646851e-01 1.609395444393157959e-01 1.846751756966114044e-02 1.923018097877502441e-01 -3.104034662246704102e-01
-2.887002527713775635e-01 -1.062878500670194626e-02 3.506292998790740967e-01 -2.932050451636314392e-02 3.778000548481941223e-02 2.116766422986984253e-01 3.198418766260147095e-02 -9.009538590908050537e-02 4.910695366561412811e-03 1.290505826473236084e-01 -1.789176091551780701e-02 -8.695401996374130249e-02 3.336827456951141357e-01 -2.837185561656951904e-01 1.859874427318572998e-01 -2.448163926601409912e-01 3.810287714004516602e-01 -3.647008910775184631e-02 -7.006171345710754395e-02 -6.972279399633407593e-02 1.386976987123489380e-01 1.136751770973205566e-01 -1.074113920331001282e-01 1.159936040639877319e-01 1.016824766993522644e-01 -1.173563376069068909e-01 2.708962000906467438e-02 -8.678381890058517456e-02 2.941049337387084961e-01 4.441957175731658936e-02 -1.937428861856460571e-01 -2.337092161178588867e-01
3.821633383631706238e-02 -1.396470516920089722e-01 -3.503340482711791992e-02 -2.860283255577087402e-01 2.022127062082290649e-02 3.083133995532989502e-01 1.311758905649185181e-01 -1.675804406404495239e-01 -1.318145096302032471e-01 -3.937557339668273926e-02 4.552697390317916870e-02 3.749031946063041687e-02 1.491507738828659058e-01 -1.395748257637023926e-01 1.523835863918066025e-02 -3.698086440563201904e-01 -9.542430192232131958e-02 -2.286418825387954712e-01 -2.932694554328918457e-01 -3.637456148862838745e-02 3.007864058017730713e-01 7.022012770175933838e-02 3.796384856104850769e-02 2.286013662815093994e-01 -3.336028456687927246e-01 1.100175455212593079e-01 1.315717846155166626e-01 -1.856509894132614136e-01 1.737525314092636108e-01 2.014582790434360504e-02 9.054566919803619385e-02 -2.057622224092483521e-01
1.178261786699295044e-01 -3.692608773708343506e-01 5.215277150273323059e-02 9.333053976297378540e-02 -1.257670819759368896e-01 1.678825169801712036e-01 -5.226450785994529724e-02 1.295785903930664062e-01 -1.113191694021224976e-01 4.818394407629966736e-02 -1.089975237846374512e-01 -2.112308442592620850e-01 2.854786515235900879e-01 -8.393581956624984741e-02 -1.291460096836090088e-01 -5.026721358299255371e-01 3.439132273197174072e-01 -1.418830752372741699e-01 -1.032787561416625977e-01 -9.325388073921203613e-02 -1.385644823312759399e-01 -1.842505931854248047e-01 1.416762452572584152e-02 2.613100409507751465e-01 -1.361894235014915466e-02 1.898875236511230469e-01 -4.956609383225440979e-02 2.267486788332462311e-02 1.232111006975173950e-01 -5.417431145906448364e-02 -2.546462044119834900e-02 -9.118736535310745239e-02
1.618203669786453247e-01 -1.318714469671249390e-01 2.986551225185394287e-01 4.778490588068962097e-02 3.324119448661804199e-01 7.996621727943420410e-02 -6.890801340341567993e-02 8.273154497146606445e-03 -7.171664386987686157e-02 -8.724249899387359619e-02 -1.411230266094207764e-01 1.178680211305618286e-01 1.066185459494590759e-01 -3.441335558891296387e-01 1.209092736244201660e-01 -6.581596285104751587e-02 1.412011981010437012e-01 -9.243568778038024902e-02 8.944992721080780029e-02 -2.959956228733062744e-01 2.877923250198364258e-01 -1.591211557388305664e-01 -1.495613306760787964e-01 2.075055837631225586e-01 1.115066837519407272e-02 -1.568574756383895874e-01 -3.395929634571075439e-01 -2.198834121227264404e-01 2.364163398742675781e-01 4.571807384490966797e-02 6.182575598359107971e-02 7.327871397137641907e-03
4.860206693410873413e-02 -1.745997928082942963e-02 2.363664507865905762e-01 4.895208775997161865e-02 1.756146252155303955e-01 1.149591282010078430e-01 -3.399107456207275391e-01 -8.473022282123565674e-02 -2.805061042308807373e-01 -4.943482112139463425e-03 -1.219155937433242798e-01 -9.214413911104202271e-02 1.704467535018920898e-01 -1.816701889038085938e-01 1.129093766212463379e-01 5.146621540188789368e-02 2.099495530128479004e-01 1.075449138879776001e-01 2.337139332666993141e-03 -2.452191561460494995e-01 3.965189158916473389e-01 -4.290688410401344299e-02 -2.172542959451675415e-01 1.910763531923294067e-01 6.423507351428270340e-03 -3.090984560549259186e-02 -3.225477039813995361e-01 -1.140648350119590759e-01 2.717649638652801514e-01 -2.219562977552413940e-02 1.298517435789108276e-01 -1.579941660165786743e-01
-3.279294371604919434e-01 7.990364101715385914e-04 4.584944248199462891e-01 -8.642908185720443726e-02 1.761967837810516357e-01 2.056342363357543945e-01 1.821276992559432983e-01 -9.153601527214050293e-02 -2.277675643563270569e-02 2.264584749937057495e-01 3.474275395274162292e-02 -1.468544453382492065e-01 2.420084476470947266e-01 -1.827227920293807983e-01 -1.500353566370904446e-03 -1.204435601830482483e-01 1.168234199285507202e-01 -1.680619120597839355e-01 -9.775234013795852661e-02 -1.049465239048004150e-01 1.601527780294418335e-01 8.222998678684234619e-02 7.146868854761123657e-02 4.123270139098167419e-02 1.140929535031318665e-01 -7.662745565176010132e-02 -7.951676100492477417e-02 -5.784238129854202271e-02 3.543678820133209229e-01 5.812358111143112183e-02 1.885747164487838745e-02 -3.454066812992095947e-01
1.138692572712898254e-01 6.967601366341114044e-03 1.613890975713729858e-01 -1.014774516224861145e-01 2.767684161663055420e-01 2.655303478240966797e-01 -1.390684247016906738e-01 9.230214171111583710e-03 3.586950525641441345e-02 -4.621167108416557312e-02 -1.449012160301208496e-01 -1.661569625139236450e-02 1.019935682415962219e-01 -2.577933669090270996e-01 1.192365493625402451e-02 -3.460323438048362732e-02 2.172023653984069824e-01 -3.128297254443168640e-02 7.431831210851669312e-02 -3.504068553447723389e-01 3.356093168258666992e-01 9.136980399489402771e-03 -3.151563182473182678e-02 2.980637848377227783e-01 -1.662349700927734375e-01 -2.003959715366363525e-01 -3.042091131210327148e-01 -2.868958115577697754e-01 1.680317372083663940e-01 -2.390060573816299438e-02 1.542473286390304565e-01 -8.339931815862655640e-02
2.099167741835117340e-02 -1.749299317598342896e-01 -2.389586344361305237e-02 5.976046249270439148e-02 -3.383830562233924866e-02 1.051787957549095154e-01 -6.367227435111999512e-02 -9.977167099714279175e-02 6.202502921223640442e-02 -7.294051349163055420e-02 8.244784176349639893e-02 -5.290048196911811829e-03 -9.858058393001556396e-02 -1.993273198604583740e-01 -5.713016167283058167e-02 -3.497180342674255371e-01 1.487140357494354248e-01 -9.238046407699584961e-02 2.216492034494876862e-02 -9.415570646524429321e-02 1.239013597369194031e-01 -2.556472122669219971e-01 -1.105212643742561340e-01 6.025202870368957520e-01 -2.664488554000854492e-01 -8.375810831785202026e-02 -1.543430685997009277e-01 -3.121015429496765137e-01 2.286180108785629272e-01 -3.014549147337675095e-03 1.081692520529031754e-02 1.613852987247810233e-06
2.458628416061401367e-01 -2.926919162273406982e-01 2.359967231750488281e-01 -1.381448060274124146e-01 -2.706359028816223145e-01 1.319498121738433838e-01 4.114506021142005920e-02 -3.430599113926291466e-03 -1.975105144083499908e-02 2.091824263334274292e-02 -6.582787632942199707e-02 -2.106471210718154907e-01 3.345147967338562012e-01 5.826881527900695801e-02 -2.685911953449249268e-01 3.540387749671936035e-02 2.353932261466979980e-01 1.257702242583036423e-03 -6.450601667165756226e-02 3.466688562184572220e-03 3.874087333679199219e-01 -3.935945779085159302e-02 -7.468158006668090820e-02 5.445440486073493958e-02 -5.760262161493301392e-02 -1.306425780057907104e-01 1.884907484054565430e-01 3.011554665863513947e-02 3.184004500508308411e-02 1.158770993351936340e-01 -1.313845366239547729e-01 -3.744805157184600830e-01
-1.669186800718307495e-01 -1.766663417220115662e-02 1.083322018384933472e-01 -1.012414693832397461e-01 1.459274888038635254e-01 4.918859899044036865e-01 -8.313445001840591431e-02 -1.325087845325469971e-01 -9.471090137958526611e-02 6.489598006010055542e-02 -9.778060764074325562e-02 -1.429039146751165390e-02 7.165761291980743408e-02 6.204813718795776367e-02 1.257282346487045288e-01 -3.999696671962738037e-01 -4.447693377733230591e-02 1.626555621623992920e-01 5.506067723035812378e-02 -8.091993629932403564e-02 2.044709473848342896e-01 1.398316621780395508e-01 -1.095428839325904846e-01 3.019452393054962158e-01 -3.951275646686553955e-01 -1.062863785773515701e-02 -6.375501304864883423e-02 -1.489850729703903198e-01 9.815287590026855469e-02 1.393444389104843140e-01 4.885926097631454468e-02 -1.947410851716995239e-01
-5.319936946034431458e-02 -9.691940248012542725e-02 -1.052388362586498260e-02 -2.578393220901489258e-01 2.339387089014053345e-01 1.149848103523254395e-01 -2.471954328939318657e-03 -2.981581725180149078e-02 -6.855757534503936768e-02 -5.426134448498487473e-04 3.836152702569961548e-02 8.282897621393203735e-02 2.055459320545196533e-01 -4.794851876795291901e-03 -3.864867612719535828e-02 -9.024751186370849609e-02 3.655356168746948242e-01 -1.740403324365615845e-01 1.442664563655853271e-01 -1.338331252336502075e-01 2.015202194452285767e-01 -1.680965274572372437e-01 6.661713123321533203e-02 2.661153078079223633e-01 1.468476206064224243e-01 -3.100902736186981201e-01 -1.316809654235839844e-01 -1.570864766836166382e-01 2.007045745849609375e-01 4.739457964897155762e-01 8.256783336400985718e-02 -9.583570063114166260e-02
2.491282671689987183e-02 -3.919493257999420166e-01 2.040190100669860840e-01 -1.375564038753509521e-01 -1.741654798388481140e-02 3.394550085067749023e-01 -1.967901438474655151e-01 -1.307522505521774292e-01 -9.996277838945388794e-02 -1.555210351943969727e-01 -4.083442389965057373e-01 -3.521817028522491455e-01 -1.446669083088636398e-02 -1.042389497160911560e-01 1.049856543540954590e-01 8.641162514686584473e-02 2.501729689538478851e-02 1.048336364328861237e-02 -1.392204612493515015e-01 1.150180622935295105e-01 1.623254120349884033e-01 2.066494226455688477e-01 6.375623494386672974e-02 1.812620609998703003e-01 -8.436929434537887573e-02 -6.526742130517959595e-02 -7.559157162904739380e-02 1.994722932577133179e-01 9.594479948282241821e-02 9.848774969577789307e-02 -2.102988362312316895e-01 9.534990385873243213e-05
3.596217930316925049e-01 7.939569652080535889e-03 1.898512095212936401e-01 3.187811076641082764e-01 1.776629984378814697e-01 1.741577833890914917e-01 1.606266796588897705e-01 -1.089456453919410706e-01 -2.710203640162944794e-03 -1.797927170991897583e-01 -4.263030365109443665e-02 -8.380186557769775391e-02 1.354257017374038696e-01 1.013021245598793030e-01 -8.154414594173431396e-02 -2.773904800415039062e-01 7.669175416231155396e-02 -3.110432624816894531e-02 -8.951228857040405273e-02 -1.194821521639823914e-01 3.714157342910766602e-01 -2.228567004203796387e-01 -1.810974031686782837e-01 2.205344587564468384e-01 2.616631388664245605e-01 -7.002252340316772461e-02 -1.711393892765045166e-01 9.246408194303512573e-02 1.143583580851554871e-01 7.730606198310852051e-02 2.054011374711990356e-01 -9.681004285812377930e-02
-2.021266818046569824e-01 -3.978657126426696777e-01 3.079885430634021759e-02 -9.025000035762786865e-02 -1.468354016542434692e-01 1.951158642768859863e-01 1.031142892315983772e-03 8.257615566253662109e-02 -2.745112590491771698e-02 3.342628479003906250e-01 1.362230926752090454e-01 -1.405885815620422363e-01 2.343130111694335938e-01 3.749528527259826660e-02 -1.208931654691696167e-01 -2.589566111564636230e-01 4.279177263379096985e-02 -1.193429678678512573e-01 2.246911823749542236e-02 -1.679646521806716919e-01 1.791641563177108765e-01 1.089769154787063599e-01 -7.168061286211013794e-02 8.652257174253463745e-02 -6.740641593933105469e-02 5.960316210985183716e-02 1.051968112587928772e-01 -3.485249876976013184e-01 1.770286858081817627e-01 2.066237777471542358e-01 -2.636666297912597656e-01 -2.256955802440643311e-01
8.218380063772201538e-02 -1.813254356384277344e-01 3.713013529777526855e-01 1.859189197421073914e-02 2.983067929744720459e-01 2.078577131032943726e-01 3.570758923888206482e-02 -8.285880833864212036e-02 3.162687271833419800e-02 -2.710954844951629639e-01 -1.643968373537063599e-01 -2.808508574962615967e-01 2.143966555595397949e-01 2.458392977714538574e-01 -1.471291333436965942e-01 1.431283657439053059e-03 2.232957631349563599e-01 -8.007299900054931641e-02 1.005253866314888000e-01 2.274442650377750397e-02 1.715140640735626221e-01 -3.004211001098155975e-03 -3.796104192733764648e-01 -7.109187077730894089e-03 -5.792481452226638794e-02 -9.154814481735229492e-02 -1.820918023586273193e-01 1.121706441044807434e-01 1.493349075317382812e-01 1.478962153196334839e-01 -1.766237616539001465e-01 7.306899875402450562e-03
2.476041167974472046e-01 -1.902676075696945190e-01 -3.885738924145698547e-02 7.909235358238220215e-02 2.172501990571618080e-04 2.721830606460571289e-01 -6.589531153440475464e-02 -4.519909992814064026e-02 2.182964086532592773e-01 1.174283623695373535e-01 9.033883363008499146e-02 -1.952960789203643799e-01 -1.032832860946655273e-01 -1.344380080699920654e-01 -1.502226740121841431e-01 -2.750508785247802734e-01 -1.086258888244628906e-01 -8.093301206827163696e-03 -8.228906989097595215e-02 -2.424642443656921387e-01 2.239130735397338867e-01 -9.192267060279846191e-02 -3.424456417560577393e-01 -3.909251466393470764e-02 1.523858606815338135e-01 -2.257360368967056274e-01 -1.230548024177551270e-01 2.780246138572692871e-01 2.637509107589721680e-01 -1.155697628855705261e-01 -2.063557058572769165e-01 -1.806084662675857544e-01
8.906707167625427246e-02 -2.331114411354064941e-01 6.474718451499938965e-02 5.305533856153488159e-02 -2.733666896820068359e-01 2.271704822778701782e-01 -1.169352978467941284e-01 -7.303165644407272339e-02 1.091147586703300476e-02 1.590411365032196045e-01 -1.224406510591506958e-01 -2.000139355659484863e-01 1.002980545163154602e-01 -2.018618136644363403e-01 -1.582931727170944214e-01 -3.772491812705993652e-01 -1.211267858743667603e-01 -2.899238169193267822e-01 3.702522953972220421e-04 -1.433193236589431763e-01 -1.199555546045303345e-01 -8.037687093019485474e-02 -2.519050240516662598e-01 3.333835005760192871e-01 -1.122943460941314697e-01 8.300006389617919922e-02 -1.747305393218994141e-01 1.999347954988479614e-01 4.747136682271957397e-02 2.914612740278244019e-02 -3.130768239498138428e-02 -2.792460024356842041e-01
1.171635761857032776e-01 -1.992040425539016724e-01 1.350160241127014160e-01 -6.976696103811264038e-02 -1.359155476093292236e-01 3.178294003009796143e-01 -1.072223782539367676e-01 -4.066886305809020996e-01 -9.032660722732543945e-02 -5.226708948612213135e-02 2.898068353533744812e-02 -8.338492363691329956e-02 7.094149291515350342e-02 -2.874078042805194855e-02 -1.874639838933944702e-02 -9.250046312808990479e-02 -1.230005323886871338e-01 -1.887887567281723022e-01 -8.679917454719543457e-02 -1.036703065037727356e-01 3.043353259563446045e-01 -3.438125923275947571e-02 -7.105056196451187134e-02 -1.671301424503326416e-01 1.133115738630294800e-01 -1.887160241603851318e-01 1.142886877059936523e-01 1.970890015363693237e-01 4.990754127502441406e-01 1.873846352100372314e-01 5.466864630579948425e-02 1.014436185359954834e-01
1.767517924308776855e-01 -1.238866001367568970e-01 1.634730696678161621e-01 2.798396944999694824e-01 9.508382529020309448e-02 -3.925472497940063477e-02 -2.525516748428344727e-01 -1.623336523771286011e-01 1.772071421146392822e-01 1.477987617254257202e-01 -2.640769183635711670e-01 2.472208999097347260e-02 8.778967708349227905e-02 -3.292143940925598145e-01 -5.002332851290702820e-02 -2.526642382144927979e-01 1.422675885260105133e-02 -2.546590566635131836e-01 -3.628942416980862617e-03 3.340354561805725098e-02 -8.805447816848754883e-02 1.033705994486808777e-01 -1.036168038845062256e-01 3.110078871250152588e-01 -1.694923639297485352e-02 8.222173899412155151e-03 -1.383762210607528687e-01 1.315093040466308594e-01 4.087530672550201416e-01 1.684139221906661987e-01 1.186161711812019348e-01 -5.693521350622177124e-02
2.012127786874771118e-01 -1.612920612096786499e-01 -1.694842241704463959e-02 3.388879299163818359e-01 1.084202229976654053e-01 1.832210570573806763e-01 -1.658714003860950470e-02 -1.219260022044181824e-01 8.535338193178176880e-02 -1.998339593410491943e-01 -1.777434349060058594e-01 -2.041704952716827393e-01 2.464930713176727295e-02 2.504483759403228760e-01 -1.484047472476959229e-01 -2.141045928001403809e-01 -1.360446214675903320e-01 -2.958577871322631836e-01 -3.120488226413726807e-01 -8.535600453615188599e-02 2.463208287954330444e-01 -5.753686651587486267e-02 -1.416683048009872437e-01 1.577735245227813721e-01 7.906281948089599609e-02 -5.162303522229194641e-02 -1.759154647588729858e-01 -1.108182780444622040e-02 3.065242469310760498e-01 1.802920252084732056e-01 1.283631175756454468e-01 -6.029046326875686646e-02
-1.386278271675109863e-01 -2.065733522176742554e-01 8.602777123451232910e-02 3.893116861581802368e-02 8.017449826002120972e-02 1.523618102073669434e-01 -1.139846350997686386e-02 -1.844844520092010498e-01 -6.649775058031082153e-02 -2.556498050689697266e-01 -4.215023480355739594e-03 -1.043347045779228210e-01 2.616120576858520508e-01 5.946392938494682312e-02 -4.120977222919464111e-01 -3.473871946334838867e-02 6.046301126480102539e-02 -1.132060959935188293e-01 2.927017211914062500e-02 -2.484814524650573730e-01 2.311701327562332153e-01 1.109588146209716797e-01 1.284644752740859985e-01 2.615157961845397949e-01 -2.102306485176086426e-01 1.631926894187927246e-01 -2.349112927913665771e-01 2.698295116424560547e-01 2.255847752094268799e-01 2.493677437305450439e-01 -6.654257886111736298e-04 -9.330239146947860718e-03
-1.289653033018112183e-01 -5.130742788314819336e-01 -1.239918265491724014e-02 -1.988382786512374878e-01 -6.744733452796936035e-02 2.404845654964447021e-01 -9.280278347432613373e-03 -1.459868066012859344e-02 -6.531929224729537964e-02 -3.204699754714965820e-01 -4.071577638387680054e-02 6.517607718706130981e-02 3.403612673282623291e-01 -1.290569156408309937e-01 1.781999170780181885e-01 -2.129969187080860138e-02 1.767834275960922241e-01 1.994412541389465332e-01 -1.766830533742904663e-01 -3.919705748558044434e-02 -1.935128122568130493e-02 2.554866485297679901e-02 1.451518759131431580e-02 3.113867938518524170e-01 1.048988327383995056e-01 -2.237758366391062737e-03 -2.034204900264739990e-01 -1.535348296165466309e-01 1.755291074514389038e-01 1.443668603897094727e-01 7.727690041065216064e-02 -6.782124191522598267e-02
1.282401680946350098e-01 -2.414172329008579254e-02 4.702762886881828308e-02 3.225636482238769531e-02 1.982966065406799316e-01 2.526561319828033447e-01 9.431389719247817993e-02 1.983164548873901367e-01 -2.110568881034851074e-01 -7.946663349866867065e-02 -2.979214489459991455e-01 -3.424739465117454529e-02 -1.115348190069198608e-01 1.182901021093130112e-02 -9.908813983201980591e-03 -2.671158015727996826e-01 3.464525640010833740e-01 -1.441076695919036865e-01 1.368622332811355591e-01 -6.700373440980911255e-02 2.207549512386322021e-01 -4.339048266410827637e-02 -3.871730342507362366e-02 2.121880948543548584e-01 -2.391663938760757446e-01 -4.401870667934417725e-01 9.473687410354614258e-02 -1.307163238525390625e-01 5.277045071125030518e-02 2.252460718154907227e-01 6.019144505262374878e-02 -9.051673859357833862e-02
1.664563566446304321e-01 -1.290369480848312378e-01 3.624114394187927246e-01 2.748511433601379395e-01 1.527840346097946167e-01 3.281837105751037598e-01 4.965684562921524048e-02 -2.508877813816070557e-01 1.508709639310836792e-01 -3.455992937088012695e-01 -1.847719997167587280e-01 -2.441278100013732910e-01 1.210415270179510117e-03 1.847182400524616241e-02 -2.179227396845817566e-02 -2.312723249197006226e-01 1.368721872568130493e-01 -1.300736516714096069e-01 -2.426612824201583862e-01 -2.531970478594303131e-02 1.876851618289947510e-01 -2.594862133264541626e-02 -1.444389671087265015e-01 1.032386943697929382e-01 7.859311997890472412e-02 -2.025726884603500366e-01 1.581708937883377075e-01 -6.711082905530929565e-02 4.155226796865463257e-02 -5.807719379663467407e-02 -6.767439655959606171e-03 -1.325733065605163574e-01
-1.123263910412788391e-01 -4.771574735641479492e-01 1.778729446232318878e-02 -2.169452309608459473e-01 2.307317219674587250e-03 3.396230041980743408e-01 -1.124942153692245483e-01 5.064734444022178650e-02 -1.017614603042602539e-01 1.069507598876953125e-01 -1.754090040922164917e-01 -3.227558135986328125e-01 -3.112977743148803711e-02 -1.966552436351776123e-01 4.174456465989351273e-03 -5.979160964488983154e-02 -1.114505305886268616e-01 9.422947466373443604e-02 -3.138388991355895996e-01 3.388043725863099098e-03 2.093864828348159790e-01 -2.206978350877761841e-01 -1.389217525720596313e-01 5.391955003142356873e-02 -7.897166651673614979e-04 -1.474837064743041992e-01 -2.726164758205413818e-01 3.607636690139770508e-02 1.072241738438606262e-01 1.359438430517911911e-02 -1.936793178319931030e-01 2.557723410427570343e-02
6.028326973319053650e-02 -4.323421046137809753e-02 5.947175621986389160e-02 1.460268348455429077e-01 2.022855430841445923e-01 2.436763495206832886e-01 -8.041640371084213257e-02 -9.465823322534561157e-02 5.152126774191856384e-03 -2.789541184902191162e-01 -2.413093000650405884e-01 -9.446398913860321045e-02 2.956250607967376709e-01 -3.402505442500114441e-02 1.515486240386962891e-01 -9.162145107984542847e-02 -1.652390882372856140e-02 -2.405564337968826294e-01 -9.773374348878860474e-02 -2.588455975055694580e-01 2.077940665185451508e-02 -1.023242366500198841e-03 -5.580700002610683441e-03 4.017542302608489990e-01 1.937914490699768066e-01 5.759526789188385010e-02 4.641093313694000244e-02 3.361215591430664062e-01 2.851315438747406006e-01 1.145095154643058777e-01 -2.049819678068161011e-01 -2.146112732589244843e-03
2.096460461616516113e-01 -1.315511018037796021e-01 -7.789388298988342285e-02 -1.008783429861068726e-01 -3.969275951385498047e-02 1.042790487408638000e-01 -2.170709520578384399e-01 -2.316995859146118164e-01 -7.425826042890548706e-02 5.292662978172302246e-02 -1.803329735994338989e-01 -4.300554394721984863e-01 1.498657763004302979e-01 -1.706189289689064026e-02 1.840324327349662781e-02 -1.787495911121368408e-01 -4.741455242037773132e-02 -2.185571044683456421e-01 -1.442237198352813721e-01 -5.375359207391738892e-02 1.627054065465927124e-01 8.171952515840530396e-02 4.243938997387886047e-02 -1.566133350133895874e-01 -2.395371440798044205e-03 1.300353854894638062e-01 -4.400394856929779053e-01 -9.676521271467208862e-02 3.383642435073852539e-01 2.245738208293914795e-01 -7.147847115993499756e-02 -7.272780686616897583e-02
1.061948947608470917e-02 -7.070101052522659302e-02 2.091557234525680542e-01 1.510874032974243164e-01 8.391810208559036255e-02 2.330199480056762695e-01 1.481910645961761475e-01 1.364839822053909302e-01 -5.827490240335464478e-02 8.848785609006881714e-02 4.396783933043479919e-02 -7.365648448467254639e-02 3.011975586414337158e-01 -1.706202775239944458e-01 8.642096072435379028e-02 2.932504378259181976e-02 2.371364086866378784e-01 7.107862085103988647e-02 8.902557194232940674e-02 6.923647224903106689e-02 4.735357686877250671e-02 3.877703547477722168e-01 -1.548134535551071167e-01 3.559276461601257324e-01 2.021473497152328491e-01 -8.399208635091781616e-02 -3.637083172798156738e-01 -1.348957419395446777e-01 2.304905205965042114e-01 -9.229091554880142212e-02 -8.968664333224296570e-03 -2.055575996637344360e-01
8.598798513412475586e-02 -2.544867992401123047e-01 9.151420742273330688e-02 -1.790835559368133545e-01 3.171737194061279297e-01 2.233298122882843018e-01 -3.385345935821533203e-01 -5.118039995431900024e-02 -1.024284958839416504e-01 -4.849890992045402527e-02 -1.431825309991836548e-01 1.435476392507553101e-01 -4.586106631904840469e-03 -2.087662518024444580e-01 2.457996457815170288e-02 -1.851417571306228638e-01 3.505798289552330971e-03 5.677286069840192795e-03 -2.215675543993711472e-03 -2.821873128414154053e-01 2.468776404857635498e-01 -1.123185753822326660e-01 -1.015789806842803955e-01 1.951599419116973877e-01 -2.155160531401634216e-03 -2.918017804622650146e-01 -1.596679836511611938e-01 -3.011675775051116943e-01 1.098797544836997986e-01 2.190411649644374847e-02 2.366922497749328613e-01 -1.252413988113403320e-01
-1.064889132976531982e-03 -2.347685843706130981e-01 1.763604283332824707e-01 -1.027128025889396667e-01 9.190935641527175903e-03 1.685629338026046753e-01 1.824279129505157471e-01 3.741741925477981567e-02 -9.856713563203811646e-02 1.640385948121547699e-02 -1.461373921483755112e-02 -2.563723325729370117e-01 -1.435741037130355835e-01 5.054994672536849976e-02 -1.897281706333160400e-01 -3.468538224697113037e-01 1.450506448745727539e-01 -3.816407024860382080e-01 -8.972758054733276367e-02 -1.017238721251487732e-01 2.321708388626575470e-02 1.877263188362121582e-01 -1.849322319030761719e-01 3.629626333713531494e-01 -1.836493760347366333e-01 1.696245372295379639e-01 1.540069878101348877e-01 -7.899166643619537354e-02 2.208773344755172729e-01 7.000074535608291626e-02 -9.638595581054687500e-02 -2.059347331523895264e-01
2.399627417325973511e-01 -2.659515440464019775e-01 -2.620636522769927979e-01 7.304570823907852173e-02 4.078010842204093933e-02 1.213278099894523621e-01 -3.392814099788665771e-01 -2.672436535358428955e-01 6.446646153926849365e-02 2.305709570646286011e-02 -3.746268153190612793e-02 -1.571780294179916382e-01 1.455979496240615845e-01 -1.749899983406066895e-01 1.938895583152770996e-01 -3.339084982872009277e-01 2.818433642387390137e-01 6.355640292167663574e-02 -1.817245483398437500e-01 -2.057880759239196777e-01 3.102247714996337891e-01 1.452768407762050629e-02 1.346081793308258057e-01 2.357285469770431519e-02 1.060837283730506897e-01 1.462491899728775024e-01 -2.137338742613792419e-02 2.177060395479202271e-02 8.555068075656890869e-02 1.104590818285942078e-01 4.689783602952957153e-02 -1.838199943304061890e-01
2.681743502616882324e-01 -2.584285438060760498e-01 -1.597162038087844849e-01 -1.132321506738662720e-01 1.532521098852157593e-01 3.562003746628761292e-02 5.298865586519241333e-02 9.193270653486251831e-02 2.853640355169773102e-02 -4.209810122847557068e-02 -4.915324151515960693e-01 -1.676325052976608276e-01 -6.125273928046226501e-02 1.384271830320358276e-01 1.100215092301368713e-01 -2.807625532150268555e-01 1.651533693075180054e-01 -1.332039684057235718e-01 -1.143193244934082031e-01 -1.109553724527359009e-01 2.159932255744934082e-01 5.357453972101211548e-02 -3.627576828002929688e-01 3.663895651698112488e-02 -4.505741223692893982e-02 2.063679099082946777e-01 -1.910267323255538940e-01 -1.612720340490341187e-01 1.826553046703338623e-01 5.379275977611541748e-02 -6.391952931880950928e-02 2.228244766592979431e-02
-4.433231800794601440e-02 -6.194280087947845459e-02 -9.737899899482727051e-02 -5.838887020945549011e-02 1.190159320831298828e-01 -5.701137334108352661e-02 -1.374581009149551392e-01 -2.449559234082698822e-02 -6.303722411394119263e-02 -6.211316213011741638e-02 -1.491843014955520630e-01 -8.011666685342788696e-02 1.566074639558792114e-01 -3.366917073726654053e-01 1.563656777143478394e-01 -7.060649991035461426e-02 1.639014929533004761e-01 -1.046949326992034912e-01 1.094184443354606628e-01 -2.783544659614562988e-01 2.933123707771301270e-01 -6.112652271986007690e-02 -8.765426278114318848e-02 4.635723233222961426e-01 -1.291409581899642944e-01 -1.290062069892883301e-01 -3.007645010948181152e-01 -1.723376810550689697e-01 2.655569612979888916e-01 1.943083256483078003e-01 -1.239033602178096771e-02 -1.975556313991546631e-01
1.099529042840003967e-01 -3.662627041339874268e-01 -3.493029624223709106e-02 -6.329423189163208008e-02 1.386644840240478516e-01 1.625204235315322876e-01 2.570790946483612061e-01 -1.780721098184585571e-01 1.850005388259887695e-01 1.677231490612030029e-01 -2.979191541671752930e-01 7.788200676441192627e-02 9.949685633182525635e-02 1.381317228078842163e-01 3.187741339206695557e-02 -2.095033824443817139e-01 2.977616619318723679e-03 -1.391704231500625610e-01 6.528657395392656326e-03 -2.103344351053237915e-01 1.786199212074279785e-01 -2.598766386508941650e-01 -3.925631046295166016e-01 6.257998943328857422e-02 1.021760106086730957e-01 1.596319377422332764e-01 -8.983101695775985718e-02 2.916099317371845245e-02 1.475062817335128784e-01 1.229510307312011719e-01 8.482591062784194946e-02 -2.529701292514801025e-01
9.311587363481521606e-02 -1.648138910531997681e-01 4.227693006396293640e-02 -4.369011521339416504e-02 2.121836543083190918e-01 1.069156304001808167e-01 -2.847000360488891602e-01 -1.814534701406955719e-02 -7.898086681962013245e-03 -1.946331560611724854e-02 -9.795683622360229492e-02 4.506170749664306641e-02 -7.841132581233978271e-02 -2.691034972667694092e-01 1.745471954345703125e-01 -1.975955963134765625e-01 -3.032492659986019135e-02 -1.185880079865455627e-01 2.012468874454498291e-01 -3.409186005592346191e-01 2.302256226539611816e-01 -1.354607343673706055e-01 -2.906989455223083496e-01 2.762616574764251709e-01 -5.484361574053764343e-02 -3.200916051864624023e-01 -6.192480679601430893e-03 -2.587862014770507812e-01 2.524769902229309082e-01 1.155644953250885010e-01 -8.752722293138504028e-02 -3.695982322096824646e-02
1.660559922456741333e-01 -1.370091885328292847e-01 -6.719524390064179897e-05 7.997184991836547852e-02 3.706782683730125427e-02 5.137413144111633301e-01 1.575866341590881348e-01 1.907023973762989044e-02 -1.493120342493057251e-01 -1.104662418365478516e-01 -2.041023671627044678e-01 3.811309859156608582e-02 -4.160145297646522522e-02 -1.368465274572372437e-01 -3.959245085716247559e-01 -2.561392486095428467e-01 -1.482694298028945923e-01 -6.915052980184555054e-02 -4.489167034626007080e-02 -8.345029316842556000e-03 2.551557421684265137e-01 -9.129561483860015869e-02 -1.032827794551849365e-01 -3.908202797174453735e-02 3.025655150413513184e-01 7.851321995258331299e-02 -8.535414934158325195e-02 5.760196223855018616e-02 2.850233018398284912e-02 -9.986149519681930542e-02 -1.960095912218093872e-01 -2.536259591579437256e-01
1.991888284683227539e-01 1.079050973057746887e-01 -3.918026015162467957e-02 3.112148344516754150e-01 2.545298933982849121e-01 1.207732185721397400e-01 -9.157432615756988525e-02 -8.132848888635635376e-02 -1.482221633195877075e-01 6.427732110023498535e-02 -1.505881100893020630e-01 -2.750276327133178711e-01 4.648439288139343262e-01 -2.525924742221832275e-01 -1.939159929752349854e-01 -1.123082935810089111e-01 1.404592543840408325e-01 -1.738445311784744263e-01 9.800796210765838623e-02 -1.504628956317901611e-01 1.697245538234710693e-01 7.686048001050949097e-02 -8.601798862218856812e-02 1.702857166528701782e-01 5.741448700428009033e-02 1.076750829815864563e-01 -1.700494289398193359e-01 -6.117898970842361450e-02 1.613978445529937744e-01 3.471382707357406616e-02 -1.861010044813156128e-01 -1.966145485639572144e-01
-9.855292737483978271e-03 -2.737425565719604492e-01 1.020811796188354492e-01 1.190430372953414917e-01 1.413847804069519043e-01 2.118511199951171875e-01 -2.944112122058868408e-01 -7.037092000246047974e-02 -1.590957120060920715e-02 -2.436948418617248535e-01 1.423954963684082031e-01 -3.207915648818016052e-02 -1.596845239400863647e-01 -5.675117671489715576e-02 -1.324956417083740234e-01 -1.044540330767631531e-01 1.718354523181915283e-01 -3.078838884830474854e-01 -5.806667357683181763e-02 1.343506723642349243e-01 2.284801751375198364e-01 2.323581464588642120e-02 -7.095364481210708618e-02 4.010785818099975586e-01 1.854941062629222870e-02 -2.501749396324157715e-01 1.210162341594696045e-01 -3.193534612655639648e-01 1.641165912151336670e-01 5.573680996894836426e-02 1.727626025676727295e-01 4.370086640119552612e-02
-1.529579162597656250e-01 -3.279780745506286621e-01 5.558475106954574585e-02 2.688912451267242432e-01 5.757413804531097412e-02 2.255290746688842773e-01 -1.936898380517959595e-01 2.067443579435348511e-01 -5.583340302109718323e-03 9.259990602731704712e-02 1.585710560902953148e-03 -1.618928462266921997e-01 -6.234474107623100281e-02 -6.425119936466217041e-02 1.856568157672882080e-01 -3.259259164333343506e-01 2.596836388111114502e-01 -4.204953014850616455e-01 -1.186666116118431091e-01 -1.125317811965942383e-02 1.424161195755004883e-01 -1.626025587320327759e-01 1.186928525567054749e-01 2.932313084602355957e-02 1.805114746093750000e-02 1.017211228609085083e-01 -5.612797290086746216e-02 -1.683687558397650719e-03 2.261168956756591797e-01 3.991753980517387390e-02 -2.658843994140625000e-01 1.352882683277130127e-01
6.955889612436294556e-02 -2.554877400398254395e-01 1.514413356781005859e-01 -1.113724783062934875e-01 -1.193670108914375305e-01 2.917024493217468262e-01 -4.889534320682287216e-03 -3.172080218791961670e-02 1.247856859117746353e-02 7.416384667158126831e-02 9.518729895353317261e-02 1.856277436017990112e-01 2.400649189949035645e-01 -2.949427664279937744e-01 7.106072455644607544e-02 -4.098130166530609131e-01 2.980222925543785095e-02 -1.911899149417877197e-01 -2.703466713428497314e-01 -1.018712483346462250e-02 2.705811560153961182e-01 7.810632139444351196e-02 3.397449036128818989e-04 -1.100991107523441315e-02 -2.406388968229293823e-01 1.069611236453056335e-01 -1.480193883180618286e-01 -2.680173218250274658e-01 6.056371331214904785e-02 3.504866361618041992e-02 2.436053752899169922e-01 -9.993839263916015625e-02
5.489237606525421143e-02 1.257019937038421631e-01 2.623265981674194336e-01 2.362757548689842224e-02 3.298797905445098877e-01 1.505498737096786499e-01 -7.299358490854501724e-03 -2.360107153654098511e-01 2.312991619110107422e-01 8.988235145807266235e-02 -3.442415222525596619e-02 9.523577988147735596e-02 2.248830161988735199e-02 -3.269448876380920410e-01 5.413716658949851990e-02 -2.532717287540435791e-01 3.074678182601928711e-01 -8.404512703418731689e-02 6.831234693527221680e-02 -8.933651447296142578e-02 8.158332109451293945e-02 1.118834763765335083e-01 -2.805990278720855713e-01 1.012681052088737488e-01 -8.688000589609146118e-02 -1.618655472993850708e-01 1.170604210346937180e-02 -1.418609768152236938e-01 4.150088131427764893e-01 1.546493768692016602e-01 -6.619977951049804688e-02 -3.618507459759712219e-02
4.172413423657417297e-02 -2.595216035842895508e-01 6.100767478346824646e-02 -1.536209136247634888e-01 -1.273284256458282471e-01 3.737542405724525452e-02 3.022046387195587158e-01 7.868126034736633301e-02 -4.830182343721389771e-02 7.836930453777313232e-02 8.325830101966857910e-03 -2.950133085250854492e-01 8.009025454521179199e-02 -1.944055557250976562e-01 1.201886758208274841e-01 -4.159583449363708496e-01 3.619494140148162842e-01 -2.208268195390701294e-01 2.156486362218856812e-02 1.535435318946838379e-01 -9.536623954772949219e-02 -2.419795095920562744e-02 -7.983975112438201904e-02 2.643032968044281006e-01 2.132810205221176147e-01 4.488138481974601746e-02 -5.520104989409446716e-02 4.370891489088535309e-03 3.142149448394775391e-01 -1.685197092592716217e-02 -4.924218356609344482e-02 -1.395501047372817993e-01
3.577935323119163513e-02 -3.218246996402740479e-01 7.411434501409530640e-02 -1.199256852269172668e-01 2.415690273046493530e-01 3.041763007640838623e-01 -6.330709159374237061e-02 2.629410922527313232e-01 -1.255832165479660034e-01 -3.403788432478904724e-02 -1.438572406768798828e-01 -6.987475603818893433e-02 -7.538986206054687500e-02 1.532936394214630127e-01 -2.320963516831398010e-02 -1.325841546058654785e-01 3.080897331237792969e-01 -9.606554359197616577e-02 3.663463592529296875e-01 -1.232633963227272034e-01 2.610974907875061035e-01 2.548167109489440918e-02 9.008506685495376587e-02 1.146427690982818604e-01 -7.453031837940216064e-02 -1.733261197805404663e-01 8.904883638024330139e-03 -2.209665477275848389e-01 3.227876424789428711e-01 -2.401059679687023163e-02 6.850180029869079590e-02 -1.544292271137237549e-01
1.374575216323137283e-02 -3.885099887847900391e-01 2.625932693481445312e-01 9.038675576448440552e-02 1.872737519443035126e-02 2.742168009281158447e-01 1.165025681257247925e-02 -1.201789709739387035e-03 -1.948145180940628052e-01 3.414738178253173828e-02 -3.067574501037597656e-01 3.286480158567428589e-02 -6.115249171853065491e-02 -2.014701962471008301e-01 3.136678934097290039e-01 -1.746584177017211914e-01 2.934657037258148193e-01 5.284891463816165924e-03 2.133432328701019287e-01 7.578619290143251419e-03 -8.066673763096332550e-03 -1.674472391605377197e-01 2.756515517830848694e-02 3.262450098991394043e-01 -1.110233515501022339e-01 7.746313512325286865e-02 -2.106187790632247925e-01 -1.472765654325485229e-01 1.141904518008232117e-01 -5.078866612166166306e-03 1.128413081169128418e-01 -1.065061241388320923e-01
-1.053525730967521667e-01 -4.638734161853790283e-01 -4.900493100285530090e-02 -1.020874902606010437e-01 -2.550137341022491455e-01 2.269634157419204712e-01 6.184715032577514648e-02 1.987218260765075684e-01 -1.338473260402679443e-01 -7.938738167285919189e-02 -1.658903807401657104e-01 9.199891239404678345e-03 6.722515076398849487e-02 -1.243450213223695755e-02 7.808396965265274048e-02 -9.540119767189025879e-02 2.728197574615478516e-01 1.098359227180480957e-01 1.679535955190658569e-02 -1.608110815286636353e-01 1.874692291021347046e-01 2.713847756385803223e-01 -2.647813409566879272e-02 2.687003910541534424e-01 -1.441039592027664185e-01 2.679322846233844757e-02 -3.146872222423553467e-01 -1.066327677108347416e-03 8.265359699726104736e-02 2.920845150947570801e-01 1.188815161585807800e-01 -9.067549556493759155e-02
2.133159339427947998e-01 -1.742806285619735718e-01 -1.154818162322044373e-01 1.321696043014526367e-01 1.635488271713256836e-01 2.460611909627914429e-01 -1.823741495609283447e-01 -2.028100937604904175e-01 -5.076258629560470581e-02 6.717025488615036011e-02 -2.527909278869628906e-01 2.153292670845985413e-02 7.601904682815074921e-03 -1.378469765186309814e-01 7.491519302129745483e-02 -1.351816207170486450e-01 -5.393126979470252991e-02 -1.215709373354911804e-01 -5.133116990327835083e-02 6.880550831556320190e-02 1.017788872122764587e-01 1.001370847225189209e-01 -3.248622119426727295e-01 2.919706106185913086e-01 -3.779073059558868408e-01 -2.060981541872024536e-01 -2.350792288780212402e-01 -4.032355919480323792e-02 1.751761883497238159e-01 -1.694432348012924194e-01 2.812330722808837891e-01 -1.831299066543579102e-02
1.665114611387252808e-01 3.422927111387252808e-03 5.095532909035682678e-02 -1.981177031993865967e-01 2.330935746431350708e-01 1.638706773519515991e-01 -3.173941373825073242e-01 -5.698873102664947510e-02 -1.241379454731941223e-01 -3.069052994251251221e-01 -1.296025216579437256e-01 7.709828019142150879e-02 3.033818118274211884e-02 -3.069439530372619629e-01 -1.899588853120803833e-02 -1.180823966860771179e-01 -8.731333911418914795e-02 -2.372357100248336792e-01 -1.519900113344192505e-01 -1.214527804404497147e-02 1.674585491418838501e-01 -5.978707969188690186e-02 -2.259636968374252319e-01 2.810207307338714600e-01 -1.361154317855834961e-01 -3.589701056480407715e-01 -4.954087734222412109e-02 -2.595840990543365479e-01 6.832305341958999634e-02 1.474158912897109985e-01 -8.600689470767974854e-02 -6.030792370438575745e-02
1.388852596282958984e-01 -2.986015379428863525e-01 -6.230733916163444519e-02 2.527905814349651337e-02 2.234612852334976196e-01 3.202124834060668945e-01 -1.939730159938335419e-02 -1.216088682413101196e-01 -1.357036549597978592e-02 7.444435358047485352e-02 -2.532892227172851562e-01 2.297698110342025757e-01 -2.939602546393871307e-02 -2.138778101652860641e-03 9.048639237880706787e-02 -1.629975885152816772e-01 5.494127795100212097e-02 -5.298209562897682190e-02 2.223346680402755737e-01 5.568426474928855896e-02 2.798142135143280029e-01 1.492016315460205078e-01 -6.721686571836471558e-02 1.935187727212905884e-01 3.451758623123168945e-02 -1.372100561857223511e-01 -1.060056686401367188e-01 -2.023881524801254272e-01 2.974356114864349365e-01 2.266666144132614136e-01 3.760554492473602295e-01 8.201833069324493408e-02
-9.524296969175338745e-03 -1.628978699445724487e-01 -4.914884269237518311e-02 1.387471556663513184e-01 -4.200618714094161987e-02 3.326508402824401855e-01 -2.802487611770629883e-01 1.749954372644424438e-01 1.453879289329051971e-02 3.229036927223205566e-02 -1.477727293968200684e-01 -1.737681962549686432e-02 2.066679485142230988e-02 7.131099700927734375e-02 1.895957142114639282e-01 -3.129770755767822266e-01 5.228342413902282715e-01 -4.019495472311973572e-02 -7.928119972348213196e-03 -1.945493370294570923e-02 2.063543647527694702e-01 -2.762789838016033173e-02 -1.567079126834869385e-01 1.421348303556442261e-01 -2.781702578067779541e-02 -1.091877147555351257e-01 -2.121635079383850098e-01 3.583194613456726074e-01 7.351433485746383667e-02 2.714165113866329193e-02 2.831590175628662109e-02 1.037048846483230591e-01
4.440033808350563049e-02 -5.002725124359130859e-02 4.982801154255867004e-02 -5.107552930712699890e-02 -1.993634924292564392e-02 4.033147394657135010e-01 -2.474526017904281616e-01 -3.872564807534217834e-02 -2.563503086566925049e-01 -9.895809926092624664e-03 1.461078226566314697e-01 -1.893758922815322876e-01 -2.098453976213932037e-02 1.571488380432128906e-01 -1.071484684944152832e-01 -1.167684495449066162e-01 1.071727275848388672e-01 1.024637669324874878e-01 -1.029076278209686279e-01 2.217797040939331055e-01 3.757425546646118164e-01 -1.717857271432876587e-01 -2.996069192886352539e-01 1.872822940349578857e-01 -6.595374643802642822e-02 1.234691292047500610e-01 -2.609041631221771240e-01 2.202672660350799561e-01 1.602114140987396240e-01 7.892459630966186523e-02 -1.449537724256515503e-01 -1.580544561147689819e-01
1.994449943304061890e-01 -3.012242913246154785e-01 5.781919881701469421e-02 -1.897892206907272339e-01 -1.254540495574474335e-02 1.968116611242294312e-01 5.793348699808120728e-02 2.662315592169761658e-02 5.481622740626335144e-02 4.694914445281028748e-02 -1.006376743316650391e-01 -3.945852518081665039e-01 6.393884867429733276e-02 -1.789687275886535645e-01 -5.380908772349357605e-02 -2.341704815626144409e-01 2.308679670095443726e-01 -3.789924085140228271e-02 1.566430777311325073e-01 5.586143583059310913e-02 -2.520669437944889069e-02 6.812491267919540405e-02 1.430880874395370483e-01 4.364642798900604248e-01 9.402046352624893188e-02 2.508173286914825439e-01 1.049852371215820312e-01 5.464482307434082031e-02 2.739409804344177246e-01 4.109302535653114319e-02 -1.064574159681797028e-02 -2.470490187406539917e-01
1.760357618331909180e-01 -1.158028915524482727e-01 2.563597559928894043e-01 2.066348344087600708e-01 2.105438858270645142e-01 2.265191525220870972e-01 -1.604720205068588257e-01 -1.659893244504928589e-01 1.337953209877014160e-01 -2.432159185409545898e-01 -2.570722997188568115e-01 -2.361400723457336426e-01 2.810479104518890381e-01 6.476669758558273315e-02 -9.949336946010589600e-02 -9.395338594913482666e-02 1.271922886371612549e-01 -1.243223547935485840e-01 -9.127962589263916016e-02 2.522119320929050446e-02 1.601155698299407959e-01 -2.433366179466247559e-01 -3.589962422847747803e-01 1.329796612262725830e-01 2.311718612909317017e-01 -6.376151740550994873e-02 1.156371608376502991e-01 8.464482426643371582e-02 9.365423768758773804e-02 -1.798110269010066986e-02 -6.804247945547103882e-02 -1.834303736686706543e-01
2.642056345939636230e-01 -2.199310362339019775e-01 8.846241980791091919e-02 -3.964522778987884521e-01 -2.107979953289031982e-01 1.117915362119674683e-01 -2.130693346261978149e-01 2.632445655763149261e-02 -2.173333168029785156e-01 2.558783814311027527e-02 8.766636997461318970e-02 -5.460440739989280701e-02 -9.532278031110763550e-02 -2.132405526936054230e-02 1.517282892018556595e-02 -2.301655858755111694e-01 8.324721455574035645e-02 -2.808490097522735596e-01 -2.233100682497024536e-01 3.400316461920738220e-02 3.305662274360656738e-01 1.754695922136306763e-02 -6.840655207633972168e-02 3.070238530635833740e-01 8.804076164960861206e-02 -6.738156080245971680e-02 -4.250487685203552246e-02 2.046893388032913208e-01 6.027744337916374207e-02 2.712048888206481934e-01 1.181462332606315613e-01 -1.800633966922760010e-03
2.273287326097488403e-01 -2.937117218971252441e-01 -3.502837717533111572e-01 6.672323495149612427e-02 1.074818596243858337e-01 2.493077963590621948e-01 1.689613312482833862e-01 -2.718369290232658386e-02 -1.296874135732650757e-02 -1.488301903009414673e-01 -2.874963581562042236e-01 -9.950536489486694336e-02 -1.120408028364181519e-01 2.418784983456134796e-02 -3.803807869553565979e-02 -1.783549785614013672e-01 2.097028680145740509e-02 -1.500837802886962891e-01 -1.417135000228881836e-01 -2.925387024879455566e-02 3.087736666202545166e-01 -3.408454060554504395e-01 -1.923423111438751221e-01 1.586823612451553345e-01 -1.394958514720201492e-02 5.447740852832794189e-02 -2.972825765609741211e-01 6.868077814579010010e-02 1.236669793725013733e-01 -3.166699036955833435e-02 1.277903765439987183e-01 1.554418653249740601e-01
2.288856655359268188e-01 2.868347242474555969e-02 2.691054251044988632e-03 9.772203117609024048e-02 -2.014251239597797394e-02 5.744288563728332520e-01 1.216756030917167664e-01 8.015871979296207428e-03 -1.122648417949676514e-01 -1.085495948791503906e-01 1.755524277687072754e-01 4.212477058172225952e-02 -1.980006396770477295e-01 -1.950476467609405518e-01 1.900014430284500122e-01 -2.788910567760467529e-01 -3.748444095253944397e-02 2.954386733472347260e-02 4.808373376727104187e-02 -7.616952806711196899e-02 1.707306653261184692e-01 2.332101166248321533e-01 -3.154994249343872070e-01 5.871487781405448914e-02 1.090031713247299194e-01 5.432041361927986145e-03 -1.566614210605621338e-01 -9.740658849477767944e-02 1.789760589599609375e-01 9.768520295619964600e-02 -2.433715462684631348e-01 -1.478518079966306686e-02
5.574338138103485107e-02 -2.984188497066497803e-01 3.094402514398097992e-02 7.325779646635055542e-02 -3.732712566852569580e-02 -7.510823756456375122e-02 -2.443168610334396362e-01 -3.588145077228546143e-01 2.847443819046020508e-01 1.207045838236808777e-01 -1.044096127152442932e-01 1.041531562805175781e-01 -2.439806796610355377e-02 -8.937999606132507324e-02 -1.736362427473068237e-01 -3.529967963695526123e-01 1.140867844223976135e-01 2.434216812252998352e-02 -8.377123624086380005e-02 -1.065552458167076111e-01 2.752532660961151123e-01 -1.800420731306076050e-01 -6.909777969121932983e-02 9.176928550004959106e-02 -1.117338463664054871e-01 -7.281635422259569168e-03 -9.158868342638015747e-02 1.583625972270965576e-01 4.411082267761230469e-01 7.050874084234237671e-02 -1.621791720390319824e-01 -9.628382511436939240e-03
-1.182325482368469238e-01 -3.867679536342620850e-01 -6.865284405648708344e-03 -1.441223174333572388e-01 1.491801161319017410e-02 1.002766937017440796e-02 -1.412241607904434204e-01 -1.644666790962219238e-01 1.741879135370254517e-01 -6.752306222915649414e-02 -6.352542340755462646e-02 -2.200869470834732056e-01 3.971319179981946945e-03 -6.433684378862380981e-02 2.236544638872146606e-01 5.722356960177421570e-02 9.185238927602767944e-02 -1.300152391195297241e-01 -2.275308221578598022e-01 5.572931841015815735e-02 3.702526986598968506e-01 1.410811692476272583e-01 -8.788311481475830078e-02 1.290536224842071533e-01 1.683930754661560059e-01 -2.344811260700225830e-01 -5.229025334119796753e-02 2.928141355514526367e-01 3.577010333538055420e-01 -1.937085203826427460e-02 2.267838120460510254e-01 -1.015723422169685364e-01
-2.662142217159271240e-01 -2.820395231246948242e-01 1.658895164728164673e-01 -7.352744042873382568e-02 2.088502235710620880e-02 6.361139565706253052e-02 -1.570525206625461578e-02 -2.949617104604840279e-03 -3.055505827069282532e-02 -5.116282030940055847e-02 -1.005990728735923767e-01 8.531899005174636841e-02 4.752629399299621582e-01 -3.035213947296142578e-01 1.728437840938568115e-02 -1.039970442652702332e-01 3.637219369411468506e-01 -3.934315964579582214e-02 -2.164584584534168243e-02 -1.970836669206619263e-01 1.044857650995254517e-01 -7.196608930826187134e-02 -1.332804411649703979e-01 4.566422849893569946e-02 -2.586936764419078827e-02 4.440608434379100800e-03 -1.710474789142608643e-01 5.300565809011459351e-02 2.610142529010772705e-01 2.439396232366561890e-01 -6.373016536235809326e-02 -2.971625924110412598e-01
-9.035135805606842041e-02 -3.026601374149322510e-01 2.771556675434112549e-01 -1.033623963594436646e-01 -1.891102045774459839e-01 2.615670263767242432e-01 4.105827584862709045e-02 -5.115156248211860657e-02 2.969680428504943848e-01 -1.016708165407180786e-01 -3.369586765766143799e-01 -3.068725764751434326e-01 5.945278704166412354e-02 -3.172253072261810303e-01 -2.312652580440044403e-02 -1.857085973024368286e-01 -5.043439194560050964e-02 -1.143480539321899414e-01 -1.086173579096794128e-01 -9.741475433111190796e-02 2.652212977409362793e-01 7.598256319761276245e-02 -7.448237389326095581e-02 6.477207690477371216e-02 1.096669137477874756e-01 1.130625605583190918e-01 -2.477305084466934204e-01 4.757452756166458130e-02 1.940744370222091675e-01 -1.563520357012748718e-02 -8.401002734899520874e-02 -5.146122723817825317e-02
7.115904241800308228e-02 -1.536562889814376831e-01 -7.008730620145797729e-02 2.374051362276077271e-01 1.788568645715713501e-01 3.070729374885559082e-01 -2.836596369743347168e-01 1.980022937059402466e-01 -1.831040531396865845e-01 -1.015461683273315430e-01 -1.645172201097011566e-02 -2.185812741518020630e-01 1.646238565444946289e-01 -7.392601668834686279e-02 2.943102717399597168e-01 -3.302866965532302856e-02 2.015812098979949951e-01 -2.966532111167907715e-01 -1.847759038209915161e-01 -9.026058763265609741e-02 3.299041092395782471e-01 -8.810505270957946777e-02 -2.079344168305397034e-02 1.058853417634963989e-01 -1.499552428722381592e-01 2.385899126529693604e-01 -9.404513984918594360e-02 6.333534419536590576e-02 1.692331284284591675e-01 3.674326930195093155e-03 -4.474707320332527161e-02 1.727569550275802612e-01
2.123527079820632935e-01 -7.306404411792755127e-02 -3.227614760398864746e-01 2.168456315994262695e-01 1.079276129603385925e-01 3.615803420543670654e-01 7.485956884920597076e-03 -1.496510207653045654e-01 8.654077351093292236e-02 6.682506203651428223e-02 -9.184289723634719849e-02 -1.718553453683853149e-01 3.701393902301788330e-01 -1.487292945384979248e-01 -2.364593185484409332e-02 -1.331178355030715466e-03 1.529327630996704102e-01 -4.813129082322120667e-02 -6.613020598888397217e-02 -3.124424815177917480e-01 2.948098070919513702e-02 1.157777756452560425e-01 6.408072076737880707e-03 2.685888707637786865e-01 1.041920408606529236e-01 -2.938291430473327637e-02 9.328861534595489502e-02 1.557984203100204468e-01 3.604637980461120605e-01 1.386650353670120239e-01 -1.260652989149093628e-01 4.365114495158195496e-03
-1.154204085469245911e-02 -4.037386476993560791e-01 2.892301417887210846e-02 7.538553327322006226e-02 7.128969579935073853e-02 4.862738549709320068e-01 -9.866021573543548584e-02 3.361144661903381348e-02 1.797371543943881989e-02 2.873748540878295898e-02 4.985153302550315857e-02 1.404299736022949219e-01 7.335083931684494019e-02 -1.020462065935134888e-01 -9.079802036285400391e-02 9.491949528455734253e-02 1.743881776928901672e-02 -1.364557147026062012e-01 -2.937621176242828369e-01 -2.212138473987579346e-01 7.137820869684219360e-02 7.032267004251480103e-02 7.874527573585510254e-02 1.335754245519638062e-01 3.694302439689636230e-01 -4.544459283351898193e-02 -1.675646454095840454e-01 1.853843480348587036e-01 2.034944295883178711e-01 3.812677413225173950e-02 -2.946580052375793457e-01 -5.115021392703056335e-02
2.401760667562484741e-01 -2.217539101839065552e-01 1.588497161865234375e-01 1.624186933040618896e-01 -1.561256963759660721e-02 1.620848923921585083e-01 -5.263417586684226990e-02 -5.569690838456153870e-02 -2.507024109363555908e-01 -2.521453201770782471e-01 -7.355217635631561279e-02 -1.589704900979995728e-01 1.221279948949813843e-01 -1.463307160884141922e-02 -1.033034920692443848e-01 -4.690083861351013184e-01 -4.452737793326377869e-02 -3.159099817276000977e-01 -3.068652451038360596e-01 -6.093354523181915283e-02 1.473473906517028809e-01 -1.965596973896026611e-01 -3.357766568660736084e-02 3.529341518878936768e-02 7.135751098394393921e-02 1.719574630260467529e-02 -2.587096393108367920e-01 1.709443032741546631e-01 7.454960048198699951e-02 5.851216614246368408e-02 1.549378782510757446e-01 -9.670106321573257446e-02
5.643757060170173645e-02 -2.104028016328811646e-01 -1.207098923623561859e-02 -3.252795711159706116e-02 -1.469073295593261719e-01 1.461336016654968262e-01 1.220575496554374695e-01 -1.218297407031059265e-01 7.620570063591003418e-02 1.248005852103233337e-01 -1.073506325483322144e-01 -2.566145956516265869e-01 -9.378290921449661255e-02 -4.528251662850379944e-02 -1.710517704486846924e-01 -3.779107630252838135e-01 2.478591799736022949e-01 -2.884970009326934814e-01 2.290214970707893372e-02 1.606727838516235352e-01 1.000958308577537537e-02 2.700486481189727783e-01 -4.009738862514495850e-01 2.200276255607604980e-01 -4.410665854811668396e-02 8.448049426078796387e-03 -2.013088613748550415e-01 5.406787246465682983e-02 1.122241765260696411e-01 5.938615649938583374e-02 -2.800712287425994873e-01 -6.112170591950416565e-02
1.183058470487594604e-01 -3.389849066734313965e-01 -1.468431949615478516e-01 2.903334423899650574e-02 4.230621829628944397e-02 4.096339046955108643e-01 -1.263002157211303711e-01 1.079122573137283325e-01 5.968837812542915344e-02 -8.642651140689849854e-02 5.884271115064620972e-02 1.104188412427902222e-01 1.085899863392114639e-02 -2.280287295579910278e-01 6.540819257497787476e-02 -2.777571976184844971e-01 8.384400978684425354e-03 2.134219706058502197e-01 -1.712100356817245483e-01 -5.499660596251487732e-02 9.027890861034393311e-02 -2.627339363098144531e-01 2.398176677525043488e-02 1.366453319787979126e-01 8.966515958309173584e-02 -1.712629646062850952e-01 4.908495396375656128e-02 3.080772161483764648e-01 2.961612045764923096e-01 1.032577976584434509e-01 -2.700406610965728760e-01 -1.044055745005607605e-01
-1.751421988010406494e-01 -6.711582839488983154e-02 5.659727752208709717e-02 5.729733034968376160e-02 -7.846755534410476685e-02 1.088923588395118713e-01 1.824122667312622070e-01 5.913134291768074036e-02 1.907876809127628803e-03 -1.935739368200302124e-01 -2.759165763854980469e-01 -2.462698146700859070e-02 3.952085077762603760e-01 -2.593378722667694092e-02 4.553045146167278290e-03 -2.088086903095245361e-01 -2.600066661834716797e-01 -1.482881754636764526e-01 3.962001949548721313e-02 -3.978715464472770691e-02 2.573874294757843018e-01 1.449703145772218704e-02 -9.306175261735916138e-02 2.734726369380950928e-01 2.874508798122406006e-01 -1.162010654807090759e-01 -1.789038181304931641e-01 -3.135695680975914001e-02 2.970983088016510010e-01 3.071696162223815918e-01 2.105717919766902924e-02 -1.844386905431747437e-01
-4.965669661760330200e-02 -2.277303189039230347e-01 6.704070419073104858e-02 -1.624242961406707764e-01 -3.716896846890449524e-02 1.398910731077194214e-01 -6.524025648832321167e-02 3.001474216580390930e-02 4.910622537136077881e-02 3.503879159688949585e-02 -6.782706081867218018e-02 -1.545951515436172485e-02 3.926044106483459473e-01 -4.134829044342041016e-01 -5.494403466582298279e-02 1.312628835439682007e-01 1.617108732461929321e-01 -1.112935543060302734e-01 -1.715836375951766968e-01 -3.075127601623535156e-01 3.387256264686584473e-01 -5.692131444811820984e-02 -2.718504692893475294e-04 2.578187286853790283e-01 -6.048974394798278809e-02 -5.948424711823463440e-02 -1.786261498928070068e-01 3.691836446523666382e-02 1.739501357078552246e-01 7.510623335838317871e-02 -4.035842791199684143e-02 -3.314690589904785156e-01
1.060164347290992737e-01 -8.161992579698562622e-02 1.320503950119018555e-01 1.572133600711822510e-01 1.410810202360153198e-01 2.036488354206085205e-01 -2.216292321681976318e-01 2.303104102611541748e-01 -5.959052965044975281e-02 -5.721687898039817810e-02 -2.588390409946441650e-01 2.007254399359226227e-03 1.575510203838348389e-01 -9.433173388242721558e-02 -9.344034641981124878e-02 -2.158446311950683594e-01 3.810575008392333984e-01 9.227868914604187012e-02 2.432978451251983643e-01 -3.170495927333831787e-01 3.021538853645324707e-01 -1.898781508207321167e-01 2.397723495960235596e-02 1.373538374900817871e-01 8.612240105867385864e-02 -1.661490797996520996e-01 -2.561219632625579834e-01 -1.755561977624893188e-01 9.760826826095581055e-02 3.964517265558242798e-03 7.585099339485168457e-02 -8.109014481306076050e-02
-9.251688420772552490e-02 -9.374599158763885498e-02 -4.277154058218002319e-02 -7.458382099866867065e-02 2.749592363834381104e-01 3.009971380233764648e-01 -2.632689177989959717e-01 -1.129166632890701294e-01 -3.380540013313293457e-02 -7.407958060503005981e-02 -7.582949846982955933e-02 -8.872994780540466309e-02 -1.621841341257095337e-01 -1.287641525268554688e-01 -4.857842996716499329e-02 -2.204824239015579224e-01 3.372637331485748291e-01 -1.350460499525070190e-01 3.818957507610321045e-02 -3.178520202636718750e-01 4.910354912281036377e-01 2.279745191335678101e-01 7.145898789167404175e-02 -4.379247128963470459e-02 1.489194184541702271e-01 2.745157480239868164e-02 -8.082528412342071533e-02 -7.443822920322418213e-02 -1.481002941727638245e-02 8.610738068819046021e-02 1.293599158525466919e-01 -1.375883221626281738e-01
5.610990896821022034e-02 2.190759219229221344e-02 1.045735031366348267e-01 -7.823300547897815704e-03 -4.666367918252944946e-02 3.901289105415344238e-01 -1.983967870473861694e-01 8.105176500976085663e-03 -4.556500166654586792e-02 1.890075653791427612e-01 1.698409393429756165e-02 -1.513139307498931885e-01 8.670410141348838806e-03 -3.416885137557983398e-01 -2.719946578145027161e-02 1.411048024892807007e-01 1.086881384253501892e-01 -3.606383204460144043e-01 -2.442332953214645386e-01 1.769225746393203735e-01 2.565394937992095947e-01 -1.371659189462661743e-01 -2.034555524587631226e-01 1.188762672245502472e-02 1.780917793512344360e-01 -3.138140588998794556e-02 8.087442070245742798e-02 9.305100142955780029e-02 1.884106397628784180e-01 2.845824062824249268e-01 2.426642179489135742e-01 -1.041609346866607666e-01
3.108557164669036865e-01 -1.212272793054580688e-01 -2.111755907535552979e-01 -3.256034478545188904e-02 6.507109105587005615e-02 2.822690308094024658e-01 -3.370255231857299805e-02 1.209807544946670532e-01 7.603240758180618286e-02 1.280090212821960449e-01 1.176172643899917603e-01 1.021931320428848267e-02 1.854157298803329468e-01 2.591122686862945557e-02 5.845712870359420776e-02 -7.991351187229156494e-02 7.429044693708419800e-02 -7.441132795065641403e-03 -2.666909694671630859e-01 -8.153771609067916870e-02 3.081200420856475830e-01 -2.176802419126033783e-02 -5.032891780138015747e-02 2.210509777069091797e-01 1.786061078310012817e-01 -4.276697039604187012e-01 -1.732540689408779144e-02 2.384905964136123657e-01 1.533741354942321777e-01 2.662488818168640137e-01 -2.565576136112213135e-01 2.700086683034896851e-03
3.961166739463806152e-02 5.996867641806602478e-02 -3.296298161149024963e-02 6.764546781778335571e-02 -1.411947757005691528e-01 2.438803017139434814e-01 1.633350104093551636e-01 -1.721805185079574585e-01 -1.356720924377441406e-01 1.384580880403518677e-02 -2.511298656463623047e-02 -2.103836685419082642e-01 1.952434182167053223e-01 -2.853084541857242584e-02 4.378310963511466980e-02 -1.080734431743621826e-01 -2.152610719203948975e-01 -1.621000468730926514e-01 5.860021710395812988e-02 1.489609107375144958e-02 3.944142758846282959e-01 -4.083764180541038513e-02 -3.923024833202362061e-01 5.759162828326225281e-02 2.671264410018920898e-01 -5.545775592327117920e-02 -1.229093521833419800e-01 -5.166292935609817505e-02 1.961479634046554565e-01 3.844045102596282959e-01 -5.234390869736671448e-02 -2.559419870376586914e-01
-1.509573906660079956e-01 -4.857562780380249023e-01 1.851304024457931519e-01 -1.377258151769638062e-01 2.135573625564575195e-01 1.536545604467391968e-01 -7.105986028909683228e-02 -4.135667905211448669e-02 1.270611677318811417e-02 -3.261304795742034912e-01 -2.175052464008331299e-01 -3.031832277774810791e-01 -8.996935933828353882e-02 -6.806030124425888062e-02 1.433891803026199341e-01 -2.180215902626514435e-02 1.313697639852762222e-02 -1.138248518109321594e-01 -1.940180957317352295e-01 6.291769444942474365e-02 2.814780175685882568e-01 1.743171811103820801e-01 9.907335788011550903e-02 2.786099016666412354e-01 6.588147580623626709e-02 -1.107527837157249451e-01 -1.821662932634353638e-01 1.220073029398918152e-01 -1.865382678806781769e-02 7.699891924858093262e-02 -9.585290402173995972e-02 -2.436965331435203552e-02
2.230089008808135986e-01 -4.365103691816329956e-02 -2.036409527063369751e-01 9.933657944202423096e-02 6.923151761293411255e-02 7.093229889869689941e-02 1.488342732191085815e-01 2.706354111433029175e-02 -8.433268964290618896e-02 -2.271675914525985718e-01 -2.307422906160354614e-01 -2.200080603361129761e-01 1.625148206949234009e-01 -3.501750528812408447e-01 4.704187065362930298e-02 -4.337680041790008545e-01 1.311699151992797852e-01 -1.257522106170654297e-01 -2.491749823093414307e-01 -7.834888994693756104e-02 3.254309296607971191e-01 6.504404358565807343e-03 1.368982344865798950e-01 1.727939248085021973e-01 7.464871555566787720e-02 1.266907248646020889e-02 1.848158985376358032e-02 -9.360133111476898193e-02 2.494337260723114014e-01 -1.487624496221542358e-01 -8.568099886178970337e-02 4.727784916758537292e-02
2.829598486423492432e-01 -1.937180943787097931e-02 9.398893266916275024e-02 2.408662885427474976e-01 3.369640186429023743e-02 1.574562489986419678e-01 1.278378069400787354e-01 -1.047735661268234253e-01 -8.922582864761352539e-02 -1.428294032812118530e-01 -2.014999836683273315e-01 -1.716697514057159424e-01 9.240984916687011719e-02 1.122437119483947754e-01 -1.258479505777359009e-01 -1.833377778530120850e-01 4.856565594673156738e-01 -1.080116704106330872e-01 -1.109692752361297607e-01 -1.943073421716690063e-01 -3.639086848124861717e-03 -1.930876225233078003e-01 -1.883504390716552734e-01 1.108406111598014832e-01 2.413553893566131592e-01 -1.879530726000666618e-03 -1.587964147329330444e-01 6.674002856016159058e-02 3.120260536670684814e-01 7.619328796863555908e-02 2.413498610258102417e-02 -2.368683815002441406e-01
1.423208564519882202e-01 -2.450605630874633789e-01 1.013938561081886292e-01 1.025977432727813721e-01 8.180581033229827881e-02 2.072557061910629272e-01 -1.299260705709457397e-01 1.568026691675186157e-01 -2.746733725070953369e-01 1.898703575134277344e-01 -3.415042757987976074e-01 -3.163326904177665710e-02 1.784938126802444458e-01 -1.352002471685409546e-01 -1.271284418180584908e-03 3.307807818055152893e-02 1.104850396513938904e-01 -2.761594653129577637e-01 1.512273587286472321e-02 -7.300871610641479492e-02 3.197855055332183838e-01 7.181934267282485962e-02 -1.131926104426383972e-01 2.589413821697235107e-01 1.811950653791427612e-01 -1.965610980987548828e-01 1.177495867013931274e-01 -9.237238019704818726e-02 9.346750378608703613e-02 1.927222907543182373e-01 1.938511133193969727e-01 2.622507512569427490e-01
2.732943296432495117e-01 -2.988896965980529785e-01 8.508146740496158600e-03 1.405152976512908936e-01 9.677169844508171082e-03 1.972043216228485107e-01 -1.767643094062805176e-01 -9.698323160409927368e-02 -3.678222745656967163e-02 -1.215842664241790771e-01 -6.755202263593673706e-02 -7.941358536481857300e-02 1.724530942738056183e-02 6.041023880243301392e-02 -5.263658612966537476e-02 -1.443288922309875488e-01 -1.143310591578483582e-01 -1.571387983858585358e-02 -2.085318714380264282e-01 1.397908776998519897e-01 3.883081674575805664e-01 -1.072723641991615295e-01 -2.503193914890289307e-01 -9.682721644639968872e-02 1.971729993820190430e-01 1.263886243104934692e-01 -1.345903575420379639e-01 7.774885743856430054e-02 5.113228559494018555e-01 -1.454406529664993286e-01 -1.646747440099716187e-02 -9.701938927173614502e-02
2.331172078847885132e-01 -1.786940991878509521e-01 -4.084971174597740173e-02 -5.520725157111883163e-03 2.595096826553344727e-01 -1.241854950785636902e-02 -2.493110001087188721e-01 -8.185574412345886230e-02 -1.736116558313369751e-01 -1.073741614818572998e-01 -9.861480444669723511e-03 -1.535093504935503006e-02 1.774631142616271973e-01 -3.730206191539764404e-01 8.897234220057725906e-04 -1.692740023136138916e-01 -8.515426516532897949e-02 -2.482821792364120483e-01 2.028833776712417603e-01 -3.597714900970458984e-01 2.644369602203369141e-01 -1.249955520033836365e-01 -1.066867709159851074e-01 1.611965000629425049e-01 -4.854571819305419922e-02 -2.282763123512268066e-01 -1.239459440112113953e-01 -1.617199927568435669e-01 2.483063191175460815e-01 9.626352041959762573e-02 -4.584608972072601318e-02 -5.438440293073654175e-02
8.155110478401184082e-02 -1.974453926086425781e-01 2.425652593374252319e-01 2.820069789886474609e-01 -2.156130038201808929e-03 1.875773966312408447e-01 -1.978444457054138184e-01 -4.163457825779914856e-02 5.464548245072364807e-02 -2.326648384332656860e-01 3.313871566206216812e-03 -2.803193032741546631e-01 1.849855780601501465e-01 1.835098266601562500e-01 -2.556158602237701416e-01 -3.219624757766723633e-01 -3.679781034588813782e-02 -3.065953552722930908e-01 -2.512986660003662109e-01 1.211149021983146667e-01 1.149462908506393433e-01 -9.196347743272781372e-02 -4.517323896288871765e-02 1.374026387929916382e-01 -9.514719247817993164e-02 5.628512427210807800e-02 -5.768064782023429871e-02 -3.682040376588702202e-03 3.392157852649688721e-01 1.255955547094345093e-01 -3.039147332310676575e-02 -6.509850919246673584e-02
8.996977657079696655e-02 -2.990065515041351318e-01 -1.368691474199295044e-01 -9.125855751335620880e-03 2.900996208190917969e-01 2.556020915508270264e-01 -3.195914253592491150e-02 3.345704451203346252e-02 -1.913744211196899414e-02 -2.736406773328781128e-02 -3.148988187313079834e-01 1.024214625358581543e-01 3.629620373249053955e-02 7.677137851715087891e-02 2.072345837950706482e-02 -1.566751301288604736e-01 3.633398935198783875e-02 6.445787101984024048e-02 2.133930027484893799e-01 1.549490690231323242e-01 2.889401912689208984e-01 1.230926588177680969e-01 -1.879422962665557861e-01 2.401844114065170288e-01 -1.171204596757888794e-01 -1.889940649271011353e-01 -7.492458075284957886e-02 -3.843483328819274902e-02 4.061252772808074951e-01 1.472752094268798828e-01 2.774787247180938721e-01 -4.774837568402290344e-02
2.953450977802276611e-01 3.158972039818763733e-02 1.425309479236602783e-01 -7.231662422418594360e-02 2.337160408496856689e-01 1.099449768662452698e-01 -7.794854044914245605e-02 -6.972280889749526978e-02 -1.729869097471237183e-01 -1.177637800574302673e-01 -6.214968487620353699e-02 -1.517988741397857666e-01 2.531828358769416809e-02 -2.650313079357147217e-01 -1.537676155567169189e-01 2.244382649660110474e-01 1.989134699106216431e-01 -8.210825175046920776e-02 1.035066787153482437e-02 -2.497195601463317871e-01 3.366393148899078369e-01 4.864348098635673523e-02 1.569531857967376709e-02 3.030567467212677002e-01 1.241184696555137634e-01 5.113440379500389099e-02 -2.431837171316146851e-01 -2.895811200141906738e-01 2.928822934627532959e-01 1.241002529859542847e-01 1.078612282872200012e-01 -5.093535780906677246e-02
-1.244155466556549072e-01 -2.478855662047863007e-02 5.006702616810798645e-02 1.021547242999076843e-02 1.874860078096389771e-01 1.661801040172576904e-01 3.092285394668579102e-01 -2.325604707002639771e-01 -1.975726895034313202e-02 -2.504313886165618896e-01 -8.054587990045547485e-02 -1.560979038476943970e-01 8.299504220485687256e-02 1.816491186618804932e-01 -1.712243258953094482e-01 -1.352764219045639038e-01 2.590353190898895264e-01 -1.890808045864105225e-01 1.845074743032455444e-01 -1.334837526082992554e-01 1.029296368360519409e-01 -1.617416292428970337e-01 -1.849972605705261230e-01 6.917368620634078979e-02 1.776175200939178467e-01 -7.267154008150100708e-02 -1.787249743938446045e-01 1.071293801069259644e-01 4.478792548179626465e-01 1.004685834050178528e-01 -1.217163950204849243e-01 -2.261211127042770386e-01
-5.644820258021354675e-02 -2.080023735761642456e-01 1.791113764047622681e-01 -2.877529561519622803e-01 3.065164685249328613e-01 7.629383355379104614e-02 -2.854845672845840454e-02 -1.373010501265525818e-02 -1.580320745706558228e-01 2.986774966120719910e-02 -1.278415042906999588e-02 2.915985323488712311e-02 6.108925119042396545e-02 -4.886847734451293945e-02 -8.291245996952056885e-02 -1.116296201944351196e-01 3.397538363933563232e-01 -5.696824938058853149e-02 8.119099587202072144e-02 -2.599147856235504150e-01 1.608745008707046509e-01 -1.554792821407318115e-01 3.833906666841357946e-04 2.552813887596130371e-01 3.120287135243415833e-02 -3.545612394809722900e-01 -5.971853807568550110e-02 -2.074562013149261475e-01 2.102325707674026489e-01 3.601024746894836426e-01 -4.836978018283843994e-02 -1.673380434513092041e-01
-8.108606934547424316e-02 -1.534743756055831909e-01 9.490745514631271362e-02 -7.526633143424987793e-02 3.259464502334594727e-01 -2.778094820678234100e-02 -2.507642209529876709e-01 1.513203699141740799e-02 -2.250886149704456329e-02 1.416634470224380493e-01 8.298151195049285889e-02 -2.238402813673019409e-01 -2.160262130200862885e-02 -2.669682204723358154e-01 1.118418350815773010e-01 -3.237496316432952881e-01 1.517835855484008789e-01 -1.218193918466567993e-01 6.642536818981170654e-02 -3.238119781017303467e-01 3.740665912628173828e-01 -4.705572873353958130e-02 -1.237470582127571106e-01 1.862138882279396057e-02 1.198596283793449402e-01 -1.537474393844604492e-01 -1.881041228771209717e-01 -1.528292149305343628e-02 1.454390585422515869e-01 1.110569536685943604e-01 3.850935027003288269e-02 -3.239005208015441895e-01
-1.362083107233047485e-01 -1.075951978564262390e-01 -3.729851543903350830e-02 -1.221358403563499451e-02 7.838895916938781738e-02 6.344681978225708008e-02 5.356470495462417603e-02 2.690528631210327148e-01 -1.369338631629943848e-01 -7.442427426576614380e-02 -1.667441278696060181e-01 -1.832723915576934814e-01 -1.164634227752685547e-01 3.212983906269073486e-02 1.800260096788406372e-01 -2.080673873424530029e-01 -5.066551640629768372e-02 -2.281532585620880127e-01 -2.863683551549911499e-02 -3.610725402832031250e-01 3.883554637432098389e-01 7.956963032484054565e-02 -3.194685578346252441e-01 1.217161267995834351e-01 -1.626934409141540527e-01 -3.309414982795715332e-01 1.663556098937988281e-01 -1.041371077299118042e-01 2.090770006179809570e-01 7.487933337688446045e-02 1.441724747419357300e-01 -4.964884743094444275e-02
6.302247941493988037e-02 -3.828437030315399170e-01 1.345992237329483032e-01 9.929390996694564819e-02 8.173418790102005005e-02 1.259557604789733887e-01 -1.166234761476516724e-01 -1.386389508843421936e-02 -1.103439033031463623e-01 5.455309525132179260e-02 -1.790256947278976440e-01 -8.543907850980758667e-02 7.979608140885829926e-03 -2.061971575021743774e-01 7.324793934822082520e-02 -7.919489592313766479e-02 7.468263804912567139e-02 -1.576319336891174316e-01 1.211564987897872925e-01 7.556357886642217636e-03 4.706485569477081299e-01 1.126572862267494202e-01 1.112966090440750122e-01 4.478272795677185059e-01 1.265119761228561401e-01 -1.635306328535079956e-01 2.442029714584350586e-01 -1.748686879873275757e-01 1.498070061206817627e-01 8.490056544542312622e-02 6.537485867738723755e-02 1.312976926565170288e-01
2.116792835295200348e-02 -2.290383726358413696e-01 1.159424707293510437e-01 -1.437142640352249146e-01 2.872706055641174316e-01 3.068537414073944092e-01 -1.112063750624656677e-01 2.687888443470001221e-01 -1.482954323291778564e-01 -2.696613371372222900e-01 -7.360336184501647949e-02 -2.051726132631301880e-01 -6.453583389520645142e-02 8.185771852731704712e-02 -4.192402586340904236e-02 -1.627080142498016357e-01 1.257991492748260498e-01 -1.699243932962417603e-01 3.562879860401153564e-01 -8.025891147553920746e-03 2.757240235805511475e-01 1.088317856192588806e-01 2.112349718809127808e-01 1.779149621725082397e-01 -1.057483479380607605e-01 -1.979991197586059570e-01 -4.885349795222282410e-02 -1.338695883750915527e-01 2.164514809846878052e-01 1.105790287256240845e-01 -4.976260010153055191e-03 -6.880915910005569458e-02
-1.749681495130062103e-02 -2.242618501186370850e-01 8.322178572416305542e-02 9.188721328973770142e-02 -2.027023769915103912e-02 3.039443790912628174e-01 -8.984063565731048584e-02 -1.624816209077835083e-01 -1.474422514438629150e-01 -3.830743134021759033e-01 9.314359724521636963e-02 -1.771418303251266479e-01 2.373546510934829712e-01 2.226982265710830688e-01 -3.733905255794525146e-01 -1.557795703411102295e-01 -1.128173470497131348e-01 -1.759452372789382935e-01 -7.639443874359130859e-02 -6.405181437730789185e-02 1.758140623569488525e-01 5.608403310179710388e-02 -1.116460412740707397e-01 3.191616535186767578e-01 -4.794180765748023987e-02 9.601567685604095459e-02 -2.242555916309356689e-01 1.664772927761077881e-01 1.297693401575088501e-01 7.461684197187423706e-02 1.173187792301177979e-01 -3.007588721811771393e-02
1.975438892841339111e-01 -3.184448778629302979e-01 3.077453970909118652e-01 1.489266604185104370e-01 1.276985108852386475e-01 2.836064100265502930e-01 1.856916993856430054e-01 -1.759214252233505249e-01 3.451347947120666504e-01 -4.446766152977943420e-02 -1.999325454235076904e-01 -1.148762628436088562e-01 -2.063157260417938232e-01 3.132554143667221069e-02 2.741346322000026703e-02 -1.049138605594635010e-01 3.608778864145278931e-02 -5.172377079725265503e-02 -2.927377820014953613e-01 -2.337116450071334839e-01 1.966564655303955078e-01 3.675043582916259766e-02 -2.798737883567810059e-01 1.360958367586135864e-01 5.015725642442703247e-02 -1.524042487144470215e-01 -1.019945442676544189e-01 6.786593049764633179e-02 -1.959690824151039124e-03 1.538693904876708984e-01 2.950346656143665314e-02 -6.686653196811676025e-02
1.296503096818923950e-01 -1.687260568141937256e-01 3.267470300197601318e-01 1.621078848838806152e-01 2.097269594669342041e-01 3.658494651317596436e-01 4.006184265017509460e-02 -3.828551992774009705e-02 1.975315213203430176e-01 -4.025558233261108398e-01 -1.082694083452224731e-01 -4.192982316017150879e-01 -7.997854053974151611e-02 3.765743598341941833e-02 -6.046722084283828735e-02 -1.857171952724456787e-01 9.854590147733688354e-02 -3.199178352952003479e-02 -4.671884234994649887e-03 -7.005323469638824463e-02 4.797093942761421204e-02 -4.049840196967124939e-02 -2.092812359333038330e-01 1.993275284767150879e-01 2.524500489234924316e-01 -4.407342895865440369e-02 7.618071138858795166e-02 -6.392151862382888794e-02 9.948637336492538452e-02 1.017526835203170776e-01 -6.358230859041213989e-02 5.675011500716209412e-02
1.072809696197509766e-01 -1.168696768581867218e-02 1.267286688089370728e-01 -3.205118700861930847e-02 -1.230132281780242920e-01 5.241607427597045898e-01 -1.457464043051004410e-02 -1.415701508522033691e-01 2.579873800277709961e-01 8.269404619932174683e-02 -7.386893499642610550e-03 -8.868959546089172363e-02 1.152372434735298157e-01 -4.425046741962432861e-01 4.391598328948020935e-02 -3.276135399937629700e-02 1.518597453832626343e-01 -2.038396894931793213e-01 -1.908041089773178101e-01 -3.488568216562271118e-02 3.272598981857299805e-01 -7.241407781839370728e-02 1.562731117010116577e-01 1.608332991600036621e-01 -6.660597771406173706e-02 -8.406562358140945435e-02 5.254650861024856567e-02 1.900059580802917480e-01 -6.983757019042968750e-02 1.576390564441680908e-01 -1.278342604637145996e-01 -8.015611022710800171e-02
-2.682868950068950653e-02 -3.151730895042419434e-01 1.179411634802818298e-01 -7.343390583992004395e-02 1.944947987794876099e-02 3.682849556207656860e-02 1.500711292028427124e-01 -1.101790443062782288e-01 -1.261399686336517334e-01 7.876004278659820557e-02 -4.039730429649353027e-01 -1.453481614589691162e-01 1.738191395998001099e-01 -1.604935079813003540e-01 -2.228032983839511871e-02 -1.631874889135360718e-01 -2.138089090585708618e-01 -8.075059950351715088e-02 -7.153649628162384033e-02 -2.375816404819488525e-01 2.867693603038787842e-01 1.283470354974269867e-02 3.304526442661881447e-03 2.432393729686737061e-01 1.882120817899703979e-01 -3.968241214752197266e-01 -3.511236235499382019e-02 1.619590073823928833e-01 9.918611496686935425e-02 3.932635858654975891e-02 -5.192313715815544128e-02 -2.547611892223358154e-01
4.738200083374977112e-02 -1.999837011098861694e-01 1.160675659775733948e-01 -3.141919523477554321e-02 -2.599920704960823059e-02 1.301481127738952637e-01 2.822311520576477051e-01 -2.744725346565246582e-01 -1.738120615482330322e-01 -1.544281542301177979e-01 -2.188775688409805298e-01 -1.548136919736862183e-01 2.529438734054565430e-01 -3.388125449419021606e-02 -1.400612741708755493e-01 -1.448940671980381012e-02 1.022304594516754150e-01 2.697106823325157166e-02 2.858649007976055145e-02 -5.535481870174407959e-02 3.353456556797027588e-01 9.876201301813125610e-02 -2.272778451442718506e-01 3.468852117657661438e-02 2.804383337497711182e-01 -9.228369593620300293e-02 -2.921858802437782288e-02 2.498969435691833496e-01 9.837325662374496460e-02 3.627118766307830811e-01 -1.180835720151662827e-02 -2.789982259273529053e-01
1.120088100433349609e-01 -6.691779941320419312e-02 4.060632586479187012e-01 -2.254566177725791931e-02 1.945583820343017578e-01 2.209288477897644043e-01 -2.187081426382064819e-01 1.254230737686157227e-02 -1.977241188287734985e-01 2.671147696673870087e-03 -1.130423396825790405e-01 -1.438637264072895050e-02 1.507041305303573608e-01 -1.593262553215026855e-01 -7.526225596666336060e-02 7.591474801301956177e-02 2.019193172454833984e-01 1.996728777885437012e-02 -1.726445853710174561e-01 -3.338641822338104248e-01 3.012391626834869385e-01 -5.847029387950897217e-02 -1.443301886320114136e-01 1.102493256330490112e-01 1.365758478641510010e-01 -1.214251071214675903e-01 -2.714643776416778564e-01 -2.975261509418487549e-01 1.018309444189071655e-01 1.332603842020034790e-01 1.763441413640975952e-01 -8.298977464437484741e-02
2.087270617485046387e-01 -1.647841930389404297e-01 -1.270450502634048462e-01 -6.257201079279184341e-03 8.606082946062088013e-02 3.417688012123107910e-01 8.144902437925338745e-02 -5.118157714605331421e-02 5.474156886339187622e-02 -3.621929511427879333e-02 1.751124709844589233e-01 3.255813196301460266e-02 8.555402606725692749e-02 -2.088156156241893768e-02 2.624977147206664085e-03 -1.323001980781555176e-01 3.361645340919494629e-02 -3.644306212663650513e-02 -2.770781219005584717e-01 -2.010169774293899536e-01 4.295100271701812744e-01 -1.818808913230895996e-01 -9.437959641218185425e-02 4.619860276579856873e-02 1.563757061958312988e-01 -4.255504608154296875e-01 6.572420895099639893e-02 1.878865361213684082e-01 2.683276534080505371e-01 6.697643548250198364e-02 -2.024278789758682251e-01 8.640297502279281616e-02
-1.713936403393745422e-02 -2.315865457057952881e-01 1.200421902467496693e-04 -2.361569404602050781e-01 -5.120920017361640930e-02 2.481857538223266602e-01 -2.546032369136810303e-01 -2.149827778339385986e-02 8.361444622278213501e-02 -1.805202066898345947e-01 1.648885607719421387e-01 2.014871686697006226e-01 -2.260409481823444366e-02 -9.751313924789428711e-02 3.615001449361443520e-03 -2.960140705108642578e-01 2.817746698856353760e-01 -2.878367304801940918e-01 1.183647215366363525e-01 -1.685676872730255127e-01 1.812130510807037354e-01 -2.289089858531951904e-01 -1.266079694032669067e-01 1.460290551185607910e-01 1.565174781717360020e-03 1.672619432210922241e-01 -9.922095388174057007e-02 1.381279081106185913e-01 3.109756410121917725e-01 6.204536650329828262e-03 -2.726269066333770752e-01 -2.328883297741413116e-02
2.442302554845809937e-01 -1.602280884981155396e-01 -7.628247886896133423e-02 3.559869900345802307e-02 1.739704310894012451e-01 4.436016082763671875e-01 -3.683897852897644043e-02 8.834460377693176270e-02 2.479677274823188782e-02 -8.245332539081573486e-02 2.617626450955867767e-02 5.748934298753738403e-02 7.312473654747009277e-02 -9.540820121765136719e-02 -7.863722741603851318e-03 -6.558127701282501221e-02 3.708625584840774536e-02 1.259187981486320496e-02 -2.615433335304260254e-01 -1.722041517496109009e-02 3.132922947406768799e-01 7.084639370441436768e-02 2.028899192810058594e-01 2.798291742801666260e-01 4.261876270174980164e-02 -3.846705555915832520e-01 -6.513229757547378540e-02 2.855325639247894287e-01 1.195464506745338440e-01 8.443222939968109131e-02 -3.018000125885009766e-01 1.510857418179512024e-02
2.105154395103454590e-01 -2.250818312168121338e-01 -1.928032785654067993e-01 -2.646116912364959717e-01 -2.050379291176795959e-02 3.758588135242462158e-01 -2.606262862682342529e-01 1.493978202342987061e-01 3.289442509412765503e-02 -1.441463828086853027e-01 1.290823221206665039e-01 1.168771926313638687e-02 4.386613890528678894e-02 -7.219981402158737183e-02 -1.278978213667869568e-02 -1.386916786432266235e-01 2.735004425048828125e-01 -3.005248904228210449e-01 2.115401625633239746e-02 -2.402787506580352783e-01 1.814562678337097168e-01 -2.154173851013183594e-01 -1.592966765165328979e-01 -8.375068008899688721e-02 2.138198018074035645e-01 1.289339065551757812e-01 -2.040228545665740967e-01 3.313433378934860229e-02 1.653475761413574219e-01 -2.724658139050006866e-02 -8.191807568073272705e-02 -1.606834232807159424e-01
-5.413481965661048889e-02 -4.862703979015350342e-01 1.941982060670852661e-01 -2.993649542331695557e-01 2.223968803882598877e-01 -3.331686183810234070e-02 -1.083371788263320923e-01 1.740086227655410767e-01 6.362351030111312866e-02 1.296773254871368408e-01 -2.599468529224395752e-01 2.595675922930240631e-02 3.581384122371673584e-01 -3.515713382512331009e-03 6.999587267637252808e-02 -5.692410469055175781e-02 2.728282809257507324e-01 -6.930485367774963379e-02 -1.336225867271423340e-01 -6.741299480199813843e-02 1.811989694833755493e-01 -1.967325061559677124e-01 -4.593808948993682861e-02 8.795219659805297852e-02 -6.780401617288589478e-02 -1.496882587671279907e-01 -1.112633571028709412e-01 -2.275397628545761108e-01 9.447615593671798706e-02 -2.457337826490402222e-02 3.064765781164169312e-02 -1.746966540813446045e-01
-7.689088582992553711e-02 -4.207744896411895752e-01 2.169746309518814087e-01 -4.826364666223526001e-02 -2.455550804734230042e-02 -5.727436766028404236e-02 -7.642040401697158813e-02 8.097197115421295166e-02 -6.074168533086776733e-02 -7.230461388826370239e-02 1.502715982496738434e-02 -1.863901875913143158e-02 3.047936856746673584e-01 1.153848469257354736e-01 1.643837988376617432e-01 -3.125338256359100342e-01 2.898133397102355957e-01 -3.735965862870216370e-02 1.412786543369293213e-01 8.677001297473907471e-02 8.785272389650344849e-02 -5.985571444034576416e-02 -8.217177540063858032e-02 3.548721969127655029e-01 -1.459696292877197266e-01 -2.451822459697723389e-01 -6.286650151014328003e-02 -1.359117329120635986e-01 1.354148983955383301e-01 -3.708580508828163147e-02 2.247700244188308716e-01 -2.828479409217834473e-01
2.522937953472137451e-01 -1.042581722140312195e-01 3.003821671009063721e-01 8.734722435474395752e-02 3.725838363170623779e-01 1.132384166121482849e-01 -1.312861591577529907e-01 8.431029319763183594e-02 -1.510175764560699463e-01 -2.128905951976776123e-01 -5.752164125442504883e-02 -2.426620386540889740e-02 4.111148416996002197e-02 -3.666320145130157471e-01 1.076314449310302734e-01 5.105735361576080322e-02 3.098030760884284973e-02 -1.010013595223426819e-01 -1.508566588163375854e-01 -1.807496100664138794e-01 2.815016508102416992e-01 -6.858859211206436157e-02 -1.029957607388496399e-01 9.519635140895843506e-02 4.477175325155258179e-02 -1.172071769833564758e-01 -1.926450580358505249e-01 -2.316849529743194580e-01 2.968451380729675293e-01 1.077761799097061157e-01 2.114879041910171509e-01 -9.004066139459609985e-02
-3.750190511345863342e-02 -4.418081641197204590e-01 1.598948687314987183e-01 -1.109668761491775513e-01 -6.130586378276348114e-03 3.977892100811004639e-01 -7.062580436468124390e-02 2.081977427005767822e-01 -8.450334519147872925e-02 1.906346529722213745e-01 -2.236720621585845947e-01 -3.137109875679016113e-01 9.218107163906097412e-02 -2.497588098049163818e-01 1.608603000640869141e-01 7.557700574398040771e-02 -5.119007825851440430e-02 1.663807928562164307e-01 -1.350919902324676514e-01 -6.361347436904907227e-02 6.148253008723258972e-02 3.936365619301795959e-02 -1.349518597126007080e-01 1.896393001079559326e-01 -8.943781256675720215e-03 -2.647884190082550049e-01 -1.938259750604629517e-01 8.398905396461486816e-02 1.656530797481536865e-01 -5.846423283219337463e-02 -7.900434732437133789e-02 2.235472574830055237e-02
-4.489767551422119141e-02 -1.774908751249313354e-01 6.407356262207031250e-02 -2.549422979354858398e-01 4.970706254243850708e-02 4.047194719314575195e-01 -3.527295589447021484e-01 -2.214265763759613037e-01 1.456348411738872528e-02 -1.150040999054908752e-01 1.282676160335540771e-01 7.919711619615554810e-02 4.357372596859931946e-02 -1.351012140512466431e-01 3.317565470933914185e-02 -4.944508895277976990e-02 2.883785665035247803e-01 -1.987388581037521362e-01 -1.526867896318435669e-01 2.180049717426300049e-01 -1.306539326906204224e-01 5.676586180925369263e-02 -2.612503767013549805e-01 3.613507151603698730e-01 -1.021436229348182678e-01 9.179797023534774780e-02 -6.765458732843399048e-02 3.141968324780464172e-02 2.386566251516342163e-01 4.999144747853279114e-02 1.511251647025346756e-02 -3.283090144395828247e-02
1.807652115821838379e-01 -2.858238518238067627e-01 -2.815766930580139160e-01 2.063699364662170410e-01 1.532770246267318726e-01 4.154141545295715332e-01 7.928772270679473877e-02 1.954811997711658478e-02 1.478251218795776367e-01 -9.829877316951751709e-02 1.116960719227790833e-01 -9.108431637287139893e-02 5.184664949774742126e-02 -5.186137184500694275e-02 6.162257120013237000e-02 -1.673108488321304321e-01 -9.249952621757984161e-03 4.878280311822891235e-02 -1.271747946739196777e-01 -1.044462248682975769e-01 2.572456896305084229e-01 -1.366329728625714779e-03 -1.353419423103332520e-01 1.637644916772842407e-01 1.226061433553695679e-01 -8.215180039405822754e-02 8.796911686658859253e-02 3.067971169948577881e-01 2.511936426162719727e-01 -1.725683957338333130e-01 -2.779892086982727051e-01 -1.921111643314361572e-01
1.094705238938331604e-01 -2.451654374599456787e-01 7.304508239030838013e-02 -1.333653628826141357e-01 1.261669695377349854e-01 1.625407785177230835e-01 -3.996291384100914001e-02 -5.807922035455703735e-02 1.131003424525260925e-01 7.391852885484695435e-02 -8.283700793981552124e-02 1.168077811598777771e-01 -8.748213201761245728e-02 6.856819987297058105e-02 7.627337425947189331e-02 -3.392838537693023682e-01 -1.267218142747879028e-01 -1.821103622205555439e-03 -3.781714737415313721e-01 9.201756119728088379e-02 1.876873224973678589e-01 -1.757902652025222778e-02 -1.952790468931198120e-01 3.657718896865844727e-01 -3.905013576149940491e-02 2.593682706356048584e-01 -1.324451863765716553e-01 4.834562912583351135e-02 3.993233144283294678e-01 -5.096675828099250793e-02 -1.047535911202430725e-01 -2.207396775484085083e-01
3.401422128081321716e-02 -3.794064521789550781e-01 3.931852988898754120e-03 1.160963475704193115e-01 1.301449537277221680e-01 1.119534969329833984e-01 -1.147054955363273621e-01 -1.520109921693801880e-01 -2.415566742420196533e-01 -9.389195591211318970e-02 -7.851070910692214966e-02 -1.961566135287284851e-02 -1.651572585105895996e-01 3.747991845011711121e-02 -2.264451235532760620e-01 -9.886574745178222656e-02 2.344524562358856201e-01 -1.435415893793106079e-01 8.420931547880172729e-02 -4.963381215929985046e-02 3.904897272586822510e-01 -5.880817770957946777e-02 -2.786120772361755371e-01 3.870401680469512939e-01 2.874412201344966888e-02 -9.421454370021820068e-02 1.406034678220748901e-01 -3.229874372482299805e-01 4.309318587183952332e-02 -8.258661255240440369e-03 6.378275156021118164e-02 6.275326013565063477e-02
1.902870088815689087e-01 -1.890168190002441406e-01 8.842195570468902588e-02 -1.092456206679344177e-01 4.717509075999259949e-02 -6.037972867488861084e-02 -5.990157648921012878e-02 -4.335387609899044037e-03 2.158947438001632690e-01 2.289544492959976196e-01 -2.996368110179901123e-01 1.431048512458801270e-01 1.116566285490989685e-01 4.317065700888633728e-02 2.409021556377410889e-01 -5.916951224207878113e-02 1.346804648637771606e-01 -1.481060385704040527e-01 1.731842160224914551e-01 2.924758754670619965e-02 3.929274082183837891e-01 -2.135490030050277710e-01 -2.303791046142578125e-01 2.861956655979156494e-01 7.600579410791397095e-02 -6.106254085898399353e-02 -1.621230989694595337e-01 -7.884275913238525391e-02 2.771587967872619629e-01 7.303541153669357300e-02 -2.013696730136871338e-01 -2.075287401676177979e-01
-5.558349657803773880e-03 -2.128264009952545166e-01 8.359675109386444092e-02 9.489324688911437988e-02 1.952433437108993530e-01 -2.241224609315395355e-02 -7.035320252180099487e-02 2.491901069879531860e-01 -1.359201818704605103e-01 -1.364871114492416382e-01 -2.674737572669982910e-01 -9.466204792261123657e-02 2.853110730648040771e-01 -1.776222288608551025e-01 -7.632003980688750744e-04 3.296011313796043396e-02 1.933925747871398926e-01 -5.324152857065200806e-02 -7.595902681350708008e-02 -2.699488401412963867e-01 1.038282588124275208e-01 5.597967188805341721e-03 -1.112263053655624390e-01 1.485266685485839844e-01 -2.001799046993255615e-01 -2.719521522521972656e-01 -2.829903066158294678e-01 -8.825747668743133545e-02 3.124693632125854492e-01 2.348857372999191284e-01 -2.258607596158981323e-01 -1.775481551885604858e-01
8.785987645387649536e-02 -2.383033484220504761e-01 -6.893423851579427719e-03 -2.375398725271224976e-01 -7.121551781892776489e-02 3.905388712882995605e-01 -2.084838002920150757e-01 -1.931520253419876099e-01 1.501147001981735229e-01 -3.619527444243431091e-02 -4.470077157020568848e-02 -1.053169951774179935e-03 -1.220455542206764221e-01 -2.766894996166229248e-01 2.800020016729831696e-02 -8.395094424486160278e-02 1.370576024055480957e-01 -1.669321507215499878e-01 4.738658294081687927e-02 1.618527770042419434e-01 1.491140425205230713e-01 2.272265702486038208e-01 -2.271955013275146484e-01 -3.292360925115644932e-04 1.701635867357254028e-01 2.636137306690216064e-01 -2.128942012786865234e-01 1.278231441974639893e-01 2.959685027599334717e-01 9.858617186546325684e-02 4.749893397092819214e-02 -2.350855171680450439e-01
8.203254640102386475e-02 -1.538815647363662720e-01 1.125569045543670654e-01 -1.048829406499862671e-01 2.235655486583709717e-01 1.327559500932693481e-01 -2.637076079845428467e-01 -6.900934875011444092e-02 -1.458995789289474487e-02 -6.976148486137390137e-02 -1.000067070126533508e-01 1.053295359015464783e-01 -6.724971532821655273e-02 -3.237314820289611816e-01 1.940758675336837769e-01 -2.433173805475234985e-01 -2.377384528517723083e-02 -1.043337304145097733e-02 2.188172638416290283e-01 -2.539510130882263184e-01 2.106464356184005737e-01 -1.609847396612167358e-01 -1.972523778676986694e-01 4.089852795004844666e-02 -1.190477460622787476e-01 -4.188600182533264160e-01 -1.552570462226867676e-01 -2.350378334522247314e-01 2.454448044300079346e-01 1.160397902131080627e-01 -6.030516698956489563e-02 -3.767527639865875244e-02
-1.340985000133514404e-01 -1.996349245309829712e-01 2.334022223949432373e-01 -6.782411783933639526e-02 9.632275998592376709e-02 1.358997225761413574e-01 1.116736903786659241e-01 -4.780448377132415771e-01 -6.332123279571533203e-02 1.703686639666557312e-02 -8.214945346117019653e-02 1.214736551046371460e-01 3.027733266353607178e-01 -6.447672843933105469e-02 9.509447962045669556e-02 1.689844205975532532e-02 1.015289798378944397e-01 -5.186896771192550659e-02 -1.521259993314743042e-01 -6.468811631202697754e-02 1.968688964843750000e-01 -2.746620178222656250e-01 -3.454024493694305420e-01 6.398708373308181763e-02 -7.582326233386993408e-02 1.477248221635818481e-01 -3.231147676706314087e-02 9.318977594375610352e-02 2.360863536596298218e-01 2.662506103515625000e-01 -1.659839600324630737e-02 -2.031240314245223999e-01
2.062798663973808289e-02 -1.922533363103866577e-01 1.263459175825119019e-01 2.068164795637130737e-01 7.181073725223541260e-02 -2.665795199573040009e-02 -1.884793490171432495e-01 1.676910817623138428e-01 3.354246169328689575e-02 1.275459229946136475e-01 -1.009487435221672058e-01 -1.950701326131820679e-01 -3.299792855978012085e-02 -1.979832351207733154e-01 -2.415620982646942139e-01 -2.383866161108016968e-01 -9.450659155845642090e-02 -9.172478318214416504e-02 1.129165142774581909e-01 -1.577393561601638794e-01 3.231616318225860596e-01 -3.802582249045372009e-02 -1.728940457105636597e-01 3.589005172252655029e-01 2.369956970214843750e-01 -1.903363168239593506e-01 9.506794065237045288e-02 -3.271663188934326172e-01 3.427913784980773926e-02 2.526975870132446289e-01 8.660016953945159912e-02 -1.127052307128906250e-01
7.486200332641601562e-02 -2.450192570686340332e-01 5.088291689753532410e-02 2.871764600276947021e-01 -1.548614948987960815e-01 2.698467969894409180e-01 3.149080649018287659e-02 -1.714205145835876465e-01 2.611446194350719452e-02 -2.851960062980651855e-01 -5.457121506333351135e-02 -8.363752812147140503e-02 -2.334516495466232300e-02 -4.860196635127067566e-02 7.083340734243392944e-02 -1.669237166643142700e-01 2.251397669315338135e-01 4.057043790817260742e-02 -1.424202471971511841e-01 -6.256025284528732300e-02 3.703434765338897705e-01 1.919949613511562347e-02 -1.714670062065124512e-01 3.556129634380340576e-01 1.865432113409042358e-01 -1.604630798101425171e-02 -2.674723863601684570e-01 2.418826371431350708e-01 -5.950440093874931335e-02 1.082790717482566833e-01 4.290220513939857483e-02 2.054745405912399292e-01
2.802550233900547028e-02 -8.807802200317382812e-02 -1.152954343706369400e-02 3.576993197202682495e-02 -9.424846619367599487e-03 2.092147171497344971e-01 -2.212732732295989990e-01 -4.045209661126136780e-02 2.199081033468246460e-01 1.768232285976409912e-01 8.133097738027572632e-02 -1.718956828117370605e-01 8.427529036998748779e-02 8.756113052368164062e-02 1.389135569334030151e-01 -1.134941577911376953e-01 4.655163586139678955e-01 -2.556010186672210693e-01 -1.377779394388198853e-01 -1.493011116981506348e-01 3.207806050777435303e-01 -1.012016609311103821e-01 6.889690458774566650e-02 2.465816885232925415e-01 -7.403451949357986450e-02 6.022294238209724426e-02 4.205391556024551392e-02 1.128106862306594849e-01 3.600921630859375000e-01 1.578045487403869629e-01 1.713161021471023560e-01 1.527345478534698486e-01
2.263140827417373657e-01 -1.878112554550170898e-01 2.553338706493377686e-01 -2.212011069059371948e-01 -2.330191284418106079e-01 2.494022399187088013e-01 -2.894426882266998291e-01 -1.262733340263366699e-01 -3.498490750789642334e-01 7.294030487537384033e-02 7.525947690010070801e-02 -1.190777271986007690e-01 -3.860189346596598625e-03 1.363631933927536011e-01 7.158932089805603027e-02 -1.847323030233383179e-01 2.565405964851379395e-01 -2.945256233215332031e-01 -5.972471460700035095e-02 2.867959998548030853e-02 2.031340003013610840e-01 8.142650872468948364e-02 -1.564759761095046997e-01 1.604382991790771484e-01 4.688190668821334839e-02 -1.069177016615867615e-01 -1.315470039844512939e-01 1.507844179868698120e-01 9.836912155151367188e-02 2.253981232643127441e-01 -4.433048143982887268e-02 8.099565654993057251e-02
2.910030484199523926e-01 -3.381696939468383789e-01 -1.800831556320190430e-01 1.714161038398742676e-01 -1.411371529102325439e-01 1.403904706239700317e-01 3.644032180309295654e-01 1.940337009727954865e-02 -6.297618150711059570e-02 2.105368971824645996e-01 1.119688451290130615e-01 1.007844954729080200e-01 -1.757577061653137207e-02 -1.508681178092956543e-01 4.449841380119323730e-02 -2.826541960239410400e-01 2.120803296566009521e-01 2.805398404598236084e-02 -1.665786653757095337e-02 -2.301089316606521606e-01 9.557918459177017212e-02 -1.675555706024169922e-01 -1.071202307939529419e-01 2.474301308393478394e-01 -1.108509153127670288e-01 -1.643644869327545166e-01 -1.589238643646240234e-01 -1.744385510683059692e-01 1.231554076075553894e-01 2.268124520778656006e-01 -1.235331594944000244e-01 -6.826140731573104858e-02
3.473941981792449951e-02 -2.085614949464797974e-01 8.364501595497131348e-02 -1.386668682098388672e-01 1.397253125905990601e-01 7.973303645849227905e-02 -9.503544867038726807e-02 3.787354752421379089e-02 1.595798134803771973e-01 -1.015620380640029907e-01 5.815250799059867859e-02 -4.340961575508117676e-02 2.202272564172744751e-01 -3.991693258285522461e-01 -2.671211063861846924e-01 1.904904842376708984e-01 9.637193381786346436e-02 -1.723964363336563110e-01 -1.586121916770935059e-01 -1.673099994659423828e-01 3.210553526878356934e-01 -1.034012064337730408e-01 -1.205242723226547241e-01 4.010001122951507568e-01 -1.662513315677642822e-01 -1.099351271986961365e-01 -6.069037318229675293e-02 -5.360663309693336487e-02 1.952485293149948120e-01 -1.307502947747707367e-02 1.381733119487762451e-01 -2.264497280120849609e-01
-2.218150198459625244e-01 -2.969941794872283936e-01 4.641858935356140137e-01 1.024622991681098938e-01 -2.396661043167114258e-02 1.537635475397109985e-01 2.094008028507232666e-01 -3.860175982117652893e-02 -2.375371158123016357e-01 -2.353037148714065552e-02 -1.172896623611450195e-01 4.194153100252151489e-02 2.146809548139572144e-01 -2.899317070841789246e-02 -7.853477448225021362e-02 -3.105176389217376709e-01 1.870252937078475952e-01 -7.274888455867767334e-02 -1.116453483700752258e-01 2.372870594263076782e-02 7.551185041666030884e-02 1.508630067110061646e-01 -1.208655163645744324e-01 6.137805804610252380e-02 1.747367680072784424e-01 -1.058300063014030457e-01 1.744546294212341309e-01 -1.650923192501068115e-01 2.844095528125762939e-01 6.929604709148406982e-02 -1.541628241539001465e-01 -1.898486167192459106e-01
4.308133386075496674e-03 -3.138278722763061523e-01 -5.285583436489105225e-02 -1.908610612154006958e-01 -2.633212134242057800e-02 2.215743660926818848e-01 4.149556905031204224e-02 -7.599046081304550171e-02 -6.664151698350906372e-02 -2.365782707929611206e-01 -1.132150515913963318e-01 -7.770010083913803101e-02 2.445261776447296143e-01 -2.234334945678710938e-01 3.453616499900817871e-01 1.580123156309127808e-01 2.639293968677520752e-01 4.728461802005767822e-02 -1.946405917406082153e-01 -7.051461935043334961e-02 2.143088728189468384e-01 6.245605647563934326e-02 5.157581344246864319e-02 3.075725734233856201e-01 1.459165513515472412e-01 1.660339832305908203e-01 -1.844518631696701050e-01 -1.723918318748474121e-01 7.151794433593750000e-02 1.579022407531738281e-01 1.801492124795913696e-01 -1.866001486778259277e-01
1.888785660266876221e-01 3.472512215375900269e-02 2.884757816791534424e-01 -1.183816045522689819e-02 2.490437477827072144e-01 1.286622732877731323e-01 -7.957065850496292114e-02 -1.401796936988830566e-01 -5.987248942255973816e-02 -1.876835525035858154e-01 1.344498433172702789e-02 4.229638352990150452e-02 2.350044399499893188e-01 -2.496546506881713867e-01 -5.828904453665018082e-03 3.150848671793937683e-02 3.478112816810607910e-01 -9.330769628286361694e-02 6.415976211428642273e-03 -3.124856352806091309e-01 3.006642162799835205e-01 -1.013929694890975952e-01 -1.065223589539527893e-01 3.444301784038543701e-01 1.579089164733886719e-01 -3.228693827986717224e-02 -2.615087926387786865e-01 -1.180826351046562195e-01 1.135078221559524536e-01 1.205392107367515564e-01 1.385108232498168945e-01 -5.392858386039733887e-02
1.122668758034706116e-01 -3.177670836448669434e-01 8.276783674955368042e-02 -2.855754196643829346e-01 1.724764145910739899e-02 2.766701877117156982e-01 -1.850734800100326538e-01 -3.604783713817596436e-01 -1.706722527742385864e-01 -8.402008563280105591e-02 3.456279635429382324e-02 1.329148262739181519e-01 5.657025799155235291e-02 -1.719795018434524536e-01 7.418674975633621216e-02 4.661370068788528442e-02 2.367242872714996338e-01 -1.650260835886001587e-01 -2.176234871149063110e-01 4.438076913356781006e-02 1.269686967134475708e-01 -4.050619900226593018e-02 -1.455677151679992676e-01 1.479879766702651978e-01 -6.971359252929687500e-02 2.629577815532684326e-01 -2.715039551258087158e-01 3.991324827075004578e-02 2.501945793628692627e-01 -1.365286409854888916e-01 -7.952003180980682373e-02 -1.764758378267288208e-01
1.499488949775695801e-01 -2.702422440052032471e-01 -1.368081569671630859e-02 1.201546192169189453e-01 3.462668061256408691e-01 2.315396666526794434e-01 -2.111018449068069458e-01 -5.048832669854164124e-02 -1.462865173816680908e-01 5.310845561325550079e-03 -2.700532376766204834e-01 -1.474166754633188248e-02 6.478530168533325195e-02 -2.257185280323028564e-01 7.654233276844024658e-02 -1.812632977962493896e-01 1.708078831434249878e-01 -1.216836795210838318e-01 1.735921055078506470e-01 4.143476113677024841e-02 4.963941276073455811e-01 -2.356423623859882355e-02 5.175779014825820923e-02 1.940162330865859985e-01 8.663663640618324280e-03 -3.528887033462524414e-02 2.849178761243820190e-02 -2.423701733350753784e-01 5.609254818409681320e-03 3.211135789752006531e-02 1.892151087522506714e-01 1.412207633256912231e-01
1.684503406286239624e-01 -3.976191878318786621e-01 2.328749448060989380e-01 5.872615054249763489e-02 2.787149697542190552e-02 2.894891798496246338e-01 -1.877414584159851074e-01 6.604462116956710815e-02 -2.498522773385047913e-02 -1.183926537632942200e-01 -2.652874886989593506e-01 -6.406351178884506226e-02 1.060890257358551025e-01 7.460888475179672241e-02 1.486314386129379272e-01 4.837586358189582825e-02 8.863228559494018555e-02 -1.185695007443428040e-01 2.288369238376617432e-01 8.490971289575099945e-03 2.459539771080017090e-01 1.406695544719696045e-01 -1.366218477487564087e-01 2.182786017656326294e-01 4.724708199501037598e-02 -7.921800017356872559e-03 1.807342618703842163e-01 -2.730846405029296875e-01 2.744625210762023926e-01 8.202931284904479980e-02 2.946372032165527344e-01 4.392084106802940369e-02
-1.974865049123764038e-01 -3.180345892906188965e-01 -1.728633418679237366e-02 -5.651725456118583679e-02 1.374861001968383789e-01 2.366333752870559692e-01 -1.120702400803565979e-01 -2.240894883871078491e-01 2.283332347869873047e-01 -2.623153328895568848e-01 -3.331392705440521240e-01 -3.077645003795623779e-01 -9.791550785303115845e-02 3.356085717678070068e-02 -1.010820548981428146e-02 -5.874358490109443665e-02 2.290919236838817596e-02 2.481380291283130646e-02 -1.244822144508361816e-01 -1.490985602140426636e-01 1.872599869966506958e-01 -6.452529132366180420e-02 2.433084417134523392e-03 1.868825256824493408e-01 2.479609400033950806e-01 -2.422445714473724365e-01 -1.437434107065200806e-01 1.765690147876739502e-01 1.404808908700942993e-01 7.519340515136718750e-02 -1.938123703002929688e-01 -1.725917011499404907e-01
2.741921134293079376e-02 -2.418408840894699097e-01 -4.098520427942276001e-02 -6.432200223207473755e-02 8.100673556327819824e-02 4.475662112236022949e-01 -9.131634235382080078e-02 -9.158860892057418823e-02 -1.132516935467720032e-01 1.060289964079856873e-01 1.515145879238843918e-03 -1.470228582620620728e-01 7.647587358951568604e-02 8.028656244277954102e-03 8.491180837154388428e-02 -1.109014749526977539e-01 -2.046742290258407593e-01 -3.211682438850402832e-01 -3.024618513882160187e-02 3.616709113121032715e-01 2.745978236198425293e-01 -1.979366540908813477e-01 -1.049978137016296387e-01 -6.157049909234046936e-02 1.573588550090789795e-01 9.121748059988021851e-02 -2.491915076971054077e-01 5.558823049068450928e-02 2.098586410284042358e-01 1.701509058475494385e-01 6.653623282909393311e-02 -2.416266053915023804e-01
-5.749716609716415405e-02 -2.427739351987838745e-01 3.049008250236511230e-01 -9.422180801630020142e-02 3.313257694244384766e-01 5.451544374227523804e-02 -3.841822221875190735e-02 2.077473551034927368e-01 -1.881123185157775879e-01 -1.352867111563682556e-02 -1.204239502549171448e-01 6.807656586170196533e-02 2.134738564491271973e-01 -2.212403863668441772e-01 1.200141608715057373e-01 -2.598627209663391113e-01 1.022786870598793030e-01 -1.114404052495956421e-01 2.666942179203033447e-01 1.409292221069335938e-03 3.162030577659606934e-01 4.004321247339248657e-02 -6.298687309026718140e-02 4.652645289897918701e-01 -4.221026226878166199e-02 9.994473308324813843e-02 -1.018226332962512970e-02 -9.871081262826919556e-02 -2.978747896850109100e-02 -2.727245539426803589e-02 -3.690449520945549011e-02 -8.202245831489562988e-02
8.523207902908325195e-02 -4.189614653587341309e-01 -1.097075715661048889e-01 8.250478655099868774e-02 1.299565136432647705e-01 3.470715582370758057e-01 -9.044522047042846680e-02 1.047538444399833679e-01 -1.800099909305572510e-01 -1.371663212776184082e-01 1.410229802131652832e-01 3.851973265409469604e-02 -2.913904376327991486e-02 -2.362882792949676514e-01 1.077759563922882080e-01 -1.911381036043167114e-01 2.680135369300842285e-01 2.791072428226470947e-01 -5.453050881624221802e-02 9.192727506160736084e-02 -1.335713826119899750e-02 -1.297926157712936401e-02 -1.577383279800415039e-01 -4.713078588247299194e-02 -4.337596893310546875e-02 -2.024066448211669922e-01 -7.187601178884506226e-02 1.372497528791427612e-01 3.189169168472290039e-01 -4.305373877286911011e-02 -3.014818727970123291e-01 -1.205421984195709229e-01
-9.950008243322372437e-02 -2.320122569799423218e-01 2.216814458370208740e-01 7.445702329277992249e-03 -1.570602804422378540e-01 2.562538683414459229e-01 1.088748127222061157e-01 -3.522746264934539795e-01 -2.032346129417419434e-01 -1.380664557218551636e-01 -9.623284451663494110e-03 -4.770614672452211380e-03 -1.162486989051103592e-02 -2.529740333557128906e-01 1.899683773517608643e-01 -2.864353656768798828e-01 1.568087488412857056e-01 2.782627567648887634e-02 8.530864119529724121e-02 6.593384593725204468e-02 2.775974338874220848e-03 -1.040356904268264771e-01 4.090311378240585327e-02 2.911895513534545898e-01 7.235467433929443359e-02 -1.108535975217819214e-01 -6.826581060886383057e-02 5.048856884241104126e-02 5.162147060036659241e-02 2.625183165073394775e-01 2.029677852988243103e-02 -4.324710071086883545e-01
-5.778283253312110901e-02 -7.504413370043039322e-03 2.061505615711212158e-02 -5.342717841267585754e-02 1.279509160667657852e-02 4.020991623401641846e-01 -1.204069182276725769e-01 1.264502108097076416e-01 3.673413097858428955e-01 3.847055882215499878e-02 1.874038130044937134e-01 3.579653054475784302e-02 1.757671833038330078e-01 -5.688447132706642151e-02 3.212494850158691406e-01 -2.105872184038162231e-01 2.301545739173889160e-01 -1.183004751801490784e-01 -3.747641667723655701e-02 -3.791219368577003479e-02 2.868028879165649414e-01 -6.161130219697952271e-02 -1.869111359119415283e-01 1.849157363176345825e-01 -5.652691051363945007e-02 -1.467067152261734009e-01 -8.317238092422485352e-02 2.776054739952087402e-01 -2.838739939033985138e-02 -1.022945493459701538e-01 1.909791082143783569e-01 -2.550645768642425537e-01
-2.749375998973846436e-01 6.421077996492385864e-02 1.733055859804153442e-01 -1.683535575866699219e-01 1.792594194412231445e-01 3.776278495788574219e-01 1.041976884007453918e-01 -1.024646963924169540e-02 -3.039657175540924072e-01 -1.222925037145614624e-01 2.082495242357254028e-01 -2.578392922878265381e-01 6.733152270317077637e-02 1.061441227793693542e-01 -2.530082874000072479e-02 -2.329841405153274536e-01 3.396725058555603027e-01 -1.015940010547637939e-01 -1.053552329540252686e-01 -1.376629993319511414e-02 8.685674518346786499e-02 -8.866893500089645386e-02 -9.384995698928833008e-02 9.986034035682678223e-02 7.549236714839935303e-02 1.018736958503723145e-01 1.414469033479690552e-01 -7.068689167499542236e-02 3.220295608043670654e-01 4.459337145090103149e-02 -1.277900636196136475e-01 -2.324025034904479980e-01
6.534951180219650269e-02 -3.497804701328277588e-01 -5.796246975660324097e-02 -9.125784784555435181e-02 6.377645581960678101e-02 2.813335955142974854e-01 -3.225654363632202148e-01 -1.838354766368865967e-01 -2.548319697380065918e-01 -3.552629053592681885e-02 2.372154146432876587e-01 2.534025013446807861e-01 9.386432915925979614e-02 -1.784140318632125854e-01 2.343806205317378044e-03 4.755729436874389648e-02 2.559142708778381348e-01 -1.967905163764953613e-01 -1.519813239574432373e-01 -2.818485256284475327e-03 -7.230468839406967163e-02 -2.493495494127273560e-02 -3.026988506317138672e-01 1.553184092044830322e-01 1.131045967340469360e-01 9.477099031209945679e-02 -8.486716449260711670e-02 1.467474270612001419e-03 3.027516901493072510e-01 5.265520419925451279e-03 8.204463869333267212e-03 -2.034293413162231445e-01
3.166693449020385742e-01 -2.153162211179733276e-01 -3.690486028790473938e-02 -1.279392689466476440e-01 2.969396114349365234e-02 -1.182133145630359650e-02 1.098126079887151718e-02 -1.668495684862136841e-01 -1.983862370252609253e-02 1.027678102254867554e-01 -2.727679014205932617e-01 1.480879932641983032e-01 8.839096128940582275e-02 8.419536054134368896e-02 1.431702226400375366e-01 -1.557887196540832520e-01 1.917983442544937134e-01 -2.226483672857284546e-01 1.578731238842010498e-01 -4.183582589030265808e-02 2.513439655303955078e-01 4.226672276854515076e-02 -3.527072966098785400e-01 2.646620571613311768e-01 -2.314476221799850464e-01 7.008591294288635254e-02 -2.659176588058471680e-01 -2.016306519508361816e-01 1.445663422346115112e-01 6.699242442846298218e-02 1.331922113895416260e-01 -2.329698801040649414e-01
3.140655159950256348e-01 -2.115574628114700317e-01 -1.053481176495552063e-01 4.388521239161491394e-02 -2.052060961723327637e-01 4.282532334327697754e-01 -8.385106176137924194e-02 5.246470496058464050e-02 -3.205760419368743896e-01 1.925720572471618652e-01 -2.908289991319179535e-02 -2.795942313969135284e-02 1.337631046772003174e-01 -7.650858163833618164e-02 -1.638720557093620300e-02 -9.263088554143905640e-02 -4.751328751444816589e-02 -2.027368396520614624e-01 -7.394726574420928955e-02 1.115091890096664429e-01 2.921712100505828857e-01 -1.713056713342666626e-01 -1.772454530000686646e-01 5.393026024103164673e-02 1.329417824745178223e-01 1.642849296331405640e-01 -2.251448482275009155e-01 2.094494700431823730e-01 2.311730235815048218e-01 -1.092355474829673767e-01 8.334357291460037231e-02 -1.112403199076652527e-01
-1.384105184115469456e-03 -3.931991159915924072e-01 8.157002925872802734e-02 2.377968467772006989e-02 2.329974900931119919e-03 2.107092291116714478e-01 -3.132922649383544922e-01 3.599837794899940491e-02 6.347179878503084183e-03 -2.528348378837108612e-02 1.238424777984619141e-01 -1.012646928429603577e-01 -6.929508596658706665e-02 -1.392446607351303101e-01 -1.181291937828063965e-01 -1.463468521833419800e-01 1.633573770523071289e-01 -2.603947371244430542e-02 1.646348536014556885e-01 2.041096091270446777e-01 3.938434422016143799e-01 -3.565393760800361633e-02 -2.040109187364578247e-01 2.447829544544219971e-01 -1.292620413005352020e-02 -3.021396137773990631e-02 -3.105202130973339081e-02 -4.817056357860565186e-01 7.586113363504409790e-02 3.868149220943450928e-02 3.408341109752655029e-02 1.092625781893730164e-01
2.632349170744419098e-02 -1.311857104301452637e-01 3.843409568071365356e-02 2.365774242207407951e-03 -3.343484699726104736e-01 4.449773430824279785e-01 5.774455145001411438e-02 -1.249114945530891418e-01 1.278748661279678345e-01 -1.695666089653968811e-02 9.061478078365325928e-02 -2.339574247598648071e-01 2.211190462112426758e-01 -2.647875249385833740e-01 7.693620771169662476e-02 -1.618157029151916504e-01 5.700555816292762756e-02 -6.840503960847854614e-02 4.887109994888305664e-02 1.525494605302810669e-01 2.097891420125961304e-01 9.978060424327850342e-02 -2.216694951057434082e-01 5.085927620530128479e-02 2.914837300777435303e-01 8.221586048603057861e-02 4.526847228407859802e-02 2.648130357265472412e-01 2.286266535520553589e-01 1.883004754781723022e-01 1.265761703252792358e-01 -1.194188967347145081e-01
1.320358067750930786e-01 2.320792758837342262e-03 4.591186344623565674e-02 -2.711440250277519226e-02 -1.406511664390563965e-01 6.167722940444946289e-01 -9.660769253969192505e-02 3.644204139709472656e-02 -1.123463362455368042e-01 5.288591235876083374e-02 -5.736673623323440552e-02 1.052385866641998291e-01 5.334561690688133240e-02 -2.183487713336944580e-01 3.206717595458030701e-02 -1.890807002782821655e-01 1.244009099900722504e-02 -1.569760143756866455e-01 -5.779336765408515930e-02 6.528678536415100098e-02 2.629966437816619873e-01 2.172118723392486572e-01 -3.869698047637939453e-01 -1.334945857524871826e-01 -1.052450537681579590e-01 -2.032156586647033691e-01 -1.040349900722503662e-01 1.675428450107574463e-01 8.019972592592239380e-02 -1.464590728282928467e-01 -2.102094702422618866e-03 -1.277219951152801514e-01
-3.552466034889221191e-01 -1.815124005079269409e-01 2.278089895844459534e-02 -2.242180705070495605e-02 5.449489690363407135e-03 1.820146441459655762e-01 5.989671498537063599e-02 -1.003485545516014099e-01 -6.264065951108932495e-02 -4.484269767999649048e-02 -9.787548333406448364e-02 9.392124414443969727e-02 1.554385870695114136e-01 -1.680301427841186523e-01 -2.039647400379180908e-01 -1.755180656909942627e-01 8.097936213016510010e-02 -1.365540325641632080e-01 1.035565659403800964e-01 7.217969000339508057e-02 2.399174124002456665e-02 5.375061929225921631e-02 -1.843049228191375732e-01 2.362080663442611694e-01 3.885496556758880615e-01 -4.175467193126678467e-01 9.200809150934219360e-02 3.375899419188499451e-02 3.015089035034179688e-01 4.609674215316772461e-02 -6.910394877195358276e-02 -2.770937979221343994e-01
1.121442466974258423e-01 -5.110137537121772766e-02 -2.765162587165832520e-01 3.728859722614288330e-01 1.607416272163391113e-01 4.159519672393798828e-01 3.633321821689605713e-02 -1.397181302309036255e-01 4.635022953152656555e-03 2.589846961200237274e-02 -5.824427935294806957e-04 -2.032706886529922485e-01 4.270121753215789795e-01 -2.651343047618865967e-01 -3.484892100095748901e-02 2.132414840161800385e-02 1.225330680608749390e-02 -6.643038243055343628e-02 2.375433035194873810e-02 -6.199846789240837097e-02 5.848862230777740479e-02 8.323686569929122925e-02 -2.366246879100799561e-01 9.003882110118865967e-02 1.958202756941318512e-02 -1.363437771797180176e-01 5.047588795423507690e-02 -1.109768822789192200e-01 2.092086523771286011e-01 -2.107065320014953613e-01 -1.830014288425445557e-01 -1.199382692575454712e-01
1.329767853021621704e-01 -2.204503268003463745e-01 1.283084601163864136e-01 -4.853127524256706238e-02 2.335171550512313843e-01 4.312321245670318604e-01 1.326570957899093628e-01 -1.596837490797042847e-01 -2.685011364519596100e-02 -2.632767558097839355e-01 -1.926510334014892578e-01 -1.501091662794351578e-02 -8.552242815494537354e-02 2.364869713783264160e-01 -3.948343917727470398e-02 -1.924164295196533203e-01 -2.621700288727879524e-03 5.545129999518394470e-02 -1.566927433013916016e-01 -1.253695785999298096e-01 9.410761296749114990e-02 -2.141931354999542236e-01 -2.863866090774536133e-01 5.663455650210380554e-02 2.358533442020416260e-01 9.579120576381683350e-02 -2.188028693199157715e-01 8.932189084589481354e-03 1.934611946344375610e-01 -6.891727447509765625e-02 -1.463588923215866089e-01 -2.498945742845535278e-01
2.188394544646143913e-03 -3.022200465202331543e-01 1.178061440587043762e-01 -2.118650972843170166e-01 -2.005444914102554321e-01 2.257778942584991455e-01 2.702672220766544342e-02 1.291204988956451416e-01 -1.620141267776489258e-01 -2.999549806118011475e-01 -2.046744078397750854e-01 3.097857907414436340e-02 1.425798982381820679e-01 -2.005200982093811035e-01 2.409750670194625854e-01 8.252328634262084961e-02 2.816869914531707764e-01 -5.305290222167968750e-02 -2.817547321319580078e-01 -5.479982867836952209e-02 7.244017720222473145e-02 3.550395742058753967e-02 5.552141368389129639e-02 2.858810722827911377e-01 7.391366362571716309e-02 5.046779662370681763e-02 -1.516113430261611938e-01 -1.409996449947357178e-01 2.271866351366043091e-01 2.006001025438308716e-01 2.171738743782043457e-01 -1.050823926925659180e-01
9.558049961924552917e-03 -4.122042059898376465e-01 1.079049631953239441e-01 4.669831320643424988e-02 2.356123179197311401e-01 2.023241966962814331e-01 1.337282359600067139e-01 -4.323173686861991882e-02 1.226966530084609985e-01 -1.353527009487152100e-01 -1.715450733900070190e-01 -1.078537181019783020e-01 -1.184929981827735901e-01 -1.226380541920661926e-01 -1.600862294435501099e-01 -4.537222906947135925e-03 -1.915606707334518433e-01 -2.742845714092254639e-01 -8.844003826379776001e-02 1.508770585060119629e-01 1.621048897504806519e-01 -5.184934660792350769e-02 -4.852342605590820312e-02 3.086844384670257568e-01 1.885232478380203247e-01 -1.540088187903165817e-02 -3.193288445472717285e-01 -3.620411455631256104e-02 -1.144783124327659607e-01 1.286244094371795654e-01 -3.602613210678100586e-01 -5.648227035999298096e-02
-3.191296160221099854e-01 -1.076372042298316956e-01 8.383803069591522217e-02 1.126336306333541870e-01 -6.813193671405315399e-03 2.411845475435256958e-01 1.440364420413970947e-01 -1.481142640113830566e-01 -1.304334849119186401e-01 1.067858934402465820e-01 7.829479873180389404e-02 -3.593244403600692749e-02 -7.714224047958850861e-03 -4.086568579077720642e-02 -5.668976344168186188e-03 -2.301119565963745117e-01 3.906278312206268311e-01 1.358968913555145264e-01 2.351324632763862610e-02 -1.500639468431472778e-01 2.188478969037532806e-02 2.570866346359252930e-01 -2.945681214332580566e-01 2.735427320003509521e-01 1.136000975966453552e-01 -5.940528586506843567e-02 3.764062747359275818e-02 7.895590364933013916e-02 3.797520697116851807e-01 1.484782695770263672e-01 -2.276953309774398804e-02 -2.494888156652450562e-01
1.125620901584625244e-01 -3.301024734973907471e-01 7.643009722232818604e-02 -1.399737503379583359e-02 1.500404328107833862e-01 2.129658609628677368e-01 2.198870182037353516e-01 9.993536397814750671e-03 4.055938422679901123e-01 -9.520405903458595276e-03 -2.838776707649230957e-01 -3.622640073299407959e-01 1.050356477499008179e-01 -6.574264913797378540e-02 -1.703107357025146484e-01 4.876593127846717834e-02 5.018103122711181641e-02 -1.600181460380554199e-01 1.377586722373962402e-01 1.595430523157119751e-01 1.905305981636047363e-01 5.633867532014846802e-02 -2.654112577438354492e-01 8.723808079957962036e-02 6.149006262421607971e-02 -5.376594513654708862e-02 2.250876463949680328e-02 2.125609517097473145e-01 1.494632810354232788e-01 2.145169377326965332e-01 -1.514116022735834122e-02 -1.477128118276596069e-01
5.482065305113792419e-02 -1.250675171613693237e-01 9.408932924270629883e-02 -3.182429373264312744e-01 2.884786725044250488e-01 1.385368853807449341e-01 4.770938679575920105e-02 -4.891651123762130737e-02 -2.052683234214782715e-01 -9.808918833732604980e-02 -4.918039590120315552e-02 -1.119767203927040100e-01 1.488710045814514160e-01 -7.466645538806915283e-02 -2.523558028042316437e-02 -2.163014002144336700e-02 3.636941909790039062e-01 -1.413790732622146606e-01 1.765203326940536499e-01 -2.217311263084411621e-01 1.737218648195266724e-01 -1.350420266389846802e-01 4.700561240315437317e-02 1.863062232732772827e-01 1.459977868944406509e-02 -4.333791732788085938e-01 7.369251549243927002e-02 -2.220279723405838013e-01 1.723991185426712036e-01 2.632417678833007812e-01 8.095213025808334351e-02 -4.831363633275032043e-02
-1.536276638507843018e-01 -8.432380110025405884e-02 4.063101857900619507e-02 -3.251546248793601990e-02 -1.978178881108760834e-02 3.623512685298919678e-01 -1.941478550434112549e-01 -1.637497395277023315e-01 -2.231935560703277588e-01 3.619404137134552002e-02 2.815807759761810303e-01 -2.408462017774581909e-01 7.654632627964019775e-02 -8.714219927787780762e-02 1.624982804059982300e-02 8.960768580436706543e-02 2.958423495292663574e-01 -1.299891341477632523e-02 -1.901104152202606201e-01 -2.325314581394195557e-01 2.857063114643096924e-01 -4.778234288096427917e-02 -2.220316976308822632e-01 -2.600733004510402679e-02 9.518872946500778198e-02 6.231585517525672913e-02 -1.608107835054397583e-01 1.547019928693771362e-01 2.518205046653747559e-01 2.560627460479736328e-01 -6.635901331901550293e-02 -2.286998629570007324e-01
-6.578470021486282349e-02 -2.798044979572296143e-01 -9.509514272212982178e-02 -4.681556299328804016e-02 -1.253674030303955078e-01 3.289972543716430664e-01 6.959236413240432739e-02 -2.392216213047504425e-02 3.558650612831115723e-02 -1.193193066865205765e-02 -1.675796695053577423e-02 -3.311583772301673889e-02 1.619732379913330078e-01 1.809417828917503357e-02 -5.182756111025810242e-02 -3.439382612705230713e-01 -5.176671221852302551e-02 1.360672712326049805e-02 -3.952771723270416260e-01 -3.291458263993263245e-02 1.198756098747253418e-01 -1.662085056304931641e-01 -2.567107081413269043e-01 2.796126604080200195e-01 -8.758797496557235718e-02 3.702115416526794434e-01 -2.542274892330169678e-01 -6.598138064146041870e-02 2.304340600967407227e-01 -2.167706191539764404e-02 -4.503384605050086975e-02 -1.042324677109718323e-01
2.582035958766937256e-01 -4.821993410587310791e-01 6.124541908502578735e-02 1.067263782024383545e-01 2.219317257404327393e-01 2.244952917098999023e-01 -1.543371230363845825e-01 4.407292976975440979e-02 -1.059188619256019592e-01 -1.316906958818435669e-01 -2.111196070909500122e-01 1.966902986168861389e-02 -7.288627326488494873e-03 4.834150522947311401e-02 2.017568945884704590e-01 7.443664222955703735e-02 7.764472812414169312e-02 3.431554511189460754e-02 1.468381285667419434e-01 5.022820457816123962e-02 2.774024009704589844e-01 1.941184699535369873e-01 -2.470197528600692749e-01 1.357825398445129395e-01 -3.078066371381282806e-02 -1.526392996311187744e-01 1.788226813077926636e-01 -1.902661025524139404e-01 2.079601734876632690e-01 2.367412596940994263e-01 1.281328946352005005e-01 -6.771691143512725830e-02
-2.495985850691795349e-02 -1.567552834749221802e-01 -3.353167092427611351e-03 -1.661896556615829468e-01 4.383756592869758606e-02 5.934096127748489380e-02 -9.700073301792144775e-02 -3.872359544038772583e-02 1.357570886611938477e-01 -1.882777661085128784e-01 -6.056284531950950623e-02 -1.206674948334693909e-01 2.915048003196716309e-01 -3.456821143627166748e-01 -2.654507160186767578e-01 2.621825933456420898e-01 1.260067820549011230e-01 -2.320817410945892334e-01 2.173298224806785583e-02 -1.691255569458007812e-01 3.145699501037597656e-01 -1.499777138233184814e-01 -8.100073039531707764e-02 3.101579546928405762e-01 -1.521201580762863159e-01 -1.343490034341812134e-01 -2.064500153064727783e-01 -7.932185381650924683e-02 2.477069497108459473e-01 -2.934012934565544128e-02 1.524907201528549194e-01 -1.282267570495605469e-01
-6.918819993734359741e-02 -2.163843363523483276e-01 -1.746284365653991699e-01 3.976617380976676941e-02 2.409786544740200043e-02 3.842468857765197754e-01 -4.317609593272209167e-02 1.367161571979522705e-01 1.016923189163208008e-01 2.184537053108215332e-01 -1.459803730249404907e-01 -1.860741758719086647e-03 9.953375905752182007e-02 -1.069582402706146240e-01 2.039867267012596130e-02 -1.628644168376922607e-01 5.766121298074722290e-02 9.634383022785186768e-02 -2.612628638744354248e-01 -2.996313758194446564e-02 4.713790118694305420e-01 -6.802037358283996582e-02 -1.990159898996353149e-01 -2.126801013946533203e-01 1.403719186782836914e-01 3.204914927482604980e-02 -2.399522662162780762e-01 2.553660422563552856e-02 3.277705609798431396e-01 -8.244661730714142323e-04 -1.942605525255203247e-01 4.803617298603057861e-02
1.649728268384933472e-01 -3.679783046245574951e-01 8.639349788427352905e-02 1.143100559711456299e-01 2.256447449326515198e-02 1.630549728870391846e-01 -2.363076061010360718e-01 3.568549454212188721e-02 -1.568779051303863525e-01 1.477818936109542847e-01 -3.234367072582244873e-01 -9.357117116451263428e-02 1.347891241312026978e-01 -1.778901219367980957e-01 1.552030593156814575e-01 1.156623102724552155e-02 5.426986142992973328e-02 -4.477940499782562256e-02 8.644731342792510986e-02 3.435316309332847595e-02 4.206725358963012695e-01 1.708563268184661865e-01 -1.263923197984695435e-01 3.243134319782257080e-01 5.237751826643943787e-02 -1.255478858947753906e-01 2.157072871923446655e-01 -9.537349641323089600e-02 1.025450900197029114e-01 1.346288770437240601e-01 1.175437197089195251e-01 2.031728476285934448e-01
-7.278367131948471069e-02 -2.566635608673095703e-01 -9.270108491182327271e-02 -3.025852441787719727e-01 2.828096970915794373e-02 4.169194996356964111e-01 1.474219411611557007e-01 9.237253107130527496e-03 2.492263168096542358e-01 1.280577629804611206e-01 -8.602295070886611938e-02 -7.064495980739593506e-02 2.218731492757797241e-01 -2.641934454441070557e-01 -9.919913858175277710e-02 4.819018766283988953e-02 3.022495843470096588e-02 5.310529097914695740e-02 -2.449473291635513306e-01 -2.174721658229827881e-01 1.166309937834739685e-01 -1.512304414063692093e-02 -4.346708953380584717e-02 3.178670704364776611e-01 1.314558386802673340e-01 -2.701387107372283936e-01 5.166680365800857544e-02 4.074491560459136963e-02 2.360287904739379883e-01 -1.233412921428680420e-01 5.905787274241447449e-02 1.155848205089569092e-01
-4.931005090475082397e-02 -4.741142094135284424e-01 -1.198964491486549377e-01 -2.089787423610687256e-01 1.775628700852394104e-02 1.939315795898437500e-01 7.089603226631879807e-03 2.147105485200881958e-01 -1.172562241554260254e-01 6.896712817251682281e-03 -1.071628630161285400e-01 -2.742066383361816406e-01 1.556152850389480591e-01 -2.095568031072616577e-01 -2.826926112174987793e-01 -9.937383979558944702e-02 1.581362783908843994e-01 -4.564279690384864807e-02 -1.696055680513381958e-01 -2.948321998119354248e-01 9.870883822441101074e-02 -1.926311291754245758e-02 -3.055386710911989212e-03 1.510276347398757935e-01 7.958139292895793915e-03 -2.101903408765792847e-01 -1.075515747070312500e-01 1.837391853332519531e-01 2.358793467283248901e-01 -2.102085202932357788e-01 4.832403734326362610e-02 6.944635510444641113e-02
-6.166425719857215881e-02 -5.207403898239135742e-01 -1.283618509769439697e-01 -5.006984993815422058e-02 -1.258165854960680008e-02 1.945618987083435059e-01 -1.320196986198425293e-01 2.164983749389648438e-01 -3.704648092389106750e-02 1.672701686620712280e-01 -5.408893153071403503e-02 -2.837576568126678467e-01 9.250620752573013306e-02 -2.794063687324523926e-01 -2.918631732463836670e-01 -6.606089323759078979e-02 1.696509420871734619e-01 -5.068397521972656250e-02 -1.626592129468917847e-01 -1.558662503957748413e-01 5.525283142924308777e-02 -5.483300983905792236e-02 -1.470757871866226196e-01 1.532971113920211792e-02 -4.174575582146644592e-02 -2.744093835353851318e-01 -1.173513382673263550e-01 2.056303173303604126e-01 1.109450459480285645e-01 -7.640835642814636230e-02 2.234827280044555664e-01 -5.951553210616111755e-02
2.405210733413696289e-01 -2.540005147457122803e-01 9.142305701971054077e-02 -7.845388352870941162e-02 1.092577725648880005e-01 2.344005554914474487e-01 8.270850032567977905e-02 -9.637221693992614746e-02 5.751600861549377441e-02 -1.300579495728015900e-02 -2.493900209665298462e-01 6.397463381290435791e-02 -3.550970926880836487e-02 -9.811507165431976318e-02 2.787579037249088287e-02 -3.905838429927825928e-01 8.874052017927169800e-02 2.428636997938156128e-01 4.040376469492912292e-02 2.070976048707962036e-01 2.164035141468048096e-01 -2.381470426917076111e-02 -2.193498760461807251e-01 3.613022863864898682e-01 -3.352270722389221191e-01 2.175037190318107605e-02 -1.689061969518661499e-01 -1.321215927600860596e-01 1.723420172929763794e-01 -1.240576356649398804e-01 5.742070078849792480e-02 -3.833339735865592957e-02
5.631927773356437683e-02 -9.870362281799316406e-02 9.422335773706436157e-02 3.220870494842529297e-01 -8.672460168600082397e-02 1.842886507511138916e-01 -1.256983075290918350e-02 -1.017450541257858276e-01 -1.448970437049865723e-01 -2.427190393209457397e-01 -1.706766188144683838e-01 -1.130416896194219589e-02 1.679697781801223755e-01 -7.179810106754302979e-02 -1.350711379200220108e-02 -3.150634169578552246e-01 1.086739450693130493e-01 -2.283940166234970093e-01 -3.770536556839942932e-02 -3.708414733409881592e-01 1.556836906820535660e-02 -1.784328669309616089e-01 -1.637864410877227783e-01 2.818066179752349854e-01 1.499990820884704590e-01 -4.159725457429885864e-02 -2.989976704120635986e-01 2.604455351829528809e-01 1.671187132596969604e-01 1.131160557270050049e-01 5.112371221184730530e-02 -1.202173382043838501e-01
-4.168165102601051331e-02 -5.590197443962097168e-01 3.096327483654022217e-01 3.176083415746688843e-02 2.923970818519592285e-01 1.110971197485923767e-01 -1.182041093707084656e-01 7.140947878360748291e-02 8.575083315372467041e-02 -1.433984190225601196e-01 -2.992764115333557129e-02 -2.422745525836944580e-01 2.979731932282447815e-02 6.814301013946533203e-02 1.755293086171150208e-02 -1.781640350818634033e-01 -2.634339332580566406e-01 4.658180102705955505e-02 6.890701502561569214e-02 -4.260685294866561890e-02 2.085295170545578003e-01 3.690226003527641296e-02 1.828551888465881348e-01 3.501336276531219482e-02 1.899447664618492126e-02 2.390321902930736542e-02 -6.171263381838798523e-02 -4.727333411574363708e-02 2.520890235900878906e-01 1.100872159004211426e-01 -1.873182952404022217e-01 -2.674073576927185059e-01
2.225565165281295776e-02 -2.803393304347991943e-01 -3.344891965389251709e-02 1.600961685180664062e-01 -1.597537472844123840e-02 3.248861134052276611e-01 4.293498024344444275e-02 -1.665885597467422485e-01 -5.387299228459596634e-03 -2.904945313930511475e-01 -2.546250820159912109e-01 -8.644295483827590942e-02 2.462642639875411987e-01 6.664402037858963013e-02 -9.829419851303100586e-02 -1.913770288228988647e-01 -7.029862701892852783e-02 -1.191610693931579590e-01 -1.028266921639442444e-01 2.274015247821807861e-01 7.170219719409942627e-02 1.007363349199295044e-01 -3.924700915813446045e-01 9.620427340269088745e-02 1.277064555324614048e-03 9.359309077262878418e-02 -3.097791373729705811e-01 -4.301292449235916138e-02 1.206761077046394348e-01 1.049659550189971924e-01 -5.744916573166847229e-02 -3.085584640502929688e-01
2.642345055937767029e-02 -5.209913849830627441e-02 -2.820171415805816650e-02 1.238262131810188293e-01 8.142867684364318848e-02 8.073823153972625732e-02 5.725748836994171143e-02 -3.368769884109497070e-01 -1.464357879012823105e-02 7.287543267011642456e-02 2.710895985364913940e-02 -2.248008996248245239e-01 3.013426959514617920e-01 3.493788838386535645e-02 1.394677460193634033e-01 -2.656969130039215088e-01 3.067829906940460205e-01 -8.464752696454524994e-03 3.129854425787925720e-02 1.196778565645217896e-01 1.863761991262435913e-01 -1.103653311729431152e-01 6.211809813976287842e-02 4.432940483093261719e-01 -9.503823518753051758e-02 5.453037470579147339e-02 -4.966125637292861938e-02 -2.429768890142440796e-01 3.255116641521453857e-01 1.234749481081962585e-01 2.446243017911911011e-01 1.860647462308406830e-02
2.477913647890090942e-01 -1.902258694171905518e-01 2.592406608164310455e-02 -3.033514693379402161e-02 2.818015813827514648e-01 3.301491588354110718e-02 -2.043774873018264771e-01 -8.630506694316864014e-02 -8.210141956806182861e-02 -1.172658428549766541e-01 -9.265787899494171143e-03 -1.470857709646224976e-01 7.771265506744384766e-02 -4.559423029422760010e-01 5.586949735879898071e-02 -2.221351116895675659e-01 9.679999947547912598e-02 -1.562891453504562378e-01 1.368700563907623291e-01 -3.501853942871093750e-01 2.027839720249176025e-01 -1.357262283563613892e-01 -1.669642329216003418e-01 2.183433920145034790e-01 -1.139703951776027679e-02 -2.985002398490905762e-01 9.770621545612812042e-04 -1.803259849548339844e-01 9.850069135427474976e-02 1.366993319243192673e-02 -1.225985437631607056e-01 -7.467515766620635986e-02
1.777325756847858429e-02 -3.463928103446960449e-01 1.546601057052612305e-01 -7.789825648069381714e-02 -1.340716034173965454e-01 1.428220570087432861e-01 -7.385931909084320068e-02 -3.688698634505271912e-02 -6.683160364627838135e-02 2.150019705295562744e-01 6.014069169759750366e-02 -9.723364561796188354e-02 5.704238265752792358e-02 -2.284242957830429077e-02 -7.139919698238372803e-02 -3.894073367118835449e-01 8.274699747562408447e-02 -3.459129035472869873e-01 -1.322662085294723511e-01 -1.172965466976165771e-01 1.753875240683555603e-02 2.071257382631301880e-01 -1.325646042823791504e-01 3.410413265228271484e-01 -1.909131556749343872e-01 1.362775862216949463e-01 9.456203877925872803e-02 -8.335822820663452148e-02 1.707311272621154785e-01 1.222481355071067810e-01 -3.118582367897033691e-01 -1.820380091667175293e-01
1.842614561319351196e-01 -1.146226003766059875e-01 -1.172196045517921448e-01 -7.068999856710433960e-02 -4.805488511919975281e-02 2.526875138282775879e-01 4.042095318436622620e-02 -1.101757958531379700e-02 2.558706402778625488e-01 9.870010614395141602e-02 1.512284297496080399e-02 -3.050749748945236206e-02 6.418871879577636719e-02 -3.773613274097442627e-01 -8.950742334127426147e-02 1.262564361095428467e-01 1.708004325628280640e-01 -7.092989981174468994e-02 -3.491105511784553528e-02 -3.259925842285156250e-01 2.587602436542510986e-01 -6.118873879313468933e-02 -1.190343424677848816e-01 2.374655753374099731e-01 -1.229791045188903809e-01 -1.801508218050003052e-01 -2.607425451278686523e-01 -1.485045254230499268e-01 1.470301747322082520e-01 7.508619688451290131e-03 -7.825655490159988403e-02 -4.135707914829254150e-01
1.676953136920928955e-01 -6.822133809328079224e-02 2.868004702031612396e-02 -1.440681815147399902e-01 1.877581626176834106e-01 1.240895222872495651e-02 -1.396723538637161255e-01 -1.985925883054733276e-01 -3.554017096757888794e-02 -1.410825699567794800e-01 -6.449127942323684692e-02 -2.441663295030593872e-01 5.314576253294944763e-02 -2.480086684226989746e-01 -1.158788949251174927e-01 1.891964301466941833e-02 1.886716634035110474e-01 -7.252217736095190048e-03 1.634471267461776733e-01 -2.303913682699203491e-01 5.209291577339172363e-01 -3.605833649635314941e-02 5.233004689216613770e-02 3.731336295604705811e-01 -1.371315270662307739e-01 4.950373899191617966e-03 -2.174763008952140808e-02 -3.002111017704010010e-01 1.877447664737701416e-01 7.373590487986803055e-04 -8.053785562515258789e-02 -8.358005434274673462e-02
-5.480334535241127014e-02 -9.720329940319061279e-02 -1.104769036173820496e-01 -2.340320646762847900e-01 4.639361519366502762e-03 3.816100955009460449e-01 6.496614217758178711e-02 2.339306920766830444e-01 2.268306910991668701e-01 5.248828604817390442e-02 -1.381430476903915405e-01 -2.020769119262695312e-01 2.144745737314224243e-01 -2.479440718889236450e-01 -1.999577134847640991e-01 2.481303364038467407e-02 1.871415227651596069e-01 -3.365256637334823608e-02 -1.457875221967697144e-01 -1.882661432027816772e-01 1.632947288453578949e-02 7.369199395179748535e-02 -2.289020568132400513e-01 2.606172263622283936e-01 8.498503267765045166e-02 -2.934843301773071289e-01 2.807042561471462250e-02 -1.138097941293381155e-04 2.862043380737304688e-01 -1.565087735652923584e-01 1.414738595485687256e-01 1.197767928242683411e-01
1.360337436199188232e-01 -2.588690817356109619e-02 2.028678953647613525e-01 6.527616083621978760e-02 1.303045451641082764e-01 2.671267688274383545e-01 1.852817535400390625e-01 1.240443624556064606e-02 -1.863397657871246338e-01 -3.012600243091583252e-01 -3.289078772068023682e-01 -3.876728937029838562e-02 7.820609211921691895e-02 -1.074426546692848206e-01 2.626084722578525543e-02 -1.586066782474517822e-01 -2.136767953634262085e-01 -1.169704459607601166e-02 -3.202369064092636108e-02 1.095179319381713867e-01 3.078963756561279297e-01 3.048306144773960114e-02 -2.863496243953704834e-01 6.941358558833599091e-03 2.380995750427246094e-01 2.279690653085708618e-02 -2.862858474254608154e-01 7.005566358566284180e-02 9.930194169282913208e-02 1.758731752634048462e-01 -2.303510159254074097e-01 -2.437199801206588745e-01
4.777032136917114258e-02 -9.299964457750320435e-02 1.104882657527923584e-01 -2.246009111404418945e-01 -1.829618960618972778e-01 1.591620594263076782e-01 -1.684253960847854614e-01 -2.077897638082504272e-01 -3.409879505634307861e-01 6.842600554227828979e-02 2.251943200826644897e-01 -1.251817494630813599e-01 -1.164294481277465820e-01 7.970643788576126099e-02 5.737685412168502808e-02 -3.120014071464538574e-01 3.250292241573333740e-01 -1.942245364189147949e-01 -1.953231096267700195e-01 1.158048138022422791e-01 3.136573135852813721e-01 7.987827062606811523e-02 7.053527981042861938e-03 1.161539629101753235e-01 -6.645383313298225403e-03 -3.943334147334098816e-02 -2.403223514556884766e-02 1.123593375086784363e-01 2.969263195991516113e-01 9.115602076053619385e-02 1.592068076133728027e-01 -1.957699358463287354e-01
3.078733570873737335e-02 -3.720230162143707275e-01 1.172296553850173950e-01 -8.332437276840209961e-02 -1.878765076398849487e-01 4.447804391384124756e-01 -1.304563730955123901e-01 7.795751839876174927e-02 -1.342131495475769043e-01 -3.661044314503669739e-02 3.264920711517333984e-01 2.129669673740863800e-02 -1.562870852649211884e-02 4.021562635898590088e-03 9.785369783639907837e-02 -3.756082430481910706e-02 -1.211168766021728516e-01 -1.138746812939643860e-01 2.008101716637611389e-02 -2.980542182922363281e-01 2.645007073879241943e-01 -1.306091398000717163e-01 -1.369825601577758789e-01 -8.941068500280380249e-02 7.773675769567489624e-02 -1.835629902780056000e-02 -1.347022801637649536e-01 1.061311513185501099e-01 3.869034051895141602e-01 6.974846869707107544e-02 1.431639343500137329e-01 6.777551770210266113e-02
3.944473564624786377e-01 -2.090424895286560059e-01 1.353101581335067749e-01 -3.741894662380218506e-02 1.903897151350975037e-02 1.413920670747756958e-01 -1.323582828044891357e-01 -4.523089230060577393e-01 -2.409939467906951904e-01 -9.325581043958663940e-02 -1.649191081523895264e-01 5.659196898341178894e-02 -6.712578237056732178e-02 -1.260915305465459824e-02 -8.351160213351249695e-03 3.303045406937599182e-02 1.387524157762527466e-01 -9.817681461572647095e-02 -2.114001065492630005e-01 -1.321824193000793457e-01 2.407721728086471558e-01 7.334921509027481079e-02 -1.971770636737346649e-02 -3.508319705724716187e-02 2.691207230091094971e-01 -9.425894357264041901e-03 -1.859145425260066986e-02 7.536073029041290283e-02 3.656083047389984131e-01 2.362699508666992188e-01 -8.449126034975051880e-03 1.068541780114173889e-01
-1.731261759996414185e-01 -3.189661204814910889e-01 -1.302589923143386841e-01 3.499552235007286072e-02 1.131197735667228699e-01 1.329816281795501709e-01 2.370142564177513123e-02 -1.355393677949905396e-01 -1.111668813973665237e-02 -2.981336712837219238e-01 -2.549764811992645264e-01 -1.653646528720855713e-01 1.668480336666107178e-01 8.742646872997283936e-02 -6.517733633518218994e-02 -8.569034934043884277e-02 1.417402327060699463e-01 -2.262491546571254730e-02 -2.416836917400360107e-01 1.511617451906204224e-01 4.285851866006851196e-02 -1.011278629302978516e-01 -4.231628477573394775e-01 1.327246129512786865e-01 2.399865537881851196e-01 -1.165788918733596802e-01 -2.102262526750564575e-01 -1.286698039621114731e-02 1.450106054544448853e-01 2.377761714160442352e-02 -1.067309156060218811e-01 -3.363118767738342285e-01
1.140530705451965332e-01 -7.344309240579605103e-02 -1.647838354110717773e-01 -6.124963238835334778e-02 1.440074294805526733e-01 4.154521524906158447e-01 1.655782610177993774e-01 -4.750235378742218018e-02 -1.299777720123529434e-02 3.048305511474609375e-01 1.722049415111541748e-01 -1.889890804886817932e-02 2.972089499235153198e-02 -4.097097367048263550e-02 -7.266180217266082764e-02 -1.991715431213378906e-01 -6.811641901731491089e-02 -2.443372756242752075e-01 -3.739648461341857910e-01 -1.299701631069183350e-01 3.654015958309173584e-01 5.285211838781833649e-03 1.102755740284919739e-01 1.622131168842315674e-01 -7.746747136116027832e-02 -2.632782161235809326e-01 1.820074468851089478e-01 1.320530544035136700e-03 1.837786734104156494e-01 1.344688236713409424e-01 -2.215839177370071411e-02 -5.633176863193511963e-02
2.827671170234680176e-01 -2.549433708190917969e-01 1.061967238783836365e-01 2.717924416065216064e-01 5.489213392138481140e-02 2.415475100278854370e-01 -6.420622020959854126e-02 -1.155484914779663086e-01 3.757217824459075928e-01 -9.246899932622909546e-02 -1.695244163274765015e-01 -2.609477937221527100e-01 3.667714446783065796e-02 -7.104972749948501587e-02 -2.238189429044723511e-01 -7.885534316301345825e-02 5.782142281532287598e-02 -1.481744984630495310e-04 -2.636831104755401611e-01 8.845122158527374268e-02 2.571729421615600586e-01 -8.838783949613571167e-02 -1.434030234813690186e-01 7.941863685846328735e-02 2.193966209888458252e-01 5.446673929691314697e-02 -5.531464703381061554e-03 -2.021988853812217712e-03 2.909180819988250732e-01 -1.323955208063125610e-01 1.022197902202606201e-01 -1.911667287349700928e-01
-8.308381587266921997e-02 -1.433634608983993530e-01 9.722433239221572876e-02 3.625676408410072327e-02 -3.758214786648750305e-02 3.147790729999542236e-01 -1.513984054327011108e-02 -2.172809392213821411e-01 -2.380308927968144417e-03 -1.247368231415748596e-01 4.811118915677070618e-02 7.952558994293212891e-02 2.416294813156127930e-01 -1.921700872480869293e-02 -3.073252737522125244e-01 3.508780896663665771e-02 -5.957612395286560059e-02 8.217348158359527588e-02 9.100624173879623413e-02 9.812212735414505005e-02 3.075522184371948242e-01 -1.106397286057472229e-01 -2.277204543352127075e-01 8.879230916500091553e-02 1.912190392613410950e-02 -7.579988450743257999e-04 -4.266526401042938232e-01 6.995086371898651123e-02 1.101360842585563660e-01 2.752083241939544678e-01 -9.544590860605239868e-02 -3.951545357704162598e-01
-3.654115367680788040e-03 -2.859520614147186279e-01 1.209142506122589111e-01 -9.449948370456695557e-02 2.831071913242340088e-01 2.396705746650695801e-01 2.196791917085647583e-01 -1.101488247513771057e-01 3.521049618721008301e-01 -4.097560420632362366e-03 -1.819522082805633545e-01 -2.484853714704513550e-01 6.899743527173995972e-02 -7.068119943141937256e-02 -2.061616778373718262e-01 7.775662094354629517e-02 5.103354528546333313e-02 -1.582623422145843506e-01 4.831625893712043762e-02 -2.355346828699111938e-02 2.033466100692749023e-01 2.971617579460144043e-01 -3.852290511131286621e-01 8.108399063348770142e-02 1.782215982675552368e-01 -2.017666958272457123e-02 -4.055220633745193481e-02 1.153035536408424377e-01 1.495826691389083862e-01 1.076122671365737915e-01 7.167105376720428467e-02 -1.347580701112747192e-01
9.486625343561172485e-02 -3.541433513164520264e-01 -6.417175382375717163e-02 8.422014117240905762e-02 -2.674381434917449951e-02 2.899409532546997070e-01 6.689417175948619843e-03 -7.170977443456649780e-02 -6.857357919216156006e-02 2.658994197845458984e-01 5.356006696820259094e-02 1.044291630387306213e-01 1.040594726800918579e-01 -2.887827157974243164e-01 1.531617641448974609e-01 -4.422417655587196350e-02 3.253015503287315369e-02 -1.663474887609481812e-01 -2.332032024860382080e-01 -1.667775660753250122e-01 1.238496676087379456e-01 3.271676367148756981e-03 -3.590292036533355713e-01 9.335873275995254517e-02 -2.021550983190536499e-01 1.848953366279602051e-01 1.054436317645013332e-03 -4.903400316834449768e-02 2.405022680759429932e-01 -2.791656740009784698e-02 -1.525829732418060303e-01 -3.637727499008178711e-01
1.329934783279895782e-02 -3.664220273494720459e-01 -1.486337278038263321e-02 1.316324919462203979e-01 -3.571636602282524109e-02 1.602367013692855835e-01 -1.713770180940628052e-01 -6.901752203702926636e-02 -1.962672919034957886e-01 -1.556416042149066925e-02 -2.222009599208831787e-01 -6.842151284217834473e-02 8.475542813539505005e-02 -1.123298928141593933e-01 4.448443651199340820e-03 -8.961626887321472168e-02 1.910604387521743774e-01 -1.012597754597663879e-01 1.750778406858444214e-01 7.658985443413257599e-03 4.705950021743774414e-01 1.791779138147830963e-02 5.017991736531257629e-02 2.851386964321136475e-01 2.146612852811813354e-03 -2.459418326616287231e-01 2.760128676891326904e-01 -2.361791878938674927e-01 1.881872117519378662e-01 8.520644903182983398e-02 2.029551267623901367e-01 8.284042030572891235e-02
1.932400465011596680e-01 -3.147180676460266113e-01 9.190745651721954346e-02 -1.021697744727134705e-01 2.354048751294612885e-02 5.087038278579711914e-01 4.538478329777717590e-02 6.712182611227035522e-02 7.812111079692840576e-02 -8.751295506954193115e-02 3.572305440902709961e-01 -2.285495586693286896e-02 1.516608297824859619e-01 -1.482656300067901611e-01 7.217814773321151733e-02 -8.210511505603790283e-02 4.590463067870587111e-04 -1.189843565225601196e-02 6.765773892402648926e-02 -9.924981743097305298e-02 3.544433712959289551e-01 3.438413888216018677e-02 1.520929485559463501e-02 -9.516134113073348999e-02 1.954633593559265137e-01 4.402521997690200806e-02 3.750089788809418678e-03 1.961902379989624023e-01 2.662924826145172119e-01 4.354172945022583008e-02 2.789560854434967041e-01 -7.226171903312206268e-03
1.834414452314376831e-01 -4.174418747425079346e-01 5.343034118413925171e-02 -5.835825204849243164e-02 8.869976550340652466e-02 2.861122488975524902e-01 -1.245647966861724854e-01 1.220589578151702881e-01 -1.418464630842208862e-01 -1.287124603986740112e-01 -1.950941532850265503e-01 -1.755627393722534180e-01 -1.158590894192457199e-02 3.476092219352722168e-02 2.269693315029144287e-01 6.653666030615568161e-03 1.316993683576583862e-01 -5.422792956233024597e-02 2.915604412555694580e-01 1.255164854228496552e-02 2.063634842634201050e-01 2.002010196447372437e-01 -1.526746600866317749e-01 2.538829445838928223e-01 1.892102696001529694e-02 -2.113241702318191528e-02 1.439583152532577515e-01 -2.742186784744262695e-01 2.691409885883331299e-01 1.732406020164489746e-01 1.207942515611648560e-01 1.325426399707794189e-01
4.843353107571601868e-02 1.586466431617736816e-01 2.096894569694995880e-02 -1.208789348602294922e-01 2.263745665550231934e-01 1.839573681354522705e-01 -3.523823991417884827e-02 -1.154946163296699524e-01 2.178848832845687866e-01 7.760612666606903076e-02 2.817069739103317261e-02 1.055054515600204468e-01 2.356818318367004395e-01 -3.847561776638031006e-01 8.593840897083282471e-02 -2.635566294193267822e-01 3.776492178440093994e-01 1.475324481725692749e-02 -1.866471469402313232e-01 8.993940800428390503e-02 1.469625681638717651e-01 1.063497290015220642e-01 -1.029189974069595337e-01 3.846185505390167236e-01 1.381048262119293213e-01 6.204527243971824646e-02 -1.474103424698114395e-02 -1.795885385945439339e-03 3.122143149375915527e-01 -6.585335358977317810e-03 -6.372813135385513306e-02 -9.997476637363433838e-02
1.341392397880554199e-01 -1.499604433774948120e-01 -3.339095115661621094e-01 1.053454652428627014e-01 1.644474118947982788e-01 3.798922896385192871e-01 -1.447275429964065552e-01 6.246845796704292297e-02 2.075530588626861572e-01 8.471327275037765503e-02 -1.757370531558990479e-01 1.062638834118843079e-01 5.939684435725212097e-02 4.543426621239632368e-04 4.891182295978069305e-03 -1.948115378618240356e-01 5.220004916191101074e-02 1.522033065557479858e-01 -1.623961627483367920e-01 -1.512603163719177246e-01 2.521492242813110352e-01 8.465193212032318115e-02 -4.945314526557922363e-01 1.930833794176578522e-02 -2.177026867866516113e-02 5.936412140727043152e-02 -2.099280208349227905e-01 1.792155392467975616e-02 1.271808594465255737e-01 2.236071377992630005e-01 -2.481292746961116791e-02 -2.792564965784549713e-02
1.413209289312362671e-01 -1.405582726001739502e-01 1.143287345767021179e-01 -2.311392426490783691e-01 -1.179530695080757141e-01 4.318640530109405518e-01 2.724860906600952148e-01 4.368688911199569702e-02 9.981446713209152222e-02 3.813478350639343262e-02 -1.359601318836212158e-01 -1.512601524591445923e-01 9.674853831529617310e-02 -2.029935419559478760e-01 -1.536619812250137329e-01 -1.774796694517135620e-01 6.103785336017608643e-02 -1.845726966857910156e-01 3.451114892959594727e-02 -1.455551236867904663e-01 -1.598313152790069580e-01 8.985988795757293701e-03 7.792613655328750610e-02 6.778544932603836060e-02 1.189461722970008850e-01 1.997763365507125854e-01 -1.228077188134193420e-01 -3.261173367500305176e-01 3.705178797245025635e-01 1.030477657914161682e-01 1.841485053300857544e-01 -7.048992067575454712e-02
1.647035628557205200e-01 -2.775593101978302002e-01 -3.196602761745452881e-01 -3.499892726540565491e-02 -4.628730192780494690e-02 1.509446203708648682e-01 2.194610834121704102e-01 1.299286335706710815e-01 6.483107805252075195e-02 -2.591410651803016663e-02 1.636605113744735718e-01 -4.660397826228290796e-04 2.665360271930694580e-02 -3.520106971263885498e-01 5.228298157453536987e-02 -1.486746668815612793e-01 1.277827098965644836e-02 1.799746155738830566e-01 5.279937293380498886e-03 -3.140532374382019043e-01 1.953516304492950439e-01 4.136780276894569397e-03 -9.541638940572738647e-02 2.050742655992507935e-01 -1.496316790580749512e-01 -7.776658236980438232e-02 -1.873724162578582764e-01 -5.992948636412620544e-02 4.153726398944854736e-01 2.336125969886779785e-01 7.209283858537673950e-02 3.661788627505302429e-02
2.068169564008712769e-01 -1.313247084617614746e-01 -4.011612385511398315e-02 5.660312995314598083e-02 -1.129501126706600189e-02 -1.640685461461544037e-02 -1.530274748802185059e-01 -9.239508956670761108e-02 -1.038317829370498657e-01 4.862594977021217346e-02 2.199823939008638263e-04 -8.887936174869537354e-02 1.357622146606445312e-01 -1.387103050947189331e-01 -1.366063952445983887e-01 -1.752783209085464478e-01 8.490797877311706543e-02 -1.633919924497604370e-01 6.452731788158416748e-02 -4.543188214302062988e-01 2.771967351436614990e-01 6.034446880221366882e-02 9.801523387432098389e-02 4.014486670494079590e-01 7.970079779624938965e-03 -2.961914241313934326e-01 -9.475010447204113007e-03 -2.313602864742279053e-01 2.302142381668090820e-01 2.167567312717437744e-01 2.347271740436553955e-01 -5.003181844949722290e-02
2.115511596202850342e-01 -1.659321486949920654e-01 -2.134765833616256714e-01 2.839216589927673340e-01 5.615110322833061218e-02 1.870507895946502686e-01 -3.776942193508148193e-02 6.141690164804458618e-02 6.597494333982467651e-02 -2.653678357601165771e-01 -1.217887401580810547e-01 -2.560245990753173828e-01 1.845325231552124023e-01 2.089099884033203125e-01 -3.622284159064292908e-02 1.161781139671802521e-02 4.128980264067649841e-02 -1.499058902263641357e-01 -3.292962908744812012e-01 -1.360478252172470093e-01 6.340595334768295288e-02 -7.707159966230392456e-02 -1.455061882734298706e-01 1.646193265914916992e-01 1.713106175884604454e-03 -8.951969444751739502e-02 -1.112993732094764709e-01 4.826208949089050293e-02 4.937628805637359619e-01 2.098315954208374023e-01 -6.286117434501647949e-02 4.809602629393339157e-03
1.421023458242416382e-01 -3.049059025943279266e-02 2.075524628162384033e-01 7.060055434703826904e-02 2.396290898323059082e-01 1.287252604961395264e-01 -1.514474600553512573e-01 1.236912682652473450e-01 -1.163964197039604187e-01 -1.822273135185241699e-01 -8.790076524019241333e-02 -4.600842669606208801e-02 4.461422190070152283e-02 -4.229660630226135254e-01 -1.023960635066032410e-01 8.581839501857757568e-02 1.099738106131553650e-01 -8.467202633619308472e-02 -5.474456772208213806e-02 -1.385835856199264526e-01 3.498429059982299805e-01 -2.270614951848983765e-01 -1.546633243560791016e-01 1.645611226558685303e-01 1.631951704621315002e-02 -9.170263260602951050e-02 -2.410754859447479248e-01 -2.687594294548034668e-01 2.811314463615417480e-01 -1.459805760532617569e-02 2.564138770103454590e-01 -1.131941750645637512e-01
9.679196774959564209e-02 -1.200339347124099731e-01 -4.738049115985631943e-03 2.046743631362915039e-01 2.749632894992828369e-01 3.042589724063873291e-01 -3.389083445072174072e-01 -8.476223051548004150e-02 -2.041956931352615356e-01 -1.231843978166580200e-02 -1.635871976613998413e-01 -1.087772846221923828e-01 9.505277127027511597e-02 -5.266832187771797180e-03 8.418023586273193359e-02 -1.019867211580276489e-01 1.665477007627487183e-01 -8.870818465948104858e-02 1.556726545095443726e-01 -7.237292826175689697e-02 3.371767103672027588e-01 -1.828792989253997803e-01 9.118252247571945190e-02 3.126061558723449707e-01 1.016406808048486710e-02 -3.541768789291381836e-01 9.275036305189132690e-02 -2.524621188640594482e-01 1.189119666814804077e-01 -1.926675997674465179e-02 5.804507806897163391e-02 5.551673844456672668e-02
7.873718440532684326e-02 -3.381748199462890625e-01 -7.664898782968521118e-02 -2.237035483121871948e-01 1.203797850757837296e-02 2.825958132743835449e-01 -2.567174658179283142e-02 -2.790713310241699219e-01 -2.304719388484954834e-01 2.665210701525211334e-02 -1.514869276434183121e-02 1.847251877188682556e-02 -9.603481739759445190e-03 4.857781529426574707e-02 -1.146151963621377945e-02 7.321647554636001587e-02 9.355664253234863281e-02 -3.255238234996795654e-01 -3.399402499198913574e-01 -9.022051841020584106e-02 2.337600663304328918e-02 1.491981595754623413e-01 -9.657286107540130615e-02 -1.226120665669441223e-01 -1.181689277291297913e-01 1.133363395929336548e-01 -1.228650808334350586e-01 -2.149569392204284668e-01 4.532614052295684814e-01 9.813524037599563599e-02 1.071576997637748718e-01 -4.876068234443664551e-02
1.014655679464340210e-01 -1.618543714284896851e-01 -2.810485959053039551e-01 1.297828108072280884e-01 3.677679598331451416e-02 2.618190646171569824e-01 1.337009072303771973e-01 -1.685719564557075500e-02 -1.362244039773941040e-01 -2.341168969869613647e-01 -4.046265780925750732e-01 -1.631567776203155518e-01 -1.003759205341339111e-01 -2.366811409592628479e-02 -1.283359080553054810e-01 -1.798325181007385254e-01 5.258448421955108643e-02 -2.069699019193649292e-01 -1.683445833623409271e-02 3.172957152128219604e-02 1.290802210569381714e-01 -3.610140085220336914e-01 -2.323370873928070068e-01 2.346119284629821777e-01 3.472259268164634705e-02 -2.678702026605606079e-02 -2.113168090581893921e-01 -4.379986785352230072e-03 1.388441622257232666e-01 7.585444487631320953e-03 2.881187796592712402e-01 6.786219775676727295e-02
-1.326617057202383876e-04 -4.309027194976806641e-01 -1.503588557243347168e-01 -4.611818585544824600e-03 7.038588821887969971e-02 -1.112517043948173523e-01 1.726221889257431030e-01 3.218397125601768494e-02 -5.847533792257308960e-02 8.839566260576248169e-02 -2.401286512613296509e-01 -5.778054520487785339e-02 1.975971013307571411e-01 2.180695831775665283e-01 -7.439871877431869507e-02 -3.748070895671844482e-01 2.182866781949996948e-01 -2.941038012504577637e-01 1.203582882881164551e-01 -1.967667937278747559e-01 1.786601841449737549e-01 -1.622539311647415161e-01 -8.693028986454010010e-02 2.193616330623626709e-01 1.593537628650665283e-01 -1.474849297665059566e-03 -1.199528053402900696e-01 -2.672912776470184326e-01 1.187508031725883484e-01 4.646472632884979248e-02 2.044082432985305786e-02 -9.747413545846939087e-02
1.229930892586708069e-01 -1.133308932185173035e-01 3.916389122605323792e-02 -9.000860154628753662e-02 2.335618948563933372e-03 5.811064243316650391e-01 1.251388788223266602e-01 -7.293470203876495361e-02 -4.690257087349891663e-02 -1.354003101587295532e-01 1.694163531064987183e-01 -2.392912507057189941e-01 1.818627864122390747e-01 -7.187133282423019409e-02 1.447988897562026978e-01 -6.970651447772979736e-02 -1.864420324563980103e-01 -9.110870957374572754e-02 1.081944778561592102e-01 1.340457201004028320e-01 2.991510033607482910e-01 -9.372111409902572632e-03 -3.672472760081291199e-02 4.793313518166542053e-02 2.050545215606689453e-01 1.711530536413192749e-01 -1.294047534465789795e-01 1.096849590539932251e-01 1.975215673446655273e-01 3.459797799587249756e-01 8.904990553855895996e-02 -2.094401605427265167e-02
1.042996570467948914e-01 -8.704382181167602539e-02 -1.733306050300598145e-02 2.698021009564399719e-02 -6.531199812889099121e-02 1.751759499311447144e-01 -2.500322461128234863e-01 1.214831322431564331e-02 1.059444099664688110e-01 1.372181326150894165e-01 -3.041866719722747803e-01 -2.134537994861602783e-01 1.873277276754379272e-01 2.589065581560134888e-02 -1.074866503477096558e-01 -4.011068046092987061e-01 -2.644711360335350037e-02 -9.048238396644592285e-02 -1.720493733882904053e-01 1.105694025754928589e-01 8.345122635364532471e-02 -1.714153140783309937e-01 -1.788495033979415894e-01 3.917308449745178223e-01 6.854473613202571869e-03 2.102354764938354492e-01 -2.714018821716308594e-01 1.259707957506179810e-01 1.730497926473617554e-01 8.456279337406158447e-02 -4.831942543387413025e-02 -2.466729134321212769e-01
-1.691197156906127930e-01 -1.647658646106719971e-01 1.548963338136672974e-01 -9.644084423780441284e-02 3.332224190235137939e-01 1.355914399027824402e-02 -2.115822434425354004e-01 2.010012418031692505e-02 1.085637733340263367e-01 -3.570225834846496582e-02 -1.971428655087947845e-02 -2.131443768739700317e-01 -6.580906361341476440e-02 -1.100134700536727905e-01 2.017746120691299438e-01 -3.060722351074218750e-01 1.805393695831298828e-01 -1.126151159405708313e-01 8.546485751867294312e-02 -3.430958390235900879e-01 3.159524202346801758e-01 1.192706003785133362e-01 -9.730368107557296753e-02 2.386872023344039917e-01 1.948975175619125366e-01 2.052876166999340057e-02 -2.343070805072784424e-01 -1.795816570520401001e-01 1.232193931937217712e-01 7.252911478281021118e-02 2.103882431983947754e-01 6.171632185578346252e-02
-2.354526817798614502e-01 -3.215007781982421875e-01 5.250712111592292786e-02 -6.572377867996692657e-03 -1.184665504842996597e-02 -3.715268895030021667e-02 -1.778743416070938110e-02 1.401920765638351440e-01 5.301119759678840637e-02 -4.803942143917083740e-01 -2.360582798719406128e-01 1.127489656209945679e-02 3.684567213058471680e-01 -1.513793319463729858e-01 -5.094962543807923794e-04 -2.466641925275325775e-02 -1.845661085098981857e-03 -5.892502143979072571e-02 -7.052998989820480347e-02 -1.624545454978942871e-01 2.557908892631530762e-01 5.384029448032379150e-02 -2.447130344808101654e-02 3.002117574214935303e-01 -5.760995298624038696e-02 -9.597083181142807007e-02 -2.351849973201751709e-01 3.775727376341819763e-02 2.132416367530822754e-01 1.538175493478775024e-01 -1.283336579799652100e-01 -1.393569111824035645e-01
-4.384421184659004211e-02 -4.055472612380981445e-01 1.275256276130676270e-01 -1.755041331052780151e-01 -2.628542482852935791e-01 3.401644527912139893e-01 -9.926119446754455566e-02 3.721814975142478943e-02 -8.305594325065612793e-03 -1.044458746910095215e-01 -3.113521933555603027e-01 -2.164487391710281372e-01 1.027393415570259094e-01 -2.443340718746185303e-01 -1.825777739286422729e-01 -1.537141352891921997e-01 1.310372799634933472e-01 -2.207980006933212280e-01 -4.011114686727523804e-02 -1.249033659696578979e-01 5.456256121397018433e-02 8.016473054885864258e-02 -3.410529717803001404e-02 3.759672865271568298e-02 -1.253291312605142593e-02 -2.929834127426147461e-01 -2.026322931051254272e-01 1.035312786698341370e-01 9.774811565876007080e-02 -2.112700343132019043e-01 7.660011760890483856e-04 1.464224457740783691e-01
-2.709070742130279541e-01 -3.040299713611602783e-01 -1.684530824422836304e-01 -1.059036925435066223e-01 -1.177340820431709290e-01 2.437933236360549927e-01 3.023551106452941895e-01 4.487063363194465637e-02 6.727612763643264771e-02 2.981712818145751953e-01 3.071092767640948296e-03 9.117705374956130981e-02 1.735264994204044342e-02 -1.041522249579429626e-01 -1.441162172704935074e-02 -2.918655276298522949e-01 1.492078006267547607e-01 -6.939770281314849854e-02 -6.080222874879837036e-02 -1.713581383228302002e-01 3.377570509910583496e-01 2.666317224502563477e-01 3.283318132162094116e-02 2.943216562271118164e-01 -6.330293416976928711e-02 1.296369731426239014e-01 -4.422440379858016968e-02 -6.130801513791084290e-02 1.072831898927688599e-01 1.367999911308288574e-01 -2.844380773603916168e-02 -1.974396258592605591e-01
1.966494768857955933e-01 -2.348302453756332397e-01 2.567682862281799316e-01 1.252604275941848755e-01 -8.281160891056060791e-02 1.734617203474044800e-01 4.714256897568702698e-02 -9.824909269809722900e-02 1.033369004726409912e-01 -3.594655692577362061e-01 -9.385808557271957397e-02 -2.107435911893844604e-01 -1.470569819211959839e-01 -2.942703850567340851e-02 2.745994627475738525e-01 -1.572776287794113159e-01 1.462142020463943481e-01 -2.077483944594860077e-02 -3.099408149719238281e-01 -1.826266199350357056e-01 2.466044574975967407e-01 -4.702198132872581482e-02 -2.527535557746887207e-01 2.298217266798019409e-01 2.102193981409072876e-01 3.384701535105705261e-02 -2.477626502513885498e-01 1.319353878498077393e-01 3.928496688604354858e-02 -1.619425415992736816e-02 2.129460684955120087e-02 -5.147230252623558044e-02
-1.189053282141685486e-01 -2.727002799510955811e-01 6.140533089637756348e-02 1.173601895570755005e-01 1.410903036594390869e-01 1.447420716285705566e-01 -2.280541211366653442e-01 -1.744396239519119263e-01 2.268694788217544556e-01 9.309022128582000732e-02 1.309570074081420898e-01 7.881511002779006958e-02 1.322363018989562988e-01 -4.792406409978866577e-02 -5.747033283114433289e-02 -2.154321968555450439e-01 2.875472009181976318e-01 -1.144746616482734680e-01 3.136513754725456238e-02 -5.694049224257469177e-02 6.440012902021408081e-02 -2.415589392185211182e-01 -8.538331091403961182e-02 3.177594244480133057e-01 -1.177199333906173706e-01 -1.964758783578872681e-01 -2.492264062166213989e-01 -9.236384183168411255e-02 2.692669332027435303e-01 1.984978914260864258e-01 3.082227110862731934e-01 1.299117803573608398e-01
1.135327219963073730e-01 -4.919735714793205261e-02 2.828755080699920654e-01 8.308551460504531860e-02 2.488654851913452148e-01 4.787274599075317383e-01 5.819014459848403931e-02 -6.343763321638107300e-02 6.647981703281402588e-02 3.127775788307189941e-01 -5.691013764590024948e-03 -9.728894382715225220e-02 6.113482639193534851e-02 -1.565527617931365967e-01 -3.381869941949844360e-02 -3.472935259342193604e-01 8.508313447237014771e-02 -7.668573409318923950e-02 -6.684937328100204468e-02 1.039404347538948059e-01 1.122332140803337097e-01 -1.537067908793687820e-02 -4.702743142843246460e-03 1.037558391690254211e-01 -2.728676795959472656e-01 -6.731399148702621460e-02 -1.148347929120063782e-01 -3.676793873310089111e-01 1.363763236440718174e-03 1.364077776670455933e-01 2.420025132596492767e-02 -1.972925364971160889e-01
2.191756218671798706e-01 -3.364036977291107178e-01 1.414239257574081421e-01 2.872890559956431389e-03 5.189594253897666931e-02 1.412627846002578735e-01 1.167208608239889145e-02 -2.382154576480388641e-02 1.203693151473999023e-01 9.330835193395614624e-02 -3.764721751213073730e-01 9.814958274364471436e-02 -3.918161615729331970e-02 2.429350614547729492e-01 1.786512434482574463e-01 -2.450410127639770508e-01 2.977766096591949463e-01 -2.077879570424556732e-02 2.512500584125518799e-01 7.990795187652111053e-03 2.823150753974914551e-01 -8.422946557402610779e-03 -7.672648876905441284e-02 7.889541238546371460e-02 -4.415615275502204895e-02 2.456074953079223633e-02 -4.296909610275179148e-04 -2.293112277984619141e-01 3.455913066864013672e-01 1.160275489091873169e-01 1.816509664058685303e-01 -5.614858120679855347e-02
1.187752261757850647e-01 -1.868584454059600830e-01 -6.261222809553146362e-02 -1.355301588773727417e-01 -1.015383526682853699e-01 4.050872325897216797e-01 -1.066964641213417053e-01 7.440199702978134155e-02 -1.522787511348724365e-01 -9.121153503656387329e-02 1.603048741817474365e-01 -2.179134637117385864e-01 1.335212290287017822e-01 -1.961688511073589325e-02 9.772951155900955200e-02 1.109710335731506348e-01 4.174588993191719055e-02 -1.974830180406570435e-01 3.083445364609360695e-03 -3.251517415046691895e-01 3.180488348007202148e-01 1.321171969175338745e-01 -3.182076662778854370e-02 3.439782559871673584e-02 2.034974545240402222e-01 -7.995244860649108887e-02 -2.059013992547988892e-01 3.082328438758850098e-01 3.052892684936523438e-01 -1.748701632022857666e-01 1.054473146796226501e-01 -7.213513553142547607e-02
2.387260645627975464e-02 -4.426987841725349426e-02 -1.194913312792778015e-01 1.706050634384155273e-01 1.022528186440467834e-01 2.559072077274322510e-01 -2.665574476122856140e-02 9.393111616373062134e-02 1.471876166760921478e-02 -1.171357259154319763e-01 1.091421097517013550e-01 -2.910718619823455811e-01 1.007156223058700562e-01 -1.141459308564662933e-02 7.108977437019348145e-02 -3.095703758299350739e-02 5.237957835197448730e-01 -2.910609245300292969e-01 -1.593821197748184204e-01 -1.425941586494445801e-01 2.934765517711639404e-01 -7.078639417886734009e-02 7.788986712694168091e-02 3.284242153167724609e-01 3.054898604750633240e-02 8.983515202999114990e-02 -4.459759220480918884e-02 1.664676070213317871e-01 1.644482463598251343e-01 1.820102632045745850e-01 1.446230709552764893e-01 1.098929867148399353e-01
3.629298135638237000e-02 -8.650894463062286377e-02 -9.670142084360122681e-02 1.059114113450050354e-01 -2.847295999526977539e-02 -9.648098796606063843e-02 -1.839905381202697754e-01 -9.863001853227615356e-02 -4.151305183768272400e-02 2.600291743874549866e-02 -2.384154349565505981e-01 -7.956469058990478516e-02 6.468132883310317993e-02 -2.622186541557312012e-01 2.066345512866973877e-01 -1.661727130413055420e-01 1.213660649955272675e-02 4.293150268495082855e-03 1.529805064201354980e-01 -1.303870528936386108e-01 3.760546445846557617e-01 -2.398148775100708008e-01 -1.971307545900344849e-01 2.855328917503356934e-01 4.398139193654060364e-02 -3.472383022308349609e-01 -1.513185799121856689e-01 -1.907430887222290039e-01 2.790431082248687744e-01 1.463360339403152466e-02 -2.270882949233055115e-02 -2.963680624961853027e-01
2.091075181961059570e-01 -2.432575970888137817e-01 6.391607224941253662e-02 -1.357706487178802490e-01 -2.438994497060775757e-01 3.896959125995635986e-01 -5.191410426050424576e-03 -1.809387058019638062e-01 -5.482068285346031189e-02 9.223508834838867188e-02 1.100256890058517456e-01 8.487981557846069336e-02 -6.386184692382812500e-02 2.443268448114395142e-01 6.655690819025039673e-02 -2.803412973880767822e-01 -3.644186258316040039e-02 -2.458479106426239014e-01 -1.588140279054641724e-01 1.269434541463851929e-01 2.812156975269317627e-01 1.359597146511077881e-01 -3.149940967559814453e-01 1.927592009305953979e-01 -5.586451292037963867e-02 -1.594720631837844849e-01 -7.969845086336135864e-02 1.922499388456344604e-01 7.732021063566207886e-02 5.680354312062263489e-03 1.303053349256515503e-01 -1.447166204452514648e-01
-4.992302972823381424e-03 -2.056632041931152344e-01 -1.586484163999557495e-02 1.813620626926422119e-01 1.326907612383365631e-02 3.726177513599395752e-01 4.764950647950172424e-02 4.691674187779426575e-02 2.324642091989517212e-01 -9.022682160139083862e-02 4.044090211391448975e-02 -2.787344455718994141e-01 6.823221594095230103e-02 -1.658356040716171265e-01 -9.962107986211776733e-02 -3.688821196556091309e-01 -2.371108233928680420e-01 -3.411065340042114258e-01 -2.335704565048217773e-01 1.051188558340072632e-01 1.898278445005416870e-01 9.835723787546157837e-03 -2.994908988475799561e-01 1.677064746618270874e-01 6.113049015402793884e-02 1.206223517656326294e-01 -1.652193628251552582e-02 8.503092080354690552e-02 3.034692723304033279e-03 9.101222455501556396e-02 -9.657637029886245728e-02 -1.607380658388137817e-01
2.574266307055950165e-02 -1.452856212854385376e-01 1.907963901758193970e-01 1.774921454489231110e-02 1.259453892707824707e-01 2.706882059574127197e-01 1.277066618204116821e-01 6.103868037462234497e-02 -1.403219699859619141e-01 -1.134047955274581909e-01 -2.593108713626861572e-01 -1.590271107852458954e-02 -1.538387537002563477e-01 -9.014256298542022705e-02 -3.601722121238708496e-01 -3.236091732978820801e-01 -1.476413011550903320e-01 4.984267428517341614e-02 -1.536288261413574219e-01 -2.532565779983997345e-02 3.522347211837768555e-01 -9.397477656602859497e-02 -1.088294982910156250e-01 3.622514894232153893e-03 2.263318747282028198e-01 1.972547918558120728e-01 -1.475256681442260742e-01 6.891202926635742188e-02 2.323324680328369141e-01 1.279414445161819458e-01 -1.287766098976135254e-01 -2.630496025085449219e-01
3.549315035343170166e-02 -2.014396190643310547e-01 -1.926671341061592102e-02 3.220307826995849609e-01 5.028817802667617798e-02 2.164956927299499512e-01 7.226958125829696655e-02 -6.072546541690826416e-02 8.821671456098556519e-02 -2.533982098102569580e-01 1.000686734914779663e-02 -2.915579676628112793e-01 -2.401091456413269043e-01 8.728169649839401245e-02 1.202722340822219849e-01 -2.124980837106704712e-01 2.895024716854095459e-01 -9.723683446645736694e-02 -1.972419917583465576e-01 -9.065084904432296753e-02 2.794593870639801025e-01 7.392308861017227173e-02 -2.250010073184967041e-01 3.155951797962188721e-01 1.428761780261993408e-01 6.796132028102874756e-02 -2.923925220966339111e-01 1.256066262722015381e-01 6.932607293128967285e-02 8.565170317888259888e-02 -1.203489396721124649e-02 -3.194694593548774719e-02
2.787266969680786133e-01 -5.247936397790908813e-02 2.684143483638763428e-01 2.603246569633483887e-01 2.430481836199760437e-02 1.220071688294410706e-01 1.421723663806915283e-01 -2.705630064010620117e-01 -1.719855517148971558e-02 -2.695266902446746826e-01 -1.155998185276985168e-01 -7.899350672960281372e-02 4.946467280387878418e-02 -1.109687834978103638e-01 -2.242565602064132690e-01 -1.223561316728591919e-01 9.366106241941452026e-02 -5.959068983793258667e-02 -2.688629031181335449e-01 -4.507003759499639273e-04 2.652634978294372559e-01 -1.645928919315338135e-01 -1.851346194744110107e-01 6.758622080087661743e-02 1.216489449143409729e-01 -3.477036580443382263e-02 -1.909409761428833008e-01 5.896873399615287781e-02 2.680828571319580078e-01 2.226786166429519653e-01 2.591946125030517578e-01 -1.810901463031768799e-01
1.797586381435394287e-01 -2.943980991840362549e-01 8.241034112870693207e-03 8.913304656744003296e-02 1.191976219415664673e-01 4.250233471393585205e-01 3.980401158332824707e-02 7.904550433158874512e-02 -1.243678554892539978e-01 1.893871128559112549e-01 -1.094488278031349182e-01 -2.410676144063472748e-02 -9.851767122745513916e-02 -2.724240720272064209e-01 -3.534216061234474182e-02 -5.664200708270072937e-02 9.995104372501373291e-02 4.251659289002418518e-02 -1.049178391695022583e-01 6.339365243911743164e-02 -1.262850016355514526e-01 2.789978124201297760e-02 1.659085899591445923e-01 2.988891005516052246e-01 2.387081831693649292e-01 -3.201601505279541016e-01 -1.426067799329757690e-01 1.040108203887939453e-01 3.724161684513092041e-01 6.808201968669891357e-02 -1.436794996261596680e-01 -5.497930571436882019e-02
2.961307018995285034e-02 -3.171474933624267578e-01 1.128482669591903687e-01 1.733997166156768799e-01 -2.392060682177543640e-02 1.459158211946487427e-01 -2.828463017940521240e-01 -7.019396126270294189e-02 -1.806739270687103271e-01 -5.555136129260063171e-02 -1.243796572089195251e-01 1.860361173748970032e-02 -2.192977964878082275e-01 -5.615895614027976990e-02 -1.071575880050659180e-01 -1.414038836956024170e-01 2.347914874553680420e-01 -4.406293854117393494e-02 8.319205790758132935e-02 -1.262061148881912231e-01 3.826609849929809570e-01 -1.893665194511413574e-01 -1.216527372598648071e-01 3.748201429843902588e-01 1.005480736494064331e-01 -3.518985509872436523e-01 1.338654756546020508e-01 -1.816273629665374756e-01 -2.135391347110271454e-02 -2.837096527218818665e-02 8.117408305406570435e-02 -6.693085283041000366e-02
-3.568413853645324707e-01 -3.142960965633392334e-01 -5.550107359886169434e-02 2.268666960299015045e-02 -1.027657911181449890e-01 2.348996996879577637e-01 -7.100047916173934937e-02 -3.585144877433776855e-02 6.861899048089981079e-02 -1.216490194201469421e-01 1.440857350826263428e-01 1.438038609921932220e-02 2.217537723481655121e-02 2.303704433143138885e-02 -1.970127373933792114e-01 -5.350368842482566833e-02 6.461092829704284668e-02 -1.849741935729980469e-01 -3.134157136082649231e-02 1.156602874398231506e-01 3.100970946252346039e-02 2.725356630980968475e-02 -3.943039476871490479e-01 1.196684539318084717e-01 2.153587639331817627e-01 -3.666019439697265625e-01 -1.727675832808017731e-02 1.755276620388031006e-01 3.300659656524658203e-01 1.302210837602615356e-01 -9.458837099373340607e-03 -2.300497293472290039e-01
-1.801016554236412048e-02 -7.936932146549224854e-02 -2.214979194104671478e-02 3.152233362197875977e-01 7.638978958129882812e-02 3.778784573078155518e-01 -7.058634608983993530e-02 2.578324079513549805e-01 -1.384934633970260620e-01 1.170549192465841770e-03 -1.471515595912933350e-01 -6.537017226219177246e-02 2.079626768827438354e-01 -2.384985834360122681e-01 -1.295314915478229523e-02 -2.387859523296356201e-01 3.634193539619445801e-01 -2.859075367450714111e-01 -8.169813454151153564e-02 -8.866693079471588135e-02 3.203659951686859131e-01 5.386784672737121582e-02 1.775517463684082031e-01 -8.773612231016159058e-02 -8.483179658651351929e-02 7.772982120513916016e-02 -6.016917899250984192e-02 1.962237209081649780e-01 1.022447124123573303e-01 1.660045534372329712e-01 4.081794992089271545e-02 5.343681201338768005e-02
1.532956399023532867e-02 -2.443763017654418945e-01 -6.240550801157951355e-02 -2.295965254306793213e-01 1.253712475299835205e-01 2.800125777721405029e-01 -2.538375854492187500e-01 -1.534727662801742554e-01 -1.423612516373395920e-02 -2.499644607305526733e-01 2.620515823364257812e-01 7.359455525875091553e-02 9.756502509117126465e-02 1.142050921916961670e-01 1.207529194653034210e-02 -1.405809372663497925e-01 1.512537747621536255e-01 -2.475032061338424683e-01 -2.089033275842666626e-01 -8.975261449813842773e-02 1.706145554780960083e-01 -1.460250187665224075e-02 -2.569170296192169189e-01 1.576300943270325661e-03 8.436175435781478882e-02 1.900946795940399170e-01 -1.535268276929855347e-01 1.472182124853134155e-01 3.619331717491149902e-01 1.045229509472846985e-01 -1.127624586224555969e-01 -2.185986042022705078e-01
1.164372414350509644e-01 -2.385638803243637085e-01 1.195497214794158936e-01 -3.044894337654113770e-01 9.395365417003631592e-02 1.211326792836189270e-01 5.854574590921401978e-02 -1.929549425840377808e-01 -6.798552721738815308e-02 9.425055980682373047e-02 1.027016341686248779e-01 -1.081382408738136292e-01 1.366263478994369507e-01 -1.904890090227127075e-01 -2.318262010812759399e-01 -4.174541309475898743e-02 3.189243972301483154e-01 8.365166932344436646e-02 3.184651583433151245e-02 -2.428916655480861664e-02 2.777327597141265869e-01 -3.073674738407135010e-01 1.610470265150070190e-01 1.160894781351089478e-01 5.122287943959236145e-02 -1.702071577310562134e-01 1.210449915379285812e-02 -2.134223133325576782e-01 2.396888434886932373e-01 3.333885073661804199e-01 -1.890571266412734985e-01 -9.596687555313110352e-02
-3.184565901756286621e-02 -2.291964888572692871e-01 -4.583778325468301773e-03 1.148422658443450928e-01 1.169187575578689575e-01 3.358893990516662598e-01 -3.705601394176483154e-02 1.029970124363899231e-01 5.988241732120513916e-02 -3.660613298416137695e-01 -2.346264123916625977e-01 -2.538551092147827148e-01 2.457852959632873535e-01 -2.310954593122005463e-02 -1.041545495390892029e-01 -8.119626343250274658e-02 -1.503209397196769714e-02 -1.595815271139144897e-01 -1.456048190593719482e-01 2.774697840213775635e-01 1.155276149511337280e-01 -7.529073208570480347e-02 -4.141249954700469971e-01 2.280731350183486938e-01 7.883275300264358521e-02 3.013203851878643036e-02 -4.187040030956268311e-02 1.763497292995452881e-02 -8.173318207263946533e-02 8.437584340572357178e-02 2.742557600140571594e-02 -2.629722952842712402e-01
2.471639215946197510e-02 -2.193360477685928345e-01 2.024502903223037720e-01 -2.691124975681304932e-01 1.544311344623565674e-01 8.452607691287994385e-02 -7.588061690330505371e-02 -6.325442343950271606e-02 -2.729678340256214142e-02 3.165676817297935486e-02 8.595506660640239716e-03 1.254802793264389038e-01 5.302813649177551270e-01 -1.085346788167953491e-01 -4.034512490034103394e-02 -7.589852809906005859e-02 3.577477335929870605e-01 -1.357594281435012817e-01 9.720389544963836670e-02 -2.801549993455410004e-02 2.064890861511230469e-01 -1.461808681488037109e-01 4.361456260085105896e-03 1.489894390106201172e-01 -2.150961607694625854e-01 -2.354326844215393066e-01 -1.751844882965087891e-01 -5.386457964777946472e-02 2.457319498062133789e-01 1.708673834800720215e-01 -7.722467184066772461e-02 -7.407421618700027466e-02
1.537148952484130859e-01 -3.627833724021911621e-01 1.563150882720947266e-01 7.232740521430969238e-02 1.072263196110725403e-01 2.916022539138793945e-01 -6.277698278427124023e-02 5.136626213788986206e-02 -1.975786499679088593e-02 -7.226120214909315109e-03 -1.789696514606475830e-01 -1.383996009826660156e-02 1.168513670563697815e-01 1.224768236279487610e-01 1.485607475042343140e-01 3.497746959328651428e-02 4.502603411674499512e-02 -1.196339726448059082e-01 2.044745534658432007e-01 4.574269056320190430e-02 3.083201944828033447e-01 3.030054867267608643e-01 -1.990664005279541016e-01 2.540465593338012695e-01 4.358252510428428650e-02 -1.146598905324935913e-01 3.507288172841072083e-02 -2.530248165130615234e-01 3.193419873714447021e-01 1.183157339692115784e-01 2.239399850368499756e-01 1.722359955310821533e-01
3.588623404502868652e-01 -1.166291013360023499e-01 1.671650409698486328e-01 1.541524529457092285e-01 2.677201628684997559e-01 7.144610583782196045e-02 -1.045099571347236633e-01 7.089824974536895752e-02 -9.730834513902664185e-02 -1.653629988431930542e-01 -3.201158018782734871e-03 4.450115934014320374e-02 1.318896710872650146e-01 -2.527706325054168701e-01 -1.986121535301208496e-01 -3.224205598235130310e-02 2.091281563043594360e-01 -1.009934544563293457e-01 1.125257164239883423e-01 -2.262762486934661865e-01 4.370248019695281982e-01 -2.285014139488339424e-03 5.864604562520980835e-02 1.963996738195419312e-01 4.807281866669654846e-02 -6.343396008014678955e-02 -2.692102789878845215e-01 -1.429094672203063965e-01 2.107654064893722534e-01 1.162790954113006592e-01 2.007547765970230103e-01 -6.572237610816955566e-02
1.354380548000335693e-01 -4.246323406696319580e-01 1.453549414873123169e-01 -1.811372931115329266e-03 6.198773160576820374e-02 3.430441915988922119e-01 -1.296297162771224976e-01 1.849836111068725586e-01 9.733917564153671265e-02 -1.763854734599590302e-02 -3.031933009624481201e-01 -3.715847060084342957e-02 -4.502542433328926563e-04 1.490520089864730835e-01 1.211936399340629578e-01 -2.473847568035125732e-01 3.450830876827239990e-01 -2.908992022275924683e-02 1.819096505641937256e-01 2.458258159458637238e-02 2.159781903028488159e-01 6.527376361191272736e-03 1.036313846707344055e-01 1.386276036500930786e-01 6.071806326508522034e-02 6.768757104873657227e-02 2.603652477264404297e-01 -2.501021921634674072e-01 1.756307929754257202e-01 6.789360195398330688e-02 4.617669433355331421e-02 -1.878841198049485683e-03
2.924843505024909973e-02 -1.359635889530181885e-01 -1.375724226236343384e-01 2.360104471445083618e-01 2.341489680111408234e-02 4.102012813091278076e-01 6.037970539182424545e-03 8.734728908166289330e-04 -1.188346594572067261e-01 -1.625663787126541138e-01 1.075313016772270203e-01 -1.520493626594543457e-01 -1.238269358873367310e-01 -3.055015206336975098e-01 2.016370184719562531e-02 -3.636223077774047852e-01 -2.939669042825698853e-02 8.826269209384918213e-02 -6.736192107200622559e-02 2.299023717641830444e-01 1.599245965480804443e-01 2.602427303791046143e-01 -1.836825162172317505e-01 6.683434545993804932e-02 8.200104534626007080e-02 -1.600210368633270264e-01 1.121711730957031250e-01 2.070616334676742554e-01 2.539859414100646973e-01 1.305286884307861328e-01 -9.541335701942443848e-02 -2.113378793001174927e-01
1.917587518692016602e-01 -1.432092934846878052e-01 3.317089378833770752e-01 1.785508245229721069e-01 2.104738950729370117e-01 6.883793324232101440e-02 1.556888818740844727e-01 -2.060619145631790161e-01 8.383157849311828613e-02 -3.869023621082305908e-01 -1.414863765239715576e-01 -7.481405884027481079e-02 -2.265429198741912842e-01 -1.885294727981090546e-02 -9.638676792383193970e-02 -2.222274839878082275e-01 2.417862713336944580e-01 -1.266651898622512817e-01 -1.710269004106521606e-01 4.137122258543968201e-02 2.617998421192169189e-01 -4.886540398001670837e-02 -8.194462209939956665e-02 9.699413925409317017e-02 9.651681780815124512e-02 -8.650177717208862305e-02 -2.436584047973155975e-02 1.496046632528305054e-01 3.066162467002868652e-01 -1.646270155906677246e-01 -4.639922082424163818e-02 -1.918924897909164429e-01
-3.346202969551086426e-01 -1.899097710847854614e-01 1.712643057107925415e-01 7.946271449327468872e-02 -1.367206573486328125e-01 1.637704521417617798e-01 6.359196454286575317e-02 -9.677290916442871094e-02 3.553174808621406555e-02 4.896361380815505981e-03 -1.329408288002014160e-01 6.735277175903320312e-02 1.939006894826889038e-01 4.291111603379249573e-02 8.746284246444702148e-02 -1.218814253807067871e-01 1.788645833730697632e-01 -3.686673194169998169e-02 9.811396151781082153e-02 2.452685236930847168e-01 5.246517807245254517e-02 3.908478096127510071e-02 -2.328270375728607178e-01 2.241368293762207031e-01 3.492344915866851807e-02 -2.880651950836181641e-01 -5.860998481512069702e-02 9.848064929246902466e-02 4.089352488517761230e-01 2.076108753681182861e-01 -1.811921298503875732e-01 -3.458313643932342529e-01
1.226405650377273560e-01 -2.415499091148376465e-01 -6.323585659265518188e-02 -1.198416128754615784e-01 -1.830268949270248413e-01 5.001056194305419922e-01 1.128462702035903931e-01 3.651357442140579224e-02 3.133882582187652588e-02 -2.177122086286544800e-01 1.960525810718536377e-01 -9.835516661405563354e-02 2.084311544895172119e-01 -8.007959276437759399e-02 9.035219997167587280e-02 -5.843554064631462097e-02 4.080266132950782776e-02 -5.441604927182197571e-02 1.537730097770690918e-01 1.382773667573928833e-01 3.020721971988677979e-01 2.050693146884441376e-02 -3.436487913131713867e-01 1.507429182529449463e-01 2.242227345705032349e-01 8.291348814964294434e-02 -1.852509751915931702e-02 2.310336679220199585e-01 1.390639394521713257e-01 1.871021986007690430e-01 8.060364425182342529e-02 -3.259664401412010193e-02
1.347222328186035156e-01 -3.760216236114501953e-01 5.910615995526313782e-02 3.693730756640434265e-02 1.809955388307571411e-02 7.164473086595535278e-02 2.027582675218582153e-01 2.275014761835336685e-03 -2.607484757900238037e-01 8.915915340185165405e-02 -3.240692615509033203e-01 2.096775174140930176e-02 6.021908670663833618e-02 -1.894079893827438354e-02 2.073074877262115479e-01 -2.269388586282730103e-01 1.421568989753723145e-01 -3.687642887234687805e-02 1.651105284690856934e-01 -9.708933532238006592e-02 -1.996189355850219727e-02 -1.313742995262145996e-01 -5.054807290434837341e-02 3.420476317405700684e-01 -1.740059107542037964e-01 -9.193963557481765747e-02 -7.782774418592453003e-02 -3.469071984291076660e-01 1.531719714403152466e-01 2.196372300386428833e-01 -1.521477848291397095e-01 -2.317567169666290283e-01
-8.597377687692642212e-02 -1.152596026659011841e-01 8.734334260225296021e-02 5.187846347689628601e-02 -8.271957933902740479e-02 2.214169502258300781e-01 -1.687428802251815796e-01 -1.670042574405670166e-01 2.743453979492187500e-01 2.292500436305999756e-02 1.759799420833587646e-01 -2.713998556137084961e-01 1.660715788602828979e-01 3.464430943131446838e-02 1.770116761326789856e-02 -2.194259166717529297e-01 1.288070827722549438e-01 -1.757781058549880981e-01 -2.065497189760208130e-01 -2.337039858102798462e-01 5.794230103492736816e-02 1.331686824560165405e-01 9.022693149745464325e-03 1.624211221933364868e-01 3.461160659790039062e-01 8.417677134275436401e-02 1.070872619748115540e-01 -1.918537728488445282e-02 4.372190237045288086e-01 2.618463039398193359e-01 -2.725930139422416687e-02 8.720334619283676147e-02
-2.373120784759521484e-01 -1.572890877723693848e-01 -2.980909049510955811e-01 -8.378317207098007202e-02 1.877551525831222534e-02 2.732636332511901855e-01 -1.096660643815994263e-01 -5.118685588240623474e-02 2.116198539733886719e-01 2.031877040863037109e-01 -1.173838973045349121e-02 -6.882202625274658203e-02 2.675932049751281738e-01 -9.181959182024002075e-02 -2.110488153994083405e-02 -1.291807293891906738e-01 3.083954155445098877e-01 -9.252157062292098999e-02 1.915409415960311890e-01 -8.248385787010192871e-02 8.322922885417938232e-02 -1.236944645643234253e-01 -2.413949519395828247e-01 2.267263084650039673e-01 3.343167603015899658e-01 -6.526973843574523926e-02 -1.734691709280014038e-01 -2.761953175067901611e-01 1.649827510118484497e-01 -1.269384473562240601e-01 -8.862637914717197418e-03 -2.006722614169120789e-02
5.399603024125099182e-02 -2.613568119704723358e-02 -3.488557413220405579e-02 -3.965120390057563782e-02 -1.310391575098037720e-01 3.907046616077423096e-01 1.579779833555221558e-01 3.752112016081809998e-02 -2.482618018984794617e-02 4.123922064900398254e-02 -5.083989351987838745e-02 -1.481028497219085693e-01 2.410116642713546753e-01 -8.412146568298339844e-02 -2.464279830455780029e-01 6.123006343841552734e-02 7.176236063241958618e-02 -7.064767926931381226e-02 -1.251626759767532349e-01 1.839461922645568848e-02 4.360457658767700195e-01 7.122410833835601807e-02 -4.596561193466186523e-02 6.788154691457748413e-02 2.215429693460464478e-01 1.317580193281173706e-01 -6.595700979232788086e-02 3.325048983097076416e-01 3.113181591033935547e-01 2.500363290309906006e-01 -8.017811924219131470e-02 -2.562402486801147461e-01
1.470198780298233032e-01 -4.657391309738159180e-01 1.335727721452713013e-01 -4.904449731111526489e-02 1.373392492532730103e-01 2.080310434103012085e-01 -2.213778048753738403e-01 1.517462879419326782e-01 6.456823647022247314e-02 1.681690290570259094e-02 -1.831865906715393066e-01 -5.600952077656984329e-03 3.782101906836032867e-03 3.707694262266159058e-02 6.291012465953826904e-02 2.816678211092948914e-02 9.333868324756622314e-02 -1.402334123849868774e-01 2.873984873294830322e-01 2.707571536302566528e-02 3.008304834365844727e-01 1.931406855583190918e-01 -1.124130040407180786e-01 1.997175812721252441e-01 -1.124105788767337799e-02 -1.810843944549560547e-01 1.785728186368942261e-01 -2.107329219579696655e-01 3.225872814655303955e-01 2.133871912956237793e-01 3.132559359073638916e-02 1.050877198576927185e-01
1.400499641895294189e-01 -3.854180872440338135e-01 1.318478286266326904e-01 2.029209583997726440e-02 3.344782441854476929e-02 2.970788478851318359e-01 2.182048112154006958e-01 -4.249906539916992188e-02 1.420883536338806152e-01 -1.226923521608114243e-02 -4.130963981151580811e-01 -2.385988086462020874e-01 -1.327299624681472778e-01 -1.088370084762573242e-01 9.283388406038284302e-02 1.625131070613861084e-02 -1.655477434396743774e-01 -7.559941709041595459e-02 -1.110126227140426636e-01 -2.381413131952285767e-01 3.063020706176757812e-01 -1.571115702390670776e-01 -2.271156162023544312e-01 1.499311029911041260e-01 1.221574321389198303e-01 8.496460318565368652e-02 -7.744575291872024536e-02 6.529726088047027588e-02 2.410536259412765503e-01 -1.458906102925539017e-02 -5.900602415204048157e-02 -7.745706476271152496e-03
1.749104410409927368e-01 -1.661300212144851685e-01 -1.151107400655746460e-01 -4.930700361728668213e-02 -1.152214109897613525e-01 2.234476059675216675e-01 1.669218949973583221e-02 5.816262960433959961e-02 1.650941818952560425e-01 -2.162572592496871948e-01 6.681236624717712402e-02 -1.642435044050216675e-02 4.094991683959960938e-01 -3.763149976730346680e-01 8.204173296689987183e-03 2.292007803916931152e-01 1.326435208320617676e-01 -1.294382810592651367e-01 2.149322628974914551e-02 -5.724063515663146973e-02 3.046178519725799561e-01 -1.013288274407386780e-02 -5.351741611957550049e-02 3.718394637107849121e-01 -7.739264518022537231e-03 1.915886066854000092e-02 -1.014322713017463684e-01 -8.202520012855529785e-02 -1.407566294074058533e-02 6.382780522108078003e-02 1.514728814363479614e-01 -3.191070854663848877e-01
1.930726170539855957e-01 -3.199363946914672852e-01 -9.534609504044055939e-03 1.217134445905685425e-01 1.259356886148452759e-01 3.524626493453979492e-01 -1.608715355396270752e-01 -1.048616617918014526e-01 -2.174931317567825317e-01 -7.721167802810668945e-02 7.795974612236022949e-02 -2.310130298137664795e-01 -1.308001764118671417e-02 2.483279705047607422e-01 -8.038879185914993286e-02 -2.126475870609283447e-01 8.596359938383102417e-02 -2.842473685741424561e-01 -1.905348002910614014e-01 -1.974849402904510498e-02 -4.571095108985900879e-02 -5.343045294284820557e-02 -2.483961135149002075e-01 -1.029965728521347046e-01 8.190800435841083527e-03 -2.301664650440216064e-01 6.779243797063827515e-02 1.472760364413261414e-02 2.109854817390441895e-01 -1.833496838808059692e-01 2.349709719419479370e-01 -2.212051004171371460e-01
1.114086061716079712e-01 -1.859157085418701172e-01 -9.718297421932220459e-02 1.033086329698562622e-01 1.694922521710395813e-02 5.848993062973022461e-01 7.368697226047515869e-02 -7.285857945680618286e-02 9.669978916645050049e-02 -9.343419224023818970e-02 -5.475382506847381592e-02 -1.657204329967498779e-01 1.679412871599197388e-01 -2.104499191045761108e-01 2.842228859663009644e-02 -1.917386427521705627e-03 2.500327825546264648e-01 -5.864487960934638977e-02 -1.141118407249450684e-01 -7.089041639119386673e-03 2.435711622238159180e-01 1.285437345504760742e-01 1.773878931999206543e-01 1.251876056194305420e-01 -1.180096119642257690e-01 -3.269624710083007812e-01 -2.005769126117229462e-02 2.639917135238647461e-01 -8.267021737992763519e-03 -4.804651439189910889e-02 -1.459104269742965698e-01 2.032714784145355225e-01
8.745495229959487915e-02 -1.254790127277374268e-01 -1.167086064815521240e-01 -3.979645296931266785e-02 -4.932763054966926575e-02 4.380401074886322021e-01 -6.263437122106552124e-02 1.090442687273025513e-01 -2.952613830566406250e-01 2.121306955814361572e-01 -6.448352336883544922e-02 -1.500256508588790894e-01 4.148300364613533020e-02 -7.125262171030044556e-02 2.634000731632113457e-03 -1.452172398567199707e-01 -1.558628585189580917e-02 -2.581167593598365784e-02 8.767753839492797852e-02 1.485836505889892578e-01 4.054229557514190674e-01 -9.454924613237380981e-02 -1.043527871370315552e-01 2.029405236244201660e-01 2.588756680488586426e-01 3.002067208290100098e-01 2.276852028444409370e-03 2.362536489963531494e-01 2.559997737407684326e-01 8.506355434656143188e-02 -1.314536631107330322e-01 -7.395890355110168457e-02
9.804542362689971924e-02 -4.856995344161987305e-01 8.656534552574157715e-02 1.861939877271652222e-01 6.513078510761260986e-02 2.636780142784118652e-01 2.570270001888275146e-01 -1.509044319391250610e-02 1.152769625186920166e-01 -2.484845696017146111e-03 -4.066594243049621582e-01 -2.343311458826065063e-01 -8.078949898481369019e-02 -7.476823031902313232e-02 7.277415692806243896e-02 1.631847769021987915e-02 -1.262909024953842163e-01 -1.165974512696266174e-01 1.778926514089107513e-02 -2.033838629722595215e-01 1.880238354206085205e-01 -2.439953833818435669e-01 -2.187448292970657349e-01 8.749131113290786743e-02 -4.909930285066366196e-03 8.263925090432167053e-03 -1.688793003559112549e-01 6.206244602799415588e-02 2.574014663696289062e-01 2.436593640595674515e-03 -2.425009442958980799e-04 -2.574161998927593231e-02
1.718114763498306274e-01 -3.931505978107452393e-01 1.302634328603744507e-01 1.442590379156172276e-03 -3.130370751023292542e-02 2.295686900615692139e-01 -3.517091572284698486e-01 -7.562449574470520020e-02 -1.665873639285564423e-02 6.515743583440780640e-02 -1.867648586630821228e-02 -1.667830049991607666e-01 1.005096510052680969e-01 -7.676826417446136475e-02 -1.732669174671173096e-01 -2.872551381587982178e-01 -1.945292763411998749e-02 -2.745671197772026062e-02 -3.950040414929389954e-02 -7.928109169006347656e-02 1.275479793548583984e-01 -6.608775816857814789e-03 -3.148139119148254395e-01 -7.746083289384841919e-02 2.282217890024185181e-01 -2.643159031867980957e-01 -1.273340731859207153e-01 3.028669357299804688e-01 1.600606143474578857e-01 -2.071025520563125610e-01 4.665638878941535950e-02 -1.537709832191467285e-01
1.040620431303977966e-01 -8.871740102767944336e-02 3.935236111283302307e-02 -9.275224991142749786e-03 -7.192424684762954712e-02 4.896992444992065430e-01 -4.438392817974090576e-02 -3.879224183037877083e-03 -2.260524779558181763e-01 1.468877196311950684e-01 -2.019250243902206421e-01 1.752673275768756866e-02 1.614378690719604492e-01 7.504936307668685913e-02 -1.052439585328102112e-01 -1.083082109689712524e-01 -8.514706045389175415e-02 -1.562879830598831177e-01 -6.286890059709548950e-02 1.690083891153335571e-01 4.754442572593688965e-01 -1.711587756872177124e-01 -6.808906048536300659e-02 2.459417134523391724e-01 1.400618106126785278e-01 3.158938288688659668e-01 1.162498146295547485e-01 1.442752629518508911e-01 1.539081633090972900e-01 4.800054058432579041e-02 6.901500746607780457e-03 -3.293466521427035332e-03
-3.193053975701332092e-02 -1.389500349760055542e-01 3.383518755435943604e-02 1.668296754360198975e-01 -2.308973371982574463e-01 4.892263710498809814e-01 2.048583924770355225e-01 -1.860052794218063354e-01 -2.456921041011810303e-01 -9.799230843782424927e-02 -6.192503124475479126e-02 -3.315260633826255798e-02 3.790653124451637268e-02 -2.327181398868560791e-01 -2.458806186914443970e-01 -1.484921723604202271e-01 1.062239259481430054e-01 3.312569484114646912e-02 1.765606403350830078e-01 1.387187093496322632e-01 1.928581595420837402e-01 1.044881194829940796e-01 -1.022769957780838013e-01 7.730229943990707397e-02 -2.211354859173297882e-02 1.696947962045669556e-02 -4.028451815247535706e-02 -1.450707316398620605e-01 7.929742336273193359e-02 2.890117466449737549e-01 -1.294334977865219116e-01 -3.333357870578765869e-01
-1.120147705078125000e-01 -4.129998385906219482e-02 -1.217804551124572754e-01 9.283721446990966797e-02 -4.349418878555297852e-01 1.656125634908676147e-01 2.259718924760818481e-01 -2.248082309961318970e-01 2.297208830714225769e-02 1.557001285254955292e-02 -7.572157680988311768e-02 -8.607170730829238892e-02 1.934591308236122131e-02 -1.438016742467880249e-01 -2.146924585103988647e-01 -1.413966864347457886e-01 2.611736208200454712e-02 -2.348760962486267090e-01 1.527142375707626343e-01 -3.548377007246017456e-02 2.604983747005462646e-01 -8.292666822671890259e-02 -2.327194362878799438e-01 1.543861180543899536e-01 -1.438067704439163208e-01 1.537005137652158737e-02 -3.203625231981277466e-02 5.318495631217956543e-02 4.032362699508666992e-01 2.659457623958587646e-01 -6.479428708553314209e-02 -2.181443423032760620e-01
-1.236753463745117188e-01 -1.957639008760452271e-01 -1.525763720273971558e-01 1.225197389721870422e-01 -1.264792829751968384e-01 1.661490797996520996e-01 3.296644613146781921e-02 -3.206809759140014648e-01 -1.279699653387069702e-01 1.312599033117294312e-01 -3.340295553207397461e-01 -2.754345238208770752e-01 -8.293639868497848511e-03 7.040479779243469238e-02 -1.911023557186126709e-01 -2.602359354496002197e-01 1.738835573196411133e-01 1.575641217641532421e-03 -9.495770186185836792e-02 5.513240024447441101e-02 1.347309947013854980e-01 -1.495507806539535522e-01 -1.917860954999923706e-01 4.740409851074218750e-01 5.303789302706718445e-02 3.235242888331413269e-02 -1.618186384439468384e-01 8.407835266552865505e-04 1.764078438282012939e-01 -1.336363703012466431e-01 -8.179301768541336060e-02 -1.508023310452699661e-02
5.813930556178092957e-02 -3.371890485286712646e-01 1.179720163345336914e-01 -2.560337781906127930e-01 2.119678072631359100e-02 1.220944747328758240e-01 -2.000993490219116211e-01 -1.931632310152053833e-01 -1.284693554043769836e-02 1.653318256139755249e-01 1.579722575843334198e-02 5.795994400978088379e-02 3.856332600116729736e-01 -7.790697365999221802e-02 4.061320424079895020e-02 -2.444330006837844849e-01 3.878144621849060059e-01 -3.911011666059494019e-02 -1.396972686052322388e-01 5.655565485358238220e-02 1.513497084379196167e-01 -4.465727135539054871e-02 2.772499620914459229e-02 1.398985385894775391e-01 -3.511359095573425293e-01 -5.848526954650878906e-02 -2.225901931524276733e-02 -1.849641203880310059e-01 2.586470544338226318e-01 5.796606466174125671e-02 1.037285476922988892e-01 -3.361211717128753662e-02
1.550077795982360840e-01 -1.814692616462707520e-01 1.865426301956176758e-01 1.918675452470779419e-01 -1.525430381298065186e-01 8.677799254655838013e-02 -4.004527628421783447e-01 -1.726881563663482666e-01 4.528640583157539368e-02 1.240543872117996216e-01 -9.762003272771835327e-02 -2.059390842914581299e-01 2.420092374086380005e-01 -2.263380140066146851e-01 6.197565421462059021e-02 -5.509132519364356995e-02 9.389667212963104248e-02 -2.185944765806198120e-01 -1.862421333789825439e-01 -2.010669857263565063e-01 -7.424576673656702042e-03 5.381715949624776840e-03 -7.940186560153961182e-02 3.175464272499084473e-01 2.471030056476593018e-01 2.612384967505931854e-02 -4.880471900105476379e-02 1.945722401142120361e-01 3.093681633472442627e-01 6.593003123998641968e-02 2.742741815745830536e-02 -1.505437642335891724e-01
1.396558880805969238e-01 -2.069071680307388306e-01 4.174949228763580322e-02 -4.618127830326557159e-03 1.358498483896255493e-01 2.250371724367141724e-01 8.462145179510116577e-02 1.023779883980751038e-01 -9.167201071977615356e-02 -1.728627979755401611e-01 -1.430356651544570923e-01 -5.237852782011032104e-02 -2.170814573764801025e-01 -1.021243333816528320e-01 -1.014016717672348022e-01 -3.460748493671417236e-01 3.679866492748260498e-01 -3.174662888050079346e-01 3.049793243408203125e-01 -1.221009790897369385e-01 1.148305162787437439e-01 7.881815731525421143e-02 7.133296132087707520e-02 1.132874116301536560e-01 -3.009878844022750854e-02 -3.717357814311981201e-01 -3.787863627076148987e-02 -2.131633758544921875e-01 8.739079535007476807e-02 1.445348560810089111e-01 -5.137209966778755188e-02 -3.893963247537612915e-02
[truncated: 3,272,060 more chars]
