# Supplementary material for: The Language of Innovation
Source: PLoS One. 2020 Apr 30;15(4):e0230107. doi: 10.1371/journal.pone.0230107 (PMC7194493; doi:10.1371/journal.pone.0230107)
Supplement: S8 File — (GZ) [file pone.0230107.s008.tar.gz › 1986-1990/V2Run_25_VS_4500_embeddings1986-1990ED32.txt]

5.717586353421211243e-02 -1.001865491271018982e-01 -1.048418283462524414e-01 3.671746328473091125e-02 3.045248566195368767e-03 -2.291625291109085083e-01 -5.617379397153854370e-02 2.107895165681838989e-02 -2.622644044458866119e-02 -5.044326782226562500e-01 -3.045535385608673096e-01 -8.555036783218383789e-02 -6.603156775236129761e-02 2.903673946857452393e-01 2.353340201079845428e-02 -2.538321912288665771e-02 9.800293296575546265e-02 -2.634480595588684082e-01 3.009318709373474121e-01 -2.658548355102539062e-01 2.344844937324523926e-01 1.177670210599899292e-01 6.657250691205263138e-03 -5.629768222570419312e-02 -2.508242055773735046e-02 -1.405703723430633545e-01 2.108339369297027588e-01 1.270598471164703369e-01 5.322412028908729553e-02 6.794494390487670898e-02 2.601062059402465820e-01 6.886915862560272217e-02
-2.461302466690540314e-02 -4.769684001803398132e-02 -8.586616814136505127e-02 -2.116749621927738190e-02 -1.685198694467544556e-01 -1.242686510086059570e-01 2.437983602285385132e-01 7.411782443523406982e-02 -3.108267672359943390e-02 -3.096047937870025635e-01 -2.345543652772903442e-01 5.768188089132308960e-02 -8.008322864770889282e-02 2.293180823326110840e-01 1.345471292734146118e-01 1.242334321141242981e-01 2.837420403957366943e-01 -7.993224263191223145e-02 3.354248702526092529e-01 1.615486592054367065e-01 -1.868766993284225464e-01 -7.488007098436355591e-02 -3.205614984035491943e-01 -3.483455255627632141e-02 -1.002004966139793396e-01 -1.176956519484519958e-01 1.203081384301185608e-01 3.443021476268768311e-01 -1.042393371462821960e-01 -1.902282536029815674e-01 9.897448867559432983e-02 2.214852273464202881e-01
-3.109540231525897980e-02 -3.003135323524475098e-01 -3.483560681343078613e-01 2.233917824923992157e-02 -1.098724156618118286e-01 -2.129758894443511963e-01 7.685715705156326294e-02 -3.113397657871246338e-01 -7.342669367790222168e-02 -1.086635440587997437e-01 -2.271498888731002808e-01 3.058636784553527832e-01 2.725243195891380310e-02 1.140462383627891541e-01 2.273991256952285767e-01 1.402584910392761230e-01 -3.481422737240791321e-02 5.036170035600662231e-02 3.882160782814025879e-01 1.891711652278900146e-01 3.581042587757110596e-02 -1.104812622070312500e-01 1.823311299085617065e-02 -2.452798485755920410e-01 -3.613067045807838440e-02 -6.639912724494934082e-02 1.656583249568939209e-01 3.667348250746726990e-02 5.952788516879081726e-03 -1.826836727559566498e-02 -2.336862981319427490e-01 1.597914248704910278e-01
6.306751817464828491e-02 -2.856364846229553223e-01 -1.629576832056045532e-01 -2.116414904594421387e-01 -2.444429546594619751e-01 -1.598090976476669312e-01 -1.964336931705474854e-01 -5.628532543778419495e-02 -1.394048333168029785e-01 -1.655465364456176758e-01 -2.436920404434204102e-01 -1.891248673200607300e-02 -8.050824515521526337e-03 3.562011420726776123e-01 5.439488217234611511e-02 8.363234996795654297e-02 2.328200787305831909e-01 1.396590918302536011e-01 1.065548434853553772e-01 1.210398003458976746e-01 -1.108053624629974365e-01 -1.258195787668228149e-01 -9.145529568195343018e-02 -4.355539381504058838e-01 -5.308850482106208801e-02 -2.278651148080825806e-01 -7.174744270741939545e-03 2.874433994293212891e-02 -2.319371104240417480e-01 -1.746060699224472046e-01 -7.993829250335693359e-02 -1.940080523490905762e-02
-2.208905518054962158e-01 -1.859990060329437256e-01 -6.578072160482406616e-02 -1.022266671061515808e-01 -4.197566956281661987e-02 -1.919894479215145111e-02 -1.777069568634033203e-01 -1.136518195271492004e-01 2.803927101194858551e-02 -2.787052989006042480e-01 -4.354645013809204102e-01 1.308901309967041016e-01 -2.682038843631744385e-01 2.979586720466613770e-01 6.473447382450103760e-02 9.091439843177795410e-02 -1.477776467800140381e-01 -2.167375832796096802e-01 5.857174471020698547e-02 1.191870346665382385e-01 5.526454746723175049e-02 -1.051171645522117615e-01 -2.845138609409332275e-01 -9.366942197084426880e-02 -2.097467035055160522e-01 -2.098736725747585297e-02 8.483140915632247925e-02 2.627513408660888672e-01 1.247839778661727905e-01 -1.603869795799255371e-01 1.192337349057197571e-01 -1.742361932992935181e-01
-3.463530540466308594e-02 -2.793266475200653076e-01 -9.134675562381744385e-02 -8.605284988880157471e-02 -2.213244587182998657e-01 -1.759588122367858887e-01 1.032350435853004456e-01 6.815481185913085938e-02 -2.210267037153244019e-01 1.727336458861827850e-02 -3.569742739200592041e-01 2.610734701156616211e-01 -2.310203760862350464e-01 2.455689944326877594e-02 1.101277098059654236e-01 1.846466362476348877e-01 1.669739633798599243e-01 2.367774248123168945e-01 2.233150005340576172e-01 -2.052516937255859375e-01 -1.079950481653213501e-03 2.845945395529270172e-02 -1.414830684661865234e-01 -3.497787714004516602e-01 -2.347932606935501099e-01 -1.373118255287408829e-03 1.892372816801071167e-01 9.624530375003814697e-02 4.326426610350608826e-02 3.208184614777565002e-02 -5.514650791883468628e-02 1.989491283893585205e-01
-1.710503697395324707e-01 -1.785334348678588867e-01 1.230931375175714493e-02 -1.720956265926361084e-01 -2.002008110284805298e-01 -7.156828045845031738e-02 -3.514208272099494934e-02 -2.643467485904693604e-01 -3.574614524841308594e-01 -2.947677969932556152e-01 -1.879734545946121216e-01 1.359470486640930176e-01 -2.422551959753036499e-01 2.822298407554626465e-01 1.156202554702758789e-01 -1.209175959229469299e-01 -8.178255520761013031e-03 1.096663177013397217e-01 8.624775707721710205e-02 -5.145210772752761841e-02 2.129012346267700195e-01 1.355734020471572876e-01 -1.234031766653060913e-01 -3.391185402870178223e-01 -1.994976103305816650e-01 -7.053361088037490845e-02 -1.089743375778198242e-01 -1.307867765426635742e-01 -3.981907665729522705e-02 -2.356366664171218872e-01 7.746601849794387817e-02 7.062214612960815430e-02
-2.648018673062324524e-02 -1.147100925445556641e-01 1.247431933879852295e-01 -2.684479653835296631e-01 -3.983999788761138916e-02 3.598251566290855408e-02 -1.130918487906455994e-01 -1.188585534691810608e-01 -1.036910638213157654e-01 -2.506772577762603760e-01 -4.295722544193267822e-01 5.076427757740020752e-02 -1.695331037044525146e-01 3.081364035606384277e-01 2.030451036989688873e-02 2.255164980888366699e-01 -2.628170549869537354e-01 -3.677177801728248596e-02 1.571828126907348633e-01 -6.629294157028198242e-02 -1.505789607763290405e-01 -5.470434203743934631e-02 -1.293916348367929459e-02 -2.284355014562606812e-01 -2.360765039920806885e-01 4.221871122717857361e-02 3.638857975602149963e-02 3.568353950977325439e-01 -1.605538576841354370e-01 -1.430134922266006470e-01 -1.413059085607528687e-01 5.608562380075454712e-02
-2.731377482414245605e-01 -1.982366293668746948e-01 -1.061741411685943604e-01 8.000198751688003540e-02 -8.978694677352905273e-02 -4.975747317075729370e-02 2.754075825214385986e-01 -1.317227818071842194e-02 7.637700438499450684e-02 -2.635077834129333496e-01 -5.372263193130493164e-01 9.400058537721633911e-02 -1.219597160816192627e-01 2.846046388149261475e-01 -1.361068058758974075e-02 2.549701333045959473e-01 -1.634352505207061768e-01 4.447466507554054260e-02 1.143680699169635773e-02 2.384756878018379211e-02 -8.740350604057312012e-02 3.773394599556922913e-02 1.877318863989785314e-04 -1.138397306203842163e-01 -2.972238361835479736e-01 3.048751316964626312e-02 -7.040253840386867523e-03 8.017413318157196045e-02 2.779122814536094666e-02 -2.726747989654541016e-01 6.205607950687408447e-02 1.481293439865112305e-01
1.630595140159130096e-02 -1.578177809715270996e-01 -3.420326113700866699e-01 8.028130978345870972e-02 -1.022896692156791687e-01 -2.136795669794082642e-01 2.745269238948822021e-01 -1.181564107537269592e-01 -1.672251671552658081e-01 -2.390491366386413574e-01 -3.390735387802124023e-01 -3.923714905977249146e-02 2.079924754798412323e-02 1.271506994962692261e-01 -3.945579379796981812e-02 1.443946212530136108e-01 -7.090973109006881714e-02 2.394813112914562225e-03 2.316010445356369019e-01 2.952204644680023193e-01 8.832659572362899780e-02 -4.694499447941780090e-02 -2.512411177158355713e-01 -1.232384815812110901e-01 -1.264140158891677856e-01 1.705669015645980835e-01 -1.307268859818577766e-03 2.185519039630889893e-01 -7.764188945293426514e-02 -2.587005198001861572e-01 2.545874118804931641e-01 2.387527935206890106e-02
-1.767066717147827148e-01 5.267380923032760620e-02 -1.176784858107566833e-01 -2.121658921241760254e-01 -3.473276197910308838e-01 -2.489109188318252563e-01 -2.382471412420272827e-01 -5.258030444383621216e-02 3.504627570509910583e-02 -2.547264993190765381e-01 -4.479004442691802979e-01 -3.790159523487091064e-02 -7.245627231895923615e-03 3.428792953491210938e-02 3.273934125900268555e-01 -6.156678125262260437e-02 -1.848298907279968262e-01 -1.236699298024177551e-01 1.575729697942733765e-01 -7.661912590265274048e-02 -2.821367606520652771e-02 5.336945503950119019e-02 1.844665557146072388e-01 -1.992724835872650146e-01 -1.506011560559272766e-02 2.565015666186809540e-02 6.314153224229812622e-02 -1.327215135097503662e-01 -1.016868352890014648e-01 -2.009077668190002441e-01 2.170655280351638794e-01 8.247347176074981689e-02
-2.091895788908004761e-01 -1.858519315719604492e-01 -1.123796328902244568e-01 -1.268120557069778442e-01 -6.489849835634231567e-02 -1.791892498731613159e-01 -7.355861365795135498e-02 -1.592692881822586060e-01 -2.718468904495239258e-01 -2.669458091259002686e-01 -2.408211976289749146e-01 -2.628914080560207367e-02 -1.572025865316390991e-01 4.313322603702545166e-01 2.561062276363372803e-01 1.895329952239990234e-01 -6.363756209611892700e-02 1.816329210996627808e-01 -1.002003625035285950e-01 1.750850584357976913e-03 -7.374996691942214966e-02 -1.066323146224021912e-01 4.826691001653671265e-02 -6.781340390443801880e-02 -9.465714544057846069e-02 -4.600773379206657410e-02 2.473184466361999512e-01 2.625061869621276855e-01 4.047298431396484375e-02 8.722965419292449951e-02 2.907002568244934082e-01 6.358028948307037354e-02
-5.026155710220336914e-02 9.815186262130737305e-02 -3.770667314529418945e-01 7.383121550083160400e-02 -1.058976724743843079e-01 -1.679407199844717979e-03 1.091540381312370300e-01 -2.512060403823852539e-01 -1.492653191089630127e-01 -1.033583134412765503e-01 -2.022060751914978027e-01 3.110409080982208252e-01 -3.008697628974914551e-01 2.642767727375030518e-01 6.001441553235054016e-02 1.890745311975479126e-01 7.091625779867172241e-02 1.427610218524932861e-01 1.491172611713409424e-01 -6.913190335035324097e-02 2.383333146572113037e-01 1.362254172563552856e-01 -1.819045692682266235e-01 -8.163566142320632935e-02 -2.782156765460968018e-01 -1.618645638227462769e-01 2.340668588876724243e-01 1.257576495409011841e-01 -1.062973663210868835e-01 -6.528738141059875488e-02 -1.403920948505401611e-01 8.151140064001083374e-02
-1.668696105480194092e-01 -1.740041375160217285e-01 -2.582246363162994385e-01 1.752999573945999146e-01 3.123388392850756645e-03 -9.340245276689529419e-02 2.723831534385681152e-01 2.097100205719470978e-02 -3.892003744840621948e-02 -2.500295341014862061e-01 -2.400671690702438354e-01 -1.588825732469558716e-01 -4.659989848732948303e-02 4.219784140586853027e-01 1.397405117750167847e-01 2.045970410108566284e-01 -8.093146234750747681e-02 -1.045574471354484558e-01 2.470340114086866379e-03 -1.448148936033248901e-01 6.238425523042678833e-02 -1.401397436857223511e-01 -5.602630786597728729e-03 -2.378740310668945312e-01 -1.411644369363784790e-01 -1.428372040390968323e-02 1.648596301674842834e-02 3.687985241413116455e-01 -1.592452973127365112e-01 -2.375761717557907104e-01 -7.045730948448181152e-02 -1.038435399532318115e-01
9.014230221509933472e-02 -1.869571954011917114e-01 2.003921195864677429e-02 -1.090082004666328430e-01 -7.716330885887145996e-02 -1.809003651142120361e-01 3.125812709331512451e-01 -1.228767354041337967e-02 1.169378980994224548e-01 2.965820208191871643e-02 -3.362895250320434570e-01 -2.280600368976593018e-02 -2.241524904966354370e-01 1.689847558736801147e-01 3.477715551853179932e-01 2.197713702917098999e-01 9.851693361997604370e-02 -9.484476596117019653e-02 1.090299040079116821e-01 -5.226954817771911621e-02 1.172424480319023132e-01 -4.115911722183227539e-01 7.919726520776748657e-02 -1.769674718379974365e-01 -2.596375942230224609e-01 -2.488249689340591431e-01 -7.637559622526168823e-02 7.123178988695144653e-02 3.682752326130867004e-02 1.069576814770698547e-01 1.500021219253540039e-01 -4.792994260787963867e-02
-1.948119699954986572e-01 -1.432924419641494751e-01 -9.269545227289199829e-02 -1.705327332019805908e-01 -2.743569612503051758e-01 8.327089995145797729e-02 1.992783322930335999e-02 1.294028908014297485e-01 -7.636810094118118286e-02 -2.757676541805267334e-01 -1.532469838857650757e-01 -2.579256147146224976e-02 -3.146028220653533936e-01 3.303849399089813232e-01 1.986828297376632690e-01 -9.648942947387695312e-02 -6.982468813657760620e-02 1.268378645181655884e-01 1.198549121618270874e-01 -2.988452315330505371e-01 3.565988689661026001e-02 -2.550336122512817383e-01 -1.844283491373062134e-01 -2.852766215801239014e-01 -2.442107796669006348e-01 1.740576885640621185e-02 1.280687600374221802e-01 -1.376295404043048620e-04 -2.341615408658981323e-01 4.485836625099182129e-02 -3.165130689740180969e-02 3.183237090706825256e-02
2.855862677097320557e-02 2.027200609445571899e-01 -2.113470584154129028e-01 -3.111805915832519531e-01 -1.459214538335800171e-01 -1.692137867212295532e-01 -5.674537643790245056e-02 -8.735211193561553955e-02 1.332933604717254639e-01 -1.780398786067962646e-01 -2.303924709558486938e-01 1.716667860746383667e-01 -2.533994913101196289e-01 4.682951420545578003e-02 1.079940274357795715e-01 8.979830890893936157e-02 -2.433461993932723999e-01 1.903725862503051758e-01 4.062164127826690674e-01 2.215060219168663025e-02 1.363559812307357788e-01 -4.157316088676452637e-01 3.070003911852836609e-02 -2.020458877086639404e-02 4.133054986596107483e-02 1.348177045583724976e-01 3.628077218309044838e-03 9.460509568452835083e-02 4.701708257198333740e-02 2.017925977706909180e-01 2.946412935853004456e-02 1.062112450599670410e-01
7.921025156974792480e-02 -1.189960688352584839e-01 1.591493785381317139e-01 -2.621951997280120850e-01 -1.918168962001800537e-01 2.249994780868291855e-03 1.736910343170166016e-01 -9.136867709457874298e-03 9.492259472608566284e-03 -1.494448333978652954e-01 -4.163546860218048096e-01 -8.860664814710617065e-02 -1.800352483987808228e-01 4.196748435497283936e-01 7.465340197086334229e-02 -1.258913893252611160e-03 -1.959525197744369507e-01 2.084017843008041382e-01 1.025760546326637268e-01 2.703899741172790527e-01 1.605164408683776855e-01 -8.587893843650817871e-02 -2.863573133945465088e-01 -2.053470313549041748e-01 -1.447914987802505493e-01 3.670044243335723877e-02 -4.925994668155908585e-03 1.193539723753929138e-01 -2.513997443020343781e-02 -1.368003711104393005e-02 -1.051697060465812683e-01 1.716642081737518311e-01
1.218211725354194641e-01 7.174482941627502441e-02 1.114901453256607056e-01 -7.511637359857559204e-02 -5.871735513210296631e-02 -3.808213770389556885e-02 4.039662703871726990e-02 -2.833653390407562256e-01 -1.697535514831542969e-01 1.770302467048168182e-02 -2.145415246486663818e-01 9.475086629390716553e-02 -2.875245213508605957e-01 2.171726673841476440e-01 2.409906685352325439e-01 3.966630399227142334e-01 1.603175848722457886e-01 -7.893454283475875854e-02 2.360810935497283936e-01 5.055707879364490509e-03 1.738857850432395935e-02 -1.291716396808624268e-01 -1.557396166026592255e-02 -3.120296001434326172e-01 -2.887827754020690918e-01 -1.221599802374839783e-01 2.457285067066550255e-03 5.548931658267974854e-02 1.063418835401535034e-01 -1.640930920839309692e-01 2.355270385742187500e-01 2.198396325111389160e-01
-3.905549272894859314e-02 -7.157378643751144409e-02 -5.042048096656799316e-01 -2.533393204212188721e-01 3.298990055918693542e-02 -2.659684717655181885e-01 1.540645658969879150e-01 5.285342410206794739e-02 -1.018659174442291260e-01 -1.289224624633789062e-01 -2.680303752422332764e-01 -5.753257498145103455e-02 -1.510415822267532349e-01 2.361488789319992065e-01 -8.174110949039459229e-02 2.539016306400299072e-01 -8.285328745841979980e-03 1.578145846724510193e-02 4.209577292203903198e-02 2.015175968408584595e-01 1.095295026898384094e-01 4.387297108769416809e-02 8.652582019567489624e-02 -3.547169864177703857e-01 -2.693044766783714294e-02 9.502149373292922974e-02 1.119899898767471313e-01 1.639460325241088867e-01 5.843602493405342102e-02 -1.782763376832008362e-02 2.204911708831787109e-01 1.823773682117462158e-01
-1.524699479341506958e-01 -1.706121712923049927e-01 -1.198215596377849579e-02 -1.769620627164840698e-01 -1.004545241594314575e-01 -1.685206033289432526e-02 6.099825352430343628e-02 1.071445457637310028e-02 -1.343254595994949341e-01 -1.957108229398727417e-01 -3.365201056003570557e-01 1.267917174845933914e-02 -1.309244781732559204e-01 1.019227728247642517e-01 2.391417324542999268e-01 -2.032198160886764526e-01 -1.528960466384887695e-01 -2.894891239702701569e-02 2.120141088962554932e-01 -2.038574516773223877e-01 1.797180324792861938e-01 -3.591071814298629761e-02 -1.687212139368057251e-01 -4.212143421173095703e-01 -4.292910695075988770e-01 1.389613300561904907e-01 2.620227262377738953e-02 1.956104338169097900e-01 -8.706258982419967651e-02 -6.133662909269332886e-02 -3.040766157209873199e-02 3.446681424975395203e-02
6.609784066677093506e-02 -8.565252646803855896e-03 -1.309333145618438721e-01 -2.255840897560119629e-01 -3.833369612693786621e-01 -1.403657644987106323e-01 1.237504184246063232e-01 -1.225387975573539734e-01 -1.946800500154495239e-01 -2.086673229932785034e-01 -3.075731694698333740e-01 -1.011685356497764587e-01 -2.388045936822891235e-01 1.794251799583435059e-01 4.935453459620475769e-02 -2.794941365718841553e-01 4.580383747816085815e-02 -7.739885896444320679e-02 1.210500448942184448e-01 -3.541929274797439575e-02 5.993554368615150452e-02 -8.012259751558303833e-02 -2.656234800815582275e-01 -1.796559393405914307e-01 -4.078030586242675781e-01 1.550392061471939087e-01 -1.086782850325107574e-02 2.864919416606426239e-02 -1.335534751415252686e-01 7.842873036861419678e-02 -1.080861091613769531e-01 1.034600585699081421e-01
-3.636144846677780151e-02 5.136665701866149902e-02 -1.375645995140075684e-01 -1.791576743125915527e-01 -3.383663594722747803e-01 2.471887506544589996e-02 -2.417321503162384033e-02 7.269772887229919434e-02 -1.358836442232131958e-01 -3.651273846626281738e-01 -8.651314675807952881e-02 -1.479599624872207642e-01 -6.081901118159294128e-02 3.116787970066070557e-01 -1.520740687847137451e-01 2.194270342588424683e-01 -1.528481096029281616e-01 2.228829413652420044e-01 3.752107322216033936e-01 -9.850326925516128540e-02 1.349250972270965576e-01 -2.133847177028656006e-01 -1.780063211917877197e-01 -1.643233895301818848e-01 6.775268912315368652e-02 -8.398286253213882446e-02 2.420223504304885864e-01 6.034918501973152161e-02 2.079902291297912598e-01 7.801391184329986572e-03 7.526678591966629028e-02 4.440147802233695984e-02
-7.113952189683914185e-02 -2.388896979391574860e-02 -5.383693426847457886e-02 6.676983088254928589e-02 -2.125641107559204102e-01 -8.038540929555892944e-02 -1.170176789164543152e-01 3.476979210972785950e-02 -2.336791008710861206e-01 -2.743759751319885254e-01 -3.267958164215087891e-01 1.318527460098266602e-01 -4.949738681316375732e-01 3.015122115612030029e-01 -3.013559803366661072e-02 9.700797498226165771e-02 6.048827990889549255e-02 1.694742590188980103e-01 -1.195118948817253113e-01 1.730166375637054443e-01 -2.700247056782245636e-02 -1.650897115468978882e-01 -1.418576538562774658e-01 -2.110098600387573242e-01 -3.260446712374687195e-02 1.096177264116704464e-03 2.071872204542160034e-01 1.820711791515350342e-01 -4.068745300173759460e-03 -1.488910615444183350e-01 -2.238197028636932373e-01 -3.894525021314620972e-02
1.076111420989036560e-01 2.145827747881412506e-02 -2.344645187258720398e-02 -2.597222849726676941e-02 -1.100844815373420715e-01 5.500521883368492126e-02 1.329245865345001221e-01 4.482610523700714111e-02 -3.880188763141632080e-01 -1.058997511863708496e-01 -4.306239187717437744e-01 1.946472525596618652e-01 -2.903096377849578857e-02 3.977617323398590088e-01 1.143308803439140320e-01 1.911327987909317017e-01 -2.203878313302993774e-01 6.433586031198501587e-02 2.069789767265319824e-01 1.304139494895935059e-01 1.206339597702026367e-01 -1.018337979912757874e-01 -1.635952591896057129e-01 4.782952740788459778e-02 -1.885479539632797241e-01 -4.123089462518692017e-02 1.353094875812530518e-01 5.961635708808898926e-02 -2.537935785949230194e-02 -8.447889983654022217e-02 2.033006101846694946e-01 2.887863516807556152e-01
-2.632527947425842285e-01 -1.132055819034576416e-01 -1.618511825799942017e-01 -5.903829820454120636e-03 -3.872562944889068604e-01 9.191649407148361206e-02 -1.652937009930610657e-02 -9.846428036689758301e-02 -1.168165877461433411e-01 -2.385644912719726562e-01 -3.293637931346893311e-01 3.410113975405693054e-02 -2.148835808038711548e-01 1.351895928382873535e-01 2.500181794166564941e-01 -8.924123644828796387e-02 5.487659573554992676e-02 -2.760735526680946350e-02 2.378085106611251831e-01 -4.240199923515319824e-02 6.470869760960340500e-03 -7.122921198606491089e-02 3.989170119166374207e-02 -2.604396939277648926e-01 -4.040190279483795166e-01 2.843188680708408356e-02 -2.577200531959533691e-01 1.049355491995811462e-01 -2.120148390531539917e-02 -3.476940467953681946e-02 -2.153477445244789124e-02 1.669957637786865234e-01
-7.800139486789703369e-02 -9.390465915203094482e-02 -1.749203056097030640e-01 -4.826867487281560898e-03 -2.081262767314910889e-01 -1.778070032596588135e-01 2.759277522563934326e-01 -1.359576582908630371e-01 -5.623266100883483887e-02 -1.563095897436141968e-01 -1.610660254955291748e-01 2.982304990291595459e-01 6.125647947192192078e-02 4.260908439755439758e-02 2.532501816749572754e-01 2.095906287431716919e-01 4.731728509068489075e-02 2.264688536524772644e-02 4.040100798010826111e-02 -7.747855782508850098e-02 2.907927930355072021e-01 -5.984542146325111389e-02 -3.267401754856109619e-01 -3.052773773670196533e-01 -8.908772468566894531e-02 -1.603733301162719727e-01 3.176845908164978027e-01 1.392957866191864014e-01 -5.455770716071128845e-02 8.431684970855712891e-02 -1.200981363654136658e-01 2.276832461357116699e-01
-1.221929043531417847e-01 -1.780495047569274902e-01 -2.117311060428619385e-01 -3.551908135414123535e-01 -3.101421594619750977e-01 -1.280922293663024902e-01 -1.298073977231979370e-01 8.206909149885177612e-02 -1.778700947761535645e-02 -1.407532244920730591e-01 -1.768137067556381226e-01 2.307577282190322876e-01 -1.513095945119857788e-01 1.644932627677917480e-01 -3.337219730019569397e-02 -8.544941246509552002e-02 3.874937891960144043e-01 1.457187384366989136e-01 7.908010482788085938e-02 -7.687542587518692017e-02 1.616873294115066528e-01 -3.028863109648227692e-02 -1.477205753326416016e-01 -2.323355376720428467e-01 -2.882488965988159180e-01 -1.257286369800567627e-01 1.281986683607101440e-01 1.520390957593917847e-01 1.227117925882339478e-01 -1.456191241741180420e-01 1.284238696098327637e-01 -7.466900348663330078e-02
-9.905870258808135986e-02 -2.262192517518997192e-01 2.526110270991921425e-03 -2.250359952449798584e-01 -3.707870543003082275e-01 2.305437112227082253e-03 2.697317861020565033e-02 -3.356367722153663635e-02 -7.879746705293655396e-02 -3.279302120208740234e-01 -9.634589403867721558e-02 4.367005825042724609e-02 -2.147721350193023682e-01 1.510799229145050049e-01 2.870621681213378906e-01 1.460824161767959595e-01 1.369114369153976440e-01 5.347902700304985046e-02 7.035789638757705688e-02 -2.875266969203948975e-02 1.691407412290573120e-01 -2.038522064685821533e-02 -2.309710830450057983e-01 -2.809649109840393066e-01 -2.775956392288208008e-01 2.712368369102478027e-01 -1.385456472635269165e-01 2.026306986808776855e-01 -1.202192455530166626e-01 1.181390359997749329e-01 -5.131968855857849121e-02 1.441103965044021606e-01
-1.424772944301366806e-02 1.677018851041793823e-01 -4.752915725111961365e-02 1.815060526132583618e-01 -1.669596135616302490e-01 -5.242344737052917480e-01 -1.182724237442016602e-01 1.626090854406356812e-01 -2.964206971228122711e-02 -1.589213497936725616e-02 -8.490376919507980347e-02 5.465518310666084290e-02 1.708679050207138062e-01 1.869354546070098877e-01 -1.810360848903656006e-01 7.889679819345474243e-02 2.715512216091156006e-01 -2.004707232117652893e-02 2.311378568410873413e-01 -5.499238148331642151e-03 2.751581668853759766e-01 -1.048314794898033142e-01 2.425892837345600128e-02 -2.599273025989532471e-01 2.276612631976604462e-02 1.414349973201751709e-01 7.056791335344314575e-02 2.700029313564300537e-01 -1.970382630825042725e-01 -1.452102512121200562e-01 -1.651741415262222290e-01 -1.040695756673812866e-01
1.377357542514801025e-01 2.860232889652252197e-01 -1.099827419966459274e-02 -1.680245101451873779e-01 7.691057026386260986e-02 -2.082259654998779297e-01 6.847145408391952515e-02 -4.473655298352241516e-02 -1.589896855875849724e-03 -2.982907295227050781e-01 -3.635550439357757568e-01 5.363731831312179565e-02 -1.342920120805501938e-02 3.671912848949432373e-01 -8.158706873655319214e-02 4.049763679504394531e-01 8.551065623760223389e-02 -1.014503836631774902e-01 1.930184103548526764e-02 -9.282110631465911865e-02 1.238286197185516357e-01 1.071198210120201111e-01 -2.803354263305664062e-01 9.475667029619216919e-02 -9.191276878118515015e-02 1.335368305444717407e-01 -6.026675179600715637e-02 1.925557106733322144e-01 -9.312631934881210327e-02 -7.813302800059318542e-04 7.642066478729248047e-02 -2.504626214504241943e-01
-1.228870078921318054e-01 1.222603246569633484e-01 -3.899087011814117432e-02 2.577934972941875458e-02 -7.179912924766540527e-02 -3.265963494777679443e-01 1.376762390136718750e-01 4.128829017281532288e-02 -6.529363989830017090e-02 -1.862337291240692139e-01 -4.748519659042358398e-01 -1.658451557159423828e-01 3.260467201471328735e-02 1.105162352323532104e-01 3.853643238544464111e-01 2.453451752662658691e-01 -8.190811425447463989e-02 -1.591412723064422607e-01 2.192157655954360962e-01 9.424696117639541626e-02 2.285549193620681763e-01 -3.193385899066925049e-02 1.033556982874870300e-01 -2.012481689453125000e-01 1.862646937370300293e-01 9.534582495689392090e-02 7.621544599533081055e-02 9.960062801837921143e-03 -2.332633286714553833e-01 -1.101094037294387817e-01 8.243013173341751099e-02 7.026658207178115845e-02
-1.502977907657623291e-01 -2.385812997817993164e-02 -1.574438065290451050e-01 -6.973485648632049561e-02 -3.712107241153717041e-01 -3.881549462676048279e-02 1.744475811719894409e-01 -3.915286809206008911e-02 -4.699605982750654221e-03 -2.693430781364440918e-01 -3.662988543510437012e-01 1.891673207283020020e-01 -2.782568335533142090e-01 1.126500517129898071e-01 2.399593740701675415e-01 -1.466708630323410034e-01 7.431384176015853882e-02 -1.769652473740279675e-03 -1.034676805138587952e-01 -1.062258780002593994e-01 5.914494767785072327e-02 4.129844531416893005e-02 -2.076415419578552246e-01 -3.926515579223632812e-01 -2.410545498132705688e-01 1.905859261751174927e-02 6.860714871436357498e-03 1.640681326389312744e-01 -2.006155699491500854e-01 2.314165234565734863e-02 5.297154933214187622e-02 7.177029550075531006e-02
-9.656779468059539795e-02 -9.603819251060485840e-02 6.284442543983459473e-02 7.360955327749252319e-02 -1.039130687713623047e-01 -4.010587632656097412e-01 2.926446497440338135e-01 -5.443653091788291931e-02 3.616363182663917542e-02 -2.512728273868560791e-01 -2.995374426245689392e-02 -9.773847647011280060e-03 -2.933187177404761314e-03 2.509807646274566650e-01 1.235785335302352905e-02 -7.383669167757034302e-02 -6.573218107223510742e-02 1.695420295000076294e-01 1.067426353693008423e-01 1.244818568229675293e-01 2.375103086233139038e-01 -1.720116138458251953e-01 -1.479522287845611572e-01 -3.116027116775512695e-01 -1.388725042343139648e-01 -1.165605112910270691e-01 9.176650643348693848e-02 4.627099633216857910e-01 -1.279881000518798828e-01 -1.778641790151596069e-01 -8.192087709903717041e-02 5.223812535405158997e-02
1.304931752383708954e-02 2.520097494125366211e-01 4.918166249990463257e-02 -8.507191389799118042e-02 -2.025503516197204590e-01 -4.169797152280807495e-02 -2.070244997739791870e-01 -1.575401634909212589e-03 -2.445679455995559692e-01 -3.884876072406768799e-01 -5.292036533355712891e-01 1.023330688476562500e-01 -4.886750131845474243e-02 1.054112836718559265e-01 3.328578472137451172e-01 7.449569553136825562e-02 1.755939871072769165e-01 1.537417769432067871e-01 -1.063851565122604370e-01 -2.635791152715682983e-02 2.513459324836730957e-02 -1.289719790220260620e-01 1.708383262157440186e-01 -4.495480097830295563e-03 2.219879999756813049e-02 1.450998187065124512e-01 2.191118448972702026e-01 8.207040280103683472e-02 -8.619133383035659790e-02 2.941140905022621155e-02 -4.732489213347434998e-02 1.007469147443771362e-01
7.083191722631454468e-02 -3.205412626266479492e-02 1.482226401567459106e-01 -1.577465236186981201e-01 -7.421996444463729858e-02 6.339461356401443481e-02 3.073149323463439941e-01 -3.490142822265625000e-01 -1.534288078546524048e-01 -6.545191258192062378e-02 -2.029497325420379639e-01 2.755973115563392639e-02 -1.446715928614139557e-02 2.959703803062438965e-01 -9.122165292501449585e-02 3.805219531059265137e-01 1.118822172284126282e-01 1.014963239431381226e-01 8.204378187656402588e-02 2.523225918412208557e-02 3.418294489383697510e-01 -2.390414774417877197e-01 4.748632758855819702e-02 -2.760969102382659912e-01 1.281250417232513428e-01 2.052902430295944214e-01 8.428890258073806763e-02 3.910661116242408752e-02 -1.360061019659042358e-01 -1.122157722711563110e-01 7.081969082355499268e-02 1.570441573858261108e-01
-3.515169396996498108e-02 -1.423795223236083984e-01 -2.298495471477508545e-01 -2.992981076240539551e-01 -1.711692214012145996e-01 -1.081318110227584839e-01 -5.940572544932365417e-02 8.090427145361900330e-03 -1.346443891525268555e-01 -1.556968241930007935e-01 -1.312011629343032837e-01 1.822973638772964478e-01 -2.135016471147537231e-01 2.935158014297485352e-01 -6.276329606771469116e-02 -8.575738221406936646e-02 1.156556680798530579e-01 1.032820995897054672e-02 2.658369243144989014e-01 -2.075251191854476929e-02 1.707769483327865601e-01 -3.274067044258117676e-01 -3.967440128326416016e-01 -2.328026443719863892e-01 -2.485777884721755981e-01 2.444076538085937500e-02 1.652782708406448364e-01 -5.547982454299926758e-02 -1.998955151066184044e-03 1.529120746999979019e-02 1.512739062309265137e-01 -8.486068993806838989e-02
-7.185342721641063690e-03 1.373795419931411743e-02 -9.266930818557739258e-02 -1.086160168051719666e-01 -2.676930129528045654e-01 -4.262284561991691589e-02 -1.828237324953079224e-01 1.185295954346656799e-01 -4.638809710741043091e-02 -2.637742161750793457e-01 -3.512837886810302734e-01 6.496640294790267944e-02 2.349124401807785034e-01 6.289118528366088867e-02 -8.453276008367538452e-03 3.061081655323505402e-02 2.361886650323867798e-01 1.990003585815429688e-01 3.227124512195587158e-01 -8.341035991907119751e-02 1.577284634113311768e-01 3.858105465769767761e-02 1.109383031725883484e-01 9.590080380439758301e-02 2.461649179458618164e-01 -3.639612719416618347e-02 4.524089023470878601e-02 3.859266340732574463e-01 -1.486254483461380005e-01 -2.304835319519042969e-01 -2.241849005222320557e-01 7.867904752492904663e-02
6.245208787731826305e-04 2.814734578132629395e-01 -1.389675289392471313e-01 5.101136490702629089e-02 -1.297032237052917480e-01 1.131284385919570923e-01 -5.360733717679977417e-02 -3.254414796829223633e-01 2.305374294519424438e-01 -1.249847039580345154e-01 -5.339519381523132324e-01 1.881799250841140747e-01 2.371149808168411255e-01 2.448253519833087921e-02 5.871102213859558105e-02 -1.020361557602882385e-01 1.513605415821075439e-01 8.938215672969818115e-03 4.075479805469512939e-01 6.008554995059967041e-02 1.508113741874694824e-01 -7.090249657630920410e-02 -6.784282624721527100e-02 -8.322787284851074219e-02 -1.603195965290069580e-01 -1.794777624309062958e-02 -7.682356983423233032e-02 -3.068563714623451233e-02 -3.554321452975273132e-02 -9.420817345380783081e-02 1.277888417243957520e-01 9.566657990217208862e-02
-9.112115949392318726e-02 3.038850724697113037e-01 -6.169998273253440857e-02 -8.607280999422073364e-02 -2.681608684360980988e-02 -2.082810364663600922e-02 9.876927733421325684e-02 8.882802724838256836e-02 -6.383372843265533447e-02 -4.031416773796081543e-01 -3.213115930557250977e-01 2.596211135387420654e-01 1.231321841478347778e-01 -1.011405792087316513e-02 -2.619706690311431885e-01 2.371863722801208496e-01 -9.138197451829910278e-02 5.422490462660789490e-02 6.141059100627899170e-02 -2.646821141242980957e-01 3.331170380115509033e-01 -2.001254558563232422e-01 3.098975867033004761e-02 5.941025447100400925e-03 1.924747228622436523e-02 1.243477985262870789e-01 1.115383133292198181e-01 1.537790298461914062e-01 6.860654056072235107e-02 7.739408314228057861e-02 -3.036275207996368408e-01 -2.228854689747095108e-03
9.790315479040145874e-02 7.884322851896286011e-02 4.200998321175575256e-02 2.475002408027648926e-01 2.981538176536560059e-01 -2.920989394187927246e-01 3.224142594262957573e-03 -1.141695529222488403e-01 -2.437484562397003174e-01 -1.521608084440231323e-01 -4.578002393245697021e-01 7.592055201530456543e-02 -1.591109111905097961e-02 3.634838759899139404e-01 -6.376607716083526611e-02 7.922369986772537231e-02 3.479183465242385864e-02 7.885553687810897827e-02 9.782734513282775879e-02 -1.462441682815551758e-01 1.807032078504562378e-01 -2.464113235473632812e-01 7.653212174773216248e-03 -1.217391192913055420e-01 2.044683881103992462e-02 7.054456323385238647e-02 1.977818161249160767e-01 -1.197914406657218933e-02 -1.464033871889114380e-01 -2.636406421661376953e-01 5.520769581198692322e-02 -8.947773277759552002e-02
2.163410335779190063e-01 -1.018691882491111755e-01 -1.294597685337066650e-01 1.493801772594451904e-01 -3.224071860313415527e-01 -1.447293162345886230e-02 -2.470161020755767822e-02 1.709524512989446521e-04 1.466359943151473999e-01 -2.534462809562683105e-01 -3.110696375370025635e-01 9.242597222328186035e-02 -1.824882030487060547e-01 1.799202561378479004e-01 -1.146582663059234619e-01 1.387733966112136841e-01 -5.556846782565116882e-02 -1.789743155241012573e-01 2.980380356311798096e-01 2.423553019762039185e-01 6.525070965290069580e-02 -2.923008501529693604e-01 -1.395770162343978882e-01 -2.102890610694885254e-01 -5.547156929969787598e-02 3.126871287822723389e-01 8.352515101432800293e-02 -2.038156241178512573e-01 3.467281535267829895e-02 -4.085219278931617737e-02 -8.056776970624923706e-02 1.226547434926033020e-01
9.674999117851257324e-02 -3.100357055664062500e-01 -2.145168781280517578e-01 1.717832386493682861e-01 -9.798309952020645142e-02 1.625135424546897411e-03 -8.476777374744415283e-02 8.111453615128993988e-03 -1.561421155929565430e-01 -3.261920511722564697e-01 -2.206145226955413818e-01 2.094791680574417114e-01 -1.658531092107295990e-02 1.524795293807983398e-01 1.486589610576629639e-01 1.596591770648956299e-01 1.165021508932113647e-01 9.394954890012741089e-02 2.460419833660125732e-01 -9.868811070919036865e-02 1.504309326410293579e-01 -7.154951337724924088e-03 -1.065753549337387085e-01 -2.798912823200225830e-01 -2.137280069291591644e-03 -1.750863939523696899e-01 4.741086363792419434e-01 1.824431270360946655e-01 1.124985814094543457e-01 -1.662931777536869049e-02 2.905828133225440979e-02 1.147675979882478714e-02
-6.626952439546585083e-02 -1.940491497516632080e-01 -1.384945064783096313e-01 -1.875302046537399292e-01 -3.224141299724578857e-01 -1.201667934656143188e-01 -2.588498592376708984e-01 -1.739153265953063965e-02 -2.150536179542541504e-01 -1.681905537843704224e-01 -1.224615350365638733e-01 2.193117737770080566e-01 -3.132455050945281982e-01 1.746820807456970215e-01 1.925550848245620728e-01 -1.735502779483795166e-01 1.702431909507140517e-04 -5.313394591212272644e-02 2.994202077388763428e-01 -1.386401057243347168e-01 7.644180953502655029e-02 -1.777620464563369751e-01 -5.960600823163986206e-02 -2.067582905292510986e-01 -1.872084736824035645e-01 -1.613488793373107910e-01 1.277962177991867065e-01 2.855123877525329590e-01 3.684638068079948425e-02 8.441391587257385254e-02 -5.568362027406692505e-02 1.359740644693374634e-01
-1.477168053388595581e-01 2.789228856563568115e-01 -1.018500998616218567e-01 -1.039213240146636963e-01 -1.123710945248603821e-01 -2.906619310379028320e-01 -3.768136799335479736e-01 -2.569485306739807129e-01 -6.986972875893115997e-03 -4.161369502544403076e-01 -2.379003167152404785e-01 2.075221091508865356e-01 9.931772947311401367e-02 1.903360038995742798e-01 2.702465355396270752e-01 -7.404394447803497314e-02 -4.920534789562225342e-02 -9.014988690614700317e-02 1.341594308614730835e-01 -9.807732701301574707e-02 2.148091644048690796e-01 -2.371129579842090607e-02 -1.084659174084663391e-01 6.832044571638107300e-02 -3.763633221387863159e-02 8.990991860628128052e-02 -1.535621434450149536e-01 -2.900189161300659180e-02 1.053406950086355209e-02 8.209058083593845367e-03 2.021648436784744263e-01 -1.794574037194252014e-02
-8.804601430892944336e-02 8.143278956413269043e-02 9.002554416656494141e-02 -1.359321326017379761e-01 -2.447884082794189453e-01 -6.412751972675323486e-02 -7.780370116233825684e-02 -3.406427800655364990e-02 6.019692867994308472e-02 -8.140743523836135864e-02 -3.504800498485565186e-01 -1.431377381086349487e-01 -2.034639716148376465e-01 1.699770092964172363e-01 2.857442796230316162e-01 -1.529208011925220490e-02 2.723858356475830078e-01 3.701497986912727356e-02 2.034109532833099365e-01 -4.101997241377830505e-03 2.271072268486022949e-01 -1.922892034053802490e-01 -7.237191498279571533e-02 -3.497847020626068115e-01 -2.681344747543334961e-01 -2.966979146003723145e-01 1.198692247271537781e-01 5.957321077585220337e-02 -8.020824939012527466e-02 4.352666065096855164e-02 5.272888019680976868e-02 -2.449279874563217163e-01
-1.431567072868347168e-01 1.003900989890098572e-01 -1.066382452845573425e-01 5.920935794711112976e-02 -2.280146181583404541e-01 -1.767443716526031494e-01 -1.725837886333465576e-01 4.593752324581146240e-02 -1.211170456372201443e-03 -6.612366437911987305e-02 -7.690148353576660156e-01 1.381970793008804321e-01 2.153043635189533234e-03 2.070503532886505127e-01 1.044331416487693787e-01 -7.112369686365127563e-02 1.081318035721778870e-01 -6.276557594537734985e-02 -9.083683788776397705e-02 -6.739445030689239502e-02 1.194581110030412674e-02 4.713872447609901428e-02 -1.609223783016204834e-01 2.855471894145011902e-02 6.600598245859146118e-02 -8.924748748540878296e-02 4.317010194063186646e-02 -3.596935048699378967e-02 -5.450366809964179993e-02 7.162576913833618164e-02 2.072960734367370605e-01 2.041487395763397217e-01
-4.223728552460670471e-02 -1.115548089146614075e-01 -2.530254982411861420e-02 2.102236263453960419e-02 -2.630299031734466553e-01 5.991680175065994263e-02 1.936434209346771240e-01 -3.100157082080841064e-01 1.255294382572174072e-01 -2.146370708942413330e-01 -7.891727983951568604e-02 -5.694013461470603943e-02 -2.590813934803009033e-01 2.376425862312316895e-01 3.145575150847434998e-02 -2.419915050268173218e-02 -1.142125502228736877e-01 -2.039036005735397339e-01 2.008500248193740845e-01 -1.000520214438438416e-02 9.554173052310943604e-02 -1.048666089773178101e-01 -6.631419062614440918e-02 -4.038413166999816895e-01 -3.113677501678466797e-01 1.250702589750289917e-01 1.104751750826835632e-01 1.501203626394271851e-01 1.939247697591781616e-01 -1.177365928888320923e-01 1.763516962528228760e-01 2.631795704364776611e-01
3.317037597298622131e-02 -1.504455059766769409e-01 -1.916378438472747803e-01 -5.067080259323120117e-02 4.704357311129570007e-02 -1.260672062635421753e-01 2.036985009908676147e-01 -2.261990308761596680e-01 -1.676484644412994385e-01 -9.892739355564117432e-02 -3.676599860191345215e-01 -3.051840700209140778e-02 5.872920900583267212e-02 4.310186207294464111e-01 -1.807386614382266998e-02 1.580663472414016724e-01 2.646226286888122559e-01 -3.740483894944190979e-02 2.047212868928909302e-01 -1.431640833616256714e-01 2.118052393198013306e-01 6.338555365800857544e-02 7.490355521440505981e-02 -1.357885450124740601e-01 3.363100588321685791e-01 2.393762208521366119e-02 2.085429728031158447e-01 -2.301379665732383728e-02 -1.212435886263847351e-01 -2.296366393566131592e-01 7.602815330028533936e-02 1.675301697105169296e-03
-7.032382488250732422e-02 1.533595770597457886e-01 -7.516293972730636597e-02 2.736714482307434082e-02 7.878875732421875000e-02 -2.439454793930053711e-01 2.113091051578521729e-01 1.269970387220382690e-01 -7.042884826660156250e-02 -2.533540427684783936e-01 -5.046540498733520508e-01 9.305731207132339478e-02 -2.218397130491212010e-04 3.557085394859313965e-01 9.495902806520462036e-02 1.173105165362358093e-01 -1.873977109789848328e-02 1.206489931792020798e-02 1.040477305650711060e-01 4.097096621990203857e-03 1.936383843421936035e-01 -1.727416515350341797e-01 1.852488070726394653e-01 2.248515933752059937e-02 1.776696592569351196e-01 -4.191702604293823242e-02 9.906186908483505249e-02 -7.100859284400939941e-02 -1.958862990140914917e-01 -3.815797567367553711e-01 1.044046655297279358e-01 1.724324747920036316e-02
1.473246365785598755e-01 7.224571704864501953e-02 7.522241771221160889e-02 -3.746134936809539795e-01 -3.310649469494819641e-02 -3.032093942165374756e-01 9.893342107534408569e-02 8.700516819953918457e-02 2.723321877419948578e-02 -4.302705824375152588e-01 -2.594953179359436035e-01 1.099820733070373535e-01 -2.829442918300628662e-01 -9.180096536874771118e-02 -2.572794258594512939e-02 -9.885937720537185669e-02 -1.509096622467041016e-01 1.390777230262756348e-01 2.957828938961029053e-01 -1.255739014595746994e-02 6.564518064260482788e-02 -4.149148613214492798e-02 -6.886416673660278320e-02 -3.269792199134826660e-01 -4.540054127573966980e-02 -2.047013342380523682e-01 4.310319572687149048e-02 3.363005444407463074e-02 -1.237719580531120300e-01 -9.286222606897354126e-02 1.841920465230941772e-01 -1.385633833706378937e-02
-1.077217161655426025e-01 1.399503946304321289e-01 -8.183872699737548828e-02 1.982920318841934204e-01 -9.557405859231948853e-02 -1.873120814561843872e-01 -6.287891417741775513e-02 7.615778595209121704e-02 -1.519042905420064926e-02 -5.722248926758766174e-02 -5.045430660247802734e-01 -3.785037994384765625e-02 1.256922781467437744e-01 1.804857403039932251e-01 1.040406748652458191e-01 3.793747425079345703e-01 -2.639595232903957367e-02 2.158789522945880890e-02 1.414363384246826172e-01 -2.300873585045337677e-02 3.994012773036956787e-01 -1.402710974216461182e-01 9.381566941738128662e-02 -1.446357220411300659e-01 -2.269929647445678711e-01 6.524552404880523682e-02 -2.017241567373275757e-01 6.981988251209259033e-02 7.385394722223281860e-02 -1.969827264547348022e-01 -4.856200516223907471e-02 -1.661746054887771606e-01
-2.872601747512817383e-01 -3.699869662523269653e-02 -2.308374643325805664e-02 -4.690379276871681213e-02 -2.406568825244903564e-01 -2.663272619247436523e-01 4.362196102738380432e-02 -6.719782203435897827e-02 2.462329119443893433e-01 -2.327832579612731934e-01 -2.715288698673248291e-01 -3.779548779129981995e-02 -3.314773738384246826e-01 3.315646052360534668e-01 1.058588735759258270e-02 2.142549119889736176e-02 1.226871535181999207e-01 1.476537734270095825e-01 -1.622898280620574951e-01 -1.941836923360824585e-01 -5.784290842711925507e-03 -2.184967137873172760e-02 -1.319617480039596558e-01 -3.933026492595672607e-01 -2.820325270295143127e-02 -2.579051554203033447e-01 -5.928253754973411560e-02 7.221214473247528076e-02 -5.994049832224845886e-02 -5.518189817667007446e-02 -8.054204285144805908e-02 -7.128630578517913818e-02
-2.372837811708450317e-02 -3.412560035940259695e-04 -2.285490930080413818e-01 -1.435361653566360474e-01 -9.400216490030288696e-02 3.385975211858749390e-02 -4.854344762861728668e-03 1.090699881315231323e-01 7.534002512693405151e-02 -1.455070525407791138e-01 -6.394348293542861938e-02 3.207812458276748657e-02 -2.383496426045894623e-02 3.155643939971923828e-01 -2.126901000738143921e-01 1.980202496051788330e-01 -8.257241547107696533e-02 2.283465117216110229e-02 4.297606647014617920e-01 1.763842441141605377e-02 1.176376789808273315e-01 -2.913769781589508057e-01 6.537847220897674561e-02 -3.122328221797943115e-01 -4.665412902832031250e-01 3.848711028695106506e-02 2.352726459503173828e-01 3.972968459129333496e-02 5.951172113418579102e-02 -3.696440532803535461e-02 1.185411438345909119e-01 1.584391295909881592e-02
-1.701177954673767090e-01 1.342909485101699829e-01 -2.683939337730407715e-01 -9.833097457885742188e-02 -9.287106245756149292e-02 -2.620384395122528076e-01 3.524177148938179016e-02 -3.682543709874153137e-02 -4.844853579998016357e-01 -1.111314296722412109e-01 -1.459552496671676636e-01 -7.711726427078247070e-02 1.011575534939765930e-01 7.700111716985702515e-02 1.968303918838500977e-01 1.977957934141159058e-01 -6.643778830766677856e-02 -6.209155917167663574e-02 1.850233674049377441e-01 -1.997809708118438721e-01 2.576987445354461670e-01 -1.280872374773025513e-01 9.090567380189895630e-02 -1.849990934133529663e-01 -2.815732657909393311e-01 -1.864285022020339966e-01 1.431809961795806885e-01 -3.171002492308616638e-03 -7.619502395391464233e-02 -2.531864941120147705e-01 7.700726389884948730e-02 7.051638513803482056e-02
-3.433912619948387146e-02 5.898728594183921814e-02 -9.501751512289047241e-02 1.305906027555465698e-01 1.386176198720932007e-01 -1.694274842739105225e-01 1.343134641647338867e-01 -9.700649976730346680e-02 1.784953055903315544e-03 -2.695850729942321777e-01 -5.079247355461120605e-01 6.284681707620620728e-02 -7.748532574623823166e-03 3.407429158687591553e-01 3.208354711532592773e-01 3.006722927093505859e-01 -1.111268028616905212e-01 -3.893635002896189690e-03 8.172980695962905884e-02 -1.940551772713661194e-02 1.283770799636840820e-01 -7.982473820447921753e-02 7.048144936561584473e-02 -1.336276233196258545e-01 1.439507454633712769e-01 5.910409986972808838e-02 -2.439831346273422241e-01 1.841909438371658325e-02 -2.673760056495666504e-01 -5.156591534614562988e-02 9.472136385738849640e-03 1.623222976922988892e-01
-1.100165173411369324e-01 -1.767894476652145386e-01 -6.633065640926361084e-02 -5.624106526374816895e-02 -3.369442373514175415e-02 -1.717003285884857178e-01 1.876356899738311768e-01 -2.747254371643066406e-01 2.594418078660964966e-02 -1.921534836292266846e-01 -3.403960764408111572e-01 8.381740748882293701e-02 -1.876875609159469604e-01 1.664744019508361816e-01 2.032813280820846558e-01 -3.078119270503520966e-02 -1.013858169317245483e-01 2.715830132365226746e-02 5.069462582468986511e-03 8.442509919404983521e-02 5.251550674438476562e-02 -2.162807881832122803e-01 -1.758252829313278198e-01 -4.394663870334625244e-01 -3.229085505008697510e-01 1.267673261463642120e-02 -1.154901981353759766e-01 1.346775591373443604e-01 -2.577442824840545654e-01 1.729538440704345703e-01 -1.202968135476112366e-01 6.004901602864265442e-02
-9.927418082952499390e-02 -3.600816801190376282e-02 -8.980214595794677734e-02 -3.104977309703826904e-01 -8.374407887458801270e-02 -1.934962272644042969e-01 5.941713694483041763e-03 -1.862709410488605499e-02 1.187858805060386658e-01 -5.704981088638305664e-01 -8.327244967222213745e-02 -1.310577392578125000e-01 -8.728624880313873291e-02 2.433325946331024170e-01 4.472602158784866333e-02 1.288443952798843384e-01 -4.740779846906661987e-02 1.576204746961593628e-01 7.669331878423690796e-02 1.062319148331880569e-02 2.464590668678283691e-01 -2.326890230178833008e-01 -1.872169077396392822e-01 2.053992450237274170e-01 -1.262009423226118088e-02 5.143268406391143799e-02 2.932656407356262207e-01 1.927018761634826660e-01 1.205397024750709534e-01 9.674293547868728638e-02 5.063332989811897278e-02 -1.131875738501548767e-01
-1.047571375966072083e-01 -5.314039438962936401e-02 -9.636849164962768555e-02 -3.349861502647399902e-01 -5.271197110414505005e-02 -1.473449766635894775e-01 3.174481680616736412e-03 -4.732578992843627930e-02 6.288578361272811890e-02 -1.036214008927345276e-01 -1.456982046365737915e-01 2.146492004394531250e-01 1.665553636848926544e-02 2.877113223075866699e-01 1.373110562562942505e-01 -8.847978711128234863e-02 3.436118662357330322e-01 -2.608091831207275391e-01 2.476846277713775635e-01 1.378163248300552368e-01 3.019727766513824463e-01 1.890405267477035522e-02 2.922538816928863525e-01 -1.798560321331024170e-01 -1.576830148696899414e-01 1.138214245438575745e-01 5.542143061757087708e-02 4.285037517547607422e-02 2.806776762008666992e-01 7.374808937311172485e-02 -1.150791272521018982e-01 1.740752011537551880e-01
-1.149703413248062134e-01 -7.001223415136337280e-02 -4.325178638100624084e-02 -1.376605033874511719e-01 -3.315441608428955078e-01 -5.965426936745643616e-02 -7.519903033971786499e-02 -1.464720629155635834e-02 -2.908836901187896729e-01 -7.060947269201278687e-02 -1.755975931882858276e-01 2.208730578422546387e-01 3.213089331984519958e-02 4.249130189418792725e-01 9.769047051668167114e-02 3.067196160554885864e-02 2.020174711942672729e-01 1.980447024106979370e-01 1.695928126573562622e-01 -1.344556808471679688e-01 3.174491459503769875e-03 -5.201093479990959167e-02 -1.233555153012275696e-01 -3.795469403266906738e-01 -1.012049242854118347e-01 -2.829449772834777832e-01 3.794801980257034302e-02 2.220819145441055298e-01 -1.839810423552989960e-02 -1.664750874042510986e-01 4.619235545396804810e-02 -1.425341069698333740e-01
-1.663574576377868652e-01 -1.075544431805610657e-01 -2.397373169660568237e-01 -8.654052391648292542e-03 -4.974544048309326172e-02 -3.378177881240844727e-01 -7.598980516195297241e-02 6.790067534893751144e-03 7.360123842954635620e-02 -2.561117112636566162e-01 -2.422423511743545532e-01 -1.436758786439895630e-01 -9.357137023471295834e-04 2.015988230705261230e-01 1.092912405729293823e-01 -2.092975080013275146e-01 7.992660999298095703e-02 2.254327237606048584e-01 -3.945096209645271301e-02 -7.933105528354644775e-02 1.792759448289871216e-01 1.166967675089836121e-01 -7.413116097450256348e-02 -4.539862573146820068e-01 -2.294006496667861938e-01 -1.529006510972976685e-01 7.789032906293869019e-02 7.262437790632247925e-02 -3.372286558151245117e-01 -8.391535282135009766e-02 2.493839152157306671e-02 5.402362346649169922e-02
-1.783442944288253784e-01 -2.803892493247985840e-01 -1.365925837308168411e-02 4.803489148616790771e-02 -1.416836231946945190e-01 -1.618891954421997070e-01 -2.057409584522247314e-01 1.859205514192581177e-01 3.457654267549514771e-02 -1.940402984619140625e-01 -3.308342397212982178e-01 1.082665994763374329e-01 -1.297772824764251709e-01 1.134693995118141174e-01 -8.069721609354019165e-02 2.683324217796325684e-01 -1.419356018304824829e-01 1.005767434835433960e-01 5.217895284295082092e-02 1.308132261037826538e-01 7.377997040748596191e-02 -5.250256136059761047e-02 -6.595948338508605957e-02 -1.808288544416427612e-01 -1.357049942016601562e-01 -2.065809220075607300e-01 3.122498989105224609e-01 4.094103276729583740e-01 -1.261357069015502930e-01 -2.060273587703704834e-01 -7.480249553918838501e-02 1.007177755236625671e-01
-1.083676293492317200e-01 2.468351274728775024e-01 -2.710681408643722534e-02 -2.032184898853302002e-01 -3.561378121376037598e-01 -1.824301928281784058e-01 -1.077194809913635254e-01 2.653531730175018311e-02 -1.528429538011550903e-01 -3.660944104194641113e-01 -2.855139076709747314e-01 -4.231966286897659302e-02 -3.141018003225326538e-02 3.056814707815647125e-02 3.215511739253997803e-01 1.902514696121215820e-01 1.816593408584594727e-01 2.730799140408635139e-03 -5.372535437345504761e-02 -8.767572045326232910e-02 -1.474306546151638031e-02 -5.527894198894500732e-02 2.160467207431793213e-01 -7.920265197753906250e-02 -1.492055356502532959e-01 3.359110951423645020e-01 5.379366129636764526e-02 1.813360899686813354e-01 -2.392005361616611481e-02 -6.136609613895416260e-02 1.895951330661773682e-01 1.403709948062896729e-01
-8.497900562360882759e-04 -3.082756698131561279e-01 -1.564855724573135376e-01 -9.682199358940124512e-02 -1.844427585601806641e-01 -1.953179389238357544e-01 -8.656947314739227295e-02 6.498049944639205933e-02 -1.798481196165084839e-01 -1.402091979980468750e-01 -1.750871241092681885e-01 3.786570578813552856e-02 1.627179794013500214e-02 1.862806379795074463e-01 -1.639840900897979736e-01 1.941813230514526367e-01 1.322181075811386108e-01 1.093489378690719604e-01 8.461193740367889404e-02 9.858421236276626587e-02 2.800713181495666504e-01 -1.812495887279510498e-01 1.521757692098617554e-01 -1.619766056537628174e-01 -2.950876951217651367e-01 -1.755354851484298706e-01 3.962489664554595947e-01 2.299695909023284912e-01 2.240394800901412964e-02 -3.291139379143714905e-02 2.489682435989379883e-01 -7.212063670158386230e-02
-5.250074714422225952e-02 1.921554952859878540e-01 -1.018268167972564697e-01 -2.015891224145889282e-01 -2.485541701316833496e-01 -3.640641868114471436e-01 -1.163038313388824463e-01 -3.048003911972045898e-01 2.350614219903945923e-01 -3.104534149169921875e-01 -3.547877371311187744e-01 1.288937125355005264e-02 3.642226383090019226e-02 1.163303628563880920e-01 3.292667865753173828e-01 6.017734855413436890e-02 -6.751263886690139771e-02 1.882854551076889038e-01 1.391331255435943604e-01 -1.207983866333961487e-01 2.029796689748764038e-01 6.630412489175796509e-02 -9.764800965785980225e-02 -2.869607508182525635e-02 1.040031462907791138e-01 -7.729400694370269775e-02 -2.680088020861148834e-02 -5.733548849821090698e-02 2.136559225618839264e-02 1.043900623917579651e-01 9.293401986360549927e-02 1.824443936347961426e-01
1.808166801929473877e-01 -2.067100815474987030e-02 2.204918861389160156e-01 2.043204754590988159e-01 -1.824133843183517456e-01 -1.515642851591110229e-01 -5.616629868745803833e-02 -1.509705334901809692e-01 3.162038326263427734e-02 -2.426418513059616089e-01 -3.333628177642822266e-01 -7.256529480218887329e-02 -2.497220411896705627e-02 2.483712136745452881e-01 -6.000661849975585938e-02 8.247642219066619873e-02 -2.037788182497024536e-01 2.164763510227203369e-01 1.334512233734130859e-01 8.184985071420669556e-02 -3.241506963968276978e-02 -5.514447689056396484e-01 -7.157161831855773926e-02 -1.670390218496322632e-01 -7.906002551317214966e-02 7.272309740073978901e-04 4.162563476711511612e-03 -1.059132665395736694e-01 -1.902727782726287842e-01 -9.237211197614669800e-02 -5.922073498368263245e-02 1.689454019069671631e-01
1.960481256246566772e-01 1.444347649812698364e-01 -2.417850941419601440e-01 -1.806848049163818359e-01 -1.872268021106719971e-01 -3.136827647686004639e-01 -1.904251426458358765e-01 -3.121037781238555908e-01 -7.136520743370056152e-02 -4.103282988071441650e-01 -2.385843247175216675e-01 -5.868454463779926300e-03 3.081793151795864105e-02 8.596394211053848267e-02 2.607486546039581299e-01 -1.216116547584533691e-01 4.985454678535461426e-02 1.952711194753646851e-01 3.324580788612365723e-01 -7.117310911417007446e-02 1.281877309083938599e-01 -7.761183381080627441e-02 -2.653481252491474152e-02 -8.097347803413867950e-03 2.676865831017494202e-02 -1.136137545108795166e-02 -1.022661626338958740e-01 5.708531662821769714e-02 -6.820183247327804565e-02 6.949059665203094482e-02 2.365412116050720215e-01 -3.881759196519851685e-02
-1.535132229328155518e-01 1.488305926322937012e-01 1.128142401576042175e-01 1.577169001102447510e-01 -9.278276935219764709e-03 -4.102125167846679688e-01 1.954158693552017212e-01 -2.750959396362304688e-01 -1.254518926143646240e-01 -6.576838344335556030e-02 -2.454983890056610107e-01 1.462865322828292847e-01 6.457034498453140259e-02 4.543111026287078857e-01 -8.618284016847610474e-02 2.248341292142868042e-01 -7.001773267984390259e-02 -2.195552363991737366e-02 1.105461567640304565e-01 -6.734549254179000854e-02 1.629864573478698730e-01 -2.434017658233642578e-01 1.660324260592460632e-02 7.899819314479827881e-02 -1.727759987115859985e-01 2.157874964177608490e-02 6.116553768515586853e-02 6.571092456579208374e-02 3.202585130929946899e-02 -2.992221415042877197e-01 4.909848794341087341e-02 -1.355178058147430420e-01
-2.500893920660018921e-02 1.891986839473247528e-02 -2.400888204574584961e-01 -2.376542389392852783e-01 1.147461496293544769e-02 -8.693451434373855591e-02 -8.645973168313503265e-03 3.519495716318488121e-03 1.240046508610248566e-02 -2.414496243000030518e-01 -3.779993653297424316e-01 1.607222855091094971e-01 1.410192698240280151e-01 3.269021213054656982e-01 -1.174326613545417786e-01 4.528051614761352539e-01 2.093522064387798309e-02 1.368983555585145950e-02 6.349965184926986694e-02 8.239160291850566864e-03 9.556600451469421387e-02 -1.527141779661178589e-01 -7.070795446634292603e-02 9.555467963218688965e-02 -2.621684074401855469e-01 -1.732724606990814209e-01 6.298311054706573486e-02 -9.933939203619956970e-03 -2.072067409753799438e-01 -2.833703458309173584e-01 1.767169125378131866e-02 -1.633994281291961670e-01
-2.144265323877334595e-01 5.742996558547019958e-02 1.694475114345550537e-01 -3.530054688453674316e-01 -2.336942404508590698e-01 -8.543911576271057129e-02 -9.271037764847278595e-03 -4.173328727483749390e-02 -1.601283848285675049e-01 -2.684524357318878174e-01 -2.154882252216339111e-01 1.810952275991439819e-01 -1.625359654426574707e-01 1.040789783000946045e-01 -9.853528439998626709e-02 6.104582920670509338e-02 1.508524920791387558e-02 -1.891313046216964722e-01 1.494128555059432983e-01 1.144580170512199402e-01 3.922614753246307373e-01 2.157625555992126465e-01 1.240705698728561401e-02 -7.484183460474014282e-02 -4.726907610893249512e-02 -1.358841359615325928e-01 1.581497192382812500e-01 1.242798715829849243e-01 -1.931073963642120361e-01 1.674012392759323120e-01 -2.273790091276168823e-01 2.241904586553573608e-01
-2.490649074316024780e-01 -7.399976998567581177e-02 -2.798263132572174072e-01 -3.882380574941635132e-02 -2.899010777473449707e-01 -3.001956641674041748e-01 -1.331195831298828125e-01 -1.149352192878723145e-01 1.097673848271369934e-01 -1.889915615320205688e-01 -2.354025989770889282e-01 -1.319855749607086182e-01 -5.779063329100608826e-02 1.941928565502166748e-01 2.475758492946624756e-01 -1.113812327384948730e-01 2.119040489196777344e-01 1.688802093267440796e-01 3.338477760553359985e-02 -1.294847130775451660e-01 1.532541960477828979e-01 4.975499212741851807e-02 -2.167982310056686401e-01 -3.308140635490417480e-01 -2.055257707834243774e-01 1.019381806254386902e-01 9.947982430458068848e-02 1.493491511791944504e-02 2.279193997383117676e-01 1.438329927623271942e-02 -1.224577873945236206e-01 9.289898723363876343e-02
-1.748894900083541870e-01 -2.459513396024703979e-01 1.255606710910797119e-01 -1.568871885538101196e-01 -2.492694556713104248e-01 -1.512188017368316650e-01 -1.648481935262680054e-01 -2.631971426308155060e-02 6.212338060140609741e-02 -3.502717912197113037e-01 -2.906365096569061279e-01 9.107529371976852417e-02 -1.216625049710273743e-01 3.150774538516998291e-01 1.982785016298294067e-02 1.220914870500564575e-01 -1.598006635904312134e-01 -1.067216917872428894e-01 -4.973880946636199951e-02 1.109582334756851196e-01 1.991068013012409210e-03 9.032817929983139038e-02 -2.263463139533996582e-01 -3.239362239837646484e-01 -2.566926777362823486e-01 -2.079675942659378052e-01 -7.709355652332305908e-02 4.303437843918800354e-02 -6.274220347404479980e-02 -8.212283253669738770e-02 -2.329521030187606812e-01 9.516959637403488159e-02
-1.756372302770614624e-01 -2.243598252534866333e-01 -3.651757538318634033e-01 9.576837718486785889e-02 -7.640670239925384521e-02 -2.326846867799758911e-01 2.345616370439529419e-01 -1.564006060361862183e-01 -2.288289964199066162e-01 -2.248779982328414917e-01 -1.418039202690124512e-01 3.199777007102966309e-01 -1.949936896562576294e-01 -2.242582850158214569e-02 4.988806322216987610e-02 -4.443745594471693039e-03 -5.898684263229370117e-02 -8.194922655820846558e-02 2.409004569053649902e-01 -8.559880405664443970e-02 2.180712968111038208e-01 1.978706941008567810e-02 4.189904138911515474e-04 -3.078410923480987549e-01 -2.747039198875427246e-01 3.086777590215206146e-02 1.826365292072296143e-01 1.112696528434753418e-01 -1.249416917562484741e-01 7.313676923513412476e-02 -9.300918877124786377e-02 -1.837169565260410309e-02
-1.698379814624786377e-01 -9.690900146961212158e-02 -6.797133386135101318e-02 -2.905862778425216675e-02 -2.689898610115051270e-01 -2.529269456863403320e-01 -1.847680807113647461e-01 2.845053374767303467e-01 3.464454412460327148e-01 -2.835699729621410370e-02 -2.897757291793823242e-01 -4.480677470564842224e-02 -3.072126805782318115e-01 1.262928843498229980e-01 1.159846130758523941e-02 -4.433067981153726578e-03 2.210644483566284180e-01 2.474082261323928833e-02 -6.319368630647659302e-02 -1.318708807229995728e-01 2.997305989265441895e-01 -3.125629946589469910e-02 -2.530902326107025146e-01 -2.104131132364273071e-01 -1.480191200971603394e-01 -3.022187016904354095e-02 1.639072410762310028e-02 2.475080490112304688e-01 -5.223678424954414368e-02 -9.193495661020278931e-02 -1.000142768025398254e-01 1.097958832979202271e-01
-1.692683547735214233e-01 -1.149679943919181824e-01 -5.385010689496994019e-02 2.210701853036880493e-01 -1.036613285541534424e-01 -1.398112326860427856e-01 -1.748330295085906982e-01 -7.569117099046707153e-02 -2.671471536159515381e-01 -1.481447964906692505e-01 -3.419607281684875488e-01 -1.651777476072311401e-01 -2.131606787443161011e-01 1.660349667072296143e-01 1.575413644313812256e-01 4.132883995771408081e-02 -2.721510641276836395e-02 -8.100961335003376007e-03 1.360533833503723145e-01 6.668160855770111084e-02 1.782476305961608887e-01 -3.850961625576019287e-01 -1.489030569791793823e-01 -2.423274070024490356e-01 -2.256803810596466064e-01 -6.153531838208436966e-03 9.703612886369228363e-03 -1.196657568216323853e-01 -3.507069945335388184e-01 -1.473316848278045654e-01 -6.723410915583372116e-03 -8.855745196342468262e-02
2.759826742112636566e-02 3.786964714527130127e-02 -1.312336325645446777e-01 -2.165630161762237549e-01 -3.048750162124633789e-01 -2.365949004888534546e-01 -3.541487157344818115e-01 -7.495279610157012939e-02 1.163782849907875061e-01 -2.404433339834213257e-01 -3.971836566925048828e-01 1.343203336000442505e-01 8.431964553892612457e-03 9.934012591838836670e-02 2.707049548625946045e-01 1.454551070928573608e-01 -8.417261391878128052e-02 6.829753518104553223e-02 1.261628121137619019e-01 -1.705753505229949951e-01 2.264358252286911011e-01 -3.886843472719192505e-02 -2.882703207433223724e-02 -1.668160408735275269e-01 1.371707171201705933e-01 -1.926010698080062866e-01 -9.861787408590316772e-02 -4.437116160988807678e-02 -4.814015328884124756e-02 1.394166946411132812e-01 2.598303854465484619e-01 8.431512862443923950e-02
-1.285069435834884644e-01 -1.652336716651916504e-01 2.306209877133369446e-02 -7.823316007852554321e-02 -1.287778317928314209e-01 -3.738523125648498535e-01 4.132389128208160400e-01 8.163484930992126465e-02 -4.327662289142608643e-03 -3.248134255409240723e-01 -1.286014616489410400e-01 -1.488701440393924713e-03 -2.323397845029830933e-01 3.410323858261108398e-01 5.084202811121940613e-02 8.103916049003601074e-02 5.410134792327880859e-02 2.161075323820114136e-01 -4.107028618454933167e-02 -1.256750151515007019e-02 2.179889827966690063e-01 -4.706353694200515747e-02 -5.611944943666458130e-02 -1.752637326717376709e-01 -1.161867380142211914e-01 8.896880596876144409e-02 -2.047208696603775024e-01 2.968375980854034424e-01 5.804432928562164307e-02 -5.808712914586067200e-02 -1.136516705155372620e-01 8.987944573163986206e-02
-1.687920987606048584e-01 -5.329819768667221069e-02 -3.935386613011360168e-02 8.176327496767044067e-02 2.893633954226970673e-02 -2.929973602294921875e-01 3.650058433413505554e-02 1.957371830940246582e-02 -1.503912918269634247e-02 -4.884658753871917725e-01 1.332942247390747070e-01 -3.392951330170035362e-03 9.321188181638717651e-02 5.195356011390686035e-01 -4.001226741820573807e-03 1.378217339515686035e-01 2.505935728549957275e-01 -1.691339612007141113e-01 1.773920282721519470e-02 -1.589428186416625977e-01 8.104623109102249146e-02 -1.909532248973846436e-01 2.523296177387237549e-01 -7.838660478591918945e-02 -1.546822488307952881e-01 -2.871710434556007385e-02 5.105265602469444275e-02 -1.974401995539665222e-02 -1.915900409221649170e-01 -1.039938032627105713e-01 -1.061740741133689880e-01 3.801046311855316162e-02
-2.624866738915443420e-02 -4.759884253144264221e-02 -1.515695452690124512e-01 -5.728357657790184021e-02 -4.122946038842201233e-02 -3.995930254459381104e-01 1.832854449748992920e-01 2.834767103195190430e-01 4.253647476434707642e-02 -1.333662420511245728e-01 -2.887579202651977539e-01 4.179176688194274902e-01 -4.061068594455718994e-02 2.329069077968597412e-01 1.180445849895477295e-01 2.824208736419677734e-01 -8.247188292443752289e-03 -3.596978960558772087e-03 1.456542015075683594e-01 5.866665742360055447e-04 -8.606380969285964966e-02 -3.876036778092384338e-02 -7.535376399755477905e-02 9.610899724066257477e-03 -1.326817572116851807e-01 3.047345876693725586e-01 1.868668198585510254e-01 1.976917088031768799e-01 -1.742054373025894165e-01 -2.019090950489044189e-02 3.549339948222041130e-03 -1.304893344640731812e-01
-5.668709427118301392e-02 -2.166807055473327637e-01 4.558027908205986023e-02 -3.226053342223167419e-02 1.256914138793945312e-01 -6.382080912590026855e-02 8.711817860603332520e-02 -2.284729331731796265e-01 -1.106403544545173645e-01 -5.368750169873237610e-02 -4.150791764259338379e-01 3.006426244974136353e-02 -2.114171385765075684e-01 4.700877368450164795e-01 -2.552551031112670898e-01 1.852540224790573120e-01 6.467708945274353027e-02 -1.096697002649307251e-01 4.672588780522346497e-02 -1.113796532154083252e-01 2.414924353361129761e-01 -1.454499214887619019e-01 1.021772399544715881e-01 -1.703783422708511353e-01 1.186118200421333313e-01 1.573402434587478638e-01 6.594111025333404541e-02 -1.271673738956451416e-01 -9.736204147338867188e-02 -2.754882872104644775e-01 1.381044089794158936e-01 -7.187340874224901199e-03
-4.476989060640335083e-02 -1.402105670422315598e-02 1.424454301595687866e-01 5.208875983953475952e-02 -4.418741464614868164e-01 -1.363315433263778687e-01 4.524398129433393478e-03 -9.330514073371887207e-02 1.273484155535697937e-02 -1.555630713701248169e-01 -2.010065615177154541e-01 -2.638291753828525543e-02 -1.652368903160095215e-01 2.514056265354156494e-01 1.979968510568141937e-02 1.855354458093643188e-01 3.073160648345947266e-01 1.466366201639175415e-01 9.068620204925537109e-02 2.452584216371178627e-03 7.556167989969253540e-02 -1.199083551764488220e-01 1.468648463487625122e-01 -2.192474752664566040e-01 -3.646801114082336426e-01 -2.712723016738891602e-01 1.174694951623678207e-02 -6.070449482649564743e-03 1.565393656492233276e-01 -1.935873031616210938e-01 -2.803480923175811768e-01 -1.456072553992271423e-02
-6.235887855291366577e-02 1.331536918878555298e-01 -2.704701386392116547e-02 -1.105532944202423096e-01 -2.617084383964538574e-01 -1.858201026916503906e-01 -1.174541190266609192e-03 2.175369113683700562e-02 5.049661733210086823e-03 -1.109954491257667542e-01 -6.430134773254394531e-01 -8.246763795614242554e-02 8.791989088058471680e-02 2.167414277791976929e-01 6.239872891455888748e-03 -1.009666547179222107e-01 -9.087511152029037476e-02 6.209266930818557739e-02 1.978988051414489746e-01 -2.554615736007690430e-01 1.788069009780883789e-01 -8.501846343278884888e-02 1.610249876976013184e-01 7.468240708112716675e-02 -1.039402373135089874e-02 -2.754802405834197998e-01 7.497274316847324371e-03 -1.240230053663253784e-01 1.604564338922500610e-01 9.736247360706329346e-02 1.671021133661270142e-01 1.501705944538116455e-01
-7.685934007167816162e-02 -1.366330832242965698e-01 -3.740880265831947327e-02 9.164772927761077881e-02 -3.163849711418151855e-01 8.907996118068695068e-03 2.171383649110794067e-01 1.406967756338417530e-03 5.736408010125160217e-02 -3.166590929031372070e-01 -1.648760139942169189e-01 2.412598878145217896e-01 -1.116818562150001526e-01 2.607122361660003662e-01 -2.474273741245269775e-02 2.401351928710937500e-02 1.065958812832832336e-01 1.922235190868377686e-01 4.117912650108337402e-01 1.802142113447189331e-01 -1.399434059858322144e-01 -1.942861676216125488e-01 -4.407868906855583191e-02 -1.403855681419372559e-01 -1.420886367559432983e-01 2.766587436199188232e-01 -1.813062839210033417e-02 9.758564829826354980e-02 9.528988040983676910e-03 -3.103775680065155029e-01 1.098733991384506226e-01 -5.732888728380203247e-02
-6.881225109100341797e-02 1.058796644210815430e-01 3.886738792061805725e-02 2.181430310010910034e-01 1.022082045674324036e-01 -3.083310425281524658e-01 5.506231635808944702e-02 -6.094914674758911133e-02 1.070860624313354492e-01 -2.170021384954452515e-01 -3.741953670978546143e-01 1.064266487956047058e-01 -4.131501540541648865e-02 2.459908723831176758e-01 3.212436735630035400e-01 2.142138481140136719e-01 -1.892496347427368164e-01 -3.204004094004631042e-02 2.516757249832153320e-01 -1.995117664337158203e-01 2.132818400859832764e-01 3.584329411387443542e-02 2.117703706026077271e-01 -1.104177683591842651e-01 1.154655218124389648e-01 2.069447636604309082e-01 8.946183323860168457e-02 4.278319887816905975e-03 3.162281960248947144e-02 -2.628070712089538574e-01 -8.175675570964813232e-02 1.294387280941009521e-01
-5.514892935752868652e-02 -8.309493213891983032e-02 2.063153833150863647e-01 1.191393285989761353e-01 1.041068732738494873e-01 -2.387437969446182251e-01 5.867021903395652771e-02 -2.264210730791091919e-01 1.245022118091583252e-01 -3.664191365242004395e-01 -5.036822557449340820e-01 6.445963680744171143e-02 2.255257517099380493e-01 1.258781552314758301e-01 -3.885935619473457336e-02 2.429543063044548035e-02 -1.783565729856491089e-01 -1.087168976664543152e-01 2.396443188190460205e-01 -2.297321856021881104e-01 -1.521240454167127609e-02 -2.409018129110336304e-01 -1.034145206212997437e-01 -1.546315401792526245e-01 -2.021402493119239807e-02 -7.685306668281555176e-02 1.252398081123828888e-02 -1.380529999732971191e-01 1.017920672893524170e-01 -1.300659626722335815e-01 1.817758679389953613e-01 4.203414171934127808e-02
-9.362025558948516846e-02 -2.279495075345039368e-02 -1.764567941427230835e-01 -8.621776103973388672e-02 -1.587148010730743408e-01 5.663953348994255066e-02 -8.512245863676071167e-02 2.592209726572036743e-02 -2.946436405181884766e-01 -3.637626767158508301e-01 -3.692289292812347412e-01 8.887599408626556396e-02 -3.168082833290100098e-01 3.487978577613830566e-01 4.124503955245018005e-02 -2.841863408684730530e-02 1.163021400570869446e-01 1.029067486524581909e-02 -9.055650793015956879e-03 8.915807306766510010e-02 -1.465344801545143127e-03 -3.844581171870231628e-02 -8.010087907314300537e-02 -2.617918848991394043e-01 -1.490531861782073975e-01 -4.400000721216201782e-02 1.467467695474624634e-01 2.223910689353942871e-01 2.199494987726211548e-01 -1.335203200578689575e-01 -2.604179382324218750e-01 -2.574525773525238037e-02
-2.020632289350032806e-02 -1.607618182897567749e-01 -3.172004222869873047e-01 7.449167314916849136e-03 -8.260548114776611328e-03 -1.121229529380798340e-01 -2.291294932365417480e-01 1.111314594745635986e-01 -2.336131632328033447e-01 -1.051292866468429565e-01 -3.677509725093841553e-01 -6.226179376244544983e-02 -7.245847582817077637e-02 3.641674816608428955e-01 -1.526665538549423218e-01 2.446562647819519043e-01 1.646696776151657104e-01 1.115451753139495850e-01 -2.902829833328723907e-02 1.795286312699317932e-02 -8.972752839326858521e-04 -8.063029497861862183e-02 1.314970999956130981e-01 -2.160841971635818481e-01 -1.397022455930709839e-01 -1.406502127647399902e-01 3.218447566032409668e-01 2.534904479980468750e-01 4.389027878642082214e-02 -1.428387463092803955e-01 7.942395657300949097e-02 1.510680317878723145e-01
-3.347496688365936279e-01 -6.463774479925632477e-03 -2.038781046867370605e-01 -9.621957689523696899e-02 -4.442778229713439941e-01 -3.272791802883148193e-01 2.453343383967876434e-02 8.977281302213668823e-02 -4.602281376719474792e-02 -4.747530445456504822e-02 -2.666042447090148926e-01 6.655063480138778687e-02 -1.160143986344337463e-01 1.807632893323898315e-01 1.304949969053268433e-01 -1.263047307729721069e-01 1.186125874519348145e-01 2.056158706545829773e-02 9.130293875932693481e-02 4.575529694557189941e-02 2.384701967239379883e-01 5.429225042462348938e-02 -2.003192007541656494e-01 -4.063024520874023438e-01 -1.732222735881805420e-01 1.023442000150680542e-01 -8.403723686933517456e-02 -2.991650067269802094e-02 9.292666800320148468e-03 1.272080987691879272e-01 8.488045632839202881e-02 5.539339035749435425e-02
-1.628926098346710205e-01 -2.189126461744308472e-01 -7.330840080976486206e-02 -1.769490838050842285e-01 -3.279533386230468750e-01 -2.312634885311126709e-01 3.060858696699142456e-02 -1.692069768905639648e-01 1.816149502992630005e-01 -1.671722680330276489e-01 -2.188397049903869629e-01 1.536758095026016235e-01 -2.723531723022460938e-01 1.816873252391815186e-01 -1.083076447248458862e-01 -1.052506789565086365e-01 6.861750036478042603e-03 6.766783446073532104e-02 -6.877489387989044189e-02 5.325702950358390808e-02 2.407165318727493286e-01 9.174603037536144257e-03 8.099908381700515747e-02 -3.914121687412261963e-01 -2.945433557033538818e-01 -6.699131429195404053e-02 -1.635039150714874268e-01 7.574962824583053589e-02 2.839806675910949707e-01 4.826613236218690872e-03 2.129485458135604858e-02 3.161544725298881531e-02
-7.266256958246231079e-02 -2.575742006301879883e-01 1.648205071687698364e-01 -1.451892852783203125e-01 9.909686446189880371e-02 -4.244119822978973389e-01 8.325430005788803101e-02 -1.559084653854370117e-01 1.176620572805404663e-01 -1.721461713314056396e-01 -1.374189704656600952e-01 1.087266132235527039e-01 -2.249786630272865295e-02 4.037325084209442139e-01 -4.987714812159538269e-03 1.895846426486968994e-01 1.454152166843414307e-02 -4.555791616439819336e-02 -1.883585155010223389e-01 -1.777951270341873169e-01 3.039031624794006348e-01 -7.856905460357666016e-02 9.121148288249969482e-02 1.443481892347335815e-01 8.521124720573425293e-03 2.471174150705337524e-01 8.338588476181030273e-02 -2.820190228521823883e-02 -1.704998314380645752e-01 -1.319771260023117065e-01 -4.409096390008926392e-02 2.662790715694427490e-01
1.429016441106796265e-01 -5.662522092461585999e-02 -1.656802743673324585e-01 -1.423356831073760986e-01 -4.128497093915939331e-02 -6.439044326543807983e-02 -1.835945993661880493e-02 -1.577601730823516846e-01 -4.375738799571990967e-01 -6.698927283287048340e-02 -4.594821631908416748e-01 -1.329790353775024414e-01 8.582725375890731812e-02 1.705127954483032227e-01 1.946727037429809570e-01 7.443279772996902466e-02 -6.895696371793746948e-02 -7.706165313720703125e-02 2.540014982223510742e-01 7.751246541738510132e-02 2.511399090290069580e-01 -2.545724511146545410e-01 -1.436063796281814575e-01 -4.009249806404113770e-02 -1.677070707082748413e-01 4.752144217491149902e-02 2.956646084785461426e-01 -2.619779668748378754e-02 1.704630814492702484e-02 -1.380123347043991089e-01 1.275600790977478027e-01 8.671009540557861328e-02
2.624124474823474884e-02 -1.662067919969558716e-01 1.102468669414520264e-01 -2.805466353893280029e-01 -1.396103054285049438e-01 -3.890283703804016113e-01 7.491596043109893799e-02 3.203405532985925674e-03 1.560384687036275864e-02 -3.826395273208618164e-01 -2.513109445571899414e-01 1.223442479968070984e-01 1.124952957034111023e-01 2.821448445320129395e-01 2.535824775695800781e-01 2.357560247182846069e-01 -9.632104635238647461e-02 -3.652985394001007080e-02 -6.028299033641815186e-02 -1.458370834589004517e-01 -1.326903849840164185e-01 -1.264382004737854004e-01 -3.237783014774322510e-01 -1.754228584468364716e-02 -1.375368386507034302e-01 5.765517707914113998e-03 -7.269297540187835693e-02 1.427431553602218628e-01 -8.885888755321502686e-02 -1.843952201306819916e-02 -6.626095622777938843e-02 -1.896242946386337280e-01
1.066038832068443298e-01 -1.351870149374008179e-01 -2.707637846469879150e-02 -5.927220731973648071e-02 -2.719685733318328857e-01 -4.423427209258079529e-02 2.600343823432922363e-01 -1.958290338516235352e-01 -1.433961242437362671e-01 -1.474437415599822998e-01 -3.412801325321197510e-01 -1.225499585270881653e-01 -2.213542461395263672e-01 2.621601521968841553e-01 -2.439330369234085083e-01 3.482774496078491211e-01 1.687207520008087158e-01 -5.953276157379150391e-02 7.946759462356567383e-02 4.489495605230331421e-02 1.945136040449142456e-01 -1.064555794000625610e-01 1.796633005142211914e-01 -9.382641315460205078e-02 2.903578281402587891e-01 6.749478634446859360e-03 5.606729164719581604e-02 -5.871094763278961182e-02 -7.487217336893081665e-02 -1.734965294599533081e-01 1.917840689420700073e-01 1.337177604436874390e-01
2.435622923076152802e-02 7.547992467880249023e-02 -6.453052163124084473e-03 2.685861587524414062e-01 1.442511528730392456e-01 -4.214043617248535156e-01 7.190579921007156372e-02 -1.123372539877891541e-01 -2.308344990015029907e-01 -2.838473021984100342e-01 -3.220323622226715088e-01 -1.132594570517539978e-01 -6.050039548426866531e-03 3.204498589038848877e-01 -5.108661204576492310e-02 2.533058822154998779e-01 -6.512115150690078735e-02 -4.506814759224653244e-03 1.505391746759414673e-01 -1.177704930305480957e-01 5.223560333251953125e-02 -2.251294106245040894e-01 -1.220770832151174545e-02 -2.489821165800094604e-01 -4.245920106768608093e-02 -1.788344420492649078e-02 2.315917313098907471e-01 2.280438551679253578e-03 -1.906247064471244812e-02 -2.347994595766067505e-01 6.445866823196411133e-02 -1.170756667852401733e-01
-2.276094555854797363e-01 -1.598603278398513794e-01 1.931105554103851318e-01 -2.525180280208587646e-01 -1.972781419754028320e-01 7.939893752336502075e-02 -3.691888600587844849e-02 5.142863094806671143e-02 -1.948200315237045288e-01 -1.679131686687469482e-01 -3.682192265987396240e-01 2.512245178222656250e-01 -1.632896363735198975e-01 1.898494064807891846e-01 3.674869611859321594e-02 1.240597069263458252e-01 2.851910889148712158e-02 -1.494492869824171066e-02 2.506196200847625732e-01 6.047747656702995300e-02 5.884133279323577881e-02 -7.276128977537155151e-02 -1.327731907367706299e-01 -2.057640850543975830e-01 -3.199569880962371826e-01 8.302125148475170135e-03 -1.204321905970573425e-01 1.936326920986175537e-01 -3.156861066818237305e-01 -2.867152169346809387e-02 -2.988053485751152039e-02 -1.897746026515960693e-01
-2.312014102935791016e-01 -1.372563242912292480e-01 -2.915644347667694092e-01 2.917495928704738617e-02 -2.326588034629821777e-01 -2.827769517898559570e-01 4.247913137078285217e-03 9.384414553642272949e-02 1.880989372730255127e-01 -1.168791800737380981e-01 -3.024898469448089600e-01 -7.715296000242233276e-02 -1.238526105880737305e-01 3.144271075725555420e-01 1.542274802923202515e-01 -2.141329795122146606e-01 1.088128238916397095e-01 1.728079915046691895e-01 1.423868834972381592e-01 -2.532323598861694336e-01 2.256657183170318604e-02 1.185171827673912048e-01 -1.658112555742263794e-02 -2.120508253574371338e-01 -3.276785612106323242e-01 -7.712492719292640686e-03 -1.086408793926239014e-01 1.462088227272033691e-01 -1.752576790750026703e-02 1.165518537163734436e-01 -6.296014785766601562e-02 1.556370258331298828e-01
9.097412228584289551e-02 -1.757127195596694946e-01 -2.816083133220672607e-01 8.044829964637756348e-02 -3.421952426433563232e-01 -9.394691884517669678e-02 6.062671914696693420e-02 -7.781373709440231323e-02 -7.539100479334592819e-03 -3.083536922931671143e-01 -2.110993117094039917e-01 2.517243325710296631e-01 -2.919800393283367157e-02 1.176472678780555725e-01 8.697085082530975342e-02 3.676509559154510498e-01 1.253199428319931030e-01 -1.146526336669921875e-01 3.324839100241661072e-02 -5.886582285165786743e-02 1.425640285015106201e-01 -1.112915650010108948e-01 -2.191954255104064941e-01 -1.849112957715988159e-01 -7.085339725017547607e-02 -1.733120344579219818e-02 2.144772559404373169e-01 -3.871289193630218506e-01 -7.204449921846389771e-02 -1.416269391775131226e-01 -5.990551039576530457e-02 2.303457818925380707e-02
-1.615708917379379272e-01 -2.345750108361244202e-03 -1.286987867206335068e-02 1.478210240602493286e-01 -1.297693699598312378e-01 -1.872652582824230194e-02 8.490431308746337891e-02 -1.175142824649810791e-01 -2.058369517326354980e-01 -4.225139617919921875e-01 -2.115109413862228394e-01 -7.308585941791534424e-02 -3.200444877147674561e-01 3.999792784452438354e-02 1.933901160955429077e-01 1.140451207756996155e-01 1.236571371555328369e-01 1.887858659029006958e-01 2.203877717256546021e-01 -4.312761127948760986e-02 2.152642905712127686e-01 -2.167814075946807861e-01 -1.563665866851806641e-01 -1.754772514104843140e-01 -2.320282608270645142e-01 -6.749171297997236252e-03 -1.440603137016296387e-01 1.763934344053268433e-01 -1.913454532623291016e-01 -1.144398078322410583e-01 1.987499147653579712e-01 -2.082415968179702759e-01
6.330867856740951538e-02 -1.323831677436828613e-01 2.288779616355895996e-01 -2.825590670108795166e-01 -1.445210427045822144e-01 -2.251427173614501953e-01 1.196504831314086914e-01 -3.063704073429107666e-01 8.961851894855499268e-02 5.266848951578140259e-02 -2.984226047992706299e-01 2.478388100862503052e-01 -8.523922413587570190e-03 1.039955466985702515e-01 -2.303641885519027710e-01 2.749839052557945251e-02 1.779538691043853760e-01 -2.041446603834629059e-02 2.732752263545989990e-01 6.129087414592504501e-03 3.532994091510772705e-01 -1.119876578450202942e-01 1.870375685393810272e-02 -5.600845813751220703e-02 -7.943452894687652588e-02 -5.131629109382629395e-02 1.329813748598098755e-01 1.304366141557693481e-01 1.670678108930587769e-01 3.846032544970512390e-02 -3.285722732543945312e-01 1.088528484106063843e-01
3.863326087594032288e-02 1.903197765350341797e-01 -4.557258635759353638e-02 2.425411343574523926e-02 7.835161685943603516e-02 -3.311210274696350098e-01 1.383985131978988647e-01 -2.185661047697067261e-01 -1.141385808587074280e-01 -1.712322793900966644e-02 -3.859944939613342285e-01 1.838112026453018188e-01 3.407603129744529724e-02 3.180688321590423584e-01 -1.389579176902770996e-01 1.306639909744262695e-01 -9.292471222579479218e-03 -1.143933832645416260e-01 4.346312209963798523e-02 -2.318314462900161743e-01 3.619296848773956299e-02 -2.880383431911468506e-01 8.053959161043167114e-02 -2.641989886760711670e-01 1.504164040088653564e-01 4.633942991495132446e-02 2.275136858224868774e-01 -1.410261169075965881e-02 -2.134988903999328613e-01 -2.915336191654205322e-01 2.649120613932609558e-02 -6.873758882284164429e-02
7.014840841293334961e-02 -1.465228646993637085e-01 -1.952025592327117920e-01 1.903847754001617432e-01 -1.473409831523895264e-01 -1.264321357011795044e-01 -3.282682970166206360e-02 1.846171468496322632e-01 7.160020619630813599e-02 -3.409492075443267822e-01 -2.122064828872680664e-01 3.864153027534484863e-01 -1.359294056892395020e-01 1.647229641675949097e-01 4.673442989587783813e-02 2.222220152616500854e-01 1.294061448425054550e-02 -1.040493473410606384e-01 6.771260499954223633e-02 -2.004837244749069214e-02 1.240521073341369629e-01 -6.018372625112533569e-02 -2.047067433595657349e-01 -2.283536195755004883e-01 -3.977501392364501953e-02 -8.283104747533798218e-02 2.037763297557830811e-01 -3.423329591751098633e-01 -1.646224856376647949e-01 -1.067004427313804626e-01 -2.888738177716732025e-02 2.792565226554870605e-01
-7.727113366127014160e-02 -1.681736111640930176e-01 1.998107582330703735e-01 8.964087069034576416e-02 -8.635563403367996216e-02 -3.359915614128112793e-01 1.745210886001586914e-01 -1.659535169601440430e-01 -1.274326816201210022e-02 -2.564628124237060547e-01 -1.510391086339950562e-01 -1.450479868799448013e-02 -1.774374209344387054e-02 2.685384154319763184e-01 8.654369413852691650e-02 -3.956934064626693726e-02 -1.718219369649887085e-02 1.354316473007202148e-01 -1.442573815584182739e-01 -7.515190541744232178e-02 1.643044948577880859e-01 -2.812287509441375732e-01 -2.763141691684722900e-01 -4.176384508609771729e-01 -1.767624318599700928e-01 -9.769449941813945770e-03 3.423314914107322693e-02 2.699952721595764160e-01 -1.520403847098350525e-02 -2.132080644369125366e-01 -1.124654784798622131e-01 -5.744753032922744751e-02
-1.797036454081535339e-02 -1.357495039701461792e-01 5.052918568253517151e-02 6.963884830474853516e-02 -1.312391310930252075e-01 -2.021227031946182251e-01 3.431715965270996094e-01 -2.487735748291015625e-01 -2.123737186193466187e-01 -1.717650890350341797e-01 -2.320732623338699341e-01 8.441326767206192017e-02 1.035666316747665405e-01 3.800685703754425049e-01 -2.604649402201175690e-02 -9.592514485120773315e-03 3.754015639424324036e-02 4.714113101363182068e-02 1.669975966215133667e-01 -5.319225788116455078e-02 1.602543443441390991e-01 -3.563955724239349365e-01 6.179536506533622742e-02 -8.436222374439239502e-02 2.137122452259063721e-01 9.400667250156402588e-02 3.141947686672210693e-01 -1.210381463170051575e-02 -5.308953113853931427e-03 -1.819909811019897461e-01 2.444242089986801147e-01 -1.801823265850543976e-02
-2.867563068866729736e-02 1.202866360545158386e-01 1.505954414606094360e-01 4.042115062475204468e-02 -3.510742390062659979e-04 -2.181078642606735229e-01 -7.721766084432601929e-02 9.088028967380523682e-02 -4.494415968656539917e-02 3.517556563019752502e-02 -3.806397020816802979e-01 -4.287268500775098801e-03 9.045089781284332275e-02 2.224922478199005127e-01 3.109353780746459961e-01 2.238045185804367065e-01 1.775089055299758911e-01 -1.076462958008050919e-02 2.211352288722991943e-01 -2.227095142006874084e-02 3.571891486644744873e-01 -4.033545032143592834e-02 -6.884530186653137207e-02 -3.461898118257522583e-02 9.487774968147277832e-02 1.944552292115986347e-03 2.629960179328918457e-01 4.082971215248107910e-01 9.645796380937099457e-03 -1.281994134187698364e-01 1.734368950128555298e-01 1.957770437002182007e-01
5.085663124918937683e-02 -8.078789710998535156e-02 -2.675374746322631836e-01 -1.597999781370162964e-01 -1.376424580812454224e-01 -2.098731100559234619e-01 -2.213871330022811890e-01 1.175481826066970825e-01 -3.676438629627227783e-01 -2.244637459516525269e-01 -1.477848738431930542e-01 6.610640138387680054e-02 -1.917529553174972534e-01 2.702951133251190186e-01 -1.074100658297538757e-01 1.878109723329544067e-01 7.348601520061492920e-02 6.730231642723083496e-02 -1.302209347486495972e-01 5.405539274215698242e-02 1.944018751382827759e-01 -1.492020338773727417e-01 -9.337622672319412231e-02 -2.283150106668472290e-01 -2.371116727590560913e-01 -1.031227707862854004e-01 2.403124719858169556e-01 1.533497124910354614e-01 1.155747696757316589e-01 -1.485017985105514526e-01 2.228995114564895630e-01 1.250250339508056641e-01
1.040805205702781677e-01 -1.804007142782211304e-01 6.994064152240753174e-02 -3.381444811820983887e-01 -1.479429304599761963e-01 -7.607928127981722355e-04 -9.633869864046573639e-03 1.259993314743041992e-01 7.394040375947952271e-02 -8.685345947742462158e-02 -1.482771933078765869e-01 3.375252485275268555e-01 2.960499934852123260e-02 4.657322466373443604e-01 1.662338525056838989e-01 1.937260478734970093e-01 -1.141115948557853699e-01 -3.839422762393951416e-02 2.898898422718048096e-01 -9.990213066339492798e-02 -2.086458727717399597e-02 -1.447332203388214111e-01 -1.168922185897827148e-01 3.116702102124691010e-02 -1.935146898031234741e-01 2.987044630572199821e-03 3.354616165161132812e-01 2.318796515464782715e-01 -1.153484825044870377e-02 7.482521981000900269e-02 -8.109825104475021362e-02 8.406937122344970703e-02
5.449371412396430969e-02 2.354791760444641113e-02 2.554461956024169922e-01 -2.148005813360214233e-01 -1.917935609817504883e-01 -2.107121795415878296e-01 -1.507746726274490356e-01 -1.709168404340744019e-01 -7.367517799139022827e-02 -3.873735666275024414e-01 8.242841064929962158e-02 1.081271842122077942e-01 -9.216277301311492920e-02 3.098852038383483887e-01 7.300447672605514526e-02 3.295397758483886719e-01 -2.439860068261623383e-02 -1.337517704814672470e-02 2.209144979715347290e-01 1.714016199111938477e-01 1.849085241556167603e-01 9.079504758119583130e-02 -9.695926308631896973e-02 -2.492136508226394653e-01 -3.577708005905151367e-01 -3.237841278314590454e-02 9.456137567758560181e-02 4.676436260342597961e-02 9.490092098712921143e-02 6.653427332639694214e-02 6.301706284284591675e-02 -9.514238685369491577e-02
1.396575421094894409e-01 1.956482231616973877e-01 3.864136338233947754e-02 4.228283092379570007e-02 -7.133092731237411499e-02 -2.295662611722946167e-01 7.437891513109207153e-02 1.059359759092330933e-01 -2.819745838642120361e-01 -1.825037151575088501e-01 -6.463848352432250977e-01 1.699816063046455383e-02 -5.007465369999408722e-03 1.209271550178527832e-01 5.809590965509414673e-02 1.143368035554885864e-01 -2.025219351053237915e-01 -1.903641372919082642e-01 3.709010779857635498e-02 1.530278474092483521e-01 7.262369152158498764e-03 -1.658781766891479492e-01 7.189728319644927979e-02 2.418838068842887878e-02 6.496806442737579346e-02 1.774863451719284058e-01 -6.120895501226186752e-03 2.184395045042037964e-01 -1.725992709398269653e-01 -1.014430969953536987e-01 5.603104829788208008e-02 2.007772177457809448e-01
-1.015531271696090698e-01 -1.393144577741622925e-02 -1.457094103097915649e-01 1.725594997406005859e-01 -2.500639669597148895e-02 -1.936306059360504150e-01 2.570866048336029053e-01 -2.297847867012023926e-01 1.584209129214286804e-02 -3.852604329586029053e-01 -3.295753598213195801e-01 9.218215942382812500e-02 2.508211694657802582e-02 2.501172125339508057e-01 -3.339135050773620605e-01 2.074119299650192261e-01 -1.410405635833740234e-01 1.165784448385238647e-01 2.103796228766441345e-02 -2.167595028877258301e-01 1.077505201101303101e-01 9.498685598373413086e-02 -6.057453528046607971e-02 -6.045963242650032043e-02 6.276431679725646973e-02 3.391235321760177612e-02 2.092856615781784058e-01 1.635805815458297729e-01 3.227411508560180664e-01 8.632777631282806396e-02 -3.888627886772155762e-02 -1.816616952419281006e-02
-5.867537483572959900e-02 1.647986471652984619e-01 -3.087930679321289062e-01 -8.396819978952407837e-02 -1.735890805721282959e-01 -1.019824147224426270e-01 -2.292063385248184204e-01 -2.515110969543457031e-01 -4.693449009209871292e-03 -3.938862681388854980e-01 -4.038245379924774170e-01 1.353895366191864014e-01 -1.451447159051895142e-01 1.194108352065086365e-01 2.121987342834472656e-01 -1.847402304410934448e-01 2.331117913126945496e-02 8.613163232803344727e-02 1.540127545595169067e-01 -1.985695958137512207e-01 2.074971944093704224e-01 -1.610067486763000488e-01 -1.664731651544570923e-02 1.611775606870651245e-01 9.353635460138320923e-02 -5.044648051261901855e-02 -1.522319465875625610e-01 -8.504026383161544800e-02 -1.699717640876770020e-01 1.212451141327619553e-03 4.311030264943838120e-03 -1.505173593759536743e-01
4.909773170948028564e-02 -7.338457554578781128e-02 -2.125121802091598511e-01 -2.526578307151794434e-01 -1.092805936932563782e-01 -3.935791254043579102e-01 -3.102483786642551422e-02 4.579796269536018372e-02 1.261242181062698364e-01 -2.751224935054779053e-01 -1.954032033681869507e-01 1.701604723930358887e-01 -8.849612437188625336e-03 2.083071023225784302e-01 2.093516439199447632e-01 3.194689750671386719e-01 1.252454239875078201e-02 -1.573400050401687622e-01 1.523106694221496582e-01 -2.112380415201187134e-01 -1.720408648252487183e-01 2.952356263995170593e-02 -3.750585392117500305e-02 -8.551526814699172974e-02 -1.007446199655532837e-01 1.854519098997116089e-01 -3.839120734483003616e-03 1.095122024416923523e-01 -1.644336134195327759e-01 -2.598292827606201172e-01 -1.653234064579010010e-01 -2.342038452625274658e-01
-8.494524657726287842e-02 -4.555160924792289734e-02 -6.438661366701126099e-02 -1.992142498493194580e-01 -1.665674448013305664e-01 -1.893857270479202271e-01 9.907380491495132446e-02 -8.917345106601715088e-02 3.394355624914169312e-02 -1.621337980031967163e-01 -2.384245097637176514e-01 2.453251779079437256e-01 -1.706914976239204407e-02 4.556837975978851318e-01 -7.329946849495172501e-03 1.502122133970260620e-01 2.106902003288269043e-01 -8.111507445573806763e-02 7.902064174413681030e-02 -5.408681929111480713e-02 2.010120302438735962e-01 -4.484708607196807861e-02 2.468817234039306641e-01 2.981134653091430664e-01 -3.006694912910461426e-01 5.826933309435844421e-02 -2.047685980796813965e-01 1.193264052271842957e-01 1.626000851392745972e-01 -1.312717497348785400e-01 9.861014783382415771e-02 -1.863623857498168945e-01
-5.556876584887504578e-02 5.136406049132347107e-02 -1.298804283142089844e-01 -4.072528779506683350e-01 -5.939587950706481934e-02 -6.720165908336639404e-02 -2.073512598872184753e-02 4.558109864592552185e-02 -1.966916210949420929e-02 -1.258968710899353027e-01 -3.529085516929626465e-01 1.400040537118911743e-01 1.891004145145416260e-01 3.928781747817993164e-01 -1.873445510864257812e-02 5.003255605697631836e-01 -3.452645614743232727e-02 -2.695539891719818115e-01 -1.898212172091007233e-02 6.433837115764617920e-02 9.721522033214569092e-02 -1.321740299463272095e-01 -1.779697984457015991e-01 -4.207839071750640869e-02 -8.911200612783432007e-02 -6.454212963581085205e-02 6.064805760979652405e-02 7.293870300054550171e-02 -1.243359372019767761e-01 -1.402866095304489136e-01 2.744610421359539032e-02 6.413514912128448486e-02
-1.547295898199081421e-01 -1.598729342222213745e-01 -2.770299017429351807e-01 -2.417268902063369751e-01 -3.412119150161743164e-01 -3.251260221004486084e-01 3.454756736755371094e-02 -1.702702641487121582e-01 4.835762828588485718e-02 -4.382598027586936951e-02 -1.951021999120712280e-01 -1.475706100463867188e-01 -5.623009428381919861e-02 2.425081580877304077e-01 1.552002429962158203e-01 -1.700046360492706299e-01 1.405682563781738281e-01 1.552376803010702133e-02 -1.272910367697477341e-02 -6.559027731418609619e-02 1.962466537952423096e-01 7.121683657169342041e-02 -2.683478891849517822e-01 -4.163706600666046143e-01 -1.010330244898796082e-01 7.323334366083145142e-02 -1.974855177104473114e-02 4.457216709852218628e-02 -9.008041024208068848e-02 1.098483055830001831e-01 3.276205435395240784e-02 1.769625246524810791e-01
-3.431818634271621704e-02 1.562740206718444824e-01 -1.119599714875221252e-01 -1.525252014398574829e-01 -3.110431134700775146e-01 -2.511565685272216797e-01 -2.754324376583099365e-01 -2.721065878868103027e-01 8.925757557153701782e-02 -2.524205744266510010e-01 -2.801143527030944824e-01 1.720933169126510620e-01 -1.320724338293075562e-01 7.258134335279464722e-02 2.603525221347808838e-01 2.848022431135177612e-02 5.426735058426856995e-02 1.528914719820022583e-01 2.154127061367034912e-01 -9.822276234626770020e-02 3.356274664402008057e-01 7.864399254322052002e-02 -8.451437950134277344e-02 -7.179325073957443237e-02 2.015586048364639282e-01 -5.282445251941680908e-02 -5.918619781732559204e-02 -4.497301205992698669e-02 9.344345331192016602e-02 -9.102952480316162109e-02 2.750515341758728027e-01 5.185098201036453247e-02
-1.713090837001800537e-01 1.068116165697574615e-03 3.430709987878799438e-02 -3.316647708415985107e-01 -2.000114619731903076e-01 -2.954598981887102127e-03 -1.213334314525127411e-02 -1.039396896958351135e-01 -1.394431143999099731e-01 -3.863296508789062500e-01 -3.562009632587432861e-01 9.139827638864517212e-02 5.346449837088584900e-02 -1.247227005660533905e-02 2.600963115692138672e-01 1.384084820747375488e-01 1.026387047022581100e-02 -1.849934756755828857e-01 -2.351311594247817993e-01 -3.069308698177337646e-01 1.382028460502624512e-01 -2.061471641063690186e-01 8.094199001789093018e-02 2.471491321921348572e-02 -2.566576469689607620e-03 1.900113970041275024e-01 9.940566867589950562e-02 2.061274647712707520e-01 -2.559138238430023193e-01 -4.773706197738647461e-02 7.411495596170425415e-02 -2.088050544261932373e-02
-1.253048777580261230e-01 -4.891278967261314392e-02 2.407302111387252808e-01 1.196785047650337219e-01 1.077387928962707520e-01 -1.803177148103713989e-01 1.395172532647848129e-02 -5.312610045075416565e-02 8.302305638790130615e-02 -2.109239995479583740e-01 -1.846736371517181396e-01 -5.637270398437976837e-03 -7.552100718021392822e-02 2.768328785896301270e-01 -8.403591066598892212e-02 1.845377832651138306e-01 1.074525713920593262e-01 -3.469356596469879150e-01 -1.974356323480606079e-01 -2.594393491744995117e-01 2.699564695358276367e-01 -2.458220720291137695e-01 1.279527544975280762e-01 -3.206369578838348389e-01 -8.617445081472396851e-02 2.034570425748825073e-01 1.862218677997589111e-01 2.207324951887130737e-01 1.502861082553863525e-01 8.646438270807266235e-02 1.234190445393323898e-02 1.994215138256549835e-02
-1.466165035963058472e-01 -1.583532094955444336e-01 -5.159363523125648499e-02 1.739101707935333252e-01 6.337264925241470337e-02 -2.366065531969070435e-01 -3.831134736537933350e-02 -8.952174335718154907e-02 -5.903378874063491821e-02 -2.334509789943695068e-01 -1.855646669864654541e-01 -1.082501187920570374e-01 -3.565822914242744446e-02 2.848903536796569824e-01 -1.143855303525924683e-01 -4.531879909336566925e-03 2.621132135391235352e-01 -2.703546881675720215e-01 5.408654920756816864e-03 4.131572321057319641e-02 2.846581041812896729e-01 -4.254769086837768555e-01 1.549270898103713989e-01 -2.912210822105407715e-01 2.297420799732208252e-01 3.844603896141052246e-02 4.757809638977050781e-02 1.722786128520965576e-01 3.123975172638893127e-02 -2.641007676720619202e-02 2.215249538421630859e-01 -3.354944288730621338e-03
-1.653765588998794556e-01 -1.966084688901901245e-01 -9.528383612632751465e-02 -9.753166884183883667e-02 -3.542940318584442139e-02 -2.091523259878158569e-01 -6.763063371181488037e-02 2.242268621921539307e-01 -2.174613326787948608e-01 -8.075936138629913330e-02 -2.620668113231658936e-01 1.454321444034576416e-01 -2.864733040332794189e-01 3.371818065643310547e-01 -6.758676469326019287e-02 2.396751046180725098e-01 -1.321230232715606689e-01 -1.231934279203414917e-01 4.491909220814704895e-02 1.721571087837219238e-01 2.230322808027267456e-01 1.122743189334869385e-01 -1.462998390197753906e-01 -2.308536320924758911e-01 -1.382722705602645874e-01 -1.000354066491127014e-01 1.510854810476303101e-01 2.017996907234191895e-01 -2.215946614742279053e-01 -3.836754709482192993e-02 2.511734068393707275e-01 8.040967583656311035e-02
1.541728824377059937e-01 -6.385773420333862305e-02 2.532342076301574707e-02 -6.428313255310058594e-02 -2.924381494522094727e-01 -1.937081217765808105e-01 1.803332865238189697e-01 -7.113172858953475952e-02 -2.122838050127029419e-01 -1.712662726640701294e-01 -2.260873913764953613e-01 -1.193674430251121521e-01 -1.783348768949508667e-01 1.896295398473739624e-01 4.639725387096405029e-02 3.266298770904541016e-02 1.979725956916809082e-01 -3.727867454290390015e-02 1.455962955951690674e-01 -1.462452765554189682e-02 2.686962783336639404e-01 -1.910026520490646362e-01 -1.606056280434131622e-02 -2.154342383146286011e-01 -4.919825196266174316e-01 -2.464688420295715332e-01 -3.740272670984268188e-02 -1.233911961317062378e-01 -3.350200131535530090e-02 -7.616153359413146973e-02 -1.675131767988204956e-01 -1.557795256376266479e-01
-1.101469472050666809e-01 1.898498088121414185e-01 8.469352871179580688e-02 6.939442455768585205e-02 -9.148993343114852905e-02 -1.703441143035888672e-01 5.460048466920852661e-02 -2.916004657745361328e-01 -9.610705822706222534e-02 -1.841255128383636475e-01 -2.966150343418121338e-01 -2.670479118824005127e-01 -4.658558219671249390e-02 2.556319832801818848e-01 2.933157384395599365e-01 2.543939054012298584e-01 -5.923721194267272949e-02 -1.734690219163894653e-01 4.303493723273277283e-02 6.075396016240119934e-02 2.154443114995956421e-01 -1.040789484977722168e-01 6.703400611877441406e-02 -6.309852749109268188e-02 8.559513092041015625e-02 8.058102428913116455e-02 -5.365137383341789246e-02 3.630279898643493652e-01 -3.776430338621139526e-02 -3.530042767524719238e-01 -1.570673286914825439e-02 1.187207102775573730e-01
5.139706656336784363e-03 -1.281263381242752075e-01 -2.885547578334808350e-01 -3.803216293454170227e-02 -2.932902872562408447e-01 -1.498295068740844727e-01 5.310256406664848328e-02 2.462144568562507629e-02 -2.900737226009368896e-01 -7.154987752437591553e-02 -1.862826049327850342e-01 2.571187317371368408e-01 -4.581027925014495850e-01 1.603836566209793091e-01 2.134354114532470703e-01 1.880254410207271576e-02 -3.650267142802476883e-03 -2.547512762248516083e-02 1.886956095695495605e-01 -7.538311928510665894e-02 2.598727643489837646e-01 -3.509224951267242432e-02 -1.074963286519050598e-01 -2.827913165092468262e-01 -1.695857644081115723e-01 -1.050858851522207260e-02 2.101514339447021484e-01 3.142523765563964844e-02 -8.829272538423538208e-02 4.590584710240364075e-02 -1.704166978597640991e-01 1.348328869789838791e-02
1.343571096658706665e-01 -7.866264879703521729e-02 2.044101944193243980e-03 -1.063836514949798584e-01 -2.350047975778579712e-01 -1.289361622184514999e-02 -5.351166799664497375e-02 -1.871951483190059662e-02 -1.613690704107284546e-01 -1.712664365768432617e-01 -1.992266029119491577e-01 2.814131788909435272e-02 -2.337211817502975464e-01 3.296550512313842773e-01 1.961923986673355103e-01 -6.691689044237136841e-02 2.899982929229736328e-01 1.267823278903961182e-01 1.892091929912567139e-01 7.234889548271894455e-03 3.786220550537109375e-01 -2.565368711948394775e-01 -1.119932159781455994e-01 -2.866066694259643555e-01 -1.686707288026809692e-01 -2.717893123626708984e-01 -1.584756225347518921e-01 1.592571474611759186e-02 8.152421563863754272e-02 2.275773510336875916e-02 9.984412044286727905e-02 -1.378825604915618896e-01
-8.193714171648025513e-02 -1.083012372255325317e-01 -1.567080244421958923e-02 -1.929185539484024048e-01 -4.347914084792137146e-02 -3.411821722984313965e-01 -1.493148505687713623e-01 1.151173263788223267e-01 -6.870396318845450878e-04 -3.922829404473304749e-02 -2.361891865730285645e-01 1.116597056388854980e-01 -2.701272368431091309e-01 2.742268443107604980e-01 1.927378177642822266e-01 8.782238513231277466e-02 1.889564096927642822e-01 -4.438411910086870193e-03 1.247498020529747009e-01 1.296570152044296265e-01 3.827095776796340942e-02 1.669621318578720093e-01 -1.280960291624069214e-01 -4.755885899066925049e-01 -7.457682397216558456e-03 2.386256866157054901e-02 6.130764260888099670e-02 2.570289373397827148e-01 1.699121296405792236e-01 -1.426275670528411865e-01 9.526857733726501465e-02 2.422002553939819336e-01
1.869272738695144653e-01 5.434584245085716248e-02 8.489266969263553619e-03 -1.621550619602203369e-01 -5.272102355957031250e-02 2.664035372436046600e-02 3.387006372213363647e-02 6.459042429924011230e-02 -2.652964554727077484e-02 -3.617984354496002197e-01 -4.352084994316101074e-01 2.658847272396087646e-01 5.786032229661941528e-02 2.296257168054580688e-01 6.007398664951324463e-02 5.034847855567932129e-01 1.849188283085823059e-02 -1.419772952795028687e-01 8.609183132648468018e-02 -9.389106184244155884e-02 -8.060838282108306885e-02 1.711146980524063110e-01 -2.335456907749176025e-01 -1.017649844288825989e-01 -1.207621246576309204e-01 -7.163055986166000366e-02 3.797170147299766541e-02 5.932557582855224609e-02 -2.540735527873039246e-02 -1.182789281010627747e-01 2.128594070672988892e-01 -4.511697217822074890e-03
-1.939181238412857056e-03 5.993261933326721191e-02 4.163150116801261902e-02 -6.554874032735824585e-02 6.213222444057464600e-02 -2.511521577835083008e-01 -1.067604199051856995e-01 -8.077537268400192261e-02 -1.115735098719596863e-01 -3.101070411503314972e-02 -6.190623641014099121e-01 -1.424261778593063354e-01 6.925454735755920410e-02 3.199155628681182861e-01 1.323298066854476929e-01 1.519698351621627808e-01 1.342897713184356689e-01 -1.219595447182655334e-01 -7.352800667285919189e-02 5.865671206265687943e-03 3.039362728595733643e-01 1.231491938233375549e-01 1.665276587009429932e-01 -9.348794072866439819e-02 1.356778293848037720e-01 7.992352545261383057e-02 8.807884901762008667e-02 1.140321884304285049e-02 1.946821212768554688e-01 -2.842188775539398193e-01 7.118745148181915283e-02 -4.512033611536026001e-02
1.522400602698326111e-02 -6.746387481689453125e-02 -2.144976407289505005e-01 -2.829423248767852783e-01 -2.241300940513610840e-01 -8.757648617029190063e-02 -4.697960242629051208e-02 1.615155860781669617e-02 -2.409713566303253174e-01 -2.840225994586944580e-01 -1.579223871231079102e-01 3.105146586894989014e-01 -3.065088093280792236e-01 3.324682116508483887e-01 4.471019655466079712e-02 -7.016443461179733276e-02 1.100652813911437988e-01 -9.457182139158248901e-02 1.443751752376556396e-01 -2.441097497940063477e-01 1.565313152968883514e-02 -5.137606710195541382e-02 -1.836715191602706909e-01 -2.429517060518264771e-01 -8.602963387966156006e-02 -2.616651952266693115e-01 -8.324795216321945190e-02 1.340005993843078613e-01 5.691467970609664917e-02 -1.159584429115056992e-02 -1.889852583408355713e-01 -1.724659092724323273e-02
1.200290769338607788e-01 1.312830857932567596e-02 -3.662693500518798828e-02 -4.489835202693939209e-01 -2.647607401013374329e-02 -1.087490171194076538e-01 -3.416823968291282654e-02 4.807438701391220093e-02 3.060453534126281738e-01 -2.389416247606277466e-01 -2.676897346973419189e-01 1.201929003000259399e-01 -2.079424709081649780e-01 2.354616820812225342e-01 1.971085965633392334e-01 1.632402837276458740e-01 -4.400511272251605988e-03 2.445140928030014038e-01 3.463265597820281982e-01 -6.763064861297607422e-02 -3.481883322820067406e-03 5.840862169861793518e-02 1.003596931695938110e-01 -2.538222372531890869e-01 -1.224571093916893005e-01 3.831709327641874552e-04 3.299790993332862854e-02 -9.026513993740081787e-02 1.835336163640022278e-02 -1.682298779487609863e-01 -1.365637481212615967e-01 -1.779895573854446411e-01
1.454701572656631470e-01 2.518507242202758789e-01 5.985390394926071167e-02 -4.427512288093566895e-01 -2.808341085910797119e-01 -1.204687729477882385e-01 4.932726547122001648e-02 1.339196972548961639e-02 1.029011458158493042e-01 -2.746054232120513916e-01 -1.641878783702850342e-01 1.022015884518623352e-01 -1.131920143961906433e-01 2.313771694898605347e-01 -4.059162363409996033e-02 1.091196909546852112e-01 1.324868295341730118e-02 1.665208339691162109e-01 1.910359710454940796e-01 6.564014405012130737e-02 1.006554514169692993e-01 -3.152977526187896729e-01 -3.370072543621063232e-01 3.949737921357154846e-02 1.328728497028350830e-01 5.092357099056243896e-02 2.399502992630004883e-01 6.671752780675888062e-02 -1.427466869354248047e-01 2.792412787675857544e-02 9.025222808122634888e-02 1.074217855930328369e-01
-7.167465239763259888e-02 -3.015939593315124512e-01 -2.848032303154468536e-02 7.510968297719955444e-02 -1.525381803512573242e-01 -1.419449150562286377e-01 -5.572878196835517883e-02 2.820149809122085571e-02 1.268074065446853638e-01 -3.171612620353698730e-01 -5.239897370338439941e-01 -1.615819148719310760e-02 6.892985850572586060e-02 3.445913791656494141e-01 -6.056018918752670288e-02 -7.478731125593185425e-02 -1.482035517692565918e-01 -1.162632107734680176e-01 1.462503075599670410e-01 9.788084030151367188e-02 3.353677690029144287e-02 1.257396638393402100e-01 -2.482675015926361084e-03 -9.192747622728347778e-02 -2.531511783599853516e-01 -1.993798613548278809e-01 -3.002047538757324219e-02 8.837325870990753174e-02 7.947859168052673340e-02 1.133425086736679077e-01 -2.240110188722610474e-01 -2.283518016338348389e-01
2.728958055377006531e-02 -1.901730298995971680e-01 -2.656107544898986816e-01 1.333962976932525635e-01 -2.407534271478652954e-01 -1.004259884357452393e-01 1.433115452527999878e-01 -2.933840081095695496e-02 -4.933181032538414001e-02 -3.999893963336944580e-01 -1.330755650997161865e-01 3.364349603652954102e-01 -2.024041563272476196e-01 -4.705301299691200256e-02 3.418637216091156006e-01 8.072540163993835449e-02 8.730321377515792847e-02 1.312635987997055054e-01 1.684733182191848755e-01 -2.195314615964889526e-01 2.116056829690933228e-01 -5.221816152334213257e-02 5.988631770014762878e-02 -1.440225392580032349e-01 -9.200865030288696289e-02 -9.550163894891738892e-02 2.102440595626831055e-01 -4.201456531882286072e-02 -1.655930429697036743e-01 -1.642706543207168579e-01 -1.434553116559982300e-01 1.166474223136901855e-01
-1.513240039348602295e-01 -1.774035207927227020e-02 1.550413668155670166e-01 -3.803498148918151855e-01 -8.743842691183090210e-02 -1.361598521471023560e-01 6.807196140289306641e-02 -1.020154878497123718e-01 -7.591588050127029419e-02 -2.152478992938995361e-01 -2.781946361064910889e-01 -1.232995018362998962e-01 -2.865937054157257080e-01 2.125426828861236572e-01 3.148751333355903625e-02 -8.274500817060470581e-02 7.036356721073389053e-03 -3.110990524291992188e-01 2.088247686624526978e-01 1.082684546709060669e-01 3.374993205070495605e-01 6.414123927243053913e-04 1.549706701189279556e-02 -6.485657393932342529e-02 -1.928845942020416260e-01 -3.483084961771965027e-02 2.805293500423431396e-01 1.625494956970214844e-01 1.052500214427709579e-02 1.440727114677429199e-01 -1.795096099376678467e-01 1.409805268049240112e-01
1.704865992069244385e-01 -2.119666934013366699e-01 -2.465398609638214111e-01 -7.291172444820404053e-02 -5.334904417395591736e-02 -2.993696630001068115e-01 -1.572695970535278320e-01 4.413421452045440674e-02 -2.878990471363067627e-01 -2.049247771501541138e-01 -2.116022864356637001e-03 8.847091346979141235e-02 -1.009889021515846252e-01 3.009365499019622803e-01 7.777086459100246429e-03 2.099019289016723633e-01 -3.477223590016365051e-02 -7.097195088863372803e-02 4.652225878089666367e-03 -3.817570977844297886e-04 3.345171213150024414e-01 7.429029047489166260e-02 -1.230682730674743652e-01 -3.090705871582031250e-01 -2.456187009811401367e-01 -1.550649106502532959e-01 2.390180677175521851e-01 1.325590014457702637e-01 1.103755682706832886e-01 -1.667850911617279053e-01 1.718019992113113403e-01 -1.462512835860252380e-02
-9.886878728866577148e-02 2.489856779575347900e-01 -4.619085788726806641e-02 -1.805794686079025269e-01 -4.536687433719635010e-01 -1.938791424036026001e-01 5.349489394575357437e-03 -6.142414361238479614e-02 -2.662058472633361816e-01 -8.856028318405151367e-02 -3.644585907459259033e-01 -1.598047837615013123e-02 1.023215949535369873e-01 1.469628214836120605e-01 3.263506889343261719e-01 -5.742835626006126404e-02 -1.238369941711425781e-01 -2.162085771560668945e-01 8.827143162488937378e-02 -3.461274504661560059e-02 1.427379548549652100e-01 1.454914957284927368e-01 8.209973573684692383e-02 -2.499430626630783081e-01 1.620059311389923096e-01 1.636474281549453735e-01 -7.703074370510876179e-04 1.362244486808776855e-01 -4.000436887145042419e-02 -6.095843762159347534e-02 -4.520864039659500122e-02 -1.784614175558090210e-01
1.282422393560409546e-01 3.739516809582710266e-02 8.143971115350723267e-02 4.724748432636260986e-02 -4.052159190177917480e-01 -7.047643512487411499e-02 9.234497696161270142e-02 -1.731395423412322998e-01 -1.098497137427330017e-01 -2.651844024658203125e-01 -1.147187650203704834e-01 -9.259940683841705322e-02 -2.571109533309936523e-01 2.211475819349288940e-01 8.750820159912109375e-02 7.491639256477355957e-02 3.543116152286529541e-01 -2.428914979100227356e-02 1.634219139814376831e-01 1.379881352186203003e-01 1.157768964767456055e-01 -6.729451566934585571e-02 2.128561884164810181e-01 -5.901885777711868286e-02 -3.943458795547485352e-01 -2.394859790802001953e-01 1.086912900209426880e-01 4.212192073464393616e-02 -1.421912312507629395e-01 -1.523339748382568359e-01 -2.733692817855626345e-04 -1.572882086038589478e-01
2.860694937407970428e-02 1.703055500984191895e-01 -9.506291896104812622e-02 -1.806054078042507172e-02 -6.215221807360649109e-02 -3.562833368778228760e-01 4.429595917463302612e-02 4.430881701409816742e-03 -8.598846197128295898e-02 -1.345152854919433594e-01 -3.164326250553131104e-01 2.041293680667877197e-01 4.419099912047386169e-02 2.726676464080810547e-01 -1.590281538665294647e-02 4.154353737831115723e-01 -9.014146775007247925e-02 4.832144454121589661e-02 1.460114121437072754e-01 -1.663546562194824219e-01 8.028569072484970093e-02 -1.581565737724304199e-01 -1.999078094959259033e-01 7.139047980308532715e-02 -1.180541217327117920e-01 6.627362966537475586e-02 -1.258500516414642334e-01 2.427980750799179077e-01 -2.872026860713958740e-01 -1.416585147380828857e-01 8.243426680564880371e-02 -2.704931795597076416e-01
-6.602752208709716797e-02 -2.446202933788299561e-01 1.647177487611770630e-01 -5.070268735289573669e-02 -1.776108331978321075e-02 4.439306631684303284e-02 -5.857362225651741028e-02 -3.462224453687667847e-02 8.089533448219299316e-02 -1.273505687713623047e-01 -4.232005774974822998e-01 1.615223735570907593e-01 -2.030079960823059082e-01 2.561314404010772705e-01 1.613550037145614624e-01 2.043199390172958374e-01 1.713109761476516724e-02 -8.490832149982452393e-02 3.123889267444610596e-01 -3.460595011711120605e-02 -4.983326420187950134e-02 1.460092067718505859e-01 -2.513974606990814209e-01 -3.696695566177368164e-01 -3.001969158649444580e-01 1.457109153270721436e-01 -7.714113593101501465e-02 1.737518459558486938e-01 -1.087369546294212341e-01 1.296152267605066299e-02 -8.296321332454681396e-02 1.800832524895668030e-02
-8.763629943132400513e-02 7.273620367050170898e-02 -2.682095952332019806e-02 -1.431643515825271606e-01 -7.547363638877868652e-02 -3.360983133316040039e-01 -4.428396001458168030e-02 -8.849935978651046753e-02 -7.263889163732528687e-02 -1.638925373554229736e-01 -1.153108775615692139e-01 2.373763918876647949e-01 1.643381863832473755e-01 1.993806660175323486e-01 -3.400190472602844238e-01 -1.212539747357368469e-01 -2.259835749864578247e-01 -1.765895783901214600e-01 -1.223601326346397400e-01 3.399217873811721802e-02 3.732262551784515381e-01 -1.891607642173767090e-01 -2.240477129817008972e-02 -2.907947897911071777e-01 -2.230237610638141632e-02 1.936075836420059204e-01 -1.398392766714096069e-02 2.268571704626083374e-01 -8.936779573559761047e-03 -1.321343481540679932e-01 -1.219691410660743713e-01 2.406780123710632324e-01
6.673557311296463013e-02 -9.912140667438507080e-03 -1.064068526029586792e-01 -3.355037868022918701e-01 -5.476194247603416443e-02 -8.747655898332595825e-02 1.356005370616912842e-01 -1.148518398404121399e-01 1.347960084676742554e-01 -2.920976877212524414e-01 3.158944845199584961e-02 -1.362157799303531647e-02 -1.976115107536315918e-01 4.150364696979522705e-01 4.918656498193740845e-02 1.132698059082031250e-01 -5.062597244977951050e-02 -7.805890589952468872e-02 4.102236330509185791e-01 2.775197662413120270e-02 1.693473011255264282e-01 -4.142830893397331238e-02 8.434582850895822048e-04 -1.481647342443466187e-01 -3.119992315769195557e-01 -1.144379004836082458e-02 3.645217716693878174e-01 -2.273317240178585052e-02 -1.251103729009628296e-01 -5.227668955922126770e-02 1.773358136415481567e-02 -1.359365135431289673e-01
2.188123613595962524e-01 -1.824886500835418701e-01 -7.687171548604965210e-02 9.578821808099746704e-02 -3.116012215614318848e-01 -2.097027748823165894e-01 -1.315418351441621780e-02 -5.736458301544189453e-02 -2.433972433209419250e-02 -2.941255271434783936e-01 -2.077499479055404663e-01 2.813760340213775635e-01 -6.811822764575481415e-03 5.637554451823234558e-02 -5.067557841539382935e-02 2.678907215595245361e-01 8.804615586996078491e-02 9.455365687608718872e-02 1.758678406476974487e-01 -8.663502335548400879e-02 2.168519049882888794e-01 -6.866160780191421509e-02 -4.233181476593017578e-01 -2.253192067146301270e-01 -6.645689159631729126e-02 -5.606167018413543701e-02 1.316412836313247681e-01 -2.190138846635818481e-01 -1.675881445407867432e-01 -1.352044492959976196e-01 -9.931333363056182861e-02 7.929932326078414917e-02
-1.687160432338714600e-01 -1.195153817534446716e-01 1.605414003133773804e-01 6.616620719432830811e-02 -1.616023778915405273e-01 -7.064998149871826172e-02 1.580309420824050903e-01 -1.293887048959732056e-01 -8.733417838811874390e-02 -2.197233140468597412e-01 -1.991653293371200562e-01 -1.979550160467624664e-02 -1.928949262946844101e-03 3.671025335788726807e-01 -9.740749374032020569e-03 1.869929954409599304e-02 2.562369406223297119e-01 2.332813888788223267e-01 -6.520671769976615906e-03 -1.475290115922689438e-02 2.206033319234848022e-01 -2.944143414497375488e-01 -2.484933100640773773e-02 -3.750922679901123047e-01 -2.590999007225036621e-01 -2.887403070926666260e-01 -1.305655390024185181e-02 -4.573892429471015930e-02 -2.027232348918914795e-01 -6.641425937414169312e-02 -8.198365569114685059e-02 -1.452940106391906738e-01
-1.938172876834869385e-01 -2.103152126073837280e-01 -5.149868875741958618e-02 -3.960547968745231628e-02 1.546891629695892334e-01 -2.824360430240631104e-01 2.525555491447448730e-01 8.810209482908248901e-02 -6.614161655306816101e-03 -1.277932524681091309e-01 -3.050156235694885254e-01 1.105673909187316895e-01 -2.337291464209556580e-02 3.188041448593139648e-01 3.466939553618431091e-02 1.094482187181711197e-02 -1.225093305110931396e-01 6.668414175510406494e-02 1.364165544509887695e-01 -1.662827432155609131e-01 1.453163474798202515e-01 -2.039223611354827881e-01 8.823900483548641205e-03 -2.922687530517578125e-01 -2.106862366199493408e-01 -3.976679593324661255e-02 -1.250196546316146851e-01 2.339984476566314697e-01 -9.218981117010116577e-02 -3.008720874786376953e-01 -1.178613603115081787e-01 -2.653556168079376221e-01
-1.279343068599700928e-01 -1.312495768070220947e-01 -1.019464507699012756e-01 -7.380078732967376709e-02 -1.352547109127044678e-01 -4.546005725860595703e-01 3.259181380271911621e-01 6.465394049882888794e-02 -9.618850797414779663e-02 -3.520668148994445801e-01 -1.524958163499832153e-01 -1.306896805763244629e-01 1.360904891043901443e-02 4.627383351325988770e-01 -3.126116096973419189e-02 3.625235334038734436e-02 -1.246419921517372131e-01 2.565852999687194824e-01 1.115108095109462738e-02 1.630069687962532043e-02 1.308657079935073853e-01 -4.210158251225948334e-03 2.883918816223740578e-03 -2.143477797508239746e-01 -7.522643357515335083e-02 6.610110402107238770e-02 3.166705137118697166e-03 1.707403063774108887e-01 -1.146183758974075317e-01 -1.472203135490417480e-01 -5.201976373791694641e-02 -5.916520953178405762e-02
-1.125772371888160706e-01 -1.183431595563888550e-01 1.819157749414443970e-01 -2.990819141268730164e-02 -1.291195005178451538e-01 -1.395960748195648193e-01 -1.679924875497817993e-01 3.897373378276824951e-02 1.378433406352996826e-01 -9.303501993417739868e-02 -1.380875259637832642e-01 3.115865290164947510e-01 7.181569002568721771e-03 3.193328976631164551e-01 2.548256702721118927e-02 2.013377100229263306e-01 3.791109323501586914e-01 -3.844444155693054199e-01 -1.236101426184177399e-02 1.110112946480512619e-02 2.987303435802459717e-01 -5.001476500183343887e-03 8.491694927215576172e-02 -1.152264401316642761e-01 -1.915020048618316650e-01 4.227646812796592712e-02 -7.268792949616909027e-03 4.639980569481849670e-02 -1.020798832178115845e-01 1.544534265995025635e-01 -1.229238435626029968e-01 3.079091608524322510e-01
9.428596496582031250e-02 2.062088549137115479e-01 1.384099852293729782e-02 9.304526448249816895e-02 1.141274441033601761e-02 -2.209728509187698364e-01 1.037452071905136108e-01 7.177525758743286133e-02 -3.835931792855262756e-02 -1.420555859804153442e-01 -5.433399677276611328e-01 -7.817054539918899536e-02 -9.725189954042434692e-02 2.653501033782958984e-01 2.869176268577575684e-01 2.691589295864105225e-01 -2.461413890123367310e-01 4.236380755901336670e-02 1.951573193073272705e-01 -7.776197511702775955e-03 1.796904802322387695e-01 -4.834346473217010498e-02 6.273417919874191284e-02 -1.901612579822540283e-01 2.115223407745361328e-01 9.064281731843948364e-02 -6.212384626269340515e-02 4.119646176695823669e-02 -1.990337967872619629e-01 -1.047404631972312927e-01 -2.770994603633880615e-02 1.792512834072113037e-01
-1.280448865145444870e-02 3.615622222423553467e-01 -4.845504835247993469e-02 -1.022240370512008667e-01 -1.714099347591400146e-01 6.992241740226745605e-02 -1.570882350206375122e-01 4.569311439990997314e-02 -1.366276443004608154e-01 -3.178273439407348633e-01 -5.665194392204284668e-01 1.929376088082790375e-02 2.121582441031932831e-02 1.177634745836257935e-01 1.423234492540359497e-01 8.945785462856292725e-02 9.349745698273181915e-03 3.546357899904251099e-02 -1.339662075042724609e-01 1.889225095510482788e-02 1.654959172010421753e-01 -8.602673560380935669e-02 1.537472307682037354e-01 -1.756430119276046753e-01 -1.588886678218841553e-01 -1.451982278376817703e-02 1.290453821420669556e-01 2.041814178228378296e-01 -5.775474477559328079e-03 -1.038866564631462097e-01 3.216609656810760498e-01 6.843458861112594604e-02
-4.986422136425971985e-02 -1.069313958287239075e-01 2.005948126316070557e-01 -1.349165290594100952e-01 -4.009999930858612061e-01 -4.719602316617965698e-02 -1.164368763566017151e-01 5.978466570377349854e-02 7.071391679346561432e-03 -8.435483276844024658e-02 -3.235750496387481689e-01 5.543500557541847229e-02 -2.351571917533874512e-01 2.306811362504959106e-01 8.368743211030960083e-02 1.666461974382400513e-01 -9.027501940727233887e-02 -1.571480780839920044e-01 1.944129019975662231e-01 2.680479176342487335e-02 1.794663369655609131e-01 1.905152350664138794e-01 -2.773358523845672607e-01 -3.233938515186309814e-01 -2.707018256187438965e-01 -1.910041719675064087e-01 -6.637404859066009521e-02 1.941792666912078857e-01 1.991094090044498444e-02 -8.023241162300109863e-02 -1.106100622564554214e-02 -9.518013149499893188e-02
2.423330955207347870e-02 1.914050430059432983e-01 -2.746087610721588135e-01 -2.715518474578857422e-01 -2.350168675184249878e-01 -2.371157705783843994e-01 -1.740971505641937256e-01 -3.106561303138732910e-01 1.025112718343734741e-02 -2.197721451520919800e-01 -4.858313798904418945e-01 -7.397192530333995819e-03 7.143321447074413300e-03 3.793947026133537292e-02 1.971219480037689209e-01 -1.970969885587692261e-02 -1.072018146514892578e-01 2.458860911428928375e-02 5.310644209384918213e-02 -1.644211113452911377e-01 3.977084457874298096e-01 6.321734935045242310e-02 -1.220360472798347473e-01 2.540425769984722137e-02 4.856714606285095215e-02 4.237665608525276184e-02 -7.795524317771196365e-03 -1.735639385879039764e-02 9.715181589126586914e-02 -7.707710564136505127e-02 3.454496711492538452e-02 -9.683933109045028687e-02
1.624128520488739014e-01 -2.812174335122108459e-02 1.823673844337463379e-01 -3.376002311706542969e-01 -3.014074265956878662e-01 -3.845324814319610596e-01 -1.671282947063446045e-01 5.154403299093246460e-02 4.693181067705154419e-02 2.436601929366588593e-02 -1.814356744289398193e-01 7.855670154094696045e-02 -4.754443466663360596e-02 1.289239674806594849e-01 -6.102657318115234375e-02 8.213485777378082275e-02 -1.438769847154617310e-01 8.682517707347869873e-02 -1.151041015982627869e-01 -3.218559622764587402e-01 2.379771322011947632e-01 -1.498324871063232422e-01 4.938723891973495483e-02 -2.251493334770202637e-01 9.105797857046127319e-02 4.389175400137901306e-02 1.992662400007247925e-01 -5.646130442619323730e-02 3.282654285430908203e-02 -1.875733435153961182e-01 3.435537517070770264e-01 1.906829699873924255e-02
-5.688400566577911377e-02 -2.326571792364120483e-01 -1.768600046634674072e-01 -1.720289885997772217e-01 -2.244312316179275513e-01 -2.793601751327514648e-01 8.434911817312240601e-02 -2.374979704618453979e-01 1.568758785724639893e-01 -1.417644619941711426e-01 -1.672016382217407227e-01 -4.121089354157447815e-02 7.061379402875900269e-02 1.913458704948425293e-01 -2.598572373390197754e-01 2.820244757458567619e-03 1.959001719951629639e-01 -1.608027070760726929e-01 -1.208229735493659973e-02 2.017599157989025116e-02 2.775269746780395508e-01 -2.488819956779479980e-01 -3.962716087698936462e-02 -1.439318358898162842e-01 6.812064349651336670e-02 3.021727874875068665e-02 3.086663186550140381e-01 1.353099793195724487e-01 -4.258500039577484131e-02 1.011072471737861633e-01 -3.653490841388702393e-01 -1.250752508640289307e-01
8.128311485052108765e-02 9.275501221418380737e-02 1.247293278574943542e-01 2.343467064201831818e-02 -4.049334824085235596e-01 -6.975992769002914429e-02 3.226074874401092529e-01 3.564508259296417236e-02 -3.468890115618705750e-02 -3.267998695373535156e-01 -5.835137143731117249e-02 6.961174309253692627e-02 1.140877157449722290e-01 3.319290280342102051e-01 -5.482634156942367554e-02 1.643336117267608643e-01 1.306175738573074341e-01 -7.307913899421691895e-02 8.806660026311874390e-02 1.673369854688644409e-01 1.085672229528427124e-01 -2.481289505958557129e-01 -1.441180258989334106e-01 -1.519973576068878174e-01 -1.969220787286758423e-01 3.516879081726074219e-01 2.405519187450408936e-01 -1.322117447853088379e-01 1.253158878535032272e-02 -7.538536936044692993e-02 3.883543610572814941e-02 6.707993894815444946e-02
7.736969739198684692e-02 -1.382385790348052979e-01 -1.042692288756370544e-01 -6.129254586994647980e-03 -3.831256646662950516e-03 -6.057234480977058411e-02 1.630208790302276611e-01 -7.127630710601806641e-02 9.551911614835262299e-03 -2.336245924234390259e-01 -3.106949329376220703e-01 -3.391429036855697632e-02 -4.541923850774765015e-02 2.734162509441375732e-01 8.266026526689529419e-02 2.607667446136474609e-01 1.545635610818862915e-01 -1.594761502929031849e-03 4.121010601520538330e-01 -9.343385696411132812e-02 6.430128216743469238e-02 -2.214152067899703979e-01 2.050140351057052612e-01 -2.201984524726867676e-01 3.774743676185607910e-01 1.947272568941116333e-01 1.241083145141601562e-01 4.506509378552436829e-02 8.678770065307617188e-02 -1.663225144147872925e-01 2.035620659589767456e-01 -6.364627927541732788e-02
1.369148492813110352e-01 1.389901787042617798e-01 -3.286336362361907959e-02 2.222905308008193970e-01 1.798322983086109161e-02 -2.233740687370300293e-01 -1.182316336780786514e-02 7.734645158052444458e-03 8.969532698392868042e-02 -1.773825436830520630e-01 -4.833885431289672852e-01 -1.652499735355377197e-01 -1.909559071063995361e-01 3.480948209762573242e-01 2.272791862487792969e-01 2.513085007667541504e-01 5.863810330629348755e-02 4.890013858675956726e-02 1.948105394840240479e-01 -5.084495060145854950e-03 9.015819430351257324e-02 6.697983946651220322e-03 2.629006206989288330e-01 -1.207866519689559937e-01 1.021034866571426392e-01 -2.823993936181068420e-02 6.640978157520294189e-02 1.690812408924102783e-02 -1.196171939373016357e-01 -3.274752497673034668e-01 4.477341193705797195e-03 1.221595555543899536e-01
-1.665018647909164429e-01 -2.211953103542327881e-01 -2.260963991284370422e-02 -1.194358319044113159e-01 -9.380074217915534973e-03 -3.058128356933593750e-01 2.293617725372314453e-01 -7.440837472677230835e-02 2.299709059298038483e-02 -4.142945110797882080e-01 -1.464995741844177246e-01 -2.020973563194274902e-01 -3.579027950763702393e-01 2.988027930259704590e-01 6.621163338422775269e-02 -1.496593467891216278e-02 1.152711659669876099e-01 -1.987392157316207886e-01 -1.523277461528778076e-01 7.072483655065298080e-03 9.904786013066768646e-03 -5.428532138466835022e-02 2.253694273531436920e-02 -3.684285879135131836e-01 -2.964682132005691528e-02 5.709842592477798462e-02 1.231795549392700195e-01 1.267375499010086060e-01 -9.375358372926712036e-02 1.339859813451766968e-01 -1.318624913692474365e-01 7.433467358350753784e-02
1.036719381809234619e-01 -6.033541262149810791e-02 -2.055437564849853516e-01 2.782270014286041260e-01 -2.122818827629089355e-01 -2.206241339445114136e-01 -3.829149156808853149e-02 8.256276696920394897e-02 -5.489020794630050659e-02 -2.790062725543975830e-01 -1.045734062790870667e-01 4.413694441318511963e-01 -6.901901215314865112e-02 1.653822660446166992e-01 9.835053980350494385e-02 2.066452652215957642e-01 1.021322309970855713e-01 9.002664685249328613e-02 2.233868092298507690e-01 -9.263121336698532104e-02 2.735208272933959961e-01 -1.031665354967117310e-01 -2.489614337682723999e-01 -4.909509420394897461e-02 -1.467283815145492554e-01 6.468173116445541382e-02 2.412521094083786011e-01 -2.250897288322448730e-01 -1.207956224679946899e-01 -8.414100855588912964e-02 -6.210479140281677246e-02 7.658745348453521729e-02
1.405041813850402832e-01 -1.993255615234375000e-01 -1.121156737208366394e-01 -2.210978269577026367e-01 -6.615960597991943359e-02 -3.614763617515563965e-01 -2.842220477759838104e-02 1.488591730594635010e-01 -2.771566994488239288e-02 -2.095024883747100830e-01 -3.894943892955780029e-01 1.200672388076782227e-01 1.582241654396057129e-01 5.556892603635787964e-02 1.976454704999923706e-01 2.740392088890075684e-01 7.124523818492889404e-02 -2.197199314832687378e-01 -5.584735888987779617e-03 -2.330025136470794678e-01 -4.185311868786811829e-02 6.059761345386505127e-02 -2.527460157871246338e-01 -6.831756979227066040e-02 -1.187953576445579529e-01 1.798394173383712769e-01 4.005704447627067566e-02 4.571440815925598145e-02 -2.476071119308471680e-01 -1.224475279450416565e-01 7.898381352424621582e-02 -2.316535264253616333e-01
6.300999969244003296e-02 1.915284693241119385e-01 -1.421988010406494141e-01 -2.669255435466766357e-01 -3.227541595697402954e-02 -2.542650401592254639e-01 -1.896464079618453979e-01 1.728912256658077240e-02 5.371813476085662842e-02 -2.296246886253356934e-01 9.078881889581680298e-02 -1.115625649690628052e-01 -2.400354892015457153e-01 4.053924083709716797e-01 -1.690215915441513062e-01 -5.823306739330291748e-03 -1.176352500915527344e-01 -4.828786477446556091e-02 3.374007642269134521e-01 -1.705064326524734497e-01 1.506313383579254150e-01 -5.895692110061645508e-02 -1.912666857242584229e-01 -2.168571203947067261e-01 -4.014774411916732788e-02 6.670881062746047974e-02 2.913619577884674072e-01 1.861867457628250122e-01 -1.832817196846008301e-01 -6.950026750564575195e-02 -9.583636187016963959e-03 -7.787763327360153198e-02
-1.838185638189315796e-01 1.090490669012069702e-01 -1.635812073945999146e-01 -2.809976041316986084e-01 -4.291376173496246338e-01 -1.500909179449081421e-01 -8.491744846105575562e-02 -1.258833557367324829e-01 -1.824333518743515015e-01 -9.222040325403213501e-02 -4.459230303764343262e-01 1.505084335803985596e-01 7.837109267711639404e-02 2.076936960220336914e-01 2.532598376274108887e-01 -1.632529944181442261e-01 -7.691446691751480103e-02 -6.979468464851379395e-02 2.815688550472259521e-01 -8.527145534753799438e-02 7.579293847084045410e-02 -9.712214767932891846e-02 8.662793785333633423e-02 8.898704312741756439e-03 1.118013933300971985e-01 9.627652168273925781e-02 4.774706065654754639e-02 -2.902272390201687813e-03 3.810846433043479919e-02 1.423049569129943848e-01 2.143177688121795654e-01 6.088300049304962158e-02
3.133489936590194702e-02 -8.778343349695205688e-02 -2.579778805375099182e-02 -2.651232481002807617e-01 1.356242224574089050e-03 -4.428088665008544922e-02 -3.071360588073730469e-01 3.541550040245056152e-02 7.863861322402954102e-02 -2.246952801942825317e-01 8.817229419946670532e-02 9.046398918144404888e-04 -8.288312703371047974e-02 1.880182027816772461e-01 -1.637892425060272217e-02 2.270279973745346069e-01 1.282064467668533325e-01 -5.618973448872566223e-02 2.751926779747009277e-01 -2.062845677137374878e-01 2.386593818664550781e-01 1.195251755416393280e-02 -1.505573242902755737e-01 -5.134525299072265625e-01 1.448502996936440468e-03 -1.487373262643814087e-01 1.373827606439590454e-01 2.497719526290893555e-01 -2.334329187870025635e-01 -1.376708745956420898e-01 6.386768817901611328e-02 4.626569896936416626e-02
-2.233027070760726929e-01 1.998951472342014313e-02 8.364271372556686401e-03 -2.956321090459823608e-02 1.044957265257835388e-01 -5.571586266160011292e-02 1.501777470111846924e-01 -1.645956933498382568e-01 9.637033566832542419e-03 -3.587955832481384277e-01 -2.924031019210815430e-01 8.549139648675918579e-02 -1.387618929147720337e-01 2.923783063888549805e-01 1.016626358032226562e-01 -1.424613147974014282e-01 -3.570462018251419067e-02 -3.919262290000915527e-01 1.487788707017898560e-01 1.213092207908630371e-01 3.417895436286926270e-01 -1.641476005315780640e-01 -5.653923377394676208e-03 1.070418655872344971e-01 -1.996910870075225830e-01 2.565414458513259888e-02 1.197196170687675476e-01 -1.196376085281372070e-01 -2.493715882301330566e-01 1.278470605611801147e-01 -9.658958017826080322e-02 1.552094370126724243e-01
-1.122578233480453491e-01 -3.391038775444030762e-01 -1.544244438409805298e-01 -1.450381278991699219e-01 1.220067739486694336e-01 -2.364290654659271240e-01 -3.829027339816093445e-02 -3.386512398719787598e-02 -9.862780570983886719e-02 -3.217429816722869873e-01 -2.283277362585067749e-01 1.907582879066467285e-01 -2.089965194463729858e-01 2.630386054515838623e-01 1.315208822488784790e-01 2.179122865200042725e-01 -1.149196103215217590e-01 4.768591001629829407e-02 -2.139045149087905884e-01 1.327405571937561035e-01 1.072129458189010620e-01 -1.595909893512725830e-01 -2.037340551614761353e-01 -2.014887034893035889e-01 -2.548359334468841553e-02 1.515881903469562531e-02 1.361256372183561325e-02 2.733954191207885742e-01 1.156640145927667618e-02 -1.467950791120529175e-01 5.167414993047714233e-02 2.768012881278991699e-01
-6.392202526330947876e-02 -5.527287721633911133e-02 7.433656603097915649e-02 1.172762289643287659e-01 -2.266011387109756470e-01 -1.499446779489517212e-01 1.906729936599731445e-01 6.574750691652297974e-02 -1.801993548870086670e-01 -2.372597008943557739e-01 -2.092918306589126587e-01 2.919548004865646362e-02 -6.751637160778045654e-02 2.297515571117401123e-01 1.284553259611129761e-01 -6.933951377868652344e-02 3.566123545169830322e-01 8.942322432994842529e-02 2.603617310523986816e-01 1.329550594091415405e-01 4.852576553821563721e-02 -2.351587712764739990e-01 1.549689322710037231e-01 -2.315948605537414551e-01 -1.826222985982894897e-01 -3.516384959220886230e-01 -1.539191324263811111e-02 -8.724501729011535645e-02 -9.468504041433334351e-02 -2.830851078033447266e-01 1.827540248632431030e-01 6.087486818432807922e-02
1.159152761101722717e-01 -1.186336874961853027e-01 -9.527406073175370693e-04 3.166362643241882324e-02 -4.080867469310760498e-01 -3.286350071430206299e-01 -1.585157960653305054e-02 -1.552394032478332520e-01 1.639850437641143799e-01 -7.362639904022216797e-02 -3.048806488513946533e-01 3.542890250682830811e-01 -1.176848113536834717e-01 1.331979930400848389e-01 1.689893379807472229e-02 1.687686741352081299e-01 4.782598093152046204e-02 -3.414505422115325928e-01 1.288300007581710815e-01 1.790307909250259399e-01 6.645652931183576584e-03 -8.688021451234817505e-02 5.158600211143493652e-02 1.893625557422637939e-01 -2.199908941984176636e-01 -7.317523006349802017e-03 1.792975887656211853e-02 2.266426682472229004e-01 1.751563847064971924e-01 -1.095131319016218185e-02 1.115867942571640015e-01 -6.655452400445938110e-02
1.846478730440139771e-01 -1.330170780420303345e-01 -3.695430606603622437e-02 -1.064787730574607849e-01 -1.880485266447067261e-01 -8.198383450508117676e-02 1.693329066038131714e-01 -1.265133917331695557e-01 -2.419293969869613647e-01 -1.804378628730773926e-01 -4.234339296817779541e-01 2.333365976810455322e-01 1.665537208318710327e-01 1.673142611980438232e-02 -4.227709770202636719e-02 2.616709843277931213e-02 1.296462118625640869e-01 1.138966903090476990e-01 3.936068341135978699e-02 1.751876473426818848e-01 6.670805066823959351e-02 -2.419241368770599365e-01 1.864245720207691193e-02 -4.097698330879211426e-01 -2.737882435321807861e-01 -1.668759286403656006e-01 2.086419165134429932e-01 1.361366063356399536e-01 6.752821058034896851e-02 -4.088672995567321777e-02 4.558763653039932251e-02 -1.642693728208541870e-01
-3.457504883408546448e-02 -5.333437398076057434e-02 -2.966679446399211884e-02 -1.086160391569137573e-01 -1.072481796145439148e-01 -1.073137521743774414e-01 6.466962397098541260e-02 2.152284421026706696e-02 3.659349679946899414e-02 2.591659314930438995e-02 -4.559736549854278564e-01 1.425260454416275024e-01 -1.046872977167367935e-02 2.847596108913421631e-01 1.538211256265640259e-01 -7.593832910060882568e-02 1.505750268697738647e-01 2.488728910684585571e-01 -8.207709342241287231e-02 -1.665147952735424042e-02 2.147007584571838379e-01 1.648731976747512817e-01 -2.476243525743484497e-01 -4.031088054180145264e-01 -3.847684264183044434e-01 1.365240216255187988e-01 1.162520144134759903e-02 1.817290782928466797e-01 -1.965708658099174500e-02 -7.003311999142169952e-03 4.905533790588378906e-02 1.528083682060241699e-01
-1.186012290418148041e-02 -2.132462263107299805e-01 2.185843288898468018e-01 -3.042897582054138184e-01 -1.137970015406608582e-01 -4.861976206302642822e-02 -7.293973118066787720e-02 7.044126279652118683e-03 -6.160018593072891235e-02 -2.536393404006958008e-01 -2.800155282020568848e-01 2.131890207529067993e-01 -5.554676428437232971e-02 1.478443741798400879e-01 2.529743313789367676e-02 1.052111685276031494e-01 3.041745126247406006e-01 -2.504777014255523682e-01 1.401050239801406860e-01 1.278419047594070435e-01 9.406993538141250610e-02 -7.096170634031295776e-02 3.492809236049652100e-01 -2.720360159873962402e-01 -2.055356055498123169e-01 3.241559118032455444e-02 1.800025999546051025e-01 2.767722122371196747e-02 2.649787813425064087e-02 -8.351406455039978027e-02 -2.453361749649047852e-01 1.387199461460113525e-01
-9.845630079507827759e-02 -2.414026111364364624e-01 -1.969424486160278320e-01 -6.580653600394725800e-03 -8.874540776014328003e-02 -1.197528541088104248e-01 1.542234867811203003e-01 5.148541182279586792e-02 1.596850454807281494e-01 -3.752148449420928955e-01 -3.712907433509826660e-01 -2.391332983970642090e-01 -1.843854486942291260e-01 -1.538605429232120514e-02 1.221360489726066589e-01 1.309507340192794800e-01 1.502046287059783936e-01 9.082023054361343384e-02 8.365621417760848999e-02 6.185058876872062683e-02 2.239854186773300171e-01 7.443548738956451416e-02 1.510168761014938354e-01 -4.142975062131881714e-02 7.398422807455062866e-02 -2.344037778675556183e-02 2.105532884597778320e-01 3.966408669948577881e-01 -2.484021186828613281e-01 7.673367112874984741e-02 -3.904296830296516418e-02 -1.351299583911895752e-01
-8.268288522958755493e-02 1.501078605651855469e-01 3.305554389953613281e-02 -8.042440749704837799e-03 -2.072834819555282593e-01 -2.406347244977951050e-01 -3.283459842205047607e-01 -7.040174305438995361e-02 4.384491592645645142e-02 -1.076009497046470642e-01 -6.811085343360900879e-01 1.636956334114074707e-01 2.833788283169269562e-02 1.404687315225601196e-01 1.074959263205528259e-01 5.851320922374725342e-03 -2.041653990745544434e-01 3.899892047047615051e-02 2.028815746307373047e-01 -3.764436021447181702e-02 4.906115680932998657e-02 -1.018737703561782837e-01 8.568952977657318115e-02 1.631532609462738037e-02 9.021885693073272705e-02 -1.763542294502258301e-01 8.362545818090438843e-02 1.107328236103057861e-01 7.812569290399551392e-02 1.059543937444686890e-01 1.388771384954452515e-01 1.349688470363616943e-01
-2.022061496973037720e-02 -6.277822889387607574e-03 -5.895633623003959656e-02 5.810370668768882751e-02 1.620892994105815887e-02 -2.045043706893920898e-01 3.798351585865020752e-01 -2.706269547343254089e-02 -3.198208287358283997e-02 -3.716350719332695007e-02 -2.592454254627227783e-01 1.884133368730545044e-01 -1.042392179369926453e-01 3.902217447757720947e-01 -1.801662296056747437e-01 1.914805769920349121e-01 2.577353417873382568e-01 -1.553843021392822266e-01 2.099484205245971680e-01 -2.097995877265930176e-01 1.863520592451095581e-01 -1.253973543643951416e-01 2.329524904489517212e-01 -1.531445384025573730e-01 1.668258160352706909e-01 9.260037541389465332e-02 1.687559485435485840e-01 1.012451946735382080e-01 -6.721198558807373047e-02 -2.691163420677185059e-01 9.649758785963058472e-02 -2.689545275643467903e-03
-5.360667407512664795e-02 -1.207870319485664368e-01 -1.781136244535446167e-01 3.292440623044967651e-02 -1.220495402812957764e-01 -1.575705558061599731e-01 -1.978854835033416748e-01 -6.595928221940994263e-02 -9.016018360853195190e-02 -4.634646177291870117e-01 -7.874240726232528687e-02 1.517479866743087769e-01 1.513003557920455933e-01 1.954832077026367188e-01 -3.276686072349548340e-01 -5.336074903607368469e-02 -2.721345126628875732e-01 2.862926572561264038e-02 3.430636227130889893e-02 -1.229780763387680054e-01 1.038829237222671509e-02 -1.558309793472290039e-01 -6.704882532358169556e-02 -2.102904170751571655e-01 -3.319184109568595886e-02 1.980958431959152222e-01 1.025289017707109451e-02 2.121743857860565186e-01 -2.581039667129516602e-01 -6.107605248689651489e-02 -2.449827939271926880e-01 2.508017718791961670e-01
-1.397231826558709145e-03 -6.982547231018543243e-03 -6.566262990236282349e-02 -1.279106885194778442e-01 -3.992177546024322510e-01 -8.762608468532562256e-02 -1.989618241786956787e-01 -2.620698809623718262e-01 -2.122918330132961273e-02 -1.854087859392166138e-01 -4.600902795791625977e-01 4.370215535163879395e-02 -3.275659680366516113e-02 1.199412494897842407e-01 3.655914962291717529e-01 -2.838918380439281464e-02 -1.406083405017852783e-01 -1.903165429830551147e-01 7.463718950748443604e-02 -1.924882270395755768e-02 1.725837737321853638e-01 -1.130234152078628540e-01 2.407869100570678711e-01 -1.058866679668426514e-01 -4.342581145465373993e-03 3.693874180316925049e-02 3.009337559342384338e-02 2.012729831039905548e-02 1.071957796812057495e-01 2.233086079359054565e-01 2.437866628170013428e-01 9.192042797803878784e-02
-3.772938624024391174e-02 -4.779360070824623108e-02 1.357778310775756836e-01 4.036987200379371643e-02 -2.438462078571319580e-01 -1.955583840608596802e-01 1.981629580259323120e-01 1.665642410516738892e-01 2.847406566143035889e-01 -3.497819975018501282e-02 -3.549269139766693115e-01 2.578733861446380615e-01 -7.962644845247268677e-02 1.559025198221206665e-01 2.519213557243347168e-01 4.435257613658905029e-01 1.283901482820510864e-01 -3.694066405296325684e-02 2.622358500957489014e-01 4.559609293937683105e-02 1.573330163955688477e-01 8.468663319945335388e-03 2.048070281744003296e-01 -3.877674043178558350e-02 -1.223583146929740906e-01 -8.108343183994293213e-02 -6.785526871681213379e-02 9.411055594682693481e-02 -2.764364518225193024e-02 -3.327260958030819893e-03 7.624881714582443237e-02 -2.175915688276290894e-01
1.091044023633003235e-01 -1.073287501931190491e-01 5.890320241451263428e-02 1.161991804838180542e-01 -1.993627995252609253e-01 1.108121871948242188e-01 -1.088795140385627747e-01 1.746675223112106323e-01 2.415017187595367432e-01 -1.613807529211044312e-01 -1.821733564138412476e-01 3.632355332374572754e-01 -1.124284788966178894e-02 2.608463466167449951e-01 8.771704882383346558e-02 2.590150572359561920e-02 4.388055764138698578e-03 1.184225305914878845e-01 1.950981169939041138e-01 1.727772294543683529e-03 8.244401216506958008e-02 -2.661439776420593262e-01 -1.173385754227638245e-01 -4.545897841453552246e-01 -2.112425118684768677e-01 2.959951162338256836e-01 1.993846707046031952e-02 -4.119002446532249451e-02 -3.966166824102401733e-02 -1.147913113236427307e-01 -1.923741996288299561e-01 5.424267798662185669e-02
-2.232365496456623077e-02 -1.228085607290267944e-01 -3.437812030315399170e-01 -9.702104330062866211e-02 -1.172951012849807739e-01 -2.748706340789794922e-01 -7.604625076055526733e-02 -4.397029057145118713e-02 -7.789575308561325073e-02 -2.950803935527801514e-01 -1.568416059017181396e-01 3.865515440702438354e-02 3.005606830120086670e-01 1.976487338542938232e-01 -2.719621062278747559e-01 -2.151685357093811035e-01 -7.537363469600677490e-02 -1.604358293116092682e-02 6.154739484190940857e-02 -1.291806399822235107e-01 1.118258535861968994e-01 -2.678767740726470947e-01 4.220596048980951309e-03 -1.898263841867446899e-01 -1.571152508258819580e-01 1.202093884348869324e-01 9.970748424530029297e-02 1.600295156240463257e-01 -2.897208929061889648e-01 9.300159662961959839e-02 -2.622236311435699463e-01 9.017881751060485840e-02
1.021014526486396790e-01 -1.151842474937438965e-01 2.286618798971176147e-01 -1.158826649188995361e-01 -2.824811935424804688e-01 -2.452170252799987793e-01 -6.514593213796615601e-02 -2.123775482177734375e-01 -5.083048716187477112e-02 -2.219424843788146973e-01 -2.574689127504825592e-02 2.514900565147399902e-01 -3.776734471321105957e-01 3.526149392127990723e-01 4.026612266898155212e-02 -1.441382616758346558e-02 1.705423295497894287e-01 -2.955919206142425537e-01 -5.308910459280014038e-02 1.122205983847379684e-02 2.165131866931915283e-01 1.418109238147735596e-01 1.509539633989334106e-01 -1.578021198511123657e-01 1.163085252046585083e-01 1.651365309953689575e-01 1.115475594997406006e-01 4.723617807030677795e-03 1.037109084427356720e-02 -3.922536969184875488e-02 -1.930150985717773438e-01 1.025535240769386292e-01
1.056546121835708618e-01 -5.334945768117904663e-02 -1.634366065263748169e-01 -2.765541076660156250e-01 -2.161258608102798462e-01 -6.935293972492218018e-02 1.048514544963836670e-01 -3.997719287872314453e-02 2.215754240751266479e-02 -2.784329056739807129e-01 1.182407811284065247e-01 5.827526375651359558e-02 -1.817892640829086304e-01 4.018935263156890869e-01 -1.391894966363906860e-01 2.003692686557769775e-01 -9.296394139528274536e-02 -1.409934759140014648e-01 3.466881215572357178e-01 8.366025984287261963e-03 2.407594621181488037e-01 -1.130981147289276123e-01 -6.778966635465621948e-02 -2.166881412267684937e-01 -2.939860224723815918e-01 7.605769485235214233e-02 2.323041409254074097e-01 -1.258225142955780029e-01 -9.618069976568222046e-02 7.943268865346908569e-02 1.405885964632034302e-01 2.794192917644977570e-02
-8.072529733180999756e-02 1.169246360659599304e-01 2.723999917507171631e-01 -1.754114031791687012e-02 -1.835436671972274780e-01 -3.396043479442596436e-01 1.928109228610992432e-01 -2.713495492935180664e-01 1.422355473041534424e-01 -1.396228522062301636e-01 -1.203508228063583374e-01 1.755463033914566040e-01 1.127603650093078613e-01 3.667620122432708740e-01 5.577243864536285400e-02 -8.615992218255996704e-02 2.250411063432693481e-01 -1.745584905147552490e-01 3.677877038717269897e-02 -1.916003823280334473e-01 1.011607050895690918e-01 5.789917334914207458e-02 2.252619564533233643e-01 -1.787303686141967773e-01 -2.654228806495666504e-01 -3.643599897623062134e-02 1.381818950176239014e-01 -1.020580902695655823e-01 -1.297721564769744873e-01 -1.476760655641555786e-01 -1.427919417619705200e-01 -1.640446782112121582e-01
1.516822874546051025e-01 -4.796237871050834656e-02 -1.401831656694412231e-01 -1.927241981029510498e-01 -1.310324817895889282e-01 -2.284313440322875977e-01 -1.847908794879913330e-01 7.543744146823883057e-02 -1.064087003469467163e-01 -1.342257112264633179e-01 -2.376255244016647339e-01 9.308882802724838257e-02 -1.319727208465337753e-02 1.533789634704589844e-01 -9.504803270101547241e-02 3.659705817699432373e-01 -1.502492278814315796e-01 -3.510945662856101990e-02 -3.446928039193153381e-02 9.953085333108901978e-02 1.333989500999450684e-01 2.058339715003967285e-01 -9.566419571638107300e-02 -1.927632093429565430e-01 -3.179817795753479004e-01 -2.656340412795543671e-02 1.673390865325927734e-01 3.941814005374908447e-01 1.905156224966049194e-01 -2.273239493370056152e-01 5.518728867173194885e-02 1.731445640325546265e-01
5.900841206312179565e-02 -3.781347721815109253e-02 -4.970967769622802734e-02 3.548316657543182373e-02 -1.230899617075920105e-01 4.318956658244132996e-02 1.638591289520263672e-01 -1.714731454849243164e-01 -1.898155808448791504e-01 -4.729404672980308533e-02 -3.461720943450927734e-01 2.071558684110641479e-01 -5.258885398507118225e-02 5.044892430305480957e-01 -1.165081709623336792e-01 1.641669571399688721e-01 1.743934750556945801e-01 -9.592100046575069427e-03 1.679044961929321289e-01 1.543101388961076736e-02 2.151914089918136597e-01 -2.951279878616333008e-01 2.123116850852966309e-01 -7.038589566946029663e-02 1.965368539094924927e-01 7.660823315382003784e-02 1.366569846868515015e-01 -5.188038945198059082e-02 -1.244264915585517883e-01 -2.500489950180053711e-01 8.475712686777114868e-02 -1.607712805271148682e-01
-7.524704188108444214e-02 3.940142691135406494e-01 -1.678747236728668213e-01 -3.247571289539337158e-01 -3.102082610130310059e-01 -3.034429848194122314e-01 -4.944282397627830505e-02 1.161437761038541794e-02 7.655950635671615601e-02 -2.094063460826873779e-01 -1.758994311094284058e-01 7.703439146280288696e-02 -1.579134613275527954e-01 1.019354537129402161e-01 2.132087945938110352e-01 -1.524153817445039749e-02 -1.307347267866134644e-01 5.615516006946563721e-02 2.797046899795532227e-01 -1.279651885852217674e-03 2.899735867977142334e-01 -1.917448043823242188e-01 -2.197563499212265015e-01 -4.386698082089424133e-02 6.570155918598175049e-02 -4.256293922662734985e-02 -1.217762101441621780e-02 1.237595602869987488e-01 -1.156892850995063782e-01 2.297633886337280273e-02 2.043854296207427979e-01 1.107109151780605316e-02
-4.590347409248352051e-02 -3.168400228023529053e-01 -1.028933823108673096e-01 1.232100799679756165e-01 -9.939326345920562744e-02 -2.237226665019989014e-01 2.236556857824325562e-01 -1.724217236042022705e-01 1.108049824833869934e-01 -1.902339160442352295e-01 -3.347836136817932129e-01 4.801865667104721069e-02 -4.439145326614379883e-02 3.384236693382263184e-01 2.234495729207992554e-01 2.439618855714797974e-01 -2.422788366675376892e-02 8.872579038143157959e-02 1.114997565746307373e-01 -1.603340059518814087e-01 9.935217350721359253e-02 1.898787617683410645e-01 -1.179441735148429871e-01 1.523639447987079620e-02 2.456974051892757416e-02 -1.742379181087017059e-02 8.368162065744400024e-02 2.494368851184844971e-01 -1.844644695520401001e-01 -3.322894275188446045e-01 -1.282493025064468384e-01 -7.462201267480850220e-02
6.445130705833435059e-02 -5.247939378023147583e-02 -1.242317855358123779e-01 1.028718352317810059e-01 -2.122736573219299316e-01 -7.069524377584457397e-02 -9.008592925965785980e-03 1.061674430966377258e-01 -6.842973828315734863e-02 -2.680037319660186768e-01 -2.058918327093124390e-01 1.444405019283294678e-01 -2.126350700855255127e-01 3.184950053691864014e-01 -8.186844736337661743e-02 1.135971099138259888e-01 3.468932956457138062e-02 1.559048891067504883e-01 -6.741219013929367065e-02 1.552701443433761597e-01 1.672984808683395386e-01 -2.206072211265563965e-01 2.338945567607879639e-01 -3.621625304222106934e-01 3.027251064777374268e-01 -1.073751524090766907e-01 -5.315113812685012817e-02 1.977854222059249878e-01 -2.558961883187294006e-02 1.670815795660018921e-01 -8.637940138578414917e-02 3.190712332725524902e-01
2.354410439729690552e-01 -2.808245122432708740e-01 -1.068183104507625103e-03 7.466750591993331909e-02 -1.271468587219715118e-02 -3.683355450630187988e-01 9.394077211618423462e-02 -7.019152864813804626e-03 4.692981019616127014e-02 -1.704609245061874390e-01 -2.075280249118804932e-01 1.013787165284156799e-01 -1.809405833482742310e-01 3.423689007759094238e-01 3.079570084810256958e-02 1.506162434816360474e-01 8.738829195499420166e-02 -2.104554474353790283e-01 2.134089916944503784e-02 -2.805840037763118744e-02 2.060438394546508789e-01 -2.638896405696868896e-01 2.819266915321350098e-01 1.935195326805114746e-01 -2.940368354320526123e-01 -7.702267169952392578e-02 8.819211274385452271e-02 -1.530646625906229019e-02 -1.939138621091842651e-01 -6.010887771844863892e-02 -4.617975652217864990e-02 1.768660992383956909e-01
1.725848466157913208e-01 1.097165644168853760e-01 -6.639404594898223877e-02 -2.394026704132556915e-02 -1.273782700300216675e-01 -3.408408463001251221e-01 8.669994771480560303e-02 -1.446330696344375610e-01 -1.724759340286254883e-01 -2.067419588565826416e-01 -1.382543593645095825e-01 7.250594347715377808e-02 -1.916583441197872162e-02 1.954055130481719971e-01 -2.256095409393310547e-01 -1.215056404471397400e-01 1.885050982236862183e-01 -2.593824267387390137e-02 -1.436445266008377075e-01 4.115581512451171875e-02 3.721500337123870850e-01 -2.948926389217376709e-01 -4.716946557164192200e-02 1.359641551971435547e-01 -3.474162220954895020e-01 7.603002339601516724e-02 4.827793687582015991e-02 2.376215457916259766e-01 -3.916909173130989075e-02 -1.933078467845916748e-01 -2.133129686117172241e-01 1.300221234560012817e-01
-1.968827694654464722e-01 -6.667666882276535034e-02 -1.840070784091949463e-01 -2.664116322994232178e-01 -2.396283438429236412e-03 -1.657071858644485474e-01 -1.856763660907745361e-01 5.504447221755981445e-02 4.893735796213150024e-02 -3.115451335906982422e-01 -3.248753845691680908e-01 1.500369608402252197e-01 -1.020827814936637878e-01 2.507690191268920898e-01 -2.831357121467590332e-01 1.674048155546188354e-01 -1.196496263146400452e-01 8.249211311340332031e-02 1.623421758413314819e-01 2.251501232385635376e-01 1.046268641948699951e-01 -7.669337093830108643e-02 -7.055488228797912598e-02 -2.256081551313400269e-01 -1.324447691440582275e-01 -3.168866932392120361e-01 1.761429309844970703e-01 1.540616899728775024e-01 7.733649015426635742e-02 8.485681377351284027e-03 1.494642943143844604e-01 7.742275297641754150e-02
9.698777459561824799e-03 -7.902439683675765991e-02 -1.215069890022277832e-01 1.155166178941726685e-01 -1.263254731893539429e-01 -3.167314529418945312e-01 7.955499738454818726e-02 7.469584792852401733e-02 -2.877827584743499756e-01 -3.156165778636932373e-02 -4.602308869361877441e-01 -1.213878244161605835e-01 9.529561549425125122e-02 2.490250617265701294e-01 -7.507381588220596313e-02 2.126814872026443481e-01 7.758197933435440063e-02 -2.492283731698989868e-01 2.204127311706542969e-01 2.290002442896366119e-02 1.897908747196197510e-01 -4.205420315265655518e-01 7.927952706813812256e-02 -8.413364179432392120e-03 -1.595239154994487762e-02 -1.582744717597961426e-02 -6.170682609081268311e-02 2.237595245242118835e-02 1.581207513809204102e-01 -1.859250962734222412e-01 -5.817595496773719788e-02 -2.829666808247566223e-02
-6.500760465860366821e-02 -7.989004254341125488e-02 9.451753646135330200e-02 -7.303668558597564697e-02 -1.738439947366714478e-01 -3.464506566524505615e-01 3.002079203724861145e-02 1.232273355126380920e-01 -1.160228848457336426e-01 -1.806443035602569580e-01 -1.325369328260421753e-01 -1.324021369218826294e-01 6.852117180824279785e-02 4.536393284797668457e-01 5.707983300089836121e-02 -1.598761826753616333e-01 6.990364193916320801e-02 2.103229314088821411e-01 -1.224644258618354797e-01 -2.899271063506603241e-02 1.317286938428878784e-01 -1.222082078456878662e-01 2.630997635424137115e-02 -2.430145740509033203e-01 3.626348823308944702e-02 4.616812169551849365e-01 -1.516648009419441223e-02 2.393984198570251465e-01 6.698624789714813232e-02 -1.875323355197906494e-01 -1.398109048604965210e-01 -9.517167694866657257e-03
-1.114271581172943115e-01 -2.822736203670501709e-01 1.707971841096878052e-01 -3.103337287902832031e-01 -2.666321098804473877e-01 -1.445237249135971069e-01 -3.868208825588226318e-02 -4.870414361357688904e-02 -1.053691804409027100e-01 -2.435935139656066895e-01 -1.947759091854095459e-01 1.829223632812500000e-01 9.249760955572128296e-02 2.002478688955307007e-01 6.036065146327018738e-02 1.315522640943527222e-01 3.118278384208679199e-01 -3.246215879917144775e-01 1.374573409557342529e-01 1.045675650238990784e-01 1.861879676580429077e-01 6.876422464847564697e-02 3.279584050178527832e-01 -1.821841597557067871e-01 -1.330704391002655029e-01 2.985478937625885010e-02 4.673978686332702637e-02 2.618301101028919220e-02 7.621750235557556152e-02 1.564926095306873322e-02 -8.051877468824386597e-02 1.689442694187164307e-01
1.934820711612701416e-01 -6.060076504945755005e-02 4.033404216170310974e-02 -1.849940419197082520e-01 -1.426571160554885864e-01 -1.314787417650222778e-01 1.023601181805133820e-02 -5.399115011096000671e-02 -1.167643740773200989e-01 -1.879540830850601196e-01 -1.827893108129501343e-01 1.381385419517755508e-02 -3.015916943550109863e-01 9.504063427448272705e-02 3.014509677886962891e-01 4.644014239311218262e-01 1.794930398464202881e-01 -2.061930745840072632e-01 1.553027927875518799e-01 8.796171844005584717e-02 1.330612599849700928e-01 -2.432319670915603638e-01 1.868179887533187866e-01 -1.808499693870544434e-01 -1.060973480343818665e-01 -1.949955374002456665e-01 3.363202325999736786e-03 4.509035497903823853e-02 -3.580015525221824646e-02 -2.750754356384277344e-01 4.285187274217605591e-02 -1.100770309567451477e-01
-2.101449817419052124e-01 -3.059194795787334442e-02 -2.544458806514739990e-01 2.148818410933017731e-02 -3.811118304729461670e-01 -2.145390063524246216e-01 1.147184818983078003e-01 -6.389032304286956787e-02 -4.650463908910751343e-02 -2.376241832971572876e-01 -2.054487764835357666e-01 -1.006224453449249268e-01 -4.377655312418937683e-02 4.075155556201934814e-01 -2.928528487682342529e-01 1.150206923484802246e-01 -3.839821368455886841e-02 2.220803685486316681e-02 1.651932746171951294e-01 1.117760017514228821e-01 -8.121231198310852051e-02 -1.852302849292755127e-01 6.003849208354949951e-03 2.516906559467315674e-01 -1.318380534648895264e-01 1.385717093944549561e-01 1.789969354867935181e-01 2.050773203372955322e-01 -2.244101837277412415e-02 -1.992008239030838013e-01 -7.786360383033752441e-02 -1.660848222672939301e-02
3.197893798351287842e-01 -1.298279166221618652e-01 4.232120141386985779e-02 -2.043082416057586670e-01 -4.690296649932861328e-01 4.277378693222999573e-02 1.364201307296752930e-01 -4.509184509515762329e-02 2.552762627601623535e-02 -2.423943430185317993e-01 -1.019271984696388245e-01 -7.333040237426757812e-02 -5.294447764754295349e-02 3.691072165966033936e-01 -2.605850249528884888e-02 -2.898644469678401947e-02 9.132786095142364502e-02 1.665665768086910248e-02 7.844492793083190918e-03 -5.986219644546508789e-02 -6.609804183244705200e-02 -1.141649708151817322e-01 3.476576134562492371e-02 -2.908578217029571533e-01 -2.516876161098480225e-01 1.970937997102737427e-01 9.148111939430236816e-02 -3.285687416791915894e-02 6.104629114270210266e-02 -2.115887999534606934e-01 1.148061454296112061e-01 3.005957305431365967e-01
3.126080334186553955e-01 -2.005048245191574097e-01 -2.204551696777343750e-01 -3.515153527259826660e-01 -1.599811315536499023e-01 -1.601244062185287476e-01 2.534847334027290344e-02 1.616038754582405090e-02 -5.720742046833038330e-02 1.462811417877674103e-02 -3.000325262546539307e-01 -1.092931851744651794e-01 -9.015203267335891724e-02 1.048129051923751831e-01 -9.716524928808212280e-02 -1.789974234998226166e-02 -4.236367344856262207e-02 2.025360912084579468e-01 1.624895334243774414e-01 -1.902445256710052490e-01 1.112478002905845642e-01 -2.998602688312530518e-01 1.237626820802688599e-01 -3.285751640796661377e-01 -1.065736915916204453e-02 -1.980724744498729706e-02 2.223169356584548950e-01 2.613558173179626465e-01 1.956745535135269165e-01 -5.311100557446479797e-02 2.376665174961090088e-02 1.120407134294509888e-01
-9.553699195384979248e-02 -2.616149373352527618e-02 -1.066241711378097534e-01 2.186307758092880249e-01 -2.612058222293853760e-01 -5.083476305007934570e-01 -1.166132166981697083e-01 -3.846845030784606934e-02 -1.887822449207305908e-01 -1.479841768741607666e-01 -1.509428620338439941e-01 2.925906777381896973e-01 9.086739271879196167e-02 1.407808214426040649e-01 -9.449778497219085693e-02 1.214152947068214417e-01 9.632304310798645020e-02 -3.073674440383911133e-02 -1.828274503350257874e-02 -2.549157142639160156e-01 1.630760878324508667e-01 -1.258234400302171707e-02 1.008217409253120422e-01 -2.803106904029846191e-01 2.555927075445652008e-02 1.660514473915100098e-01 -2.289362847805023193e-01 1.882292628288269043e-01 4.952425137162208557e-02 4.732327908277511597e-02 -2.406056225299835205e-01 -4.398763924837112427e-02
1.333216875791549683e-01 -1.361322700977325439e-01 -4.476455040276050568e-03 1.165697798132896423e-01 1.134039163589477539e-01 -3.090972304344177246e-01 1.305162608623504639e-01 6.672759074717760086e-03 2.509149909019470215e-01 -2.108029276132583618e-01 -4.479634463787078857e-01 4.230502992868423462e-02 -1.268420815467834473e-01 3.188264071941375732e-01 3.210894465446472168e-01 3.665435612201690674e-01 -2.699295757338404655e-03 9.676397591829299927e-02 -1.142520532011985779e-01 -7.391250878572463989e-02 1.096373330801725388e-02 -1.002704799175262451e-01 -1.569186151027679443e-02 -1.367191523313522339e-01 1.203689128160476685e-01 9.158790856599807739e-02 6.005740165710449219e-02 2.042418271303176880e-01 -1.316035538911819458e-01 -7.081623375415802002e-02 1.044244542717933655e-01 -3.343573212623596191e-02
-1.918950974941253662e-01 1.748975217342376709e-01 -1.056635454297065735e-01 -4.078310355544090271e-02 1.386501938104629517e-01 -7.012314349412918091e-02 2.274571359157562256e-01 -9.476295113563537598e-02 2.071631886065006256e-02 -3.229425251483917236e-01 -1.798127442598342896e-01 3.378594666719436646e-02 -2.038280665874481201e-01 3.885167539119720459e-01 1.052063144743442535e-02 -8.928386121988296509e-02 1.759644299745559692e-01 -6.820371001958847046e-02 8.859315514564514160e-02 1.087052524089813232e-01 2.773801982402801514e-01 -5.590273067355155945e-02 -2.492921985685825348e-02 -4.062144458293914795e-01 -2.269851714372634888e-01 -5.638786032795906067e-02 -5.058544874191284180e-02 1.073230281472206116e-01 1.479813754558563232e-01 -1.800136715173721313e-01 -2.665135264396667480e-01 -3.230125829577445984e-02
-1.345122605562210083e-01 -8.847936242818832397e-02 5.169051513075828552e-02 -1.260130554437637329e-01 -2.639918588101863861e-02 -2.155814170837402344e-01 2.143530696630477905e-01 -9.089030325412750244e-02 -8.317197859287261963e-02 -4.170157313346862793e-01 -2.270464152097702026e-01 1.262163817882537842e-01 -5.118540301918983459e-02 3.077208697795867920e-01 1.281896047294139862e-02 2.262139692902565002e-02 -2.348240464925765991e-02 -5.251017957925796509e-02 -6.892587244510650635e-02 2.508142888545989990e-01 2.779805362224578857e-01 1.920287460088729858e-01 -4.058647528290748596e-02 -4.949681162834167480e-01 -8.722862601280212402e-02 4.016787931323051453e-02 -8.540981262922286987e-02 1.316970437765121460e-01 3.963149338960647583e-02 -1.737945228815078735e-01 -1.000968739390373230e-01 -2.111147716641426086e-02
1.947730034589767456e-01 -3.624451532959938049e-02 -3.168050199747085571e-02 -1.106917187571525574e-01 -2.486283332109451294e-01 -1.365756243467330933e-01 3.467988371849060059e-01 1.191629767417907715e-01 -6.316314637660980225e-02 -3.322680592536926270e-01 -4.524437785148620605e-01 -2.896237373352050781e-01 -3.056240677833557129e-01 1.401802599430084229e-01 3.220363333821296692e-02 1.922266781330108643e-01 -2.721616532653570175e-03 -7.027158141136169434e-02 -1.254972629249095917e-02 -1.832877844572067261e-01 1.266644150018692017e-02 -9.337783791124820709e-03 2.613365650177001953e-02 1.451937854290008545e-01 2.162286266684532166e-02 -2.730051800608634949e-02 1.310705393552780151e-01 1.997646838426589966e-01 -1.741675883531570435e-01 1.703731119632720947e-01 -8.117645047605037689e-03 -9.839353151619434357e-03
2.962991595268249512e-01 2.516005886718630791e-03 5.369187798351049423e-03 1.318971961736679077e-01 -1.270523220300674438e-01 -2.852675020694732666e-01 1.831373274326324463e-01 -1.441004276275634766e-01 -2.510653063654899597e-02 -5.015905499458312988e-01 -6.666359305381774902e-02 -6.358567625284194946e-02 6.809514760971069336e-02 2.288073897361755371e-01 4.094394389539957047e-03 1.480206698179244995e-01 9.947912395000457764e-02 1.127019301056861877e-01 -1.321880966424942017e-01 7.025932520627975464e-02 3.660927712917327881e-01 9.797322563827037811e-03 1.614348739385604858e-01 -9.451388567686080933e-02 -2.908061146736145020e-01 -1.177411749958992004e-01 -2.191489748656749725e-02 9.408330917358398438e-02 -1.380866765975952148e-01 -4.787988215684890747e-02 -1.494015604257583618e-01 1.943122595548629761e-01
-7.259425520896911621e-02 3.008011579513549805e-01 9.078835695981979370e-02 -2.955219149589538574e-02 -1.880175471305847168e-01 -2.762626707553863525e-01 -1.989571377635002136e-02 -1.192796137183904648e-02 1.695238612592220306e-02 -3.466158807277679443e-01 -2.759876847267150879e-01 8.868290483951568604e-02 1.328562349081039429e-01 1.126795858144760132e-01 1.370301246643066406e-01 1.684598624706268311e-01 -2.042630612850189209e-01 5.851620808243751526e-02 -8.233848214149475098e-02 -3.788799941539764404e-01 1.937726438045501709e-01 -2.438414841890335083e-01 -5.907359719276428223e-02 5.740681663155555725e-02 2.263416200876235962e-01 -9.382596611976623535e-02 -4.150523338466882706e-03 2.946726083755493164e-01 7.259981334209442139e-02 -1.365896314382553101e-01 -6.431595422327518463e-03 1.755994707345962524e-01
-1.811144053936004639e-01 -7.733838260173797607e-02 1.008108854293823242e-01 -1.125164926052093506e-01 -9.483379125595092773e-02 -1.923688948154449463e-01 1.874728351831436157e-01 -2.212905790656805038e-03 -8.473923057317733765e-02 -4.668911695480346680e-01 -2.501710653305053711e-01 -3.734118118882179260e-02 -1.275283247232437134e-01 -5.767931416630744934e-02 -5.654044449329376221e-02 1.309636235237121582e-01 -1.508314162492752075e-02 -2.772040963172912598e-01 1.476131230592727661e-01 -8.890833705663681030e-02 2.603482306003570557e-01 -1.088836137205362320e-02 9.425750374794006348e-02 6.895072758197784424e-02 -1.310182064771652222e-01 9.825659543275833130e-02 1.811857372522354126e-01 1.056148409843444824e-01 -2.581570446491241455e-01 3.076193928718566895e-01 -5.527360364794731140e-02 3.236068189144134521e-01
2.259762436151504517e-01 -1.832961589097976685e-01 2.322563529014587402e-02 -8.898600190877914429e-02 -3.117075562477111816e-01 -1.341188400983810425e-01 1.084783151745796204e-01 -6.586036086082458496e-02 2.942019328474998474e-02 -2.269528061151504517e-01 -3.668055236339569092e-01 2.570705115795135498e-01 1.060264930129051208e-01 1.687974333763122559e-01 -3.856773674488067627e-02 3.678819537162780762e-01 5.320509895682334900e-02 -2.377535104751586914e-01 1.763725131750106812e-01 -2.820673584938049316e-02 2.061086297035217285e-01 1.575311087071895599e-02 1.543895751237869263e-01 1.855526566505432129e-01 1.220855936408042908e-01 -1.225694864988327026e-01 -1.058263257145881653e-01 1.510850191116333008e-01 -8.227139711380004883e-03 -2.207015752792358398e-01 -5.308645963668823242e-02 -1.955937594175338745e-01
-7.870589941740036011e-02 2.275105565786361694e-01 9.966170042753219604e-02 1.628193855285644531e-01 5.829880386590957642e-02 -1.982531696557998657e-01 5.296228080987930298e-02 -1.165521070361137390e-01 8.408023416996002197e-02 -4.232050850987434387e-02 -5.007726550102233887e-01 -1.745202578604221344e-02 -3.593401238322257996e-02 3.862103521823883057e-01 2.564248144626617432e-01 1.940193027257919312e-01 -5.367324873805046082e-02 -1.812929809093475342e-01 2.698624879121780396e-02 2.193624079227447510e-01 1.453541219234466553e-01 -1.027903482317924500e-01 7.609554566442966461e-03 -6.485654413700103760e-02 -1.007707342505455017e-01 1.558644175529479980e-01 8.997205644845962524e-02 2.908213436603546143e-01 -2.200181335210800171e-01 -1.214303150773048401e-01 -5.740087479352951050e-02 1.363869607448577881e-01
1.119878590106964111e-01 -5.742451548576354980e-02 -5.293444171547889709e-02 -1.959563940763473511e-01 -9.934776276350021362e-02 -3.557992577552795410e-01 1.861440204083919525e-02 -3.228786587715148926e-01 -3.103513643145561218e-02 -7.156546413898468018e-02 -2.479976862668991089e-01 2.348513901233673096e-01 1.986284554004669189e-01 2.292456328868865967e-01 5.385269224643707275e-02 -3.353120386600494385e-01 1.660916060209274292e-01 -9.728623181581497192e-02 1.425287872552871704e-01 -6.530470401048660278e-02 -9.718634188175201416e-02 -1.498245727270841599e-02 -2.012728303670883179e-01 -1.520767211914062500e-01 1.404847204685211182e-01 2.022556215524673462e-01 -1.223782449960708618e-01 2.009265571832656860e-01 9.352524066343903542e-04 -2.589439749717712402e-01 -1.036997511982917786e-01 2.075581103563308716e-01
-1.469685584306716919e-01 -2.873111665248870850e-01 1.756825745105743408e-01 2.002242356538772583e-01 -2.278198599815368652e-01 -2.916683852672576904e-01 5.945126712322235107e-02 -5.940009653568267822e-02 -5.953418463468551636e-02 -8.446016907691955566e-02 -1.566694825887680054e-01 1.179049089550971985e-01 1.687904819846153259e-02 4.221544861793518066e-01 -1.563903242349624634e-01 1.662600487470626831e-01 7.140269875526428223e-02 -7.253211736679077148e-02 -1.261125355958938599e-01 4.639085382223129272e-03 1.739361882209777832e-01 -2.454319894313812256e-01 5.637985840439796448e-02 -3.226072192192077637e-01 1.318287998437881470e-01 1.779672503471374512e-01 2.203504741191864014e-01 1.667132377624511719e-01 -1.096933335065841675e-01 7.185430079698562622e-02 -1.656397581100463867e-01 8.413087576627731323e-02
-2.368250638246536255e-01 -2.260878086090087891e-01 -2.773914337158203125e-01 -1.696241945028305054e-01 -2.274305075407028198e-01 -3.126219213008880615e-01 6.786385178565979004e-02 -1.904573589563369751e-01 1.416002511978149414e-01 -2.894827537238597870e-02 -2.463581711053848267e-01 -4.571266472339630127e-03 -2.533446848392486572e-01 1.100409030914306641e-01 1.957751512527465820e-01 -1.067066863179206848e-01 1.878673881292343140e-01 -1.029456779360771179e-01 9.008229523897171021e-02 -1.813982576131820679e-01 1.672282367944717407e-01 -1.214934818563051522e-04 -1.665072441101074219e-01 -4.621976017951965332e-01 -8.679831027984619141e-02 8.768305182456970215e-02 -1.067978981882333755e-02 -3.522695600986480713e-02 -1.080256178975105286e-01 5.548007413744926453e-02 3.817433118820190430e-02 1.112246233969926834e-02
-2.260043472051620483e-01 1.757119446992874146e-01 8.308535814285278320e-02 -1.638620346784591675e-01 -1.288804858922958374e-01 -1.122654229402542114e-02 3.847241774201393127e-02 -4.986621811985969543e-02 -1.418560743331909180e-01 -3.366463184356689453e-01 -4.822963178157806396e-01 2.086010389029979706e-02 1.950614154338836670e-02 1.143389642238616943e-01 3.562380075454711914e-01 1.556003242731094360e-01 1.242283917963504791e-02 -6.438072025775909424e-02 -1.827862262725830078e-01 -1.748768240213394165e-01 2.649250924587249756e-01 -2.373802810907363892e-01 1.195098757743835449e-01 -2.167133614420890808e-02 -7.747132331132888794e-02 2.213613390922546387e-01 1.575454622507095337e-01 7.373731583356857300e-02 -2.612947858870029449e-02 7.145730406045913696e-02 1.553509235382080078e-01 8.808325231075286865e-02
7.906863093376159668e-02 -9.306670725345611572e-02 -1.443278789520263672e-01 -7.325240969657897949e-02 -1.729689985513687134e-01 -2.176618129014968872e-01 9.001508355140686035e-02 -1.552655249834060669e-01 -1.287733763456344604e-01 4.632444679737091064e-02 -1.853381693363189697e-01 1.383580714464187622e-01 -2.458803355693817139e-01 4.991734027862548828e-01 -2.567224502563476562e-01 1.767415702342987061e-01 -1.541934013366699219e-01 -7.537254691123962402e-02 1.526041030883789062e-01 6.679241359233856201e-02 -4.169106855988502502e-02 -2.188561717048287392e-03 -1.183506846427917480e-01 -1.671563368290662766e-03 -2.385554164648056030e-01 1.176430359482765198e-01 2.032841444015502930e-01 2.667869031429290771e-01 -1.340468414127826691e-02 -1.222392991185188293e-01 2.759237885475158691e-01 1.514120995998382568e-01
-4.388638213276863098e-02 1.280276179313659668e-01 -4.779581725597381592e-02 -1.296696513891220093e-01 -4.592467546463012695e-01 -2.460959404706954956e-01 -2.527179718017578125e-01 -1.880432218313217163e-01 -4.771566763520240784e-02 -2.838913798332214355e-01 -4.964300990104675293e-01 8.674809336662292480e-02 -7.349681574851274490e-03 -6.016471423208713531e-03 3.062063753604888916e-01 2.981657162308692932e-02 -7.333327829837799072e-02 -8.388213068246841431e-02 5.219545215368270874e-02 -7.935316860675811768e-02 1.072318628430366516e-01 -1.498436089605093002e-03 1.388085782527923584e-01 -9.117614477872848511e-02 -4.566895961761474609e-02 -3.332889825105667114e-02 9.643810242414474487e-02 1.521378941833972931e-02 9.079957008361816406e-02 1.738719344139099121e-01 1.892085969448089600e-01 1.130696684122085571e-01
-1.167654525488615036e-02 -1.368359476327896118e-01 5.982115864753723145e-02 -3.560952246189117432e-01 -1.557033061981201172e-01 1.097042486071586609e-02 9.923933446407318115e-02 5.551363527774810791e-02 1.103623863309621811e-02 -1.645516157150268555e-01 -3.050189018249511719e-01 1.136834323406219482e-01 -1.098790764808654785e-02 1.320340335369110107e-01 2.058267220854759216e-02 1.781221479177474976e-01 3.168101906776428223e-01 -3.124419152736663818e-01 1.388474106788635254e-01 1.995233353227376938e-03 1.794330179691314697e-01 -1.070777624845504761e-01 2.313551604747772217e-01 -2.633731067180633545e-01 -2.728323042392730713e-01 1.122415363788604736e-01 3.326067700982093811e-02 6.375689059495925903e-02 -6.536681205034255981e-02 2.837309539318084717e-01 -2.177642285823822021e-01 1.495685577392578125e-01
-1.271287202835083008e-01 -2.503241002559661865e-01 2.177387773990631104e-01 1.641063392162322998e-01 -3.851509653031826019e-03 -7.375578582286834717e-02 -1.868678815662860870e-02 -2.354048490524291992e-01 4.643048718571662903e-02 -2.383123040199279785e-01 -1.324416995048522949e-01 6.401690840721130371e-02 3.129030019044876099e-02 2.158280909061431885e-01 2.767435461282730103e-02 1.074783205986022949e-01 6.655679643154144287e-02 -1.006471589207649231e-01 -5.346577987074851990e-02 -2.243024259805679321e-01 3.631952106952667236e-01 -2.156517207622528076e-01 2.598816454410552979e-01 -3.424674272537231445e-01 9.402832388877868652e-02 1.320978105068206787e-01 2.545215189456939697e-01 1.853306591510772705e-01 1.646894812583923340e-01 -6.870108097791671753e-02 5.073646083474159241e-02 -2.331197112798690796e-01
3.363415226340293884e-02 1.278395205736160278e-01 -2.177872806787490845e-01 -3.298798203468322754e-01 -2.615308761596679688e-01 -3.245859146118164062e-01 -3.146193027496337891e-01 -1.090208292007446289e-01 1.421912480145692825e-02 -2.468050271272659302e-01 -3.277841508388519287e-01 6.880972534418106079e-02 -5.681637674570083618e-02 2.051897794008255005e-01 9.327464550733566284e-02 6.657639890909194946e-02 -1.572834849357604980e-01 1.999199539422988892e-01 1.393931359052658081e-01 -3.093190491199493408e-02 2.509285211563110352e-01 3.934563696384429932e-02 7.893504574894905090e-03 1.353662740439176559e-02 1.386474967002868652e-01 -1.364896912127733231e-02 -1.559067368507385254e-01 -1.489606052637100220e-01 1.002892665565013885e-02 3.263135254383087158e-02 1.901524066925048828e-01 2.383524924516677856e-01
-4.887358844280242920e-02 -1.155220717191696167e-01 3.017861545085906982e-01 1.846530735492706299e-01 1.354506891220808029e-02 -1.729572713375091553e-01 6.675201654434204102e-02 -1.575672030448913574e-01 -1.447590738534927368e-01 -3.328081071376800537e-01 -3.065657317638397217e-01 5.651406943798065186e-02 1.404263824224472046e-01 2.805401682853698730e-01 -1.784138530492782593e-01 7.230555266141891479e-02 9.121695160865783691e-02 2.530416548252105713e-01 2.545640170574188232e-01 -2.174645662307739258e-01 -5.068943277001380920e-02 -3.858591914176940918e-01 -3.634320944547653198e-02 -9.536699205636978149e-02 -1.382584869861602783e-01 -6.603752262890338898e-03 1.465330868959426880e-01 2.015862613916397095e-02 -1.116545498371124268e-02 -4.412724822759628296e-02 -3.344224765896797180e-03 2.142462283372879028e-01
1.833379864692687988e-01 -1.072421073913574219e-01 -3.764928877353668213e-02 -7.679452002048492432e-02 -3.355751335620880127e-01 -8.380293846130371094e-02 5.550400167703628540e-02 -9.457232058048248291e-02 -2.094395905733108521e-01 -7.394052296876907349e-02 -2.570537030696868896e-01 1.290987581014633179e-01 -2.340889722108840942e-02 5.786341056227684021e-02 -1.871498227119445801e-01 2.760169208049774170e-01 1.634820848703384399e-01 -6.625973433256149292e-02 1.268656551837921143e-01 -2.177738770842552185e-02 7.158605754375457764e-02 -2.865000665187835693e-01 1.396692544221878052e-01 -4.052983820438385010e-01 -1.963327229022979736e-01 -1.631454527378082275e-01 1.141375452280044556e-01 2.927094995975494385e-01 5.746858194470405579e-02 2.214680463075637817e-01 1.539032459259033203e-01 -1.007897555828094482e-01
1.888273954391479492e-01 -6.560121476650238037e-02 -1.772964447736740112e-01 -1.968424618244171143e-01 -1.819512099027633667e-01 -3.997255563735961914e-01 -1.842816770076751709e-01 8.837392181158065796e-02 -5.284976959228515625e-02 -2.698363661766052246e-01 -1.647156327962875366e-01 2.318397611379623413e-01 -2.193161696195602417e-01 1.123989224433898926e-01 -2.507492303848266602e-01 1.251699179410934448e-01 1.779104322195053101e-01 1.531611233949661255e-01 5.457912757992744446e-02 -7.148710079491138458e-03 -1.245165988802909851e-01 -1.999622732400894165e-01 1.139339581131935120e-01 -2.987118661403656006e-01 -1.613313704729080200e-01 -2.872178889811038971e-02 1.082130894064903259e-01 1.294371932744979858e-01 5.997625738382339478e-02 -1.849896907806396484e-01 2.073647826910018921e-01 -8.641198277473449707e-02
-7.465036958456039429e-02 -2.257477939128875732e-01 1.757930368185043335e-01 -4.729931056499481201e-02 -2.721143662929534912e-01 -2.957204543054103851e-02 2.163080424070358276e-01 2.100691199302673340e-02 1.492247581481933594e-01 -3.718844652175903320e-01 -2.789399027824401855e-01 -1.481534074991941452e-02 1.309035718441009521e-01 3.652444779872894287e-01 9.843866340816020966e-03 2.744814008474349976e-02 5.336426198482513428e-02 3.017340786755084991e-02 8.436275273561477661e-02 1.453837845474481583e-02 2.870411574840545654e-01 2.309613376855850220e-01 -1.503267586231231689e-01 -1.859338581562042236e-01 -2.156080007553100586e-01 -1.159052029252052307e-01 6.361835449934005737e-02 2.552867531776428223e-01 7.940334081649780273e-02 1.403340995311737061e-01 -1.766882538795471191e-01 -8.855836838483810425e-02
2.070199698209762573e-01 -3.696415200829505920e-02 -2.355391234159469604e-01 -2.010668069124221802e-01 -4.611927550286054611e-03 -6.905130296945571899e-02 -2.914022281765937805e-02 3.318037837743759155e-02 3.978602960705757141e-02 -1.938584893941879272e-01 -3.184237480163574219e-01 2.553437352180480957e-01 -1.004404798150062561e-01 1.611623317003250122e-01 7.773987203836441040e-02 -2.522571682929992676e-01 -1.749487370252609253e-01 2.379647940397262573e-01 2.498345077037811279e-01 -1.747903823852539062e-01 -7.055879384279251099e-02 -8.535110205411911011e-02 -2.815530821681022644e-02 -2.983582019805908203e-01 -1.999230384826660156e-01 -8.670364320278167725e-02 4.230799674987792969e-01 1.277739107608795166e-01 -5.086467042565345764e-02 -7.702970504760742188e-02 -2.392958849668502808e-02 -8.633374422788619995e-02
-1.235767379403114319e-01 4.781737178564071655e-02 1.451084669679403305e-02 -1.500569283962249756e-01 3.642677888274192810e-02 -3.606095016002655029e-01 -9.435739368200302124e-02 -1.849082857370376587e-01 -8.344621211290359497e-02 -5.993239954113960266e-02 -2.106096297502517700e-01 -1.490420252084732056e-01 -2.279504239559173584e-01 2.851146459579467773e-01 -2.275137007236480713e-01 1.152201369404792786e-01 1.464292109012603760e-01 2.695998847484588623e-01 -1.160824894905090332e-01 -2.244108915328979492e-01 2.394314408302307129e-01 -3.737567067146301270e-01 -5.948742479085922241e-02 -2.557781338691711426e-01 -1.750192791223526001e-01 1.541637349873781204e-02 -6.136015988886356354e-03 1.343866437673568726e-01 -8.291234076023101807e-02 4.905281215906143188e-02 -1.486768871545791626e-01 -7.445237040519714355e-02
8.215452730655670166e-02 2.506391704082489014e-01 -2.721023559570312500e-02 -2.357592731714248657e-01 -1.496837288141250610e-01 -3.905779719352722168e-01 -1.162162795662879944e-01 -2.398400157690048218e-01 -3.015328012406826019e-02 -2.055344581604003906e-01 -4.395481944084167480e-01 8.374754339456558228e-02 -1.058448106050491333e-01 2.032328099012374878e-01 2.317503690719604492e-01 -5.976941436529159546e-02 2.631895057857036591e-02 1.633061617612838745e-01 1.035939902067184448e-01 -1.030091494321823120e-01 1.696731150150299072e-01 -1.292887479066848755e-01 -1.952278763055801392e-01 9.902420639991760254e-02 1.192465499043464661e-01 -7.675103843212127686e-02 -8.030479401350021362e-02 -1.393478810787200928e-01 -1.276866942644119263e-01 1.840889304876327515e-01 1.684591472148895264e-01 -9.103831648826599121e-02
-5.437493696808815002e-02 1.420947015285491943e-01 2.940516918897628784e-02 -2.292221337556838989e-01 -2.513264119625091553e-01 -9.023947268724441528e-02 2.264374494552612305e-02 1.621998287737369537e-02 1.291296035051345825e-01 -3.376197218894958496e-01 -1.912298202514648438e-01 -4.505272954702377319e-02 -6.125406175851821899e-02 1.543057858943939209e-01 -2.698299475014209747e-03 -8.772765845060348511e-02 2.423101067543029785e-01 -2.424055784940719604e-01 7.530368119478225708e-02 8.599293231964111328e-02 1.733649969100952148e-01 -6.777884811162948608e-02 2.398153245449066162e-01 -1.581518054008483887e-01 -1.995123475790023804e-01 -1.280534863471984863e-01 2.400511205196380615e-01 1.574586778879165649e-01 -1.674529761075973511e-01 2.211309522390365601e-01 -2.863641679286956787e-01 3.186813592910766602e-01
-1.898584328591823578e-02 -9.202707558870315552e-02 3.185858950018882751e-02 -1.992237120866775513e-01 -1.149545907974243164e-01 -1.887217164039611816e-01 3.702767938375473022e-02 -1.109931394457817078e-01 4.231853783130645752e-02 -2.071983665227890015e-01 -2.484222650527954102e-01 1.407122015953063965e-01 -2.306245639920234680e-02 3.871739804744720459e-01 -1.682853847742080688e-01 -1.282013803720474243e-01 4.496159255504608154e-01 -9.869135916233062744e-02 -2.088174670934677124e-01 -1.114633008837699890e-01 1.316566020250320435e-01 -1.179576199501752853e-02 -6.039949506521224976e-02 -3.173286020755767822e-01 7.244959473609924316e-02 1.291007101535797119e-01 3.099161386489868164e-01 -3.301256150007247925e-02 2.967010438442230225e-02 7.698445022106170654e-02 1.648040264844894409e-01 -1.541281789541244507e-01
-1.311888452619314194e-02 4.564969241619110107e-02 6.126758828759193420e-02 -1.245808973908424377e-01 2.462054044008255005e-02 -9.113308042287826538e-02 1.973102092742919922e-01 -5.998552218079566956e-02 -2.648123204708099365e-01 -1.489034891128540039e-01 -3.100335299968719482e-01 2.723206765949726105e-02 -8.700832724571228027e-02 3.275941908359527588e-01 -1.512177288532257080e-01 2.383964061737060547e-01 3.899569809436798096e-01 7.566248625516891479e-02 7.253082469105720520e-03 -5.158218368887901306e-02 2.738413512706756592e-01 -2.425846010446548462e-01 1.314106490463018417e-02 -2.022561579942703247e-01 3.054669797420501709e-01 1.252716630697250366e-01 7.079654932022094727e-02 -1.583736203610897064e-02 -8.422758430242538452e-02 -2.260366380214691162e-01 1.853393018245697021e-01 -3.249806910753250122e-02
5.067903548479080200e-03 3.820159286260604858e-02 -2.149081788957118988e-02 2.362083941698074341e-01 -2.733692228794097900e-01 -2.617491781711578369e-01 -7.719962298870086670e-02 -3.750631958246231079e-02 -3.183254301548004150e-01 -2.570589538663625717e-03 -2.887145578861236572e-01 1.480346322059631348e-01 2.091270238161087036e-01 3.834795355796813965e-01 -1.599203199148178101e-01 8.286531269550323486e-02 1.028260067105293274e-01 -1.208934411406517029e-01 -3.556852415204048157e-02 -9.696665406227111816e-02 3.071869537234306335e-02 -1.306353658437728882e-01 2.270414121448993683e-02 -3.074057102203369141e-01 2.869938872754573822e-02 1.341613233089447021e-01 -1.334667354822158813e-01 2.657167613506317139e-01 -2.746706008911132812e-01 -1.554706543684005737e-01 -1.604066789150238037e-02 -7.626003026962280273e-02
-1.824113875627517700e-01 -1.672845631837844849e-01 -1.735983043909072876e-01 1.510988175868988037e-01 -2.209053486585617065e-01 -7.184929400682449341e-02 9.483230859041213989e-02 -1.524286903440952301e-02 -1.535940915346145630e-01 -4.890004694461822510e-01 -1.904098689556121826e-01 -4.719279333949089050e-02 -2.634873688220977783e-01 6.914633512496948242e-02 2.248436212539672852e-01 2.684173174202442169e-02 2.339563369750976562e-01 1.072214767336845398e-01 1.333071738481521606e-01 -3.341829776763916016e-02 1.606161445379257202e-01 -7.887666672468185425e-02 -8.828220516443252563e-02 -2.751758098602294922e-01 -3.183085322380065918e-01 4.992429167032241821e-02 -1.520338058471679688e-01 -3.285707160830497742e-02 -1.521492004394531250e-01 -1.412274390459060669e-01 4.605759680271148682e-02 -1.484372466802597046e-01
1.003198921680450439e-01 3.340094983577728271e-01 -1.862872242927551270e-01 3.260987624526023865e-02 6.643153727054595947e-02 -1.520520895719528198e-01 1.398701071739196777e-01 1.130444258451461792e-01 1.082186773419380188e-01 -2.560878396034240723e-01 -3.311561048030853271e-01 1.480466276407241821e-01 -2.476332187652587891e-01 3.978089690208435059e-01 5.168787017464637756e-02 7.818277925252914429e-02 -4.890932515263557434e-02 1.066393479704856873e-01 -9.088231623172760010e-02 -2.192458212375640869e-01 2.140060365200042725e-01 -1.250607073307037354e-01 2.202680855989456177e-01 -6.969269365072250366e-02 1.635864377021789551e-01 -3.235946223139762878e-02 1.276790499687194824e-01 -5.203414335846900940e-02 -2.544450163841247559e-01 -1.313060894608497620e-02 2.201977670192718506e-01 1.932871527969837189e-02
-1.629327535629272461e-01 -2.526392936706542969e-01 -1.088824644684791565e-01 1.898341476917266846e-01 -3.647238016128540039e-02 -2.818551659584045410e-01 -3.313626646995544434e-01 -1.638548523187637329e-01 -4.997511208057403564e-02 -5.372412130236625671e-02 -1.762010604143142700e-01 2.909440994262695312e-01 2.429149299860000610e-01 1.842454075813293457e-01 -1.090661734342575073e-01 3.219923377037048340e-02 -7.172162644565105438e-03 -1.207434535026550293e-01 9.360196441411972046e-02 7.281108293682336807e-03 2.459212988615036011e-01 -7.042384147644042969e-02 7.559506595134735107e-02 -4.173027276992797852e-01 2.229979448020458221e-02 2.352246195077896118e-01 2.826398797333240509e-02 1.696099042892456055e-01 4.596629738807678223e-02 -2.122605443000793457e-01 1.027015149593353271e-01 -7.415890693664550781e-02
-1.774978786706924438e-01 5.966272205114364624e-02 -7.826793938875198364e-02 -1.219109296798706055e-01 -9.205923974514007568e-02 -5.164332687854766846e-02 5.876106396317481995e-02 3.272699564695358276e-02 -2.281540445983409882e-02 -3.349813520908355713e-01 -1.987412869930267334e-01 4.074248671531677246e-01 1.001588627696037292e-02 2.383035868406295776e-01 -2.919821739196777344e-01 -1.385018974542617798e-01 -4.415050521492958069e-02 4.857917502522468567e-02 -1.221227124333381653e-01 -1.383751332759857178e-01 3.029998540878295898e-01 -2.562007606029510498e-01 -1.256244182586669922e-01 1.383873522281646729e-01 1.265879273414611816e-01 1.508234590291976929e-01 1.696922183036804199e-01 1.834029257297515869e-01 -2.058967500925064087e-01 -1.563487201929092407e-01 -2.002722173929214478e-01 9.912959486246109009e-02
5.754641070961952209e-02 -1.254975348711013794e-01 -7.729779928922653198e-02 -2.054437436163425446e-02 -1.312442719936370850e-01 -8.261279016733169556e-02 -2.210167609155178070e-02 -1.013860851526260376e-01 -2.649786472320556641e-01 9.909159690141677856e-02 -3.742295801639556885e-01 -1.048831567168235779e-01 2.174896001815795898e-01 3.055340945720672607e-01 2.523592440411448479e-03 2.950414717197418213e-01 -1.368111521005630493e-01 -1.985101848840713501e-01 2.661202847957611084e-01 -6.400978565216064453e-02 3.294218778610229492e-01 -3.192019164562225342e-01 -1.589057445526123047e-01 -1.122840940952301025e-01 4.438824206590652466e-02 -5.144732818007469177e-02 -3.215936198830604553e-02 1.245424896478652954e-01 5.819179490208625793e-02 -2.661615610122680664e-01 -6.422885507345199585e-02 1.051230449229478836e-02
4.166861996054649353e-02 -1.198825761675834656e-01 3.246750216931104660e-03 1.074170097708702087e-01 -1.566916704177856445e-01 -1.941840201616287231e-01 -8.259530365467071533e-02 -4.585298299789428711e-01 2.787211537361145020e-01 -4.628906846046447754e-01 -4.599820971488952637e-01 -1.019681841135025024e-01 6.301799416542053223e-02 5.754978954792022705e-02 -1.912731975317001343e-01 6.016873940825462341e-02 -1.174636483192443848e-01 -5.865116789937019348e-02 1.874494552612304688e-01 1.364308595657348633e-01 -4.011873900890350342e-02 -1.294102519750595093e-01 -4.174189642071723938e-03 -7.041006535291671753e-02 1.694922335445880890e-02 -1.521626710891723633e-01 -4.824056103825569153e-02 8.098541945219039917e-02 -3.078074194490909576e-02 2.157840877771377563e-02 9.867806918919086456e-03 5.857912451028823853e-02
-1.216678619384765625e-01 -3.385887145996093750e-01 9.190360456705093384e-02 -8.984831720590591431e-02 -2.624815404415130615e-01 -1.461874842643737793e-01 -2.650138735771179199e-02 -1.188683584332466125e-01 6.454505026340484619e-02 -2.273771315813064575e-01 -3.520057797431945801e-01 4.058825597167015076e-02 7.122845202684402466e-02 2.771613299846649170e-01 1.290182024240493774e-01 8.733905851840972900e-02 -1.632259935140609741e-01 -1.849911175668239594e-02 1.554942578077316284e-01 6.346526090055704117e-03 1.269065141677856445e-01 1.331021189689636230e-01 -1.871468722820281982e-01 -1.023063287138938904e-01 -1.919789910316467285e-01 -1.464152932167053223e-01 4.856767877936363220e-02 3.409326672554016113e-01 1.733306795358657837e-01 6.343506276607513428e-02 -3.332574665546417236e-01 9.390277415513992310e-02
1.347689628601074219e-01 6.186134368181228638e-02 -1.168153360486030579e-01 -1.546291112899780273e-01 -1.145372316241264343e-01 -2.782820761203765869e-01 -1.730386316776275635e-01 -1.707252860069274902e-01 1.234934665262699127e-02 1.528081484138965607e-02 -3.881496191024780273e-01 2.024203836917877197e-01 -4.057488217949867249e-02 4.857726991176605225e-01 4.552356153726577759e-02 2.207846194505691528e-01 -3.114219382405281067e-02 7.167785614728927612e-02 -6.541505455970764160e-02 -3.751067270059138536e-04 -8.959217369556427002e-02 -6.677678320556879044e-03 -3.361842781305313110e-02 2.698520012199878693e-02 -3.000796735286712646e-01 -2.162137627601623535e-01 4.688705131411552429e-02 1.275768429040908813e-01 2.441332936286926270e-01 -1.489323824644088745e-01 -2.301661223173141479e-01 -1.828517270041629672e-04
-1.702863425016403198e-01 -1.237726658582687378e-01 1.193460896611213684e-01 -1.641330122947692871e-02 -4.331839978694915771e-01 -3.344328105449676514e-01 -4.778793454170227051e-02 -2.071412280201911926e-02 3.865971788763999939e-02 -5.487234890460968018e-02 -2.564463019371032715e-01 -3.039358556270599365e-02 -2.570009827613830566e-01 1.895855665206909180e-01 1.244117915630340576e-01 3.250589594244956970e-02 9.074017405509948730e-02 -8.502451330423355103e-02 9.358807653188705444e-02 -1.874722987413406372e-01 9.534424170851707458e-03 2.487915903329849243e-01 -1.750877648591995239e-01 -4.158301651477813721e-01 -1.482785493135452271e-01 -6.718273460865020752e-02 -3.065666928887367249e-02 7.599380612373352051e-02 -1.622255295515060425e-01 -1.031546965241432190e-01 2.266113162040710449e-01 -5.282532051205635071e-02
3.437847495079040527e-01 -1.242470890283584595e-01 2.642535232007503510e-02 -1.087735313922166824e-02 -2.339134514331817627e-01 -1.220255345106124878e-01 -1.355529949069023132e-02 -6.776441633701324463e-02 1.755995750427246094e-01 -2.841814458370208740e-01 -1.312032788991928101e-01 -3.778514638543128967e-02 -1.803762018680572510e-01 2.237834930419921875e-01 -1.003953590989112854e-01 1.100710406899452209e-01 3.206459283828735352e-01 -1.847057640552520752e-01 -2.460802160203456879e-02 1.186130917631089687e-03 1.251890957355499268e-01 -1.650069095194339752e-02 -1.056694909930229187e-01 -3.812818527221679688e-01 8.079308271408081055e-02 2.858653366565704346e-01 1.094463914632797241e-01 5.767181888222694397e-02 1.058193966746330261e-01 1.057771593332290649e-01 -1.516772359609603882e-01 3.117108941078186035e-01
2.021721154451370239e-01 1.910643093287944794e-02 1.288730055093765259e-01 1.689700633287429810e-01 -2.351107001304626465e-01 -1.937978416681289673e-01 -7.783654332160949707e-02 2.492980509996414185e-01 -1.139584109187126160e-01 -2.414315491914749146e-01 -1.374304592609405518e-01 2.984758913516998291e-01 -1.317798495292663574e-01 1.514015048742294312e-01 -2.038273215293884277e-01 4.910302907228469849e-02 -1.816420629620552063e-02 -2.582938969135284424e-01 1.794501692056655884e-01 -4.241802915930747986e-02 1.763550639152526855e-01 -9.529942274093627930e-02 5.604623258113861084e-02 -3.383658528327941895e-01 3.383049741387367249e-02 3.819623589515686035e-01 -2.109949588775634766e-01 6.828682869672775269e-02 -2.901125140488147736e-02 -1.726507097482681274e-01 5.580199509859085083e-02 1.467706169933080673e-02
5.054583400487899780e-02 1.139158383011817932e-02 2.021147869527339935e-02 8.414268493652343750e-02 -2.449845969676971436e-01 -1.474469900131225586e-01 -4.129438474774360657e-02 -4.128784835338592529e-01 3.389924466609954834e-01 -3.445766866207122803e-01 -2.841289639472961426e-01 1.257989555597305298e-02 2.085813730955123901e-01 1.449443995952606201e-01 -1.692548692226409912e-01 4.878381639719009399e-02 -1.029589250683784485e-01 8.854920417070388794e-02 1.243523582816123962e-01 6.343621760606765747e-02 1.427205055952072144e-01 1.833347789943218231e-02 3.444327786564826965e-02 -2.437097281217575073e-01 -3.427659347653388977e-02 -1.284945756196975708e-01 7.024818658828735352e-02 3.566814661026000977e-01 -1.213778555393218994e-01 9.533781558275222778e-02 1.212460249662399292e-01 -1.350422352552413940e-01
-4.359472543001174927e-02 -2.571018040180206299e-01 -3.013921901583671570e-03 2.582195401191711426e-01 9.397306293249130249e-02 -6.776907294988632202e-02 -7.645329460501670837e-03 -2.737638056278228760e-01 -3.027360513806343079e-02 -2.110150009393692017e-01 -2.256778329610824585e-01 9.392347931861877441e-02 -1.185185387730598450e-01 2.069940268993377686e-01 -8.166034519672393799e-02 6.782756000757217407e-02 4.312228411436080933e-02 -3.050066828727722168e-01 -1.453454643487930298e-01 1.101956423372030258e-02 3.344232141971588135e-01 -5.284482985734939575e-02 1.701618134975433350e-01 -3.281878232955932617e-01 3.010677732527256012e-02 -6.192631553858518600e-03 2.200808823108673096e-01 3.421425819396972656e-01 2.631489001214504242e-02 -2.132747322320938110e-01 1.089801862835884094e-01 -1.076979413628578186e-01
1.886084862053394318e-02 -9.855285286903381348e-02 -2.788390815258026123e-01 -2.997204661369323730e-01 -2.939787507057189941e-01 5.879880115389823914e-02 -1.214600652456283569e-01 1.771807521581649780e-01 -2.631337046623229980e-01 -2.771931886672973633e-01 -1.777266860008239746e-01 2.628421783447265625e-01 -2.319282591342926025e-01 1.943244338035583496e-01 1.392706036567687988e-01 -1.055425629019737244e-01 2.461513131856918335e-02 -8.444061130285263062e-02 1.797586977481842041e-01 -2.336150854825973511e-01 1.777783483266830444e-01 -3.879070654511451721e-02 -1.990583539009094238e-01 -2.633776664733886719e-01 -1.956033557653427124e-01 -8.381173014640808105e-02 1.538917981088161469e-02 5.212604627013206482e-02 1.445379108190536499e-01 1.535218209028244019e-02 -8.452112972736358643e-02 6.517902016639709473e-02
3.246565908193588257e-02 8.903700113296508789e-02 -5.782521143555641174e-02 -7.338993996381759644e-02 -1.309477984905242920e-01 -3.458243310451507568e-01 2.564675211906433105e-01 -5.091810971498489380e-02 -9.051921218633651733e-02 -1.395418494939804077e-01 -5.243509411811828613e-01 -1.662067919969558716e-01 -2.562145292758941650e-01 3.299371004104614258e-01 1.738651096820831299e-01 2.715748846530914307e-01 -2.500461041927337646e-01 7.094392180442810059e-02 8.134499192237854004e-03 -4.999027028679847717e-02 -5.001246556639671326e-02 -6.431601196527481079e-02 8.781162649393081665e-02 5.612258985638618469e-02 -7.146442774683237076e-03 3.672691434621810913e-02 4.020552709698677063e-02 1.540710330009460449e-01 -1.207294240593910217e-01 -1.319102048873901367e-01 -1.202822178602218628e-01 -8.740899711847305298e-02
-9.913759678602218628e-02 2.437188923358917236e-01 -1.396320760250091553e-01 -3.057073354721069336e-01 -3.984503746032714844e-01 -2.599223554134368896e-01 -2.791562676429748535e-01 -2.459018975496292114e-01 -3.759080544114112854e-02 -1.146054714918136597e-01 -3.762918710708618164e-01 -2.739815972745418549e-02 1.368622179143130779e-03 2.188499271869659424e-01 2.127436697483062744e-01 -3.182630613446235657e-02 -2.322159707546234131e-03 -5.645776540040969849e-02 1.594306081533432007e-01 1.902060117572546005e-03 1.214840561151504517e-01 -1.935354769229888916e-01 1.245180964469909668e-01 8.177530765533447266e-02 2.703337371349334717e-02 8.961340039968490601e-02 5.702813714742660522e-02 4.888726770877838135e-02 -4.553534090518951416e-02 1.365387290716171265e-01 2.364377528429031372e-01 8.940471708774566650e-02
-1.058523431420326233e-01 4.182345233857631683e-03 -1.832439303398132324e-01 -9.703161567449569702e-02 -2.130162566900253296e-01 -3.469775915145874023e-01 4.858350753784179688e-02 -5.688694491982460022e-02 1.591632366180419922e-01 -8.656758069992065430e-02 -3.412401676177978516e-01 7.692381273955106735e-03 -1.215597912669181824e-01 2.245250046253204346e-01 1.185578405857086182e-01 -1.405682861804962158e-01 2.756446003913879395e-01 -4.915288835763931274e-02 6.724324775859713554e-04 -7.829418778419494629e-02 3.180319070816040039e-02 8.569554239511489868e-02 -2.515116333961486816e-01 -4.763921797275543213e-01 -1.189424172043800354e-01 4.728721454739570618e-03 -1.244418621063232422e-01 2.207831740379333496e-01 -2.258020266890525818e-02 1.621711552143096924e-01 1.921682804822921753e-01 -2.926061116158962250e-02
6.089954636991024017e-03 -2.235675416886806488e-02 -3.502402827143669128e-02 5.828958004713058472e-02 -4.078360497951507568e-01 -2.085660248994827271e-01 9.720395505428314209e-02 -5.992696061730384827e-02 -1.366007179021835327e-01 -2.737104892730712891e-01 1.963617838919162750e-02 -3.777688369154930115e-02 -2.241009287536144257e-02 5.438989996910095215e-01 -1.402578353881835938e-01 1.866068542003631592e-01 -5.492454394698143005e-02 -2.477484196424484253e-01 2.182630449533462524e-01 -3.433311730623245239e-02 -5.080704391002655029e-02 2.229754179716110229e-01 -3.049524966627359390e-03 2.134435437619686127e-02 -1.128374561667442322e-01 1.419575810432434082e-01 -1.585836149752140045e-02 2.093854695558547974e-01 2.269682884216308594e-01 -6.919891387224197388e-02 7.569678127765655518e-02 1.441082805395126343e-01
9.316588751971721649e-03 8.074533939361572266e-02 -7.883356511592864990e-02 -1.653975248336791992e-01 -5.133474469184875488e-01 -1.763437241315841675e-01 -3.138301074504852295e-01 -1.264035701751708984e-01 -3.196970373392105103e-02 1.041464041918516159e-02 -3.960475623607635498e-01 1.194315105676651001e-01 6.767062842845916748e-02 1.366222053766250610e-01 2.634062767028808594e-01 1.849089935421943665e-02 -1.962948888540267944e-01 -1.664203107357025146e-01 4.885613918304443359e-02 -1.322889178991317749e-01 2.575617730617523193e-01 -3.129907324910163879e-02 2.119874358177185059e-01 -1.140440925955772400e-01 3.650726005434989929e-02 6.478460878133773804e-02 6.283617764711380005e-02 3.346002846956253052e-02 7.198250293731689453e-02 7.101059705018997192e-02 9.442085772752761841e-02 2.107144594192504883e-01
-1.897829771041870117e-02 -4.931387677788734436e-02 -2.986770272254943848e-01 -1.246836930513381958e-01 -8.369345217943191528e-02 1.170724630355834961e-01 -8.782750368118286133e-02 -1.370568722486495972e-01 -1.515995264053344727e-01 -1.414570212364196777e-01 -2.581234574317932129e-01 1.627466231584548950e-01 -5.424905195832252502e-02 3.342075943946838379e-01 1.424050331115722656e-01 2.011883258819580078e-01 -2.834578603506088257e-02 1.051893383264541626e-01 3.639715313911437988e-01 2.911697328090667725e-02 1.345342695713043213e-01 -1.944081932306289673e-01 -3.252955675125122070e-01 -7.751022279262542725e-02 -2.708051502704620361e-01 2.000192739069461823e-02 1.098591014742851257e-01 1.576941907405853271e-01 -4.664753749966621399e-02 -1.679881066083908081e-01 2.367504686117172241e-01 1.539985090494155884e-01
-1.074748858809471130e-02 -1.642285287380218506e-01 -3.751293718814849854e-01 5.425341892987489700e-03 -2.254636734724044800e-01 -2.828023135662078857e-01 5.376455560326576233e-02 -9.799877554178237915e-02 -2.996733486652374268e-01 -2.541505098342895508e-01 -1.787409186363220215e-01 6.695237010717391968e-02 -3.881632983684539795e-01 7.117795944213867188e-02 1.727305203676223755e-01 9.945203550159931183e-03 -3.581327199935913086e-02 1.758729456923902035e-03 1.692803353071212769e-01 -1.466272473335266113e-01 1.344637721776962280e-01 -1.843764679506421089e-03 -1.364021301269531250e-01 -1.560255587100982666e-01 -2.443299591541290283e-01 -1.511728614568710327e-01 2.964669167995452881e-01 2.688306942582130432e-02 -1.066605746746063232e-01 -2.622564323246479034e-02 -5.315374583005905151e-02 1.175915300846099854e-01
-2.937099337577819824e-01 -2.243655472993850708e-01 1.032437458634376526e-01 1.836059987545013428e-02 -4.121474176645278931e-02 -3.706592023372650146e-01 -9.412731230258941650e-02 -1.889669001102447510e-01 1.855805143713951111e-02 -4.569238722324371338e-01 -9.964193403720855713e-02 1.613705903291702271e-01 -1.382476240396499634e-01 -4.772496968507766724e-02 1.435030698776245117e-01 1.244268380105495453e-02 3.409099876880645752e-01 5.107267946004867554e-02 5.055876821279525757e-02 1.899426430463790894e-02 2.105866968631744385e-01 -7.964630424976348877e-02 1.495615094900131226e-01 -3.534921407699584961e-01 7.877604663372039795e-02 1.612594723701477051e-01 1.395626217126846313e-01 1.615094952285289764e-02 -1.046110223978757858e-02 -2.896212972700595856e-02 8.131562918424606323e-02 4.734989628195762634e-02
-9.447979182004928589e-02 -1.271775215864181519e-01 -3.407618701457977295e-01 -1.534183025360107422e-01 -1.733395457267761230e-01 3.838463500142097473e-02 -1.023503839969635010e-01 5.021229758858680725e-02 -1.754242777824401855e-01 -3.368161320686340332e-01 -1.270365864038467407e-01 2.063431404531002045e-02 -1.304930299520492554e-01 2.041074335575103760e-01 1.026184931397438049e-01 3.422140702605247498e-02 6.116143986582756042e-02 1.042725890874862671e-01 2.995129227638244629e-01 -1.417597979307174683e-01 2.146215438842773438e-01 -1.303145438432693481e-01 -9.665232896804809570e-02 -4.041596949100494385e-01 -3.021125197410583496e-01 1.059328988194465637e-01 -5.835618078708648682e-02 -6.329283863306045532e-02 1.977655291557312012e-01 4.333493858575820923e-02 1.910402178764343262e-01 -1.096125617623329163e-01
3.766568377614021301e-02 8.180288970470428467e-02 -1.498344391584396362e-01 -1.307549769990146160e-03 1.776057928800582886e-01 -2.949579656124114990e-01 1.671743392944335938e-01 -1.066211238503456116e-01 -2.764150314033031464e-02 -1.766033470630645752e-01 -5.020679235458374023e-01 -1.049948781728744507e-01 2.376408781856298447e-03 7.037016004323959351e-02 4.945876821875572205e-02 8.771519362926483154e-02 1.516620069742202759e-01 7.878649979829788208e-03 4.437726363539695740e-02 -1.321394145488739014e-01 4.465562403202056885e-01 -1.973291337490081787e-01 3.904686495661735535e-02 -8.370164036750793457e-02 2.370323985815048218e-01 1.420284211635589600e-01 2.600369043648242950e-02 -1.698552072048187256e-02 -2.543049156665802002e-01 -2.064968645572662354e-01 1.631347090005874634e-01 -2.846015244722366333e-02
-3.084988296031951904e-01 -1.409803926944732666e-01 -1.602054685354232788e-01 -1.227183938026428223e-01 1.343943085521459579e-02 -1.824529916048049927e-01 -5.240816250443458557e-02 -1.060169264674186707e-01 -1.866744607686996460e-01 -1.269009411334991455e-01 -3.305710554122924805e-01 -5.058307200670242310e-02 -3.751751780509948730e-02 2.307672798633575439e-01 2.188046723604202271e-01 4.660497605800628662e-01 -1.102857291698455811e-01 -1.597126126289367676e-01 1.735421717166900635e-01 -1.552915871143341064e-01 5.031723529100418091e-02 -6.391588132828474045e-03 -5.151749402284622192e-02 8.025159128010272980e-03 -1.080619171261787415e-01 -1.802278161048889160e-01 2.183843404054641724e-01 -1.808930337429046631e-01 1.028317883610725403e-01 -2.882629632949829102e-02 5.596781894564628601e-02 2.791767418384552002e-01
6.579358130693435669e-02 -2.396044433116912842e-01 -2.670944333076477051e-01 2.140856981277465820e-01 -3.638102412223815918e-01 -1.586373895406723022e-01 -2.262752503156661987e-02 -1.789045333862304688e-01 -8.972676843404769897e-02 -2.280367016792297363e-01 -7.744054496288299561e-02 2.629371583461761475e-01 -3.615807592868804932e-01 4.653833340853452682e-03 1.316558420658111572e-01 7.964935153722763062e-02 -1.499522924423217773e-01 -1.296414285898208618e-01 1.829840391874313354e-01 -1.705811172723770142e-01 3.089313805103302002e-01 -6.380894780158996582e-02 5.600348860025405884e-02 -1.459637731313705444e-01 -1.071065962314605713e-01 -1.782328635454177856e-01 1.599222123622894287e-01 -3.138936683535575867e-02 1.004557125270366669e-02 -6.526667624711990356e-02 -1.972134970128536224e-02 2.026018649339675903e-01
-4.936198238283395767e-03 -1.893475949764251709e-01 -9.579189866781234741e-02 -9.937264770269393921e-02 -1.368672847747802734e-01 -2.736766636371612549e-01 2.612922787666320801e-01 -3.647871688008308411e-02 1.873091608285903931e-01 -5.515768378973007202e-02 -3.348015546798706055e-01 1.335683763027191162e-01 5.197876319289207458e-02 4.411854147911071777e-01 4.150066152215003967e-02 1.438543051481246948e-01 1.234493851661682129e-01 7.864119857549667358e-02 1.400117129087448120e-01 1.513978838920593262e-01 3.550113737583160400e-01 1.647921651601791382e-02 -1.593769788742065430e-01 -1.494006663560867310e-01 -1.637480594217777252e-02 -2.314857766032218933e-02 -5.713871866464614868e-02 2.173509895801544189e-01 -2.847914397716522217e-02 5.090188700705766678e-03 -1.387874186038970947e-01 -2.909118533134460449e-01
-6.491973251104354858e-02 -1.679413914680480957e-01 -2.181003242731094360e-01 -1.759705990552902222e-01 -2.692566812038421631e-01 5.641655996441841125e-02 -1.927821487188339233e-01 3.936342429369688034e-03 -1.203903332352638245e-01 -2.633193135261535645e-01 -2.337229549884796143e-01 3.983149677515029907e-02 -1.912575364112854004e-01 2.155843079090118408e-01 -1.208062469959259033e-01 -5.526504665613174438e-02 2.936058305203914642e-02 8.896329998970031738e-02 3.066458404064178467e-01 -7.948201149702072144e-02 1.098571792244911194e-01 -2.672154605388641357e-01 -2.150089740753173828e-01 -2.602246999740600586e-01 -3.352639377117156982e-01 8.805057406425476074e-02 1.143073141574859619e-01 -8.207476139068603516e-02 7.645548880100250244e-02 7.171677052974700928e-02 2.786588966846466064e-01 1.720980927348136902e-02
9.269397705793380737e-02 -4.384248703718185425e-02 -1.577199250459671021e-01 -1.890698671340942383e-01 -3.720416426658630371e-01 -2.183913141489028931e-01 -5.886056646704673767e-02 -2.176654487848281860e-01 1.407932192087173462e-01 -1.800512671470642090e-01 -8.735837787389755249e-02 -7.147551979869604111e-03 1.170187443494796753e-01 1.158718988299369812e-01 -8.409309387207031250e-02 -2.235423922538757324e-01 -1.242890506982803345e-01 -4.302061349153518677e-02 3.469210490584373474e-02 1.343297809362411499e-01 2.680940032005310059e-01 -1.547227799892425537e-01 -1.577430963516235352e-01 -3.113780021667480469e-01 5.463702231645584106e-02 -2.601928776130080223e-03 1.858173310756683350e-01 3.333356380462646484e-01 -1.194765046238899231e-01 1.624196469783782959e-01 -3.110763728618621826e-01 8.699768036603927612e-02
-1.282242778688669205e-02 7.751978188753128052e-02 -1.432374864816665649e-01 1.233802586793899536e-01 -1.661681234836578369e-01 -4.614328145980834961e-01 -1.432918161153793335e-01 5.397207289934158325e-02 -1.571805924177169800e-01 -9.562824666500091553e-02 -2.682975828647613525e-01 1.687853187322616577e-01 1.684741377830505371e-01 2.639913856983184814e-01 -2.473954856395721436e-01 1.453638374805450439e-01 8.416607230901718140e-02 -2.723033726215362549e-01 1.579698771238327026e-01 6.283438764512538910e-03 -1.738216541707515717e-02 -1.378450095653533936e-01 1.247889995574951172e-01 -2.998470366001129150e-01 1.666675657033920288e-01 1.064300611615180969e-01 -1.372866928577423096e-01 1.540897339582443237e-01 -1.855968534946441650e-01 -1.500693559646606445e-01 -5.291692540049552917e-02 -8.307477831840515137e-02
1.851555407047271729e-01 -2.406777627766132355e-02 -6.224523857235908508e-02 -1.218501999974250793e-01 4.243303090333938599e-03 -2.567978389561176300e-02 -1.184946000576019287e-01 -2.358094304800033569e-01 -6.381561607122421265e-02 -3.773897588253021240e-01 -3.500245213508605957e-01 2.803216874599456787e-01 9.287359565496444702e-02 2.136043608188629150e-01 -1.540006399154663086e-01 -1.093470826745033264e-01 2.485761940479278564e-01 9.458231925964355469e-02 1.439948678016662598e-01 -1.377351731061935425e-01 1.147344112396240234e-01 -1.961791515350341797e-01 8.435928821563720703e-02 3.079315721988677979e-01 5.998453870415687561e-02 -9.772052057087421417e-03 1.144361644983291626e-01 2.360084056854248047e-01 6.362184882164001465e-02 -2.169440239667892456e-01 -1.189908534288406372e-01 1.917891204357147217e-01
-9.253095090389251709e-02 -1.350409984588623047e-01 -1.007226258516311646e-01 5.870340764522552490e-02 9.290241450071334839e-02 -2.523712255060672760e-02 5.629736185073852539e-02 -4.168633520603179932e-01 3.031420707702636719e-01 -2.378834933042526245e-01 -3.296405673027038574e-01 1.607844680547714233e-01 1.169607713818550110e-01 4.188058078289031982e-01 -1.815835982561111450e-01 2.502741813659667969e-01 -1.411033868789672852e-01 6.917200982570648193e-02 1.594024598598480225e-01 -1.415821313858032227e-01 1.523778438568115234e-01 9.147488325834274292e-02 -1.487824171781539917e-01 -5.623731017112731934e-02 -6.558652501553297043e-03 2.352473884820938110e-02 -9.400249272584915161e-02 1.708731949329376221e-01 1.270832419395446777e-01 9.903246909379959106e-02 9.063145518302917480e-02 7.665046304464340210e-02
1.808547414839267731e-02 8.915833383798599243e-02 -7.695998251438140869e-02 1.732498258352279663e-01 -5.882745236158370972e-02 -3.499511182308197021e-01 7.552134990692138672e-02 -4.342636093497276306e-03 -5.801247805356979370e-02 -1.325231194496154785e-01 -4.973538219928741455e-01 3.928963094949722290e-03 -1.136619690805673599e-02 1.986646205186843872e-01 2.663198113441467285e-01 1.943802386522293091e-01 -1.120675429701805115e-01 5.784867703914642334e-02 2.263006269931793213e-01 9.638129733502864838e-03 2.398723810911178589e-01 -6.681613624095916748e-02 1.842944920063018799e-01 -9.788252413272857666e-02 1.033639162778854370e-01 -6.669038534164428711e-02 -6.295576691627502441e-02 2.390341609716415405e-01 -8.265040069818496704e-02 -1.104245483875274658e-01 -1.081476174294948578e-02 3.733533322811126709e-01
-9.128665924072265625e-02 1.057853996753692627e-01 -8.256591856479644775e-02 2.220445126295089722e-01 9.142750501632690430e-02 -2.846696376800537109e-01 2.917348220944404602e-02 -1.323711406439542770e-02 4.251058399677276611e-02 -1.693758182227611542e-02 -4.459439814090728760e-01 -5.048457533121109009e-02 -1.493605077266693115e-01 3.970862329006195068e-01 2.302318215370178223e-01 2.071705907583236694e-01 -2.191702835261821747e-02 6.331700086593627930e-02 2.452723979949951172e-01 1.274317037314176559e-02 2.291069477796554565e-01 -4.729316383600234985e-02 1.886706650257110596e-01 -5.989570170640945435e-02 6.270006299018859863e-02 3.390455842018127441e-01 -1.643952354788780212e-02 4.218740388751029968e-02 -1.581047289073467255e-02 -1.329346001148223877e-01 -1.104361712932586670e-01 2.115184962749481201e-01
1.117812190204858780e-02 9.742863476276397705e-02 -1.565082669258117676e-01 2.083737403154373169e-01 -1.087137833237648010e-01 -4.996733963489532471e-01 7.943101227283477783e-02 -3.084574826061725616e-02 -1.373398751020431519e-01 4.917094483971595764e-02 -3.043811023235321045e-01 1.498325169086456299e-01 8.108714595437049866e-03 2.066878825426101685e-01 -2.756030857563018799e-01 1.940887048840522766e-02 -3.018380329012870789e-02 -1.425339728593826294e-01 2.718783915042877197e-01 -7.919100672006607056e-02 1.656942218542098999e-01 -1.933412104845046997e-01 1.261581033468246460e-01 -2.630024552345275879e-01 -6.471601128578186035e-02 4.047876223921775818e-02 -9.050314128398895264e-02 8.457423001527786255e-02 -2.284213667735457420e-03 8.386547863483428955e-02 -2.583698928356170654e-01 -2.278522104024887085e-01
-6.865679472684860229e-02 6.466323882341384888e-02 -9.395635128021240234e-02 2.236909791827201843e-02 8.217851072549819946e-02 -1.296223551034927368e-01 1.419692039489746094e-01 7.668188773095607758e-03 2.567069046199321747e-02 -1.011712476611137390e-01 -6.785962581634521484e-01 -1.202725525945425034e-02 -3.164282068610191345e-02 2.507998943328857422e-01 2.335193008184432983e-01 1.905981004238128662e-01 5.366223677992820740e-02 -1.804264821112155914e-02 2.986381947994232178e-01 -5.982887372374534607e-02 2.277384549379348755e-01 -9.027061611413955688e-02 6.443273276090621948e-02 -6.714449822902679443e-02 2.229423671960830688e-01 2.937725512310862541e-03 -2.565463632345199585e-02 1.331368237733840942e-01 -2.588501386344432831e-02 -1.079846471548080444e-01 1.006487384438514709e-01 2.377290129661560059e-01
-1.737753450870513916e-01 -7.648046594113111496e-03 -9.425059705972671509e-02 -2.311245054006576538e-01 5.856886133551597595e-02 7.742317765951156616e-02 -4.843599349260330200e-02 -2.143269963562488556e-02 -2.139604277908802032e-02 -4.212143421173095703e-01 -3.790624737739562988e-01 -5.208288319408893585e-03 1.220369562506675720e-01 2.413669079542160034e-01 -2.830709144473075867e-02 2.929984629154205322e-01 -5.362036824226379395e-02 -7.680737972259521484e-02 2.767592668533325195e-01 -2.699026763439178467e-01 4.823495820164680481e-02 -2.992664873600006104e-01 -1.171567067503929138e-01 1.583200246095657349e-01 -6.284367293119430542e-03 -2.519907988607883453e-02 1.066116392612457275e-01 2.660919725894927979e-01 2.329890849068760872e-03 -8.281781524419784546e-02 4.191510751843452454e-02 1.829050630331039429e-01
-3.718431666493415833e-02 6.347694247961044312e-02 8.940821141004562378e-02 -2.297929674386978149e-01 5.740759521722793579e-02 -1.864887773990631104e-01 3.201262280344963074e-02 -2.720813155174255371e-01 9.462191909551620483e-02 4.357796628028154373e-03 -4.369520246982574463e-01 2.380135841667652130e-02 -1.316240988671779633e-02 4.314925968647003174e-01 -1.441171914339065552e-01 -9.692066162824630737e-02 2.663193345069885254e-01 1.197867393493652344e-01 -2.013948559761047363e-01 -1.811212599277496338e-01 -8.302349597215652466e-03 -1.382368355989456177e-01 1.016116738319396973e-01 -3.253568410873413086e-01 -1.224906090646982193e-02 7.937727123498916626e-02 2.273306399583816528e-01 1.463505327701568604e-01 -1.409656256437301636e-01 9.001872688531875610e-02 -1.462475024163722992e-02 4.401453956961631775e-02
9.177485853433609009e-02 2.305251806974411011e-01 -1.716022938489913940e-01 -2.879336178302764893e-01 -8.237750083208084106e-02 -2.295679152011871338e-01 -1.973524987697601318e-01 -1.459520608186721802e-01 -7.163625955581665039e-02 -2.448980063199996948e-01 -2.182287871837615967e-01 8.476920425891876221e-02 4.693575203418731689e-03 1.985146477818489075e-02 1.363027840852737427e-01 3.154552727937698364e-02 3.009729981422424316e-01 -7.619772106409072876e-02 3.323383033275604248e-01 -1.916904598474502563e-01 3.939599171280860901e-02 -3.924638032913208008e-01 -2.544414065778255463e-02 2.552144229412078857e-02 1.807615458965301514e-01 -5.858243629336357117e-02 -7.346834242343902588e-02 1.538931578397750854e-01 -1.222813725471496582e-01 -1.341596245765686035e-01 -2.264416664838790894e-01 1.286888420581817627e-01
1.300589293241500854e-01 2.145136147737503052e-01 -3.823529183864593506e-01 -3.576558083295822144e-02 2.428390085697174072e-02 -2.675127685070037842e-01 2.542416155338287354e-01 4.884370043873786926e-02 -1.875406131148338318e-02 -1.085520256310701370e-02 -5.019364356994628906e-01 2.549048662185668945e-01 -2.062930871034041047e-04 2.926504015922546387e-01 5.795979872345924377e-02 -3.334594145417213440e-02 -1.018403396010398865e-01 -9.688284993171691895e-02 -6.718526780605316162e-02 -2.148014754056930542e-01 2.393058389425277710e-01 -5.870765447616577148e-02 6.398645788431167603e-02 -1.140116527676582336e-01 -3.130694478750228882e-02 -3.780459612607955933e-02 1.254120171070098877e-01 1.078898645937442780e-02 -2.248788625001907349e-01 -2.053595520555973053e-02 1.287817656993865967e-01 -9.416890889406204224e-02
3.588953614234924316e-02 -1.256991922855377197e-01 -1.852422952651977539e-01 1.219515055418014526e-01 -1.314333528280258179e-01 -1.988741159439086914e-01 -2.104278653860092163e-02 -1.161847934126853943e-01 1.289380788803100586e-01 -2.702070772647857666e-01 -2.538696527481079102e-01 3.739051520824432373e-01 -1.760867387056350708e-01 -8.882672339677810669e-02 1.236509308218955994e-01 -9.547296166419982910e-02 7.688987255096435547e-02 -1.030362769961357117e-01 3.699235022068023682e-01 -4.993380978703498840e-02 1.306053996086120605e-01 -1.172009855508804321e-01 -1.434164047241210938e-01 -3.145589828491210938e-01 -2.892285883426666260e-01 -7.233318686485290527e-02 -1.147662550210952759e-01 -1.952631622552871704e-01 -1.884532272815704346e-01 -6.831576675176620483e-02 -1.370003074407577515e-01 2.131977118551731110e-02
-2.806937396526336670e-01 -1.376387476921081543e-01 -1.845009624958038330e-02 -6.261686235666275024e-02 -1.103589832782745361e-01 -5.080959200859069824e-02 -1.465267241001129150e-01 -3.164395093917846680e-01 2.501639425754547119e-01 -9.365517646074295044e-02 -3.545807600021362305e-01 -1.324561536312103271e-01 -1.644484549760818481e-01 3.578691780567169189e-01 9.378246963024139404e-03 2.724176645278930664e-01 -9.100233018398284912e-02 -1.341003924608230591e-02 1.649338155984878540e-01 -8.022940903902053833e-02 -3.235229477286338806e-02 -2.194926375523209572e-03 -1.411771476268768311e-01 -2.256472110748291016e-01 -2.888724207878112793e-01 -1.342299282550811768e-01 2.232956700026988983e-02 2.820369005203247070e-01 -9.633789956569671631e-02 -2.817972796037793159e-03 -6.560149788856506348e-02 -9.220115095376968384e-02
5.418609082698822021e-02 -4.040868580341339111e-02 -2.611131370067596436e-01 -1.414510756731033325e-01 3.610960906371474266e-03 -3.687476813793182373e-01 -4.303853213787078857e-02 -3.364934623241424561e-01 5.585600435733795166e-02 -3.284800797700881958e-02 -3.466792106628417969e-01 6.248452886939048767e-02 5.111905187368392944e-02 3.295668065547943115e-01 -1.643602252006530762e-01 -2.110143005847930908e-01 1.760176569223403931e-01 1.300009638071060181e-01 1.492322683334350586e-01 -3.099131882190704346e-01 4.871290922164916992e-02 1.202756538987159729e-01 -7.457099854946136475e-02 -9.132016450166702271e-02 7.696247845888137817e-02 6.219547614455223083e-02 -6.442926824092864990e-02 1.414577662944793701e-01 4.151370842009782791e-03 -1.573403775691986084e-01 -2.562612593173980713e-01 1.542137116193771362e-01
1.208663173019886017e-02 2.025339379906654358e-02 -1.412679702043533325e-01 1.016509812325239182e-02 -1.648871749639511108e-01 -3.432396948337554932e-01 -7.214058190584182739e-02 -1.010875850915908813e-01 1.350388377904891968e-01 -2.701472342014312744e-01 -2.659019529819488525e-01 -5.350982770323753357e-02 -2.702115774154663086e-01 1.915003657341003418e-01 -4.957185313105583191e-02 1.755340211093425751e-02 2.588944137096405029e-01 2.555274069309234619e-01 -9.344257414340972900e-02 -1.591704040765762329e-01 2.390214651823043823e-01 2.499871551990509033e-01 -1.364987343549728394e-01 -3.066007494926452637e-01 -1.618238091468811035e-01 -8.667241781949996948e-02 -2.132825404405593872e-01 9.582775831222534180e-02 4.330721870064735413e-02 -2.236216515302658081e-02 2.437580749392509460e-02 2.274552732706069946e-01
2.086268216371536255e-01 -1.404970139265060425e-01 4.763898253440856934e-02 -1.949079930782318115e-01 -2.464171350002288818e-01 1.518843919038772583e-01 1.315500289201736450e-01 -1.567997932434082031e-01 -1.363759394735097885e-02 -1.551447957754135132e-01 -5.028405413031578064e-02 -5.838797613978385925e-02 -8.672074973583221436e-02 3.366132974624633789e-01 -1.306555271148681641e-01 4.261168465018272400e-02 8.169919252395629883e-02 -6.606534123420715332e-02 9.948226064443588257e-02 -1.080145835876464844e-01 2.473676651716232300e-01 1.168337557464838028e-02 -1.515048742294311523e-01 -3.228642344474792480e-01 -4.079265892505645752e-01 6.798271089792251587e-02 3.761518001556396484e-01 1.605735570192337036e-01 4.936843737959861755e-02 -1.344549208879470825e-01 1.404432058334350586e-01 3.493954986333847046e-02
-1.566425897181034088e-02 -1.063011437654495239e-01 -7.044097781181335449e-02 -1.401192098855972290e-01 -2.220530658960342407e-01 -1.320275068283081055e-01 3.792018890380859375e-01 -4.088425338268280029e-01 3.219425678253173828e-02 -3.037367165088653564e-01 -2.297124713659286499e-01 1.600018888711929321e-01 5.491675809025764465e-02 1.442343592643737793e-01 -1.822157502174377441e-01 1.583839999511837959e-03 -7.757530361413955688e-02 1.808411441743373871e-02 3.927460685372352600e-02 -9.839811176061630249e-02 1.990546137094497681e-01 4.746194183826446533e-02 -2.672832906246185303e-01 -1.568775177001953125e-01 -2.569849416613578796e-02 -1.115845441818237305e-01 1.916161328554153442e-01 1.595617085695266724e-01 2.877028286457061768e-01 6.011639256030321121e-03 -1.610040515661239624e-01 1.340652108192443848e-01
3.468638360500335693e-01 -1.759487092494964600e-01 -6.209646351635456085e-03 -3.521643206477165222e-02 8.599644526839256287e-03 -1.349290013313293457e-01 1.985460286960005760e-03 -2.063623368740081787e-01 -1.313166227191686630e-02 -4.134371876716613770e-01 -9.237961471080780029e-02 -1.741232164204120636e-02 7.125911116600036621e-02 3.550600707530975342e-01 1.062758937478065491e-01 2.298395847901701927e-03 1.877652555704116821e-01 2.252875082194805145e-02 -4.960032179951667786e-02 8.217452466487884521e-02 3.315997123718261719e-01 1.028177142143249512e-01 9.102277457714080811e-02 -8.526309579610824585e-02 -2.719050645828247070e-01 -1.261672526597976685e-01 2.663413286209106445e-01 1.113827079534530640e-01 -2.572678923606872559e-01 -6.698214262723922729e-02 -9.647335112094879150e-02 1.730852574110031128e-01
-1.151160225272178650e-01 -9.024731069803237915e-02 1.086246035993099213e-02 -7.651170343160629272e-02 -2.018634974956512451e-01 -2.325789481401443481e-01 3.409650027751922607e-01 -2.153991609811782837e-01 -1.687259785830974579e-02 -2.271101027727127075e-01 -2.627075612545013428e-01 2.440277189016342163e-01 -1.823499202728271484e-01 1.665774732828140259e-01 2.330401539802551270e-01 2.458890974521636963e-01 -1.756550073623657227e-01 4.413583502173423767e-02 1.561366915702819824e-01 -1.513237599283456802e-02 -1.980017311871051788e-02 1.175464466214179993e-01 -3.105965629220008850e-02 -1.150989904999732971e-01 1.944320648908615112e-01 -2.574002556502819061e-02 1.950695514678955078e-01 2.944002747535705566e-01 -1.314853876829147339e-01 -9.080724418163299561e-02 -1.857649087905883789e-01 -2.233244627714157104e-01
-1.550209522247314453e-01 -3.424881398677825928e-01 1.287090927362442017e-01 -2.168105840682983398e-01 -1.785481423139572144e-01 -3.330468386411666870e-02 1.354722585529088974e-02 -6.858731061220169067e-02 3.581927344202995300e-02 -3.247930109500885010e-01 -2.637467682361602783e-01 -9.062381833791732788e-02 -1.576627194881439209e-01 4.241859912872314453e-01 1.860687434673309326e-01 4.092230275273323059e-02 -7.707978785037994385e-02 1.031096428632736206e-01 3.281294107437133789e-01 1.215311959385871887e-01 1.458882093429565430e-01 -1.452468615025281906e-02 -1.409548968076705933e-01 -2.386141568422317505e-01 4.726168513298034668e-02 -1.173544824123382568e-01 -1.063742116093635559e-02 1.306964904069900513e-01 -1.978809759020805359e-02 2.351799905300140381e-01 4.524438083171844482e-02 -5.766652897000312805e-02
-1.721305586397647858e-02 -3.536220788955688477e-01 -3.941105678677558899e-02 4.192888364195823669e-02 -5.334260314702987671e-02 -1.599008142948150635e-01 1.453317403793334961e-01 2.215169742703437805e-02 -5.324720963835716248e-02 -2.124979346990585327e-01 -4.504753053188323975e-01 -3.357706367969512939e-01 -2.993874549865722656e-01 7.578127086162567139e-02 -1.345922499895095825e-01 -1.246993057429790497e-02 -9.659353643655776978e-02 -6.910837441682815552e-02 -8.744722604751586914e-02 -1.548613421618938446e-02 3.651537597179412842e-01 -1.142010912299156189e-01 -2.186328731477260590e-02 -1.321883350610733032e-01 3.590932488441467285e-02 6.289064139127731323e-02 1.509142220020294189e-01 2.827857434749603271e-01 -1.377419978380203247e-01 -5.679256841540336609e-02 -4.341001156717538834e-03 -1.657791882753372192e-01
2.001478374004364014e-01 -8.481349050998687744e-02 1.911776363849639893e-01 3.621303439140319824e-01 -2.472455650568008423e-01 -2.654051780700683594e-01 6.624883413314819336e-02 -1.049434542655944824e-01 -6.459872424602508545e-02 -2.156887799501419067e-01 -4.258895516395568848e-01 6.699309684336185455e-03 1.064678952097892761e-01 1.318680942058563232e-01 -2.750746160745620728e-02 -7.702849805355072021e-02 6.838435679674148560e-02 -1.258309930562973022e-02 2.623066306114196777e-01 -1.901608705520629883e-01 -1.871818900108337402e-01 -1.804754734039306641e-01 -1.631828024983406067e-02 -1.922970414161682129e-01 -1.312315762042999268e-01 -1.128680780529975891e-01 3.582366555929183960e-02 -9.719077497720718384e-02 -2.232525050640106201e-01 -2.775242552161216736e-02 1.058005467057228088e-01 2.310891002416610718e-01
-1.355430781841278076e-01 3.107940256595611572e-01 -3.340627253055572510e-01 1.493266075849533081e-01 -3.213439583778381348e-01 -6.887119263410568237e-02 6.483363360166549683e-02 -3.500523418188095093e-02 -8.877703547477722168e-02 -1.745828986167907715e-01 -5.564543008804321289e-01 7.101368904113769531e-02 -2.050903141498565674e-01 -2.868518605828285217e-02 1.802240312099456787e-02 2.848637476563453674e-02 -4.309616982936859131e-02 1.755975335836410522e-01 -1.358561404049396515e-02 -8.019185066223144531e-02 9.898583590984344482e-02 -3.204461187124252319e-02 -1.562524400651454926e-02 -6.374252494424581528e-03 1.606225594878196716e-02 6.549798697233200073e-02 3.306275606155395508e-02 2.034695595502853394e-01 -2.882949113845825195e-01 3.017946518957614899e-02 1.448461711406707764e-01 1.953863948583602905e-01
-8.105319738388061523e-02 -1.387461423873901367e-01 2.716281451284885406e-02 -8.207710832357406616e-02 -3.947488069534301758e-01 -2.875110208988189697e-01 4.401281848549842834e-02 -8.554271608591079712e-02 1.625512242317199707e-01 -3.509444743394851685e-02 -2.605902850627899170e-01 1.426210105419158936e-01 -3.144095242023468018e-01 2.136547565460205078e-01 2.397810369729995728e-01 1.271746009588241577e-01 -2.291102334856987000e-02 -2.113293483853340149e-02 5.572892352938652039e-02 -1.033562794327735901e-01 2.350179105997085571e-02 1.023459210991859436e-01 -1.343904882669448853e-01 -4.681102037429809570e-01 -1.415611356496810913e-01 -4.259245842695236206e-02 -7.540977001190185547e-02 2.333072721958160400e-01 -1.064282283186912537e-01 1.332482397556304932e-01 6.734375655651092529e-02 -7.952542603015899658e-02
4.671697691082954407e-02 -1.781669259071350098e-01 -1.739322245121002197e-01 1.560181006789207458e-02 -1.714504957199096680e-01 -7.537724822759628296e-02 -6.087612360715866089e-02 -1.063131913542747498e-01 -4.681994765996932983e-02 -4.498948156833648682e-01 -2.067537233233451843e-02 3.877768516540527344e-01 -8.385748416185379028e-02 1.312587410211563110e-01 1.621267944574356079e-01 2.001831382513046265e-01 -3.576470911502838135e-02 6.897559016942977905e-02 2.172926664352416992e-01 -4.535777494311332703e-02 3.618765175342559814e-01 -9.837225079536437988e-02 -1.390653997659683228e-01 -2.101093828678131104e-01 -1.269753426313400269e-01 1.804636605083942413e-02 2.214468866586685181e-01 -2.746620774269104004e-01 3.881982760503888130e-03 -9.032244235277175903e-02 -7.936789654195308685e-03 1.757504492998123169e-01
-2.511931359767913818e-01 -3.423974849283695221e-03 -9.172029793262481689e-02 -1.086392104625701904e-01 -1.975105851888656616e-01 -3.139038085937500000e-01 3.595850765705108643e-01 1.368817389011383057e-01 -7.314004469662904739e-03 -3.090882301330566406e-01 -2.270594388246536255e-01 -7.644676417112350464e-02 -1.007655262947082520e-01 1.812591701745986938e-01 1.001765057444572449e-01 -1.528055313974618912e-02 -1.111065447330474854e-01 2.440969049930572510e-01 7.417795807123184204e-02 7.903467863798141479e-02 1.929129213094711304e-01 -1.814225167036056519e-01 -5.150505155324935913e-02 -2.044784426689147949e-01 -1.634674668312072754e-01 1.263977438211441040e-01 4.074713587760925293e-02 1.876455843448638916e-01 2.367345802485942841e-02 -3.483120799064636230e-01 -1.573898196220397949e-01 -1.820538379251956940e-02
2.620905041694641113e-01 -2.673200666904449463e-01 1.243556216359138489e-01 -3.704100847244262695e-01 1.913845092058181763e-01 -2.011524140834808350e-01 2.852315604686737061e-01 -2.598500847816467285e-01 5.909622460603713989e-02 -3.299726247787475586e-01 -2.250759452581405640e-01 2.545171678066253662e-01 -5.681096017360687256e-02 2.035605162382125854e-01 1.801336407661437988e-01 5.137487500905990601e-02 5.791867524385452271e-02 8.304438740015029907e-02 -6.259413063526153564e-02 -7.474052160978317261e-02 2.739396989345550537e-01 1.374172884970903397e-02 -1.468736380338668823e-01 -1.384533047676086426e-01 -9.176716953516006470e-02 -4.303383827209472656e-02 1.968731731176376343e-02 -4.877230525016784668e-02 1.279015243053436279e-01 1.367430016398429871e-02 7.287806272506713867e-02 -5.497561022639274597e-02
2.525307051837444305e-02 8.632739633321762085e-02 -6.064494699239730835e-02 4.510363042354583740e-01 -2.526867985725402832e-01 -3.179437220096588135e-01 7.273865491151809692e-02 -3.842915594577789307e-02 -1.658969670534133911e-01 -3.501761555671691895e-01 -2.848193049430847168e-01 4.531227052211761475e-02 4.361208528280258179e-02 2.048170566558837891e-01 -6.319421529769897461e-02 -2.055525779724121094e-01 9.804940223693847656e-02 -1.385815739631652832e-01 1.496067643165588379e-01 8.090374618768692017e-02 1.777776479721069336e-01 -3.262875974178314209e-02 3.297578170895576477e-02 -8.169130235910415649e-02 2.551440894603729248e-01 -4.625850170850753784e-02 -1.468246132135391235e-01 4.982217773795127869e-02 2.036699205636978149e-01 5.571241676807403564e-02 -1.803532689809799194e-01 1.520096510648727417e-01
-6.139798089861869812e-02 1.162594556808471680e-01 4.457923397421836853e-02 5.872871726751327515e-02 1.060956064611673355e-02 -2.282811850309371948e-01 -1.625048220157623291e-01 1.993307769298553467e-01 -9.161552786827087402e-02 -8.842159062623977661e-02 -4.484940469264984131e-01 1.236308366060256958e-01 5.467963963747024536e-02 1.299469619989395142e-01 3.426861166954040527e-01 1.077440753579139709e-01 8.386243879795074463e-02 6.960795074701309204e-02 2.055727988481521606e-01 -8.777444809675216675e-02 4.041557610034942627e-01 -6.185947917401790619e-03 7.137810438871383667e-02 -2.062784135341644287e-02 1.516854614019393921e-01 -3.085357323288917542e-02 1.674337238073348999e-01 2.629463076591491699e-01 -1.134054958820343018e-01 -2.046929448843002319e-01 1.377855986356735229e-01 2.274357229471206665e-01
-1.037998199462890625e-01 -6.377343833446502686e-02 -5.585048720240592957e-02 -1.982296407222747803e-01 -2.499972581863403320e-01 -1.860914081335067749e-01 9.950364008545875549e-03 -2.831505239009857178e-01 4.281789436936378479e-02 -3.537063598632812500e-01 -2.828193306922912598e-01 9.960262477397918701e-02 1.741403937339782715e-01 8.921440690755844116e-02 -2.529971897602081299e-01 -1.563998460769653320e-01 1.072280928492546082e-01 -1.045627743005752563e-01 2.487408220767974854e-01 -2.463978081941604614e-01 3.471618890762329102e-02 3.275198861956596375e-02 1.013364717364311218e-01 -1.366105973720550537e-01 7.477477937936782837e-02 -2.426660358905792236e-01 4.991248250007629395e-03 2.536109983921051025e-01 1.269893050193786621e-01 -1.928361952304840088e-01 -2.324910759925842285e-01 -9.659583866596221924e-02
2.149525880813598633e-01 -2.237634807825088501e-01 -4.565628618001937866e-02 6.221299991011619568e-02 -4.594635218381881714e-02 -1.209553107619285583e-01 2.982735633850097656e-01 2.526615262031555176e-01 1.515276581048965454e-01 -1.429848819971084595e-01 -3.034139871597290039e-01 1.829562485218048096e-01 -8.110760152339935303e-02 3.750263452529907227e-01 1.459834724664688110e-01 2.204534858465194702e-01 2.260337322950363159e-01 -2.022175677120685577e-02 2.776696383953094482e-01 -5.013720318675041199e-02 1.622101217508316040e-01 1.221479773521423340e-01 8.487330377101898193e-02 1.023654453456401825e-02 -2.089875638484954834e-01 -1.557594388723373413e-01 -3.225032612681388855e-02 1.603693813085556030e-01 5.540022626519203186e-02 -1.706336736679077148e-01 1.369308829307556152e-01 -1.298708319664001465e-01
6.926304847002029419e-02 -4.598105698823928833e-02 7.177778519690036774e-03 -2.514599561691284180e-01 -1.042348518967628479e-01 -2.950744926929473877e-01 1.909094676375389099e-02 1.475286185741424561e-01 2.284640818834304810e-01 -3.753754794597625732e-01 -2.416301816701889038e-01 2.336477786302566528e-01 -2.727125287055969238e-01 7.616292685270309448e-02 4.753110557794570923e-02 -1.386113166809082031e-01 -1.557110995054244995e-01 2.690744996070861816e-01 3.430965244770050049e-01 -2.875887453556060791e-01 4.939711093902587891e-02 3.140670433640480042e-02 2.674735337495803833e-02 -6.835732609033584595e-02 -1.267304867506027222e-01 -1.542118191719055176e-01 8.866272121667861938e-02 -3.706116974353790283e-02 -6.324513256549835205e-02 -4.069368168711662292e-02 1.842832267284393311e-01 -8.625911176204681396e-02
5.826044082641601562e-02 -1.801762846298515797e-03 -1.064427793025970459e-01 6.052126362919807434e-02 7.132339477539062500e-02 -3.465875089168548584e-01 5.739820003509521484e-02 -4.508973285555839539e-02 -1.870572417974472046e-01 -7.968109846115112305e-02 -4.458869993686676025e-01 -2.282284945249557495e-02 7.277387380599975586e-02 2.680795490741729736e-01 1.355365365743637085e-01 3.563725352287292480e-01 -1.455997973680496216e-01 3.977692499756813049e-02 2.075566202402114868e-01 -1.520880013704299927e-01 1.901713758707046509e-01 -2.704108953475952148e-01 7.376620173454284668e-02 -1.069715712219476700e-02 1.136146336793899536e-01 -1.231537833809852600e-01 2.440309971570968628e-01 6.850623339414596558e-02 4.226793721318244934e-02 -2.705964446067810059e-01 1.291391700506210327e-01 4.664813168346881866e-03
1.431649476289749146e-01 1.296291053295135498e-01 4.989064112305641174e-02 -4.338193535804748535e-01 -1.542901992797851562e-01 -2.841139435768127441e-01 -1.615408062934875488e-01 -5.030288361012935638e-03 -9.737258404493331909e-02 -2.228200584650039673e-01 -1.138100624084472656e-01 -2.758859470486640930e-02 -1.311646103858947754e-01 2.033790946006774902e-02 -1.755466312170028687e-01 2.414243221282958984e-01 -6.627027876675128937e-03 2.502291500568389893e-01 1.125514209270477295e-01 -3.504681885242462158e-01 1.962908171117305756e-02 -1.215859577059745789e-01 5.163754522800445557e-02 -3.507682979106903076e-01 -2.252431064844131470e-01 -4.757731407880783081e-02 1.283006090670824051e-02 1.118947565555572510e-01 -1.923213750123977661e-01 -4.314121231436729431e-02 -7.323504239320755005e-02 1.134798750281333923e-01
4.414071515202522278e-02 1.584409624338150024e-01 1.602925360202789307e-02 4.627185687422752380e-02 -1.164877340197563171e-01 -2.236723452806472778e-01 -9.321328252553939819e-02 6.815121322870254517e-02 -1.645173877477645874e-01 -7.938808947801589966e-02 -4.838536977767944336e-01 -3.836285695433616638e-02 6.804070621728897095e-02 2.230359613895416260e-01 1.719857007265090942e-01 1.385159343481063843e-01 -4.178389906883239746e-02 1.491214781999588013e-01 1.109245195984840393e-01 2.542563527822494507e-02 4.505556821823120117e-01 -2.780443755909800529e-03 8.956959098577499390e-02 -4.283288493752479553e-03 4.935381188988685608e-02 -9.784674644470214844e-02 2.726539373397827148e-01 3.097000122070312500e-01 1.146834418177604675e-01 -1.663304120302200317e-01 1.369905769824981689e-01 1.780216544866561890e-01
1.634402275085449219e-01 1.542791258543729782e-02 -8.170817047357559204e-02 -1.767593622207641602e-01 -2.725985348224639893e-01 -6.261225789785385132e-02 8.271164447069168091e-02 2.540011405944824219e-01 9.344732761383056641e-02 -2.751120924949645996e-01 -1.832542121410369873e-01 -5.388539656996726990e-02 -2.489197254180908203e-01 2.250453680753707886e-01 -2.404583245515823364e-01 -5.032611079514026642e-03 2.140147835016250610e-01 -2.965554296970367432e-01 4.954042285680770874e-02 -1.614686548709869385e-01 6.206872686743736267e-02 5.601184815168380737e-02 -9.115768969058990479e-02 -3.581939935684204102e-01 -3.451944589614868164e-01 -3.614367172122001648e-02 5.485204979777336121e-02 -2.343658357858657837e-03 1.628900170326232910e-01 -8.989510685205459595e-02 -1.574460864067077637e-01 7.365205138921737671e-02
-5.929087847471237183e-02 -1.970341652631759644e-01 -1.763024032115936279e-01 -1.306230127811431885e-01 9.959217160940170288e-02 -4.279721379280090332e-01 1.235364675521850586e-01 4.978181421756744385e-02 -4.876299202442169189e-02 -1.140444353222846985e-01 -2.127740383148193359e-01 -1.222270950675010681e-01 -9.290637075901031494e-02 5.071486234664916992e-01 2.626257240772247314e-01 1.961974948644638062e-01 -1.105011925101280212e-01 1.325973719358444214e-01 1.877862364053726196e-01 -1.218716949224472046e-01 3.145064786076545715e-02 3.680663928389549255e-02 1.800482720136642456e-01 -1.614941954612731934e-01 -2.109901793301105499e-02 2.419888526201248169e-01 -5.768148601055145264e-02 1.254873871803283691e-01 3.279195353388786316e-02 -1.537444740533828735e-01 -3.048601746559143066e-02 -7.304175943136215210e-02
-1.721276044845581055e-01 1.943313181400299072e-01 9.588600695133209229e-02 -2.785911858081817627e-01 -3.019032478332519531e-01 -3.771695122122764587e-02 -4.356791824102401733e-02 1.106781661510467529e-01 -1.521299928426742554e-01 -3.351075649261474609e-01 -4.303408265113830566e-01 5.106860399246215820e-02 6.583213806152343750e-02 8.278107643127441406e-02 2.120902538299560547e-01 2.153562158346176147e-01 8.457883377559483051e-04 1.582976244390010834e-02 -1.931432187557220459e-01 -2.382690906524658203e-01 1.475831121206283569e-01 -1.613253504037857056e-01 1.779103875160217285e-01 -1.300830300897359848e-02 -6.218772009015083313e-02 1.821764558553695679e-01 1.808701157569885254e-01 3.206275403499603271e-03 -1.985064446926116943e-01 -1.490353345870971680e-01 7.042366545647382736e-03 8.884783089160919189e-02
5.577533692121505737e-02 -1.423717383295297623e-02 2.001979388296604156e-02 -1.197096332907676697e-01 -2.774528264999389648e-01 -1.189057379961013794e-01 6.887089461088180542e-02 -2.574049234390258789e-01 3.066095411777496338e-01 -1.585393995046615601e-01 -3.253965675830841064e-01 1.756509095430374146e-01 -1.800682097673416138e-01 1.876884698867797852e-01 -1.030938625335693359e-01 2.075524628162384033e-01 2.160023301839828491e-01 -2.373862564563751221e-01 1.914558559656143188e-01 -1.240163221955299377e-01 -1.220504343509674072e-01 -1.474479883909225464e-01 2.110677026212215424e-02 1.581444144248962402e-01 -2.668566703796386719e-01 6.736346334218978882e-02 -5.430253595113754272e-02 1.800758391618728638e-01 1.837281137704849243e-01 -1.673627197742462158e-01 2.292005866765975952e-01 5.928799975663423538e-03
2.403341382741928101e-01 -2.897369675338268280e-03 -1.109872385859489441e-01 5.569314211606979370e-02 -1.379837095737457275e-01 5.221920460462570190e-02 -5.560259148478507996e-02 -2.546470761299133301e-01 -3.138374537229537964e-02 -3.962919712066650391e-01 -2.010583430528640747e-01 5.176287889480590820e-02 -2.354898303747177124e-02 2.183530628681182861e-01 -1.070232614874839783e-01 -3.369407355785369873e-02 5.401173606514930725e-02 8.325948566198348999e-02 2.254466712474822998e-01 -2.414815425872802734e-01 2.246465831995010376e-01 -1.756586432456970215e-01 8.714445680379867554e-02 2.200852632522583008e-01 2.385513484477996826e-01 -2.951042028144001961e-03 2.337355315685272217e-01 2.501057088375091553e-01 -1.674053072929382324e-01 -2.076576054096221924e-01 -2.413100749254226685e-01 1.238145530223846436e-01
5.078630894422531128e-02 1.885968595743179321e-01 6.902968138456344604e-02 -4.480559378862380981e-02 -2.283129245042800903e-01 -4.383163750171661377e-01 -2.107056230306625366e-01 -5.290049314498901367e-02 -1.114553362131118774e-01 -3.572019934654235840e-02 -3.841528892517089844e-01 1.028145328164100647e-01 -1.821236014366149902e-01 8.233606815338134766e-02 -1.464883387088775635e-01 3.577414751052856445e-01 -8.422260172665119171e-03 -1.921496242284774780e-01 -1.153028756380081177e-01 -7.328657060861587524e-02 1.493443101644515991e-01 -1.008538752794265747e-01 -3.399552777409553528e-02 -3.688973188400268555e-02 2.091366648674011230e-01 1.375880092382431030e-01 -2.551444768905639648e-01 2.368643581867218018e-01 -1.186426877975463867e-01 -8.450259268283843994e-02 2.872394397854804993e-02 7.644531875848770142e-02
-1.150225773453712463e-01 -6.483403593301773071e-02 -1.786964237689971924e-01 5.193959176540374756e-02 2.899201121181249619e-03 -1.938868910074234009e-01 -1.546861324459314346e-02 -3.399792909622192383e-01 7.759355008602142334e-02 -3.976532816886901855e-01 -3.330835700035095215e-01 3.040435910224914551e-01 1.378176510334014893e-01 1.361608058214187622e-01 -3.367509245872497559e-01 -3.718362003564834595e-02 3.314789384603500366e-02 -1.276111453771591187e-01 3.538553416728973389e-02 3.709894791245460510e-02 1.716748178005218506e-01 -8.266382664442062378e-02 -8.943827450275421143e-02 -1.364881843328475952e-01 -1.912634324980899692e-04 -4.795024637132883072e-03 -1.008831337094306946e-01 2.364466339349746704e-01 -9.706202894449234009e-02 2.563105523586273193e-01 1.817598640918731689e-01 -1.321039646863937378e-01
-2.120368033647537231e-01 2.185117900371551514e-01 -2.025617361068725586e-01 4.821865260601043701e-02 -1.782142221927642822e-01 -2.454972267150878906e-01 -2.109425067901611328e-01 -1.136872842907905579e-01 -1.406372189521789551e-01 -1.187286004424095154e-01 -6.905097961425781250e-01 -2.360075898468494415e-02 8.294481039047241211e-02 4.494327679276466370e-02 3.430027887225151062e-02 -7.932122051715850830e-02 -2.416627295315265656e-02 -4.260672628879547119e-02 2.083061486482620239e-01 -1.242379844188690186e-01 1.282956730574369431e-02 -2.091767266392707825e-02 -1.768040098249912262e-02 -8.131305687129497528e-03 -1.550251841545104980e-01 -4.974890500307083130e-02 6.213695928454399109e-02 8.516456186771392822e-02 -1.418737769126892090e-01 1.574125587940216064e-01 9.028851985931396484e-02 1.843756884336471558e-01
1.466346383094787598e-01 2.562201321125030518e-01 -1.669465936720371246e-02 1.903181895613670349e-02 -2.293184250593185425e-01 -2.886425703763961792e-02 -5.130114732310175896e-04 -6.122269481420516968e-02 3.153167068958282471e-01 -2.988081276416778564e-01 -5.744377970695495605e-01 -1.214719004929065704e-02 3.483768105506896973e-01 9.719975292682647705e-02 -1.816654391586780548e-02 6.814981251955032349e-02 -1.020936965942382812e-01 -1.093345507979393005e-01 1.315819770097732544e-01 -8.684772253036499023e-02 3.020206652581691742e-02 -2.012331783771514893e-01 -1.653122007846832275e-01 -1.856956034898757935e-01 1.906626671552658081e-01 2.917150594294071198e-02 -1.366920769214630127e-04 -2.541311830282211304e-02 -1.256436016410589218e-02 -7.746413350105285645e-02 2.969977259635925293e-02 7.122544944286346436e-02
-2.050030678510665894e-01 -1.833919086493551731e-03 2.840392887592315674e-01 2.468875376507639885e-03 -2.363568097352981567e-01 -2.248964607715606689e-01 2.588379383087158203e-02 -7.599532604217529297e-02 -5.138732120394706726e-02 3.387259785085916519e-04 -2.584107518196105957e-01 2.835458815097808838e-01 2.299026697874069214e-01 7.217841595411300659e-02 -8.781827241182327271e-02 2.093066647648811340e-02 -8.425070904195308685e-03 4.784176591783761978e-03 2.666875422000885010e-01 -3.653556406497955322e-01 1.389717459678649902e-01 -2.103660404682159424e-01 -2.921821773052215576e-01 -2.299185395240783691e-01 -1.412467956542968750e-01 1.528067793697118759e-02 7.253820449113845825e-02 -1.357283443212509155e-01 -3.921826556324958801e-02 -8.933246880769729614e-02 1.229899376630783081e-01 2.708390653133392334e-01
-9.722490608692169189e-02 2.467830479145050049e-01 8.163808286190032959e-02 -3.771002888679504395e-01 -7.226980477571487427e-02 2.356009557843208313e-03 1.151587441563606262e-01 -7.302862405776977539e-02 7.119303196668624878e-02 -2.540656626224517822e-01 -1.539730578660964966e-01 1.756727546453475952e-01 1.385353803634643555e-01 5.268005281686782837e-02 1.803209185600280762e-01 5.904479883611202240e-03 -5.207867547869682312e-02 2.477859854698181152e-01 3.780581355094909668e-01 4.147784039378166199e-02 3.201186358928680420e-01 -2.135771960020065308e-01 -1.705689169466495514e-02 -8.254828304052352905e-02 -1.849897578358650208e-02 8.831718564033508301e-02 -3.047008812427520752e-02 3.691648840904235840e-01 -8.246505260467529297e-02 3.396379947662353516e-02 1.716305017471313477e-01 1.775655299425125122e-01
-1.300669908523559570e-01 1.069859266281127930e-01 3.498409390449523926e-01 -5.408497527241706848e-02 -1.176958903670310974e-01 -1.112635359168052673e-01 -9.044730663299560547e-02 -1.195000335574150085e-01 -1.172659769654273987e-01 -1.133026480674743652e-01 -3.325644433498382568e-01 1.164334081113338470e-02 -2.723432518541812897e-02 2.760912775993347168e-01 2.480239570140838623e-01 2.376985251903533936e-01 1.207440719008445740e-01 1.644125729799270630e-01 -2.963031083345413208e-02 -9.215489774942398071e-02 3.486365377902984619e-01 4.144300147891044617e-02 -4.419031366705894470e-02 6.810749322175979614e-02 4.624197632074356079e-02 5.952715501189231873e-02 8.510299772024154663e-02 1.530649363994598389e-01 -1.416160613298416138e-01 -1.772108972072601318e-01 2.254651486873626709e-01 3.818870782852172852e-01
2.370169572532176971e-02 8.626794815063476562e-02 -1.064589247107505798e-01 -2.755750119686126709e-01 -3.135409653186798096e-01 -2.562225461006164551e-01 -1.433203369379043579e-01 -1.209827065467834473e-01 3.612253069877624512e-02 -3.101730942726135254e-01 -4.272613227367401123e-01 2.004667818546295166e-01 1.829958893358707428e-02 5.051140207797288895e-03 3.039959967136383057e-01 5.483943969011306763e-02 -1.510517895221710205e-01 2.342959195375442505e-01 6.717283278703689575e-02 -3.833995759487152100e-02 3.804217576980590820e-01 7.992924004793167114e-02 2.124737016856670380e-03 6.695888191461563110e-02 3.595524281263351440e-02 -9.264532476663589478e-03 -6.856138259172439575e-02 8.882895857095718384e-02 -9.516955353319644928e-03 4.134895652532577515e-02 1.459140628576278687e-01 1.148949712514877319e-01
1.039249151945114136e-01 -3.439585492014884949e-02 -1.773763447999954224e-01 -1.155862435698509216e-01 -3.884649276733398438e-01 -2.668236494064331055e-01 2.270248830318450928e-01 -2.447900772094726562e-01 1.988573670387268066e-01 -6.404001265764236450e-02 -6.852910667657852173e-02 2.565074861049652100e-01 -1.025251671671867371e-01 7.369963824748992920e-02 -3.117332607507705688e-02 3.899239897727966309e-01 -8.445122092962265015e-02 -1.308698803186416626e-01 2.813467085361480713e-01 -2.739650309085845947e-01 1.374255418777465820e-01 2.133366465568542480e-01 5.681088566780090332e-02 -7.315096445381641388e-03 -1.803003847599029541e-01 5.709004588425159454e-03 -9.684371203184127808e-02 1.604168564081192017e-01 -8.422093838453292847e-02 -5.147962272167205811e-02 4.794512689113616943e-02 2.630737423896789551e-02
-1.250523477792739868e-01 2.131164073944091797e-02 2.776276469230651855e-01 -2.043958604335784912e-01 -1.469555944204330444e-01 -1.667657494544982910e-01 -5.501104518771171570e-02 -5.764464288949966431e-02 5.489740148186683655e-02 -2.051861584186553955e-01 8.717526495456695557e-02 9.880356490612030029e-02 -9.327401965856552124e-02 4.596646726131439209e-01 8.877988904714584351e-02 -1.924825459718704224e-02 9.078997373580932617e-02 -8.986596763134002686e-02 9.454347193241119385e-02 -3.624104261398315430e-01 6.022128090262413025e-02 -8.547357469797134399e-02 3.107252717018127441e-01 -2.686145901679992676e-01 -2.950845956802368164e-01 1.332722902297973633e-01 8.054909855127334595e-02 -1.116897761821746826e-01 -7.630219310522079468e-02 1.789266020059585571e-01 3.633945807814598083e-02 1.392305493354797363e-01
-1.420656125992536545e-02 -2.918966487050056458e-02 -1.224043071269989014e-01 3.857909515500068665e-02 -5.894612893462181091e-02 -4.547461867332458496e-02 -4.408536013215780258e-03 -5.576494932174682617e-01 2.898756265640258789e-01 -4.416977763175964355e-01 -2.269520759582519531e-01 -3.859865292906761169e-02 9.971480816602706909e-02 1.692941188812255859e-01 -2.204344272613525391e-01 2.067576907575130463e-02 -1.156044304370880127e-01 2.504747919738292694e-02 2.351176887750625610e-01 -3.636608272790908813e-02 1.712285578250885010e-01 -1.399724930524826050e-01 1.011250466108322144e-01 -1.818590611219406128e-01 1.400495134294033051e-02 -1.068215966224670410e-01 -1.096848845481872559e-01 9.386858344078063965e-02 -1.703636497259140015e-01 1.027852389961481094e-02 1.217231228947639465e-01 -8.364070206880569458e-02
-2.159456461668014526e-01 -1.788659989833831787e-01 -6.989015638828277588e-02 -1.160714253783226013e-01 -3.050177395343780518e-01 -2.150872647762298584e-01 -7.102672755718231201e-02 1.066829357296228409e-02 1.909392774105072021e-01 -1.178699061274528503e-01 -2.002849429845809937e-01 -1.931261271238327026e-02 -7.733282446861267090e-02 4.104046821594238281e-01 1.803133636713027954e-01 1.134848967194557190e-01 1.463475227355957031e-01 1.726682633161544800e-01 2.965154591947793961e-03 -1.693893969058990479e-01 7.149710506200790405e-02 1.514986753463745117e-01 -1.600502133369445801e-01 -4.860684275627136230e-01 -1.140833497047424316e-01 8.743920922279357910e-02 -8.215580135583877563e-02 1.543637216091156006e-01 1.517893671989440918e-01 -2.183750085532665253e-02 2.440232597291469574e-02 -5.187980458140373230e-02
1.746101118624210358e-02 -7.281438447535037994e-03 -1.488259434700012207e-01 -2.087356895208358765e-01 -2.083443254232406616e-01 -2.305136620998382568e-01 3.822644473984837532e-03 -3.421580195426940918e-01 4.249736666679382324e-02 -6.000929698348045349e-02 -1.371142268180847168e-01 -2.947101369500160217e-02 1.647844761610031128e-01 2.890843152999877930e-01 3.276545181870460510e-02 1.623697280883789062e-01 7.918753474950790405e-02 -8.576736599206924438e-02 2.054445296525955200e-01 1.089226529002189636e-01 3.779467046260833740e-01 -1.544081866741180420e-01 1.437090784311294556e-01 -3.313894197344779968e-02 2.911411598324775696e-02 3.331674262881278992e-03 -3.990641981363296509e-02 -2.824723422527313232e-01 -2.910727560520172119e-01 -1.087509468197822571e-01 -2.943817973136901855e-01 1.883282214403152466e-01
-3.579682856798171997e-02 -1.055523380637168884e-01 -2.075636945664882660e-02 -3.836154639720916748e-01 -1.692058891057968140e-01 -1.077789664268493652e-01 -9.516764432191848755e-02 1.896950453519821167e-01 7.700108736753463745e-02 -2.688679695129394531e-01 -1.250468790531158447e-01 1.178558617830276489e-01 5.023923516273498535e-02 3.527412712574005127e-01 8.463696390390396118e-02 -1.085447520017623901e-01 -1.453689634799957275e-01 1.232295632362365723e-01 4.484122693538665771e-01 2.638902282342314720e-03 -4.662676155567169189e-02 -1.684398055076599121e-01 -5.841415002942085266e-02 -9.487751126289367676e-02 -1.745455414056777954e-01 -1.546016335487365723e-01 3.126710951328277588e-01 7.599124312400817871e-02 -3.908328339457511902e-02 -1.939799785614013672e-01 8.903586119413375854e-02 1.253355592489242554e-01
3.038555979728698730e-01 3.052314929664134979e-02 4.196120798587799072e-02 -2.745581604540348053e-02 -2.384050786495208740e-01 -7.236592471599578857e-02 -4.973727464675903320e-02 -1.376198232173919678e-01 5.861079320311546326e-03 -8.725686371326446533e-02 -4.150329157710075378e-02 2.496787458658218384e-01 -3.914546370506286621e-01 1.835542023181915283e-01 -2.982181310653686523e-02 -1.314461976289749146e-01 2.324690222740173340e-01 -3.094451725482940674e-01 6.557207554578781128e-02 -9.484697133302688599e-02 3.597380220890045166e-01 -1.967469900846481323e-01 -6.562662776559591293e-03 -1.148889884352684021e-01 -5.650062486529350281e-02 3.010670542716979980e-01 1.283779591321945190e-01 2.463776320219039917e-01 -5.770912021398544312e-02 1.396813392639160156e-01 -6.536469608545303345e-02 3.667223080992698669e-02
9.476815909147262573e-02 -2.735527455806732178e-01 -5.409187637269496918e-03 -2.108876407146453857e-01 4.284883663058280945e-02 -1.822047084569931030e-01 1.426424235105514526e-01 -2.189317345619201660e-01 -4.289223998785018921e-02 -3.660629391670227051e-01 1.174315251410007477e-02 -4.020380973815917969e-02 -1.432751715183258057e-01 2.448324561119079590e-01 6.906643509864807129e-02 4.604600965976715088e-01 -6.433731317520141602e-02 -2.891260944306850433e-02 7.433211803436279297e-02 -2.764464616775512695e-01 1.304181665182113647e-01 1.402424275875091553e-01 5.304837226867675781e-02 -1.385022401809692383e-01 -1.109654828906059265e-01 -1.275978982448577881e-01 2.156715691089630127e-01 1.906276196241378784e-01 -2.281839847564697266e-01 -1.507039517164230347e-01 -3.955749794840812683e-02 1.109820511192083359e-02
2.446614950895309448e-01 1.469091176986694336e-01 6.511829048395156860e-02 -2.026213100180029869e-03 -2.104628682136535645e-01 -8.815487474203109741e-02 7.795483618974685669e-02 -3.974323719739913940e-02 1.140848360955715179e-02 -2.045517563819885254e-01 -2.053668498992919922e-01 8.795272558927536011e-02 -2.068151384592056274e-01 2.198760360479354858e-01 1.771675795316696167e-01 1.492340862751007080e-01 2.294328957796096802e-01 1.448930352926254272e-01 -2.047403901815414429e-02 7.043533027172088623e-02 3.291521668434143066e-01 -2.038716226816177368e-01 3.399302810430526733e-02 -4.286244213581085205e-01 -2.461103200912475586e-01 -2.302407622337341309e-01 -8.545169606804847717e-03 -2.163822352886199951e-01 -7.699718326330184937e-02 -1.830259859561920166e-01 -2.133193798363208771e-02 6.149305030703544617e-02
2.887164009734988213e-03 8.021939545869827271e-02 5.522093549370765686e-02 2.334210127592086792e-01 -3.497679485008120537e-03 -3.552005290985107422e-01 -3.885402576997876167e-03 -2.083549350500106812e-01 -1.775761693716049194e-01 -1.818375289440155029e-01 -3.037171959877014160e-01 3.131620213389396667e-02 7.113908976316452026e-02 4.583071470260620117e-01 -2.191561013460159302e-01 1.200468465685844421e-01 4.270631074905395508e-02 -1.160199120640754700e-01 1.525598466396331787e-01 -2.301625907421112061e-01 3.409616276621818542e-02 -2.726695537567138672e-01 -3.468168526887893677e-02 -1.055076345801353455e-01 1.137617453932762146e-01 6.348164379596710205e-02 1.988416761159896851e-01 1.722015999257564545e-02 -1.077007800340652466e-01 -2.128997743129730225e-01 2.367685548961162567e-02 -1.933212578296661377e-01
-1.491501089185476303e-02 -1.168039515614509583e-01 -2.963156998157501221e-01 -3.441231697797775269e-02 -2.759216725826263428e-01 -3.465190902352333069e-02 -5.816207453608512878e-02 -1.312048733234405518e-01 -2.429711520671844482e-01 -2.444157302379608154e-01 -1.698898226022720337e-01 1.645535230636596680e-01 -3.925827145576477051e-01 9.976276010274887085e-02 2.007603198289871216e-01 1.031302753835916519e-02 -1.418455094099044800e-01 -7.581335306167602539e-02 1.385376751422882080e-01 -2.621864080429077148e-01 3.134746253490447998e-01 -1.433251649141311646e-01 -9.785524010658264160e-02 -2.783823609352111816e-01 -1.374830901622772217e-01 -9.513896703720092773e-02 -4.674679040908813477e-02 3.551962971687316895e-02 -3.570605814456939697e-02 -6.740175932645797729e-02 -2.210132330656051636e-01 1.194538697600364685e-01
2.393172830343246460e-01 -5.030855536460876465e-02 -1.805845201015472412e-01 -2.103490680456161499e-01 -2.248952984809875488e-01 -2.012397795915603638e-01 2.254667691886425018e-02 -7.821857929229736328e-02 2.556751668453216553e-01 4.999842867255210876e-02 -2.049699574708938599e-01 1.478549093008041382e-01 -5.549732595682144165e-02 1.720699369907379150e-01 5.074630305171012878e-02 2.269014418125152588e-01 3.945767134428024292e-02 -2.562147676944732666e-01 1.382303833961486816e-01 -7.644827663898468018e-02 1.894209235906600952e-01 -2.533649504184722900e-01 2.729733288288116455e-01 7.424583286046981812e-02 -3.604982495307922363e-01 2.292951345443725586e-01 -8.098933845758438110e-02 1.916031688451766968e-01 2.411326766014099121e-02 -1.117230877280235291e-01 1.865675598382949829e-01 3.482554480433464050e-02
9.856510907411575317e-02 -1.026956886053085327e-01 -3.178760409355163574e-01 -7.250495254993438721e-02 -1.954081654548645020e-01 -1.992492526769638062e-01 3.584641218185424805e-01 1.123022958636283875e-01 1.172530092298984528e-02 -3.131403625011444092e-01 -1.455508023500442505e-01 -2.075292915105819702e-01 2.456686086952686310e-02 3.636029660701751709e-01 -4.916710406541824341e-02 4.891098476946353912e-03 -4.145945981144905090e-02 1.725859642028808594e-01 2.033039033412933350e-01 1.111369058489799500e-01 1.261871755123138428e-01 -1.002482622861862183e-01 7.166059315204620361e-02 -1.143488213419914246e-01 -1.723952740430831909e-01 2.770357728004455566e-01 3.623334318399429321e-02 2.257232517004013062e-01 -7.727979123592376709e-02 -2.227658033370971680e-01 6.764858961105346680e-02 -9.200740605592727661e-02
-3.476750105619430542e-02 -1.012168750166893005e-01 -3.628089651465415955e-02 8.325856178998947144e-02 -4.355821907520294189e-01 -1.672664433717727661e-01 4.847227036952972412e-02 7.908438891172409058e-02 2.191520296037197113e-02 -3.658608794212341309e-01 -8.409633487462997437e-02 -1.465468257665634155e-01 -1.496767718344926834e-02 3.716092705726623535e-01 -1.716963499784469604e-01 4.348926618695259094e-02 7.964919507503509521e-02 -2.477111518383026123e-01 5.400368198752403259e-02 1.908747553825378418e-01 5.736668780446052551e-02 -2.644919753074645996e-01 -1.462190896272659302e-01 -1.777195334434509277e-01 -1.168121472001075745e-01 1.692287921905517578e-01 2.097133547067642212e-01 -2.151412218809127808e-01 4.913027863949537277e-03 -2.216692864894866943e-01 -7.849414646625518799e-02 1.661271043121814728e-02
-2.155716717243194580e-02 -3.837122619152069092e-01 1.314988434314727783e-01 -9.197905659675598145e-03 -1.231807768344879150e-01 -9.443996846675872803e-02 7.150062173604965210e-02 -1.194623410701751709e-01 -4.418873041868209839e-02 -2.274383604526519775e-01 -4.491696953773498535e-01 1.224075406789779663e-01 -2.408471517264842987e-02 3.893758058547973633e-01 1.301162540912628174e-01 2.192485891282558441e-02 -1.812581270933151245e-01 -1.129441633820533752e-01 9.072325378656387329e-02 -6.880410760641098022e-02 8.032247424125671387e-02 1.914865523576736450e-01 -1.188624799251556396e-01 -1.979078650474548340e-01 -1.221670359373092651e-01 -2.335737645626068115e-01 1.165556460618972778e-01 2.376997470855712891e-01 5.101020261645317078e-02 9.071905910968780518e-02 -1.562271118164062500e-01 -1.470657140016555786e-01
-2.854616940021514893e-01 -1.883929595351219177e-02 4.770523309707641602e-02 -2.122597843408584595e-01 -3.130954205989837646e-01 -1.100390702486038208e-01 1.623373180627822876e-01 -2.905926108360290527e-01 -6.397947669029235840e-02 -2.718339264392852783e-01 -1.442535668611526489e-01 7.141944766044616699e-02 -3.994980454444885254e-02 7.892646640539169312e-02 -2.280627489089965820e-01 1.749972067773342133e-02 -9.220369905233383179e-02 -8.109927922487258911e-02 2.763488888740539551e-01 -2.863256335258483887e-01 1.307054758071899414e-01 5.317931994795799255e-02 1.166882961988449097e-01 -3.429296016693115234e-01 1.437098830938339233e-01 -5.866406112909317017e-02 6.275925785303115845e-02 2.423120588064193726e-01 1.701873540878295898e-01 1.837190240621566772e-01 -1.087548136711120605e-01 6.227359990589320660e-04
4.004084765911102295e-01 -2.304164916276931763e-01 4.344951361417770386e-02 -1.276529859751462936e-02 -1.982143819332122803e-01 -4.393672570586204529e-02 2.398339509963989258e-01 1.355509459972381592e-01 4.255158081650733948e-02 -3.288359642028808594e-01 -7.057593762874603271e-02 1.564564742147922516e-02 -6.767828017473220825e-02 2.052066028118133545e-01 1.056148335337638855e-01 1.505892723798751831e-01 -1.388450060039758682e-02 -1.070844382047653198e-01 1.462075412273406982e-01 3.495683777146041393e-04 1.675286740064620972e-01 -2.513177990913391113e-01 -1.663285195827484131e-01 -3.038353025913238525e-01 -5.485220998525619507e-02 2.941890060901641846e-01 7.681155949831008911e-02 -3.495544940233230591e-02 -4.286989569664001465e-02 -2.211235165596008301e-01 2.082266360521316528e-01 1.916031986474990845e-01
-1.705363541841506958e-01 -6.581912934780120850e-02 -1.065052524209022522e-01 1.388843059539794922e-01 1.451542526483535767e-01 -1.571538746356964111e-01 -1.408260911703109741e-01 -5.565876141190528870e-03 -1.774266213178634644e-01 -3.269565701484680176e-01 -2.224840968847274780e-01 1.367146968841552734e-01 -3.362179696559906006e-01 4.936867356300354004e-01 2.291289344429969788e-02 5.910591688007116318e-03 9.512408077716827393e-02 3.142244368791580200e-02 -2.612444013357162476e-02 4.231239482760429382e-02 -7.230030000209808350e-02 -1.961762756109237671e-01 9.921053051948547363e-02 -3.114351034164428711e-01 -3.996450919657945633e-03 3.531787171959877014e-02 6.252429634332656860e-02 2.234933376312255859e-01 9.153699874877929688e-02 -8.989453315734863281e-02 -1.551997959613800049e-01 2.183996438980102539e-01
-1.446743756532669067e-01 -4.328879341483116150e-02 -4.616146162152290344e-02 7.402952760457992554e-02 -4.172471538186073303e-02 -2.383308112621307373e-01 1.519753187894821167e-01 -2.510707676410675049e-01 -2.557634115219116211e-01 -5.060835182666778564e-02 -2.628115713596343994e-01 5.579615011811256409e-02 -8.960684388875961304e-02 4.863680601119995117e-01 -5.772291123867034912e-02 7.802203297615051270e-02 1.443495601415634155e-01 -4.530867189168930054e-02 2.736406922340393066e-01 -1.418140232563018799e-01 1.017152518033981323e-01 -1.741791665554046631e-01 5.671578645706176758e-02 -8.513155579566955566e-02 2.617565393447875977e-01 7.888460159301757812e-02 1.807136088609695435e-01 -1.351615488529205322e-01 -1.376337278634309769e-02 -3.357322216033935547e-01 1.519941389560699463e-01 -6.720994133502244949e-03
-1.633538901805877686e-01 4.714780673384666443e-02 -1.023910567164421082e-01 1.791382282972335815e-01 9.126722067594528198e-02 -2.698796093463897705e-01 -1.146886423230171204e-01 5.480567738413810730e-02 -2.788736112415790558e-02 -1.392355114221572876e-01 -6.441373229026794434e-01 -2.096701785922050476e-02 -6.825555860996246338e-02 1.755227297544479370e-01 4.010660946369171143e-02 3.008477091789245605e-01 -1.373585015535354614e-01 -1.675233840942382812e-01 2.490806728601455688e-01 3.126078099012374878e-02 3.812386095523834229e-02 2.076855599880218506e-01 -3.881959989666938782e-02 -1.887507364153862000e-02 2.168731007259339094e-04 8.714860677719116211e-02 4.552019387483596802e-02 9.562471508979797363e-02 -5.677658319473266602e-02 -1.978408098220825195e-01 1.284434795379638672e-01 1.844492107629776001e-01
7.728354632854461670e-02 -1.375915408134460449e-01 2.068562954664230347e-01 -9.674723446369171143e-02 -1.069907099008560181e-01 -2.828510999679565430e-01 -1.790446192026138306e-01 2.426425516605377197e-01 -6.600096076726913452e-02 1.231657061725854874e-02 -4.745911657810211182e-01 -6.021169945597648621e-02 8.214654773473739624e-02 1.966644674539566040e-01 2.997626662254333496e-01 8.372373878955841064e-02 1.015800759196281433e-01 1.757381483912467957e-02 1.238470152020454407e-01 -1.581861376762390137e-01 2.963897287845611572e-01 5.611290037631988525e-02 1.275137364864349365e-01 1.201816573739051819e-01 -2.943781912326812744e-01 2.181196808815002441e-01 -8.253604918718338013e-02 -5.321823433041572571e-02 -8.242851495742797852e-02 -2.031786590814590454e-01 -1.525584328919649124e-02 -4.987901076674461365e-03
1.307885497808456421e-01 -2.715452313423156738e-01 -2.942750230431556702e-03 -1.398240923881530762e-01 -1.588567160069942474e-02 -3.651372343301773071e-02 6.422326900064945221e-03 2.377762645483016968e-02 2.243494391441345215e-01 -1.272606849670410156e-01 -3.411121964454650879e-01 2.025037854909896851e-01 -1.538528315722942352e-02 4.758454263210296631e-01 -6.798300147056579590e-02 -4.872020706534385681e-02 4.630254115909337997e-03 -3.125249445438385010e-01 4.580738767981529236e-02 1.682657897472381592e-01 2.631778419017791748e-01 -1.716083437204360962e-01 2.566293179988861084e-01 -2.051565423607826233e-02 -3.604007139801979065e-02 -5.226287245750427246e-02 -1.885627061128616333e-01 -4.871821776032447815e-02 -2.005706280469894409e-01 1.287363320589065552e-01 6.867463141679763794e-02 1.824217587709426880e-01
8.328788727521896362e-02 -1.714459247887134552e-02 -8.545558154582977295e-02 7.490181177854537964e-02 -3.922885060310363770e-01 -6.005653738975524902e-02 4.485525190830230713e-02 3.536693751811981201e-02 1.972615271806716919e-01 -9.360364824533462524e-02 -3.518494218587875366e-02 7.695285230875015259e-02 -2.270849607884883881e-02 3.931744694709777832e-01 -2.950713224709033966e-02 3.268850147724151611e-01 -4.372882470488548279e-02 -1.497488915920257568e-01 9.209812432527542114e-02 1.740192323923110962e-01 1.473465114831924438e-01 -3.136344254016876221e-02 -8.557426184415817261e-02 -3.613167703151702881e-01 -1.926854625344276428e-02 1.708672791719436646e-01 2.858871221542358398e-01 -2.773389965295791626e-02 -2.967298626899719238e-01 -2.188451588153839111e-01 8.454602956771850586e-02 1.503664851188659668e-01
-5.801479518413543701e-02 -1.721231192350387573e-01 1.322569698095321655e-02 8.596561849117279053e-03 -4.363352060317993164e-02 3.502094745635986328e-02 -1.636052578687667847e-01 2.057810872793197632e-02 2.582947723567485809e-02 -1.675776392221450806e-01 -1.773826330900192261e-01 -1.281350152567028999e-03 -2.306659072637557983e-01 4.168457388877868652e-01 -7.074083387851715088e-02 2.199990302324295044e-01 1.173974350094795227e-01 -1.377766877412796021e-01 -4.039169102907180786e-02 1.289129406213760376e-01 1.870038211345672607e-01 -2.930133044719696045e-01 1.741663366556167603e-01 -4.086912870407104492e-01 5.756104737520217896e-02 -7.416458538500592113e-05 1.299991309642791748e-01 3.057878613471984863e-01 4.809169098734855652e-02 1.428732872009277344e-01 -2.520871460437774658e-01 1.632636487483978271e-01
-2.541128359735012054e-02 -1.269351541996002197e-01 -3.463138639926910400e-02 1.771297305822372437e-01 -1.750742942094802856e-01 -2.386947721242904663e-01 -6.381088495254516602e-02 -9.494589269161224365e-02 5.120257660746574402e-02 -4.554392993450164795e-01 -3.195341825485229492e-01 2.532468363642692566e-02 -2.969624102115631104e-01 -1.731795519590377808e-01 1.442705392837524414e-01 2.198107913136482239e-02 8.817885071039199829e-02 6.805787980556488037e-02 1.968472898006439209e-01 -1.943090558052062988e-02 1.353544890880584717e-01 -1.606571674346923828e-01 -2.670533955097198486e-02 -2.889260649681091309e-01 -3.834378719329833984e-01 1.198391430079936981e-02 -1.335274130105972290e-01 -1.456726640462875366e-01 -1.278758645057678223e-01 -1.233944892883300781e-01 4.396731033921241760e-03 4.113202914595603943e-03
-5.906025320291519165e-02 -6.365815550088882446e-02 -5.266033485531806946e-02 -2.034785449504852295e-01 -4.012227058410644531e-01 -1.749764382839202881e-01 -1.117827147245407104e-01 9.430291131138801575e-03 -3.983257710933685303e-02 -6.227645650506019592e-02 -2.360763400793075562e-01 3.220893740653991699e-01 5.076919868588447571e-02 5.131280422210693359e-01 5.094995722174644470e-02 2.656574547290802002e-01 1.804539561271667480e-01 1.137466654181480408e-01 2.026341110467910767e-02 1.929030418395996094e-01 -7.451274991035461426e-02 -1.236630529165267944e-01 -1.128867939114570618e-01 7.863719761371612549e-02 4.791150614619255066e-02 -1.389594674110412598e-01 3.772621229290962219e-02 8.665142953395843506e-02 1.320675611495971680e-01 -2.112106382846832275e-01 -3.097247146070003510e-02 1.538564860820770264e-01
-4.360453784465789795e-02 -1.655340939760208130e-01 -1.002799049019813538e-01 -1.203074380755424500e-01 2.727134525775909424e-02 -2.698091566562652588e-01 1.656775362789630890e-02 -1.106493249535560608e-01 2.140518575906753540e-01 -1.060095056891441345e-01 -2.430675029754638672e-01 -9.789540618658065796e-02 -2.571819536387920380e-02 2.804955244064331055e-01 -6.482498720288276672e-03 1.840740442276000977e-01 5.161013454198837280e-03 -1.017253547906875610e-01 8.062000572681427002e-02 -1.195049658417701721e-01 2.564059793949127197e-01 1.500997245311737061e-01 -3.244202435016632080e-01 -3.276625275611877441e-01 -5.670342594385147095e-02 2.000641077756881714e-02 4.362440109252929688e-02 3.465309739112854004e-01 5.638336017727851868e-02 -3.980162739753723145e-01 -3.764436393976211548e-02 2.159964665770530701e-02
1.865561679005622864e-02 1.126395091414451599e-01 -2.057476341724395752e-02 -8.822680264711380005e-02 -3.805754780769348145e-01 -1.750782504677772522e-02 -5.394826456904411316e-02 -5.238089710474014282e-02 -5.119074508547782898e-02 -2.305142879486083984e-01 -4.318742454051971436e-01 -4.232052713632583618e-03 -5.782432854175567627e-02 3.280926048755645752e-01 4.151409566402435303e-01 7.269549369812011719e-02 -3.202666342258453369e-01 -1.392527818679809570e-01 1.905400007963180542e-01 -2.829232253134250641e-02 9.018369764089584351e-02 6.843862682580947876e-02 2.125476002693176270e-01 -8.664711564779281616e-02 5.340858548879623413e-02 3.213164955377578735e-02 2.353879511356353760e-01 -4.945740103721618652e-02 6.699507124722003937e-03 9.621083736419677734e-02 -3.323188796639442444e-02 1.843799278140068054e-02
7.291064411401748657e-02 -2.797806859016418457e-01 1.281384378671646118e-01 -2.421916276216506958e-01 -2.053916752338409424e-01 -7.925437390804290771e-02 -1.169891804456710815e-01 6.973368674516677856e-02 -2.727080695331096649e-02 -2.753898203372955322e-01 -1.271732002496719360e-01 -1.229490116238594055e-01 -9.774864464998245239e-02 3.952815234661102295e-01 -1.181607544422149658e-01 1.784423291683197021e-01 7.945507764816284180e-02 -3.082790225744247437e-02 2.942823171615600586e-01 4.806542396545410156e-02 2.948408126831054688e-01 -1.378602255135774612e-02 5.389440059661865234e-02 -1.041579395532608032e-01 -3.996749520301818848e-01 -1.309970617294311523e-01 1.459667831659317017e-01 -8.876730501651763916e-02 1.011508926749229431e-01 1.837068647146224976e-01 -7.377605140209197998e-02 4.771022871136665344e-02
1.205020770430564880e-02 1.179021149873733521e-01 2.889769710600376129e-02 6.404095143079757690e-02 -2.171008847653865814e-02 -2.872733771800994873e-01 -4.026944562792778015e-02 -2.387582510709762573e-02 -1.034569740295410156e-02 2.137196948751807213e-03 -4.794624149799346924e-01 -6.644997745752334595e-02 -2.282797917723655701e-02 3.674225509166717529e-01 2.674470543861389160e-01 2.781513929367065430e-01 9.646207094192504883e-03 4.665300250053405762e-02 -2.760152891278266907e-02 1.256066709756851196e-01 4.021838903427124023e-01 -1.249568834900856018e-01 -2.302105911076068878e-02 -8.233916945755481720e-03 9.109480679035186768e-02 -1.210850030183792114e-01 2.731384336948394775e-01 1.960545480251312256e-01 4.041503742337226868e-02 -1.184521839022636414e-01 1.174495220184326172e-01 1.215230226516723633e-01
-3.793548420071601868e-02 -3.462930321693420410e-01 -5.482535064220428467e-02 -1.597827672958374023e-01 -1.123066395521163940e-01 -7.181871682405471802e-02 4.278788343071937561e-02 -1.111106723546981812e-01 1.808501332998275757e-01 -4.405186474323272705e-01 -2.826372683048248291e-01 -1.349293142557144165e-01 1.175234559923410416e-02 2.053397595882415771e-01 2.152592688798904419e-01 -7.679787278175354004e-02 -6.236049160361289978e-02 -1.143426299095153809e-01 2.289601564407348633e-01 7.400057464838027954e-02 1.650413423776626587e-01 2.940254807472229004e-01 -1.261765416711568832e-02 -3.235415518283843994e-01 -4.810434207320213318e-02 8.639635890722274780e-02 -4.465686902403831482e-02 2.162782102823257446e-01 1.466408818960189819e-01 8.889614790678024292e-02 4.668291658163070679e-02 -1.234677359461784363e-01
-1.143390312790870667e-01 1.171100586652755737e-01 -2.067948728799819946e-01 -2.939115762710571289e-01 -3.025831878185272217e-01 -3.064350485801696777e-01 -1.094423383474349976e-01 -1.235796362161636353e-01 3.799218311905860901e-02 -3.646383285522460938e-01 -3.092077076435089111e-01 9.153322875499725342e-02 -9.414649568498134613e-03 1.276955008506774902e-01 1.838263571262359619e-01 2.976935543119907379e-02 -4.405002295970916748e-02 2.393846213817596436e-01 1.542352586984634399e-01 -1.388924717903137207e-01 3.357502222061157227e-01 -6.382502615451812744e-02 5.472609400749206543e-02 3.083091042935848236e-02 1.073013618588447571e-01 -3.725008293986320496e-02 -1.399401873350143433e-01 -5.363015457987785339e-02 2.670022659003734589e-03 1.219059675931930542e-01 2.460529208183288574e-01 8.970279246568679810e-02
1.096638813614845276e-01 2.197788506746292114e-01 -1.295363754034042358e-01 -1.372822746634483337e-02 1.329369395971298218e-01 -1.927373558282852173e-01 1.454535722732543945e-01 -9.618157893419265747e-02 1.587931066751480103e-01 -1.110242828726768494e-01 -4.100603461265563965e-01 -1.145598292350769043e-01 -1.194109991192817688e-01 2.837332487106323242e-01 3.284881412982940674e-01 2.096696645021438599e-01 -5.689731985330581665e-02 -7.736812531948089600e-02 1.979413777589797974e-01 -4.864539578557014465e-02 1.851716041564941406e-01 -1.377086807042360306e-02 1.358295828104019165e-01 -2.158883959054946899e-01 4.675243049860000610e-02 1.835151612758636475e-01 -7.561818510293960571e-02 4.207703750580549240e-03 -1.831426173448562622e-01 -2.613145709037780762e-01 9.191560745239257812e-02 2.642927765846252441e-01
8.072778582572937012e-03 -5.637808144092559814e-02 -5.350732803344726562e-02 1.874613203108310699e-02 5.938025563955307007e-02 -1.920068264007568359e-01 9.413482993841171265e-02 -6.428261101245880127e-02 2.993869781494140625e-01 -1.294095516204833984e-01 -1.130115836858749390e-01 -9.396323002874851227e-03 -2.254041731357574463e-01 1.826305389404296875e-01 -1.753966063261032104e-01 1.986671984195709229e-01 2.465921193361282349e-01 6.861642748117446899e-02 -5.488686636090278625e-02 -2.163403779268264771e-01 3.302625715732574463e-01 -9.204762428998947144e-02 -1.316496729850769043e-01 -4.132216274738311768e-01 -9.128336608409881592e-02 2.832306735217571259e-02 -3.773289173841476440e-02 3.880436718463897705e-01 7.970734499394893646e-03 -2.654893100261688232e-01 7.394256070256233215e-03 1.175666376948356628e-01
7.044959813356399536e-02 3.021975159645080566e-01 -2.140987515449523926e-01 1.955003440380096436e-01 -2.913430519402027130e-02 -4.004772305488586426e-01 1.605216711759567261e-01 1.260421276092529297e-01 -8.908981084823608398e-02 -8.048591762781143188e-02 -4.617677927017211914e-01 1.491673588752746582e-01 2.949038147926330566e-02 2.303861528635025024e-01 -1.104424893856048584e-02 1.330897063016891479e-01 -1.580699346959590912e-02 -1.271332353353500366e-01 -1.161997988820075989e-01 -1.566583365201950073e-01 2.829686403274536133e-01 -4.060360416769981384e-02 4.692559689283370972e-02 -5.427465215325355530e-02 2.183499000966548920e-02 5.136000737547874451e-02 2.298641949892044067e-01 1.063069477677345276e-01 -9.218726307153701782e-02 3.402906656265258789e-02 2.458195090293884277e-01 1.281833201646804810e-01
-1.643696725368499756e-01 -5.060734972357749939e-02 -6.927955150604248047e-02 1.839534789323806763e-01 1.249077077955007553e-02 -1.455480754375457764e-01 -1.709948778152465820e-01 1.425707899034023285e-02 5.122909322381019592e-02 6.141053512692451477e-02 -4.540846645832061768e-01 -1.182668432593345642e-01 -1.877012290060520172e-02 2.904489040374755859e-01 2.061388939619064331e-01 2.183177173137664795e-01 2.564431428909301758e-01 -9.157618880271911621e-02 1.007723137736320496e-01 -1.140789389610290527e-01 3.759565651416778564e-01 -1.546822339296340942e-01 3.035654425621032715e-01 -5.323645099997520447e-02 -1.522535085678100586e-01 -1.269245985895395279e-02 5.579173192381858826e-02 1.843770146369934082e-01 7.932189851999282837e-02 -1.187103688716888428e-01 4.750260710716247559e-02 -1.972079277038574219e-01
2.197675108909606934e-01 5.587772279977798462e-02 -1.931977458298206329e-02 6.557695567607879639e-02 -3.782788217067718506e-01 -1.685111224651336670e-01 -8.881206810474395752e-02 1.238862648606300354e-01 -4.395136833190917969e-01 -2.046576440334320068e-01 -2.520612180233001709e-01 8.044469170272350311e-03 2.489050291478633881e-02 -2.589754574000835419e-02 2.514936327934265137e-01 1.000550463795661926e-01 -2.544269561767578125e-01 -7.314886897802352905e-02 3.018280267715454102e-01 1.021667569875717163e-01 2.328530699014663696e-01 -2.016083151102066040e-01 -4.599386453628540039e-02 -1.719966530799865723e-01 -3.687730059027671814e-03 1.430091820657253265e-02 1.817365288734436035e-01 1.616850197315216064e-01 -6.806987524032592773e-02 5.960087850689888000e-02 3.337834402918815613e-02 9.538585692644119263e-02
-8.408904820680618286e-02 1.937356740236282349e-01 -7.427196949720382690e-02 -3.481978923082351685e-02 -3.571168780326843262e-01 5.291826557368040085e-03 -1.816538125276565552e-01 5.207997933030128479e-02 -1.781714707612991333e-01 -3.112261891365051270e-01 -4.103187918663024902e-01 3.439902886748313904e-02 -1.179041713476181030e-01 2.327891588211059570e-01 4.014106392860412598e-01 1.276579350233078003e-01 -1.232208609580993652e-01 -4.840488359332084656e-02 5.076081678271293640e-02 -7.705833017826080322e-02 9.312542527914047241e-02 1.317122429609298706e-01 1.368558257818222046e-01 -1.788266748189926147e-01 1.276812609285116196e-02 -5.791669338941574097e-02 1.866734325885772705e-01 2.134751379489898682e-01 -1.155009567737579346e-01 6.546410918235778809e-02 1.933491080999374390e-01 -3.047438338398933411e-03
-1.282331049442291260e-01 7.786552608013153076e-02 -1.255323290824890137e-01 1.029305607080459595e-01 -1.576865017414093018e-01 -3.484161794185638428e-01 -1.178402304649353027e-01 -6.333293020725250244e-02 -2.551765441894531250e-01 -1.416948437690734863e-01 -6.267852783203125000e-01 -6.015725061297416687e-02 6.300684809684753418e-02 5.203013122081756592e-02 4.315453767776489258e-02 -4.830371215939521790e-02 -1.291811764240264893e-01 -6.544048339128494263e-02 1.858265846967697144e-01 -8.146586269140243530e-02 8.709470927715301514e-02 1.303592920303344727e-01 -6.707537919282913208e-02 3.658156609162688255e-03 -1.330034732818603516e-01 5.353322252631187439e-02 1.300999969244003296e-01 2.902189455926418304e-02 -1.403803974390029907e-01 2.302336543798446655e-01 2.556234598159790039e-01 1.637952625751495361e-01
3.079309687018394470e-02 -2.999009788036346436e-01 -1.315591782331466675e-01 5.438990518450737000e-02 -1.291847079992294312e-01 -2.156104594469070435e-01 2.684462442994117737e-02 1.367559432983398438e-01 -6.869666278362274170e-02 -3.957653939723968506e-01 -3.429187834262847900e-01 -2.310048341751098633e-01 -1.892657876014709473e-01 1.544013023376464844e-01 -1.000274568796157837e-01 -4.761096090078353882e-02 6.774330884218215942e-02 -2.161345630884170532e-01 1.185721438378095627e-02 1.537704765796661377e-01 2.041597068309783936e-01 1.139702424407005310e-01 -1.697149872779846191e-01 -1.531971395015716553e-01 -5.925201252102851868e-02 -2.685687690973281860e-02 8.540787547826766968e-02 3.563967347145080566e-01 -5.847974680364131927e-04 2.484611272811889648e-01 -1.402488350868225098e-01 -5.076723638921976089e-03
-1.419838964939117432e-01 -8.413453400135040283e-02 -2.894466370344161987e-02 -1.159848198294639587e-01 -2.612499296665191650e-01 3.675198927521705627e-02 -5.328495427966117859e-02 -1.218970045447349548e-01 -9.060328453779220581e-02 -2.509735226631164551e-01 -2.125026434659957886e-01 1.350761651992797852e-01 -2.268967032432556152e-01 1.773163229227066040e-01 1.607197821140289307e-01 -9.451814740896224976e-02 -3.040056303143501282e-02 -3.922628983855247498e-02 3.088314831256866455e-01 -1.830048263072967529e-01 1.053269878029823303e-01 -1.591333746910095215e-02 -4.337810873985290527e-01 -3.782405257225036621e-01 -1.253454387187957764e-01 7.856429368257522583e-02 -1.735133379697799683e-01 2.467569410800933838e-01 -1.179857179522514343e-01 3.197924466803669930e-03 1.248911842703819275e-01 -5.065712705254554749e-02
-1.345344334840774536e-01 -1.692267209291458130e-01 -1.277781575918197632e-01 -4.408098384737968445e-02 -4.523307085037231445e-01 -2.442201375961303711e-01 2.717411890625953674e-02 -1.392874717712402344e-01 2.524268329143524170e-01 -2.152880467474460602e-02 -2.751922607421875000e-01 4.841954261064529419e-02 -1.974934190511703491e-01 7.977212965488433838e-02 1.020705029368400574e-01 -1.560354083776473999e-01 1.433711946010589600e-01 -5.876250192523002625e-02 7.933739572763442993e-02 -7.421965897083282471e-02 2.221151143312454224e-01 7.374418433755636215e-03 -2.176250815391540527e-01 -4.081543982028961182e-01 -1.637364923954010010e-01 -4.972248524427413940e-02 -1.006594374775886536e-01 1.433437019586563110e-01 3.662329167127609253e-02 -2.576616592705249786e-02 2.548210620880126953e-01 4.651666805148124695e-02
3.297567665576934814e-01 -1.290487349033355713e-01 3.129711374640464783e-02 9.380625560879707336e-03 -4.258503317832946777e-01 2.960662543773651123e-02 1.059775426983833313e-01 -1.236334592103958130e-01 1.240535750985145569e-01 -3.209704160690307617e-02 -2.570328116416931152e-01 2.541226744651794434e-01 -1.497421562671661377e-01 4.511386156082153320e-01 -2.539778649806976318e-01 1.615256518125534058e-01 6.526460498571395874e-02 -6.316857784986495972e-02 2.273568809032440186e-01 8.843556046485900879e-02 1.785960942506790161e-01 -8.449245244264602661e-03 3.704833239316940308e-02 1.699934527277946472e-02 2.033473551273345947e-01 -5.261023715138435364e-02 1.500065717846155167e-02 -8.555139414966106415e-03 -1.331584453582763672e-01 -1.080915629863739014e-01 9.296663105487823486e-02 1.316239535808563232e-01
1.761090606451034546e-01 -4.300793632864952087e-02 -1.964630186557769775e-01 9.551466256380081177e-02 -1.879349499940872192e-01 -1.620674580335617065e-01 -9.067627042531967163e-02 -1.091675907373428345e-01 -3.973940908908843994e-01 -2.202905118465423584e-01 -3.353607356548309326e-01 1.565094888210296631e-01 -1.046308204531669617e-01 1.612095832824707031e-01 2.565103955566883087e-02 -4.035678505897521973e-02 1.677452921867370605e-01 1.281789690256118774e-01 -6.747416406869888306e-02 9.408376365900039673e-02 5.123275890946388245e-02 -2.092941850423812866e-01 -1.095316857099533081e-01 -2.659912705421447754e-01 -2.375267148017883301e-01 -1.326130479574203491e-01 1.922908127307891846e-01 2.201879918575286865e-01 2.894183099269866943e-01 -9.051562100648880005e-02 -4.941765591502189636e-02 1.185033693909645081e-01
-2.690218091011047363e-01 -2.788144052028656006e-01 6.315456330776214600e-02 -5.219589546322822571e-02 -9.248998947441577911e-03 -3.405218124389648438e-01 -1.072646230459213257e-01 -1.018464565277099609e-01 1.068271771073341370e-01 -1.347706913948059082e-01 -1.431496888399124146e-01 -6.584709882736206055e-02 -2.769663929939270020e-01 3.962512910366058350e-01 -8.828493207693099976e-02 -3.039662353694438934e-02 3.438727259635925293e-01 1.656409353017807007e-01 -5.144732072949409485e-02 -1.380440592765808105e-01 1.872058659791946411e-01 -2.833914756774902344e-01 7.644470036029815674e-02 -2.826941013336181641e-01 -4.763489216566085815e-02 -1.165607050061225891e-01 2.029771544039249420e-02 8.564573526382446289e-02 -5.919356644153594971e-02 -3.832468017935752869e-02 -9.341111034154891968e-02 5.104550719261169434e-02
-6.545247882604598999e-02 6.375037133693695068e-02 -2.346055395901203156e-02 1.739460825920104980e-01 3.719229623675346375e-02 -2.044824361801147461e-01 2.380743771791458130e-01 8.099785447120666504e-02 -7.383489608764648438e-02 -1.693278402090072632e-01 -3.629386723041534424e-01 1.985699869692325592e-02 -1.305402219295501709e-01 2.432729750871658325e-01 2.800648212432861328e-01 2.287846803665161133e-01 2.364777401089668274e-02 -5.724250152707099915e-02 1.554914712905883789e-01 -2.371786385774612427e-01 2.702444493770599365e-01 8.871664851903915405e-02 1.822666972875595093e-01 -2.183316200971603394e-01 1.601248085498809814e-01 2.155935764312744141e-01 1.572731509804725647e-02 -9.250922128558158875e-03 -2.950847148895263672e-01 -4.458742588758468628e-02 -9.655477851629257202e-02 2.535058856010437012e-01
2.159404307603836060e-01 -3.706869482994079590e-02 -7.612512260675430298e-02 -3.019895637407898903e-03 -2.185139656066894531e-01 -1.499461978673934937e-01 -2.854043245315551758e-02 -1.023737937211990356e-01 1.272976994514465332e-01 -1.502600163221359253e-01 2.461521071381866932e-04 -7.977713644504547119e-02 -4.308121278882026672e-03 3.092217445373535156e-01 4.059039521962404251e-03 2.275163531303405762e-01 -7.910389453172683716e-02 -1.755150705575942993e-01 -3.598332777619361877e-02 4.906724020838737488e-02 1.439915597438812256e-01 -9.446478635072708130e-02 3.263704106211662292e-02 -3.473699390888214111e-01 -2.649422585964202881e-01 1.570621728897094727e-01 3.576970994472503662e-01 -4.993455111980438232e-02 -2.861986458301544189e-01 -2.788034379482269287e-01 1.081842854619026184e-01 2.886142134666442871e-01
-1.947872936725616455e-01 -7.768438011407852173e-02 6.222471594810485840e-02 1.670047082006931305e-02 -1.564699113368988037e-01 -1.297492384910583496e-01 2.513309940695762634e-02 -2.434657663106918335e-01 -2.005739510059356689e-01 -4.398302137851715088e-01 -2.967529892921447754e-01 2.031790465116500854e-02 2.411514520645141602e-02 2.159057557582855225e-01 -1.698539704084396362e-01 1.593330502510070801e-01 2.587870694696903229e-02 -3.209374845027923584e-01 1.897273063659667969e-01 1.000001430511474609e-01 2.300431132316589355e-01 6.388311274349689484e-03 1.093165501952171326e-01 1.982963085174560547e-01 -1.186275109648704529e-01 2.540939748287200928e-01 1.066266149282455444e-01 -2.447281628847122192e-01 -9.443406015634536743e-02 1.155655235052108765e-01 -1.343098469078540802e-02 -2.841062657535076141e-02
1.687771826982498169e-01 1.679824292659759521e-02 -3.970037400722503662e-02 2.428061328828334808e-02 -4.396295547485351562e-01 1.795170083642005920e-02 1.959449984133243561e-02 4.367189481854438782e-02 1.859348118305206299e-01 -2.481873333454132080e-01 -6.088412925601005554e-02 1.192161142826080322e-01 -1.771744154393672943e-02 2.726922631263732910e-01 3.560770675539970398e-02 1.138612031936645508e-01 6.593821104615926743e-03 -2.084566205739974976e-01 1.233815625309944153e-01 4.998514056205749512e-02 1.084992475807666779e-02 -1.887680441141128540e-01 -3.112854622304439545e-02 -2.652812600135803223e-01 -6.861814856529235840e-02 2.708119153976440430e-01 1.912452727556228638e-01 -1.408867090940475464e-01 -6.278023123741149902e-02 -4.469360411167144775e-01 1.042698994278907776e-01 2.298551946878433228e-01
-1.954189240932464600e-01 -5.386532098054885864e-02 2.848952449858188629e-02 -3.937966004014015198e-02 -1.579726859927177429e-02 -1.894235461950302124e-01 -4.567338526248931885e-02 -7.548454403877258301e-02 2.126885578036308289e-02 -2.282374203205108643e-01 -2.015655189752578735e-01 1.145641282200813293e-01 1.203479394316673279e-01 1.960324794054031372e-01 -1.961989998817443848e-01 2.184963971376419067e-01 -3.332681953907012939e-02 -4.214999675750732422e-01 1.588087081909179688e-01 1.653078198432922363e-01 4.791219532489776611e-01 1.613457351922988892e-01 3.535640239715576172e-02 4.653298109769821167e-02 -1.648918390274047852e-01 1.896879822015762329e-01 2.757153809070587158e-01 -1.238360479474067688e-01 4.188922420144081116e-02 -3.453924134373664856e-02 8.225973695516586304e-02 1.123497411608695984e-01
-1.297190338373184204e-01 1.526818275451660156e-01 -1.633138395845890045e-02 6.706317421048879623e-03 3.854520991444587708e-02 -2.727418839931488037e-01 -5.537260696291923523e-02 7.705896347761154175e-02 2.302988432347774506e-02 4.356151912361383438e-03 -3.343446552753448486e-01 2.215048521757125854e-01 3.282069787383079529e-02 4.642055928707122803e-02 -2.236573398113250732e-02 -1.299751996994018555e-01 -6.338378041982650757e-02 -1.446455158293247223e-02 2.938566803932189941e-01 -3.400069773197174072e-01 1.556675732135772705e-01 -1.982251405715942383e-01 1.131708770990371704e-01 -2.657411396503448486e-01 5.945598706603050232e-02 -1.885159164667129517e-01 1.976311206817626953e-01 1.227065846323966980e-01 -9.233157336711883545e-02 -2.336855828762054443e-01 3.908407986164093018e-01 1.744473427534103394e-01
-2.843677103519439697e-01 1.397956907749176025e-01 -1.203256621956825256e-01 2.448401227593421936e-02 6.612933240830898285e-03 -1.966315060853958130e-01 -1.633431762456893921e-02 -5.048283375799655914e-03 -1.239370256662368774e-01 -2.248662412166595459e-01 -4.522421360015869141e-01 2.173476070165634155e-01 2.289683520793914795e-01 1.167259812355041504e-01 -5.371739342808723450e-02 -1.299942284822463989e-01 -2.444922924041748047e-01 9.863811731338500977e-02 -3.742027282714843750e-02 -3.220573961734771729e-01 1.422601789236068726e-01 -1.837178319692611694e-01 -6.902456283569335938e-02 -2.377981692552566528e-01 2.099401205778121948e-01 -1.091261208057403564e-01 -1.001822203397750854e-02 1.902995258569717407e-01 -1.430551558732986450e-01 -3.893582895398139954e-02 -1.105374917387962341e-01 1.598879396915435791e-01
-2.063817158341407776e-02 1.712636053562164307e-01 -7.051678001880645752e-02 2.009923756122589111e-01 6.213636323809623718e-02 -3.519136309623718262e-01 1.056236401200294495e-01 -7.020335644483566284e-02 1.154189556837081909e-01 -1.783324331045150757e-01 -3.750367164611816406e-01 -6.922016292810440063e-02 4.632863402366638184e-02 1.943538039922714233e-01 2.558341026306152344e-01 2.330817282199859619e-01 2.858684398233890533e-02 5.836650729179382324e-03 1.966386437416076660e-01 1.617428213357925415e-01 3.169107139110565186e-01 3.930276632308959961e-02 -8.677243022248148918e-04 -2.403174191713333130e-01 1.195933222770690918e-01 -4.834912344813346863e-02 6.170007213950157166e-02 -1.571973972022533417e-02 -1.256847530603408813e-01 -5.161188915371894836e-02 3.657925501465797424e-02 4.060983657836914062e-01
2.908119745552539825e-02 -2.057392746210098267e-01 -1.307615786790847778e-01 2.824752032756805420e-01 -3.246766328811645508e-01 -1.962585151195526123e-01 -7.575325667858123779e-02 4.286358132958412170e-02 6.293327361345291138e-02 -2.891647219657897949e-01 -2.477575540542602539e-01 2.907820045948028564e-01 -2.784502878785133362e-02 9.638074785470962524e-03 1.741936802864074707e-01 1.736161559820175171e-01 -7.448498159646987915e-02 1.019356846809387207e-01 9.930131584405899048e-02 -1.062136963009834290e-01 2.815339863300323486e-01 -2.968011237680912018e-02 -2.499302178621292114e-01 -1.634300500154495239e-01 -1.529978215694427490e-01 1.075868681073188782e-01 1.891405880451202393e-01 -2.935299873352050781e-01 -1.279070526361465454e-01 2.999603003263473511e-02 3.142465278506278992e-02 1.788715273141860962e-01
-2.763560712337493896e-01 9.875891357660293579e-02 -7.915908098220825195e-02 -2.057690024375915527e-01 -2.022731304168701172e-02 -1.578505784273147583e-01 1.168864592909812927e-02 4.059652332216501236e-03 -1.844112426042556763e-01 -3.959434330463409424e-01 -1.700432002544403076e-01 2.916046977043151855e-01 4.803924355655908585e-03 9.714091569185256958e-02 -1.197135969996452332e-01 4.445368796586990356e-02 -2.524233423173427582e-02 -3.013997077941894531e-01 1.159460693597793579e-01 -6.956946104764938354e-02 -7.460386306047439575e-02 -2.066050022840499878e-01 1.746324598789215088e-01 6.139882653951644897e-02 -5.675312131643295288e-03 2.047981321811676025e-01 1.749758273363113403e-01 2.248931378126144409e-01 -3.554680645465850830e-01 2.218929976224899292e-01 -4.321647807955741882e-02 1.280033886432647705e-01
2.690176367759704590e-01 -1.182418465614318848e-01 3.187083080410957336e-02 -2.031980603933334351e-01 -3.565662503242492676e-01 -1.318118870258331299e-01 2.025837600231170654e-01 6.406483054161071777e-02 9.287399798631668091e-02 -2.883854508399963379e-01 -1.110033914446830750e-01 -1.066027907654643059e-03 -7.660450041294097900e-02 2.522451281547546387e-01 -8.423561602830886841e-02 1.400610357522964478e-01 9.241281449794769287e-02 -1.155036389827728271e-01 7.451334595680236816e-02 -2.928064949810504913e-02 -1.284090578556060791e-01 4.242137074470520020e-02 -7.081350684165954590e-02 -4.224895834922790527e-01 -3.060182034969329834e-01 2.046098411083221436e-01 2.408149689435958862e-01 2.900923602283000946e-02 1.149809658527374268e-01 -6.339100748300552368e-02 9.706450253725051880e-02 1.739656031131744385e-01
-2.176426537334918976e-02 -1.353566199541091919e-01 1.694023609161376953e-01 -4.131204187870025635e-01 -1.538868546485900879e-01 -1.728491187095642090e-01 -2.018849700689315796e-01 -1.963542401790618896e-01 -6.076632067561149597e-02 -3.897781074047088623e-01 -9.754910320043563843e-02 -1.412777006626129150e-01 -8.633337914943695068e-03 1.520012170076370239e-01 2.541605010628700256e-02 1.497201025485992432e-01 -7.990569621324539185e-02 -4.448792338371276855e-02 3.853801786899566650e-01 -1.969511359930038452e-01 7.721111178398132324e-02 -1.422333717346191406e-01 -1.797796785831451416e-01 -4.741260781884193420e-02 -8.537073433399200439e-02 1.242949366569519043e-01 1.995212286710739136e-01 4.556901380419731140e-02 -2.716605179011821747e-02 2.983897924423217773e-02 -3.073388338088989258e-01 -2.219561114907264709e-02
-1.753907799720764160e-01 2.670895755290985107e-01 6.064959242939949036e-02 -1.182999014854431152e-01 -2.958599328994750977e-01 1.507247686386108398e-01 -5.382582545280456543e-02 -8.277375251054763794e-02 -1.641597747802734375e-01 -4.210213124752044678e-01 -4.555088281631469727e-01 4.074686765670776367e-02 4.117013514041900635e-02 8.967166393995285034e-02 1.656154990196228027e-01 1.729785352945327759e-01 4.523357003927230835e-02 1.173129398375749588e-02 5.281589925289154053e-02 -8.953663706779479980e-02 3.719538450241088867e-02 -1.758045852184295654e-01 1.586456596851348877e-01 -1.892815381288528442e-01 1.170177850872278214e-02 2.640325129032135010e-01 9.456968307495117188e-02 9.514146298170089722e-02 -1.158443372696638107e-02 2.224188065156340599e-03 2.576346695423126221e-01 1.383806020021438599e-01
1.456043720245361328e-01 -9.123819321393966675e-02 -1.018587201833724976e-01 -1.301954686641693115e-01 -1.266811490058898926e-01 -5.588589310646057129e-01 9.284035116434097290e-02 -2.350525930523872375e-03 -1.432201825082302094e-02 -2.409858405590057373e-01 -2.141271978616714478e-01 1.147108525037765503e-02 -2.264725714921951294e-01 4.105791915208101273e-03 2.461403235793113708e-02 1.407396197319030762e-01 6.583450734615325928e-02 2.483716607093811035e-02 1.418850421905517578e-01 -3.101401925086975098e-01 -4.096089676022529602e-02 -4.472865164279937744e-02 2.295746654272079468e-01 6.439514691010117531e-04 9.641125798225402832e-02 -1.927919536828994751e-01 1.351656317710876465e-01 8.232271671295166016e-02 2.100188732147216797e-01 -6.994587928056716919e-02 3.610765337944030762e-01 4.038824513554573059e-02
-2.070720195770263672e-01 4.400800541043281555e-02 4.062326997518539429e-02 2.767427563667297363e-01 5.431497097015380859e-02 -3.264130353927612305e-01 1.183139085769653320e-01 -1.065030023455619812e-01 -2.438631653785705566e-01 -1.134763136506080627e-01 -3.326468765735626221e-01 -5.889680981636047363e-02 -3.695339662954211235e-03 3.527813255786895752e-01 1.340778023004531860e-01 3.187913820147514343e-02 -3.565926849842071533e-01 -8.161595463752746582e-02 4.546238109469413757e-02 -1.771887391805648804e-01 2.268632352352142334e-01 -2.065679281949996948e-01 -8.420790731906890869e-02 -1.748982667922973633e-01 -2.862464264035224915e-02 -1.402894593775272369e-02 9.528042376041412354e-02 6.906563788652420044e-02 -3.460804466158151627e-03 -2.254027575254440308e-01 2.142937332391738892e-01 3.842196986079216003e-02
-1.262893974781036377e-01 -5.451877787709236145e-02 1.039673835039138794e-01 -3.795895874500274658e-01 -7.355055958032608032e-02 -1.912126392126083374e-01 2.123977541923522949e-01 -5.810286477208137512e-02 -1.200029551982879639e-01 -2.742454111576080322e-01 -2.693905532360076904e-01 7.769090682268142700e-02 -8.233433961868286133e-02 1.056572496891021729e-01 -3.131347009912133217e-03 -1.631761640310287476e-01 1.773900091648101807e-01 -1.946146935224533081e-01 1.370823383331298828e-01 2.097547948360443115e-01 3.340272605419158936e-01 -1.638119518756866455e-01 9.527672827243804932e-02 -1.814138293266296387e-01 4.004183039069175720e-02 -7.560883462429046631e-02 2.146194279193878174e-01 -3.702523559331893921e-02 -2.310286611318588257e-01 2.437892109155654907e-01 -1.216175556182861328e-01 1.674659252166748047e-01
5.150024592876434326e-02 2.245246618986129761e-01 9.207931160926818848e-02 1.246734261512756348e-01 -5.732343718409538269e-02 -2.806616127490997314e-01 -1.566685587167739868e-01 1.347827166318893433e-01 -1.982072591781616211e-01 -8.656428009271621704e-02 -4.056164026260375977e-01 5.914265662431716919e-02 1.067544426769018173e-02 1.394072324037551880e-01 1.154308617115020752e-01 2.332854121923446655e-01 1.696375571191310883e-02 1.700844168663024902e-01 1.547414064407348633e-01 -2.989684604108333588e-02 4.113984107971191406e-01 1.252692379057407379e-02 1.509026885032653809e-01 2.201658673584461212e-02 -1.277934759855270386e-02 -1.828408688306808472e-01 1.596919596195220947e-01 3.086204230785369873e-01 -6.166334822773933411e-02 -1.458491086959838867e-01 1.175886765122413635e-01 2.368303686380386353e-01
-6.476279348134994507e-02 -1.110263988375663757e-01 -6.052911281585693359e-03 -1.606713980436325073e-01 1.092651337385177612e-01 -2.992511689662933350e-01 -1.108980774879455566e-01 -6.873612850904464722e-02 -9.645567275583744049e-03 -1.421073637902736664e-02 -3.243650496006011963e-02 1.161914598196744919e-02 -1.980815678834915161e-01 3.802755773067474365e-01 -2.530734837055206299e-01 1.687232591211795807e-02 -1.015136316418647766e-01 -4.523773863911628723e-02 1.429643388837575912e-02 -3.741924464702606201e-01 2.028758674860000610e-01 -3.606160581111907959e-01 8.589181303977966309e-02 -2.900900244712829590e-01 -8.555616438388824463e-02 2.028167061507701874e-02 -3.755999961867928505e-03 1.117492839694023132e-01 -2.511159479618072510e-01 -1.389507353305816650e-01 -2.476243823766708374e-01 -1.011402383446693420e-01
-2.232858091592788696e-01 2.752012908458709717e-01 -1.235562041401863098e-01 -1.521729081869125366e-01 -2.074762880802154541e-01 -1.614780128002166748e-01 -6.286180764436721802e-02 -1.317850407212972641e-02 -2.063013464212417603e-01 -2.689209952950477600e-02 -4.663378596305847168e-01 -3.939418122172355652e-02 -1.474138945341110229e-01 2.432065904140472412e-01 1.891549676656723022e-01 1.095018163323402405e-01 1.070427969098091125e-01 1.533208936452865601e-01 3.589936718344688416e-02 7.454708218574523926e-02 -7.537929713726043701e-02 -1.141101419925689697e-01 2.723436355590820312e-01 -2.389580607414245605e-01 -7.681572809815406799e-03 8.753550052642822266e-02 2.779008150100708008e-01 2.040095329284667969e-01 1.553315520286560059e-01 -1.326345205307006836e-01 -3.306009247899055481e-02 1.030123606324195862e-01
-2.619023919105529785e-01 -1.679334193468093872e-01 1.219987422227859497e-01 -1.242796331644058228e-01 -6.591215729713439941e-02 1.105004176497459412e-01 -4.417274147272109985e-02 -1.828900654800236225e-03 -1.900433003902435303e-01 -3.398866355419158936e-01 -4.981991648674011230e-01 8.732536435127258301e-02 -1.283723413944244385e-01 2.627054154872894287e-01 1.087089329957962036e-01 -4.109596833586692810e-02 1.943334750831127167e-02 -2.594071440398693085e-02 1.575890630483627319e-01 -1.790738292038440704e-02 -1.943026855587959290e-02 3.132931143045425415e-02 -8.178114145994186401e-02 -5.032758787274360657e-02 -4.374651312828063965e-01 4.692248534411191940e-03 -3.360631316900253296e-02 1.416639387607574463e-01 -2.931215465068817139e-01 -4.850375279784202576e-02 9.660232067108154297e-02 -3.021964244544506073e-02
1.254668086767196655e-01 1.543655246496200562e-02 -1.323533654212951660e-01 -1.902376413345336914e-01 -2.446344196796417236e-01 -7.521735876798629761e-02 2.320705205202102661e-01 -3.706240281462669373e-02 3.426903486251831055e-02 -3.933216333389282227e-01 -3.127705156803131104e-01 6.907463073730468750e-02 -8.650103583931922913e-03 2.195108532905578613e-01 -5.554621666669845581e-02 4.023116230964660645e-01 -1.966532319784164429e-02 -2.069775909185409546e-01 2.189439088106155396e-01 -4.602004587650299072e-02 9.874025732278823853e-02 2.868167683482170105e-02 2.318613529205322266e-01 2.098782658576965332e-01 -1.738073080778121948e-01 4.485182091593742371e-02 -1.784840971231460571e-01 1.193224191665649414e-01 -1.778283417224884033e-01 5.297953635454177856e-02 -2.853757143020629883e-02 -1.506136357784271240e-01
1.463195234537124634e-01 1.259748190641403198e-01 2.206334844231605530e-02 -1.310157328844070435e-01 -1.495891511440277100e-01 -3.643018305301666260e-01 -1.554954946041107178e-01 -2.931323349475860596e-01 2.368179336190223694e-02 -2.967664003372192383e-01 -2.441274560987949371e-02 6.903162598609924316e-02 2.204571962356567383e-01 2.816023230552673340e-01 3.149895742535591125e-02 1.215962767601013184e-01 1.121153496205806732e-02 -1.046399995684623718e-01 5.246033892035484314e-02 5.481553450226783752e-02 4.425534009933471680e-01 -3.053241968154907227e-01 2.037842571735382080e-02 1.855677925050258636e-02 -7.169353216886520386e-02 -4.271293804049491882e-02 -1.053909286856651306e-01 -1.533732116222381592e-01 -1.023896858096122742e-01 -2.496880851686000824e-02 -1.951521039009094238e-01 2.115294933319091797e-01
1.491910219192504883e-02 -8.414808660745620728e-02 -1.434870809316635132e-01 -1.974683701992034912e-01 -1.984096616506576538e-01 4.641588404774665833e-02 -6.365399807691574097e-02 9.781420230865478516e-02 -8.087846450507640839e-03 -5.163758620619773865e-02 -2.848573029041290283e-01 1.251576691865921021e-01 -5.832559615373611450e-02 2.664567232131958008e-01 -2.235264927148818970e-01 5.879304185509681702e-02 -8.593343198299407959e-03 1.657129526138305664e-01 5.092076957225799561e-02 -1.639024913311004639e-01 2.511403262615203857e-01 -3.266316652297973633e-01 -3.203298151493072510e-01 2.567200735211372375e-02 -1.348148193210363388e-02 3.191628456115722656e-01 1.052817679010331631e-03 1.985291689634323120e-01 -1.264994442462921143e-01 -3.577384352684020996e-01 3.373467549681663513e-02 1.844233572483062744e-01
-9.611176326870918274e-03 9.429170936346054077e-02 -1.459712684154510498e-01 1.399870067834854126e-01 7.627916336059570312e-02 -2.041269093751907349e-01 -1.085283793509006500e-02 -2.045761048793792725e-01 5.149903520941734314e-02 1.464979350566864014e-02 -2.597308456897735596e-01 1.494346112012863159e-01 -1.318774670362472534e-01 4.332855045795440674e-01 9.541394561529159546e-02 1.385940015316009521e-01 9.023836255073547363e-02 7.183913886547088623e-02 4.619116783142089844e-01 -7.578232139348983765e-02 2.065022587776184082e-01 -3.901476040482521057e-02 2.155278921127319336e-01 1.409933716058731079e-02 1.376412510871887207e-01 8.453398197889328003e-02 2.726255655288696289e-01 -6.689257174730300903e-02 -1.469778120517730713e-01 -2.613070607185363770e-01 1.274455487728118896e-01 1.781775616109371185e-02
1.026873141527175903e-01 -7.837971299886703491e-02 2.649705857038497925e-02 1.132869645953178406e-01 -1.482714116573333740e-01 -3.325383961200714111e-01 -2.582500874996185303e-01 4.941093176603317261e-02 -2.060591131448745728e-01 -2.046156525611877441e-01 -3.476539850234985352e-01 1.747279763221740723e-01 1.918620802462100983e-02 2.033669352531433105e-01 -1.570242792367935181e-01 -2.993128001689910889e-01 5.544713139533996582e-02 4.481950029730796814e-02 8.562940172851085663e-03 -2.032845467329025269e-01 -4.404908791184425354e-02 2.040096558630466461e-02 -2.130063064396381378e-02 -3.161342740058898926e-01 -5.807859078049659729e-02 9.100101143121719360e-02 -5.892873182892799377e-02 2.543743252754211426e-01 -1.810822635889053345e-02 -1.536938250064849854e-01 -3.236777782440185547e-01 -1.363842934370040894e-01
5.894194915890693665e-02 -6.073953583836555481e-02 1.162016317248344421e-01 1.371627300977706909e-01 -7.845574617385864258e-02 -2.202059626579284668e-01 1.109642088413238525e-01 -2.253463119268417358e-01 -2.261675149202346802e-02 -2.716350257396697998e-01 -3.408100605010986328e-01 -1.345207393169403076e-01 2.215425223112106323e-01 2.661872804164886475e-01 1.046010991558432579e-03 1.623003035783767700e-01 1.187971085309982300e-01 -7.431964855641126633e-03 3.457656800746917725e-01 -2.056858390569686890e-01 -2.221233248710632324e-01 -8.596415072679519653e-02 1.134478747844696045e-01 -1.539423167705535889e-01 -9.562512859702110291e-04 -3.384374454617500305e-02 8.101030439138412476e-02 -2.127608209848403931e-01 -8.790320903062820435e-02 -1.452673524618148804e-01 1.893307715654373169e-01 3.177715837955474854e-01
-9.705550223588943481e-02 1.925999522209167480e-01 -4.829015955328941345e-02 1.616378277540206909e-01 1.465402543544769287e-01 -2.352979779243469238e-01 2.673419415950775146e-01 -1.540162693709135056e-02 1.791780591011047363e-01 -2.452426254749298096e-01 -3.875215053558349609e-01 5.581944435834884644e-02 -1.075212359428405762e-01 3.742370307445526123e-01 2.604280412197113037e-01 2.368801981210708618e-01 1.099177226424217224e-01 -9.315280616283416748e-02 1.345665305852890015e-01 -3.007293492555618286e-02 1.251083016395568848e-01 -1.223266497254371643e-01 1.730509400367736816e-01 -9.909074008464813232e-02 1.009733825922012329e-01 3.764226858038455248e-05 -6.975498795509338379e-02 1.587445735931396484e-01 -2.527853548526763916e-01 -1.602760553359985352e-01 -5.883990228176116943e-02 1.092089265584945679e-01
-2.137895226478576660e-01 -8.071938157081604004e-02 -7.849786430597305298e-02 -1.243751719594001770e-01 1.564407199621200562e-01 -2.517978549003601074e-01 4.037771001458168030e-02 -2.898408174514770508e-01 -1.024346705526113510e-02 -2.649262547492980957e-01 -8.549538254737854004e-02 1.191304326057434082e-01 3.090284066274762154e-03 1.900222897529602051e-01 -1.468825340270996094e-01 5.505234748125076294e-02 1.356274485588073730e-01 -2.233294397592544556e-01 1.853228360414505005e-01 -7.410112023353576660e-02 3.411521315574645996e-01 -1.154876425862312317e-01 -1.025670543313026428e-01 -7.967217266559600830e-02 1.961519569158554077e-01 1.171104162931442261e-01 2.162333279848098755e-01 -7.565749343484640121e-03 -3.986430466175079346e-01 1.177537664771080017e-01 -2.790616080164909363e-02 2.699188888072967529e-01
-1.722320215776562691e-03 2.876711785793304443e-01 -3.754929080605506897e-02 -1.121018379926681519e-01 -6.698963791131973267e-02 -8.663579076528549194e-02 -1.120091751217842102e-01 2.128971666097640991e-01 3.062233095988631248e-03 -2.834275066852569580e-01 -5.047959089279174805e-01 1.092586740851402283e-01 1.437491923570632935e-01 3.067880868911743164e-01 4.078053832054138184e-01 6.818000972270965576e-02 -1.489936411380767822e-01 -4.796785861253738403e-02 2.754375338554382324e-01 9.615892544388771057e-03 1.015113070607185364e-01 -7.768333703279495239e-02 6.798000633716583252e-02 1.224283874034881592e-01 -1.121799871325492859e-01 1.613789498805999756e-01 3.931890800595283508e-02 1.591174304485321045e-02 -8.192879706621170044e-02 1.031243875622749329e-01 6.090363860130310059e-02 5.174111947417259216e-02
-5.653885006904602051e-02 6.086708605289459229e-02 4.824872594326734543e-03 -1.615060269832611084e-01 -4.460833072662353516e-01 -1.817063540220260620e-01 -3.501888811588287354e-01 -2.692015171051025391e-01 8.341243118047714233e-02 -1.002866104245185852e-01 -4.776808619499206543e-01 -2.670344896614551544e-02 4.118887335062026978e-02 -1.191482041031122208e-02 2.506721019744873047e-01 -2.057529985904693604e-02 -8.989903330802917480e-02 -1.360440701246261597e-01 1.333588510751724243e-01 1.908373832702636719e-02 2.077862471342086792e-01 -1.484658122062683105e-01 2.074540108442306519e-01 -6.219738163053989410e-03 -8.958680182695388794e-02 1.181391701102256775e-01 1.306952834129333496e-01 1.423581968992948532e-02 -1.525476761162281036e-02 9.200454503297805786e-02 1.660543680191040039e-01 -1.750767044723033905e-02
-5.835951119661331177e-02 -1.427282392978668213e-01 -2.200315743684768677e-01 2.683083899319171906e-02 -1.928659975528717041e-01 -8.798114955425262451e-02 -4.323048144578933716e-02 3.122447431087493896e-02 -7.977470755577087402e-02 -3.066510558128356934e-01 -2.507780194282531738e-01 1.716412603855133057e-02 -3.760176301002502441e-01 1.479578167200088501e-01 -1.881429227069020271e-03 1.115147620439529419e-01 1.003877371549606323e-01 2.139244973659515381e-01 1.988908946514129639e-01 2.228336483240127563e-01 2.200062274932861328e-01 -6.585643440485000610e-02 -4.367766901850700378e-02 -3.385910689830780029e-01 -3.985809087753295898e-01 -5.409838631749153137e-03 -7.814837992191314697e-02 -1.518100798130035400e-01 -5.657017976045608521e-02 -1.728139668703079224e-01 6.405344605445861816e-02 2.102085202932357788e-02
3.767055645585060120e-02 -1.068239137530326843e-01 2.400366514921188354e-01 -3.809449076652526855e-01 -3.091095574200153351e-02 -1.403129100799560547e-01 -1.339356303215026855e-01 3.785246238112449646e-02 2.043988406658172607e-01 -2.985423803329467773e-01 -1.276132017374038696e-01 -6.141367927193641663e-02 -9.977442771196365356e-02 3.493541479110717773e-01 4.612294211983680725e-02 -7.333164662122726440e-02 -5.414318293333053589e-03 -2.700557410717010498e-01 1.828567534685134888e-01 -9.455615282058715820e-02 3.429608047008514404e-01 -7.781470566987991333e-02 3.126694262027740479e-01 -1.895591169595718384e-01 -1.487203240394592285e-01 -2.189168706536293030e-02 3.193265944719314575e-02 -4.149885848164558411e-02 -4.715985152870416641e-03 1.035237833857536316e-01 -1.138812825083732605e-01 1.794174462556838989e-01
-1.737696677446365356e-01 3.718413710594177246e-01 -2.196637168526649475e-02 8.631352335214614868e-02 -1.161635518074035645e-01 -8.686640858650207520e-02 -4.880018532276153564e-02 5.384646356105804443e-02 -1.094961762428283691e-01 -1.287927925586700439e-01 -5.346881747245788574e-01 2.068841308355331421e-01 1.853090822696685791e-01 2.355783283710479736e-01 1.378748267889022827e-01 -6.042365729808807373e-02 -3.440364450216293335e-02 -7.674820721149444580e-02 3.237687349319458008e-01 -1.162350401282310486e-01 3.834374621510505676e-02 4.493008553981781006e-02 3.509899973869323730e-02 -3.009338676929473877e-01 1.567094326019287109e-01 -7.923875749111175537e-02 -1.027194261550903320e-01 2.054751515388488770e-01 -1.109171286225318909e-01 1.367950905114412308e-02 2.588676102459430695e-02 -1.002887040376663208e-01
3.887051045894622803e-01 -2.098020166158676147e-02 7.781179994344711304e-02 1.327188313007354736e-01 -2.795208096504211426e-01 -2.298469543457031250e-01 1.568791121244430542e-01 -4.029448702931404114e-02 1.246863156557083130e-01 -2.337903231382369995e-01 -9.690201282501220703e-02 3.322878777980804443e-01 -2.904867827892303467e-01 1.420289129018783569e-01 7.598710060119628906e-02 1.555841118097305298e-01 1.691894978284835815e-01 -4.617612436413764954e-02 2.569431662559509277e-01 -1.735529862344264984e-02 1.500715501606464386e-02 -7.330289483070373535e-02 9.316117316484451294e-02 -2.996573150157928467e-01 3.063710406422615051e-02 2.985211312770843506e-01 -8.968765288591384888e-02 -1.057100296020507812e-01 4.727611783891916275e-03 -1.755870878696441650e-01 5.784223787486553192e-03 4.182048887014389038e-02
-2.653067372739315033e-02 -2.324129492044448853e-01 -4.968538135290145874e-02 1.328166872262954712e-01 5.924069508910179138e-02 -3.539994657039642334e-01 1.182083562016487122e-01 -5.046710371971130371e-02 3.240692019462585449e-01 -2.858306467533111572e-01 -4.002497792243957520e-01 1.555570662021636963e-01 2.160180807113647461e-01 -8.498509973287582397e-02 -5.663572251796722412e-02 -3.543482348322868347e-02 3.047906607389450073e-02 -9.859963320195674896e-03 8.726766332983970642e-03 -1.854642927646636963e-01 2.799991667270660400e-01 -1.953651010990142822e-01 7.920622825622558594e-02 -3.019156157970428467e-01 5.975872278213500977e-02 7.600624114274978638e-02 -9.017856419086456299e-02 1.793145537376403809e-01 -1.213697493076324463e-01 -1.774667799472808838e-01 -6.103389337658882141e-02 3.579999506473541260e-02
3.811106318607926369e-03 -1.741067878901958466e-02 -8.731403946876525879e-02 -9.754176437854766846e-02 -2.924206554889678955e-01 1.569334268569946289e-01 3.151155114173889160e-01 -1.685328185558319092e-01 2.453315537422895432e-03 -2.194889634847640991e-01 -1.119373291730880737e-01 1.294296979904174805e-01 -1.676810085773468018e-01 1.687599271535873413e-01 -2.530877888202667236e-01 2.090055942535400391e-01 3.328004479408264160e-01 -2.969942688941955566e-01 2.467311173677444458e-01 -7.899076491594314575e-02 2.391614764928817749e-01 1.238129660487174988e-01 4.976239427924156189e-02 -5.039373785257339478e-02 6.789169460535049438e-02 -1.402052640914916992e-01 -9.235300123691558838e-03 1.528721451759338379e-01 -1.950435936450958252e-01 -2.693569362163543701e-01 3.038110397756099701e-02 -6.850303616374731064e-03
-1.309384107589721680e-01 1.773698925971984863e-01 1.372801810503005981e-01 8.803195506334304810e-02 -9.154961258172988892e-02 -3.366624712944030762e-01 -3.539291024208068848e-02 -1.112503409385681152e-01 -5.322590842843055725e-02 -2.347521483898162842e-01 1.339598447084426880e-01 3.050632178783416748e-01 2.901692874729633331e-03 4.137389361858367920e-01 -2.203416377305984497e-01 -8.994083851575851440e-02 -5.888310447335243225e-02 -1.665178388357162476e-01 2.810921967029571533e-01 -1.525109112262725830e-01 1.851914972066879272e-01 -6.348505616188049316e-02 4.446979239583015442e-02 -3.018611371517181396e-01 -1.043852865695953369e-01 6.279765069484710693e-02 -1.457162052392959595e-01 9.729230403900146484e-02 -1.767615228891372681e-01 -1.441103368997573853e-01 -1.096250489354133606e-01 -1.349368691444396973e-01
-1.805186271667480469e-01 -1.584726423025131226e-01 1.480314284563064575e-01 -2.270482927560806274e-01 9.372335858643054962e-03 -2.639267444610595703e-01 6.466853618621826172e-02 -1.304322779178619385e-01 -1.387615054845809937e-01 -1.437661945819854736e-01 -2.008897960186004639e-01 1.207699999213218689e-01 7.318878173828125000e-02 1.889717727899551392e-01 -6.140524521470069885e-02 -1.258231848478317261e-01 -4.180965200066566467e-02 -5.005710721015930176e-01 1.386397182941436768e-01 -1.563872098922729492e-01 1.435223072767257690e-01 -1.786672025918960571e-01 -3.338251262903213501e-02 -3.293488547205924988e-02 -5.134788900613784790e-02 8.473534882068634033e-02 2.898432612419128418e-01 3.265114128589630127e-02 -3.939217627048492432e-01 -3.573567140847444534e-03 -2.860056795179843903e-02 -1.440377831459045410e-01
1.668542474508285522e-01 5.119916796684265137e-02 -9.285721182823181152e-02 -4.165949225425720215e-01 -1.233521252870559692e-01 -2.815141379833221436e-01 4.426011070609092712e-02 -1.058754771947860718e-01 2.281437069177627563e-01 -1.799894273281097412e-01 -3.051007986068725586e-01 -1.449926476925611496e-02 -4.407508298754692078e-02 5.126434937119483948e-02 1.703551225364208221e-02 -3.014836087822914124e-02 1.447586994618177414e-02 2.964049279689788818e-01 2.098859846591949463e-01 -2.540457546710968018e-01 1.033571138978004456e-01 -9.343162924051284790e-02 2.504032254219055176e-01 -2.782684750854969025e-03 1.597278118133544922e-01 6.084329634904861450e-02 2.510105073451995850e-01 1.620139628648757935e-01 -1.695208624005317688e-02 -1.309542655944824219e-01 1.883119493722915649e-01 2.146436870098114014e-01
6.490438431501388550e-02 -1.822490543127059937e-01 4.583367705345153809e-02 -1.983609646558761597e-01 -2.239500433206558228e-01 -3.117654025554656982e-01 8.650233596563339233e-02 -3.502210229635238647e-02 1.714604049921035767e-01 -6.889130920171737671e-02 -1.847759634256362915e-01 1.286543309688568115e-01 -2.060820609331130981e-01 2.890190184116363525e-01 -1.458512097597122192e-01 -1.730384118854999542e-02 1.886785328388214111e-01 -2.491970807313919067e-01 2.221679240465164185e-01 -2.083380371332168579e-01 4.262027889490127563e-02 1.079599782824516296e-01 2.324284613132476807e-01 -8.088267594575881958e-02 -2.427577078342437744e-01 -1.406545490026473999e-01 1.152887791395187378e-01 -1.688392311334609985e-01 -1.247607395052909851e-01 6.164024583995342255e-03 -2.378324717283248901e-01 2.747223079204559326e-01
8.559356629848480225e-02 2.194851636886596680e-01 1.568462327122688293e-02 -2.007743269205093384e-01 -3.592048585414886475e-01 -8.833730965852737427e-02 -1.709011197090148926e-02 4.110057372599840164e-03 -3.160273730754852295e-01 -3.985484242439270020e-01 -4.871054887771606445e-01 4.419606924057006836e-02 1.300803571939468384e-01 -3.736201673746109009e-02 1.343323290348052979e-01 6.068886816501617432e-02 1.425620913505554199e-01 -3.384353965520858765e-02 -1.965758651494979858e-01 -7.031305879354476929e-02 2.337666600942611694e-01 -1.442026346921920776e-01 4.109467379748821259e-03 -9.995640814304351807e-02 3.526393789798021317e-03 6.566608697175979614e-02 9.945229440927505493e-02 3.330475650727748871e-03 1.435196995735168457e-01 -3.536718338727951050e-02 2.042120099067687988e-01 -2.316332794725894928e-02
-4.545175284147262573e-02 -8.441986888647079468e-02 3.717290610074996948e-02 -3.365248143672943115e-01 -1.620450615882873535e-01 -9.592121094465255737e-02 1.774671077728271484e-01 -5.227158591151237488e-02 3.506456315517425537e-02 -3.068052530288696289e-01 -8.941036462783813477e-02 2.640925049781799316e-01 -7.908765971660614014e-02 3.221658766269683838e-01 -8.251609653234481812e-02 -1.227044612169265747e-01 3.415384292602539062e-01 -1.883142292499542236e-01 -2.302287220954895020e-01 1.368218213319778442e-01 2.547571063041687012e-01 -2.004034370183944702e-01 9.781282395124435425e-02 -2.870250642299652100e-01 -1.263315975666046143e-01 3.333355486392974854e-02 3.359404392540454865e-03 1.186206117272377014e-01 -6.508971005678176880e-02 -1.353696286678314209e-01 -1.012845188379287720e-01 -1.290681660175323486e-01
2.108559757471084595e-01 -2.013118267059326172e-01 5.806620046496391296e-02 -2.098598331212997437e-01 -2.655479609966278076e-01 1.017289608716964722e-01 1.062355861067771912e-01 -3.023516535758972168e-01 8.649795502424240112e-02 -1.469289511442184448e-01 -8.664797991514205933e-02 1.493716388940811157e-01 -2.685347199440002441e-01 2.021039575338363647e-01 -4.040335491299629211e-02 -1.889847964048385620e-01 2.452477365732192993e-01 -2.566683292388916016e-01 1.988257020711898804e-01 -1.954440921545028687e-01 2.993849217891693115e-01 -6.480238586664199829e-02 2.423498630523681641e-01 -1.160768941044807434e-01 -6.241878867149353027e-02 2.544559240341186523e-01 3.560440614819526672e-02 -1.192545890808105469e-02 1.029493380337953568e-02 -6.126976385712623596e-02 3.431110456585884094e-02 1.730750352144241333e-01
1.823931932449340820e-02 3.741406137123703957e-03 -1.014153584837913513e-01 2.890095412731170654e-01 -5.855324864387512207e-02 -2.249401658773422241e-01 -2.047938853502273560e-01 -1.576954424381256104e-01 -1.826281249523162842e-01 -2.887192070484161377e-01 -2.687983810901641846e-01 2.767660617828369141e-01 -8.092982321977615356e-02 8.606122434139251709e-02 -1.484308093786239624e-01 -1.673495583236217499e-02 1.369035104289650917e-03 -5.172738432884216309e-02 2.955631911754608154e-02 2.326128333806991577e-01 1.085926741361618042e-01 4.281742870807647705e-02 1.734607666730880737e-01 -3.909159898757934570e-01 3.958558291196823120e-02 8.948061615228652954e-02 2.444485276937484741e-01 2.558678984642028809e-01 4.707180336117744446e-02 -2.197210937738418579e-01 -1.722749918699264526e-01 -1.183909848332405090e-01
1.434549540281295776e-01 -1.796807199716567993e-01 -5.774876102805137634e-02 -9.577088803052902222e-02 -1.844045817852020264e-01 -3.089546561241149902e-01 1.868667602539062500e-01 1.688456982374191284e-01 -1.270609907805919647e-02 -1.174115464091300964e-01 7.088378071784973145e-03 1.196432560682296753e-01 -2.724380791187286377e-01 3.292073607444763184e-01 5.315493047237396240e-02 6.834457069635391235e-02 1.656196080148220062e-02 2.250511944293975830e-01 1.972826123237609863e-01 3.770754905417561531e-03 2.113184183835983276e-01 -9.758707135915756226e-02 1.462309993803501129e-02 -2.275422662496566772e-01 6.203775480389595032e-02 5.039582252502441406e-01 -2.571288682520389557e-02 8.561635017395019531e-02 1.023465692996978760e-01 -1.219371426850557327e-02 2.244284152984619141e-01 2.244751341640949249e-02
-1.566968262195587158e-01 6.114200875163078308e-02 -1.007166504859924316e-01 -2.898586094379425049e-01 -1.250177770853042603e-01 -9.011213481426239014e-02 -2.529903054237365723e-01 -1.560818217694759369e-02 6.886675953865051270e-02 -2.071515917778015137e-01 -1.446156352758407593e-01 -4.272376000881195068e-02 -3.543717563152313232e-01 1.171880811452865601e-01 -2.204292118549346924e-01 2.218446433544158936e-01 1.672783643007278442e-01 -2.004813253879547119e-01 1.138992682099342346e-01 -1.241244226694107056e-01 2.464919835329055786e-01 6.641067564487457275e-02 -1.302116513252258301e-01 -4.673399627208709717e-01 -1.555267721414566040e-01 5.218788981437683105e-02 -1.341450810432434082e-01 -3.318986855447292328e-03 9.560152888298034668e-02 -1.622430235147476196e-01 6.752142310142517090e-02 -3.731193253770470619e-03
-1.261225193738937378e-01 -4.760776087641716003e-02 2.953803837299346924e-01 2.824140787124633789e-01 -1.493003815412521362e-01 -1.496352255344390869e-01 -5.310579016804695129e-02 -1.100238263607025146e-01 4.132191836833953857e-02 -2.829166352748870850e-01 -4.208859801292419434e-01 1.184762492775917053e-01 2.251394093036651611e-01 1.679074019193649292e-01 -1.006541028618812561e-01 -3.190492093563079834e-02 -2.574383839964866638e-02 -2.409193851053714752e-02 4.103965759277343750e-01 -7.297926396131515503e-02 -5.908299982547760010e-02 -3.130794167518615723e-01 -5.237827077507972717e-03 -8.015127480030059814e-02 -7.930635474622249603e-03 -1.720582321286201477e-02 2.254718542098999023e-01 8.359239436686038971e-03 -1.015273183584213257e-01 6.513951346278190613e-03 1.283046156167984009e-01 1.766848713159561157e-01
3.282098844647407532e-02 -2.836813032627105713e-02 -8.437135815620422363e-02 -2.406240105628967285e-01 -3.848822414875030518e-01 -1.218143031001091003e-01 -1.445972621440887451e-01 3.618497401475906372e-02 5.564375221729278564e-02 -4.452044665813446045e-01 -1.433884259313344955e-02 -3.288867650553584099e-03 -2.045482546091079712e-01 1.114840880036354065e-01 1.107803508639335632e-01 -2.295854240655899048e-01 -4.821599926799535751e-03 1.124593019485473633e-01 -4.768849909305572510e-02 -1.006918922066688538e-01 1.216331049799919128e-01 -2.733917236328125000e-01 -2.145328968763351440e-01 -3.393138945102691650e-01 -1.355888694524765015e-01 1.193826273083686829e-01 -1.106415539979934692e-01 -1.391828656196594238e-01 1.422234922647476196e-01 -1.785413473844528198e-01 6.625150144100189209e-02 1.749735027551651001e-01
-4.059682041406631470e-02 -1.032444834709167480e-01 1.225153822451829910e-02 1.753547340631484985e-01 -2.161436825990676880e-01 -3.441487848758697510e-01 -8.633623272180557251e-02 6.869323551654815674e-02 -1.426428109407424927e-01 -2.863453924655914307e-01 -6.779980659484863281e-02 2.120029330253601074e-01 8.433923125267028809e-02 2.163927853107452393e-01 -2.055379003286361694e-01 -1.134396120905876160e-01 1.905609667301177979e-02 -1.982964947819709778e-02 2.525349259376525879e-01 -6.210810318589210510e-02 1.632913500070571899e-01 1.883120834827423096e-01 1.552030146121978760e-01 -2.095013260841369629e-01 2.385649085044860840e-01 -6.786355376243591309e-02 1.757963597774505615e-01 2.779224216938018799e-01 -2.091507017612457275e-01 -2.119498848915100098e-01 -1.904589235782623291e-01 -1.594702750444412231e-01
2.564399875700473785e-02 -9.190110862255096436e-02 2.721370570361614227e-02 -1.049901247024536133e-01 -1.716154068708419800e-01 -1.412504613399505615e-01 -1.294188797473907471e-01 1.734204143285751343e-01 -4.043979942798614502e-02 -3.134154081344604492e-01 -1.138070523738861084e-01 -4.383799433708190918e-02 -2.860710769891738892e-02 1.360865533351898193e-01 8.602013438940048218e-02 -2.259804904460906982e-01 3.862546384334564209e-02 6.043490394949913025e-02 1.447930335998535156e-01 -3.895794153213500977e-01 3.116392493247985840e-01 -2.405124530196189880e-02 -9.045785665512084961e-02 -3.618220388889312744e-01 -4.046130478382110596e-01 -1.588927805423736572e-01 -1.272709667682647705e-01 1.485653072595596313e-01 7.035718858242034912e-02 1.675826311111450195e-01 6.786881387233734131e-02 1.040069535374641418e-01
1.184946391731500626e-02 3.210534453392028809e-01 -3.639743328094482422e-01 1.691893041133880615e-01 -2.215111628174781799e-02 -2.875575125217437744e-01 4.724317416548728943e-02 1.612154394388198853e-01 3.872342780232429504e-02 -5.041655153036117554e-02 -5.243614912033081055e-01 1.482230424880981445e-01 -9.636923670768737793e-02 2.476811259984970093e-01 2.935924753546714783e-02 6.457087397575378418e-02 -8.431472629308700562e-02 -2.262774109840393066e-02 -3.997312486171722412e-02 -2.142777740955352783e-01 1.790720373392105103e-01 -5.009979475289583206e-03 1.031022518873214722e-01 1.790756545960903168e-02 -1.313184201717376709e-01 1.282807886600494385e-01 2.329734563827514648e-01 4.400712996721267700e-02 -1.770805418491363525e-01 7.012804597616195679e-02 1.481373757123947144e-01 -3.658898174762725830e-02
-1.191315650939941406e-01 8.188708685338497162e-03 1.639957875013351440e-01 5.033732950687408447e-02 2.154142223298549652e-02 -3.725719451904296875e-01 2.702672779560089111e-01 -7.242568582296371460e-02 8.903615921735763550e-02 -2.202684879302978516e-01 -9.723266959190368652e-02 1.930429339408874512e-01 5.509753897786140442e-02 4.048219025135040283e-01 8.716793358325958252e-02 1.019477248191833496e-01 1.054805517196655273e-01 -2.399263232946395874e-01 2.020495943725109100e-02 -1.899330019950866699e-01 1.044524610042572021e-01 -2.150824666023254395e-01 2.509077787399291992e-01 -2.745152711868286133e-01 -2.322745770215988159e-01 3.119537234306335449e-02 6.239315960556268692e-03 -1.026823371648788452e-01 -2.468047738075256348e-01 -3.495559841394424438e-02 -1.378087997436523438e-01 -5.817300826311111450e-02
-4.885797202587127686e-02 -2.117391228675842285e-01 1.470062285661697388e-01 -1.536001563072204590e-01 -5.130630731582641602e-02 -7.988352328538894653e-02 -8.089458942413330078e-02 -4.302006959915161133e-02 1.463813614100217819e-02 -5.116930603981018066e-01 -4.725721105933189392e-02 8.124341070652008057e-02 -5.222541466355323792e-02 2.291222959756851196e-01 -3.662007153034210205e-01 1.808145046234130859e-01 -7.797565776854753494e-03 1.745887249708175659e-01 4.044929444789886475e-01 -2.104351371526718140e-01 2.193345427513122559e-01 -3.961674869060516357e-02 -7.743439078330993652e-02 2.317762264283373952e-04 -3.105359151959419250e-02 1.110324561595916748e-01 2.034279704093933105e-01 1.263121962547302246e-01 9.102852642536163330e-02 -1.193239539861679077e-02 -1.493591368198394775e-01 4.228918999433517456e-02
-1.428492069244384766e-01 1.185332164168357849e-01 -9.437120705842971802e-02 -1.871391981840133667e-01 -4.768922328948974609e-01 -2.723417580127716064e-01 -3.255694210529327393e-01 -1.466313451528549194e-01 -9.137367829680442810e-03 -2.317591905593872070e-01 -3.322820961475372314e-01 6.179415434598922729e-02 -7.465361058712005615e-02 4.657980427145957947e-02 3.024235963821411133e-01 -5.940882489085197449e-02 -1.542520672082901001e-01 -2.532665245234966278e-02 9.474868327379226685e-02 -6.592088192701339722e-02 2.284809499979019165e-01 -1.148376315832138062e-01 1.909299343824386597e-01 -1.704097539186477661e-02 1.491519738920032978e-03 -1.404549181461334229e-02 1.358153373003005981e-01 7.261187583208084106e-02 3.127840533852577209e-02 1.652064770460128784e-01 1.642222255468368530e-01 5.210023000836372375e-02
2.230720967054367065e-02 1.229118481278419495e-01 -1.099822390824556351e-02 1.695780158042907715e-01 1.203926932066679001e-02 -1.630112081766128540e-01 1.407741606235504150e-01 -1.638058423995971680e-01 1.088221073150634766e-01 -1.043005883693695068e-01 -2.604708075523376465e-01 1.970406174659729004e-01 -8.785267919301986694e-02 3.338326811790466309e-01 2.481641471385955811e-01 2.463686317205429077e-01 2.369060367345809937e-02 8.402488380670547485e-02 3.924475610256195068e-01 -2.174050509929656982e-01 1.044523268938064575e-01 -8.266580849885940552e-02 2.682458460330963135e-01 -9.322202205657958984e-02 1.365238130092620850e-01 -1.478517148643732071e-02 3.060427904129028320e-01 6.462235748767852783e-02 1.615728251636028290e-02 -2.748514413833618164e-01 6.297200173139572144e-02 -8.693103492259979248e-02
8.981388807296752930e-02 -1.703915186226367950e-02 -1.292123831808567047e-02 -1.115594431757926941e-01 -1.829760223627090454e-01 -1.401402503252029419e-01 1.067018136382102966e-02 4.203287826385349035e-04 3.940687701106071472e-02 -3.189466893672943115e-01 1.286858171224594116e-01 1.738980710506439209e-01 -1.617366522550582886e-01 3.035726249217987061e-01 -1.125826016068458557e-01 1.830516159534454346e-01 -1.787579357624053955e-01 -7.710028439760208130e-02 3.074184954166412354e-01 4.882160108536481857e-03 2.689838111400604248e-01 -1.209042519330978394e-01 1.944126188755035400e-02 -2.963192164897918701e-01 -2.187461704015731812e-01 1.639461070299148560e-01 2.878520786762237549e-01 -1.836525499820709229e-01 -1.830615401268005371e-01 1.418098956346511841e-01 2.422672808170318604e-01 2.546289935708045959e-03
2.426935732364654541e-02 1.512331515550613403e-01 7.138988375663757324e-02 -1.118537411093711853e-01 -4.148017764091491699e-01 -1.243414729833602905e-02 -2.030903398990631104e-01 -5.525225773453712463e-02 -1.382103711366653442e-01 -1.178219690918922424e-01 -4.138612747192382812e-01 8.274423331022262573e-02 -3.603184968233108521e-02 2.564215660095214844e-01 3.883427381515502930e-01 6.604411755688488483e-04 -2.612929344177246094e-01 -9.798271954059600830e-02 1.494477540254592896e-01 -1.544156968593597412e-01 1.586023867130279541e-01 7.440857589244842529e-02 1.860034614801406860e-01 -1.463420093059539795e-01 -5.378507450222969055e-02 -1.696616224944591522e-02 1.259284019470214844e-01 1.270871162414550781e-01 7.784890383481979370e-02 -1.619873791933059692e-01 1.653146147727966309e-01 -8.870498836040496826e-02
8.149844408035278320e-02 -1.856255382299423218e-01 -1.665725857019424438e-01 2.061618566513061523e-01 -2.996647953987121582e-01 2.757891453802585602e-02 1.252571791410446167e-01 -1.197992339730262756e-01 1.129900291562080383e-01 -1.279888451099395752e-01 -1.489445269107818604e-01 1.029351949691772461e-01 -1.986872963607311249e-02 1.296070218086242676e-01 6.441243737936019897e-02 -4.343038797378540039e-02 -7.072492688894271851e-02 3.677186742424964905e-02 2.512367665767669678e-01 -2.330070585012435913e-01 3.984148502349853516e-01 -1.253187209367752075e-01 -1.445007175207138062e-01 -1.214870214462280273e-01 -9.162651747465133667e-02 1.842997670173645020e-01 3.421333134174346924e-01 1.046708598732948303e-01 -1.516807973384857178e-01 -1.855785995721817017e-01 3.175908923149108887e-01 -1.427123248577117920e-01
-1.123292464762926102e-02 -1.062846556305885315e-01 -2.592471539974212646e-01 1.389456689357757568e-01 -2.643063664436340332e-01 -1.114010438323020935e-01 1.864708513021469116e-01 1.259500253945589066e-02 6.340128183364868164e-02 -1.757739186286926270e-01 -1.665446162223815918e-01 3.251294791698455811e-01 -1.190383359789848328e-01 1.977979838848114014e-01 1.201142743229866028e-01 5.449347570538520813e-02 -3.035688027739524841e-02 -5.133220180869102478e-02 1.552624106407165527e-01 -1.271941810846328735e-01 2.750857174396514893e-01 -3.952023983001708984e-01 -2.062657661736011505e-02 3.815746679902076721e-02 -1.272452324628829956e-01 -1.579077988862991333e-01 3.415775299072265625e-01 -2.639290392398834229e-01 2.516950666904449463e-02 -1.592071354389190674e-01 1.173315346240997314e-01 3.199753165245056152e-02
1.230905205011367798e-02 -1.489493101835250854e-01 -2.615359723567962646e-01 1.553764343261718750e-01 -3.283417820930480957e-01 -1.377542782574892044e-02 1.695296168327331543e-01 -8.569446206092834473e-02 8.460974693298339844e-02 -1.187324970960617065e-01 -1.446175575256347656e-01 2.928385436534881592e-01 -1.011416018009185791e-01 3.017482757568359375e-01 7.823969423770904541e-02 1.124166026711463928e-01 -7.422281056642532349e-02 -4.492665082216262817e-02 2.407773137092590332e-01 -1.782961487770080566e-01 2.384555488824844360e-01 -3.069995939731597900e-01 1.313710957765579224e-01 -3.475339710712432861e-02 -2.160225957632064819e-01 -1.718242913484573364e-01 2.431058585643768311e-01 -2.356358617544174194e-01 1.645240336656570435e-01 1.095585990697145462e-02 8.268933743238449097e-02 -3.695825487375259399e-02
4.484946280717849731e-02 3.969567120075225830e-01 -1.253151744604110718e-01 -2.448719739913940430e-01 1.007492095232009888e-01 -1.453980058431625366e-01 -1.072825118899345398e-01 -1.625480651855468750e-01 1.338604241609573364e-01 -4.547146558761596680e-01 -2.616532146930694580e-01 1.215460747480392456e-01 -1.293846517801284790e-01 1.401000767946243286e-01 -3.078304789960384369e-02 9.554330259561538696e-03 -5.856930091977119446e-02 5.943832919001579285e-02 2.818940281867980957e-01 -9.263776242733001709e-03 1.631047874689102173e-01 -2.049435973167419434e-01 -3.058635294437408447e-01 -2.895432338118553162e-02 1.977948397397994995e-01 1.570977717638015747e-01 2.498134784400463104e-02 1.041265651583671570e-01 4.375635087490081787e-02 -3.743727505207061768e-02 1.345117092132568359e-01 6.332759559154510498e-02
-2.036285847425460815e-01 -2.250455915927886963e-01 3.204207494854927063e-02 -1.019106898456811905e-02 7.879757136106491089e-02 -1.997541487216949463e-01 1.083783730864524841e-01 -7.771858572959899902e-02 -1.046565994620323181e-01 -2.290408760309219360e-01 -3.468765914440155029e-01 1.075898557901382446e-01 -1.055693253874778748e-01 4.125771820545196533e-01 -3.911267593502998352e-02 1.380790621042251587e-01 -1.160306781530380249e-01 -2.756120637059211731e-02 1.222500354051589966e-01 1.291563510894775391e-01 1.472180634737014771e-01 -7.431335747241973877e-02 -2.435597926378250122e-01 -1.288617253303527832e-01 -2.627036571502685547e-01 -6.749536097049713135e-02 -1.504315901547670364e-02 3.679854571819305420e-01 -1.098612546920776367e-01 -2.319267094135284424e-01 -1.232548579573631287e-01 7.974379509687423706e-02
1.669082641601562500e-01 -4.281991347670555115e-02 -2.876211144030094147e-02 1.744763106107711792e-01 1.240082308650016785e-01 -3.014492392539978027e-01 -3.097236156463623047e-01 -6.192148849368095398e-02 -9.268634021282196045e-02 -3.916376531124114990e-01 -2.158199101686477661e-01 1.410776190459728241e-02 -1.890894174575805664e-01 1.728311628103256226e-01 1.205204203724861145e-01 -2.358773797750473022e-01 7.642916589975357056e-02 -2.564650475978851318e-01 5.788541212677955627e-02 -1.628439277410507202e-01 1.076527684926986694e-01 -1.188471913337707520e-01 -2.101507335901260376e-01 -1.551918685436248779e-01 -3.001613616943359375e-01 -8.270173333585262299e-03 6.018447130918502808e-02 5.911658331751823425e-02 6.129303574562072754e-02 6.349778734147548676e-03 2.902121543884277344e-01 -8.798142522573471069e-02
-2.194559872150421143e-01 -1.129977926611900330e-01 4.301286861300468445e-02 -1.427616328001022339e-01 -7.891818881034851074e-02 -1.460734307765960693e-01 4.667688161134719849e-03 2.671496709808707237e-03 1.780614256858825684e-01 -4.012942612171173096e-01 -1.858012229204177856e-01 6.288912892341613770e-02 -3.660506904125213623e-01 1.060859635472297668e-01 -1.682149469852447510e-01 -7.529091089963912964e-02 7.315075397491455078e-02 1.757956892251968384e-01 3.011418879032135010e-01 3.286956995725631714e-02 2.775424718856811523e-01 4.765743762254714966e-02 1.325588375329971313e-01 -3.994482755661010742e-01 5.956937000155448914e-02 -1.054462343454360962e-01 1.468063145875930786e-01 1.863606274127960205e-01 9.334856271743774414e-02 4.531914368271827698e-02 -1.026144996285438538e-01 4.595259577035903931e-02
5.855347029864788055e-03 9.890291094779968262e-02 -2.535113096237182617e-01 -2.896833121776580811e-01 1.318651530891656876e-02 -2.626515626907348633e-01 3.958482295274734497e-02 2.364443689584732056e-01 1.167834177613258362e-02 -3.043921291828155518e-01 -3.813039362430572510e-01 2.008112967014312744e-01 1.985547840595245361e-01 9.843570739030838013e-02 5.651842802762985229e-02 1.710151582956314087e-01 -1.962879486382007599e-02 -7.790148258209228516e-02 -3.827938437461853027e-02 -3.932086527347564697e-01 -1.338128000497817993e-03 -1.471698731184005737e-01 -2.851427495479583740e-01 -2.780188433825969696e-02 -7.405907381325960159e-03 5.802327021956443787e-02 -6.941577419638633728e-03 7.757939398288726807e-02 -1.071449071168899536e-01 -2.419723123311996460e-01 -7.229758799076080322e-02 -6.546375900506973267e-02
-2.971102297306060791e-02 1.602769494056701660e-01 3.225299995392560959e-03 4.026110097765922546e-02 1.482689678668975830e-01 -2.278579026460647583e-01 -7.581533864140510559e-03 -1.111236810684204102e-01 -8.190868049860000610e-02 -9.878004901111125946e-03 -4.677460193634033203e-01 -5.828065797686576843e-02 9.779192507266998291e-03 2.914480268955230713e-01 2.236901074647903442e-01 1.709914207458496094e-01 3.139769285917282104e-02 8.519674837589263916e-02 1.616156995296478271e-01 4.597939923405647278e-02 3.973624706268310547e-01 9.008293040096759796e-03 2.271118573844432831e-02 -8.223788440227508545e-02 -1.259337067604064941e-01 -6.555444747209548950e-02 2.135170102119445801e-01 4.031006097793579102e-01 5.299947410821914673e-02 -7.907497137784957886e-02 2.179109603166580200e-01 7.528401166200637817e-02
8.424414321780204773e-03 -9.381465613842010498e-02 -1.903932094573974609e-01 -1.364289820194244385e-01 -1.931734085083007812e-01 -2.857670783996582031e-01 2.976474724709987640e-02 -2.597970962524414062e-01 -3.926356881856918335e-02 -3.622764050960540771e-01 -2.050656527280807495e-01 1.319136023521423340e-01 1.332454979419708252e-01 2.393887788057327271e-01 -3.188081383705139160e-01 -1.261835247278213501e-01 3.209079429507255554e-02 -5.376487225294113159e-02 2.222083657979965210e-01 -2.764638066291809082e-01 -7.116275280714035034e-02 4.625953361392021179e-02 2.051000148057937622e-01 2.869968675076961517e-02 8.957426249980926514e-02 -8.075235038995742798e-02 2.164183929562568665e-02 1.992824524641036987e-01 1.424056589603424072e-01 -7.024617493152618408e-02 -2.684649527072906494e-01 1.794665306806564331e-01
7.291556894779205322e-02 -1.132978126406669617e-01 -1.649235188961029053e-01 -2.710369974374771118e-02 -9.110821038484573364e-02 4.117773100733757019e-02 2.863633930683135986e-01 -2.807881124317646027e-02 -1.918864101171493530e-01 -9.946732223033905029e-02 -3.328756392002105713e-01 8.376544713973999023e-02 4.572183638811111450e-02 2.773910462856292725e-01 -1.399738043546676636e-01 2.246335595846176147e-01 6.005358323454856873e-02 2.288644388318061829e-02 3.681873083114624023e-01 -3.709525242447853088e-02 3.280659019947052002e-01 -1.100433766841888428e-01 1.452602148056030273e-01 -1.813278645277023315e-01 3.454051315784454346e-01 6.202042102813720703e-02 1.629745513200759888e-01 4.589390382170677185e-02 4.382834583520889282e-02 -2.329868376255035400e-01 1.554570347070693970e-01 2.287616021931171417e-02
1.172301918268203735e-01 2.165528535842895508e-01 4.452231898903846741e-02 -6.066659465432167053e-02 1.096889972686767578e-01 -1.268527805805206299e-01 7.688535843044519424e-03 -1.301907151937484741e-01 5.525094643235206604e-02 -1.449300795793533325e-01 -5.107569098472595215e-01 -1.229140460491180420e-01 -1.754004321992397308e-02 2.744681239128112793e-01 4.049471616744995117e-01 1.645762175321578979e-01 8.936622738838195801e-02 -8.663823455572128296e-02 4.204691853374242783e-03 -9.201162308454513550e-02 1.794322729110717773e-01 -1.428959369659423828e-01 3.982446342706680298e-02 -1.882106810808181763e-01 1.641746610403060913e-01 -2.095747888088226318e-01 1.806224882602691650e-01 6.277675181627273560e-02 -8.044327609241008759e-03 -2.965645492076873779e-01 1.097549498081207275e-01 -2.681197412312030792e-02
-3.149190917611122131e-02 -2.819001972675323486e-01 -2.498769164085388184e-01 1.908464878797531128e-01 -2.438206672668457031e-01 2.942705526947975159e-02 -2.197160758078098297e-02 -3.732080012559890747e-02 8.772651851177215576e-02 -1.204223707318305969e-01 -2.057374864816665649e-01 8.417545258998870850e-02 -7.595564424991607666e-02 1.683617532253265381e-01 2.026646211743354797e-02 -1.193850710988044739e-01 1.111881509423255920e-01 2.359685115516185760e-02 2.831967175006866455e-01 -2.183948904275894165e-01 3.120028078556060791e-01 -1.116086319088935852e-01 -1.408480014652013779e-02 1.665082573890686035e-02 -1.139949560165405273e-01 1.347297579050064087e-01 3.113982081413269043e-01 1.646606624126434326e-02 -2.837768495082855225e-01 -1.573573648929595947e-01 2.941804826259613037e-01 -2.584307193756103516e-01
2.597651258111000061e-02 -2.130205631256103516e-01 -2.645331621170043945e-01 -1.389480084180831909e-01 -1.703218668699264526e-01 -1.494310498237609863e-01 -1.763432621955871582e-01 1.734035462141036987e-01 -3.153386339545249939e-02 -3.989595174789428711e-01 -1.236014515161514282e-01 2.621171250939369202e-02 -4.262821674346923828e-01 7.897147536277770996e-02 -9.769826382398605347e-02 -3.919442370533943176e-02 2.243668138980865479e-01 -1.578516513109207153e-01 1.338766235858201981e-02 -4.561899229884147644e-02 1.060745492577552795e-01 -7.829260826110839844e-02 9.363310039043426514e-02 -3.972626626491546631e-01 -6.186115369200706482e-02 -1.252424418926239014e-01 -1.214623525738716125e-01 1.831423193216323853e-01 5.907641723752021790e-02 7.150093466043472290e-02 6.688778754323720932e-03 1.976327747106552124e-01
8.076123148202896118e-02 -1.629385501146316528e-01 -1.355336327105760574e-02 -8.642306178808212280e-02 -7.647269964218139648e-02 -3.533179759979248047e-01 8.019190281629562378e-02 -1.805699169635772705e-01 1.296381503343582153e-01 -2.004033923149108887e-01 1.490869652479887009e-02 3.911311551928520203e-02 2.698304951190948486e-01 1.833464056253433228e-01 2.033216319978237152e-02 -1.403373032808303833e-01 -1.076984032988548279e-02 -1.487055867910385132e-01 2.181864678859710693e-01 -4.976067319512367249e-02 5.125619769096374512e-01 -3.341209590435028076e-01 1.771211624145507812e-02 1.141406595706939697e-01 -6.382974237203598022e-02 8.459199965000152588e-02 -4.355983808636665344e-02 2.796250768005847931e-02 -3.438144922256469727e-01 5.784741044044494629e-02 -4.182114824652671814e-02 8.416449278593063354e-02
1.230133846402168274e-01 -1.799485981464385986e-01 5.651355162262916565e-02 -2.434981241822242737e-02 -2.802015468478202820e-02 -2.396924346685409546e-01 3.605587407946586609e-02 -8.023107796907424927e-02 3.025234118103981018e-02 -4.263601601123809814e-01 -1.300477385520935059e-01 2.008284330368041992e-01 9.224902093410491943e-02 2.504947483539581299e-01 1.028826925903558731e-02 9.901897981762886047e-03 4.423849284648895264e-01 -2.848731875419616699e-01 1.798672415316104889e-02 2.727452293038368225e-02 2.742592394351959229e-01 9.848590940237045288e-02 1.027774736285209656e-01 2.222370356321334839e-02 -1.739573180675506592e-01 -5.378497019410133362e-02 8.786786347627639771e-02 1.993675157427787781e-02 5.072514340281486511e-02 -1.085699722170829773e-01 4.881332814693450928e-02 3.733713030815124512e-01
4.655508697032928467e-01 -6.830827798694372177e-03 -6.189880892634391785e-02 2.144928835332393646e-02 -3.611169755458831787e-02 -7.257932424545288086e-02 1.732707619667053223e-01 -7.838995754718780518e-02 -1.191339641809463501e-01 -3.951860368251800537e-01 -1.966211199760437012e-01 -6.883250176906585693e-02 4.255984723567962646e-02 3.444375991821289062e-01 1.608887873589992523e-02 1.769351959228515625e-02 1.744795143604278564e-01 1.145091578364372253e-01 1.450182050466537476e-01 3.112202137708663940e-02 4.274760484695434570e-01 8.207315951585769653e-02 4.002564400434494019e-02 -3.224776312708854675e-02 -1.985442340373992920e-01 -1.865343004465103149e-01 3.625061735510826111e-02 8.843620866537094116e-02 -1.785060167312622070e-01 1.148772910237312317e-01 -1.235931143164634705e-01 -6.862309761345386505e-03
-3.090540468692779541e-01 -1.515399664640426636e-01 -1.631162464618682861e-01 -4.575608670711517334e-02 -4.567609354853630066e-02 -1.295448243618011475e-01 -2.547819614410400391e-01 -1.072781607508659363e-01 2.034335285425186157e-01 -3.301714956760406494e-01 -2.499705106019973755e-01 8.092077821493148804e-02 -2.107076346874237061e-01 1.014762669801712036e-01 -1.740316003561019897e-01 1.384169310331344604e-01 3.611016273498535156e-02 1.029836833477020264e-01 2.255201637744903564e-01 1.037534475326538086e-01 4.817702993750572205e-02 -1.474968343973159790e-01 1.317342966794967651e-01 -5.177727341651916504e-01 -4.306465387344360352e-02 -7.786635775119066238e-03 8.624457567930221558e-02 7.554697990417480469e-02 8.614098280668258667e-02 -1.077150925993919373e-01 -7.346521317958831787e-02 -1.068822219967842102e-01
9.868432581424713135e-02 -6.862480193376541138e-03 -1.649452149868011475e-01 -9.283551480621099472e-04 -2.810173034667968750e-01 -8.746784180402755737e-02 -7.748273760080337524e-02 -1.943356245756149292e-01 1.957132965326309204e-01 -3.003216683864593506e-01 9.639472514390945435e-02 6.825510412454605103e-02 -1.282021850347518921e-01 3.844008445739746094e-01 3.107570670545101166e-02 -2.869820035994052887e-02 1.067780107259750366e-01 -1.039983183145523071e-01 6.536389142274856567e-02 8.528329432010650635e-02 8.579878509044647217e-02 -1.127745881676673889e-01 -9.846714884042739868e-02 1.392222195863723755e-02 1.642960682511329651e-02 1.753589659929275513e-01 2.808943986892700195e-01 1.360979229211807251e-01 -3.792941272258758545e-01 -3.019134402275085449e-01 9.361781924962997437e-02 2.970214486122131348e-01
-2.040660381317138672e-02 -2.265881001949310303e-01 6.737462431192398071e-02 -2.098931670188903809e-01 -2.344857752323150635e-01 -4.211199283599853516e-02 -1.049018055200576782e-01 -4.127730056643486023e-02 6.298404932022094727e-02 -1.228297054767608643e-01 -2.068035155534744263e-01 -9.960734844207763672e-02 -2.619919180870056152e-01 3.672478795051574707e-01 1.355634927749633789e-01 1.005244776606559753e-01 -4.043939057737588882e-03 -6.882061809301376343e-02 3.600518405437469482e-01 -1.177107244729995728e-01 5.080164596438407898e-02 -1.303219236433506012e-02 -1.739714592695236206e-01 -3.773405253887176514e-01 -2.819865047931671143e-01 -1.151777580380439758e-01 1.475302577018737793e-01 4.420329257845878601e-02 -2.475347742438316345e-02 7.849442958831787109e-02 -9.651170670986175537e-02 -2.649653851985931396e-01
-1.701432466506958008e-01 -1.445428580045700073e-01 -9.184323251247406006e-02 -8.883798122406005859e-02 9.470570832490921021e-02 -1.327200420200824738e-02 3.846082091331481934e-02 9.691653400659561157e-02 1.254744529724121094e-01 -1.871082484722137451e-01 -2.317573875188827515e-01 -2.377226762473583221e-02 -2.823479175567626953e-01 2.675168812274932861e-01 -2.127214670181274414e-01 7.082776725292205811e-02 1.330928504467010498e-01 -3.381169140338897705e-01 1.110761016607284546e-01 -6.198481842875480652e-02 -1.348396018147468567e-02 -2.064074873924255371e-01 1.954498291015625000e-01 -5.089123845100402832e-01 1.121133044362068176e-01 -6.668278481811285019e-03 2.616235017776489258e-01 1.029965206980705261e-01 -9.085407108068466187e-02 1.287264674901962280e-01 2.581183053553104401e-02 -4.331317543983459473e-02
-6.058757007122039795e-02 -6.484366208314895630e-02 -2.131452597677707672e-02 -1.084767207503318787e-01 -9.855392575263977051e-02 -1.903576701879501343e-01 -1.048457026481628418e-01 -8.199638687074184418e-03 -2.233511954545974731e-01 -2.705702483654022217e-01 -2.820215225219726562e-01 -2.110392749309539795e-01 -2.029076218605041504e-01 1.102475598454475403e-01 4.555919393897056580e-02 -6.824158132076263428e-02 1.749956458806991577e-01 -7.687238976359367371e-03 2.767283618450164795e-01 -2.828863263130187988e-01 2.321394979953765869e-01 1.192586496472358704e-02 -1.327976286411285400e-01 -3.795212209224700928e-01 -2.380942255258560181e-01 -7.958871126174926758e-02 -8.337920904159545898e-02 -1.611506752669811249e-02 1.035882607102394104e-01 3.534416258335113525e-01 -2.423274144530296326e-02 7.877630740404129028e-02
6.667194515466690063e-02 -1.827175915241241455e-01 7.975932210683822632e-02 -2.889093160629272461e-01 -7.233399897813796997e-02 -3.109687864780426025e-01 2.780054882168769836e-02 -4.141755774617195129e-02 -2.074321359395980835e-01 9.499271400272846222e-03 2.838097326457500458e-02 7.073107361793518066e-02 1.109725311398506165e-01 3.212838768959045410e-01 -1.334445774555206299e-01 -5.600350722670555115e-02 3.039402514696121216e-02 -3.230865672230720520e-02 4.671208560466766357e-01 -1.840549260377883911e-01 2.665032148361206055e-01 -2.296553105115890503e-01 1.638279110193252563e-01 -4.912215471267700195e-02 2.857337519526481628e-02 3.074542880058288574e-01 1.160020604729652405e-01 1.913880854845046997e-01 -1.463394984602928162e-02 -6.761322915554046631e-02 -6.430406868457794189e-02 1.452348530292510986e-01
-1.142141222953796387e-01 3.631202280521392822e-01 -4.220055043697357178e-02 -8.879534155130386353e-02 -3.137814998626708984e-01 3.755248710513114929e-02 -1.324942559003829956e-01 -6.575701385736465454e-02 -1.875176578760147095e-01 -2.655697464942932129e-01 -5.078302621841430664e-01 4.412284493446350098e-02 -6.230614706873893738e-02 1.827241331338882446e-01 2.855284214019775391e-01 1.465372890233993530e-01 -1.703194975852966309e-01 -1.108289733529090881e-01 -4.568145424127578735e-02 -1.958779394626617432e-01 2.172320187091827393e-01 -7.069338858127593994e-02 1.418277472257614136e-01 -1.030885726213455200e-01 -1.207954734563827515e-01 -8.936526137404143810e-05 1.462517976760864258e-01 -2.491172635927796364e-03 7.292640209197998047e-02 -6.926544755697250366e-02 8.282420039176940918e-02 1.574514061212539673e-02
7.472860626876354218e-03 -2.354232966899871826e-01 -7.134382426738739014e-02 -1.862360686063766479e-01 -3.604389261454343796e-03 -1.040059179067611694e-01 3.818582743406295776e-02 -2.311353199183940887e-02 -1.789726167917251587e-01 -2.460390180349349976e-01 -1.435862779617309570e-01 2.692761421203613281e-01 6.536290049552917480e-02 2.519044578075408936e-01 2.303916029632091522e-02 1.317590624094009399e-01 5.302397608757019043e-01 -1.971841603517532349e-01 1.289300322532653809e-01 -2.988519333302974701e-02 2.116146534681320190e-01 4.250394552946090698e-02 1.542477160692214966e-01 -8.637761324644088745e-02 -3.580563962459564209e-01 4.106694087386131287e-02 -5.766078829765319824e-03 -8.995532058179378510e-03 1.153488550335168839e-02 -2.531873434782028198e-02 2.160811098292469978e-03 2.728270590305328369e-01
2.077103033661842346e-02 6.686715036630630493e-02 -1.371840713545680046e-03 -1.494371443986892700e-01 -4.855204224586486816e-01 -2.283871471881866455e-01 -3.102613389492034912e-01 -1.931070089340209961e-01 -4.686962440609931946e-02 -1.127752810716629028e-01 -4.400414526462554932e-01 -3.297492116689682007e-02 1.303858160972595215e-01 1.227821111679077148e-01 2.765299975872039795e-01 -5.875138938426971436e-02 -1.969936788082122803e-01 -1.017678976058959961e-01 1.482792943716049194e-01 -1.030657887458801270e-01 1.719160526990890503e-01 -5.737022683024406433e-02 1.028506830334663391e-01 -7.915782183408737183e-02 -2.096537128090858459e-02 1.297396272420883179e-01 7.740956544876098633e-02 1.059450656175613403e-01 1.026695501059293747e-02 8.384782820940017700e-02 1.920046508312225342e-01 1.404713243246078491e-01
8.528308942914009094e-03 -3.652259707450866699e-02 -1.279431432485580444e-01 -1.716681718826293945e-01 -7.146441191434860229e-02 -2.171054780483245850e-01 6.226895377039909363e-02 6.080353260040283203e-02 -9.467228502035140991e-02 -9.343244880437850952e-02 -3.447847664356231689e-01 1.865700632333755493e-01 -2.301523834466934204e-02 3.143506944179534912e-01 -1.378564387559890747e-01 1.955856233835220337e-01 2.662216424942016602e-01 9.340745396912097931e-03 1.190214231610298157e-01 -1.542589813470840454e-01 3.998691216111183167e-03 -2.075704336166381836e-01 -3.991273790597915649e-02 -1.494205091148614883e-02 1.288892924785614014e-01 2.080973088741302490e-01 -2.586343288421630859e-01 1.377246081829071045e-01 -3.980670273303985596e-01 -1.224889606237411499e-02 2.214946225285530090e-02 -3.259451985359191895e-01
7.458402216434478760e-02 1.700873076915740967e-01 6.812699139118194580e-02 -3.392471373081207275e-01 -3.409792184829711914e-01 -3.265632390975952148e-01 -6.690548360347747803e-02 7.475413382053375244e-02 3.115609660744667053e-02 -1.677041500806808472e-01 5.460277572274208069e-02 -6.878564506769180298e-02 -1.959254890680313110e-01 3.868170082569122314e-01 -9.096021205186843872e-02 2.008931785821914673e-01 -8.871357887983322144e-02 4.455117136240005493e-02 3.800315558910369873e-01 5.853401497006416321e-02 2.208859175443649292e-01 -8.792163431644439697e-02 -1.691070646047592163e-01 3.676341846585273743e-02 -8.578263968229293823e-02 1.723613142967224121e-01 8.784706145524978638e-02 -1.284950971603393555e-01 -1.237865686416625977e-01 2.102717757225036621e-02 1.318502277135848999e-01 2.699497900903224945e-02
8.608999848365783691e-02 -9.198007732629776001e-02 -1.032287552952766418e-01 8.019802719354629517e-02 -4.300810024142265320e-02 6.870688498020172119e-02 -7.094272226095199585e-02 -4.098329544067382812e-01 1.775416433811187744e-01 -3.989165127277374268e-01 -3.813944160938262939e-01 -5.223640426993370056e-02 4.487506672739982605e-02 1.341522671282291412e-02 -2.415575534105300903e-01 -5.893616750836372375e-02 2.577990889549255371e-01 2.062064781785011292e-02 1.704064905643463135e-01 9.245690703392028809e-02 1.811487525701522827e-01 -2.682235091924667358e-02 -1.375460922718048096e-01 -5.054459720849990845e-02 -1.318105217069387436e-02 1.837198734283447266e-01 5.728911980986595154e-02 1.400368213653564453e-01 -1.960186660289764404e-01 9.329991415143013000e-03 3.005091249942779541e-01 1.987347453832626343e-01
-8.306435495615005493e-02 -1.842439621686935425e-01 -1.571642756462097168e-01 -9.015007317066192627e-02 -1.800035387277603149e-01 6.857396662235260010e-02 3.338518366217613220e-02 -1.087840832769870758e-02 -1.459325850009918213e-01 -5.530957505106925964e-02 -1.730551421642303467e-01 -1.305383741855621338e-01 2.769607305526733398e-01 2.103087157011032104e-01 -2.332484349608421326e-02 2.947334051132202148e-01 1.670996844768524170e-02 -1.216714605689048767e-01 4.078270494937896729e-01 -4.065132141113281250e-02 3.974936604499816895e-01 -3.241211175918579102e-01 -2.723635137081146240e-01 -1.391680389642715454e-01 6.010557338595390320e-02 3.084990754723548889e-02 -2.734203636646270752e-02 -1.268238946795463562e-02 -3.109370358288288116e-02 -1.599587500095367432e-01 9.914638847112655640e-02 1.636371761560440063e-01
2.983976155519485474e-02 2.211391031742095947e-01 -2.239818722009658813e-01 -1.468087136745452881e-01 2.156145125627517700e-02 -1.011506021022796631e-01 -4.228464514017105103e-02 -2.054863981902599335e-02 -9.521727263927459717e-02 -1.479163467884063721e-01 -4.325405657291412354e-01 -4.590339958667755127e-02 -2.975901775062084198e-02 3.297308087348937988e-01 3.197336494922637939e-01 1.424605250358581543e-01 -1.502806395292282104e-01 -9.796088933944702148e-02 5.848762392997741699e-02 1.493641138076782227e-01 1.927642077207565308e-01 -1.033507287502288818e-01 1.284191608428955078e-01 4.605938866734504700e-02 4.981341958045959473e-02 9.573814272880554199e-02 2.859192788600921631e-01 2.384802103042602539e-01 -1.815885603427886963e-01 -3.196714818477630615e-01 5.148293450474739075e-02 -2.924469299614429474e-02
-2.520929276943206787e-01 -2.692838907241821289e-01 -7.228212803602218628e-02 -1.826303154230117798e-01 -2.295785397291183472e-01 -6.686233729124069214e-02 1.431799829006195068e-01 3.148441761732101440e-02 1.112077981233596802e-01 -4.807096421718597412e-01 -2.405086159706115723e-02 -6.733077764511108398e-02 -3.620752692222595215e-02 4.276720881462097168e-01 1.831573396921157837e-01 2.182377874851226807e-01 -2.122291177511215210e-01 1.592885702848434448e-01 1.402386724948883057e-01 6.957715004682540894e-02 1.636833995580673218e-01 -1.254396587610244751e-01 -6.665933132171630859e-02 -2.227306365966796875e-01 9.060785669134929776e-05 6.490158289670944214e-02 -6.843210011720657349e-02 1.142119020223617554e-01 -1.660629734396934509e-02 4.056790471076965332e-02 1.028298288583755493e-01 8.247391134500503540e-02
8.712926506996154785e-02 2.318461537361145020e-01 -5.657646059989929199e-02 1.501047760248184204e-01 6.824813038110733032e-02 -2.596182823181152344e-01 1.678659766912460327e-01 -1.370388418436050415e-01 1.156061366200447083e-01 -1.087995395064353943e-01 -4.146523773670196533e-01 -2.169934660196304321e-02 -2.020002454519271851e-01 8.967812359333038330e-02 1.948174387216567993e-01 3.158447742462158203e-01 -4.906268417835235596e-02 -1.343882991932332516e-03 3.365629613399505615e-01 6.897466629743576050e-02 2.671357095241546631e-01 -6.592363119125366211e-03 4.190288856625556946e-02 -2.527399957180023193e-01 8.932525664567947388e-02 1.071125194430351257e-01 4.693603515625000000e-02 4.524562135338783264e-02 -9.894209355115890503e-02 -1.485413312911987305e-01 1.003374345600605011e-02 3.108078837394714355e-01
-2.122642844915390015e-01 2.442818433046340942e-01 4.133677575737237930e-03 -2.162514254450798035e-02 -1.413906961679458618e-01 -5.051605775952339172e-02 -7.237839698791503906e-02 8.544579893350601196e-02 -1.862019002437591553e-01 -3.534458577632904053e-01 -4.989629685878753662e-01 1.897477060556411743e-01 7.049946486949920654e-02 2.801239192485809326e-01 3.764659166336059570e-01 2.079297155141830444e-01 -5.489502474665641785e-02 -1.797716319561004639e-01 1.486540399491786957e-02 -1.767132431268692017e-02 1.554554402828216553e-01 1.668339222669601440e-02 2.962682396173477173e-02 1.161111220717430115e-01 6.683155894279479980e-02 -2.876782044768333435e-02 7.462070882320404053e-02 4.907458275556564331e-02 1.170790847390890121e-02 -6.413248926401138306e-02 2.313296794891357422e-01 3.218081593513488770e-02
-7.715359330177307129e-02 7.793955039232969284e-03 8.795755356550216675e-02 -4.687146097421646118e-02 -9.826462715864181519e-02 -2.742470502853393555e-01 1.278913766145706177e-01 -2.482721656560897827e-01 -1.337592899799346924e-01 -2.720788121223449707e-01 -1.086710914969444275e-01 -3.048425912857055664e-02 -5.525168403983116150e-02 1.171365007758140564e-01 -2.706084586679935455e-02 -9.525654464960098267e-02 3.560333549976348877e-01 1.203765049576759338e-01 2.699887156486511230e-01 -1.075868867337703705e-02 1.921598166227340698e-01 -1.178742796182632446e-01 5.107175186276435852e-02 1.287609487771987915e-01 -6.786109507083892822e-02 1.525085419416427612e-02 2.119338214397430420e-01 1.718329191207885742e-01 -1.962603479623794556e-01 1.649382859468460083e-01 -2.268917411565780640e-01 4.573875665664672852e-01
-1.697800010442733765e-01 4.235832020640373230e-02 -1.742969304323196411e-01 -3.596201837062835693e-01 -5.135221872478723526e-03 -2.415018528699874878e-01 -6.953766942024230957e-02 1.763927787542343140e-01 3.093976341187953949e-02 -2.682333290576934814e-01 -2.694587111473083496e-01 1.685553044080734253e-01 -9.363675862550735474e-02 2.683764994144439697e-01 1.411986351013183594e-01 -8.651883900165557861e-02 -1.964108049869537354e-01 -3.912074491381645203e-02 2.624627351760864258e-01 -1.502059493213891983e-02 -1.778523623943328857e-01 -6.356550008058547974e-02 -2.396137863397598267e-01 -2.098934501409530640e-01 -7.365502417087554932e-02 -1.382731050252914429e-01 3.313621282577514648e-01 1.048702374100685120e-02 1.889862492680549622e-02 -1.515032052993774414e-01 -4.209558479487895966e-03 1.705519556999206543e-01
1.161046922206878662e-01 6.176029890775680542e-02 -1.087931692600250244e-01 -2.984568774700164795e-01 -2.269471809267997742e-02 -4.299743771553039551e-01 -7.410027831792831421e-02 1.038971617817878723e-01 2.262547612190246582e-02 -1.055870279669761658e-01 -4.786008000373840332e-01 1.647942960262298584e-01 -8.190291374921798706e-02 2.589870691299438477e-01 -2.048853635787963867e-01 -1.346272677183151245e-01 -2.333794087171554565e-01 1.808957308530807495e-01 5.464012920856475830e-02 -7.696141954511404037e-03 -4.345830157399177551e-02 6.577420979738235474e-02 2.999420836567878723e-02 -1.400090008974075317e-01 -1.083808317780494690e-01 -9.953161329030990601e-02 2.168804556131362915e-01 1.230012699961662292e-01 1.619654446840286255e-01 -1.063708513975143433e-01 1.761498898267745972e-01 9.490235894918441772e-02
-1.606214093044400215e-03 -9.497848153114318848e-02 2.279778420925140381e-01 -3.695942759513854980e-01 -1.821270585060119629e-01 -2.574313580989837646e-01 8.853502571582794189e-03 8.112514764070510864e-02 -6.895072013139724731e-02 -2.596878409385681152e-01 -2.860124409198760986e-02 2.805954813957214355e-01 -5.100680142641067505e-02 2.784661054611206055e-01 1.208349838852882385e-01 1.517389863729476929e-01 4.310973882675170898e-01 -2.716011404991149902e-01 4.272683337330818176e-02 3.895937651395797729e-02 1.647974252700805664e-01 -1.362627297639846802e-01 1.642479449510574341e-01 -2.219252288341522217e-01 -6.012972071766853333e-02 -8.582036197185516357e-02 2.435807324945926666e-02 5.947867035865783691e-02 6.771378964185714722e-02 1.017658039927482605e-01 -9.926010854542255402e-03 1.082861274480819702e-01
-3.600867837667465210e-02 -1.104109138250350952e-01 -1.738123893737792969e-01 -2.648108303546905518e-01 -7.413332164287567139e-02 -1.792327910661697388e-01 1.023516356945037842e-01 -3.339122235774993896e-01 8.702320605516433716e-02 -5.076415538787841797e-01 -1.554363816976547241e-01 3.802735358476638794e-02 -1.174029037356376648e-01 2.439810782670974731e-01 -1.093103438615798950e-01 2.774936258792877197e-01 -1.838907897472381592e-01 2.408387064933776855e-01 6.486059725284576416e-02 -1.410974115133285522e-01 5.050495639443397522e-02 2.806045487523078918e-02 -1.643739640712738037e-01 -1.599633097648620605e-01 -2.216974273324012756e-03 7.237142324447631836e-02 1.951871961355209351e-01 1.283541023731231689e-01 7.810069620609283447e-02 1.090733408927917480e-01 -1.531195044517517090e-01 -1.747813262045383453e-02
7.024163752794265747e-02 6.725322455167770386e-02 -7.418282330036163330e-02 1.136049926280975342e-01 -1.608608663082122803e-01 -1.331561654806137085e-01 2.421817928552627563e-02 8.306887745857238770e-02 -1.012294292449951172e-01 -5.830369889736175537e-02 -5.532429218292236328e-01 -1.421796083450317383e-01 2.299959212541580200e-02 1.552457213401794434e-01 2.525855004787445068e-01 3.343482315540313721e-01 1.631331443786621094e-01 1.004817932844161987e-01 2.657506167888641357e-01 -2.703356146812438965e-01 1.043778881430625916e-01 -1.260191053152084351e-01 1.413252949714660645e-01 -8.169491775333881378e-03 -2.378294765949249268e-01 -4.314215108752250671e-02 -2.246940135955810547e-01 8.287093043327331543e-02 5.439416691660881042e-02 -9.732248634099960327e-02 -1.593492627143859863e-01 -7.204332388937473297e-03
-1.864778995513916016e-01 -3.521317243576049805e-02 -2.600140124559402466e-02 2.892906367778778076e-01 2.987412153743207455e-05 -2.655091285705566406e-01 6.576655805110931396e-02 -1.528686285018920898e-01 -3.082812726497650146e-01 -2.825930714607238770e-01 -2.753070294857025146e-01 -1.409986913204193115e-01 -3.167542815208435059e-01 1.017857939004898071e-01 -2.608676813542842865e-02 5.171711370348930359e-02 -9.543323516845703125e-02 2.179622091352939606e-02 2.229199707508087158e-01 -1.644672267138957977e-02 -8.540187031030654907e-02 -3.785598278045654297e-01 -2.325212024152278900e-02 -3.270063400268554688e-01 -9.106597304344177246e-02 1.084625124931335449e-01 1.128731593489646912e-01 -1.844863640144467354e-03 -1.219503358006477356e-01 8.510628715157508850e-03 1.210590302944183350e-01 1.295779496431350708e-01
-1.006987243890762329e-01 -8.843988925218582153e-02 -1.714364588260650635e-01 1.542731225490570068e-01 -3.361099660396575928e-01 -1.653863191604614258e-01 -9.400153160095214844e-02 -1.562664210796356201e-01 -1.248521953821182251e-01 -7.849856466054916382e-02 -7.995939999818801880e-02 3.177508413791656494e-01 -2.187290489673614502e-01 -1.018316857516765594e-02 1.020251587033271790e-01 7.977402419783174992e-04 -5.509508401155471802e-02 -1.041415631771087646e-01 1.233885958790779114e-01 -2.751475572586059570e-01 1.937753260135650635e-01 -2.923653721809387207e-01 -3.205664828419685364e-02 -8.878958970308303833e-02 -2.992828488349914551e-01 -2.461639977991580963e-02 3.905667662620544434e-01 -4.175584763288497925e-02 -9.135389328002929688e-02 -1.850704401731491089e-01 -5.355127528309822083e-02 2.028019875288009644e-01
-8.710826188325881958e-02 -1.323066651821136475e-01 1.048475950956344604e-01 -1.651979535818099976e-01 -1.389262527227401733e-01 -1.542422622442245483e-01 -2.525120042264461517e-02 -1.514305323362350464e-01 -1.631927490234375000e-01 -8.192011713981628418e-02 -2.222295254468917847e-01 2.168335914611816406e-01 -3.359777852892875671e-02 2.148057371377944946e-01 -3.053894639015197754e-01 -8.857763558626174927e-02 1.318632625043392181e-02 -1.253520250320434570e-01 1.534069031476974487e-01 -2.701891064643859863e-01 3.114740550518035889e-01 -3.142707347869873047e-01 -2.711502015590667725e-01 2.229563146829605103e-02 2.544817887246608734e-02 1.057900190353393555e-01 -1.984720528125762939e-01 2.124279886484146118e-01 2.662017643451690674e-01 -1.347663551568984985e-01 8.158548921346664429e-02 1.325784325599670410e-01
-2.601426839828491211e-01 -1.842623353004455566e-01 7.750128209590911865e-02 -9.578613936901092529e-02 -1.810554265975952148e-01 -8.371081203222274780e-03 -1.158728897571563721e-01 -1.474122703075408936e-01 -1.522758007049560547e-01 -2.376064062118530273e-01 -4.533964395523071289e-01 1.345653831958770752e-01 -2.573249638080596924e-01 8.963651210069656372e-02 3.414684534072875977e-01 4.214588925242424011e-02 3.153179958462715149e-02 -9.590870887041091919e-02 1.905427575111389160e-01 -7.087063789367675781e-02 -8.662256598472595215e-02 -1.724886447191238403e-01 -2.538605928421020508e-01 -2.478864789009094238e-01 -2.438623309135437012e-01 -4.245617892593145370e-03 -1.450021378695964813e-02 1.327664852142333984e-01 -1.334224343299865723e-01 -6.820610165596008301e-02 -4.716007411479949951e-02 -5.062316730618476868e-02
1.050106436014175415e-01 9.178391844034194946e-02 -4.877568408846855164e-02 -2.092562615871429443e-01 -1.684158854186534882e-02 -1.355983316898345947e-01 1.515347957611083984e-01 6.064881011843681335e-02 5.873114243149757385e-02 -4.013127088546752930e-01 -3.533359766006469727e-01 2.897115051746368408e-02 8.043320849537849426e-03 -1.174587476998567581e-02 3.052887879312038422e-02 4.619643092155456543e-01 -2.279249951243400574e-02 -1.478971987962722778e-01 1.418366841971874237e-02 -2.985641062259674072e-01 2.172226905822753906e-01 -1.308251172304153442e-01 -1.165401935577392578e-01 1.811530441045761108e-02 7.331137359142303467e-02 -9.201245754957199097e-02 5.896761640906333923e-02 2.184525132179260254e-01 -3.359286785125732422e-01 -2.428992651402950287e-02 1.219525113701820374e-01 3.227497637271881104e-02
1.204758733510971069e-01 3.051750734448432922e-02 -1.270309984683990479e-01 -6.801756471395492554e-02 -1.544169634580612183e-01 8.683502674102783203e-02 -1.507224291563034058e-01 5.012118071317672729e-02 6.005416437983512878e-02 -3.919454813003540039e-01 -4.050034582614898682e-01 2.040568739175796509e-01 -2.575985491275787354e-01 2.830452285706996918e-02 4.606274887919425964e-03 5.427630618214607239e-02 8.139739930629730225e-02 -1.749568581581115723e-01 2.457991391420364380e-01 -1.873453706502914429e-01 8.627796173095703125e-02 -1.166348233819007874e-01 5.913244187831878662e-02 3.530924394726753235e-02 3.698123097419738770e-01 4.079963639378547668e-02 -2.174151986837387085e-01 1.354935318231582642e-01 -2.138408869504928589e-01 -8.120491355657577515e-02 -1.762785166501998901e-01 1.678239256143569946e-01
7.132077217102050781e-02 1.141196265816688538e-01 -4.824383929371833801e-02 -2.371130883693695068e-01 -1.459634602069854736e-01 -3.570544123649597168e-01 -1.894236654043197632e-01 -1.753118932247161865e-01 1.539061814546585083e-01 -3.211316168308258057e-01 -5.086222887039184570e-01 9.743349254131317139e-02 -3.536453470587730408e-02 3.664618358016014099e-03 1.663150936365127563e-01 -2.016741931438446045e-01 -5.847897008061408997e-02 3.463440015912055969e-02 2.032912075519561768e-01 -1.496279984712600708e-01 1.067879498004913330e-01 -7.429305929690599442e-03 4.854398965835571289e-02 3.819441050291061401e-02 2.045884579420089722e-01 -1.355700343847274780e-01 1.373817473649978638e-01 6.537393480539321899e-02 -1.714984327554702759e-02 2.349030598998069763e-02 2.671133875846862793e-01 6.436878442764282227e-02
-1.012624986469745636e-02 -1.889190524816513062e-01 -1.550593972206115723e-01 1.364735066890716553e-01 -4.390111193060874939e-02 -2.036465406417846680e-01 1.296578645706176758e-01 -5.467334017157554626e-02 -5.762713262811303139e-04 -1.131026819348335266e-01 -1.135269254446029663e-01 3.265796303749084473e-01 1.677051335573196411e-01 3.143636584281921387e-01 6.837520003318786621e-02 1.127766817808151245e-01 2.724627554416656494e-01 -3.579366803169250488e-01 1.188086196780204773e-01 1.115032881498336792e-01 3.576872348785400391e-01 1.656843870878219604e-01 7.845642417669296265e-02 -1.777175515890121460e-01 -3.043402433395385742e-01 -2.119734324514865875e-02 1.669992804527282715e-01 -5.009638518095016479e-02 -5.279787257313728333e-02 -1.184037327766418457e-01 -2.107432344928383827e-03 1.390860229730606079e-01
7.395431399345397949e-02 -8.400449901819229126e-02 -2.048869729042053223e-01 -2.153809070587158203e-01 -2.559874057769775391e-01 -2.594327330589294434e-01 2.695312798023223877e-01 -1.545101255178451538e-01 9.297813475131988525e-02 -2.081726938486099243e-01 -2.978867888450622559e-01 2.540611661970615387e-02 9.616337716579437256e-02 3.377399146556854248e-01 3.668491542339324951e-02 2.198391854763031006e-01 1.414520740509033203e-01 4.452103003859519958e-02 1.446665972471237183e-01 8.271189779043197632e-02 -1.001762971282005310e-02 -7.226353138685226440e-02 2.167554348707199097e-01 2.295506596565246582e-01 -2.810879647731781006e-01 9.995596110820770264e-02 -9.322118014097213745e-02 2.195165008306503296e-01 -1.317385733127593994e-01 9.561228752136230469e-02 1.452923268079757690e-01 -8.457110077142715454e-02
4.739920422434806824e-02 -2.270119264721870422e-03 -6.263624131679534912e-02 -8.365929126739501953e-02 6.539704650640487671e-02 -2.253077775239944458e-01 -7.130098342895507812e-02 1.040314231067895889e-02 -2.977051734924316406e-01 -1.091913431882858276e-01 -4.237508475780487061e-01 1.525956839323043823e-01 -1.210824996232986450e-01 2.581230103969573975e-01 1.305024325847625732e-01 3.213274180889129639e-01 1.240016296505928040e-01 4.070384427905082703e-03 1.824419759213924408e-02 6.244574114680290222e-02 1.254397928714752197e-01 -1.826648414134979248e-01 1.383781284093856812e-01 -1.932864636182785034e-02 -3.022655146196484566e-03 -1.966083049774169922e-01 2.721659839153289795e-01 2.434807270765304565e-01 6.358497589826583862e-02 -1.315382868051528931e-01 3.550650179386138916e-01 1.180468425154685974e-01
4.948349669575691223e-03 -1.617663502693176270e-01 1.121426075696945190e-01 -2.597900629043579102e-01 -3.645546138286590576e-01 -3.747426345944404602e-02 -1.174533832818269730e-02 -2.532701790332794189e-01 1.489474717527627945e-02 -3.294854462146759033e-01 4.188220947980880737e-02 1.187742128968238831e-01 8.671583980321884155e-02 3.049825727939605713e-01 1.632820069789886475e-02 -2.092821896076202393e-01 -4.521508514881134033e-02 5.462503805756568909e-02 8.908965438604354858e-02 -7.158012688159942627e-02 4.533989727497100830e-01 -1.451603472232818604e-01 1.651536524295806885e-01 9.292568266391754150e-02 -1.814002543687820435e-01 2.325800806283950806e-02 -5.003940314054489136e-03 9.534748643636703491e-02 5.616326257586479187e-02 1.030111033469438553e-02 -2.424983829259872437e-01 2.015873044729232788e-01
-1.533287614583969116e-01 1.857057772576808929e-02 -1.011595949530601501e-01 -2.030987888574600220e-01 -4.205365180969238281e-01 4.754396155476570129e-02 1.250059753656387329e-01 -1.505193710327148438e-01 1.718415692448616028e-02 -2.815731763839721680e-01 -8.537950366735458374e-02 1.831502094864845276e-02 -2.370025366544723511e-01 3.529286384582519531e-01 -2.308354014530777931e-03 -2.058264017105102539e-01 -3.587424010038375854e-02 -3.604923561215400696e-02 1.303614675998687744e-01 -5.131214857101440430e-02 1.089992299675941467e-01 7.903029024600982666e-02 -1.589439064264297485e-01 -2.939620316028594971e-01 -1.669938564300537109e-01 1.185286045074462891e-01 2.431585788726806641e-01 2.193978428840637207e-01 9.977360069751739502e-02 8.194210380315780640e-02 -1.977581083774566650e-01 1.999363005161285400e-01
9.879792481660842896e-02 -2.005144804716110229e-01 -2.305264770984649658e-01 -1.932432949542999268e-01 -1.138929277658462524e-01 3.322685509920120239e-02 -2.469532936811447144e-01 3.055327236652374268e-01 -5.438668653368949890e-02 -2.811230421066284180e-01 -1.842027008533477783e-01 -9.955128282308578491e-02 -3.196283280849456787e-01 2.312219142913818359e-01 -2.030637264251708984e-01 -5.080129019916057587e-03 -7.824873551726341248e-03 -9.338349103927612305e-02 5.829830467700958252e-02 -1.926158070564270020e-01 2.276310622692108154e-01 9.202770888805389404e-03 1.144213601946830750e-01 -2.938252389430999756e-01 -2.969727814197540283e-01 -9.115119464695453644e-03 -2.066122554242610931e-02 1.081816926598548889e-01 3.247151151299476624e-02 -1.610769033432006836e-01 -1.285610646009445190e-01 1.545257121324539185e-01
-9.350735694169998169e-02 -3.647411465644836426e-01 -1.151563320308923721e-02 -2.138121426105499268e-01 -2.925935387611389160e-01 9.957443922758102417e-02 8.896076679229736328e-02 1.982518844306468964e-02 1.516823656857013702e-02 -1.895557492971420288e-01 -4.303627610206604004e-01 1.724599003791809082e-01 -2.525057196617126465e-01 1.473105847835540771e-01 2.861583530902862549e-01 -3.432588651776313782e-02 -2.854415588080883026e-02 -9.867032617330551147e-02 2.589367628097534180e-01 1.273146085441112518e-02 -2.262977883219718933e-03 1.201637461781501770e-02 -5.002628639340400696e-02 -6.027511879801750183e-02 -2.163215726613998413e-01 5.037806183099746704e-02 5.172846093773841858e-02 2.848518788814544678e-01 -2.430053204298019409e-01 6.099726259708404541e-02 9.399315714836120605e-02 -9.802235290408134460e-03
-1.579182893037796021e-01 -2.955780625343322754e-01 4.043684527277946472e-02 -2.749780416488647461e-01 -9.312221407890319824e-02 -6.994424015283584595e-02 -2.043496817350387573e-01 -2.590150237083435059e-01 7.789745181798934937e-02 -1.334505230188369751e-01 -3.614782691001892090e-01 -1.387373656034469604e-01 -2.136796116828918457e-01 3.723043799400329590e-01 5.244358628988265991e-02 1.831693351268768311e-01 1.643532514572143555e-01 5.771567672491073608e-02 2.250616401433944702e-01 -2.456673234701156616e-02 1.329243183135986328e-01 -3.867725282907485962e-02 -1.696754544973373413e-01 -1.495924592018127441e-01 -2.120100334286689758e-02 -5.289242789149284363e-02 -1.687114536762237549e-01 2.955394089221954346e-01 -1.787320338189601898e-02 3.324832767248153687e-03 -1.097406968474388123e-01 -1.015573441982269287e-01
1.724276542663574219e-01 -9.026120603084564209e-02 -1.619596928358078003e-01 2.578524351119995117e-01 -2.868016362190246582e-01 -1.578841172158718109e-02 -2.111567407846450806e-01 5.285563319921493530e-02 1.352630108594894409e-01 -2.162863314151763916e-01 -2.977370321750640869e-01 5.569908022880554199e-02 1.125797908753156662e-02 2.543787956237792969e-01 3.302202746272087097e-02 6.238557770848274231e-02 1.014758050441741943e-01 -6.243937090039253235e-02 1.445255428552627563e-01 1.361146122217178345e-01 2.159534096717834473e-01 -2.337611168622970581e-01 -1.225091591477394104e-01 -1.514453440904617310e-01 -7.687357068061828613e-02 3.217092156410217285e-01 6.633190065622329712e-02 -1.297531723976135254e-01 2.794330120086669922e-01 -2.869656682014465332e-01 -7.437869161367416382e-02 1.530766934156417847e-01
-1.396317332983016968e-01 4.182203412055969238e-01 7.510191947221755981e-02 1.885139197111129761e-02 -2.775141298770904541e-01 -1.912211813032627106e-02 -1.778199821710586548e-01 -6.664101500064134598e-03 -9.329701215028762817e-02 -2.482080608606338501e-01 -4.718850255012512207e-01 -1.225652992725372314e-01 -5.752925574779510498e-02 6.075849756598472595e-02 2.131336480379104614e-01 1.067063063383102417e-01 5.603514984250068665e-02 8.364715427160263062e-02 -4.264305531978607178e-02 -9.719964861869812012e-02 1.238489896059036255e-01 -1.972906589508056641e-01 1.405919492244720459e-01 -2.169053703546524048e-01 -8.349736034870147705e-02 1.103639230132102966e-02 2.616014480590820312e-01 2.685034275054931641e-01 -7.254523038864135742e-02 -8.823888748884201050e-02 5.513865128159523010e-02 1.119862720370292664e-01
2.692276611924171448e-02 -1.281244307756423950e-01 1.379214227199554443e-02 1.652668267488479614e-01 -1.463459879159927368e-01 -2.760050594806671143e-01 -2.120224833488464355e-01 -4.370869696140289307e-01 8.229901641607284546e-02 -3.991188108921051025e-01 -4.550810903310775757e-02 1.102193295955657959e-01 -4.030249267816543579e-02 8.737278729677200317e-02 -9.717111289501190186e-02 1.094692870974540710e-01 1.198367848992347717e-01 -1.039968729019165039e-01 -1.229070406407117844e-02 2.198588103055953979e-01 3.307004570960998535e-01 6.651648879051208496e-02 5.161420255899429321e-02 -3.605561554431915283e-01 -6.062400341033935547e-02 1.320987045764923096e-01 1.610455811023712158e-01 1.440365612506866455e-01 5.044039338827133179e-02 -1.062242314219474792e-01 -5.644076317548751831e-02 -7.649280130863189697e-02
2.385933250188827515e-01 2.352933166548609734e-03 -1.763856112957000732e-01 -4.932558164000511169e-02 -3.691159188747406006e-01 -2.544876635074615479e-01 2.098027616739273071e-01 -2.136184573173522949e-01 3.896073321811854839e-04 -9.049410372972488403e-02 -2.490097582340240479e-01 2.531630396842956543e-01 2.767831459641456604e-02 3.366667330265045166e-01 9.123376756906509399e-02 -2.595093101263046265e-04 -8.685117959976196289e-02 -2.773090004920959473e-01 9.008470177650451660e-02 -1.404546052217483521e-01 -1.316579729318618774e-01 -1.166076362133026123e-01 1.167818382382392883e-01 1.264004409313201904e-01 -3.569696247577667236e-01 3.539689630270004272e-02 -1.498641073703765869e-01 7.512731850147247314e-02 6.789288669824600220e-02 -8.719728887081146240e-02 1.282939165830612183e-01 6.207261607050895691e-02
-2.197178155183792114e-01 -6.879364699125289917e-02 9.267678111791610718e-02 -8.163275197148323059e-04 6.270590424537658691e-02 -2.702183425426483154e-01 7.412607967853546143e-02 -1.662486493587493896e-01 -1.193844974040985107e-01 -4.957629442214965820e-01 -1.417020056396722794e-02 2.918899990618228912e-02 -1.672412157058715820e-01 3.685478866100311279e-01 -1.025716736912727356e-01 -2.865115925669670105e-02 4.631049931049346924e-02 -3.330119848251342773e-01 2.181176692247390747e-01 9.746344387531280518e-02 2.743990123271942139e-01 -1.082847416400909424e-01 3.283322788774967194e-03 3.125869110226631165e-02 -2.250510156154632568e-01 3.230173885822296143e-02 1.251326352357864380e-01 6.188020855188369751e-02 -1.731469035148620605e-01 1.392944455146789551e-01 -1.141029670834541321e-01 -1.969584077596664429e-02
1.841365098953247070e-01 3.365937471389770508e-01 -2.986021041870117188e-01 -7.006977498531341553e-02 -1.192611008882522583e-01 -1.865838170051574707e-01 2.482692152261734009e-01 1.900989115238189697e-01 -1.235177740454673767e-01 -2.055515646934509277e-01 -2.667205035686492920e-01 2.792401015758514404e-01 2.113531343638896942e-02 2.917089462280273438e-01 -8.695784956216812134e-02 2.749900706112384796e-02 -1.813972555100917816e-02 -1.653752774000167847e-01 4.772128164768218994e-02 -1.239136084914207458e-01 1.607693135738372803e-01 -3.300089761614799500e-02 2.106129378080368042e-01 -2.455036044120788574e-01 6.001349911093711853e-02 -4.196115210652351379e-02 -2.435931563377380371e-02 -1.459718495607376099e-01 -1.443536579608917236e-01 -9.829002618789672852e-02 2.770587801933288574e-01 -5.682601127773523331e-03
-3.456598520278930664e-01 -1.447555422782897949e-01 -1.507680267095565796e-01 -1.369700580835342407e-01 -1.477959901094436646e-01 -1.318659186363220215e-01 -1.219381466507911682e-01 -7.692956924438476562e-02 1.782242208719253540e-01 -2.011335492134094238e-01 -2.811841964721679688e-01 8.810319006443023682e-02 -1.921990513801574707e-01 3.866237029433250427e-02 -1.385927498340606689e-01 -1.632656157016754150e-01 2.228998951613903046e-02 1.935127526521682739e-01 1.921946108341217041e-01 -9.333846159279346466e-03 2.816118597984313965e-01 9.352996200323104858e-02 2.200905047357082367e-02 -4.711480140686035156e-01 -6.613746285438537598e-02 8.589900285005569458e-02 1.857955604791641235e-01 1.667378544807434082e-01 1.842790981754660606e-03 -4.365167021751403809e-02 -9.239842742681503296e-02 2.114268243312835693e-01
2.423511892557144165e-01 1.170158013701438904e-01 -1.713976860046386719e-01 7.305115461349487305e-02 1.003108695149421692e-01 -2.365840971469879150e-01 1.135390326380729675e-01 2.177414856851100922e-02 -4.058745130896568298e-02 -2.180865406990051270e-01 -3.579133749008178711e-01 1.558086276054382324e-01 -9.067912586033344269e-03 3.404315114021301270e-01 -2.170750200748443604e-01 7.152376323938369751e-02 -1.326453834772109985e-01 -1.161476969718933105e-01 -7.777766883373260498e-02 -3.190648555755615234e-01 2.873798310756683350e-01 -1.236690655350685120e-01 1.499843597412109375e-02 -9.657022356986999512e-02 2.378387600183486938e-01 -7.677322626113891602e-02 1.931235045194625854e-01 2.717159874737262726e-02 -1.907017976045608521e-01 -6.591948121786117554e-02 2.342350184917449951e-01 -3.486723825335502625e-02
3.220817446708679199e-02 1.597663313150405884e-01 -1.445060819387435913e-01 -1.101866662502288818e-01 -4.726881086826324463e-01 -2.219593524932861328e-01 -2.396850734949111938e-01 -1.517013460397720337e-01 6.203408539295196533e-02 -1.628814488649368286e-01 -4.430561065673828125e-01 1.371303647756576538e-01 -3.379856422543525696e-02 8.960527181625366211e-02 3.741453289985656738e-01 -5.612020380795001984e-03 -1.142826974391937256e-01 -7.278648763895034790e-02 1.582355648279190063e-01 -6.709818542003631592e-02 1.875245124101638794e-01 -8.252194523811340332e-02 1.642167717218399048e-01 8.728090673685073853e-03 -1.523487153463065624e-03 6.485290080308914185e-02 5.542570725083351135e-02 4.003911837935447693e-02 1.233871132135391235e-01 1.182094737887382507e-01 1.839447170495986938e-01 6.121854111552238464e-02
2.460587956011295319e-02 6.663949042558670044e-02 -1.930718570947647095e-01 3.051926195621490479e-02 1.605970412492752075e-01 -1.754500418901443481e-01 1.470221132040023804e-01 1.655249856412410736e-03 2.281700372695922852e-01 -2.060026973485946655e-01 -5.672085881233215332e-01 -2.204269170761108398e-01 -1.186218634247779846e-01 2.449786365032196045e-01 3.062606751918792725e-01 8.768473565578460693e-02 7.312089670449495316e-03 7.761163171380758286e-03 1.074600592255592346e-01 4.157441109418869019e-02 2.669184803962707520e-01 7.906651496887207031e-02 9.723334759473800659e-02 -1.118766963481903076e-01 -3.816374391317367554e-02 1.701392419636249542e-02 2.670960873365402222e-02 5.318101122975349426e-02 -1.772790104150772095e-01 -2.193286865949630737e-01 4.854939877986907959e-02 1.952846646308898926e-01
-5.405240133404731750e-02 1.748474091291427612e-01 -1.113848164677619934e-01 -1.353285312652587891e-01 -3.012014031410217285e-01 -1.381567865610122681e-01 -3.305911123752593994e-01 -1.363320350646972656e-01 1.366259455680847168e-01 -2.143224775791168213e-01 -5.881074070930480957e-01 3.638624027371406555e-02 1.512618660926818848e-01 3.617558861151337624e-03 3.321573510766029358e-02 -1.319953054189682007e-01 -1.529262959957122803e-01 -1.252399533987045288e-01 2.380734831094741821e-01 -1.193863227963447571e-01 1.579887717962265015e-01 1.057604677043855190e-03 -4.743632301688194275e-02 -1.207623258233070374e-01 -5.835016444325447083e-02 -4.125007241964340210e-02 1.183030903339385986e-01 -1.744470596313476562e-01 -1.717638224363327026e-01 5.140708386898040771e-02 9.187436103820800781e-02 5.446609109640121460e-02
4.008583128452301025e-01 6.414178013801574707e-02 -9.501272439956665039e-02 2.065391093492507935e-02 -1.303674280643463135e-01 -5.035604909062385559e-02 9.831788390874862671e-02 -1.231640279293060303e-01 1.075457558035850525e-01 -3.655347526073455811e-01 -7.633689045906066895e-02 1.803466379642486572e-01 -2.416201084852218628e-01 2.435996681451797485e-01 -2.846552431583404541e-02 1.108193546533584595e-01 1.257297247648239136e-01 -1.396183818578720093e-01 4.442269727587699890e-02 8.142325282096862793e-02 1.520106494426727295e-01 -7.340309768915176392e-02 3.942347690463066101e-02 -4.247026741504669189e-01 -5.876604095101356506e-02 3.388957977294921875e-01 5.568907782435417175e-02 6.837036460638046265e-02 1.681759506464004517e-01 1.090135648846626282e-01 -1.673180460929870605e-01 1.358778923749923706e-01
6.380340456962585449e-02 -8.100269734859466553e-02 3.171341493725776672e-02 -1.684570312500000000e-02 -2.882340848445892334e-01 -2.607152760028839111e-01 -1.372905075550079346e-01 -2.104105949401855469e-01 1.345707029104232788e-01 1.304041743278503418e-01 -2.721698582172393799e-01 1.106620281934738159e-01 -2.982744276523590088e-01 2.564076483249664307e-01 -2.584019117057323456e-02 2.269622869789600372e-02 4.533570259809494019e-02 -2.049861997365951538e-01 6.947397440671920776e-02 -2.461164258420467377e-02 1.857555210590362549e-01 1.278981845825910568e-02 -3.748826980590820312e-01 -2.974215149879455566e-01 -1.851607263088226318e-01 -2.901875078678131104e-01 -3.104197792708873749e-02 1.894657760858535767e-01 -1.160452663898468018e-01 -1.102306321263313293e-01 2.846075780689716339e-02 -4.024297371506690979e-02
-1.134828925132751465e-01 -1.384698003530502319e-01 -1.552431285381317139e-01 1.828709691762924194e-01 -6.356531381607055664e-02 -3.081671595573425293e-01 -1.957628875970840454e-01 -1.724346727132797241e-01 -1.109701991081237793e-01 -3.394137620925903320e-01 -1.775104403495788574e-01 3.489103913307189941e-01 -3.019187971949577332e-02 9.302514791488647461e-02 -2.660540640354156494e-01 7.989646866917610168e-03 -1.057216674089431763e-01 -6.705507636070251465e-02 -6.732895225286483765e-02 2.138524129986763000e-02 1.529652923345565796e-01 -1.616513431072235107e-01 8.966981619596481323e-02 -2.988750040531158447e-01 1.484009921550750732e-01 2.571534514427185059e-01 2.007861286401748657e-01 1.949594616889953613e-01 -6.891960650682449341e-02 -1.519995331764221191e-01 -1.128172129392623901e-01 -8.686757087707519531e-02
-1.828471869230270386e-01 -8.823169767856597900e-02 1.844189614057540894e-01 -1.760828495025634766e-01 -2.455646246671676636e-01 -7.307165861129760742e-02 9.024099260568618774e-02 6.475026160478591919e-02 9.303505718708038330e-02 -2.893179655075073242e-01 -1.679735779762268066e-01 2.912010550498962402e-01 -3.123355098068714142e-03 2.267177850008010864e-01 -5.664945393800735474e-02 8.129081875085830688e-02 3.493359684944152832e-01 -2.943829298019409180e-01 2.495343610644340515e-02 8.603189140558242798e-02 1.843604147434234619e-01 -1.562787145376205444e-01 3.337147533893585205e-01 -2.543863058090209961e-01 -1.654532998800277710e-01 4.088469222187995911e-02 1.585573256015777588e-01 9.489749372005462646e-02 1.482021510601043701e-01 -4.043761291541159153e-04 -9.724710881710052490e-02 5.799238383769989014e-02
1.438010632991790771e-01 3.834137320518493652e-02 -1.199439391493797302e-01 -3.753984346985816956e-03 -2.024847716093063354e-01 -1.724315136671066284e-01 -5.560097750276327133e-03 5.351747851818799973e-03 -6.317711621522903442e-02 -3.267182409763336182e-01 -5.137288570404052734e-01 2.982175350189208984e-01 1.140594407916069031e-01 7.917352020740509033e-02 -2.160128578543663025e-02 -1.353069543838500977e-01 -2.237126082181930542e-01 2.904039025306701660e-01 1.235513538122177124e-01 -2.674939632415771484e-01 -1.073275730013847351e-01 -3.674709796905517578e-02 -6.958259642124176025e-02 -1.033033132553100586e-01 1.823806911706924438e-01 4.069351777434349060e-02 -8.709692955017089844e-02 1.340789049863815308e-01 9.693649597465991974e-03 -1.928645968437194824e-01 1.671708077192306519e-01 1.253686100244522095e-01
-1.222616806626319885e-01 4.488121718168258667e-02 -1.753100194036960602e-02 -1.661840528249740601e-01 -2.100394219160079956e-01 -1.441738754510879517e-01 2.467685043811798096e-01 -2.480618469417095184e-02 -3.156823292374610901e-02 -4.746724665164947510e-01 -1.787060350179672241e-01 -5.276458710432052612e-02 8.338706195354461670e-02 3.465716242790222168e-01 2.139581926167011261e-02 2.294096052646636963e-01 -1.385345403105020523e-02 -4.442778974771499634e-02 -1.110032796859741211e-01 2.121362984180450439e-01 1.761332154273986816e-01 2.471915036439895630e-01 2.269277907907962799e-02 -2.702362239360809326e-01 -1.619107574224472046e-01 2.590116672217845917e-02 -1.269713044166564941e-01 2.521893940865993500e-02 -2.262768447399139404e-01 -2.099010497331619263e-01 -1.529294699430465698e-01 -8.306128904223442078e-03
-6.586229056119918823e-02 1.011403556913137436e-02 -7.926177978515625000e-02 2.525632642209529877e-02 -6.365814805030822754e-02 -1.479095071554183960e-01 -1.046691313385963440e-01 1.664810478687286377e-01 1.333047151565551758e-01 -2.841052412986755371e-01 -4.747419804334640503e-02 2.672686576843261719e-01 -1.719819903373718262e-01 2.505183219909667969e-01 2.196806855499744415e-02 4.585055410861968994e-01 -2.994758449494838715e-02 -6.244247034192085266e-02 2.069295793771743774e-01 -1.274270862340927124e-01 1.440252363681793213e-01 -6.932907551527023315e-02 9.077781438827514648e-02 -1.830317080020904541e-01 1.912135779857635498e-01 1.413756161928176880e-01 -6.043528765439987183e-02 2.538969516754150391e-01 1.776499003171920776e-01 -9.406777098774909973e-03 4.014808237552642822e-01 -1.318988204002380371e-02
4.054018063470721245e-04 -1.075958535075187683e-01 1.082231253385543823e-01 -1.050408780574798584e-01 -9.148826450109481812e-02 -3.263622522354125977e-01 8.026429265737533569e-02 1.370799541473388672e-01 2.667262591421604156e-02 -1.368922144174575806e-01 -9.273049235343933105e-02 -7.397882640361785889e-02 -1.815973669290542603e-01 5.332796573638916016e-01 -6.058889254927635193e-02 -5.742899700999259949e-02 2.126949578523635864e-01 -3.044531047344207764e-01 -1.034191325306892395e-01 -6.728385388851165771e-02 1.048272252082824707e-01 -2.353175543248653412e-02 1.147648170590400696e-01 -3.366412520408630371e-01 -2.065978571772575378e-02 -1.364374309778213501e-01 3.300103545188903809e-01 2.258246205747127533e-02 2.338197454810142517e-02 -1.766229569911956787e-01 -1.237689480185508728e-01 3.147502243518829346e-02
-4.420549795031547546e-02 3.512242063879966736e-02 -1.743193566799163818e-01 -1.695148944854736328e-01 -3.289512395858764648e-01 -1.331343352794647217e-01 -1.929343640804290771e-01 -1.996694207191467285e-01 -6.922087073326110840e-02 -1.613701134920120239e-01 -5.688822865486145020e-01 1.180251240730285645e-01 6.756361108273267746e-03 4.304948076605796814e-02 2.910746634006500244e-01 -1.200618892908096313e-01 -1.588433831930160522e-01 -1.332899630069732666e-01 1.122332811355590820e-01 -1.361251026391983032e-01 1.259658038616180420e-01 -3.006975911557674408e-02 1.527498215436935425e-01 -6.425550580024719238e-02 -1.690933108329772949e-02 -8.940133848227560520e-04 1.600723564624786377e-01 1.111561339348554611e-02 -6.579805910587310791e-02 1.390927284955978394e-01 2.853090167045593262e-01 1.255782097578048706e-01
-2.005530335009098053e-02 -2.164070308208465576e-01 -2.658293247222900391e-01 -1.331975013017654419e-01 -2.143904566764831543e-01 -1.834052801132202148e-02 -1.402316242456436157e-01 1.101168096065521240e-01 -2.499882727861404419e-01 -2.906750440597534180e-01 -2.311621308326721191e-01 2.870846390724182129e-01 -1.797980368137359619e-01 2.804801166057586670e-01 1.315449830144643784e-02 -1.658564954996109009e-01 4.452981427311897278e-02 1.764616370201110840e-02 2.739815711975097656e-01 -2.876437902450561523e-01 6.130772829055786133e-02 -4.027509316802024841e-02 -2.014579474925994873e-01 -1.969349980354309082e-01 -2.394968718290328979e-01 -1.234041526913642883e-01 7.973798364400863647e-02 7.896347343921661377e-02 -1.065932121127843857e-02 1.152713000774383545e-01 7.795910537242889404e-02 -1.234633699059486389e-01
5.808656290173530579e-02 1.628498733043670654e-02 2.028401941061019897e-01 8.564517647027969360e-02 9.442474693059921265e-02 -1.528924331068992615e-02 2.247043401002883911e-01 -2.721418142318725586e-01 -1.415127366781234741e-01 -2.245977818965911865e-01 -2.940843701362609863e-01 4.130619764328002930e-02 -1.200125366449356079e-02 1.812360733747482300e-01 -2.458031848073005676e-02 2.485298663377761841e-01 2.298243343830108643e-01 -6.180177256464958191e-02 4.369282126426696777e-01 -2.019579112529754639e-01 1.082481592893600464e-01 -1.806432157754898071e-01 1.599210500717163086e-01 -1.275423318147659302e-01 3.652783855795860291e-02 3.664975985884666443e-02 3.262692987918853760e-01 -3.441426903009414673e-02 -2.837899886071681976e-02 -1.986362189054489136e-01 9.914778918027877808e-02 1.588269621133804321e-01
8.641988784074783325e-02 -2.432627826929092407e-01 3.059280477464199066e-02 1.108610108494758606e-01 -2.740958929061889648e-01 9.576297551393508911e-02 3.024136088788509369e-02 -2.670137286186218262e-01 4.729431867599487305e-02 -2.501241564750671387e-01 -1.787246465682983398e-01 8.175536990165710449e-02 1.706915497779846191e-01 4.370288252830505371e-01 7.373508065938949585e-02 -2.250176519155502319e-01 -1.361204236745834351e-01 5.752343684434890747e-02 4.823885858058929443e-02 -9.516832232475280762e-02 4.449202120304107666e-01 1.010088548064231873e-01 4.693422839045524597e-02 -8.274242281913757324e-02 -2.662858366966247559e-01 6.159378681331872940e-03 -2.602140605449676514e-02 1.679150164127349854e-01 1.301821172237396240e-01 9.972249716520309448e-02 -7.997074723243713379e-02 -2.145156823098659515e-02
3.376814723014831543e-01 -1.527570635080337524e-01 -4.420537967234849930e-03 8.398451656103134155e-02 -3.939846158027648926e-01 -4.362477362155914307e-02 -2.526215091347694397e-02 -1.886665374040603638e-01 2.112425714731216431e-01 -5.424767360091209412e-02 -5.370543524622917175e-02 3.861713409423828125e-01 1.413038671016693115e-01 2.902251482009887695e-01 1.283298730850219727e-01 1.267179548740386963e-01 -1.212620437145233154e-01 -5.019181221723556519e-02 2.330397665500640869e-01 2.393286488950252533e-02 1.643047183752059937e-01 -1.430102065205574036e-02 -1.488870661705732346e-02 -2.132361382246017456e-01 -8.974527567625045776e-02 1.528715193271636963e-01 8.899205923080444336e-02 -1.713239471428096294e-03 4.065178800374269485e-03 -3.292289376258850098e-01 7.227306813001632690e-02 1.671150177717208862e-01
7.328305393457412720e-02 -1.666027158498764038e-01 -3.780929371714591980e-02 -2.716335058212280273e-01 -1.335638314485549927e-01 -3.261718153953552246e-01 1.012322381138801575e-01 1.506818532943725586e-01 1.367970556020736694e-01 5.900399293750524521e-03 -1.357576698064804077e-01 -1.264003105461597443e-02 -9.346755594015121460e-02 3.730682730674743652e-01 1.440098881721496582e-01 3.583799349144101143e-03 1.135585010051727295e-01 -3.658845722675323486e-01 -7.390849292278289795e-02 -3.286429345607757568e-01 2.055426836013793945e-01 -6.526506692171096802e-02 9.262098930776119232e-03 -1.947614252567291260e-01 -1.830886006355285645e-01 -2.768120169639587402e-02 1.670931279659271240e-01 -1.565748900175094604e-01 -1.704394966363906860e-01 1.858725100755691528e-01 -9.792726486921310425e-02 1.542743742465972900e-01
-8.233971893787384033e-02 -2.143918871879577637e-01 -2.783773541450500488e-01 -3.696465790271759033e-01 -2.069151401519775391e-01 -7.300838828086853027e-02 -6.429614871740341187e-02 7.030807435512542725e-02 -1.477489173412322998e-01 -2.931343913078308105e-01 -1.899374872446060181e-01 2.666493058204650879e-01 -9.883297234773635864e-02 1.491094827651977539e-01 1.533453017473220825e-01 -5.716763809323310852e-02 6.916179507970809937e-02 7.801733165979385376e-02 2.822060286998748779e-01 -2.446727603673934937e-01 1.119372025132179260e-01 -1.419296115636825562e-01 -1.730832606554031372e-01 -2.692336440086364746e-01 -1.471294313669204712e-01 -2.408349961042404175e-01 1.095430031418800354e-01 -1.712240092456340790e-02 6.032540276646614075e-02 -6.378315854817628860e-03 1.450933665037155151e-01 -3.915558103471994400e-03
1.082217320799827576e-01 -1.933393627405166626e-01 -7.479964941740036011e-02 -2.039887569844722748e-02 -3.601797819137573242e-01 1.065403446555137634e-01 7.847986370325088501e-02 -2.914355099201202393e-01 -4.950589966028928757e-03 -2.924496829509735107e-01 -4.243594035506248474e-02 8.901455998420715332e-02 7.597207278013229370e-02 4.590961933135986328e-01 1.721035838127136230e-01 -7.219038438051939011e-03 9.843219816684722900e-02 -9.377827867865562439e-03 3.485880419611930847e-02 -1.822126954793930054e-01 2.611004114151000977e-01 3.134058415889739990e-02 4.222031310200691223e-02 -1.774710118770599365e-01 -3.619168698787689209e-01 -5.254453048110008240e-02 1.200977563858032227e-01 2.838484197854995728e-02 2.054307758808135986e-01 8.396440185606479645e-03 -1.065687760710716248e-01 -1.483353972434997559e-01
-4.414422810077667236e-02 -7.355854660272598267e-02 -7.004559785127639771e-02 -1.558286547660827637e-01 -1.630922555923461914e-01 -1.244003847241401672e-01 1.365415006875991821e-01 1.933442503213882446e-01 2.835725545883178711e-01 -1.105449870228767395e-01 -1.429587453603744507e-01 5.789272487163543701e-02 -9.650017321109771729e-02 2.508883476257324219e-01 -3.553096950054168701e-02 4.002535715699195862e-02 7.779373973608016968e-02 -2.956722676753997803e-01 2.213390916585922241e-01 -3.592038154602050781e-01 2.420236021280288696e-01 8.491964638233184814e-02 1.650074571371078491e-01 -1.859298795461654663e-01 -3.177331686019897461e-01 -1.877329647541046143e-01 4.007478803396224976e-02 -7.371457666158676147e-02 -1.551584005355834961e-01 1.418157517910003662e-01 -2.080947756767272949e-01 2.097705602645874023e-01
1.252523809671401978e-01 -1.162435710430145264e-01 8.877667039632797241e-02 9.475444257259368896e-02 -1.772642135620117188e-01 -3.484983146190643311e-01 -1.331578791141510010e-01 2.161161787807941437e-02 2.429654151201248169e-01 -2.781763076782226562e-01 -1.742502897977828979e-01 -7.196695357561111450e-02 -2.088734805583953857e-01 2.188559919595718384e-01 -9.526608884334564209e-02 9.191916882991790771e-02 2.343716472387313843e-01 -1.134055927395820618e-01 -3.860932961106300354e-02 -2.903622984886169434e-01 1.468924432992935181e-01 -2.169250994920730591e-01 -1.170874387025833130e-02 -2.223916053771972656e-01 1.767027974128723145e-01 2.963719964027404785e-01 6.613581627607345581e-02 2.017278969287872314e-02 1.696690022945404053e-01 1.275628507137298584e-01 -1.997479349374771118e-01 1.457374244928359985e-01
-1.183762103319168091e-01 -1.474897116422653198e-01 2.305219694972038269e-02 -3.445925191044807434e-02 -1.606020331382751465e-01 -2.116425484418869019e-01 2.510971855372190475e-03 -2.938527762889862061e-01 5.347354337573051453e-02 -8.461182005703449249e-03 -2.046898938715457916e-02 -1.908596046268939972e-02 -3.998309001326560974e-02 2.471383661031723022e-01 -2.394973486661911011e-01 1.776232421398162842e-01 1.118963956832885742e-01 -1.737175881862640381e-01 1.272366731427609921e-03 1.678118668496608734e-02 3.605760931968688965e-01 -1.577705442905426025e-01 -1.992843346670269966e-03 -2.322362065315246582e-01 6.867609173059463501e-02 -1.584609150886535645e-01 2.773607969284057617e-01 4.000680744647979736e-01 5.445524677634239197e-02 -1.674294620752334595e-01 -1.974503844976425171e-01 2.483020722866058350e-01
-2.315428853034973145e-01 -1.309836208820343018e-01 -9.509368985891342163e-02 -3.395696282386779785e-01 -3.427065163850784302e-02 -1.963906884193420410e-01 5.091205239295959473e-02 -2.981338649988174438e-02 1.197336837649345398e-01 -2.346682548522949219e-01 -2.707314193248748779e-01 1.962683945894241333e-01 -2.851630374789237976e-02 1.536647677421569824e-01 -2.039615213871002197e-01 3.549009263515472412e-01 -1.201514750719070435e-01 7.702351361513137817e-02 2.256976813077926636e-01 1.041916757822036743e-02 2.311285026371479034e-02 -2.556797862052917480e-01 -6.689897924661636353e-02 -3.058661818504333496e-01 -8.156673610210418701e-02 -1.042127013206481934e-01 1.366129219532012939e-01 1.847207397222518921e-01 2.682289481163024902e-01 7.389332354068756104e-02 -1.598268933594226837e-02 7.169028371572494507e-02
1.464502215385437012e-01 1.173815727233886719e-01 -2.557083070278167725e-01 -9.550172090530395508e-02 5.827318131923675537e-02 -9.007843583822250366e-02 1.813051849603652954e-01 -3.572362661361694336e-02 -5.991090834140777588e-02 -3.494578301906585693e-01 -2.835640311241149902e-01 2.156480401754379272e-01 1.963349059224128723e-02 2.000475525856018066e-01 -2.432655543088912964e-01 8.633185178041458130e-02 -1.266186237335205078e-01 -6.147059611976146698e-03 5.700743943452835083e-02 -3.527227342128753662e-01 3.225985467433929443e-01 -2.020559608936309814e-01 8.493492007255554199e-02 1.435406059026718140e-01 2.585926055908203125e-01 -4.064264893531799316e-02 -1.221820060163736343e-02 1.519714295864105225e-01 -2.560908496379852295e-01 -2.436246350407600403e-02 -1.591861434280872345e-02 1.015230193734169006e-01
1.429869979619979858e-02 2.548211999237537384e-02 -4.726074170321226120e-03 1.018873974680900574e-02 -1.426333039999008179e-01 -1.793160438537597656e-01 1.743843704462051392e-01 -2.285982519388198853e-01 1.355138421058654785e-01 -4.324798285961151123e-01 -2.944957017898559570e-01 -9.340151399374008179e-02 -1.971299201250076294e-01 4.758566021919250488e-01 3.785222396254539490e-02 6.082952022552490234e-02 -3.699860349297523499e-02 6.662082672119140625e-02 -8.878958225250244141e-02 6.601679325103759766e-02 4.603913053870201111e-02 -1.497198455035686493e-02 -5.880083516240119934e-02 3.782071545720100403e-02 -5.255147069692611694e-02 5.025373399257659912e-02 1.421989649534225464e-01 1.529785096645355225e-01 6.798361241817474365e-02 -2.792295813560485840e-01 -2.968624532222747803e-01 -2.183079272508621216e-01
[truncated: 3,276,896 more chars]
