# Supplementary material for: The Language of Innovation
Source: PLoS One. 2020 Apr 30;15(4):e0230107. doi: 10.1371/journal.pone.0230107 (PMC7194493; doi:10.1371/journal.pone.0230107)
Supplement: S8 File — (GZ) [file pone.0230107.s008.tar.gz › 1986-1990/V2Run_11_VS_4500_embeddings1986-1990ED32.txt]

1.898320019245147705e-01 -2.132848203182220459e-01 -1.928365975618362427e-01 -1.376443505287170410e-01 1.331123430281877518e-02 -6.584708392620086670e-02 -2.442522346973419189e-01 -1.535354647785425186e-02 1.277870535850524902e-01 -1.297490149736404419e-01 2.261627316474914551e-01 1.476170867681503296e-01 -2.318219095468521118e-01 -1.478613764047622681e-01 7.979217916727066040e-02 -2.088338136672973633e-01 3.292384743690490723e-01 1.173096820712089539e-01 -2.673484012484550476e-02 5.057318508625030518e-02 -2.403048425912857056e-02 7.649921625852584839e-02 -2.174754254519939423e-02 -3.634321689605712891e-02 2.677285373210906982e-01 3.938517570495605469e-01 2.778156101703643799e-01 -7.864392362534999847e-03 3.102529607713222504e-02 -1.731674820184707642e-01 -2.961630560457706451e-02 3.110031485557556152e-01
6.678323447704315186e-02 2.554767206311225891e-02 -1.885727345943450928e-01 3.743698298931121826e-01 6.596885621547698975e-02 2.561550438404083252e-01 1.647684574127197266e-01 6.161654368042945862e-02 1.124704480171203613e-01 -9.970064274966716766e-03 2.390451431274414062e-01 -1.592738628387451172e-01 -1.736597269773483276e-01 1.181494593620300293e-01 3.370009958744049072e-01 -4.635930061340332031e-02 1.135398969054222107e-01 1.171473339200019836e-01 2.065474092960357666e-01 4.955390933901071548e-03 -1.446552276611328125e-01 -1.265075989067554474e-02 1.620365679264068604e-01 -8.644808828830718994e-02 -1.392797194421291351e-02 2.826124429702758789e-01 4.162327349185943604e-01 -7.198032736778259277e-02 3.285497659817337990e-03 -8.218070119619369507e-02 4.377971962094306946e-02 2.680958807468414307e-01
3.167473375797271729e-01 9.743290394544601440e-02 -1.062813401222229004e-01 4.442632496356964111e-01 -9.957207739353179932e-02 7.202611863613128662e-02 -1.249445229768753052e-01 4.520551115274429321e-02 -1.202047765254974365e-01 7.483888417482376099e-02 -5.868532136082649231e-02 8.464153110980987549e-02 -2.922619879245758057e-01 -7.606728374958038330e-02 -6.992048025131225586e-02 -9.885331243276596069e-02 1.522839367389678955e-01 2.121025025844573975e-01 2.672485113143920898e-01 3.195165693759918213e-01 1.643983274698257446e-02 1.642280668020248413e-01 -3.055405244231224060e-02 3.145440295338630676e-02 -6.564980745315551758e-02 4.379441589117050171e-02 2.007739692926406860e-01 -1.458418220281600952e-01 3.647796511650085449e-01 5.287144798785448074e-03 -8.382134884595870972e-02 1.828999966382980347e-01
3.037334680557250977e-01 1.554206758737564087e-01 -1.011765524744987488e-01 1.300906687974929810e-01 2.252294309437274933e-02 -5.539737641811370850e-02 -1.363730579614639282e-01 -1.213835552334785461e-01 2.402473054826259613e-02 -1.440291404724121094e-01 2.083156853914260864e-01 1.042540818452835083e-01 -1.024987027049064636e-01 -1.802270859479904175e-02 9.250997006893157959e-02 -3.645404875278472900e-01 -1.427111327648162842e-01 -8.133763819932937622e-02 1.938851773738861084e-01 1.073898226022720337e-01 3.891207044944167137e-03 -1.024241074919700623e-01 8.994972705841064453e-02 8.066780865192413330e-02 -2.185644954442977905e-02 -8.430734276771545410e-02 5.520091056823730469e-01 -2.278942316770553589e-01 6.997827440500259399e-02 2.083892561495304108e-02 -2.918085753917694092e-01 1.890199631452560425e-01
1.550754755735397339e-01 1.053494364023208618e-01 -1.683634221553802490e-01 9.694367647171020508e-02 3.143953979015350342e-01 -5.176443606615066528e-02 1.946981549263000488e-01 -1.540503092110157013e-02 6.705508381128311157e-02 -1.406769305467605591e-01 -4.778183251619338989e-02 -1.156772077083587646e-01 -1.629742383956909180e-01 -1.039643064141273499e-01 4.627565145492553711e-01 -1.578869484364986420e-02 9.855819866061210632e-03 4.547326266765594482e-02 1.127784103155136108e-01 -1.888920739293098450e-02 9.539578109979629517e-02 1.571120917797088623e-01 6.288250535726547241e-02 2.202215343713760376e-01 2.014524117112159729e-02 1.396493315696716309e-01 4.339774847030639648e-01 -4.541186243295669556e-02 2.755910754203796387e-01 1.202704235911369324e-01 -1.439698189496994019e-01 2.698170244693756104e-01
1.061947047710418701e-01 -1.050525344908237457e-02 -1.207612571306526661e-03 1.100175604224205017e-01 -2.350557968020439148e-02 2.832516469061374664e-02 -2.319594770669937134e-01 8.151624351739883423e-02 -4.269990324974060059e-02 1.431330442428588867e-01 -2.272639796137809753e-02 6.113071460276842117e-03 -3.507709503173828125e-01 8.273630589246749878e-02 4.987976700067520142e-02 -1.764975786209106445e-01 1.670669019222259521e-01 1.248939856886863708e-01 1.000238656997680664e-01 1.608383469283580780e-02 -4.260648488998413086e-01 2.234762012958526611e-01 3.400295739993453026e-03 1.553264856338500977e-01 -2.963984385132789612e-02 -5.784271657466888428e-02 3.607286512851715088e-01 -2.531585693359375000e-01 6.761034578084945679e-02 7.105194777250289917e-02 -2.621198594570159912e-01 3.770461380481719971e-01
5.590988323092460632e-02 1.726800054311752319e-01 5.642750486731529236e-02 2.655578553676605225e-01 1.632494777441024780e-01 -2.725121676921844482e-01 -1.232849508523941040e-01 -5.116371065378189087e-02 -9.371557389385998249e-04 -1.114611998200416565e-01 3.141871467232704163e-02 1.129949465394020081e-01 -1.085198223590850830e-01 2.000698149204254150e-01 9.001876413822174072e-02 8.017280139029026031e-03 2.267583608627319336e-01 1.652139276266098022e-01 1.023488864302635193e-01 -1.437964942306280136e-02 -2.573451399803161621e-01 5.706020072102546692e-02 8.136828988790512085e-02 1.926730424165725708e-01 2.398810908198356628e-02 -1.469531506299972534e-01 5.108842253684997559e-01 -1.142078265547752380e-01 2.014736384153366089e-01 -2.543585598468780518e-01 -2.358494549989700317e-01 1.694522798061370850e-01
1.564268618822097778e-01 -1.185489222407341003e-01 1.211720928549766541e-01 1.752248257398605347e-01 1.592007577419281006e-01 1.401333604007959366e-02 2.499006986618041992e-01 1.041695773601531982e-01 2.495242804288864136e-01 -4.238322377204895020e-02 2.926936149597167969e-01 -1.812148541212081909e-01 -1.766824573278427124e-01 -1.008988916873931885e-01 3.031018376350402832e-01 9.382101707160472870e-03 9.066429734230041504e-02 5.922172218561172485e-02 -4.356244206428527832e-02 -1.930340565741062164e-02 1.008590161800384521e-01 3.670267760753631592e-02 -3.487437590956687927e-02 3.380915820598602295e-01 -1.352534741163253784e-01 -3.514858335256576538e-02 3.202434182167053223e-01 -5.492599308490753174e-02 2.857660055160522461e-01 2.250154465436935425e-01 -2.711290121078491211e-01 1.714007705450057983e-01
2.185728549957275391e-01 -3.342770785093307495e-02 -6.044330820441246033e-02 1.979333907365798950e-01 7.321421056985855103e-02 1.601396501064300537e-01 1.236959323287010193e-01 -1.259074509143829346e-01 1.467303633689880371e-01 -3.263073414564132690e-02 2.007737457752227783e-01 3.189064189791679382e-02 4.862923920154571533e-02 -8.092375099658966064e-02 2.447648048400878906e-01 -1.255167424678802490e-01 -1.755773276090621948e-01 1.853086948394775391e-01 1.733491420745849609e-01 1.933111548423767090e-01 8.736174553632736206e-02 8.719889819622039795e-02 1.876617595553398132e-02 5.959393084049224854e-02 3.844544291496276855e-01 2.629623711109161377e-01 2.260553091764450073e-01 -1.412881910800933838e-01 1.076705679297447205e-01 3.261739313602447510e-01 -2.532372772693634033e-01 2.752547860145568848e-01
4.594959616661071777e-01 -2.019958049058914185e-01 -1.049606204032897949e-01 3.698596358299255371e-01 1.440732032060623169e-01 6.521150469779968262e-02 7.500027120113372803e-02 -3.244785591959953308e-02 3.104016371071338654e-02 -6.609298288822174072e-03 -7.655820250511169434e-02 -1.713836789131164551e-01 1.636945158243179321e-01 6.744206696748733521e-02 2.749827206134796143e-01 -1.960291415452957153e-01 7.046894729137420654e-02 1.887244284152984619e-01 1.571937277913093567e-02 -6.052894890308380127e-02 -8.367300778627395630e-02 -6.007456779479980469e-02 9.510536491870880127e-02 5.375311896204948425e-02 2.527979016304016113e-01 3.169725537300109863e-01 2.442231327295303345e-01 -5.810957774519920349e-02 2.015410661697387695e-01 -5.087748914957046509e-02 -4.841559007763862610e-02 2.166638970375061035e-01
2.592752501368522644e-02 -2.575792372226715088e-01 -1.700973808765411377e-01 -5.418834835290908813e-02 1.518201380968093872e-01 -2.639013528823852539e-01 -1.262395232915878296e-01 2.510534971952438354e-02 1.936560273170471191e-01 3.083024322986602783e-01 -5.660967156291007996e-02 -1.537678539752960205e-01 -1.845880448818206787e-01 2.901574037969112396e-02 1.014396734535694122e-02 -7.748187333345413208e-02 3.016314208507537842e-01 2.648688554763793945e-01 -1.075184568762779236e-01 2.456604540348052979e-01 1.230954006314277649e-01 7.203066349029541016e-02 4.404719918966293335e-02 1.980255544185638428e-01 -1.961926072835922241e-01 6.522966921329498291e-02 3.735198453068733215e-02 -3.459498286247253418e-01 1.061638370156288147e-01 -2.621620707213878632e-02 -1.241013258695602417e-01 3.251224756240844727e-01
2.782152295112609863e-01 -5.023655947297811508e-03 -1.383354067802429199e-01 1.848685145378112793e-01 1.814366132020950317e-01 -1.952761113643646240e-01 1.628326177597045898e-01 -1.231810674071311951e-01 2.640423476696014404e-01 6.306015700101852417e-02 5.592146515846252441e-02 -2.573425769805908203e-01 -1.911247968673706055e-01 -2.491227239370346069e-01 4.655902087688446045e-02 6.865095347166061401e-02 2.541522867977619171e-02 1.381144076585769653e-01 1.831346452236175537e-01 -1.416279282420873642e-02 -1.096711903810501099e-01 1.415418684482574463e-01 1.573862582445144653e-01 2.551218867301940918e-01 9.221559762954711914e-02 4.722279030829668045e-03 1.056799963116645813e-01 -3.115376234054565430e-01 -8.702999353408813477e-02 -1.069551706314086914e-01 -3.889605104923248291e-01 2.134603559970855713e-01
8.288086950778961182e-02 6.517337262630462646e-02 -3.506526350975036621e-02 3.435330092906951904e-01 2.162754684686660767e-01 6.648922711610794067e-02 2.763010375201702118e-02 2.996421456336975098e-01 1.759096235036849976e-01 2.804545685648918152e-02 -1.101321950554847717e-01 1.150738447904586792e-01 -2.421305924654006958e-01 -3.994598239660263062e-02 3.693220019340515137e-02 4.052846506237983704e-02 9.815111756324768066e-02 1.727670989930629730e-02 -1.523195505142211914e-01 3.558273613452911377e-01 -1.369976401329040527e-01 1.853478699922561646e-01 1.304009854793548584e-01 1.079846248030662537e-01 2.030619531869888306e-01 5.382381007075309753e-02 2.719791531562805176e-01 -3.225760161876678467e-01 2.028023898601531982e-01 -4.417917504906654358e-02 -2.110787183046340942e-01 2.371393889188766479e-01
1.563326418399810791e-01 -1.449429988861083984e-01 -9.890579432249069214e-02 2.685650289058685303e-01 2.629415094852447510e-01 9.401655197143554688e-02 1.068432182073593140e-01 -1.420448422431945801e-01 2.271030992269515991e-01 -6.471467018127441406e-02 -6.006960757076740265e-03 8.572961390018463135e-02 -2.450763136148452759e-01 7.384821027517318726e-02 1.562448441982269287e-01 -5.554527789354324341e-02 -2.573651261627674103e-02 3.367645740509033203e-01 8.280004560947418213e-02 3.583140298724174500e-02 6.981301307678222656e-02 -1.160394996404647827e-01 2.468301542103290558e-02 -8.469014614820480347e-02 4.115908443927764893e-01 5.915907025337219238e-02 2.811491191387176514e-01 -1.521091908216476440e-01 1.852100640535354614e-01 -1.151420059613883495e-03 -2.991688847541809082e-01 2.442974448204040527e-01
1.198957301676273346e-02 1.704673022031784058e-01 -2.238586395978927612e-01 1.468508243560791016e-01 8.190497756004333496e-02 6.955862045288085938e-02 1.114547103643417358e-01 -2.817312777042388916e-01 8.758044987916946411e-02 2.873322926461696625e-02 -7.403074204921722412e-02 -1.641339659690856934e-01 -1.236239522695541382e-01 -2.041079252958297729e-01 1.981829404830932617e-01 -3.626118227839469910e-02 3.667356073856353760e-01 1.026710048317909241e-01 9.938017278909683228e-02 1.887535899877548218e-01 -1.655639335513114929e-02 1.035365015268325806e-01 -2.643205523490905762e-01 -8.963710069656372070e-02 1.649507731199264526e-01 9.209806472063064575e-02 1.028164029121398926e-01 5.628741532564163208e-02 7.927408441901206970e-03 -1.333438605070114136e-01 -4.294918477535247803e-01 3.551835119724273682e-01
1.571278572082519531e-01 1.991648077964782715e-01 2.084677517414093018e-01 2.312530428171157837e-01 8.123306930065155029e-02 -3.115945756435394287e-01 1.643796563148498535e-01 3.439861163496971130e-02 8.582090586423873901e-02 -1.102281510829925537e-01 1.528886705636978149e-01 1.648824512958526611e-01 -1.035816371440887451e-01 7.270483672618865967e-02 -2.366566658020019531e-02 -1.096251606941223145e-01 2.291397750377655029e-01 2.371798455715179443e-01 -7.173602283000946045e-02 -2.698216587305068970e-02 -9.926670044660568237e-02 4.565040767192840576e-02 -8.683975040912628174e-02 6.671707332134246826e-02 1.141031458973884583e-01 6.675861775875091553e-02 4.118857383728027344e-01 -2.072930783033370972e-01 1.335661858320236206e-01 1.970404982566833496e-01 -4.049116075038909912e-01 1.373524665832519531e-01
8.210146427154541016e-02 2.071413993835449219e-01 -3.327488154172897339e-02 3.162647783756256104e-01 1.803547590970993042e-01 -2.235822379589080811e-01 -3.395019471645355225e-02 1.166449394077062607e-02 7.263572514057159424e-02 3.887196481227874756e-01 2.603018283843994141e-01 -1.507800370454788208e-01 5.692810751497745514e-03 -1.134985908865928650e-01 -1.312851905822753906e-01 -2.481572628021240234e-01 1.895728707313537598e-01 1.826136410236358643e-01 -1.267153769731521606e-02 1.217295452952384949e-01 -1.030640825629234314e-01 1.305976212024688721e-01 1.145953312516212463e-01 3.579254150390625000e-01 4.326856508851051331e-02 1.701859384775161743e-01 1.825812160968780518e-01 -6.122655421495437622e-02 2.323012053966522217e-01 -1.899932920932769775e-01 1.250467449426651001e-01 -3.166748676449060440e-03
2.435724288225173950e-01 7.962518185377120972e-02 8.019197732210159302e-02 6.563124805688858032e-02 1.407465785741806030e-01 8.204791694879531860e-02 2.216355800628662109e-01 6.340578943490982056e-02 4.685804620385169983e-02 1.041543707251548767e-01 5.783735960721969604e-02 8.247497677803039551e-02 -9.753149002790451050e-02 1.992881745100021362e-01 1.760814189910888672e-01 -1.046766042709350586e-01 6.881748884916305542e-02 1.526973247528076172e-01 2.350105643272399902e-01 2.141476981341838837e-02 -1.423741430044174194e-01 2.193368822336196899e-01 -2.496688812971115112e-01 3.618148863315582275e-01 6.713255494832992554e-02 4.296699538826942444e-02 5.546256899833679199e-01 5.552948266267776489e-02 1.196208000183105469e-01 1.389209330081939697e-01 -6.505060940980911255e-02 1.711103320121765137e-01
-1.194630339741706848e-01 1.661467179656028748e-02 -3.918835222721099854e-01 7.923649996519088745e-02 1.370533108711242676e-01 1.042118519544601440e-01 -1.122918212786316872e-03 -8.299730718135833740e-02 2.225044928491115570e-02 8.043850213289260864e-02 -4.192492924630641937e-03 -2.708392441272735596e-01 -2.238523960113525391e-02 -6.733916699886322021e-02 1.352481842041015625e-01 -1.790786236524581909e-01 2.300254851579666138e-01 1.084016636013984680e-01 2.497470378875732422e-01 3.088001310825347900e-01 4.257504642009735107e-02 1.882276982069015503e-01 9.283428639173507690e-02 -2.979446016252040863e-02 9.333503991365432739e-02 1.400432735681533813e-01 2.889340817928314209e-01 -7.140958309173583984e-02 1.474711298942565918e-01 -1.497679054737091064e-01 -4.597319960594177246e-01 1.084190979599952698e-01
1.579976528882980347e-01 -2.596605420112609863e-01 -3.339467644691467285e-01 3.241921961307525635e-01 1.591452360153198242e-01 1.366141289472579956e-01 -2.114650160074234009e-01 8.212588727474212646e-03 2.711346149444580078e-01 -1.739411652088165283e-01 2.017845958471298218e-01 -1.520786434412002563e-01 -2.787222266197204590e-01 2.300484851002693176e-02 -1.745626777410507202e-01 -1.107536852359771729e-01 6.440653651952743530e-02 2.679747045040130615e-01 9.385006129741668701e-02 -2.069074958562850952e-01 -9.250722080469131470e-02 5.754802003502845764e-02 -1.143389940261840820e-01 1.027993559837341309e-01 -1.926823705434799194e-02 3.814595937728881836e-02 1.655991375446319580e-01 -1.782399117946624756e-01 2.421196401119232178e-01 2.866911888122558594e-02 -1.623340100049972534e-01 6.120054423809051514e-02
1.795759201049804688e-01 9.283266216516494751e-02 2.007002532482147217e-01 2.330195754766464233e-01 7.598469406366348267e-02 -2.231864631175994873e-01 -2.210687659680843353e-02 8.351939171552658081e-02 8.659417927265167236e-02 -1.704413630068302155e-02 1.887713819742202759e-01 -2.228279411792755127e-02 1.250125560909509659e-02 1.863763779401779175e-01 1.967835873365402222e-01 6.822406500577926636e-02 2.434587180614471436e-01 2.534147202968597412e-01 -8.751981705427169800e-02 -4.618874564766883850e-02 -2.028699070215225220e-01 7.880426198244094849e-02 -1.063179075717926025e-01 2.242866754531860352e-01 -5.652512982487678528e-02 7.271181792020797729e-02 3.180727064609527588e-01 4.723927751183509827e-02 3.914084285497665405e-02 1.388169080018997192e-01 -3.620024621486663818e-01 4.163226783275604248e-01
1.434392035007476807e-01 2.380003780126571655e-01 1.210365677252411842e-03 1.218137890100479126e-01 8.079206198453903198e-02 -3.496103286743164062e-01 9.022803045809268951e-03 -7.716741412878036499e-02 -1.144750788807868958e-01 -1.720890104770660400e-01 -1.285746693611145020e-02 6.737653911113739014e-02 1.340513974428176880e-01 8.206655830144882202e-02 2.148698121309280396e-01 -1.663791835308074951e-01 2.772169113159179688e-01 3.566116094589233398e-01 7.484304904937744141e-02 1.677633672952651978e-01 -1.251459568738937378e-01 1.123966425657272339e-01 -6.855906546115875244e-02 2.179171591997146606e-01 2.917171642184257507e-02 1.492693573236465454e-01 3.723444640636444092e-01 4.385966807603836060e-03 1.772125810384750366e-02 1.067144721746444702e-01 -7.235842198133468628e-02 3.608191013336181641e-01
1.031565889716148376e-01 6.407462805509567261e-02 -3.139237314462661743e-02 -1.733311451971530914e-02 2.001007497310638428e-01 -9.673948585987091064e-02 2.226743288338184357e-02 -9.498851001262664795e-02 7.645650207996368408e-02 -5.108167976140975952e-02 2.744069993495941162e-01 -8.946473896503448486e-02 -4.013294577598571777e-01 -1.805322617292404175e-01 -2.147124335169792175e-02 -1.632025688886642456e-01 8.189814537763595581e-02 1.521697640419006348e-01 -5.635124817490577698e-02 -9.635494649410247803e-02 -3.800281584262847900e-01 9.198088943958282471e-02 6.191411614418029785e-02 2.783840298652648926e-01 1.529635936021804810e-01 3.200942575931549072e-01 3.889417052268981934e-01 -7.136686146259307861e-02 1.429736018180847168e-01 -2.401389181613922119e-02 -2.373376116156578064e-02 -1.794275492429733276e-01
2.148973643779754639e-01 -4.403351992368698120e-02 -7.921347860246896744e-04 1.661994606256484985e-01 2.088638991117477417e-01 -9.936688467860221863e-03 -1.352674961090087891e-01 1.908265054225921631e-01 2.502405345439910889e-01 -6.046729162335395813e-02 5.081256851553916931e-02 2.232346087694168091e-01 -1.668734550476074219e-01 -2.955605089664459229e-01 6.441331654787063599e-02 8.107485249638557434e-03 9.426016360521316528e-02 9.352282434701919556e-02 1.544877588748931885e-01 -1.663098856806755066e-02 1.639702729880809784e-02 1.939013898372650146e-01 1.846349537372589111e-01 3.061018288135528564e-01 3.083398938179016113e-01 -2.481115423142910004e-02 4.509700834751129150e-01 -7.708789408206939697e-02 -7.372577092610299587e-04 1.413034796714782715e-01 -2.323367595672607422e-01 3.646697103977203369e-02
1.423670649528503418e-01 2.386569976806640625e-03 -7.715395838022232056e-02 2.361555099487304688e-01 -2.125166058540344238e-01 -3.087542578577995300e-02 1.979240924119949341e-01 -1.145411282777786255e-01 1.349144279956817627e-01 1.150588020682334900e-01 7.381097227334976196e-02 -2.703252732753753662e-01 -1.796318590641021729e-01 6.530307233333587646e-02 2.464525029063224792e-02 -2.272977083921432495e-01 -1.118847280740737915e-01 5.366440746001899242e-04 7.316464930772781372e-02 1.977231204509735107e-01 -2.898529870435595512e-03 2.334154695272445679e-01 7.053238898515701294e-02 1.875611692667007446e-01 3.056243360042572021e-01 2.411458045244216919e-01 2.870250940322875977e-01 -2.672101259231567383e-01 2.520888149738311768e-01 -9.970461577177047729e-02 -2.998570203781127930e-01 2.163860201835632324e-02
5.601529404520988464e-02 1.513804942369461060e-01 9.317173808813095093e-02 3.181434273719787598e-01 1.701434850692749023e-01 -1.551697850227355957e-01 -1.763766407966613770e-01 9.973002970218658447e-02 2.211021445691585541e-02 -1.714409328997135162e-02 9.929626435041427612e-02 -6.329187750816345215e-02 1.904596388339996338e-01 7.112913578748703003e-02 8.522871136665344238e-02 -4.649068787693977356e-02 2.827711999416351318e-01 1.182075473479926586e-03 -6.761936005204916000e-03 1.494915634393692017e-01 -1.438446044921875000e-01 2.053261250257492065e-01 3.550310060381889343e-02 1.835541427135467529e-01 1.222027242183685303e-01 1.639145016670227051e-01 4.531292617321014404e-01 -3.751279041171073914e-02 1.557506769895553589e-01 9.870145469903945923e-02 -1.678214222192764282e-01 4.401189088821411133e-01
2.947041094303131104e-01 -4.635434597730636597e-02 -1.196450516581535339e-01 2.446061819791793823e-01 5.808575451374053955e-02 3.928799927234649658e-02 4.540019482374191284e-02 1.147790551185607910e-01 -1.677152141928672791e-02 -3.068756498396396637e-02 -2.111790329217910767e-01 2.404156327247619629e-01 -2.521138489246368408e-01 1.583079397678375244e-01 8.709289878606796265e-02 -8.102880418300628662e-02 1.533518880605697632e-01 -2.677178382873535156e-02 9.951013326644897461e-02 2.466206550598144531e-01 -2.569442391395568848e-01 2.420212179422378540e-01 -1.423438638448715210e-01 -9.278780966997146606e-02 -5.403445567935705185e-03 1.191642507910728455e-01 2.943128049373626709e-01 -9.279020130634307861e-02 2.319133877754211426e-01 -2.471874803304672241e-01 -7.436236739158630371e-02 3.633315265178680420e-01
9.646710753440856934e-02 1.504525691270828247e-01 -2.685537636280059814e-01 2.367571145296096802e-01 1.778749227523803711e-01 -4.495426267385482788e-02 -7.830352336168289185e-02 -7.039427757263183594e-02 1.150349453091621399e-01 -1.406368333846330643e-02 -1.083119213581085205e-01 1.484001725912094116e-01 -8.351411670446395874e-03 1.598114334046840668e-02 7.540235668420791626e-02 -2.810487747192382812e-01 5.839385092258453369e-02 -1.217528283596038818e-01 -7.244499027729034424e-02 -7.010254263877868652e-02 -1.867406666278839111e-01 1.634014397859573364e-01 -2.642316818237304688e-01 2.293499708175659180e-01 -2.466108798980712891e-01 -1.938360184431076050e-02 4.226647913455963135e-01 -2.363115549087524414e-01 2.092385590076446533e-01 1.970791257917881012e-03 -1.727913618087768555e-01 2.850281298160552979e-01
2.097607702016830444e-01 8.332665264606475830e-02 7.378525286912918091e-02 7.450465857982635498e-02 2.150555700063705444e-01 -1.783659607172012329e-01 6.724954396486282349e-02 -1.312831193208694458e-01 3.005824983119964600e-02 -2.362082302570343018e-01 2.851789891719818115e-01 4.890841431915760040e-03 4.922318086028099060e-02 3.461690545082092285e-01 8.461351506412029266e-03 2.292976342141628265e-02 3.612452447414398193e-01 1.875098943710327148e-01 1.794107109308242798e-01 4.789097607135772705e-02 -1.241657659411430359e-01 1.556894183158874512e-01 -5.127961281687021255e-03 1.793852299451828003e-01 1.921405345201492310e-01 4.521172866225242615e-02 2.921989560127258301e-01 -1.552098840475082397e-01 1.553362458944320679e-01 1.620615720748901367e-01 -1.857171952724456787e-01 2.683664858341217041e-01
1.746186316013336182e-01 -7.430740445852279663e-02 -9.029649198055267334e-02 2.539986073970794678e-01 -2.209184458479285240e-03 -2.520980834960937500e-01 2.782827913761138916e-01 -2.152703106403350830e-01 2.108715027570724487e-01 2.630779445171356201e-01 1.599161326885223389e-01 2.392495274543762207e-01 -1.433307379484176636e-01 -9.239304065704345703e-02 5.370147898793220520e-02 2.229172289371490479e-01 -9.674547240138053894e-03 1.448567509651184082e-01 8.815226703882217407e-02 5.930702388286590576e-02 2.010411322116851807e-01 2.153999060392379761e-01 2.183135747909545898e-01 -1.361254006624221802e-01 -3.267133235931396484e-02 -7.541809976100921631e-02 9.079042077064514160e-02 1.625565886497497559e-01 3.472631052136421204e-02 -1.059348508715629578e-01 -4.425765201449394226e-02 4.297095835208892822e-01
2.161451131105422974e-01 9.028689563274383545e-02 -8.118043094873428345e-02 1.151380985975265503e-01 5.809032171964645386e-02 -2.856045030057430267e-02 1.295200735330581665e-01 1.147544085979461670e-01 3.253021836280822754e-01 1.069677323102951050e-01 1.760815829038619995e-02 -1.144565176218748093e-02 4.261339083313941956e-02 9.278780966997146606e-02 4.377357959747314453e-01 -3.792048394680023193e-01 -7.908605039119720459e-02 1.576382368803024292e-01 -9.193889796733856201e-02 1.273241639137268066e-01 5.809283256530761719e-02 2.213291227817535400e-01 1.323270499706268311e-01 1.954403370618820190e-01 -4.484714195132255554e-02 -2.192403972148895264e-01 1.001778244972229004e-01 -9.904985874891281128e-02 3.208850622177124023e-01 -1.789796799421310425e-01 1.550054103136062622e-01 1.866015642881393433e-01
1.431874334812164307e-01 -1.835466921329498291e-01 1.731557250022888184e-01 2.030933350324630737e-01 -5.137244984507560730e-02 -4.208057746291160583e-02 -8.399283885955810547e-02 -2.622967660427093506e-01 5.282651782035827637e-01 1.382379978895187378e-01 -1.409755796194076538e-01 -3.209038451313972473e-02 -3.586468100547790527e-01 9.087611734867095947e-02 1.778586357831954956e-01 -2.400384396314620972e-01 1.633255630731582642e-01 1.294772475957870483e-01 -8.970242738723754883e-02 1.205809041857719421e-01 1.493728309869766235e-01 -3.452187031507492065e-02 -3.069162834435701370e-03 4.892751201987266541e-02 -4.125227779150009155e-02 5.201581120491027832e-02 1.851038187742233276e-01 -9.837318956851959229e-02 1.686493158340454102e-01 1.461797393858432770e-02 -2.558849751949310303e-01 1.211740598082542419e-01
6.902209669351577759e-02 7.475361227989196777e-03 -1.130297780036926270e-02 2.994914650917053223e-01 1.985195279121398926e-01 -3.590989708900451660e-01 1.820459961891174316e-01 5.636271834373474121e-02 -9.686788916587829590e-02 -6.001153960824012756e-02 9.807896614074707031e-02 -1.364548970013856888e-02 7.096459716558456421e-02 1.662247031927108765e-01 1.192115694284439087e-01 -1.051358804106712341e-01 2.204493880271911621e-01 2.054525911808013916e-01 2.580721676349639893e-02 3.493025898933410645e-02 -1.666183024644851685e-01 2.802812457084655762e-01 9.853303432464599609e-02 1.090873703360557556e-01 -5.548955500125885010e-02 -1.104923486709594727e-01 3.892465531826019287e-01 -1.739532798528671265e-01 6.038479879498481750e-02 1.490723341703414917e-01 -2.203661352396011353e-01 3.575503230094909668e-01
1.964182853698730469e-01 5.378578603267669678e-02 6.210286170244216919e-02 3.259048461914062500e-01 1.910195648670196533e-01 2.641736865043640137e-01 1.643905192613601685e-01 -1.517346799373626709e-01 1.258024126291275024e-01 -2.262846939265727997e-02 6.487262248992919922e-02 1.395910680294036865e-01 -4.477499425411224365e-02 -2.095663361251354218e-02 -7.310931384563446045e-02 -1.561681367456912994e-02 -8.389229327440261841e-02 2.029071897268295288e-01 -1.019416600465774536e-01 1.075040921568870544e-01 -9.259071201086044312e-02 1.677970588207244873e-01 2.724391818046569824e-01 8.515900000929832458e-03 -3.284955397248268127e-02 -1.418379694223403931e-01 5.551306009292602539e-01 4.817952215671539307e-02 7.681420445442199707e-02 1.864382326602935791e-01 -5.738992244005203247e-02 2.953683137893676758e-01
3.093363158404827118e-02 -3.326850384473800659e-02 -2.807653248310089111e-01 2.727068774402141571e-02 -3.330080583691596985e-02 -3.053641617298126221e-01 -8.238320052623748779e-02 -7.282654941082000732e-02 3.313344419002532959e-01 6.918220221996307373e-02 1.526192575693130493e-01 -1.327938288450241089e-01 5.342088174074888229e-03 -6.240988150238990784e-02 2.190872281789779663e-01 -2.304021501913666725e-03 8.679928630590438843e-02 1.940408796072006226e-01 2.006891369819641113e-01 4.442508518695831299e-01 6.532031297683715820e-02 -1.754476428031921387e-01 1.357815265655517578e-01 2.579452991485595703e-01 7.960485666990280151e-02 2.298166751861572266e-01 1.648801267147064209e-01 -1.261793524026870728e-01 1.159445792436599731e-01 1.258799284696578979e-01 -1.344318538904190063e-01 2.281027436256408691e-01
-1.666218042373657227e-02 -3.643974363803863525e-01 5.355127155780792236e-02 -2.140070684254169464e-02 2.152255363762378693e-02 1.645863652229309082e-01 2.028195932507514954e-02 -2.413236498832702637e-01 3.802663832902908325e-02 1.040920466184616089e-01 8.934696018695831299e-02 -1.457596570253372192e-01 -6.438446789979934692e-02 2.865831740200519562e-02 2.134617865085601807e-01 -2.008174210786819458e-01 9.363659471273422241e-02 1.782596558332443237e-01 -4.880241677165031433e-02 8.477879315614700317e-02 -2.178198844194412231e-02 2.364077270030975342e-01 6.187374144792556763e-02 -1.636467128992080688e-01 1.651410311460494995e-01 -1.992995738983154297e-01 5.282110571861267090e-01 -1.755651086568832397e-01 2.337670028209686279e-01 -1.953748241066932678e-02 -2.750542461872100830e-01 2.121584676206111908e-02
1.438482552766799927e-01 2.700140476226806641e-01 -2.072970569133758545e-01 1.512222886085510254e-01 1.325199455022811890e-01 -2.373391538858413696e-01 1.622793823480606079e-01 -5.992861092090606689e-02 5.749806016683578491e-02 -1.140211746096611023e-01 -1.034182682633399963e-01 1.914027184247970581e-01 -1.930620968341827393e-01 1.676798313856124878e-01 2.190263569355010986e-01 -2.247784882783889771e-01 1.041040644049644470e-01 6.553051620721817017e-02 -8.704241365194320679e-02 -4.107299074530601501e-02 -1.940630227327346802e-01 8.549194037914276123e-02 -1.149210482835769653e-01 3.257105052471160889e-01 1.762174442410469055e-02 2.233473509550094604e-01 3.178152441978454590e-01 -1.748129576444625854e-01 2.099651545286178589e-01 4.044140502810478210e-02 -2.994466125965118408e-01 5.838841572403907776e-02
2.749535739421844482e-01 -6.622356921434402466e-02 1.177268624305725098e-01 1.761102974414825439e-01 1.302316188812255859e-01 -4.723444283008575439e-01 -2.829640544950962067e-02 -1.577600985765457153e-01 1.726914346218109131e-01 -8.111632615327835083e-02 3.297077715396881104e-01 -4.219838976860046387e-02 -2.012361288070678711e-01 4.500996693968772888e-02 2.264681607484817505e-01 -1.188091188669204712e-01 -1.627649739384651184e-02 -8.903944492340087891e-02 1.766542941331863403e-01 2.486839145421981812e-01 -2.682531252503395081e-02 8.509387075901031494e-02 1.104361265897750854e-01 4.573211446404457092e-02 -4.501507058739662170e-02 5.352744460105895996e-02 2.114342600107192993e-01 -7.691001892089843750e-02 1.683751344680786133e-01 -3.173215389251708984e-01 1.863545328378677368e-01 -1.085943579673767090e-01
-8.862972259521484375e-02 -7.078225910663604736e-02 -1.442709714174270630e-01 -5.389510840177536011e-02 8.914437890052795410e-02 -2.345507442951202393e-01 -2.013147622346878052e-01 -5.608962848782539368e-02 3.716310253366827965e-03 1.053893715143203735e-01 1.224030256271362305e-01 -1.274389177560806274e-01 -1.233730614185333252e-01 -1.673293113708496094e-01 3.948472812771797180e-02 -2.278523296117782593e-01 1.429990530014038086e-01 3.559224903583526611e-01 1.313178427517414093e-02 4.245866537094116211e-01 1.082598641514778137e-01 3.719525933265686035e-01 -8.035258203744888306e-02 4.152363538742065430e-02 6.887494027614593506e-02 3.074820041656494141e-01 1.121634840965270996e-01 1.531473547220230103e-01 6.107818707823753357e-02 3.036868870258331299e-01 -1.266756188124418259e-02 2.181252278387546539e-02
1.044291555881500244e-01 -1.900569796562194824e-01 9.304106980562210083e-02 9.033939242362976074e-02 2.856113612651824951e-01 -3.765739798545837402e-01 1.860033869743347168e-01 -1.869595795869827271e-01 3.730934560298919678e-01 4.432925954461097717e-02 1.740407794713973999e-01 -7.363080978393554688e-02 1.012244843877851963e-03 -1.435692608356475830e-01 -1.146717667579650879e-01 -1.621003895998001099e-01 -7.552153617143630981e-02 3.234100043773651123e-01 1.017543971538543701e-01 3.328621387481689453e-01 -2.092220932245254517e-01 1.479516625404357910e-01 -5.414283275604248047e-02 -6.451797485351562500e-02 -3.069300763309001923e-02 8.931145817041397095e-02 1.063517481088638306e-01 3.867683559656143188e-02 -1.338964551687240601e-01 -2.614385075867176056e-02 1.491617560386657715e-01 1.987832188606262207e-01
6.074877083301544189e-02 -2.064392268657684326e-01 -1.415608525276184082e-01 2.055183351039886475e-01 -1.006769090890884399e-01 -2.127964235842227936e-02 -3.587979823350906372e-02 -9.731293469667434692e-02 2.031685709953308105e-01 2.288734316825866699e-01 -4.823782294988632202e-02 1.513903439044952393e-01 -3.898799717426300049e-01 -9.027295559644699097e-02 1.639576107263565063e-01 -4.210385084152221680e-01 -9.922070428729057312e-03 1.489534080028533936e-01 3.054746193811297417e-03 5.072292312979698181e-02 -7.495809346437454224e-02 2.466844618320465088e-01 3.108263313770294189e-01 -1.175074875354766846e-01 1.653748452663421631e-01 9.167229384183883667e-02 1.992136090993881226e-01 2.041210085153579712e-01 4.229469969868659973e-02 -4.028530046343803406e-02 -1.278959661722183228e-01 2.195855379104614258e-01
2.027169615030288696e-01 -7.983109354972839355e-02 -1.403304040431976318e-01 2.543243020772933960e-02 -1.817085295915603638e-01 1.485224533826112747e-02 -9.172808378934860229e-02 -1.691380888223648071e-01 -7.929144799709320068e-02 -7.761473953723907471e-02 1.383549273014068604e-01 1.179751828312873840e-01 -2.596755698323249817e-02 9.829896688461303711e-02 3.649708628654479980e-01 1.758982986211776733e-02 -1.804604311473667622e-03 3.870183229446411133e-02 1.135356165468692780e-02 2.731500267982482910e-01 -1.995097100734710693e-01 2.209400087594985962e-01 8.074263483285903931e-02 9.363567829132080078e-02 1.786329448223114014e-01 2.738940119743347168e-01 3.196927905082702637e-01 -1.332258433103561401e-01 4.032847583293914795e-01 3.196665942668914795e-01 -4.635737743228673935e-03 2.894705906510353088e-02
3.212679028511047363e-01 1.142381653189659119e-01 -2.269594818353652954e-01 8.509865030646324158e-03 -6.372188776731491089e-02 -4.394539818167686462e-02 -4.815341904759407043e-02 1.816155761480331421e-01 1.765994578599929810e-01 -4.183771833777427673e-02 -6.839082390069961548e-02 5.448196455836296082e-02 -2.358663976192474365e-01 -9.988601505756378174e-02 3.091363608837127686e-02 -1.064992472529411316e-01 1.167158707976341248e-01 1.845764182507991791e-02 2.457921057939529419e-01 2.676577568054199219e-01 -2.991953492164611816e-01 3.760287761688232422e-01 1.636757552623748779e-01 3.916341438889503479e-02 4.918823949992656708e-03 9.663212299346923828e-02 4.551911056041717529e-01 -1.785486340522766113e-01 -6.572204874828457832e-04 4.881986975669860840e-02 -1.073362752795219421e-01 6.903195381164550781e-02
2.594562768936157227e-01 1.208685263991355896e-01 -8.105151355266571045e-02 2.269854247570037842e-01 1.247147172689437866e-01 -3.469666838645935059e-01 -1.527566462755203247e-01 7.651655375957489014e-02 6.714608520269393921e-02 -1.639665961265563965e-01 6.616394221782684326e-02 1.903006285429000854e-01 -2.675047516822814941e-01 -9.906028211116790771e-02 1.871512979269027710e-01 4.953286144882440567e-03 1.923762559890747070e-01 9.886629134416580200e-02 2.917925827205181122e-02 9.439607150852680206e-03 -2.077366411685943604e-01 -7.398038357496261597e-02 -1.157503426074981689e-01 3.262059688568115234e-01 -7.293139398097991943e-02 1.036043316125869751e-01 2.449544370174407959e-01 -2.113130688667297363e-01 9.170936420559883118e-03 -6.256361026316881180e-03 -3.046852648258209229e-01 2.768034040927886963e-01
4.791121184825897217e-02 -3.122223727405071259e-02 -2.611771225929260254e-01 -1.949047148227691650e-01 2.573034465312957764e-01 -3.117272555828094482e-01 -2.717109918594360352e-01 -9.282713383436203003e-02 2.276976853609085083e-01 2.117098122835159302e-01 1.918036490678787231e-02 -2.747258543968200684e-01 -5.400212854146957397e-02 3.343274444341659546e-02 6.418692320585250854e-02 -4.442286491394042969e-02 2.501206696033477783e-01 -4.156440554652363062e-04 -1.524195522069931030e-01 6.230004876852035522e-02 4.016432166099548340e-02 6.009053811430931091e-02 5.349182710051536560e-02 2.932977378368377686e-01 2.168290503323078156e-02 1.425050944089889526e-01 3.653681278228759766e-01 1.869446188211441040e-01 2.039568275213241577e-01 -5.566313490271568298e-02 9.415414184331893921e-02 1.884263157844543457e-01
7.924667745828628540e-02 -4.079028591513633728e-02 -1.672539412975311279e-01 1.182712242007255554e-01 1.659550815820693970e-01 -2.436067163944244385e-01 5.471166595816612244e-02 -1.176891922950744629e-01 4.344602674245834351e-02 -1.754859685897827148e-01 4.417062178254127502e-02 -1.265331208705902100e-01 -5.090758576989173889e-02 -1.541082374751567841e-02 5.382108967751264572e-03 -1.972510069608688354e-01 1.757254153490066528e-01 -9.738593548536300659e-02 2.374020777642726898e-02 2.058875262737274170e-01 -2.383890002965927124e-01 -5.701319128274917603e-02 -3.281161785125732422e-01 1.006053388118743896e-01 -2.838186547160148621e-02 1.287111174315214157e-02 4.472884535789489746e-01 2.313995957374572754e-01 3.296139463782310486e-02 1.248053982853889465e-01 -3.000330924987792969e-01 3.626421391963958740e-01
-1.857296973466873169e-01 -1.218502074480056763e-01 -8.157777786254882812e-02 3.313808441162109375e-01 2.273083031177520752e-01 -3.975335955619812012e-01 1.292312610894441605e-02 -2.695689797401428223e-01 1.418012678623199463e-01 4.317514598369598389e-02 1.853555068373680115e-02 -2.444948852062225342e-01 -1.758191436529159546e-01 -1.431059539318084717e-01 3.068095147609710693e-01 -1.172322407364845276e-01 2.252821624279022217e-01 -4.235518723726272583e-02 -1.386171281337738037e-01 2.329731434583663940e-01 6.385953631252050400e-03 4.347442090511322021e-02 -1.577540673315525055e-02 2.534719705581665039e-01 -9.908431023359298706e-02 1.615618467330932617e-01 7.196343690156936646e-02 -6.097495555877685547e-02 6.763619929552078247e-02 2.112769335508346558e-01 -1.043960824608802795e-02 1.539128124713897705e-01
3.352677822113037109e-01 -1.824895143508911133e-01 -4.847515001893043518e-02 1.664828807115554810e-01 1.189628033898770809e-03 -1.250602304935455322e-01 6.823197007179260254e-02 1.987249404191970825e-02 -1.377820670604705811e-01 -1.532164365053176880e-01 -4.912054911255836487e-02 1.413598060607910156e-01 1.388167738914489746e-01 1.359389126300811768e-01 2.314599156379699707e-01 6.524819880723953247e-02 1.151967495679855347e-01 1.383564621210098267e-01 -1.233931556344032288e-01 -8.590275794267654419e-02 -1.372242718935012817e-01 1.256816685199737549e-01 -3.452098369598388672e-01 9.994159638881683350e-02 -9.028078615665435791e-02 2.818270325660705566e-01 3.981443047523498535e-01 -2.692854404449462891e-01 1.520078629255294800e-01 -6.449142843484878540e-02 -1.858455985784530640e-01 2.094812691211700439e-01
-4.994609579443931580e-02 -3.124692440032958984e-01 -6.536896526813507080e-02 4.190155863761901855e-01 -1.741132815368473530e-03 1.401060167700052261e-02 -1.448194980621337891e-01 -4.047607481479644775e-01 1.438902318477630615e-01 6.268202513456344604e-02 9.353353828191757202e-02 3.406382724642753601e-02 -1.055322736501693726e-01 -5.077758803963661194e-02 2.159713357686996460e-01 -1.647206991910934448e-01 2.388684004545211792e-01 3.543161749839782715e-01 8.988038450479507446e-02 -4.191482812166213989e-02 -7.766255736351013184e-02 1.844483762979507446e-01 -3.826485481113195419e-03 -1.165763512253761292e-01 8.469730615615844727e-02 -7.686947286128997803e-02 2.140042036771774292e-01 -1.498641818761825562e-01 2.190326452255249023e-01 -7.294074445962905884e-02 -1.665869951248168945e-01 6.713011115789413452e-02
7.027580589056015015e-02 -2.004108577966690063e-01 8.673268370330333710e-03 3.991301953792572021e-01 -9.051014482975006104e-02 -1.102571263909339905e-01 -3.193719312548637390e-02 -1.823557615280151367e-01 5.058428049087524414e-01 2.577757537364959717e-01 3.049121797084808350e-02 1.708316616714000702e-02 -3.729760274291038513e-02 -7.037533819675445557e-02 1.562980562448501587e-01 -3.217308819293975830e-01 2.887403666973114014e-01 2.127945423126220703e-01 8.059465885162353516e-02 3.180043771862983704e-02 -4.989569634199142456e-02 1.193371415138244629e-01 1.699357777833938599e-01 8.099436014890670776e-02 1.997181475162506104e-01 -2.865157835185527802e-02 1.823511868715286255e-01 7.537318021059036255e-02 -3.508770838379859924e-02 -4.497807472944259644e-03 -1.074671968817710876e-01 4.789160937070846558e-02
6.409075111150741577e-03 1.994055062532424927e-01 -1.811782568693161011e-01 1.961496770381927490e-01 2.703120708465576172e-01 2.469168789684772491e-02 -1.650488935410976410e-02 -4.787741601467132568e-02 -2.119653373956680298e-01 1.219158321619033813e-01 2.128994911909103394e-01 1.321281492710113525e-01 -2.466689348220825195e-01 -2.261280454695224762e-02 8.309976756572723389e-02 -2.747306227684020996e-01 2.844717204570770264e-01 3.267508447170257568e-01 -1.474648714065551758e-02 -1.194538399577140808e-01 -5.502643063664436340e-02 -6.975207477807998657e-02 5.659805610775947571e-02 1.183157712221145630e-01 -2.392552047967910767e-01 1.823057532310485840e-01 1.578203737735748291e-01 -2.746560238301753998e-02 2.885832488536834717e-01 -3.646703809499740601e-02 -6.167375668883323669e-02 3.383945226669311523e-01
1.648441702127456665e-01 1.946031302213668823e-01 7.359696924686431885e-02 2.792198359966278076e-01 5.163046345114707947e-02 -1.467051059007644653e-01 -5.126633867621421814e-02 -2.994987964630126953e-01 2.138113528490066528e-01 8.279012143611907959e-02 1.305622160434722900e-01 -9.123621881008148193e-02 -2.526838481426239014e-01 -7.281314581632614136e-02 2.981407046318054199e-01 -3.359468579292297363e-01 -7.942483760416507721e-03 -1.795537471771240234e-01 -1.070576836355030537e-03 1.872968226671218872e-01 4.894826561212539673e-02 1.049002632498741150e-01 2.021528333425521851e-01 1.968090236186981201e-01 2.540274560451507568e-01 -1.299891714006662369e-02 2.530339658260345459e-01 1.217602044343948364e-01 -3.590009734034538269e-02 -2.254145890474319458e-01 -9.035187959671020508e-02 1.484010070562362671e-01
-6.268401164561510086e-03 8.633566321805119514e-04 -5.352359637618064880e-02 -4.387702792882919312e-02 1.964470297098159790e-01 -1.281898915767669678e-01 1.063810437917709351e-01 -2.723650932312011719e-01 1.003151759505271912e-01 -2.625539153814315796e-02 6.313878297805786133e-02 1.075657010078430176e-01 -8.263310790061950684e-02 -7.647635787725448608e-02 -6.188151985406875610e-02 -5.744789168238639832e-02 -1.013980284333229065e-01 -4.180306196212768555e-02 -8.198957890272140503e-03 -1.161955147981643677e-01 -8.472654223442077637e-02 5.307000875473022461e-02 -6.014497950673103333e-02 8.925037086009979248e-02 1.118321865797042847e-01 -1.763125136494636536e-02 5.875671505928039551e-01 -1.174699589610099792e-01 -8.106824941933155060e-03 9.971289336681365967e-02 -2.826523482799530029e-01 5.473594069480895996e-01
3.171743750572204590e-01 6.694135814905166626e-02 -2.499827444553375244e-01 1.756494939327239990e-01 1.234815940260887146e-01 1.528277061879634857e-02 -2.117758989334106445e-02 -2.055524848401546478e-03 1.013068184256553650e-01 8.385504037141799927e-02 2.336193025112152100e-01 8.317312225699424744e-03 -2.427390664815902710e-01 8.294577151536941528e-02 1.983130909502506256e-02 -1.824149042367935181e-01 7.624390721321105957e-02 1.030609086155891418e-01 3.240572987124323845e-03 2.187030203640460968e-02 -1.675330698490142822e-01 4.126813635230064392e-02 -3.668076992034912109e-01 1.807890832424163818e-01 6.264138221740722656e-02 2.059960216283798218e-01 4.270875155925750732e-01 -9.895364195108413696e-02 5.327243357896804810e-02 1.775051355361938477e-01 -2.707819044589996338e-01 -2.325499057769775391e-01
2.143657654523849487e-01 -1.599479913711547852e-01 1.342846751213073730e-01 3.182024657726287842e-01 4.456682875752449036e-02 -9.315162897109985352e-02 -1.718345731496810913e-01 1.837657392024993896e-02 3.079929649829864502e-01 -2.102939337491989136e-01 -1.246535554528236389e-01 -2.736403942108154297e-01 -2.842445373535156250e-01 -1.385760158300399780e-01 -1.071352809667587280e-01 -1.422943472862243652e-01 1.916733831167221069e-01 1.492204815149307251e-01 -9.308951348066329956e-02 1.985063701868057251e-01 -1.567351371049880981e-01 7.707932591438293457e-02 4.448156803846359253e-02 3.497021272778511047e-02 7.379244267940521240e-02 3.000249862670898438e-01 2.012481242418289185e-01 -3.434345126152038574e-02 5.871242657303810120e-02 -1.311245411634445190e-01 -3.097261190414428711e-01 1.137080118060112000e-01
4.154401272535324097e-02 -6.044828891754150391e-02 6.920384615659713745e-02 2.042422294616699219e-01 -2.992025576531887054e-02 -5.028156191110610962e-02 -1.598614305257797241e-01 -1.145522147417068481e-01 4.719051718711853027e-01 2.804212868213653564e-01 -9.073324501514434814e-03 9.833423793315887451e-02 -2.945452928543090820e-01 -2.343598380684852600e-02 5.135456323623657227e-01 -2.856609523296356201e-01 4.478909820318222046e-02 1.287442296743392944e-01 2.038648910820484161e-02 4.189908131957054138e-02 -4.496500827372074127e-03 -3.477601334452629089e-02 2.640136145055294037e-02 1.444002389907836914e-01 7.594532519578933716e-02 1.822773739695549011e-02 1.460364162921905518e-01 3.966031968593597412e-02 1.026007235050201416e-01 2.173607004806399345e-03 -2.051656395196914673e-01 1.927182972431182861e-01
2.377822250127792358e-01 -9.365223348140716553e-02 1.869539767503738403e-01 1.853960305452346802e-01 2.032601535320281982e-01 -2.756852507591247559e-01 1.227234750986099243e-01 -5.578340217471122742e-02 4.007215425372123718e-02 -1.543155014514923096e-01 -3.273699805140495300e-02 1.283174157142639160e-01 1.498184651136398315e-01 5.289598554372787476e-02 5.096581950783729553e-02 -9.900294244289398193e-02 -9.598252363502979279e-03 2.678362838923931122e-02 2.105835229158401489e-01 6.122250482439994812e-02 -1.894188076257705688e-01 9.580840915441513062e-02 -5.321503430604934692e-02 5.115249007940292358e-02 -2.836869098246097565e-02 2.692702412605285645e-01 4.505445361137390137e-01 -9.692395478487014771e-02 -1.862035715021193027e-03 6.264391541481018066e-02 -2.806598544120788574e-01 4.259964525699615479e-01
5.821029469370841980e-02 2.333229184150695801e-01 -1.077750474214553833e-01 -9.487017244100570679e-02 2.131965905427932739e-01 -7.076460868120193481e-02 1.184923499822616577e-01 -1.015732437372207642e-01 1.303195953369140625e-01 -2.706164121627807617e-02 1.828473359346389771e-01 1.719701439142227173e-01 -2.958547174930572510e-01 3.168076742440462112e-03 3.927616402506828308e-02 -1.290058642625808716e-01 1.324170082807540894e-01 3.107842504978179932e-01 2.059907913208007812e-01 -1.927020773291587830e-02 -1.081800386309623718e-01 1.332124769687652588e-01 6.499903742223978043e-03 3.106981515884399414e-01 2.374373972415924072e-01 2.114742994308471680e-01 2.023089081048965454e-01 -1.332586705684661865e-01 1.639308482408523560e-01 -4.184499084949493408e-01 1.247527897357940674e-01 4.489285405725240707e-03
2.666685879230499268e-01 -1.693489253520965576e-01 1.571751683950424194e-01 1.140284091234207153e-01 3.740642592310905457e-02 -4.749849811196327209e-02 8.084888011217117310e-02 2.503165416419506073e-02 4.094783216714859009e-02 1.729623824357986450e-01 4.242533445358276367e-01 3.309198915958404541e-01 -1.875888407230377197e-01 2.031158953905105591e-01 3.469915315508842468e-02 -3.794567659497261047e-02 2.870965301990509033e-01 -2.033354341983795166e-02 -1.622413247823715210e-01 1.511529982089996338e-01 6.122629344463348389e-02 1.570019423961639404e-01 -8.403945714235305786e-02 1.226714849472045898e-01 -1.000517234206199646e-01 -9.115753322839736938e-02 1.645595729351043701e-01 -1.502245813608169556e-01 -7.190554589033126831e-02 -2.913454473018646240e-01 -3.329083323478698730e-01 1.176251471042633057e-02
1.256904602050781250e-01 1.658654212951660156e-01 -4.267931729555130005e-02 3.399826958775520325e-02 -2.113632392138242722e-03 -9.678115695714950562e-02 2.763969264924526215e-02 -1.599491806700825691e-03 2.102258056402206421e-01 -2.029873430728912354e-02 -1.058475114405155182e-02 -3.421950712800025940e-02 -2.867802679538726807e-01 -4.525700584053993225e-02 8.480595052242279053e-02 -8.256456255912780762e-02 1.239774748682975769e-01 -1.177076250314712524e-01 2.169364877045154572e-02 -4.473081976175308228e-02 1.033184770494699478e-02 -1.205300167202949524e-01 3.188306093215942383e-02 2.132699191570281982e-01 -4.306808486580848694e-02 -6.453566253185272217e-02 6.350535750389099121e-01 -2.704497277736663818e-01 5.947905406355857849e-02 -7.795809209346771240e-02 -4.021565616130828857e-01 2.296797931194305420e-01
1.447304189205169678e-01 -4.495988413691520691e-02 -9.662076085805892944e-02 2.237628549337387085e-01 -1.148754730820655823e-01 -1.710350066423416138e-01 -9.910748898983001709e-02 -3.923850134015083313e-02 1.137666702270507812e-01 -2.730480432510375977e-01 2.815552800893783569e-02 1.416581422090530396e-01 -9.223411977291107178e-02 2.513257265090942383e-01 -1.510957926511764526e-01 -1.813922077417373657e-01 -1.052261143922805786e-01 1.301094442605972290e-01 8.836250007152557373e-02 -1.186332330107688904e-01 6.568396091461181641e-02 4.759808629751205444e-02 1.137878522276878357e-01 6.168959289789199829e-02 -1.220785826444625854e-02 9.599402546882629395e-02 4.796949326992034912e-01 -9.873260557651519775e-02 -5.749871209263801575e-02 1.638067327439785004e-02 -2.928128242492675781e-01 4.650841355323791504e-01
1.735007613897323608e-01 8.662430569529533386e-03 -1.450170278549194336e-01 4.343990236520767212e-03 2.562762200832366943e-01 6.415755301713943481e-02 3.674547374248504639e-01 1.519252359867095947e-01 2.981609404087066650e-01 -1.810595542192459106e-01 1.441323310136795044e-01 -1.317656226456165314e-02 -4.027383327484130859e-01 7.481846213340759277e-02 1.070636510848999023e-01 -5.569582059979438782e-02 -1.005574874579906464e-02 -3.438246250152587891e-02 1.521894931793212891e-01 3.831044584512710571e-02 -1.261808127164840698e-01 1.824911683797836304e-01 1.586540937423706055e-01 1.669329591095447540e-02 -9.839956462383270264e-02 -1.442685606889426708e-03 2.168388366699218750e-01 5.534130334854125977e-02 2.721046209335327148e-01 -4.429464042186737061e-02 -3.101381659507751465e-01 2.516799271106719971e-01
6.193807348608970642e-03 -1.562306880950927734e-01 -3.074926435947418213e-01 1.189832761883735657e-01 7.005427777767181396e-02 -1.156215742230415344e-01 -8.944419212639331818e-03 4.077305272221565247e-02 4.244254231452941895e-01 8.829979598522186279e-02 1.482380628585815430e-01 -2.015420198440551758e-01 -3.841964527964591980e-02 1.757118403911590576e-01 4.153231624513864517e-03 -5.004821717739105225e-02 1.712085604667663574e-01 2.871122360229492188e-01 8.643164485692977905e-02 4.007766842842102051e-01 -4.314395785331726074e-02 -2.331001311540603638e-01 -5.559201166033744812e-02 2.053685635328292847e-01 -3.389235958456993103e-02 1.137822419404983521e-01 1.527220606803894043e-01 -1.407958567142486572e-01 -1.008665040135383606e-01 -1.062512677162885666e-02 -9.682018309831619263e-02 3.212795853614807129e-01
3.503672480583190918e-01 -4.118904471397399902e-02 -2.479600459337234497e-01 1.486137360334396362e-01 4.474120587110519409e-02 -4.387458786368370056e-02 2.094387114048004150e-01 -2.116784825921058655e-02 3.094337284564971924e-01 -2.347013354301452637e-02 8.912257850170135498e-02 -9.776532649993896484e-02 -1.694986969232559204e-01 -1.407422125339508057e-01 -1.002205908298492432e-01 -1.916621029376983643e-01 1.057692393660545349e-01 -6.093145534396171570e-02 -6.124898791313171387e-02 -6.667612120509147644e-03 -1.782220005989074707e-01 1.949142813682556152e-01 -7.244358956813812256e-02 8.695785701274871826e-02 -2.467488944530487061e-01 1.344815045595169067e-01 3.709642291069030762e-01 -9.071549773216247559e-02 -8.728974312543869019e-02 -7.638449221849441528e-02 -4.398299157619476318e-01 -4.050054773688316345e-02
2.181444615125656128e-01 -3.737526386976242065e-02 -3.969439864158630371e-02 -1.886498741805553436e-02 1.848575919866561890e-01 -3.524242639541625977e-01 -3.216822147369384766e-01 -2.563656568527221680e-01 9.321588277816772461e-02 2.852735817432403564e-01 8.744674175977706909e-02 -1.737046837806701660e-01 -1.657055616378784180e-01 8.989213407039642334e-02 7.004112750291824341e-02 -7.761166244745254517e-02 3.091295361518859863e-01 3.122090101242065430e-01 7.899237796664237976e-03 3.773606149479746819e-04 -1.223002672195434570e-01 5.288196727633476257e-02 1.539238989353179932e-01 2.099688053131103516e-01 -9.599123150110244751e-02 2.621010839939117432e-01 1.411112248897552490e-01 -1.088335458189249039e-02 1.430042684078216553e-01 -5.083088949322700500e-02 1.653232984244823456e-02 2.174102216958999634e-01
2.915581762790679932e-01 -2.125556468963623047e-01 6.933062523603439331e-02 8.422447741031646729e-02 3.003962039947509766e-01 -1.601774990558624268e-01 -7.841860502958297729e-02 1.135607883334159851e-01 7.109092175960540771e-02 3.173061907291412354e-01 -4.783967509865760803e-02 1.640481948852539062e-01 -1.627933531999588013e-01 -4.271064698696136475e-02 2.182312011718750000e-01 -1.253187805414199829e-01 7.760197669267654419e-02 9.158492088317871094e-02 -6.922850012779235840e-02 5.193806439638137817e-02 -1.034954041242599487e-01 4.746917635202407837e-02 -5.785944685339927673e-02 -2.046279311180114746e-01 4.491082951426506042e-02 2.577309310436248779e-01 4.497658610343933105e-01 1.608039885759353638e-01 6.740708649158477783e-02 2.801882326602935791e-01 -1.813149154186248779e-01 -6.149165704846382141e-02
2.230177819728851318e-01 -4.245133697986602783e-02 -1.422602534294128418e-01 -1.434822380542755127e-01 3.599922358989715576e-01 -3.976922929286956787e-01 1.233821082860231400e-02 1.132171251811087132e-03 3.673026710748672485e-02 4.531930088996887207e-01 1.846303641796112061e-01 -9.197387099266052246e-02 -8.111222088336944580e-02 1.270099878311157227e-01 5.205612629652023315e-02 4.714300110936164856e-02 2.114018052816390991e-01 1.365259587764739990e-01 -1.505438089370727539e-01 3.554888814687728882e-02 -9.426779113709926605e-03 4.109152033925056458e-02 2.243805527687072754e-01 2.641217410564422607e-01 6.688732653856277466e-02 1.274524778127670288e-01 2.263782769441604614e-01 2.307547256350517273e-02 1.335804313421249390e-01 -5.303350836038589478e-02 6.174302846193313599e-02 1.915654391050338745e-01
1.882311850786209106e-01 -2.804316207766532898e-02 -9.119290858507156372e-02 1.816844344139099121e-01 -9.294434636831283569e-02 8.872277289628982544e-02 1.397486329078674316e-01 -1.330797672271728516e-01 3.115803301334381104e-01 1.880116909742355347e-01 -5.766138434410095215e-03 1.421248018741607666e-01 -1.358780115842819214e-01 -1.561285555362701416e-01 2.173202633857727051e-01 -3.536105751991271973e-01 -3.021258860826492310e-02 1.703116893768310547e-01 -1.871501803398132324e-01 1.468640845268964767e-02 2.386791631579399109e-02 2.904697060585021973e-01 3.191140890121459961e-01 -1.228352263569831848e-01 2.956942617893218994e-01 1.286825388669967651e-01 2.845576107501983643e-01 1.273024529218673706e-01 -6.552369892597198486e-02 8.624001406133174896e-03 -7.978502660989761353e-02 1.483410596847534180e-01
8.321600407361984253e-02 -3.397440910339355469e-02 -2.488457411527633667e-01 2.257428318262100220e-01 -8.732160925865173340e-02 -2.902154624462127686e-02 1.861382126808166504e-01 1.219785362482070923e-01 1.776057928800582886e-01 -5.180652067065238953e-02 4.322609305381774902e-02 -2.521646022796630859e-01 -2.556155025959014893e-01 -9.950082004070281982e-02 2.159308642148971558e-01 -3.836004137992858887e-01 -6.520155072212219238e-02 2.343612611293792725e-01 -5.475423857569694519e-02 6.056119501590728760e-02 6.300051510334014893e-02 1.131958141922950745e-01 -9.506136178970336914e-02 5.737844854593276978e-02 1.551769524812698364e-01 -2.164775133132934570e-01 4.116622805595397949e-01 9.503004699945449829e-02 2.985704839229583740e-01 -7.993402332067489624e-02 -8.060681074857711792e-02 7.695098966360092163e-02
1.961544305086135864e-01 1.159289851784706116e-02 -2.388490550220012665e-02 1.826450526714324951e-01 2.348134964704513550e-01 -1.178874745965003967e-01 2.495273500680923462e-01 -2.348084151744842529e-01 -3.997623920440673828e-02 1.238378323614597321e-02 3.089630603790283203e-01 7.877423427999019623e-03 -1.357744932174682617e-01 -2.259405516088008881e-02 -6.133883073925971985e-02 -2.145531326532363892e-01 3.590100705623626709e-01 1.850549280643463135e-01 -1.846084743738174438e-01 2.378229200839996338e-01 -1.516906172037124634e-01 2.910121977329254150e-01 -1.799163818359375000e-01 1.960645914077758789e-01 -1.781244575977325439e-01 -1.199196651577949524e-02 1.294244378805160522e-01 6.990374624729156494e-02 -2.728813886642456055e-01 -4.765382036566734314e-02 -4.188759997487068176e-02 1.035920158028602600e-01
-2.506278827786445618e-02 1.431246399879455566e-01 -1.360460221767425537e-01 5.802786722779273987e-02 8.856498450040817261e-02 -2.764253616333007812e-01 -1.541536450386047363e-01 -4.455316346138715744e-03 -5.610676947981119156e-03 -1.688746958971023560e-01 -4.287364333868026733e-02 1.488873362541198730e-01 -1.674223989248275757e-01 9.872249513864517212e-02 -7.360578328371047974e-02 -3.234060853719711304e-02 -5.289119202643632889e-03 1.863529235124588013e-01 -6.574860215187072754e-02 6.971109192818403244e-03 1.452733576297760010e-01 4.277176558971405029e-01 -1.220982670783996582e-01 2.416594177484512329e-01 8.098461478948593140e-02 -9.846476465463638306e-02 4.566468596458435059e-01 -9.329104423522949219e-02 1.676051467657089233e-01 1.510040163993835449e-01 -1.624873578548431396e-01 3.534367978572845459e-01
-1.130816619843244553e-02 -5.650019645690917969e-02 6.063546240329742432e-02 8.007881045341491699e-02 2.595426142215728760e-01 3.926114737987518311e-02 -5.314888432621955872e-02 2.495555020868778229e-02 1.547770667821168900e-02 -4.177141189575195312e-02 1.768177151679992676e-01 -8.575494401156902313e-03 -8.320219814777374268e-02 3.127192333340644836e-02 1.563865244388580322e-01 2.309393137693405151e-02 -9.148696064949035645e-02 3.358871638774871826e-01 3.044912517070770264e-01 1.550104916095733643e-01 8.787091821432113647e-03 1.061075702309608459e-01 -1.272403448820114136e-01 2.936392426490783691e-01 -9.201686829328536987e-02 -2.924421243369579315e-02 5.700975656509399414e-01 -1.808084696531295776e-01 1.591262817382812500e-01 3.725137561559677124e-02 -2.696186304092407227e-01 1.729580014944076538e-01
2.401857823133468628e-01 -3.777176141738891602e-02 -1.335517317056655884e-01 3.364661931991577148e-01 5.780724808573722839e-02 -1.808924227952957153e-01 -5.407404527068138123e-02 1.604939252138137817e-01 -8.168393746018409729e-03 -1.109595373272895813e-01 -5.631703883409500122e-02 1.765109449625015259e-01 -2.028663903474807739e-01 1.259919255971908569e-02 2.046003937721252441e-02 -1.163871865719556808e-02 6.647625938057899475e-03 4.160751104354858398e-01 7.820103317499160767e-02 3.114082217216491699e-01 -3.133367002010345459e-01 6.528621166944503784e-02 1.440117061138153076e-01 -2.496908605098724365e-02 1.034253910183906555e-01 2.417048066854476929e-02 2.475201189517974854e-01 -1.651350706815719604e-01 -4.401681944727897644e-02 -1.004533767700195312e-01 -2.235809713602066040e-01 3.076146245002746582e-01
4.381448030471801758e-02 -1.351116299629211426e-01 -1.577468216419219971e-01 -8.312106132507324219e-02 4.038967937231063843e-02 -2.668211758136749268e-01 2.040317654609680176e-01 2.021969668567180634e-02 1.622321754693984985e-01 -8.634685724973678589e-02 8.127678930759429932e-02 2.172740250825881958e-01 -1.242688000202178955e-01 5.983017385005950928e-02 2.853469736874103546e-02 -1.326222568750381470e-01 1.156531870365142822e-01 1.190183218568563461e-02 1.310513019561767578e-01 -1.980872899293899536e-01 4.681402444839477539e-02 3.735752403736114502e-01 -1.660822629928588867e-01 4.738920181989669800e-02 2.458380535244941711e-02 -4.014117270708084106e-02 3.767706751823425293e-01 -7.345807552337646484e-02 -1.707966774702072144e-01 8.978873491287231445e-02 -3.277429938316345215e-01 4.152454435825347900e-01
1.818455457687377930e-01 -1.251740474253892899e-02 1.538679702207446098e-03 2.522837519645690918e-01 2.464947700500488281e-01 -1.828993558883666992e-01 -1.001106500625610352e-01 2.185796201229095459e-01 2.363582998514175415e-01 3.775499993935227394e-03 -4.590664803981781006e-02 -3.031337633728981018e-02 3.015478141605854034e-02 1.764774769544601440e-01 4.972092807292938232e-02 -1.443681865930557251e-01 1.325977891683578491e-01 6.263624411076307297e-03 -2.325625717639923096e-02 3.859323635697364807e-02 -2.048891782760620117e-01 2.485102713108062744e-01 1.646507978439331055e-01 -4.504120722413063049e-02 1.470487117767333984e-01 1.837496906518936157e-01 3.850936293601989746e-01 2.910955548286437988e-01 -3.731879172846674919e-03 -3.089999221265316010e-02 -3.774090707302093506e-01 2.290996164083480835e-01
2.646749913692474365e-01 -5.673814937472343445e-02 -6.452535837888717651e-02 -5.681283306330442429e-03 1.254210472106933594e-01 -3.076668381690979004e-01 -1.567703783512115479e-01 -2.172570973634719849e-01 2.207987755537033081e-02 3.575578331947326660e-01 2.629257924854755402e-02 -1.345015317201614380e-01 -2.071695178747177124e-01 -1.248866841197013855e-01 1.585253626108169556e-01 -1.314876824617385864e-01 3.956051170825958252e-01 1.632808595895767212e-01 -1.317783743143081665e-01 1.545501351356506348e-01 9.990496933460235596e-02 -9.905135631561279297e-02 8.242011070251464844e-02 2.387201786041259766e-01 -2.522192895412445068e-01 1.586441248655319214e-01 6.913121789693832397e-02 3.279846161603927612e-02 2.430089712142944336e-01 -1.931619644165039062e-02 -1.467279810458421707e-02 1.733370870351791382e-01
2.110960185527801514e-01 -2.374682389199733734e-02 -1.012139171361923218e-01 1.152868047356605530e-01 3.353167176246643066e-01 2.686819732189178467e-01 -7.825577631592750549e-04 -2.189383357763290405e-01 7.900504767894744873e-02 6.950219720602035522e-02 -1.516820341348648071e-01 2.160238176584243774e-01 -6.228241696953773499e-02 1.456464827060699463e-01 -9.340627491474151611e-02 -7.642243057489395142e-02 9.857695549726486206e-02 3.500953018665313721e-01 1.063198894262313843e-01 4.158142209053039551e-02 -6.307727843523025513e-02 1.444035470485687256e-01 -3.088230080902576447e-02 5.937846750020980835e-02 2.448805868625640869e-01 1.735836081206798553e-02 4.137905836105346680e-01 3.556979075074195862e-02 1.201639547944068909e-01 4.179357364773750305e-02 -5.418896675109863281e-02 3.897026181221008301e-01
2.627556920051574707e-01 -1.142139807343482971e-01 1.471853852272033691e-01 6.262841075658798218e-02 -2.021697610616683960e-01 1.485415548086166382e-01 9.477921761572360992e-03 -1.238700896501541138e-01 2.054349929094314575e-01 2.291370630264282227e-01 2.159795612096786499e-01 1.498622745275497437e-01 5.012297630310058594e-02 -1.406577080488204956e-01 -7.143650949001312256e-02 -7.924003899097442627e-02 1.725752055644989014e-01 2.317907959222793579e-01 -1.453713923692703247e-01 1.432559788227081299e-01 4.156689345836639404e-02 1.652765423059463501e-01 -2.952933013439178467e-01 -5.048378556966781616e-02 -1.784214749932289124e-02 1.572538614273071289e-01 2.243326604366302490e-01 2.416827678680419922e-01 -2.185205370187759399e-02 -1.231758370995521545e-01 -4.110311567783355713e-01 2.326613217592239380e-01
1.381235569715499878e-01 -2.965351641178131104e-01 -2.155591100454330444e-01 2.322789095342159271e-02 -3.108214400708675385e-02 -1.248107291758060455e-02 -4.594977945089340210e-02 1.970917880535125732e-01 2.731477022171020508e-01 -3.661102429032325745e-02 1.601846814155578613e-01 -3.949108347296714783e-02 -1.456773430109024048e-01 -1.055240035057067871e-01 1.648426800966262817e-01 -1.180359870195388794e-01 3.312050178647041321e-02 4.713207483291625977e-01 -5.153666436672210693e-02 -1.179550513625144958e-01 -2.054945826530456543e-01 -2.501063607633113861e-02 1.704484224319458008e-01 9.581203013658523560e-02 3.828938007354736328e-01 -1.317902207374572754e-01 2.178800702095031738e-01 1.284560281783342361e-02 1.533251404762268066e-01 -1.140878908336162567e-02 5.769011378288269043e-02 2.603803873062133789e-01
1.424860209226608276e-01 -3.549430966377258301e-01 -6.129898130893707275e-02 2.710831724107265472e-02 -1.178713813424110413e-01 -3.687388077378273010e-02 8.770731836557388306e-02 -4.371761977672576904e-01 7.915288209915161133e-02 1.479442715644836426e-01 -1.168631762266159058e-02 4.853953141719102859e-03 -3.425748646259307861e-02 -2.053149044513702393e-01 2.054509222507476807e-01 -2.933292090892791748e-01 5.802905559539794922e-02 1.928396224975585938e-01 5.134673789143562317e-02 -1.267034262418746948e-01 -1.615116596221923828e-01 1.978288441896438599e-01 -2.099329084157943726e-01 -1.256164163351058960e-01 7.430442422628402710e-02 5.171927064657211304e-02 3.468507826328277588e-01 4.378304257988929749e-02 2.149572521448135376e-01 -7.870712131261825562e-02 -2.373580336570739746e-01 1.085447147488594055e-01
2.018240280449390411e-02 1.645387336611747742e-02 -8.498592674732208252e-02 2.277983874082565308e-01 5.746171344071626663e-03 6.941018253564834595e-02 -9.346397966146469116e-02 2.869104221463203430e-02 -2.165293321013450623e-03 -3.457591682672500610e-02 -4.410678520798683167e-03 1.754921972751617432e-01 -5.696384608745574951e-02 -1.681761145591735840e-01 1.880328655242919922e-01 -1.375534757971763611e-02 2.662887275218963623e-01 -1.421433836221694946e-01 -5.211357399821281433e-02 3.034698665142059326e-01 -4.452451318502426147e-02 7.826717197895050049e-02 -1.725399196147918701e-01 6.478910148143768311e-02 9.766674041748046875e-02 -2.029609531164169312e-01 6.254038214683532715e-01 1.050858348608016968e-01 1.132884398102760315e-01 2.259060926735401154e-02 -3.301538228988647461e-01 1.531533747911453247e-01
-2.077839151024818420e-02 -5.070827156305313110e-02 -1.609865576028823853e-01 1.578133404254913330e-01 2.108631879091262817e-01 -1.855667233467102051e-01 -2.397244125604629517e-01 -1.837003827095031738e-01 -2.972587943077087402e-02 1.121539175510406494e-01 8.124960213899612427e-02 -6.607881933450698853e-02 -8.162828534841537476e-02 -1.317467689514160156e-01 3.574033975601196289e-01 -2.677919864654541016e-01 2.760675847530364990e-01 4.464083164930343628e-02 -1.335792392492294312e-01 2.503553926944732666e-01 5.780571606010198593e-03 3.127169609069824219e-02 1.364654451608657837e-01 -3.276312258094549179e-03 4.630298539996147156e-02 4.211815595626831055e-01 -4.119669646024703979e-02 -2.153125554323196411e-01 2.075781524181365967e-01 -1.247708424925804138e-01 -1.843502558767795563e-02 2.513965666294097900e-01
2.273828983306884766e-01 1.675675511360168457e-01 -1.672968566417694092e-01 3.478405475616455078e-01 5.903628468513488770e-02 1.002270877361297607e-01 1.417366117238998413e-01 -1.508873850107192993e-01 -3.361128643155097961e-02 2.409797757863998413e-01 9.729757159948348999e-02 -1.545365899801254272e-02 1.695486754179000854e-01 -5.503449961543083191e-02 1.332176178693771362e-01 7.054827362298965454e-02 -1.258510723710060120e-02 2.939618229866027832e-01 3.847697377204895020e-02 2.228097319602966309e-01 -1.811978816986083984e-01 5.170492921024560928e-03 1.083054766058921814e-01 8.579629473388195038e-03 1.393662840127944946e-01 3.143061399459838867e-01 4.404540657997131348e-01 -7.713896036148071289e-02 1.951736807823181152e-01 2.122314572334289551e-01 -5.716712400317192078e-02 6.722787022590637207e-02
1.851914972066879272e-01 -1.824424862861633301e-01 1.398714780807495117e-01 -8.775479160249233246e-03 -2.979828417301177979e-02 -2.446367442607879639e-01 -1.124116703867912292e-01 -1.408663839101791382e-01 3.748580217361450195e-01 2.273287475109100342e-01 1.094248145818710327e-01 1.966219544410705566e-01 -2.191439270973205566e-01 1.663880646228790283e-01 2.279320806264877319e-01 -3.242627382278442383e-01 8.011887967586517334e-02 1.902422308921813965e-01 4.411201551556587219e-02 1.401976048946380615e-01 -2.735651470720767975e-02 1.180098280310630798e-01 6.808932870626449585e-02 -1.628210544586181641e-01 1.969056427478790283e-01 1.685306243598461151e-02 5.385837284848093987e-04 -1.590454876422882080e-01 4.025265946984291077e-02 5.906318873167037964e-02 -3.618025183677673340e-01 1.831076443195343018e-01
8.071067929267883301e-02 -1.894854158163070679e-01 -1.184408366680145264e-01 2.631737887859344482e-01 2.375272661447525024e-01 -3.126577138900756836e-01 -7.375831902027130127e-02 5.709801241755485535e-02 1.816971041262149811e-02 2.333892881870269775e-01 1.233800500631332397e-01 2.554584443569183350e-01 -1.355740725994110107e-01 -1.004014611244201660e-01 1.296161413192749023e-01 -2.794167399406433105e-01 -1.152776032686233521e-01 8.370012044906616211e-02 -1.551568508148193359e-02 3.728543519973754883e-01 1.598083227872848511e-01 9.086634963750839233e-02 1.685298532247543335e-01 -2.560040056705474854e-01 1.963062584400177002e-01 1.881633996963500977e-01 2.853053510189056396e-01 2.473769895732402802e-02 4.484792426228523254e-02 2.760289981961250305e-02 -6.517814099788665771e-02 -5.034609511494636536e-02
2.772422134876251221e-01 -1.199400797486305237e-01 -1.192240603268146515e-02 1.378355175256729126e-01 1.719267517328262329e-01 -4.034011438488960266e-02 1.434344984591007233e-02 2.390900105237960815e-01 3.544934839010238647e-02 -2.421727031469345093e-01 8.109825849533081055e-02 1.006002500653266907e-01 -1.490436941385269165e-01 -1.536563187837600708e-01 3.489440679550170898e-02 1.342476159334182739e-02 2.934447228908538818e-01 -4.116876050829887390e-02 4.929161071777343750e-02 4.249162971973419189e-02 -3.681451082229614258e-02 1.105651259422302246e-01 2.775530517101287842e-01 4.055692851543426514e-01 7.391133159399032593e-02 -1.208728402853012085e-01 4.454247057437896729e-01 -9.129511564970016479e-02 1.744129508733749390e-01 5.467297509312629700e-02 -1.920647472143173218e-01 1.816031634807586670e-01
3.307907581329345703e-01 -1.891688555479049683e-01 -2.286430597305297852e-01 1.547223329544067383e-01 1.186041831970214844e-01 1.049253270030021667e-01 -2.468239702284336090e-02 7.547760009765625000e-02 2.502919435501098633e-01 -2.063340991735458374e-01 1.707016229629516602e-01 -6.935151666402816772e-02 -2.628082334995269775e-01 -3.361712396144866943e-01 8.151885122060775757e-02 -1.967711448669433594e-01 1.418966352939605713e-01 -1.372604668140411377e-01 8.880467712879180908e-02 -1.958409324288368225e-02 -5.923275277018547058e-02 1.929701864719390869e-01 1.679013073444366455e-01 8.769513107836246490e-03 5.346146598458290100e-02 1.423345357179641724e-01 1.628666222095489502e-01 -1.335569024085998535e-01 9.932038933038711548e-02 -1.523764580488204956e-01 -3.966111838817596436e-01 8.036945760250091553e-02
2.411753498017787933e-02 1.092626452445983887e-01 -2.412098348140716553e-01 2.627688348293304443e-01 -1.016287971287965775e-02 -2.522298991680145264e-01 -2.101575210690498352e-02 -9.068579226732254028e-02 6.749229878187179565e-02 -1.169559881091117859e-01 7.512090355157852173e-02 -1.959600951522588730e-03 4.710099194198846817e-03 2.342654764652252197e-01 -1.419225782155990601e-01 3.133663535118103027e-02 1.138202473521232605e-01 1.659847646951675415e-01 5.077857896685600281e-02 3.462142497301101685e-02 -1.168197095394134521e-01 1.833568066358566284e-01 -8.143234997987747192e-02 6.476861983537673950e-02 1.655607372522354126e-01 -7.731537520885467529e-02 4.984676241874694824e-01 -1.776709109544754028e-01 -3.932335972785949707e-02 1.901356726884841919e-01 2.532070316374301910e-02 4.835434556007385254e-01
1.203776523470878601e-01 4.908730741590261459e-03 -2.341580986976623535e-01 5.152865871787071228e-02 1.672603338956832886e-01 -2.187125533819198608e-01 7.005526870489120483e-02 -1.658102273941040039e-01 -1.043233498930931091e-01 -1.783406883478164673e-01 8.744996786117553711e-02 5.765487626194953918e-02 1.170267816632986069e-02 -3.152390941977500916e-02 -1.916708052158355713e-01 -6.367754191160202026e-02 -1.976084709167480469e-02 2.892388105392456055e-01 6.543853133916854858e-02 6.616237014532089233e-02 -2.651880383491516113e-01 2.675254642963409424e-01 -2.846224792301654816e-02 1.684286147356033325e-01 -2.261833101511001587e-01 -9.109441190958023071e-02 4.769494235515594482e-01 -2.114843111485242844e-03 -1.863005384802818298e-02 -3.158651292324066162e-02 -1.253004670143127441e-01 3.955185711383819580e-01
2.971754968166351318e-01 -3.620362579822540283e-01 6.050121411681175232e-02 -8.100444450974464417e-03 5.705670919269323349e-03 1.208349466323852539e-01 2.419741451740264893e-01 -2.581420838832855225e-01 2.941885590553283691e-01 2.008518874645233154e-01 3.243417739868164062e-01 -9.733355604112148285e-03 3.294875845313072205e-02 -2.459892928600311279e-01 8.654987812042236328e-02 -1.248170584440231323e-01 9.826832264661788940e-02 -3.009673021733760834e-02 -3.266872465610504150e-01 8.400204032659530640e-02 -9.799832105636596680e-02 -1.576895453035831451e-02 -3.761869855225086212e-03 4.457876831293106079e-02 9.827906638383865356e-02 3.480547294020652771e-02 2.753003239631652832e-01 1.543394327163696289e-01 1.421953886747360229e-01 -1.803768277168273926e-01 -1.409546434879302979e-01 3.031199984252452850e-02
2.108012139797210693e-01 -1.204848140478134155e-01 6.608799099922180176e-02 6.589845567941665649e-02 1.247406005859375000e-01 3.241901099681854248e-02 8.077424764633178711e-02 -1.810355186462402344e-01 2.560462653636932373e-01 2.670352533459663391e-02 -1.584531664848327637e-01 -2.871921360492706299e-01 -1.940322071313858032e-01 1.863550976850092411e-03 1.171518117189407349e-01 -6.435068696737289429e-02 1.779009103775024414e-01 -9.958865493535995483e-02 6.811163574457168579e-02 3.490325510501861572e-01 -1.004120707511901855e-01 2.638459503650665283e-01 2.156214118003845215e-01 -1.006241701543331146e-02 4.459968209266662598e-02 3.304351866245269775e-01 3.072195649147033691e-01 -2.518206536769866943e-01 1.405725032091140747e-01 1.951291598379611969e-02 -2.433966100215911865e-01 6.611660122871398926e-02
1.128938347101211548e-01 7.876642048358917236e-02 -1.353638768196105957e-01 1.711219549179077148e-01 1.219461262226104736e-01 -9.226434677839279175e-02 1.545855104923248291e-01 2.818028032779693604e-01 2.556318044662475586e-01 -1.134808408096432686e-04 1.938229501247406006e-01 1.266584992408752441e-01 -1.116770878434181213e-01 -1.348610073328018188e-01 1.923971921205520630e-01 -6.428316235542297363e-02 -1.345521956682205200e-01 4.778019785881042480e-01 7.894378900527954102e-02 5.746909230947494507e-02 1.880241744220256805e-02 -1.040937602519989014e-01 -1.283411215990781784e-02 -1.138706803321838379e-01 1.257599592208862305e-01 -4.692457988858222961e-02 2.271537780761718750e-01 -1.214074566960334778e-01 3.391100466251373291e-01 3.589679836295545101e-04 -2.644370310008525848e-02 3.683485984802246094e-01
4.599195718765258789e-02 -2.647839486598968506e-01 -6.719892472028732300e-02 2.102724611759185791e-01 -1.502654254436492920e-01 -2.393972128629684448e-02 -5.119389295578002930e-02 -4.477185904979705811e-01 1.461252123117446899e-01 9.174639731645584106e-02 1.420244574546813965e-01 -1.937417685985565186e-01 -1.746777631342411041e-02 -2.228255122900009155e-01 1.885057240724563599e-01 -1.247420310974121094e-01 1.240191422402858734e-02 7.228465378284454346e-02 -2.136074565351009369e-02 -1.769109815359115601e-02 -3.836443275213241577e-02 4.806827753782272339e-02 -3.294103965163230896e-02 -2.046466171741485596e-01 1.031615734100341797e-01 3.677631542086601257e-02 4.883861243724822998e-01 -2.983103692531585693e-01 1.271653324365615845e-01 -1.296972185373306274e-01 -1.538070440292358398e-01 1.234530583024024963e-01
1.690092086791992188e-01 -2.375189214944839478e-01 -7.876066118478775024e-02 2.250618785619735718e-01 9.778992831707000732e-02 -4.323615878820419312e-02 5.816807597875595093e-02 -6.911975890398025513e-02 1.689274460077285767e-01 1.921106874942779541e-01 -3.507348522543907166e-02 1.413278579711914062e-01 -1.581838876008987427e-01 -1.397521197795867920e-01 5.277911573648452759e-02 -3.447778820991516113e-01 8.254035562276840210e-02 2.470487505197525024e-01 6.373888812959194183e-03 3.595398366451263428e-02 8.557261526584625244e-02 2.365331798791885376e-01 3.395595848560333252e-01 -1.040559038519859314e-01 2.815086543560028076e-01 1.034539490938186646e-01 2.084088474512100220e-01 2.639286220073699951e-01 6.949889659881591797e-02 -1.563961356878280640e-01 -2.706900537014007568e-01 1.467336863279342651e-01
1.409312635660171509e-01 -3.866501152515411377e-02 1.612578630447387695e-01 9.623864293098449707e-02 1.627014875411987305e-01 -1.870780885219573975e-01 -4.639340564608573914e-02 7.839041203260421753e-02 4.153458774089813232e-02 -7.078711688518524170e-02 2.348570376634597778e-01 -1.909992992877960205e-01 7.281807065010070801e-02 -2.368303015828132629e-02 3.845254182815551758e-01 -2.125510722398757935e-01 1.958690285682678223e-01 2.305127382278442383e-01 3.011474311351776123e-01 5.148945748805999756e-02 -1.236740723252296448e-01 1.388683915138244629e-01 1.548782084137201309e-02 2.179885804653167725e-01 -8.048005402088165283e-02 5.333859845995903015e-02 4.117086827754974365e-01 8.797548711299896240e-03 9.690129011869430542e-02 1.630535721778869629e-01 -2.559561133384704590e-01 1.695901304483413696e-01
1.403153985738754272e-01 7.273288443684577942e-03 7.744432985782623291e-02 1.645553112030029297e-01 7.285737991333007812e-02 -2.171432226896286011e-01 -9.941959381103515625e-02 5.297522246837615967e-02 -2.583844400942325592e-02 -1.022553592920303345e-01 3.353093937039375305e-02 -1.934107765555381775e-02 -1.409351527690887451e-01 1.479155942797660828e-02 -1.320090442895889282e-01 -6.139998137950897217e-02 2.014918923377990723e-01 1.817054599523544312e-01 4.245276004076004028e-02 -2.739603221416473389e-01 1.927740722894668579e-01 2.737522423267364502e-01 -1.665723174810409546e-01 6.054451689124107361e-02 -3.403438627719879150e-02 9.763436764478683472e-02 5.014731287956237793e-01 -1.101041436195373535e-01 6.350363045930862427e-02 1.804514043033123016e-02 -1.578494608402252197e-01 4.801897406578063965e-01
2.309080958366394043e-01 1.102834865450859070e-01 -7.587598264217376709e-02 3.202446103096008301e-01 -3.835555315017700195e-01 -7.753220200538635254e-02 1.270324140787124634e-01 3.569123568013310432e-03 1.285587903112173080e-02 4.453472793102264404e-03 6.408347934484481812e-02 1.336715817451477051e-01 -2.289784550666809082e-01 9.132578223943710327e-02 2.412180751562118530e-01 6.657993793487548828e-02 1.716168597340583801e-02 7.337829470634460449e-02 -1.694347523152828217e-02 2.962075173854827881e-01 -1.986371427774429321e-01 4.251704514026641846e-01 -1.179624795913696289e-01 1.362941414117813110e-02 7.751568406820297241e-02 1.292892396450042725e-01 2.657944560050964355e-01 -4.827854689210653305e-03 1.560247093439102173e-01 1.182727608829736710e-02 -2.424718737602233887e-01 8.170550316572189331e-02
-7.321854680776596069e-02 6.737212836742401123e-02 6.404236704111099243e-02 1.524457782506942749e-01 2.374512851238250732e-01 -1.269808132201433182e-02 -5.094840005040168762e-02 -1.447297185659408569e-01 1.088164150714874268e-01 -2.551760375499725342e-01 7.384611293673515320e-03 -6.397673487663269043e-02 -2.044047415256500244e-01 2.187534719705581665e-01 1.049407273530960083e-01 -2.428486198186874390e-01 2.376286238431930542e-01 1.789831817150115967e-01 -1.369625609368085861e-02 7.367327064275741577e-02 -1.420196294784545898e-01 1.869350671768188477e-01 2.080895602703094482e-01 6.989232450723648071e-02 1.678645759820938110e-01 8.565770834684371948e-02 4.739071428775787354e-01 2.548408806324005127e-01 5.462607368826866150e-02 9.510266780853271484e-02 -3.147985637187957764e-01 9.139956533908843994e-02
1.023536249995231628e-01 -1.660173982381820679e-01 -4.929539188742637634e-02 1.825749576091766357e-01 6.423394381999969482e-02 -9.718812070786952972e-03 5.434195324778556824e-02 -1.027685999870300293e-01 -1.830101758241653442e-01 1.589900404214859009e-01 4.633996188640594482e-01 5.162929370999336243e-02 -2.752828598022460938e-01 -6.481616199016571045e-02 1.370590832084417343e-02 -5.050677806138992310e-02 -4.466372355818748474e-02 1.217038407921791077e-01 -1.128018721938133240e-01 2.030138224363327026e-01 -2.591010630130767822e-01 -2.229229547083377838e-02 -5.439328774809837341e-02 -8.828547596931457520e-02 -2.469717562198638916e-01 -1.393834203481674194e-01 3.729118108749389648e-01 -1.704953163862228394e-01 5.302321631461381912e-03 -2.422218173742294312e-01 8.420836180448532104e-02 2.934171855449676514e-01
6.287457048892974854e-02 -4.498564004898071289e-01 -7.946435362100601196e-02 1.699697971343994141e-01 1.732186079025268555e-01 -6.387817114591598511e-02 7.366409152746200562e-02 -2.239959836006164551e-01 2.406329959630966187e-01 2.073259651660919189e-01 -1.049605011940002441e-01 1.489511579275131226e-01 2.954496443271636963e-02 -1.771321445703506470e-01 1.740920394659042358e-01 -2.234818339347839355e-01 1.759087741374969482e-01 1.512217074632644653e-01 -9.999278187751770020e-02 2.051728311926126480e-03 3.404806135222315788e-03 2.980236411094665527e-01 2.503963112831115723e-01 -1.509504914283752441e-01 8.757182955741882324e-02 1.315192729234695435e-01 1.350996494293212891e-01 1.614711284637451172e-01 1.092941761016845703e-01 -6.343521177768707275e-02 -8.712051808834075928e-02 3.020180165767669678e-01
2.906241118907928467e-01 -4.771580174565315247e-02 -2.490570992231369019e-01 1.966131776571273804e-01 -1.233846545219421387e-01 -1.349174529314041138e-01 -4.740702570416033268e-04 -7.214972376823425293e-02 -4.224802926182746887e-02 -1.370141953229904175e-01 6.463810056447982788e-02 3.731295466423034668e-02 -3.238537609577178955e-01 2.064400613307952881e-01 2.768542468547821045e-01 3.393886983394622803e-02 3.398576378822326660e-02 1.309193819761276245e-01 4.776186496019363403e-02 2.366787791252136230e-01 -3.275015950202941895e-01 4.978849887847900391e-01 3.720873966813087463e-02 -8.632808178663253784e-02 -3.172364085912704468e-02 3.385550528764724731e-02 9.532243758440017700e-02 -5.372842773795127869e-02 1.806791424751281738e-01 1.317171454429626465e-01 -1.133379638195037842e-01 7.051988691091537476e-02
1.840882003307342529e-01 -5.070526152849197388e-02 -1.010778322815895081e-01 2.327265888452529907e-01 2.108039557933807373e-01 -3.460803302004933357e-03 1.532289534807205200e-01 -1.079845577478408813e-01 1.103192567825317383e-01 -4.076569154858589172e-02 -1.373722404241561890e-01 3.481018245220184326e-01 2.535695768892765045e-02 -1.429085284471511841e-01 -1.795507408678531647e-02 6.041316688060760498e-02 -5.278160050511360168e-02 2.626087069511413574e-01 4.067240282893180847e-02 5.562837049365043640e-02 5.273444950580596924e-02 8.326698839664459229e-02 1.357360631227493286e-01 -3.582201898097991943e-02 8.974810689687728882e-02 -6.085999682545661926e-02 6.223214864730834961e-01 1.277679502964019775e-01 3.009354695677757263e-02 1.157815530896186829e-01 -2.517450153827667236e-01 2.041625231504440308e-01
1.803257465362548828e-01 -3.057290613651275635e-01 -1.136395707726478577e-01 2.750166356563568115e-01 -4.752409085631370544e-02 6.623889505863189697e-02 -1.195813249796628952e-02 -1.795895695686340332e-01 -3.060909733176231384e-02 3.140093088150024414e-01 1.111741811037063599e-01 8.744115382432937622e-02 -1.543679535388946533e-01 -1.849130541086196899e-01 1.303363591432571411e-01 -2.150924503803253174e-01 1.074942722916603088e-01 2.451985925436019897e-01 -1.006856933236122131e-01 -2.129618450999259949e-02 -7.934214919805526733e-02 2.289939671754837036e-01 2.528704106807708740e-01 -1.929915100336074829e-01 2.266799658536911011e-01 1.557946354150772095e-01 3.448692262172698975e-01 -1.542017757892608643e-01 1.273544728755950928e-01 -1.093579381704330444e-01 -9.080325067043304443e-02 9.284641593694686890e-02
1.670412272214889526e-01 -1.647617369890213013e-01 -8.204215764999389648e-02 1.778556592762470245e-02 1.114481687545776367e-01 -1.533847302198410034e-01 -9.784486889839172363e-02 -1.911582350730895996e-01 3.812094330787658691e-01 5.417758598923683167e-02 5.518197547644376755e-03 -1.591048687696456909e-01 -2.978305220603942871e-01 1.503708064556121826e-01 1.944360285997390747e-01 -1.908508241176605225e-01 2.885711193084716797e-01 -1.245568972080945969e-02 3.041303455829620361e-01 -7.865058630704879761e-02 1.030728667974472046e-01 1.477705985307693481e-01 -9.980399906635284424e-02 -9.675265848636627197e-02 1.977302134037017822e-01 3.503423631191253662e-01 2.026368677616119385e-01 -1.356806904077529907e-01 -5.509531125426292419e-02 -4.179441928863525391e-02 -1.001503020524978638e-01 1.633538752794265747e-01
2.542043328285217285e-01 -5.310814455151557922e-02 -2.202123254537582397e-01 2.169231474399566650e-01 1.706233769655227661e-01 -4.595424607396125793e-02 2.595501951873302460e-03 3.523185476660728455e-02 2.257972657680511475e-01 -2.218780368566513062e-01 4.515973851084709167e-03 -1.942635886371135712e-02 -3.205209672451019287e-01 -9.129963070154190063e-02 8.674521744251251221e-02 -2.006126493215560913e-01 1.757735610008239746e-01 1.035877154208719730e-03 -1.416103690862655640e-01 -5.214928463101387024e-02 -1.899504810571670532e-01 2.175399810075759888e-01 2.014394104480743408e-01 1.556121706962585449e-01 -8.991461247205734253e-02 2.576112514361739159e-03 3.438064754009246826e-01 -2.481393218040466309e-01 -2.239934913814067841e-02 -1.181681528687477112e-01 -3.583621382713317871e-01 -1.116366758942604065e-01
1.919144093990325928e-01 1.807398647069931030e-01 2.753581851720809937e-02 -1.579918861389160156e-01 -8.115531504154205322e-02 4.766702651977539062e-03 3.343228101730346680e-01 2.830141186714172363e-01 2.297732234001159668e-01 2.021473050117492676e-01 2.063873559236526489e-01 -1.579978615045547485e-01 -6.070132181048393250e-02 -2.016363292932510376e-01 -7.337994128465652466e-02 -1.133340820670127869e-01 1.145423278212547302e-01 1.501038968563079834e-01 -2.787843905389308929e-02 1.587818260304629803e-03 -1.831574179232120514e-02 7.247080653905868530e-02 -7.013563811779022217e-02 1.009603515267372131e-01 3.220959380269050598e-02 3.413505554199218750e-01 4.534360468387603760e-01 -1.104618310928344727e-01 1.501811146736145020e-01 -6.715197116136550903e-02 -1.235696673393249512e-01 2.183758467435836792e-01
-5.756261199712753296e-02 7.379173487424850464e-02 -2.219632267951965332e-01 1.519209053367376328e-02 2.058997005224227905e-01 -2.771041356027126312e-03 3.251693248748779297e-01 -1.144413352012634277e-01 9.024409577250480652e-03 1.739238351583480835e-01 2.874919176101684570e-01 -5.271205445751547813e-04 -3.907472640275955200e-02 -1.499917209148406982e-01 1.236049011349678040e-01 4.075871314853429794e-03 1.579162478446960449e-01 1.043994799256324768e-01 -4.733317997306585312e-03 2.090686559677124023e-01 -2.310009896755218506e-01 1.732981652021408081e-01 -1.139846444129943848e-01 3.121441304683685303e-01 1.274072378873825073e-01 -2.256543003022670746e-02 3.629732429981231689e-01 -2.651855051517486572e-01 8.610753715038299561e-02 -1.791311055421829224e-01 -3.094742596149444580e-01 2.694858238101005554e-02
-4.793961718678474426e-02 -1.453574746847152710e-01 -7.395990937948226929e-02 1.471181213855743408e-01 2.658544108271598816e-03 1.438984721899032593e-01 2.109511382877826691e-02 -1.848856359720230103e-01 4.675821363925933838e-01 1.663580238819122314e-01 1.623518168926239014e-01 -1.734828352928161621e-01 -4.686504602432250977e-01 1.489479541778564453e-01 1.619869768619537354e-01 -1.816347092390060425e-01 5.296425148844718933e-02 7.386577874422073364e-02 -2.023640573024749756e-01 1.401781588792800903e-01 -2.029993385076522827e-02 -1.405992638319730759e-02 2.616907358169555664e-01 1.173982098698616028e-01 1.038326174020767212e-01 1.550784613937139511e-02 9.357932209968566895e-02 1.759395599365234375e-01 2.287748306989669800e-01 -5.207798629999160767e-02 -3.496621549129486084e-02 1.776587963104248047e-01
1.355113387107849121e-01 -3.156595230102539062e-01 -6.673438847064971924e-02 6.570886075496673584e-02 1.751798838376998901e-01 -2.652526088058948517e-02 1.460807621479034424e-01 6.933577358722686768e-02 6.586252897977828979e-02 -2.214204072952270508e-01 -1.838880926370620728e-01 2.281371206045150757e-01 -2.734619081020355225e-01 -1.334559470415115356e-01 1.487150341272354126e-01 -3.057372868061065674e-01 -1.485318690538406372e-01 1.856439262628555298e-01 3.156953305006027222e-02 6.472858041524887085e-02 -7.875138893723487854e-03 3.571609556674957275e-01 -1.388332843780517578e-01 -3.226046264171600342e-02 1.275445967912673950e-01 1.182616353034973145e-01 2.051389962434768677e-01 -1.171395629644393921e-01 1.941076070070266724e-01 -3.320017755031585693e-01 -1.965804211795330048e-02 1.558100283145904541e-01
8.911426365375518799e-02 8.215305209159851074e-02 -8.679629862308502197e-02 -1.156119778752326965e-01 1.802315562963485718e-01 -3.993112146854400635e-01 -2.460770457983016968e-01 1.012569442391395569e-01 1.118936017155647278e-01 3.587865531444549561e-01 2.148318439722061157e-01 -2.119759768247604370e-01 -1.405045539140701294e-01 3.542635589838027954e-02 1.697328239679336548e-01 1.780269294977188110e-02 2.709946334362030029e-01 1.724607795476913452e-01 -4.935869574546813965e-02 2.309566438198089600e-01 1.046087890863418579e-01 7.423775643110275269e-02 2.168313600122928619e-02 7.585914433002471924e-02 6.946934014558792114e-02 -3.278868272900581360e-02 3.103739619255065918e-01 6.767068803310394287e-02 2.874766290187835693e-01 -1.658803969621658325e-01 -2.878874167799949646e-02 1.406258493661880493e-01
1.914969682693481445e-01 -9.328585118055343628e-02 -3.038274049758911133e-01 1.319203972816467285e-01 6.501342356204986572e-02 -1.929615139961242676e-01 1.142501458525657654e-01 1.579827815294265747e-01 4.202629625797271729e-01 -8.687160909175872803e-02 3.367985486984252930e-01 8.866886608302593231e-03 -1.347231771796941757e-02 7.010980043560266495e-03 1.881340593099594116e-01 -1.470450460910797119e-01 -1.749665588140487671e-01 4.020040035247802734e-01 -3.877224773168563843e-02 -4.686253890395164490e-02 -1.072295382618904114e-02 -1.180825196206569672e-02 2.821874059736728668e-02 1.692563295364379883e-02 1.568882167339324951e-01 -1.070622578263282776e-01 1.077469512820243835e-01 -1.582718826830387115e-02 1.826250404119491577e-01 -1.946981698274612427e-01 -1.665227115154266357e-01 2.575478553771972656e-01
3.412485867738723755e-02 2.698573768138885498e-01 -1.127431467175483704e-01 3.630294501781463623e-01 4.664770513772964478e-02 -1.195643004029989243e-02 -1.105738580226898193e-01 -2.840631641447544098e-02 3.238143026828765869e-01 4.540397599339485168e-02 -4.969053342938423157e-02 -2.454113587737083435e-02 -1.207072734832763672e-01 -9.521304070949554443e-02 2.098623663187026978e-01 -1.577264368534088135e-01 7.698038965463638306e-02 3.026281893253326416e-01 -3.635596334934234619e-01 7.847621291875839233e-02 1.565717309713363647e-01 -9.259731508791446686e-03 -1.786640435457229614e-01 1.140013039112091064e-01 -7.397528272122144699e-03 -7.095182687044143677e-02 3.950147628784179688e-01 5.737413838505744934e-02 4.918230324983596802e-02 -2.952739298343658447e-01 -1.969348266720771790e-02 6.198379769921302795e-02
4.512186646461486816e-01 -3.435242548584938049e-02 -2.526534497737884521e-01 4.922390729188919067e-02 -5.643050372600555420e-02 -5.706022307276725769e-02 1.383844465017318726e-01 1.571123003959655762e-01 1.075265407562255859e-01 2.363221049308776855e-01 6.804309040307998657e-02 -3.111785650253295898e-01 -2.131506353616714478e-01 -1.567570418119430542e-01 2.534255385398864746e-01 -2.476363182067871094e-01 -1.485669761896133423e-01 1.330847889184951782e-01 1.012895479798316956e-01 3.761444613337516785e-02 6.968690454959869385e-02 1.182437911629676819e-01 -7.216738909482955933e-02 -1.938572898507118225e-02 1.102315858006477356e-01 -9.121250361204147339e-03 3.479306995868682861e-01 2.705822139978408813e-02 1.858802437782287598e-01 -6.730352342128753662e-02 9.710334986448287964e-02 2.363294512033462524e-01
1.088992655277252197e-01 1.653845012187957764e-01 -1.929063946008682251e-01 6.227993220090866089e-02 1.281422525644302368e-01 -2.527343034744262695e-01 -6.623265892267227173e-02 -9.314364194869995117e-02 1.956729963421821594e-02 -2.496070116758346558e-01 6.607116758823394775e-02 1.829769089818000793e-02 1.250067800283432007e-01 8.199348300695419312e-02 3.583875298500061035e-02 -1.192090511322021484e-01 -9.430546313524246216e-03 2.312389314174652100e-01 -3.621980547904968262e-02 -3.005267493426799774e-02 7.082903385162353516e-02 3.684425354003906250e-01 -7.737822085618972778e-02 1.225861161947250366e-01 1.446323543787002563e-01 3.318590670824050903e-02 3.994278013706207275e-01 -2.820639014244079590e-01 1.759532280266284943e-02 1.087567433714866638e-01 -8.850736916065216064e-02 4.716543257236480713e-01
2.753625214099884033e-01 4.986760765314102173e-02 -2.081726789474487305e-01 1.166766136884689331e-02 2.657527029514312744e-01 -3.735738992691040039e-01 -2.039487957954406738e-01 -2.499969489872455597e-02 1.067319512367248535e-01 2.947554886341094971e-01 1.504433900117874146e-01 -1.235593333840370178e-01 -1.871304810047149658e-01 -3.159161657094955444e-02 5.123364552855491638e-02 5.163231119513511658e-02 3.016645908355712891e-01 1.092172563076019287e-01 5.637539923191070557e-02 2.969304099678993225e-02 3.737904876470565796e-02 1.521190106868743896e-01 1.215434372425079346e-01 2.041116505861282349e-01 -1.255904138088226318e-01 2.978607416152954102e-01 6.635473668575286865e-02 7.553451508283615112e-02 2.973252236843109131e-01 1.689502410590648651e-02 -5.535969510674476624e-02 2.324200272560119629e-01
1.372735500335693359e-01 -1.955782435834407806e-02 -3.558582067489624023e-01 -3.826818242669105530e-02 1.836264133453369141e-01 -1.281585544347763062e-01 1.869274536147713661e-03 4.046186432242393494e-02 3.555983901023864746e-01 2.289809659123420715e-02 6.256328523159027100e-02 -4.049515724182128906e-02 -1.385702043771743774e-01 9.361964464187622070e-02 1.815169304609298706e-01 -6.551073491573333740e-02 -1.539218798279762268e-02 1.904175728559494019e-01 1.038857772946357727e-01 5.670878291130065918e-01 2.424747645854949951e-01 -1.017353087663650513e-01 1.991394534707069397e-02 4.527141153812408447e-02 -8.386156708002090454e-02 1.316239535808563232e-01 1.454267054796218872e-01 6.136532127857208252e-02 -7.901761680841445923e-02 -1.410514563322067261e-01 2.454149164259433746e-02 2.944052219390869141e-01
2.357358932495117188e-01 -3.142938911914825439e-01 -2.139885574579238892e-01 -4.579625651240348816e-02 7.450849562883377075e-02 -1.893680426292121410e-03 -1.039221212267875671e-01 -2.700345814228057861e-01 -2.064925059676170349e-02 9.256793558597564697e-02 8.787447214126586914e-02 4.356375038623809814e-01 -6.064857915043830872e-02 -2.534430921077728271e-01 2.366048097610473633e-01 -2.057541012763977051e-01 1.010125037282705307e-02 2.493387907743453979e-01 -9.242115169763565063e-02 1.261543333530426025e-01 -3.612559521570801735e-03 2.386305928230285645e-01 -5.238965526223182678e-02 2.162489145994186401e-01 -2.127926982939243317e-02 4.003386572003364563e-02 1.289586573839187622e-01 2.914851903915405273e-01 -7.854306139051914215e-03 -1.639317125082015991e-01 -1.034193560481071472e-01 3.585929051041603088e-02
1.009276807308197021e-01 -3.822806775569915771e-01 -1.973092555999755859e-01 3.633631765842437744e-01 -2.175475656986236572e-02 6.618079263716936111e-03 2.583061531186103821e-02 -2.812712192535400391e-01 6.264416873455047607e-02 8.513066172599792480e-02 1.186465546488761902e-01 1.992188543081283569e-01 -4.921821504831314087e-02 -1.567774824798107147e-02 8.700733631849288940e-02 -1.104202494025230408e-01 8.235284686088562012e-02 -1.115867346525192261e-01 -9.690854698419570923e-02 -5.719528067857027054e-03 4.645312204957008362e-02 4.578627049922943115e-01 9.863644838333129883e-02 1.064810976386070251e-01 6.200073286890983582e-02 -8.553491532802581787e-02 2.757960855960845947e-01 2.577228546142578125e-01 -8.137059956789016724e-02 -2.078921347856521606e-01 -1.878662407398223877e-01 6.888952851295471191e-02
3.288405835628509521e-01 -8.612515777349472046e-02 -1.597810834646224976e-01 6.865243613719940186e-02 3.372997939586639404e-01 -2.996316179633140564e-02 -3.810759261250495911e-02 1.487705409526824951e-01 9.347476810216903687e-02 -8.934624493122100830e-02 2.522123157978057861e-01 -2.536146044731140137e-01 -3.525828719139099121e-01 1.894743293523788452e-01 1.589264720678329468e-01 -3.923556953668594360e-02 -4.339574649930000305e-02 1.240954548120498657e-01 3.326250612735748291e-02 -9.222692251205444336e-02 -1.422343775629997253e-02 2.990871667861938477e-01 -3.991263732314109802e-02 1.957882940769195557e-02 1.066317111253738403e-01 -4.831062257289886475e-02 3.443816900253295898e-01 -1.793567687273025513e-01 2.167091146111488342e-02 -1.943711340427398682e-01 -2.212054729461669922e-01 1.187661141157150269e-01
7.827878743410110474e-02 4.101807251572608948e-02 -1.323187351226806641e-01 1.532786935567855835e-01 9.821376763284206390e-03 9.639716148376464844e-02 -1.602433174848556519e-01 2.798496372997760773e-02 1.361519396305084229e-01 -1.629286408424377441e-01 3.430811688303947449e-02 -9.773152321577072144e-02 -4.904645681381225586e-02 6.419606506824493408e-02 1.173105239868164062e-01 2.749712765216827393e-02 3.234518468379974365e-01 7.259127497673034668e-02 -1.099370419979095459e-01 3.135564029216766357e-01 -2.691973000764846802e-02 6.111080199480056763e-02 -1.600054651498794556e-01 8.023370802402496338e-02 5.333068594336509705e-02 -5.328293144702911377e-02 4.676333963871002197e-01 1.977175772190093994e-01 2.529224194586277008e-02 -1.816304959356784821e-02 -5.156966447830200195e-01 2.265381515026092529e-01
2.574709653854370117e-01 -1.458527743816375732e-01 1.026722267270088196e-01 2.924143671989440918e-01 1.754843741655349731e-01 6.795453280210494995e-02 5.975042656064033508e-02 -2.122303694486618042e-01 4.098809957504272461e-01 3.354376256465911865e-01 4.877300187945365906e-02 -1.840345114469528198e-01 -1.468498855829238892e-01 2.985737621784210205e-01 1.996831446886062622e-01 -1.366753131151199341e-01 1.296306103467941284e-01 8.958048187196254730e-03 -9.736531414091587067e-03 1.610233485698699951e-01 1.963495165109634399e-01 -4.184712469577789307e-02 1.003409698605537415e-01 -1.048001460731029510e-02 1.034773141145706177e-01 2.274397574365139008e-02 2.656910121440887451e-01 -1.161040589213371277e-01 2.866338565945625305e-02 9.467193484306335449e-02 -1.375001668930053711e-01 1.701562553644180298e-01
1.903789192438125610e-01 -1.621797494590282440e-02 -1.022535488009452820e-01 2.396124303340911865e-01 1.290147155523300171e-01 -1.940241754055023193e-01 -1.203806921839714050e-01 1.815219372510910034e-01 1.332656890153884888e-01 -1.071477830410003662e-01 -1.398261934518814087e-01 1.042780354619026184e-01 -3.105872869491577148e-01 7.684713602066040039e-02 -1.792818866670131683e-02 5.705310031771659851e-03 2.116640657186508179e-01 3.270531296730041504e-01 -5.122393742203712463e-02 2.379113137722015381e-01 -3.157196938991546631e-01 7.686222344636917114e-02 -7.477982342243194580e-02 1.756128966808319092e-01 7.343535870313644409e-02 5.218780413269996643e-02 2.419210523366928101e-01 -1.555067002773284912e-01 2.117404490709304810e-01 5.446172133088111877e-02 -3.058280646800994873e-01 2.152588963508605957e-01
1.690984517335891724e-01 1.772907376289367676e-01 -2.537696659564971924e-01 5.706731975078582764e-02 1.443530023097991943e-01 -3.434245884418487549e-01 -8.616507798433303833e-02 -5.053680390119552612e-02 2.628423087298870087e-02 -7.659129053354263306e-02 1.478243470191955566e-01 -1.516373008489608765e-01 -1.185271665453910828e-01 -2.499353885650634766e-02 5.855958536267280579e-02 1.415510848164558411e-02 2.526732087135314941e-01 -9.937876462936401367e-02 1.050578206777572632e-01 1.159974038600921631e-01 -1.380725502967834473e-01 7.783787325024604797e-03 -3.256682306528091431e-02 6.702002882957458496e-02 -6.146662682294845581e-02 -2.341265417635440826e-02 4.688101410865783691e-01 1.686026453971862793e-01 -6.507612764835357666e-02 -6.784016638994216919e-02 -4.370617270469665527e-01 2.803030908107757568e-01
8.649135380983352661e-02 -1.678291857242584229e-01 -2.277512848377227783e-01 7.081972807645797729e-02 1.828642785549163818e-01 1.901145130395889282e-01 8.783952891826629639e-02 -4.000169225037097931e-03 -9.493992477655410767e-02 -1.673718541860580444e-01 2.444799691438674927e-01 -1.542921662330627441e-01 -2.065613120794296265e-01 1.102101579308509827e-01 -7.508281618356704712e-03 -8.782768994569778442e-02 1.529065370559692383e-01 -4.396145790815353394e-02 -6.964661180973052979e-03 1.317138317972421646e-02 6.691232323646545410e-02 4.101364314556121826e-01 9.338169544935226440e-02 2.072767168283462524e-01 7.849248498678207397e-02 -4.841217398643493652e-02 3.525374829769134521e-01 -2.572341561317443848e-01 -4.933755099773406982e-02 1.761604994535446167e-01 -2.068126350641250610e-01 3.490866422653198242e-01
1.353579610586166382e-01 1.131682470440864563e-01 -1.340455859899520874e-01 3.943276777863502502e-02 3.059099428355693817e-02 -1.888737678527832031e-01 1.828875988721847534e-01 2.422810643911361694e-01 3.827829658985137939e-01 1.268421113491058350e-01 -5.499518942087888718e-03 -2.976110279560089111e-01 -1.497460752725601196e-01 1.085444539785385132e-01 2.218426614999771118e-01 -2.051666975021362305e-01 -1.745907403528690338e-02 2.945969402790069580e-01 1.538930088281631470e-01 -1.119624450802803040e-01 1.621589213609695435e-01 2.356604486703872681e-01 -1.219927519559860229e-01 1.877519488334655762e-01 -3.947887197136878967e-02 1.673731021583080292e-02 2.849012911319732666e-01 -1.190717518329620361e-01 7.692965865135192871e-02 -1.902677305042743683e-02 4.139570146799087524e-02 2.888060212135314941e-01
1.734752804040908813e-01 -2.185960263013839722e-01 -4.283494129776954651e-02 2.509743571281433105e-01 -4.574320465326309204e-02 -2.443140558898448944e-02 -1.619492284953594208e-02 -2.999454140663146973e-01 1.379203647375106812e-01 2.331640720367431641e-01 2.401822954416275024e-01 -2.086546868085861206e-01 -3.028889000415802002e-01 -5.115392804145812988e-02 2.665547132492065430e-01 -2.694662213325500488e-01 2.530350387096405029e-01 -2.468280028551816940e-03 2.382506728172302246e-01 5.468231439590454102e-02 9.662865102291107178e-02 -1.313087344169616699e-01 1.295813173055648804e-01 -5.018369108438491821e-02 -3.243415802717208862e-02 3.379813209176063538e-02 6.678948551416397095e-02 6.569300591945648193e-02 7.083408534526824951e-02 3.039755672216415405e-02 -9.449994564056396484e-02 3.952581584453582764e-01
3.031111359596252441e-01 1.680245548486709595e-01 -5.417177453637123108e-02 -3.691581264138221741e-02 3.031293749809265137e-01 -1.903316080570220947e-01 8.260845206677913666e-03 8.683269470930099487e-02 3.639782592654228210e-02 -7.810122519731521606e-02 -1.470831781625747681e-01 1.034667789936065674e-01 -1.370187103748321533e-01 -2.089344151318073273e-02 1.583138853311538696e-01 -1.305592656135559082e-01 1.779391765594482422e-01 7.166675478219985962e-02 -1.311810016632080078e-01 2.269819378852844238e-01 -1.572200953960418701e-01 -3.912160545587539673e-02 1.374892294406890869e-01 3.446641564369201660e-01 4.127138294279575348e-03 4.126708209514617920e-02 4.337102770805358887e-01 -2.172924727201461792e-01 5.672711413353681564e-03 1.049127150326967239e-02 -2.266264855861663818e-01 2.842068970203399658e-01
1.233760342001914978e-01 1.802385598421096802e-01 -5.788358673453330994e-02 9.931367635726928711e-02 3.025920987129211426e-01 5.567643791437149048e-02 -1.448037624359130859e-01 2.500340342521667480e-01 -4.162953235208988190e-03 1.329362243413925171e-01 4.294529259204864502e-01 1.524166315793991089e-01 -3.523982316255569458e-02 -1.229222267866134644e-01 -1.074745133519172668e-02 -3.901667296886444092e-01 1.576492786407470703e-01 1.740377396345138550e-01 2.426031231880187988e-02 1.486979275941848755e-01 1.182745024561882019e-01 -8.283469080924987793e-02 -3.115458227694034576e-02 1.330135017633438110e-01 2.691128253936767578e-01 6.614634767174720764e-03 2.796745896339416504e-01 2.544290572404861450e-02 1.332246363162994385e-01 -1.479072570800781250e-01 -2.099870145320892334e-01 1.203256174921989441e-01
1.706359982490539551e-01 5.745978653430938721e-02 -5.574385449290275574e-02 9.226276725530624390e-02 1.914264857769012451e-01 -1.072043478488922119e-01 8.309736847877502441e-02 1.174559295177459717e-01 1.006047427654266357e-01 3.920840099453926086e-02 3.833720386028289795e-01 4.951530322432518005e-02 -2.091057896614074707e-01 4.864149726927280426e-03 1.187431067228317261e-01 -2.732826769351959229e-01 2.939344644546508789e-01 2.757045030593872070e-01 4.093338176608085632e-02 -4.317557811737060547e-02 -1.435410231351852417e-01 2.457776851952075958e-02 3.094999678432941437e-02 1.142572760581970215e-01 -3.356016799807548523e-02 3.686574399471282959e-01 3.034024834632873535e-01 7.046241313219070435e-02 2.631142437458038330e-01 -1.650024652481079102e-01 1.297619491815567017e-01 -2.121103256940841675e-01
2.378430664539337158e-01 -1.755053400993347168e-01 1.047386750578880310e-01 -6.103050708770751953e-02 2.880845963954925537e-01 1.900540143251419067e-01 -2.091085352003574371e-02 1.591386795043945312e-01 2.019981890916824341e-01 -2.257430404424667358e-01 7.888644933700561523e-03 1.744354069232940674e-01 9.441459178924560547e-02 -1.117596998810768127e-01 1.918431818485260010e-01 -5.558113753795623779e-02 4.863729700446128845e-02 1.915411502122879028e-01 6.370212137699127197e-02 3.554174602031707764e-01 -8.687257766723632812e-02 1.460247635841369629e-01 -1.162222325801849365e-01 2.478893697261810303e-01 -3.366889059543609619e-02 1.139265149831771851e-01 2.038612812757492065e-01 -1.627228707075119019e-01 2.237270027399063110e-01 5.504132062196731567e-02 -6.725800782442092896e-02 3.955878913402557373e-01
2.802813649177551270e-01 6.895285844802856445e-02 -9.985431283712387085e-02 2.695001363754272461e-01 -8.447854220867156982e-02 -1.823041588068008423e-01 -3.878166526556015015e-02 7.358904182910919189e-02 1.467768400907516479e-01 1.131593883037567139e-01 -1.079849228262901306e-01 1.144445091485977173e-01 -2.186800837516784668e-01 2.068363428115844727e-01 -6.786344200372695923e-02 1.553068310022354126e-01 2.391743510961532593e-01 2.162197530269622803e-01 -1.147604314610362053e-03 3.251931965351104736e-01 -2.976590394973754883e-01 2.187501788139343262e-01 1.459843218326568604e-01 -1.504612565040588379e-01 -1.490943282842636108e-01 1.537054497748613358e-02 1.708527803421020508e-01 -1.308271735906600952e-01 1.080194115638732910e-01 1.967528834939002991e-02 -2.455262839794158936e-01 2.777428627014160156e-01
1.832835674285888672e-01 -2.033435925841331482e-02 -2.195721864700317383e-02 1.420018225908279419e-01 5.532697588205337524e-02 9.086392819881439209e-02 8.462614566087722778e-02 -2.332743853330612183e-01 5.642534792423248291e-02 -1.276873201131820679e-01 3.706722855567932129e-01 1.756147891283035278e-01 -1.313297152519226074e-01 9.834598004817962646e-02 2.547675929963588715e-02 -1.983827203512191772e-01 3.935939371585845947e-01 3.448982834815979004e-01 6.648699939250946045e-02 1.319248974323272705e-01 -1.449971646070480347e-01 2.551064789295196533e-01 -2.805638611316680908e-01 2.195740342140197754e-01 -1.880176216363906860e-01 2.944718673825263977e-02 9.624247997999191284e-02 -1.116786003112792969e-01 -1.102932915091514587e-01 -9.174395352602005005e-02 -5.710922181606292725e-02 1.651575714349746704e-01
2.775770723819732666e-01 1.196487769484519958e-01 -3.735331892967224121e-01 -4.969334974884986877e-02 1.462146043777465820e-01 1.284072548151016235e-02 8.968198299407958984e-02 6.909860670566558838e-02 1.722311973571777344e-01 -1.919496953487396240e-01 -1.397283747792243958e-02 1.504189893603324890e-02 -4.206491708755493164e-01 1.726533621549606323e-01 4.686712846159934998e-02 -1.397093087434768677e-01 3.272518143057823181e-02 1.202099397778511047e-01 -1.899650543928146362e-01 8.507554233074188232e-02 -1.610551625490188599e-01 2.176235914230346680e-01 1.116927787661552429e-01 9.566467255353927612e-02 1.556936558336019516e-02 -9.799052774906158447e-02 2.570874691009521484e-01 -1.384457498788833618e-01 6.019048020243644714e-02 -2.699737846851348877e-01 -3.337245285511016846e-01 1.092704385519027710e-02
-8.150226622819900513e-02 -1.130265370011329651e-01 7.263521105051040649e-02 1.271782517433166504e-01 2.155594825744628906e-01 -1.746184378862380981e-01 -1.477352529764175415e-01 -3.134981170296669006e-02 1.656685173511505127e-01 1.158481165766716003e-01 4.798721149563789368e-02 -1.916418969631195068e-01 -3.508786559104919434e-01 2.304024994373321533e-01 1.265262514352798462e-01 -3.541099280118942261e-02 -5.731394141912460327e-02 8.266369253396987915e-02 -1.768008172512054443e-01 2.885034680366516113e-01 2.858430147171020508e-01 5.714992433786392212e-02 1.417466104030609131e-01 3.380684852600097656e-01 -7.890515774488449097e-02 -3.055394254624843597e-02 2.489462792873382568e-01 -2.590886056423187256e-01 7.633277773857116699e-02 -3.450806811451911926e-02 9.316806681454181671e-03 3.141263425350189209e-01
2.301401197910308838e-01 -3.852115944027900696e-02 -1.540481895208358765e-01 1.580546349287033081e-01 1.644654572010040283e-01 -1.955377124249935150e-02 3.984170034527778625e-02 1.036215573549270630e-01 8.049018681049346924e-02 1.600048877298831940e-02 1.432430595159530640e-01 -1.379416733980178833e-01 1.309388279914855957e-01 -8.575920015573501587e-02 1.201122254133224487e-01 -1.171808037906885147e-02 3.909320533275604248e-01 -8.274222910404205322e-02 -5.801490321755409241e-02 3.521682918071746826e-01 -2.245244830846786499e-01 1.735477009788155556e-03 -2.824392728507518768e-02 -1.019270718097686768e-01 -4.106012359261512756e-02 -1.667696386575698853e-01 5.066998004913330078e-01 3.301300853490829468e-02 5.822761356830596924e-02 -1.000267341732978821e-01 -3.406994640827178955e-01 7.918510586023330688e-02
1.267875432968139648e-01 -8.224295079708099365e-02 -9.862948209047317505e-03 2.154060006141662598e-01 2.396939136087894440e-02 4.060739651322364807e-02 1.409934610128402710e-01 1.353006660938262939e-01 4.594847857952117920e-01 1.085775643587112427e-01 6.324298679828643799e-03 -8.231943845748901367e-02 -1.823873519897460938e-01 1.745813526213169098e-02 3.776575922966003418e-01 -2.444497495889663696e-01 3.728509647771716118e-03 3.067657351493835449e-01 -7.824782282114028931e-02 -1.030110046267509460e-01 8.391470462083816528e-02 3.731198012828826904e-01 5.224888771772384644e-02 7.859341800212860107e-02 9.460815787315368652e-02 -1.129603758454322815e-02 9.375803917646408081e-02 1.129610016942024231e-01 1.742602884769439697e-01 -1.433821916580200195e-01 6.703417003154754639e-02 2.692668437957763672e-01
-2.062297612428665161e-02 -4.793562367558479309e-02 1.127916201949119568e-01 3.362424299120903015e-02 1.674503982067108154e-01 -1.214586123824119568e-01 1.581088304519653320e-01 8.442203700542449951e-02 7.142354268580675125e-03 -1.926706582307815552e-01 2.974381446838378906e-01 -1.512257158756256104e-01 -2.243629656732082367e-02 -5.475750192999839783e-03 4.486799836158752441e-01 -7.220812886953353882e-02 5.504033342003822327e-02 1.946472972631454468e-01 5.943282693624496460e-02 1.142243742942810059e-01 -1.482766568660736084e-01 1.768989264965057373e-01 -2.706369943916797638e-02 1.779279261827468872e-01 1.395719200372695923e-01 1.801788955926895142e-01 3.673205375671386719e-01 -1.471089571714401245e-01 -7.821466028690338135e-02 1.300158053636550903e-01 -2.246752381324768066e-01 3.574311137199401855e-01
1.726533472537994385e-01 -1.414059400558471680e-01 -1.188019737601280212e-01 -5.542097985744476318e-02 1.727212816476821899e-01 -2.890482917428016663e-02 2.351961880922317505e-01 -4.495229721069335938e-01 3.145908191800117493e-02 1.025023236870765686e-01 1.717830449342727661e-01 7.355707138776779175e-02 4.748747870326042175e-02 -2.686559855937957764e-01 -1.001186296343803406e-01 4.221657582093030214e-04 -9.490997344255447388e-02 2.360105067491531372e-01 -6.900099664926528931e-02 1.972192376852035522e-01 1.255887676961719990e-03 3.256853222846984863e-01 1.208263263106346130e-01 -6.865129619836807251e-02 -2.150698602199554443e-01 1.226542666554450989e-01 1.813772022724151611e-01 -1.731103839119896293e-05 3.529605269432067871e-01 -4.443471506237983704e-02 2.512195706367492676e-02 2.427934557199478149e-01
2.042257636785507202e-01 -2.277476340532302856e-02 -3.670971095561981201e-01 1.161110103130340576e-01 3.740448877215385437e-02 -5.460710078477859497e-02 2.826529443264007568e-01 1.324789822101593018e-01 -2.703488059341907501e-02 6.457240879535675049e-02 3.022507727146148682e-01 1.981589943170547485e-01 -1.601002663373947144e-01 -9.543078392744064331e-02 6.741550564765930176e-02 -1.367682367563247681e-01 2.211218029260635376e-01 8.173137158155441284e-02 -1.167200226336717606e-02 1.390089541673660278e-01 -2.011166214942932129e-01 -5.878006294369697571e-02 -3.300417363643646240e-01 2.756029367446899414e-01 2.522802054882049561e-01 4.518756270408630371e-02 2.566247880458831787e-01 2.715057693421840668e-02 1.518899649381637573e-01 -2.663594670593738556e-02 -2.330467849969863892e-01 8.736033341847360134e-04
7.320924848318099976e-02 8.365499787032604218e-03 -1.467392593622207642e-01 1.784084439277648926e-01 -2.029646337032318115e-01 -7.677738904021680355e-04 1.789526939392089844e-01 7.741009443998336792e-02 -1.015433190332259983e-05 3.459450602531433105e-02 7.137107849121093750e-02 2.031645029783248901e-01 -3.629967272281646729e-01 2.851227819919586182e-01 5.555392429232597351e-02 -6.800991017371416092e-03 -1.650072284974157810e-03 -1.955658011138439178e-02 1.099495496600866318e-02 3.423264026641845703e-01 -2.159609496593475342e-01 4.374605417251586914e-01 5.191335454583168030e-02 3.374716266989707947e-03 8.354818075895309448e-02 8.711730688810348511e-02 3.610000908374786377e-01 5.657684803009033203e-02 2.018637061119079590e-01 1.254059076309204102e-01 -1.653526723384857178e-01 8.897669613361358643e-02
1.182926073670387268e-01 -6.271126866340637207e-02 -1.723172813653945923e-01 3.208923041820526123e-01 1.545676868408918381e-02 -7.163903117179870605e-02 -1.646936126053333282e-02 -1.536654978990554810e-01 4.475949332118034363e-02 9.830346331000328064e-03 1.821784377098083496e-01 1.884997077286243439e-02 4.535849019885063171e-02 -1.537056565284729004e-01 -1.456913352012634277e-01 -4.130853712558746338e-02 -3.205385431647300720e-02 5.235442519187927246e-02 1.903327256441116333e-01 1.858904510736465454e-01 -1.844658255577087402e-01 5.429585464298725128e-03 2.583186328411102295e-02 4.518374055624008179e-02 6.266377866268157959e-02 -1.413074135780334473e-01 5.617975592613220215e-01 3.448323309421539307e-01 6.972606480121612549e-02 7.379532605409622192e-02 -2.926730811595916748e-01 2.649386525154113770e-01
-4.052988067269325256e-02 -8.303043246269226074e-02 -2.949541807174682617e-02 2.748165130615234375e-01 1.457267105579376221e-01 1.221750825643539429e-01 1.501330547034740448e-02 2.811209997162222862e-03 2.738479077816009521e-01 -2.269065193831920624e-02 1.921080239117145538e-02 2.915407121181488037e-01 -1.706129461526870728e-01 -2.297000139951705933e-01 1.124700009822845459e-01 -2.150792628526687622e-01 -8.204475790262222290e-02 2.689505517482757568e-01 6.825233250856399536e-02 -6.597855687141418457e-02 1.113974023610353470e-02 -2.389789372682571411e-02 -5.412910506129264832e-02 9.406991302967071533e-04 3.024041950702667236e-01 1.100160405039787292e-01 3.346680104732513428e-01 2.151009440422058105e-01 1.557979732751846313e-01 -5.467452108860015869e-03 -2.384257018566131592e-01 3.772860467433929443e-01
3.386697769165039062e-01 -1.322885155677795410e-01 -2.174974419176578522e-03 2.256243824958801270e-01 9.571047127246856689e-02 1.332414001226425171e-01 8.731272071599960327e-02 -1.004790738224983215e-01 2.120631337165832520e-01 1.907693147659301758e-01 -4.650491103529930115e-02 1.170742437243461609e-01 -3.648601472377777100e-02 8.665342628955841064e-02 -2.032853364944458008e-01 -1.932325214147567749e-01 -3.006786480545997620e-02 4.203789532184600830e-01 4.889282956719398499e-02 -1.107795462012290955e-01 -4.137562587857246399e-02 1.767870225012302399e-02 -6.058834027498960495e-03 2.334075719118118286e-01 2.467228174209594727e-01 -2.146862680092453957e-03 3.729811906814575195e-01 7.643808145076036453e-03 1.346139460802078247e-01 8.111189119517803192e-03 -1.584776043891906738e-01 3.087785243988037109e-01
1.106240414083003998e-02 -7.090941816568374634e-02 -8.674142882227897644e-03 -6.266500800848007202e-02 -7.518292963504791260e-02 2.329063415527343750e-01 -1.379447430372238159e-01 -4.920711368322372437e-02 6.511570513248443604e-02 2.990137040615081787e-01 3.333357870578765869e-01 4.236258268356323242e-01 -8.311545848846435547e-02 3.918936848640441895e-02 1.941067278385162354e-01 6.526894122362136841e-02 3.425519168376922607e-01 -5.042997747659683228e-02 -1.147108078002929688e-01 2.729007303714752197e-01 6.358689814805984497e-02 1.383840143680572510e-01 9.941715002059936523e-02 4.959140717983245850e-02 -5.151199549436569214e-02 1.149474456906318665e-01 2.845277488231658936e-01 -7.354862242937088013e-02 -4.576008766889572144e-02 -2.830767035484313965e-01 -1.651033908128738403e-01 1.418618112802505493e-01
8.478549122810363770e-02 -1.208283603191375732e-01 6.588260084390640259e-02 9.491736441850662231e-02 1.310654450207948685e-02 -6.608282029628753662e-02 -8.642133325338363647e-02 -9.731657058000564575e-02 4.968633055686950684e-01 1.426792442798614502e-01 -6.987423449754714966e-02 1.031224355101585388e-01 -3.000773191452026367e-01 1.244935467839241028e-01 3.250409066677093506e-01 -3.559825122356414795e-01 1.212096810340881348e-01 2.851812914013862610e-02 8.090734481811523438e-02 1.840383708477020264e-01 1.825772970914840698e-01 7.513593882322311401e-02 1.339807510375976562e-01 8.834496885538101196e-02 1.802845895290374756e-01 4.702060297131538391e-02 1.606046706438064575e-01 -7.156834751367568970e-02 1.848201602697372437e-01 4.395853728055953979e-02 -2.779022753238677979e-01 1.520204097032546997e-01
1.107623875141143799e-01 -2.262921035289764404e-01 -4.170251786708831787e-01 7.450158149003982544e-02 6.088101118803024292e-02 -2.828957438468933105e-01 -3.465110063552856445e-02 1.354485657066106796e-02 3.350084125995635986e-01 3.261997178196907043e-02 1.881424337625503540e-01 -1.789709776639938354e-01 -2.072357088327407837e-01 -3.315730020403862000e-02 1.553798615932464600e-01 -7.934104651212692261e-02 2.351236939430236816e-01 -7.181443274021148682e-02 1.309485267847776413e-02 2.566116750240325928e-01 2.746870517730712891e-01 -1.992916017770767212e-01 4.820263385772705078e-02 2.184842526912689209e-01 4.102578014135360718e-02 2.038668841123580933e-01 1.978930085897445679e-01 -1.585904508829116821e-01 8.265827782452106476e-03 -4.043428599834442139e-02 -1.242874413728713989e-01 -1.836014352738857269e-02
1.034482121467590332e-01 -8.448352664709091187e-02 -1.854610629379749298e-02 1.745083481073379517e-01 4.060506224632263184e-01 -1.637527644634246826e-01 1.708046346902847290e-01 5.546151474118232727e-02 1.297644525766372681e-01 -2.130091190338134766e-01 1.715695559978485107e-01 -1.091137826442718506e-01 -2.579713054001331329e-02 -1.127578541636466980e-01 2.084229141473770142e-01 3.983991965651512146e-02 2.225760072469711304e-01 1.366585195064544678e-01 1.590851545333862305e-01 1.375426203012466431e-01 -7.040721178054809570e-02 2.305031567811965942e-02 -1.525927782058715820e-01 9.795221686363220215e-02 -1.665402576327323914e-02 -1.438142806291580200e-01 5.103519558906555176e-01 -1.247576996684074402e-01 2.514957077801227570e-02 1.368529498577117920e-01 -1.596345454454421997e-01 2.698584496974945068e-01
4.672825336456298828e-02 -5.227813962846994400e-03 -1.690079420804977417e-01 4.348133131861686707e-02 1.102130264043807983e-01 -4.475044012069702148e-01 -2.063328027725219727e-01 -4.302218556404113770e-02 9.284130483865737915e-02 1.681212037801742554e-01 1.757293194532394409e-01 -1.785245835781097412e-01 -2.742125689983367920e-01 5.071875452995300293e-02 2.147778570652008057e-01 9.450863301753997803e-02 3.273543417453765869e-01 1.601944714784622192e-01 5.118080228567123413e-02 9.147252142429351807e-02 -3.904962912201881409e-02 7.599151879549026489e-02 1.835326552391052246e-01 3.257655203342437744e-01 -7.041165139526128769e-03 8.901284635066986084e-02 1.583323031663894653e-01 5.302555114030838013e-02 1.613744497299194336e-01 7.034309953451156616e-02 2.159930616617202759e-01 2.713445425033569336e-01
2.089210748672485352e-01 5.851394683122634888e-02 -2.249547094106674194e-01 1.634669452905654907e-01 -5.347589030861854553e-03 -2.834403812885284424e-01 2.608535997569561005e-02 -1.004503071308135986e-01 -1.826770454645156860e-01 2.179054170846939087e-01 3.349398672580718994e-01 1.810465753078460693e-02 -4.732804745435714722e-02 -3.032185435295104980e-01 -1.534338574856519699e-02 -2.079004198312759399e-01 2.560224533081054688e-01 9.563761949539184570e-02 -1.218155957758426666e-02 -1.325625926256179810e-01 2.309758067131042480e-01 1.096700653433799744e-01 1.005540266633033752e-01 -2.741379849612712860e-02 4.922120273113250732e-02 1.985863745212554932e-01 5.301152169704437256e-02 -3.724822700023651123e-01 1.511963605880737305e-01 -7.575386762619018555e-02 -1.685725599527359009e-01 2.106542140245437622e-01
2.538371384143829346e-01 -4.396955370903015137e-01 -1.966274231672286987e-01 9.214717894792556763e-02 8.460925519466400146e-02 1.887406036257743835e-02 4.557574540376663208e-02 -2.810216546058654785e-01 -2.217791602015495300e-02 -2.777273356914520264e-01 1.069825217127799988e-01 2.990075945854187012e-01 -2.185932546854019165e-01 7.199504971504211426e-02 -8.629135042428970337e-02 2.049506828188896179e-02 -6.377280503511428833e-02 1.092528179287910461e-01 -5.264313891530036926e-02 3.490946888923645020e-01 9.996317327022552490e-02 1.075525134801864624e-01 1.405216753482818604e-01 -8.429353684186935425e-02 1.565185748040676117e-02 -1.222486495971679688e-01 1.506974697113037109e-01 -1.300446689128875732e-01 -8.860158920288085938e-02 -1.723626703023910522e-01 -5.393244698643684387e-02 2.878816723823547363e-01
2.678908407688140869e-01 -9.702441096305847168e-02 -6.804265826940536499e-02 2.302380800247192383e-01 -2.525862455368041992e-01 4.518305882811546326e-02 1.486963927745819092e-01 9.667696058750152588e-02 -5.340598896145820618e-02 3.531774878501892090e-01 1.955584585666656494e-01 1.484342962503433228e-01 -4.044198244810104370e-02 -6.465089321136474609e-02 3.765283823013305664e-01 1.418896764516830444e-01 -2.930052205920219421e-02 2.394953370094299316e-01 -2.080146521329879761e-01 7.559684570878744125e-03 -1.386813521385192871e-01 7.848688960075378418e-02 9.360576048493385315e-03 7.350532710552215576e-02 -7.295090705156326294e-02 1.274926662445068359e-01 4.238075017929077148e-01 -7.443024963140487671e-02 1.788673698902130127e-01 1.587133556604385376e-01 -5.724552273750305176e-02 9.318005293607711792e-02
-7.195583730936050415e-02 -1.680267304182052612e-01 -6.632595509290695190e-02 2.009082138538360596e-01 2.549551613628864288e-02 -1.379718780517578125e-01 8.804474025964736938e-03 -2.197535932064056396e-01 1.322113126516342163e-01 2.586793899536132812e-01 1.745267659425735474e-01 1.575642675161361694e-01 -8.319520950317382812e-02 -1.590181738138198853e-01 2.821756005287170410e-01 -2.914255857467651367e-01 1.822150498628616333e-01 2.275718897581100464e-01 1.781802028417587280e-01 7.464827597141265869e-02 -1.423864513635635376e-01 2.993036806583404541e-01 -2.003266103565692902e-02 -2.985752820968627930e-01 2.421825528144836426e-01 -4.124245792627334595e-02 2.234781682491302490e-01 -2.275633662939071655e-01 8.262487500905990601e-02 -1.163546964526176453e-01 -9.424043446779251099e-02 6.546288728713989258e-02
1.653302460908889771e-01 -1.424831748008728027e-01 -1.379749365150928497e-02 2.541529238224029541e-01 -8.443185687065124512e-02 -1.501035690307617188e-01 -1.063046678900718689e-01 -4.076239839196205139e-02 3.012467324733734131e-01 1.977043300867080688e-01 6.787847727537155151e-02 7.903505861759185791e-02 -2.428153157234191895e-01 -6.459172815084457397e-02 2.652997076511383057e-01 -3.416804075241088867e-01 1.421468704938888550e-01 -7.938142120838165283e-02 1.551839262247085571e-01 2.149153500795364380e-01 1.013013795018196106e-01 -2.159224599599838257e-01 9.258862584829330444e-02 -1.789029687643051147e-01 1.584511101245880127e-01 -6.135042756795883179e-02 2.549931108951568604e-01 -5.755370110273361206e-02 1.625034362077713013e-01 -2.922316268086433411e-02 -3.190202414989471436e-01 1.831009089946746826e-01
3.028676211833953857e-01 -2.482770830392837524e-01 -9.410141408443450928e-02 1.576517075300216675e-01 2.818658351898193359e-01 1.011909246444702148e-01 -4.522101953625679016e-02 -1.764158457517623901e-01 -1.271665375679731369e-02 -1.550035774707794189e-01 1.939079761505126953e-01 3.297923803329467773e-01 -3.714490216225385666e-03 8.943372219800949097e-02 -8.236478269100189209e-02 -6.336095929145812988e-02 1.782747358083724976e-01 1.891812533140182495e-01 -8.405140787363052368e-02 -9.572454541921615601e-02 -2.795789837837219238e-01 1.141260713338851929e-01 -2.983545698225498199e-02 1.517502963542938232e-01 8.275874704122543335e-02 -3.562929108738899231e-02 3.616676032543182373e-01 1.731200069189071655e-01 -1.084231287240982056e-01 -1.111523061990737915e-01 -1.172820702195167542e-01 3.082832396030426025e-01
2.415861189365386963e-01 7.819075882434844971e-02 -2.109951227903366089e-01 1.783433407545089722e-01 -1.933517456054687500e-01 -1.673713177442550659e-01 8.581993728876113892e-02 -3.918559849262237549e-02 6.738722324371337891e-02 2.404974540695548058e-03 1.144029106944799423e-02 2.063947468996047974e-01 -2.475943565368652344e-01 2.788187861442565918e-01 7.904089987277984619e-02 1.023817956447601318e-01 2.739795446395874023e-01 7.065684348344802856e-02 1.089408993721008301e-01 2.101227641105651855e-01 -2.433183938264846802e-01 4.684118628501892090e-01 1.238800734281539917e-01 -6.790741533041000366e-02 2.051708102226257324e-01 1.509028673171997070e-01 2.199464440345764160e-01 -3.110098652541637421e-02 1.251625269651412964e-01 -5.212988238781690598e-03 -9.570153802633285522e-02 9.021888673305511475e-02
2.293717414140701294e-01 9.085460007190704346e-02 -1.571800559759140015e-01 8.485581725835800171e-02 -3.108437918126583099e-02 -1.587448120117187500e-01 1.934841834008693695e-02 1.928255409002304077e-01 3.473159074783325195e-01 -4.772559180855751038e-02 3.115303814411163330e-01 -4.308321326971054077e-02 -2.082972824573516846e-01 -6.806909292936325073e-02 1.596142947673797607e-01 -1.469304710626602173e-01 -1.133957058191299438e-01 5.268456339836120605e-01 1.493797078728675842e-02 6.575153768062591553e-02 3.213974181562662125e-03 1.716066747903823853e-01 5.505864694714546204e-02 8.752969652414321899e-02 1.933163106441497803e-01 -1.580831259489059448e-01 2.823621779680252075e-02 -4.310924559831619263e-02 8.880256116390228271e-02 -7.881102710962295532e-02 3.132979199290275574e-02 3.337465822696685791e-01
1.037697792053222656e-01 1.214735880494117737e-01 -4.910128712654113770e-01 2.465636581182479858e-01 6.746112555265426636e-02 -1.179335489869117737e-01 1.664862930774688721e-01 -9.536703675985336304e-02 1.114481389522552490e-01 -1.588220745325088501e-01 4.249958097934722900e-01 1.203685253858566284e-01 4.793979227542877197e-02 -6.281553208827972412e-02 -1.717424951493740082e-03 -1.422028690576553345e-01 1.775466352701187134e-01 1.902699172496795654e-01 6.227229908108711243e-02 -9.490416198968887329e-02 9.769614040851593018e-02 -1.243599355220794678e-01 1.201323121786117554e-01 1.160136759281158447e-01 -2.450965642929077148e-01 2.325404733419418335e-01 2.696276903152465820e-01 4.260372370481491089e-02 1.798717379570007324e-01 -1.123208738863468170e-02 -5.305965617299079895e-02 -2.500285953283309937e-02
7.315935194492340088e-02 -6.665518879890441895e-02 -4.821204021573066711e-02 9.524176269769668579e-02 2.731227874755859375e-01 -3.072092533111572266e-01 -2.012387514114379883e-01 -1.257847342640161514e-02 1.280394047498703003e-01 7.422193139791488647e-02 1.992168873548507690e-01 -2.699991762638092041e-01 -7.510522007942199707e-02 -1.002772524952888489e-01 1.499319821596145630e-01 -3.602744638919830322e-02 2.244445830583572388e-01 1.678345352411270142e-01 -2.646864652633666992e-01 2.532598674297332764e-01 2.010325789451599121e-01 1.242534816265106201e-01 3.043862879276275635e-01 3.297640085220336914e-01 -1.843978837132453918e-02 6.021513789892196655e-02 5.427199229598045349e-02 -8.646270632743835449e-02 7.847559452056884766e-02 -1.866497397422790527e-01 -6.621230393648147583e-02 2.558466494083404541e-01
-1.866801828145980835e-02 -3.705849871039390564e-03 -3.123188018798828125e-01 1.855943202972412109e-01 2.221395522356033325e-01 -3.779880329966545105e-02 2.105273157358169556e-01 -2.133456319570541382e-01 1.286092996597290039e-01 -2.912471070885658264e-02 4.188973903656005859e-01 1.398152559995651245e-01 -3.742815926671028137e-02 1.158163622021675110e-01 2.802443131804466248e-02 -7.963956892490386963e-02 -3.448507189750671387e-02 -1.393159627914428711e-01 5.691441521048545837e-02 -4.540290683507919312e-02 -6.956976652145385742e-02 -7.813883572816848755e-02 1.505993455648422241e-01 1.353432387113571167e-01 -1.279589682817459106e-01 1.545645296573638916e-01 3.534199297428131104e-01 -3.337221741676330566e-01 2.037046477198600769e-02 2.278101071715354919e-02 -2.661157250404357910e-01 2.579704821109771729e-01
1.992978006601333618e-01 1.226340383291244507e-01 -1.374395098537206650e-03 1.337694004178047180e-02 -1.697560250759124756e-01 1.056832075119018555e-01 -1.107096746563911438e-01 -1.950017362833023071e-01 1.744683980941772461e-01 1.224029436707496643e-01 2.019206583499908447e-01 7.797456532716751099e-02 -1.494809985160827637e-01 -6.253741681575775146e-03 -1.309533268213272095e-01 -2.832069993019104004e-01 3.104657530784606934e-01 1.678460091352462769e-01 -2.039031386375427246e-01 2.063184678554534912e-01 -3.426462411880493164e-02 1.742802858352661133e-01 -1.216997429728507996e-01 6.459971517324447632e-02 -1.227689310908317566e-01 -3.773440420627593994e-02 3.779138326644897461e-01 -2.951077818870544434e-01 -2.557432055473327637e-01 -1.207274422049522400e-01 -2.167902328073978424e-02 2.380962520837783813e-01
4.500730037689208984e-01 -5.388094112277030945e-02 -1.505440473556518555e-01 1.366754472255706787e-01 1.696952879428863525e-01 -1.148672122508287430e-02 6.114772334694862366e-02 1.909684017300605774e-02 1.457095146179199219e-01 -8.816537261009216309e-02 2.765710093080997467e-02 -1.488340348005294800e-01 -1.548639237880706787e-01 -4.694580659270286560e-02 2.112471610307693481e-01 -6.267545372247695923e-02 -2.051087319850921631e-01 2.559339106082916260e-01 8.761651813983917236e-02 4.487078636884689331e-03 -2.653770446777343750e-01 3.505679070949554443e-01 2.790274024009704590e-01 2.187815606594085693e-01 -9.993126988410949707e-02 -2.940388955175876617e-02 2.743085026741027832e-01 -9.050932526588439941e-02 -3.095440566539764404e-03 9.421791136264801025e-02 -1.819310933351516724e-01 1.513522863388061523e-01
1.115389168262481689e-01 6.723406910896301270e-02 -8.734823018312454224e-02 3.733444511890411377e-01 1.998713985085487366e-02 -7.157541066408157349e-02 -2.312630265951156616e-01 -2.647635936737060547e-01 -6.807698868215084076e-03 -8.266964927315711975e-03 2.070080935955047607e-01 -1.880467683076858521e-01 -1.717757666483521461e-03 -6.535062938928604126e-02 -1.358450204133987427e-02 -1.366209238767623901e-01 2.213957160711288452e-02 5.930694192647933960e-02 -3.295660763978958130e-02 2.653871178627014160e-01 -8.586893975734710693e-02 -1.292466744780540466e-02 8.184479922056198120e-02 -2.103408724069595337e-01 1.764890998601913452e-01 9.009710699319839478e-02 5.310887098312377930e-01 6.690799444913864136e-02 7.956560701131820679e-03 8.429298177361488342e-03 -3.600909113883972168e-01 1.259446293115615845e-01
3.095236718654632568e-01 1.994570344686508179e-01 6.004733964800834656e-02 2.757921218872070312e-01 -8.143770694732666016e-02 -3.876023367047309875e-02 8.943019807338714600e-02 2.948870882391929626e-02 2.171432375907897949e-01 1.309644877910614014e-01 1.183135658502578735e-01 -7.003715261816978455e-03 1.190624833106994629e-01 -3.147153854370117188e-01 3.498703539371490479e-01 2.684643492102622986e-02 1.662133783102035522e-01 1.260480433702468872e-01 -2.898175120353698730e-01 7.016052305698394775e-02 2.325959801673889160e-01 8.930772542953491211e-02 -1.483265012502670288e-01 5.008206237107515335e-03 -1.038372237235307693e-02 1.555934548377990723e-01 3.630393147468566895e-01 -2.370502650737762451e-01 5.615334957838058472e-03 -6.385910511016845703e-02 5.946967750787734985e-02 1.286601871252059937e-01
4.387430101633071899e-02 1.502386201173067093e-02 -1.766438186168670654e-01 8.732083439826965332e-02 -5.407723784446716309e-02 4.943487420678138733e-02 6.316678225994110107e-02 -1.929247081279754639e-01 7.118842005729675293e-02 6.714385747909545898e-02 -5.605427920818328857e-02 2.542681097984313965e-01 -9.257593750953674316e-02 -2.098070234060287476e-01 1.676587201654911041e-02 -1.085533648729324341e-01 -4.942107945680618286e-02 -2.017398923635482788e-01 1.911981254816055298e-01 1.854758858680725098e-01 -1.544022560119628906e-01 4.518515616655349731e-02 2.265114933252334595e-01 2.353658825159072876e-01 -7.943176664412021637e-03 2.905053198337554932e-01 5.693162083625793457e-01 -1.492321491241455078e-01 1.198141137138009071e-03 -1.345608532428741455e-01 -2.643875777721405029e-01 6.983114033937454224e-02
-2.319947816431522369e-03 4.004212468862533569e-02 8.370177447795867920e-02 2.032997161149978638e-01 1.428489983081817627e-01 2.935580536723136902e-02 -5.239147320389747620e-02 5.793443322181701660e-02 2.636368572711944580e-01 -1.779531091451644897e-01 5.908548459410667419e-02 1.228018477559089661e-01 -6.981030851602554321e-02 1.047658771276473999e-01 -1.132595073431730270e-02 -1.788399964570999146e-01 2.197434455156326294e-01 1.360901743173599243e-01 -1.472333213314414024e-03 -1.551154404878616333e-01 5.212286114692687988e-02 3.822773098945617676e-01 -3.909827675670385361e-03 1.635818183422088623e-01 3.963750973343849182e-02 1.006356850266456604e-01 4.351612329483032227e-01 -3.832025229930877686e-01 -1.303609609603881836e-01 1.457488685846328735e-01 -7.730063796043395996e-02 3.104239106178283691e-01
2.406476736068725586e-01 -2.591861784458160400e-01 -1.523258630186319351e-02 2.192332744598388672e-01 1.310595721006393433e-01 -3.491701185703277588e-02 3.635562490671873093e-03 -1.112082377076148987e-01 2.479785308241844177e-02 1.248290091753005981e-01 2.352718263864517212e-01 3.952603638172149658e-01 -1.489529907703399658e-01 1.608053594827651978e-01 1.026966124773025513e-01 1.019637584686279297e-01 4.036467075347900391e-01 6.819371879100799561e-02 -1.443245112895965576e-01 2.250301092863082886e-01 2.959438785910606384e-02 -4.751385748386383057e-02 -6.897952873259782791e-03 1.999642848968505859e-01 -1.030230745673179626e-01 1.016961410641670227e-01 2.655120193958282471e-01 -1.285537034273147583e-01 -2.807141244411468506e-01 -1.040268242359161377e-01 -1.384167373180389404e-01 -9.724257513880729675e-03
2.410751283168792725e-01 -1.432548910379409790e-01 -2.769437134265899658e-01 1.584272533655166626e-01 1.853751689195632935e-01 -7.889931090176105499e-03 2.562807798385620117e-01 -1.422175019979476929e-01 3.135552406311035156e-01 -2.963135540485382080e-01 2.117152959108352661e-01 1.725688278675079346e-01 -8.554688841104507446e-02 1.749809980392456055e-01 8.266725391149520874e-02 -3.782510012388229370e-02 1.272872686386108398e-01 -3.945172950625419617e-02 2.351243793964385986e-01 1.406984329223632812e-01 -2.130131423473358154e-02 3.231096267700195312e-02 1.527564078569412231e-01 1.599191874265670776e-01 2.353822141885757446e-01 4.647898674011230469e-02 1.492832303047180176e-01 2.764954268932342529e-01 -1.462932676076889038e-01 8.954922668635845184e-03 3.091449290513992310e-02 2.651913166046142578e-01
9.758305549621582031e-02 -9.427843987941741943e-02 9.837770834565162659e-03 7.615395635366439819e-02 7.387040555477142334e-02 -4.447373151779174805e-01 -8.191978931427001953e-02 -8.235959708690643311e-02 1.853428632020950317e-01 1.629590541124343872e-01 1.449248790740966797e-01 -2.648614645004272461e-01 -1.153443008661270142e-02 -1.126373335719108582e-01 2.889667153358459473e-01 -3.201560676097869873e-01 2.144400626420974731e-01 1.752471327781677246e-01 -1.566652059555053711e-01 1.140613630414009094e-01 -3.000655025243759155e-02 4.116727039217948914e-02 2.128850519657135010e-01 2.377234250307083130e-01 -2.559425495564937592e-02 2.466635853052139282e-01 -2.414757013320922852e-02 -8.440693467855453491e-02 2.594880759716033936e-01 9.736245870590209961e-02 -1.549750417470932007e-01 1.391129195690155029e-01
7.594271749258041382e-02 -4.148785471916198730e-01 -1.990699917078018188e-01 2.401729077100753784e-01 -2.591452002525329590e-02 -5.495133996009826660e-02 5.121642351150512695e-02 -1.900492310523986816e-01 2.451530247926712036e-01 1.524149775505065918e-01 4.415885731577873230e-02 2.182667404413223267e-01 1.389547437429428101e-01 -7.201494276523590088e-02 2.394386529922485352e-01 -2.488300800323486328e-01 2.616989314556121826e-01 8.550571650266647339e-02 -5.673275142908096313e-02 2.979955449700355530e-02 -5.999668315052986145e-02 1.427488625049591064e-01 9.785550832748413086e-02 -2.338732928037643433e-01 2.472876608371734619e-01 -8.944665640592575073e-02 2.881943881511688232e-01 -4.026374313980340958e-03 1.833337843418121338e-01 -9.208717942237854004e-02 -6.774392724037170410e-02 1.965779811143875122e-01
-8.763142861425876617e-03 -8.395514637231826782e-02 8.622935414314270020e-02 -2.877942100167274475e-02 -2.686905488371849060e-02 -2.545912191271781921e-02 1.205948442220687866e-01 -3.550747632980346680e-01 9.896469116210937500e-02 -3.310623466968536377e-01 2.446835488080978394e-01 -4.843547567725181580e-02 -1.644864678382873535e-01 -9.997739642858505249e-02 -1.382525414228439331e-01 -1.929006166756153107e-02 -1.037306264042854309e-01 2.695540487766265869e-01 4.598582908511161804e-02 2.030797302722930908e-01 9.594246000051498413e-02 2.007989585399627686e-01 1.838113665580749512e-01 9.889586269855499268e-02 -5.834361165761947632e-02 1.961323916912078857e-01 2.545511722564697266e-01 2.064394354820251465e-01 3.847067058086395264e-01 5.096172168850898743e-02 1.523242890834808350e-02 2.906692326068878174e-01
2.554161548614501953e-01 -9.937661141157150269e-02 -1.932255923748016357e-01 8.020661771297454834e-02 4.756649583578109741e-02 -3.243514597415924072e-01 -1.684426218271255493e-01 -1.719734445214271545e-02 1.455705054104328156e-02 8.528194576501846313e-02 8.381704241037368774e-02 -3.308058083057403564e-01 -1.047713533043861389e-01 -2.050298266112804413e-02 8.321484178304672241e-02 -1.047402396798133850e-01 2.409190982580184937e-01 2.206134498119354248e-01 -1.506652534008026123e-01 3.430536985397338867e-01 1.741013079881668091e-01 -2.535256557166576385e-03 2.941772639751434326e-01 1.885427534580230713e-01 -1.358143240213394165e-01 -1.639699190855026245e-02 1.185873448848724365e-01 -1.981080025434494019e-01 1.654323190450668335e-01 -1.181297376751899719e-02 -1.091677974909543991e-02 3.042892217636108398e-01
-3.992851823568344116e-02 4.872095957398414612e-02 -6.683550029993057251e-02 1.254789233207702637e-01 1.354390829801559448e-01 -1.318629384040832520e-01 2.104097157716751099e-01 -1.749031096696853638e-01 2.485603392124176025e-01 1.848404407501220703e-01 6.906287372112274170e-02 -7.643612474203109741e-02 -6.739021837711334229e-02 -2.524813413619995117e-01 3.439305126667022705e-01 -1.303364485502243042e-01 1.930279433727264404e-01 2.647489905357360840e-01 -9.664006531238555908e-02 2.460945248603820801e-01 1.736516803503036499e-01 -1.421781033277511597e-01 -2.338962405920028687e-01 8.448409289121627808e-02 2.012145668268203735e-01 -2.395419776439666748e-01 2.116136997938156128e-01 8.007750660181045532e-02 8.843502402305603027e-02 -2.096743881702423096e-01 -1.456495076417922974e-01 2.087442725896835327e-01
3.190037608146667480e-01 1.588423848152160645e-01 1.070407032966613770e-01 2.237092237919569016e-03 -1.402388364076614380e-01 -1.751966625452041626e-01 -8.370878547430038452e-02 -6.134148314595222473e-02 -9.150395542383193970e-02 6.614396721124649048e-02 2.342962175607681274e-01 2.375017851591110229e-01 -7.156883180141448975e-02 1.095569431781768799e-01 3.679760098457336426e-01 2.833340689539909363e-02 -1.359807103872299194e-01 2.393757253885269165e-01 2.067466080188751221e-01 4.574772715568542480e-02 -6.232036277651786804e-02 3.501439690589904785e-01 4.786505550146102905e-02 -2.546080388128757477e-02 -9.668822586536407471e-02 2.253877073526382446e-01 3.555707931518554688e-01 3.781801834702491760e-02 5.961679667234420776e-02 1.706198155879974365e-01 -2.248356640338897705e-01 4.184021800756454468e-02
1.752289682626724243e-01 -2.045272290706634521e-02 5.629732087254524231e-02 1.268449574708938599e-01 -1.626278273761272430e-02 -1.841931641101837158e-01 1.880172789096832275e-01 -3.002185225486755371e-01 2.003115415573120117e-01 -3.081761598587036133e-01 1.124598234891891479e-01 1.815865784883499146e-01 -7.768026739358901978e-02 -9.968138486146926880e-02 -2.060002833604812622e-01 -1.784227229654788971e-02 -1.319950073957443237e-01 1.761867105960845947e-01 -1.215009391307830811e-01 2.971214950084686279e-01 2.106757014989852905e-01 5.974742770195007324e-02 2.503424882888793945e-01 4.029143229126930237e-02 -1.085200607776641846e-01 3.722806647419929504e-02 2.812567651271820068e-01 1.490897685289382935e-01 2.416838258504867554e-01 -5.397953838109970093e-02 3.580683469772338867e-02 3.311215639114379883e-01
1.451758593320846558e-01 -3.649366199970245361e-01 -1.455312222242355347e-01 -4.319615662097930908e-02 1.590176252648234367e-03 6.607042998075485229e-02 9.217771887779235840e-02 -1.001631021499633789e-01 7.666006684303283691e-02 1.292239725589752197e-01 2.848292887210845947e-01 2.219539731740951538e-01 -8.832471072673797607e-02 3.225903809070587158e-01 -9.089741855859756470e-02 1.984530091285705566e-01 1.275261193513870239e-01 -1.300457417964935303e-01 -2.545006275177001953e-01 1.795093566179275513e-01 -1.279597729444503784e-01 3.464120924472808838e-01 -5.718775838613510132e-02 2.632069587707519531e-01 3.628254681825637817e-02 -2.570123784244060516e-02 2.696608901023864746e-01 8.538148552179336548e-02 7.155982404947280884e-02 -1.422719508409500122e-01 -1.192723512649536133e-01 1.632790267467498779e-01
1.385906636714935303e-01 9.267017245292663574e-02 -3.172604739665985107e-01 9.292579442262649536e-02 -8.161582052707672119e-03 -5.972002819180488586e-02 1.259329766035079956e-01 -1.230434104800224304e-01 1.554454769939184189e-02 1.091442704200744629e-01 2.858771383762359619e-01 1.326266974210739136e-01 -1.116018369793891907e-01 -5.979638919234275818e-02 5.179573968052864075e-02 -4.658680781722068787e-02 2.825912535190582275e-01 1.010576635599136353e-01 -1.047997549176216125e-01 -9.582622908055782318e-03 -2.520458698272705078e-01 1.489289700984954834e-01 -3.718630671501159668e-01 2.081674337387084961e-01 1.650169491767883301e-01 3.218188881874084473e-02 3.944897055625915527e-01 -7.608053833246231079e-02 2.765351831912994385e-01 6.695697549730539322e-03 -2.188653498888015747e-01 -1.156158074736595154e-01
-1.617226563394069672e-02 -1.782443523406982422e-01 -4.513465985655784607e-02 4.736614972352981567e-02 -2.904459834098815918e-01 6.374506745487451553e-03 2.041663527488708496e-01 -3.300072625279426575e-02 1.371037214994430542e-01 2.774585485458374023e-01 2.418506145477294922e-01 2.317627370357513428e-01 -1.866027154028415680e-02 -2.458372153341770172e-02 1.513018906116485596e-01 -1.650643944740295410e-01 -2.949856687337160110e-03 3.175190091133117676e-01 -1.562917232513427734e-01 1.697001159191131592e-01 -8.494736254215240479e-02 1.890549063682556152e-01 -9.643729031085968018e-02 4.957301076501607895e-03 -3.721464276313781738e-01 -1.221476569771766663e-01 2.419641166925430298e-01 1.487319320440292358e-01 3.159631043672561646e-02 2.257186919450759888e-02 -3.043099641799926758e-01 2.071452438831329346e-01
2.210636287927627563e-01 -1.738878637552261353e-01 -3.592883944511413574e-01 -1.117303371429443359e-01 3.292970657348632812e-01 1.905200779438018799e-01 5.699619650840759277e-03 1.960173249244689941e-01 1.666579395532608032e-01 -2.501049339771270752e-01 6.033486872911453247e-02 -1.675391346216201782e-01 -1.586028486490249634e-01 -2.208394557237625122e-02 4.461316764354705811e-02 -2.160643935203552246e-01 7.614570856094360352e-02 2.277484089136123657e-01 -1.154985278844833374e-01 8.728107064962387085e-02 1.028064172714948654e-02 1.526739448308944702e-01 1.514819860458374023e-01 6.534586846828460693e-02 1.221232712268829346e-01 1.689617633819580078e-01 2.865061163902282715e-01 -2.767855525016784668e-01 1.305658668279647827e-01 9.901418536901473999e-02 -1.869461685419082642e-01 8.101219683885574341e-02
-5.741175264120101929e-02 -2.400819063186645508e-01 -8.124222606420516968e-02 2.191475778818130493e-01 -7.774825394153594971e-02 -5.911067128181457520e-02 4.305807501077651978e-02 -2.971907854080200195e-01 2.714846432209014893e-01 2.340840101242065430e-01 -7.006236165761947632e-02 -1.125727295875549316e-01 -1.984615065157413483e-02 -1.087284013628959656e-01 1.798716485500335693e-01 -1.960169821977615356e-01 1.885157525539398193e-01 2.770443856716156006e-01 -1.086815819144248962e-01 1.580348936840891838e-03 -1.986421048641204834e-01 2.632630765438079834e-01 7.013727724552154541e-02 -2.259860634803771973e-01 9.068150818347930908e-02 -1.488209664821624756e-01 4.022800922393798828e-01 -1.328469514846801758e-01 1.391820143908262253e-02 -5.622003600001335144e-02 -1.639400869607925415e-01 1.634338647127151489e-01
2.233582921326160431e-02 2.988942526280879974e-02 -7.274721562862396240e-02 1.464765667915344238e-01 4.880769252777099609e-01 -2.062137275934219360e-01 -8.251274377107620239e-02 5.682172626256942749e-02 1.363379210233688354e-01 1.922707557678222656e-01 1.564904600381851196e-01 -1.483812034130096436e-01 -2.194585353136062622e-01 1.693240553140640259e-02 -3.067525289952754974e-02 -1.408634334802627563e-01 3.282670378684997559e-01 3.109230399131774902e-01 6.543895602226257324e-02 1.120093911886215210e-01 4.207808896899223328e-02 -3.971454687416553497e-03 8.533218502998352051e-02 2.931738793849945068e-01 -6.579031050205230713e-02 2.991744577884674072e-01 2.211670279502868652e-01 1.082046478986740112e-01 1.760213971138000488e-01 -7.661222666501998901e-02 -1.043007336556911469e-02 4.568571969866752625e-02
1.786512136459350586e-01 -1.186166852712631226e-01 -3.180529177188873291e-02 1.797361224889755249e-01 1.872176080942153931e-01 9.740145504474639893e-02 2.307071238756179810e-01 -1.755446195602416992e-01 3.287487626075744629e-01 -1.250493153929710388e-02 -4.207842797040939331e-02 1.633730679750442505e-01 -3.742403164505958557e-02 -7.715909928083419800e-02 4.073241055011749268e-01 -1.019355654716491699e-01 -7.133527542464435101e-04 3.875114619731903076e-01 9.779721498489379883e-02 1.182449162006378174e-01 -7.316788285970687866e-02 -1.549081355333328247e-01 -1.095193326473236084e-01 1.480045914649963379e-01 1.362381875514984131e-01 -2.779441326856613159e-02 1.497033387422561646e-01 -2.629917263984680176e-01 2.006689161062240601e-01 1.407876517623662949e-02 -1.536587327718734741e-01 2.445783317089080811e-01
3.331580460071563721e-01 -3.940927088260650635e-01 -1.559359729290008545e-01 -5.887855216860771179e-02 1.809685677289962769e-01 -3.876777365803718567e-02 -1.425772011280059814e-01 -1.675550639629364014e-01 2.406038343906402588e-01 -4.879038408398628235e-02 1.928829587996006012e-02 3.295134752988815308e-02 3.585782274603843689e-02 5.323160812258720398e-02 8.254649490118026733e-02 -1.133905947208404541e-01 -1.430084258317947388e-01 -6.164103373885154724e-02 -4.420445859432220459e-02 -1.713420450687408447e-02 -6.568853557109832764e-02 2.802294194698333740e-01 2.019181996583938599e-01 2.888785004615783691e-01 -4.259796068072319031e-02 -1.798599213361740112e-01 2.828116118907928467e-01 -1.865498274564743042e-01 3.289903700351715088e-01 -6.368166301399469376e-03 -2.095691561698913574e-01 5.507499724626541138e-02
2.202574014663696289e-01 1.346423476934432983e-01 -2.079040706157684326e-01 -4.200704023241996765e-02 -1.687950491905212402e-01 1.580519229173660278e-01 8.315094560384750366e-02 -2.736964523792266846e-01 3.111421465873718262e-01 1.141758188605308533e-01 2.421713471412658691e-01 9.926541149616241455e-02 -1.600783765316009521e-01 7.710597012192010880e-03 2.054446488618850708e-01 -2.573044598102569580e-02 1.485378742218017578e-01 2.538040839135646820e-02 -3.209195137023925781e-01 2.764982581138610840e-01 -1.359723061323165894e-01 -1.342524439096450806e-01 9.637406468391418457e-02 -9.017286449670791626e-02 1.909030824899673462e-01 -6.494105607271194458e-02 2.520003616809844971e-01 1.176675632596015930e-01 1.137840449810028076e-01 -2.188856005668640137e-01 -2.129386067390441895e-01 1.608782857656478882e-01
1.975806504487991333e-01 -2.811220288276672363e-02 4.593160748481750488e-02 9.359866380691528320e-02 -1.838081032037734985e-01 1.061261445283889771e-01 1.904430985450744629e-01 -2.980450689792633057e-01 -6.504442542791366577e-03 3.564359620213508606e-02 3.817082643508911133e-01 -7.699966430664062500e-02 6.450593937188386917e-03 1.756179034709930420e-01 6.002019345760345459e-02 -1.578280329704284668e-01 1.131740678101778030e-02 2.404206395149230957e-01 -1.740418672561645508e-01 2.591361701488494873e-01 8.436284214258193970e-02 -1.012833416461944580e-01 9.071020781993865967e-02 -1.949337422847747803e-01 -2.137210667133331299e-01 -3.778288885951042175e-02 2.991543710231781006e-01 3.183244913816452026e-02 2.347085922956466675e-01 -1.734682023525238037e-01 -6.889656931161880493e-02 3.468470871448516846e-01
1.990663409233093262e-01 1.863943487405776978e-01 -1.579236984252929688e-01 1.710916757583618164e-01 3.128733038902282715e-01 9.077428281307220459e-02 1.227036863565444946e-01 -2.658794261515140533e-02 1.748514771461486816e-01 -2.063317038118839264e-02 1.894947737455368042e-01 -7.668152451515197754e-02 -4.095040261745452881e-01 -1.035555079579353333e-01 3.713053092360496521e-02 -2.355472296476364136e-01 -6.434111297130584717e-02 -6.276618689298629761e-03 3.867535293102264404e-02 3.129902109503746033e-02 -5.295180529356002808e-02 2.687338590621948242e-01 -4.852352291345596313e-02 3.273410797119140625e-01 -2.376234829425811768e-01 2.194673717021942139e-01 3.047031164169311523e-01 -3.618138656020164490e-02 -1.462395768612623215e-03 -4.937921091914176941e-02 -2.056351155042648315e-01 8.225454390048980713e-02
2.681758701801300049e-01 -2.089713066816329956e-01 -9.371462464332580566e-02 3.790821433067321777e-01 -7.448182255029678345e-02 -8.422625064849853516e-02 2.289587855339050293e-01 -2.517361640930175781e-01 7.152944058179855347e-02 1.081871613860130310e-01 4.794948920607566833e-02 -1.508662849664688110e-01 -3.184533417224884033e-01 -1.176344901323318481e-01 1.430287063121795654e-01 -1.269273161888122559e-01 1.735602468252182007e-01 3.350304439663887024e-02 -3.850375860929489136e-02 1.500595211982727051e-01 2.253386527299880981e-01 3.632783293724060059e-01 9.658852964639663696e-02 1.206493005156517029e-02 3.161824047565460205e-01 -4.159907996654510498e-02 1.856726109981536865e-01 8.969335258007049561e-02 3.731970489025115967e-02 -1.021238788962364197e-01 5.318701639771461487e-02 5.875308066606521606e-02
1.859880685806274414e-01 -1.176255121827125549e-01 2.353277988731861115e-02 1.115301400423049927e-01 1.204743757843971252e-01 -4.820271208882331848e-02 1.513935774564743042e-01 -3.734882175922393799e-01 2.413398772478103638e-01 2.064162939786911011e-01 -1.629852876067161560e-02 3.223400413990020752e-01 -9.187517315149307251e-02 -1.077501103281974792e-01 -1.761158406734466553e-01 4.321022704243659973e-02 -4.892357066273689270e-02 4.634188413619995117e-01 2.669372558593750000e-01 -1.030372753739356995e-01 -9.300868958234786987e-02 2.415795773267745972e-01 -1.338771544396877289e-02 1.701403856277465820e-01 1.271548308432102203e-02 -6.174322217702865601e-02 2.192680090665817261e-01 2.719393558800220490e-02 6.518921256065368652e-02 7.990716397762298584e-02 -2.404409833252429962e-02 2.054427415132522583e-01
1.785234510898590088e-01 -1.651386618614196777e-01 4.394079744815826416e-02 1.193541660904884338e-01 -2.684113755822181702e-02 -1.073473040014505386e-02 -2.154496684670448303e-02 -1.298146098852157593e-01 8.346118777990341187e-02 1.150718629360198975e-01 4.262243509292602539e-01 3.064821064472198486e-01 -3.333826661109924316e-01 1.276922761462628841e-03 -4.096643067896366119e-03 1.586667150259017944e-01 3.543860316276550293e-01 1.272714138031005859e-01 -1.059120967984199524e-01 2.168673425912857056e-01 9.435701370239257812e-02 9.506329149007797241e-02 -2.937871962785720825e-02 2.216694653034210205e-01 -1.552665680646896362e-01 4.442780627869069576e-04 2.018251419067382812e-01 -1.456746459007263184e-01 -2.368829995393753052e-01 3.494691848754882812e-02 -2.509880065917968750e-01 4.263248760253190994e-03
4.274307936429977417e-02 4.336176067590713501e-02 -2.101293802261352539e-01 1.836944520473480225e-01 1.481572687625885010e-01 1.730178296566009521e-02 1.213867664337158203e-01 1.186543926596641541e-01 1.955447793006896973e-01 2.127870470285415649e-01 4.391504079103469849e-02 -3.343229889869689941e-01 -3.866260871291160583e-02 -7.902854681015014648e-02 -4.561217967420816422e-03 -1.028289794921875000e-01 1.267214119434356689e-01 -1.853443868458271027e-02 -2.416103333234786987e-02 3.379597961902618408e-01 7.845378667116165161e-02 1.878055334091186523e-01 -5.310703068971633911e-02 -1.310003846883773804e-01 1.292842179536819458e-01 -8.826202154159545898e-02 4.827869236469268799e-01 -7.008081674575805664e-02 -6.973788887262344360e-02 -1.799197793006896973e-01 -3.715236186981201172e-01 1.463094949722290039e-01
3.391474783420562744e-01 -3.444185946136713028e-03 -1.344071328639984131e-01 2.950663566589355469e-01 9.168598055839538574e-02 7.231617718935012817e-02 9.307350218296051025e-02 -1.624006927013397217e-01 1.574874222278594971e-01 2.226993292570114136e-01 -2.408198826014995575e-02 -7.458899170160293579e-02 -2.160568833351135254e-01 -9.514518827199935913e-02 4.471338167786598206e-02 -3.841277584433555603e-02 -2.341306060552597046e-01 3.346287012100219727e-01 -3.065381944179534912e-01 9.014313668012619019e-02 -1.027447134256362915e-01 -3.974759206175804138e-02 -1.222026906907558441e-02 1.531214416027069092e-01 2.325373589992523193e-01 1.910135895013809204e-01 3.551314473152160645e-01 -9.217850863933563232e-02 7.352700084447860718e-02 -6.136635690927505493e-02 2.253356277942657471e-01 4.094332829117774963e-02
3.803844749927520752e-01 -4.669016599655151367e-02 -2.360220253467559814e-01 -2.141537331044673920e-02 -1.526262760162353516e-01 1.226118020713329315e-02 1.386946737766265869e-01 2.683563623577356339e-03 -1.951715946197509766e-01 1.091661527752876282e-01 1.349064111709594727e-01 -3.555873036384582520e-02 6.002938374876976013e-02 7.646746188402175903e-02 1.064726337790489197e-01 -2.652799151837825775e-02 2.427730262279510498e-01 2.347733974456787109e-01 -9.299724549055099487e-02 1.034477055072784424e-01 -7.932062447071075439e-02 2.971564829349517822e-01 -4.492188617587089539e-02 1.623207479715347290e-01 -1.599251627922058105e-01 2.499762456864118576e-03 5.318351387977600098e-01 -2.360353618860244751e-02 9.111412614583969116e-02 2.947389483451843262e-01 -3.031933866441249847e-02 4.316245019435882568e-02
1.479030847549438477e-01 -1.790460944175720215e-01 -1.518636047840118408e-01 9.869910776615142822e-03 8.233916014432907104e-02 -1.714049428701400757e-01 8.510315418243408203e-02 -1.022082492709159851e-01 8.702034503221511841e-02 -1.681693494319915771e-01 3.866146877408027649e-02 9.916656464338302612e-02 -1.616503596305847168e-01 -2.751138806343078613e-01 -1.609161645174026489e-01 -4.435735046863555908e-01 1.665454953908920288e-01 1.159906163811683655e-01 -1.720405369997024536e-01 -1.166903525590896606e-01 -1.194149553775787354e-01 -1.007176116108894348e-01 4.585793614387512207e-02 8.615266531705856323e-02 -3.461580723524093628e-02 1.103018298745155334e-01 3.056682050228118896e-01 -3.070730268955230713e-01 3.164030313491821289e-01 3.891760855913162231e-02 -2.725435793399810791e-01 4.554653167724609375e-02
8.232975751161575317e-02 6.793278455734252930e-02 -1.462375074625015259e-01 3.795973956584930420e-02 1.387156546115875244e-01 -1.959144175052642822e-01 -9.666324406862258911e-02 -1.001517921686172485e-01 2.355813831090927124e-01 9.338796138763427734e-02 1.383270025253295898e-01 1.716398000717163086e-01 8.063176274299621582e-02 -8.961559832096099854e-02 1.891483217477798462e-01 1.545191556215286255e-01 -8.398862183094024658e-02 2.000637650489807129e-01 -2.930627577006816864e-02 -9.551889449357986450e-02 1.840704083442687988e-01 2.844026386737823486e-01 2.404734194278717041e-01 -1.961710900068283081e-01 -9.393160790205001831e-02 2.508918754756450653e-02 3.585505783557891846e-01 2.055380195379257202e-01 2.839173376560211182e-01 -2.679286003112792969e-01 -1.560377925634384155e-01 2.768440544605255127e-01
1.956437379121780396e-01 -1.818216890096664429e-01 -1.098586712032556534e-02 1.235029194504022598e-02 1.398968398571014404e-01 2.640185356140136719e-01 2.307645231485366821e-01 -9.337672591209411621e-02 5.184664130210876465e-01 2.168264798820018768e-02 -2.469830587506294250e-02 8.716711401939392090e-02 -2.489238679409027100e-01 5.032782629132270813e-02 2.240464091300964355e-01 -3.457853198051452637e-01 1.517249345779418945e-01 2.553247809410095215e-01 -2.036450197920203209e-03 4.791573435068130493e-02 1.046099960803985596e-01 3.855763748288154602e-02 -5.037692841142416000e-03 1.798048429191112518e-02 5.662851408123970032e-02 3.095521964132785797e-02 1.204701513051986694e-02 -5.265821143984794617e-02 6.961404532194137573e-02 5.266943946480751038e-02 -2.574155628681182861e-01 2.848526835441589355e-01
7.803054153919219971e-02 -3.286219537258148193e-01 -3.306585550308227539e-02 2.624470591545104980e-01 1.143696680665016174e-01 -1.434847116470336914e-01 2.456561177968978882e-01 1.772486837580800056e-03 -6.449892371892929077e-02 -4.214320704340934753e-02 -2.461246959865093231e-02 2.928298413753509521e-01 -5.395320802927017212e-02 -5.934264510869979858e-02 5.381342768669128418e-02 -3.555294498801231384e-02 3.365208953619003296e-02 2.232383936643600464e-01 9.143075346946716309e-02 2.256280034780502319e-01 -4.494629055261611938e-02 2.303215414285659790e-01 1.113307699561119080e-01 3.738835155963897705e-01 1.617264747619628906e-01 -1.494682580232620239e-01 2.423587590456008911e-01 2.418900653719902039e-02 -3.356182947754859924e-02 1.847940236330032349e-01 -3.671732544898986816e-01 1.537772715091705322e-01
1.216728240251541138e-01 -2.782839834690093994e-01 1.201939359307289124e-01 1.163804084062576294e-01 1.826134324073791504e-01 -6.269828230142593384e-02 1.883665174245834351e-01 -1.477929949760437012e-01 -1.401834636926651001e-01 7.152511179447174072e-02 1.421765685081481934e-01 2.708854675292968750e-01 6.462311837822198868e-03 7.127185165882110596e-02 9.364778548479080200e-02 -5.757587030529975891e-02 -1.760428845882415771e-01 1.742585599422454834e-01 9.067829698324203491e-02 1.437620818614959717e-01 -1.628857105970382690e-01 1.645212620496749878e-01 1.350365728139877319e-01 3.202363252639770508e-01 1.852841526269912720e-01 6.208627950400114059e-03 3.453427851200103760e-01 -1.666206270456314087e-01 -2.834134921431541443e-02 -8.783764392137527466e-02 -2.932318747043609619e-01 3.302483558654785156e-01
3.011625707149505615e-01 -5.926730483770370483e-02 -2.903922498226165771e-01 -1.052256301045417786e-01 -1.893507540225982666e-01 -1.121248677372932434e-01 2.127640694379806519e-01 -1.284172981977462769e-01 4.069363474845886230e-01 -1.388944685459136963e-01 -1.334611326456069946e-01 9.445174783468246460e-02 -6.710372865200042725e-02 -2.280742488801479340e-02 9.593002498149871826e-02 -9.538063406944274902e-02 2.115684449672698975e-01 2.192535251379013062e-01 1.681275665760040283e-01 1.042951568961143494e-01 -5.970368627458810806e-03 -8.196706324815750122e-02 1.373182535171508789e-01 1.305634975433349609e-01 1.633870303630828857e-01 -6.921571493148803711e-02 2.765825986862182617e-01 2.400053888559341431e-01 -5.615349113941192627e-02 8.442096412181854248e-02 1.658936440944671631e-01 2.953567504882812500e-01
2.997593879699707031e-01 -7.242609560489654541e-02 -1.122583635151386261e-02 1.487503796815872192e-01 1.840899139642715454e-02 2.124721258878707886e-01 1.554591655731201172e-01 -1.452283561229705811e-01 8.277772367000579834e-02 1.265696585178375244e-01 6.199715286493301392e-02 -9.063777327537536621e-02 6.976325809955596924e-02 1.295619308948516846e-01 5.285288766026496887e-02 -1.173906698822975159e-01 3.143398836255073547e-02 1.568333059549331665e-01 -2.970117628574371338e-01 2.986295521259307861e-01 -1.713878512382507324e-01 4.947688430547714233e-02 7.529886066913604736e-02 1.709048300981521606e-01 -2.819154560565948486e-01 -8.578491955995559692e-02 2.798717021942138672e-01 1.243956610560417175e-01 2.896127402782440186e-01 -1.513846814632415771e-01 -3.078021705150604248e-01 2.586362659931182861e-01
5.171844735741615295e-02 -2.185364440083503723e-02 -2.271327525377273560e-01 1.117973253130912781e-01 1.079458147287368774e-01 -3.499256372451782227e-01 -4.717606678605079651e-02 1.915761083364486694e-02 3.993696272373199463e-01 5.445411056280136108e-02 9.714260697364807129e-02 7.292842119932174683e-02 -8.838029950857162476e-02 -1.109339743852615356e-01 1.223167404532432556e-01 -2.930739820003509521e-01 3.092588856816291809e-02 1.328746080398559570e-01 1.293868720531463623e-01 2.632771432399749756e-01 5.163289979100227356e-02 1.145232990384101868e-01 2.641085386276245117e-01 7.805310189723968506e-02 -2.751210145652294159e-02 3.688072860240936279e-01 -3.887447342276573181e-02 1.954980045557022095e-01 1.072603017091751099e-01 -2.976544201374053955e-01 1.204561069607734680e-01 1.022985279560089111e-01
2.540190219879150391e-01 -9.856925345957279205e-03 2.797048538923263550e-02 -1.269006133079528809e-01 2.329761348664760590e-02 2.691422216594219208e-02 1.598950326442718506e-01 -5.854568257927894592e-02 2.184918075799942017e-01 3.478904068470001221e-02 1.909795552492141724e-01 6.053680554032325745e-02 -2.132703363895416260e-01 1.703679859638214111e-01 -2.421366050839424133e-02 -3.070856034755706787e-01 2.913875579833984375e-01 2.174482047557830811e-01 -1.265594810247421265e-01 3.441003262996673584e-01 1.492716073989868164e-01 2.992109358310699463e-01 -7.911904156208038330e-02 2.123396992683410645e-01 -9.000384807586669922e-02 -7.479677349328994751e-02 1.989121139049530029e-01 2.617079205811023712e-02 -2.140278965234756470e-01 -1.769882589578628540e-01 1.593124419450759888e-01 2.086057960987091064e-01
6.409734487533569336e-02 1.034836769104003906e-01 -4.137524366378784180e-01 3.886861726641654968e-02 -5.264207348227500916e-02 1.079928353428840637e-01 -3.120696917176246643e-02 -1.859226971864700317e-01 1.860745996236801147e-01 1.768127530813217163e-01 8.010623045265674591e-03 -6.791474670171737671e-02 7.269992027431726456e-03 -1.567747145891189575e-01 4.847310185432434082e-01 -1.670603603124618530e-01 -8.190368302166461945e-03 2.785235345363616943e-01 -1.198296323418617249e-01 2.491769343614578247e-01 3.997788578271865845e-02 2.470911592245101929e-01 -7.606090605258941650e-02 -4.330020770430564880e-02 1.521922368556261063e-02 -6.953895837068557739e-02 1.898924857378005981e-01 -1.384457498788833618e-01 2.283057430759072304e-03 -1.512362807989120483e-01 8.122641593217849731e-02 3.004438281059265137e-01
2.675697505474090576e-01 -2.696010284125804901e-02 5.161358788609504700e-02 2.267066985368728638e-01 1.308928281068801880e-01 1.204531267285346985e-01 -8.833847939968109131e-02 -3.750973343849182129e-01 4.102631509304046631e-01 1.544414758682250977e-01 5.337536334991455078e-02 3.204107657074928284e-02 -2.238616794347763062e-01 1.091644987463951111e-01 3.646839261054992676e-01 -2.766114771366119385e-01 -6.006259843707084656e-02 9.246219997294247150e-04 1.261289929971098900e-03 1.554904580116271973e-01 4.344916343688964844e-02 -7.794806361198425293e-02 1.026111915707588196e-01 4.206223040819168091e-02 1.161652896553277969e-02 2.364844828844070435e-01 1.729968339204788208e-01 -3.482250496745109558e-02 1.898601800203323364e-01 -4.483128711581230164e-02 -2.237383127212524414e-01 5.027800425887107849e-02
-1.058375611901283264e-01 -2.992228269577026367e-01 -1.115019023418426514e-01 1.436857432126998901e-01 1.107772216200828552e-01 -3.561000823974609375e-01 5.259743332862854004e-02 -9.365882724523544312e-02 1.059420555830001831e-01 1.630090326070785522e-01 -4.532577097415924072e-02 1.142056807875633240e-01 -7.169224321842193604e-02 7.345476653426885605e-03 -1.661068797111511230e-01 7.397386431694030762e-02 -4.704048857092857361e-02 2.066484391689300537e-01 -1.117017865180969238e-01 -6.509547121822834015e-03 4.141326062381267548e-03 2.205817997455596924e-01 1.920804753899574280e-02 5.843236297369003296e-02 -2.506310045719146729e-01 -1.953939348459243774e-01 3.938984572887420654e-01 -8.485101908445358276e-02 4.376254677772521973e-01 -1.658721119165420532e-01 1.681168675422668457e-01 6.230704113841056824e-02
2.375858277082443237e-01 -2.280312925577163696e-01 -9.344480186700820923e-02 3.216734156012535095e-02 -2.965377457439899445e-02 6.534732878208160400e-02 -8.401064574718475342e-02 -3.280162513256072998e-01 3.142355754971504211e-02 3.141468167304992676e-01 1.375709939748048782e-02 1.935646384954452515e-01 -1.466612368822097778e-01 -2.831713855266571045e-01 1.227788925170898438e-01 3.053896315395832062e-02 -1.618210971355438232e-01 1.386437714099884033e-01 -1.326708495616912842e-01 2.812894247472286224e-02 -1.026972010731697083e-01 1.733561456203460693e-01 6.815686076879501343e-02 1.741592288017272949e-01 6.299639493227005005e-02 -7.035988569259643555e-02 3.887747824192047119e-01 2.863188683986663818e-01 1.584168374538421631e-01 -2.704166620969772339e-02 -1.639614105224609375e-01 2.698522806167602539e-01
6.190384551882743835e-02 2.062765210866928101e-01 -5.732919275760650635e-02 9.757527709007263184e-02 8.114451169967651367e-02 -3.081305325031280518e-01 -7.090623676776885986e-02 -9.483660757541656494e-02 1.636031828820705414e-02 -2.128841876983642578e-01 1.001671105623245239e-01 -5.394857376813888550e-02 4.790135845541954041e-02 1.683555892668664455e-04 1.710567772388458252e-01 -6.503645330667495728e-02 6.038429960608482361e-02 1.328134834766387939e-01 -5.785565078258514404e-02 1.099404096603393555e-01 -5.264292284846305847e-02 3.260343372821807861e-01 -1.725849136710166931e-02 1.151007935404777527e-01 -9.856365621089935303e-02 -5.282768234610557556e-02 3.361895084381103516e-01 -2.743712365627288818e-01 1.420045644044876099e-01 1.881511956453323364e-01 -1.276430636644363403e-01 5.467546582221984863e-01
2.942228913307189941e-01 -5.263380333781242371e-02 -1.679137200117111206e-01 6.829987466335296631e-02 5.507557094097137451e-02 -3.166687786579132080e-01 -8.215884119272232056e-02 -5.475660786032676697e-02 4.090630412101745605e-01 3.591128066182136536e-02 6.246626004576683044e-02 -9.636640548706054688e-02 -2.026828378438949585e-01 1.237429305911064148e-01 1.931763291358947754e-01 -3.322943672537803650e-02 5.072847753763198853e-02 1.341096311807632446e-01 1.132954731583595276e-01 4.378120005130767822e-01 2.398666292428970337e-01 -1.857506781816482544e-01 7.727041095495223999e-02 1.559829432517290115e-02 -9.701557457447052002e-02 1.788479238748550415e-01 1.773946434259414673e-01 -1.301586925983428955e-01 -6.407293677330017090e-02 3.909045457839965820e-02 -1.442635953426361084e-01 2.203085273504257202e-01
3.194111883640289307e-01 -6.324599962681531906e-03 -2.428755164146423340e-01 9.170877188444137573e-02 -5.737736821174621582e-02 1.332267671823501587e-01 3.453557193279266357e-02 7.317955791950225830e-02 -6.655672192573547363e-02 1.033606939017772675e-02 1.231260746717453003e-01 -8.922020345926284790e-02 -3.306859135627746582e-01 2.124692872166633606e-02 1.026393845677375793e-01 -1.662096381187438965e-01 1.012437511235475540e-02 4.002271592617034912e-01 -2.293469905853271484e-01 -2.668212912976741791e-02 2.027531117200851440e-01 1.482798308134078979e-01 1.057369634509086609e-02 -2.904389239847660065e-02 1.266792267560958862e-01 7.121400535106658936e-02 4.062618017196655273e-01 -3.327611088752746582e-01 2.369496971368789673e-02 -4.785300046205520630e-02 -1.911777555942535400e-01 -1.156754046678543091e-01
1.626727581024169922e-01 -3.695437684655189514e-02 -1.431085020303726196e-01 2.752673812210559845e-02 9.652189910411834717e-02 -3.247833847999572754e-01 -2.057570815086364746e-01 -1.286324858665466309e-01 1.280843913555145264e-01 1.880030483007431030e-01 3.716256842017173767e-02 -3.374930322170257568e-01 -1.769333183765411377e-01 -1.910059303045272827e-01 -3.692993661388754845e-03 -9.313032776117324829e-02 2.627238631248474121e-01 2.489771544933319092e-01 -1.610061228275299072e-01 2.669984102249145508e-01 1.688334196805953979e-01 5.860358476638793945e-02 1.306081563234329224e-01 1.803219318389892578e-01 -1.434368044137954712e-01 1.700467020273208618e-01 1.859013289213180542e-01 -1.449902057647705078e-01 1.583255231380462646e-01 3.708658739924430847e-02 1.789387315511703491e-03 3.041170239448547363e-01
1.247748062014579773e-01 -1.076845601201057434e-01 1.778240688145160675e-02 1.477628499269485474e-01 -2.798752672970294952e-02 -7.886650413274765015e-02 1.380150299519300461e-02 -5.845303460955619812e-02 6.243686005473136902e-02 -6.114175915718078613e-02 5.417774915695190430e-01 3.982738554477691650e-01 -2.460563778877258301e-01 3.856575861573219299e-02 1.380129605531692505e-01 -3.897951170802116394e-02 3.673629164695739746e-01 -2.665480785071849823e-02 -8.109447360038757324e-02 2.268180549144744873e-01 -1.519125550985336304e-01 9.636782854795455933e-02 1.263659633696079254e-02 2.164847850799560547e-01 -9.412846714258193970e-02 1.130819544196128845e-01 1.104307919740676880e-01 -8.391293138265609741e-02 -1.978510171175003052e-01 -9.180782735347747803e-02 -1.754337549209594727e-01 7.336278259754180908e-02
1.220927806571125984e-04 -3.264719545841217041e-01 -3.233000040054321289e-01 2.056080102920532227e-01 1.609405130147933960e-01 -9.424963593482971191e-02 -6.040262803435325623e-02 -3.658504188060760498e-01 -4.791395366191864014e-02 -5.176816880702972412e-02 2.959697693586349487e-02 3.007322251796722412e-01 -1.788466237485408783e-02 -1.656862199306488037e-01 3.420633077621459961e-01 5.311782658100128174e-02 -6.105116754770278931e-02 1.715480536222457886e-01 -1.210344284772872925e-01 9.519928693771362305e-02 2.247043699026107788e-02 1.675312370061874390e-01 -2.283172160387039185e-01 1.511454135179519653e-01 1.326787918806076050e-01 -1.676577702164649963e-02 1.370423585176467896e-01 2.259606570005416870e-01 1.343039572238922119e-01 -8.038096129894256592e-02 -1.232560873031616211e-01 2.064429670572280884e-01
2.429280281066894531e-01 -4.059047251939773560e-02 -1.115980222821235657e-01 -4.478520900011062622e-02 2.658074796199798584e-01 -3.223149776458740234e-01 -2.120545208454132080e-01 2.731636865064501762e-03 1.548551321029663086e-01 2.558755874633789062e-01 5.084231123328208923e-02 3.101451322436332703e-02 -1.249325424432754517e-01 -1.717680543661117554e-01 2.090432643890380859e-01 -1.266976296901702881e-01 2.718577384948730469e-01 2.178633958101272583e-01 -4.466154053807258606e-02 4.019369557499885559e-02 -1.080750003457069397e-01 3.231462836265563965e-02 2.956298887729644775e-01 3.124086260795593262e-01 -1.021755933761596680e-01 2.796186208724975586e-01 2.154458127915859222e-02 9.404162317514419556e-02 1.179197952151298523e-01 -1.142481863498687744e-01 1.926214434206485748e-02 2.439985722303390503e-01
-1.257522404193878174e-02 -2.276448160409927368e-01 -1.323864416917786002e-04 2.363998293876647949e-01 1.891211867332458496e-01 4.315484687685966492e-02 -1.688278838992118835e-02 -1.434914320707321167e-01 2.308630384504795074e-02 1.197064518928527832e-01 7.620476186275482178e-02 1.418473720550537109e-01 -3.647730052471160889e-01 -4.524303227663040161e-02 -1.342865228652954102e-01 -1.711760759353637695e-01 7.138382643461227417e-02 1.822089552879333496e-01 -1.773611754179000854e-01 1.363276988267898560e-01 -4.240771383047103882e-02 1.113219335675239563e-01 2.729042619466781616e-02 -1.969635784626007080e-01 -4.518179222941398621e-02 2.731024920940399170e-01 5.531108975410461426e-01 1.599837541580200195e-01 3.139787912368774414e-02 2.241345793008804321e-01 -8.603566139936447144e-02 3.942888230085372925e-02
1.764121837913990021e-02 -9.068605303764343262e-02 -3.541506230831146240e-01 2.485975623130798340e-02 4.192939400672912598e-02 3.361625224351882935e-02 4.501413926482200623e-02 -1.349841356277465820e-01 2.593372464179992676e-01 5.800129100680351257e-02 -1.147141307592391968e-01 1.526203304529190063e-01 -1.566234230995178223e-01 -9.420717507600784302e-02 1.593842953443527222e-01 -1.688827127218246460e-01 3.114448674023151398e-02 -2.651895582675933838e-02 7.601222395896911621e-02 2.384701371192932129e-01 -1.645339131355285645e-01 -6.316427607089281082e-03 3.266169689595699310e-03 2.415784001350402832e-01 -3.015300631523132324e-01 1.097906827926635742e-01 4.494810700416564941e-01 -3.231064379215240479e-01 8.328744210302829742e-03 6.642410904169082642e-02 -2.800597250461578369e-01 -7.592577487230300903e-02
2.500102818012237549e-01 3.631903603672981262e-02 -3.586488962173461914e-01 1.955129355192184448e-01 1.370574384927749634e-01 -1.379445940256118774e-01 -6.420755386352539062e-02 -8.813195675611495972e-02 -3.236815333366394043e-02 1.914412677288055420e-01 6.101479008793830872e-02 2.420084029436111450e-01 -3.146266639232635498e-01 -2.164794653654098511e-01 1.370098292827606201e-01 -3.272652626037597656e-01 1.517518162727355957e-01 3.338636457920074463e-02 1.002821177244186401e-01 -1.804390251636505127e-01 3.938045352697372437e-03 6.070457026362419128e-02 -9.199820458889007568e-02 1.525975763797760010e-01 -1.795541644096374512e-01 -2.775054425001144409e-02 3.709327578544616699e-01 -2.385213077068328857e-01 -1.575747132301330566e-02 -3.688633814454078674e-02 -1.094243675470352173e-01 -6.795656681060791016e-02
1.788960248231887817e-01 -1.135544627904891968e-01 1.370827704668045044e-01 -6.781226396560668945e-02 1.106059998273849487e-01 1.991397887468338013e-01 2.098321467638015747e-01 1.036401912569999695e-01 -7.116390764713287354e-02 -1.851917058229446411e-01 1.257011294364929199e-01 9.230584651231765747e-02 -6.151182949542999268e-02 -7.567082997411489487e-03 1.689852178096771240e-01 -2.253860980272293091e-02 2.162122279405593872e-01 3.585871458053588867e-01 1.484083533287048340e-01 2.641641199588775635e-01 4.702346771955490112e-02 2.796124815940856934e-01 -2.383291907608509064e-02 1.692387759685516357e-01 -1.388985943049192429e-02 7.832428067922592163e-02 2.810851633548736572e-01 4.938785359263420105e-02 6.865886598825454712e-02 -1.436969488859176636e-01 -1.984889209270477295e-01 4.462994635105133057e-01
-7.020294666290283203e-02 4.365579783916473389e-02 -2.244306057691574097e-01 4.891346767544746399e-02 -1.759668588638305664e-01 -7.801528275012969971e-02 -6.671296805143356323e-02 2.538214027881622314e-01 1.988711580634117126e-02 -6.770406663417816162e-02 -2.403902122750878334e-03 2.545812427997589111e-01 -5.912062898278236389e-02 -2.002609074115753174e-01 1.216680631041526794e-01 -3.214899301528930664e-01 9.424626827239990234e-02 2.082201093435287476e-01 -3.152731433510780334e-02 -5.864995345473289490e-02 -9.696449339389801025e-02 5.635810643434524536e-02 1.408726572990417480e-01 2.861380875110626221e-01 -8.679864555597305298e-02 2.165413498878479004e-01 2.464225590229034424e-01 -2.027950286865234375e-01 4.307230114936828613e-01 8.532658964395523071e-02 -2.369644939899444580e-01 1.634709089994430542e-01
-3.497845958918333054e-03 -5.227063596248626709e-02 -2.787129282951354980e-01 8.723106235265731812e-02 2.627505660057067871e-01 5.615101754665374756e-02 2.765656821429729462e-02 -1.809231787919998169e-01 2.142527550458908081e-01 1.223056390881538391e-02 -1.305708140134811401e-01 3.406888544559478760e-01 2.384450472891330719e-02 -1.899240165948867798e-01 -1.440683305263519287e-01 -3.049019537866115570e-02 1.934468895196914673e-01 6.871118396520614624e-02 1.048769056797027588e-01 -6.478387117385864258e-02 2.190180420875549316e-01 5.688669905066490173e-02 1.369609981775283813e-01 9.013599157333374023e-02 -2.012823224067687988e-01 1.409368366003036499e-01 3.808108568191528320e-01 -7.950826734304428101e-02 1.191428583115339279e-02 -1.909273266792297363e-01 -2.479922622442245483e-01 3.514849543571472168e-01
1.400969773530960083e-01 1.442443281412124634e-01 3.856095485389232635e-03 -2.547840587794780731e-02 3.150157034397125244e-01 -4.285721778869628906e-01 -2.224006950855255127e-01 -1.809685081243515015e-01 2.190513908863067627e-01 3.319147825241088867e-01 1.676210016012191772e-01 -2.633700519800186157e-02 -1.331969648599624634e-01 8.220682851970195770e-03 8.367233723402023315e-02 2.304044924676418304e-02 3.497839570045471191e-01 2.532401978969573975e-01 -1.957985311746597290e-01 -4.853284358978271484e-02 7.618992775678634644e-02 -6.069199368357658386e-02 1.570785231888294220e-02 1.879755556583404541e-01 3.576045855879783630e-02 8.801205456256866455e-02 1.878272891044616699e-01 -6.730207055807113647e-02 1.971336156129837036e-01 -3.285518288612365723e-02 8.222120255231857300e-02 1.171428635716438293e-01
2.452638894319534302e-01 -7.255880534648895264e-02 1.384573150426149368e-02 -1.629026830196380615e-01 1.188355833292007446e-01 5.934532359242439270e-02 1.571599394083023071e-01 -2.050006687641143799e-01 1.134668961167335510e-01 -1.600578874349594116e-01 4.262982308864593506e-01 3.609532415866851807e-01 -2.628348469734191895e-01 9.220951050519943237e-02 9.477891027927398682e-02 -7.643218338489532471e-02 2.775245606899261475e-01 7.030807435512542725e-02 -2.040593773126602173e-01 2.651812136173248291e-01 2.901988290250301361e-02 1.605492830276489258e-01 -1.870894283056259155e-01 7.596094906330108643e-02 -1.368171572685241699e-01 1.392450630664825439e-01 9.169974178075790405e-02 -6.293752789497375488e-02 -1.274782121181488037e-01 1.818023435771465302e-02 -2.034988254308700562e-01 1.038128510117530823e-01
2.076888233423233032e-01 -3.492577373981475830e-01 -7.498708367347717285e-02 -3.590388223528862000e-02 7.302525639533996582e-02 -8.725329488515853882e-02 -1.400154680013656616e-01 -2.989006638526916504e-01 -2.358386069536209106e-01 9.037303924560546875e-02 9.406238794326782227e-02 2.050906568765640259e-01 1.946099996566772461e-01 -1.111849546432495117e-01 1.880021393299102783e-01 1.645751670002937317e-02 3.336853981018066406e-01 2.444801926612854004e-01 4.823713749647140503e-02 -6.292743980884552002e-02 1.636095941066741943e-01 1.226035729050636292e-01 -1.325346995145082474e-02 1.863325685262680054e-01 -9.871792793273925781e-02 1.116178035736083984e-01 2.394245415925979614e-01 4.792099446058273315e-02 -1.056964546442031860e-01 -1.165043041110038757e-01 -1.733301132917404175e-01 3.388535082340240479e-01
1.504864636808633804e-02 -3.147370219230651855e-01 -5.848112329840660095e-02 6.273840367794036865e-02 -3.915690630674362183e-02 9.706801921129226685e-02 -1.162229478359222412e-01 -4.093829691410064697e-01 1.079138293862342834e-01 1.876076459884643555e-01 -1.260417792946100235e-02 -1.114315465092658997e-01 3.222373127937316895e-02 -5.086459219455718994e-02 1.587571501731872559e-01 -3.187085390090942383e-01 1.259847730398178101e-01 1.004188135266304016e-02 9.902955591678619385e-02 -7.795623689889907837e-02 -6.859397143125534058e-02 2.935259044170379639e-01 1.496848762035369873e-01 -1.562516689300537109e-01 -1.235900819301605225e-02 -3.666725382208824158e-02 4.476664364337921143e-01 -1.316988915205001831e-01 7.886727899312973022e-02 -1.719074249267578125e-01 -1.358971744775772095e-01 2.616313695907592773e-01
2.148459255695343018e-01 -1.420805156230926514e-01 7.839163765311241150e-03 2.157078087329864502e-01 -1.138885840773582458e-01 -1.111832484602928162e-01 -9.113909304141998291e-02 -1.447876393795013428e-01 2.850937843322753906e-01 1.524726152420043945e-01 1.442852765321731567e-01 -4.540935531258583069e-02 -1.640777438879013062e-01 -2.035118937492370605e-01 1.481848806142807007e-01 9.801618754863739014e-02 -4.070461913943290710e-02 2.429663538932800293e-01 5.119081214070320129e-02 -9.891301393508911133e-02 2.944234013557434082e-01 4.791682660579681396e-01 2.778767049312591553e-01 -1.941285282373428345e-02 4.750249907374382019e-02 1.161138042807579041e-01 1.580800563097000122e-01 8.952982723712921143e-02 2.026373744010925293e-01 -1.141694262623786926e-01 -7.781502604484558105e-02 1.711166203022003174e-01
4.110422730445861816e-02 1.545540690422058105e-01 -4.202805832028388977e-02 1.807396858930587769e-01 1.616614907979965210e-01 -5.189393181353807449e-03 -9.713549166917800903e-02 -1.201429590582847595e-02 1.649992465972900391e-01 -2.340415865182876587e-01 8.015410602092742920e-02 6.875802576541900635e-02 3.411315008997917175e-02 1.764317005872726440e-01 -2.101592160761356354e-02 -2.083633691072463989e-01 1.766671687364578247e-01 2.658878564834594727e-01 6.166814826428890228e-03 1.849903166294097900e-01 -2.377652227878570557e-01 2.750094830989837646e-01 1.254888027906417847e-01 6.433352082967758179e-02 1.143451333045959473e-01 1.145692020654678345e-01 4.304775595664978027e-01 1.699513792991638184e-01 6.300974637269973755e-02 1.251730620861053467e-01 -3.923783004283905029e-01 1.809356063604354858e-01
1.017893105745315552e-02 -1.115618944168090820e-01 -1.803496479988098145e-01 2.953149974346160889e-01 9.347817301750183105e-02 -3.041105866432189941e-01 2.982331626117229462e-02 -1.564836949110031128e-01 4.160814285278320312e-01 2.920106053352355957e-02 -7.118099927902221680e-02 3.416284918785095215e-01 6.592353433370590210e-02 -1.239810362458229065e-01 1.880607604980468750e-01 -3.034316599369049072e-01 3.420166671276092529e-01 -4.217596352100372314e-02 1.350431889295578003e-01 1.510141193866729736e-01 -1.143749430775642395e-01 -3.159291297197341919e-02 1.958439946174621582e-01 1.024668216705322266e-01 4.261111468076705933e-02 -1.813303120434284210e-02 4.429284855723381042e-02 -1.697772741317749023e-01 1.147291138768196106e-01 3.489010408520698547e-02 9.722660481929779053e-02 1.367968916893005371e-01
5.326470360159873962e-02 -8.913882821798324585e-02 -2.316019386053085327e-01 1.720044314861297607e-01 -7.771061360836029053e-02 -2.489531189203262329e-01 1.434306949377059937e-01 -3.884603381156921387e-01 4.179444909095764160e-02 -9.246710687875747681e-02 3.249742835760116577e-02 7.938976585865020752e-02 -2.463158071041107178e-01 -2.305112630128860474e-01 3.059012591838836670e-01 1.079295426607131958e-01 -1.671995073556900024e-01 2.866885066032409668e-01 -3.157813847064971924e-02 8.108823001384735107e-02 2.048589289188385010e-01 2.743473947048187256e-01 1.220785975456237793e-01 -9.723881259560585022e-03 -4.551471024751663208e-02 -1.036819157889112830e-04 1.622088402509689331e-01 2.072647362947463989e-01 2.167510390281677246e-01 2.934459783136844635e-02 -2.299196273088455200e-01 8.841690421104431152e-02
2.558399438858032227e-01 1.772524230182170868e-02 -1.844497770071029663e-02 -7.281757146120071411e-02 2.720529735088348389e-01 -1.583443135023117065e-01 6.837368011474609375e-02 -4.218444526195526123e-01 2.527363896369934082e-01 -7.420945912599563599e-02 1.351514905691146851e-01 9.001982957124710083e-02 7.808884978294372559e-02 -1.164414212107658386e-01 1.688116230070590973e-02 -1.296046227216720581e-01 9.797522425651550293e-02 2.157891094684600830e-01 1.335114091634750366e-01 2.933529019355773926e-01 -4.865339770913124084e-02 1.767276525497436523e-01 -3.151586651802062988e-02 -1.923483908176422119e-01 -6.517021358013153076e-02 1.734353303909301758e-01 3.339522778987884521e-01 1.862726360559463501e-01 1.523447185754776001e-01 -2.441490590572357178e-01 1.384864449501037598e-01 -1.426994893699884415e-02
2.252744585275650024e-01 -1.451499462127685547e-01 -8.992358110845088959e-03 1.783088594675064087e-01 -6.393545120954513550e-02 -5.835256073623895645e-03 2.245352417230606079e-01 -1.498393267393112183e-01 1.576552987098693848e-01 8.133345842361450195e-02 -1.089636832475662231e-01 -1.633685082197189331e-01 -3.401678502559661865e-01 -2.020929306745529175e-01 2.226114869117736816e-01 -1.263059675693511963e-01 3.493295013904571533e-01 8.830018341541290283e-02 6.721027195453643799e-02 8.399833738803863525e-02 9.906443953514099121e-02 3.302747607231140137e-01 2.136374264955520630e-01 2.676471695303916931e-02 1.762990057468414307e-01 1.787390559911727905e-02 3.515551388263702393e-01 1.407236009836196899e-01 1.886022388935089111e-01 -4.178112372756004333e-02 8.733416348695755005e-02 2.878920920193195343e-02
5.509334430098533630e-02 -3.806013166904449463e-01 -1.681107282638549805e-01 4.204024970531463623e-01 2.075774818658828735e-01 -1.552048623561859131e-01 -1.484107077121734619e-01 2.242961078882217407e-01 -2.076556533575057983e-01 2.457427233457565308e-02 5.035266280174255371e-02 1.217011511325836182e-01 -2.120824456214904785e-01 1.055868715047836304e-01 2.153688818216323853e-01 -2.347339689731597900e-01 6.523618474602699280e-03 1.423642039299011230e-01 -6.532485038042068481e-02 2.187765985727310181e-01 1.312848925590515137e-01 1.113631129264831543e-01 -1.034742966294288635e-01 6.071832776069641113e-02 -9.255516529083251953e-02 -4.754747077822685242e-02 3.294183015823364258e-01 6.785422563552856445e-02 1.543386373668909073e-02 -1.379101872444152832e-01 1.638583242893218994e-01 4.886032268404960632e-02
2.203243225812911987e-01 -8.824703842401504517e-02 1.664856970310211182e-01 5.477674677968025208e-02 1.590831875801086426e-01 1.821778714656829834e-01 5.861418787389993668e-03 5.015485361218452454e-02 9.096399694681167603e-02 -3.363098800182342529e-01 4.932608455419540405e-02 3.164332360029220581e-02 -1.417431235313415527e-01 -7.223318517208099365e-02 2.331045418977737427e-01 -9.892937541007995605e-02 1.776421219110488892e-01 2.545645236968994141e-01 2.014474570751190186e-01 1.178962960839271545e-01 -7.671651989221572876e-02 1.816291660070419312e-01 -2.255074828863143921e-01 2.090534418821334839e-01 -8.466438949108123779e-02 9.409905225038528442e-02 3.722647726535797119e-01 -4.214257374405860901e-02 1.446010321378707886e-01 -1.121816784143447876e-01 -5.839709192514419556e-02 4.001286029815673828e-01
2.782218456268310547e-01 9.066720306873321533e-02 -2.065409421920776367e-01 2.412969805300235748e-02 -7.419286668300628662e-02 1.464724093675613403e-01 -1.518071722239255905e-02 -7.115664333105087280e-02 2.027863413095474243e-01 -6.928455084562301636e-02 4.765691235661506653e-02 4.901390895247459412e-02 -1.631785780191421509e-01 -4.020853042602539062e-01 9.282632172107696533e-02 -1.550683826208114624e-01 8.829101175069808960e-02 -2.651835978031158447e-02 -1.378556638956069946e-01 -3.051699884235858917e-02 -6.305152177810668945e-02 -9.415111690759658813e-02 -5.054059252142906189e-02 3.019498586654663086e-01 2.613835334777832031e-01 1.073258183896541595e-02 2.053290456533432007e-01 -1.503603011369705200e-01 3.560953438282012939e-01 3.025649487972259521e-02 -1.136743128299713135e-01 3.980844020843505859e-01
4.116844013333320618e-02 -1.128030419349670410e-01 -1.963624265044927597e-03 -2.054576575756072998e-02 2.885133624076843262e-01 -2.221183031797409058e-01 -1.926433295011520386e-01 1.104285474866628647e-02 4.570347256958484650e-03 -1.086602136492729187e-01 2.234565168619155884e-01 -1.207056269049644470e-01 2.654071897268295288e-02 -3.513993928208947182e-03 1.239816397428512573e-01 -7.521349936723709106e-02 2.524023056030273438e-01 6.465532630681991577e-02 2.851979061961174011e-02 -8.392777293920516968e-02 -7.548932731151580811e-02 2.444335371255874634e-01 -5.005915090441703796e-02 -5.113572999835014343e-02 2.094313055276870728e-01 -1.202567070722579956e-01 5.017262697219848633e-01 -2.131393998861312866e-01 -1.455384045839309692e-01 8.826434612274169922e-02 -6.526801735162734985e-02 4.269012808799743652e-01
2.093690037727355957e-01 -2.545046806335449219e-01 -2.364986091852188110e-01 -1.161487922072410583e-01 9.139092639088630676e-03 -1.393701694905757904e-02 -3.935120254755020142e-02 -1.674348562955856323e-01 1.634931117296218872e-01 -1.169976145029067993e-01 2.873195111751556396e-01 2.943463325500488281e-01 -1.567130535840988159e-02 2.470239847898483276e-01 1.062753573060035706e-01 1.824671775102615356e-01 1.745706237852573395e-02 3.734592348337173462e-02 -1.811698079109191895e-01 7.878477871417999268e-02 -3.355042338371276855e-01 1.919324696063995361e-01 7.523939758539199829e-02 8.397990465164184570e-02 1.157350838184356689e-02 2.515411078929901123e-01 3.711753785610198975e-01 1.930176317691802979e-01 6.642148643732070923e-02 9.256856888532638550e-02 -1.331970691680908203e-01 6.814379990100860596e-02
2.349134534597396851e-01 -8.886951953172683716e-02 -5.178320780396461487e-02 1.649229824542999268e-01 -3.124270774424076080e-02 -5.670357495546340942e-02 -5.423259362578392029e-02 3.477612137794494629e-02 2.686667144298553467e-01 2.202395051717758179e-01 2.576275467872619629e-01 1.298886686563491821e-01 1.288211792707443237e-01 -9.613184630870819092e-02 2.139281183481216431e-01 3.996330797672271729e-01 1.509140133857727051e-01 1.450785528868436813e-02 2.136992663145065308e-02 -1.189989596605300903e-01 5.143356695771217346e-02 3.319057226181030273e-01 1.660407632589340210e-01 8.930926024913787842e-02 2.156007662415504456e-02 1.141764596104621887e-01 2.488834261894226074e-01 1.998925060033798218e-01 3.393322229385375977e-01 8.752790279686450958e-03 -1.050022896379232407e-02 2.162562012672424316e-01
9.667736291885375977e-02 -4.538415968418121338e-01 1.513259708881378174e-01 3.753108680248260498e-01 8.883927762508392334e-02 -9.242968261241912842e-02 3.433331474661827087e-02 1.752150207757949829e-01 -6.676080077886581421e-02 1.194003131240606308e-02 4.528251290321350098e-02 1.687448322772979736e-01 -7.882172614336013794e-02 1.110718473792076111e-01 2.659153640270233154e-01 -2.968818247318267822e-01 1.445849146693944931e-02 1.584262400865554810e-01 1.224617436528205872e-01 8.044201135635375977e-02 2.134377509355545044e-01 2.654913961887359619e-01 -1.817779839038848877e-01 2.151099890470504761e-01 -1.567846685647964478e-01 6.167973577976226807e-02 2.357889115810394287e-01 -1.310731284320354462e-02 8.077805489301681519e-02 -8.072914183139801025e-02 5.243955925107002258e-02 1.341836750507354736e-01
5.195049569010734558e-02 -3.983603715896606445e-01 -3.624390959739685059e-01 3.105038404464721680e-01 1.145069524645805359e-01 -1.124480552971363068e-02 1.127026155591011047e-01 -1.948757022619247437e-01 5.438840948045253754e-03 -1.094779148697853088e-01 1.790732890367507935e-01 3.426373004913330078e-02 -9.394048154354095459e-02 -2.612152099609375000e-01 2.595186829566955566e-01 9.877523779869079590e-02 7.169780880212783813e-02 1.849391758441925049e-01 -7.107641547918319702e-03 9.011844545602798462e-02 -2.369739487767219543e-02 1.538054645061492920e-01 1.558144390583038330e-01 1.957969814538955688e-01 -9.504945576190948486e-02 -9.504293650388717651e-02 1.948630809783935547e-01 2.473243027925491333e-01 3.743713255971670151e-03 -2.113758772611618042e-01 -2.215155512094497681e-01 -4.668419063091278076e-02
2.407884299755096436e-01 2.365042865276336670e-01 -2.015898674726486206e-01 7.248744368553161621e-02 7.385105639696121216e-02 -2.891578376293182373e-01 6.450495123863220215e-02 2.561412453651428223e-01 3.524792939424514771e-02 -5.361497774720191956e-02 7.479944080114364624e-02 1.949655860662460327e-01 -1.215830221772193909e-01 1.567162722349166870e-01 6.863050907850265503e-02 -1.765169203281402588e-01 2.260216325521469116e-01 1.278100758790969849e-01 -1.393669098615646362e-01 2.660191990435123444e-02 -2.876388728618621826e-01 -3.259032592177391052e-02 1.024814695119857788e-01 1.970044076442718506e-01 5.894502252340316772e-02 1.655770093202590942e-02 2.635359168052673340e-01 -9.818466007709503174e-02 2.468798905611038208e-01 3.733240813016891479e-02 -2.723888456821441650e-01 3.440660536289215088e-01
2.371650189161300659e-01 -5.016856268048286438e-02 4.223495349287986755e-02 1.513834893703460693e-01 8.062227629125118256e-03 -2.939177211374044418e-03 1.068569198250770569e-01 7.515641395002603531e-03 4.278184175491333008e-01 9.836119413375854492e-02 -1.056564599275588989e-01 1.607236862182617188e-01 -1.923834532499313354e-01 -4.045980423688888550e-02 1.689114868640899658e-01 -2.744245231151580811e-01 2.271994501352310181e-01 3.088658154010772705e-01 2.613011896610260010e-01 6.662455853074789047e-04 2.259715944528579712e-01 1.073166728019714355e-02 1.775867119431495667e-02 2.279166281223297119e-01 3.184306323528289795e-01 4.808783903717994690e-02 1.735413223505020142e-01 1.128011643886566162e-01 9.027298074215650558e-04 2.748824656009674072e-02 -1.377746909856796265e-01 2.185716331005096436e-01
3.114208877086639404e-01 -2.445344068109989166e-02 -7.194355130195617676e-02 -1.313716918230056763e-02 3.082038760185241699e-01 -2.695661187171936035e-01 -2.691352665424346924e-01 -3.386082872748374939e-02 1.477269828319549561e-01 9.674131870269775391e-02 1.684970110654830933e-01 -2.599791884422302246e-01 -1.425074040889739990e-01 -1.140544712543487549e-01 1.497101783752441406e-01 -5.548873916268348694e-02 2.389634698629379272e-01 1.544659882783889771e-01 -1.998081207275390625e-01 1.965459436178207397e-01 8.570095151662826538e-02 2.772887796163558960e-02 2.530365288257598877e-01 2.471618503332138062e-01 -7.804984599351882935e-02 1.287536174058914185e-01 7.862228900194168091e-02 -2.110659778118133545e-01 2.553084120154380798e-02 -6.875814869999885559e-04 -3.601697087287902832e-02 3.190098702907562256e-01
-3.206476569175720215e-02 -1.276679784059524536e-01 -9.455526620149612427e-02 3.335190936923027039e-02 6.053874269127845764e-02 -3.028886616230010986e-01 7.771374285221099854e-02 2.070696465671062469e-02 8.603303134441375732e-02 -1.836484670639038086e-01 6.189793348312377930e-02 -1.449809521436691284e-01 -4.774809256196022034e-02 1.778380721807479858e-01 5.322851240634918213e-02 -5.432445928454399109e-02 -2.515554055571556091e-02 8.011068403720855713e-02 -7.705938816070556641e-02 -1.254124492406845093e-01 4.495296999812126160e-02 1.255238205194473267e-01 -7.904019951820373535e-02 1.662856042385101318e-01 -6.408580392599105835e-02 -3.510880470275878906e-02 5.079281330108642578e-01 -2.867698073387145996e-01 -5.966383032500743866e-04 9.297256916761398315e-02 -1.795353591442108154e-01 5.461118817329406738e-01
3.669804930686950684e-01 1.205814406275749207e-01 -3.386487662792205811e-01 -1.138356849551200867e-01 1.022872254252433777e-01 1.485444754362106323e-01 -2.701693400740623474e-02 -1.280072480440139771e-01 1.826189691200852394e-04 -3.149056807160377502e-02 8.225556463003158569e-02 1.444720178842544556e-01 -9.516140446066856384e-03 -7.137511670589447021e-02 7.263239473104476929e-02 -1.069164425134658813e-01 8.396212942898273468e-03 3.251864016056060791e-01 -2.866154015064239502e-01 -7.589410990476608276e-02 8.089551329612731934e-02 1.065901368856430054e-01 -5.216303840279579163e-02 -8.904776722192764282e-02 1.643868982791900635e-01 2.045799046754837036e-01 4.438127279281616211e-01 -5.661249160766601562e-02 2.514127492904663086e-01 -2.292018197476863861e-02 1.518981456756591797e-01 2.117546051740646362e-01
2.273425906896591187e-01 -2.391112409532070160e-02 -8.073644340038299561e-02 1.994880288839340210e-02 9.081111848354339600e-02 -3.111889660358428955e-01 -1.165025308728218079e-01 -8.595676720142364502e-02 -1.977272704243659973e-02 7.074350118637084961e-02 8.234185725450515747e-02 -3.195635378360748291e-01 -1.786263585090637207e-01 -1.653612405061721802e-01 1.489638388156890869e-01 -1.726368069648742676e-01 2.664750814437866211e-01 1.011469513177871704e-01 -9.944612532854080200e-02 2.296014577150344849e-01 2.022679895162582397e-01 5.010716989636421204e-02 1.910651475191116333e-01 1.289102882146835327e-01 -1.192988827824592590e-01 2.827529050409793854e-02 1.357429027557373047e-01 -2.807675600051879883e-01 1.118038818240165710e-01 3.354363515973091125e-02 3.353236243128776550e-02 4.709646403789520264e-01
2.000157833099365234e-01 1.701802909374237061e-01 -8.303139358758926392e-02 1.845352053642272949e-01 4.105266183614730835e-02 -5.550032854080200195e-02 1.007727012038230896e-01 2.108209282159805298e-01 1.843843758106231689e-01 1.045033484697341919e-01 -1.031651049852371216e-01 -2.148136645555496216e-01 -1.338182836771011353e-01 1.646174788475036621e-01 2.062521725893020630e-01 -7.890570908784866333e-02 1.730032265186309814e-01 1.007628962397575378e-01 -2.957350201904773712e-02 2.390294522047042847e-02 -5.476290360093116760e-02 2.183348089456558228e-01 -3.213930502533912659e-02 1.991880536079406738e-01 1.541979759931564331e-01 3.506432473659515381e-01 4.409696757793426514e-01 -1.186358556151390076e-01 3.149162232875823975e-01 2.165401354432106018e-02 -2.177937030792236328e-01 -1.046962570399045944e-03
1.853761374950408936e-01 1.598095335066318512e-02 -9.212625771760940552e-02 2.967540919780731201e-01 5.129028484225273132e-02 -1.576775908470153809e-01 -1.188148036599159241e-01 2.335226833820343018e-01 5.289214849472045898e-02 -1.997128129005432129e-01 -1.024431809782981873e-01 2.067545056343078613e-02 -3.045147657394409180e-01 -6.308423727750778198e-02 3.088087588548660278e-02 2.838041447103023529e-02 1.275064796209335327e-01 2.356389909982681274e-01 -8.636266738176345825e-02 2.159391939640045166e-01 -3.185121119022369385e-01 1.269518285989761353e-01 1.882036477327346802e-01 8.941628038883209229e-02 -2.807134948670864105e-02 2.076984941959381104e-01 3.494909405708312988e-01 -1.089652180671691895e-01 1.011932492256164551e-01 -1.505002975463867188e-01 -2.851333022117614746e-01 2.040214389562606812e-01
8.036909252405166626e-02 -2.210104465484619141e-01 1.109022051095962524e-01 2.132010012865066528e-01 1.326622217893600464e-01 -2.205231934785842896e-01 -8.477509766817092896e-02 -3.066448271274566650e-01 1.247572153806686401e-01 -1.853464990854263306e-01 6.291757524013519287e-02 1.776175349950790405e-01 -1.628431379795074463e-01 2.046273648738861084e-01 1.589876711368560791e-01 1.106372848153114319e-01 -9.071344882249832153e-02 1.592856347560882568e-01 -2.881480157375335693e-01 -8.141824603080749512e-02 -5.340458452701568604e-02 1.539903730154037476e-01 -1.738656461238861084e-01 9.108152985572814941e-02 -1.686286926269531250e-01 2.174683213233947754e-01 2.961816489696502686e-01 7.935125380754470825e-02 -9.238979220390319824e-02 -1.479453593492507935e-01 -3.120025992393493652e-01 2.056565731763839722e-01
2.847229875624179840e-02 3.145472109317779541e-01 -2.829292416572570801e-01 2.398441582918167114e-01 -2.510108985006809235e-03 -1.685567647218704224e-01 -2.169646769762039185e-01 1.708979010581970215e-01 1.217514052987098694e-01 -1.377111375331878662e-01 1.943599134683609009e-01 1.094577834010124207e-01 -1.484230905771255493e-01 9.629597514867782593e-02 1.599688827991485596e-01 -1.920201927423477173e-01 8.000992238521575928e-02 1.739299893379211426e-01 -1.444345414638519287e-01 -5.284079164266586304e-02 -2.246451675891876221e-01 1.585742384195327759e-01 -5.753014981746673584e-02 1.898710280656814575e-01 1.084341034293174744e-01 2.124548554420471191e-01 2.763935923576354980e-01 -3.125029802322387695e-02 1.375001817941665649e-01 2.045105397701263428e-02 -3.736582994461059570e-01 1.103655025362968445e-01
-1.076566949486732483e-01 -2.144209742546081543e-01 -1.072329431772232056e-01 2.864760458469390869e-01 -6.609680503606796265e-02 -1.377983093261718750e-01 -2.860892936587333679e-02 -3.885762095451354980e-01 3.221709728240966797e-01 3.086204826831817627e-01 -9.848418086767196655e-02 4.687175899744033813e-02 -2.343037724494934082e-01 5.077939480543136597e-02 1.812198758125305176e-01 -3.971482813358306885e-01 2.090874016284942627e-01 2.210275679826736450e-01 9.770525991916656494e-02 1.185946166515350342e-01 7.590997964143753052e-02 6.900414079427719116e-02 6.999605149030685425e-02 -2.089237794280052185e-02 -1.080890968441963196e-01 8.126863278448581696e-03 1.083751320838928223e-01 5.989786610007286072e-02 7.840715348720550537e-02 -1.566887199878692627e-01 2.574194408953189850e-02 1.556681543588638306e-01
1.696384400129318237e-01 -1.593286097049713135e-01 -5.748361349105834961e-02 2.301721870899200439e-01 -2.825031578540802002e-01 -8.959630876779556274e-02 1.130769476294517517e-01 3.603323549032211304e-02 2.157171666622161865e-01 -5.145796760916709900e-02 -1.157423704862594604e-01 -3.200763463973999023e-01 -2.784959971904754639e-01 -2.489226907491683960e-01 2.769725769758224487e-02 -8.038594573736190796e-02 3.603053046390414238e-03 -1.988029479980468750e-02 1.788618713617324829e-01 2.080438733100891113e-01 -1.230866089463233948e-01 2.521569132804870605e-01 -1.088954806327819824e-01 1.627375781536102295e-01 1.606774777173995972e-01 8.847499638795852661e-02 1.617905199527740479e-01 -1.860957890748977661e-01 -5.632612388581037521e-03 8.195448666810989380e-02 -6.567806750535964966e-02 4.214055240154266357e-01
-5.649543553590774536e-02 1.235805451869964600e-01 -1.211969777941703796e-01 1.259807795286178589e-01 -1.309493184089660645e-01 -1.825047135353088379e-01 -8.728959411382675171e-02 -9.845644235610961914e-02 -3.909481689333915710e-02 5.197186022996902466e-03 -7.587105780839920044e-02 6.889030337333679199e-02 -4.622352123260498047e-01 8.370330184698104858e-02 -3.817606717348098755e-02 2.235089391469955444e-01 2.481993883848190308e-01 4.313325285911560059e-01 7.400362938642501831e-02 3.127022981643676758e-01 -1.388365477323532104e-01 2.251643836498260498e-01 2.732312306761741638e-03 -2.025910653173923492e-03 -1.504876185208559036e-03 7.946404814720153809e-02 2.440322190523147583e-01 -1.428141444921493530e-01 8.272705227136611938e-02 -8.641114830970764160e-02 -2.519141733646392822e-01 1.188980937004089355e-01
1.764674037694931030e-01 -5.516940355300903320e-02 1.585415899753570557e-01 -5.443637445569038391e-02 3.864704668521881104e-01 1.908962130546569824e-01 1.806511431932449341e-01 2.124788053333759308e-02 2.099734991788864136e-01 7.330083847045898438e-02 -3.369835391640663147e-02 1.363320052623748779e-01 -5.672835279256105423e-03 -1.059732735157012939e-01 4.682218283414840698e-02 -2.765171229839324951e-01 1.779062449932098389e-01 4.396666288375854492e-01 -1.382448673248291016e-01 2.816895842552185059e-01 5.713243782520294189e-02 8.137170970439910889e-02 -5.719480291008949280e-02 3.286622092127799988e-02 1.429551243782043457e-01 -6.834612786769866943e-02 3.046728372573852539e-01 -5.616141855716705322e-02 7.123077660799026489e-02 9.925694204866886139e-03 -2.247110605239868164e-01 2.128848880529403687e-01
7.030564546585083008e-02 1.507680565118789673e-01 -1.910043060779571533e-01 2.686391174793243408e-01 1.108233109116554260e-01 -1.966832131147384644e-01 3.945232182741165161e-02 7.846976630389690399e-03 7.301319856196641922e-04 -1.207741945981979370e-01 1.324962675571441650e-01 4.982161149382591248e-02 -2.090742290019989014e-01 1.779503375291824341e-01 1.902029961347579956e-01 -2.248826771974563599e-01 3.649989515542984009e-02 -3.827696666121482849e-02 -2.146342396736145020e-01 -1.712676733732223511e-01 -3.231824934482574463e-01 8.842492848634719849e-02 -6.422435492277145386e-02 2.724469304084777832e-01 -2.392541617155075073e-03 2.394016683101654053e-01 4.102566540241241455e-01 -2.559079043567180634e-02 2.425029128789901733e-01 1.958251744508743286e-02 -2.416622191667556763e-01 4.060058668255805969e-02
8.359091728925704956e-02 -2.418098598718643188e-02 1.177932918071746826e-01 2.042954117059707642e-01 2.867850959300994873e-01 -1.220681667327880859e-01 7.247268408536911011e-02 -2.300193905830383301e-01 8.414857089519500732e-03 -2.631570696830749512e-01 2.134170085191726685e-01 1.777663640677928925e-02 2.417225949466228485e-02 8.548228070139884949e-03 -6.393357366323471069e-02 1.143084466457366943e-01 -1.113303750753402710e-01 1.510180830955505371e-01 -1.620963215827941895e-01 3.100752234458923340e-01 1.479660719633102417e-01 2.176703959703445435e-01 -2.019896805286407471e-01 -3.686078358441591263e-03 -9.189883619546890259e-02 -2.445062436163425446e-02 2.575732171535491943e-01 -1.972112804651260376e-01 3.700474798679351807e-01 -1.784640550613403320e-01 -1.422265321016311646e-01 2.784044444561004639e-01
1.863195300102233887e-01 -1.256348192691802979e-01 -1.173652987927198410e-02 3.264091908931732178e-01 4.581408575177192688e-02 -2.288217246532440186e-01 -8.291845768690109253e-02 -1.706230640411376953e-01 2.755810320377349854e-01 1.591733843088150024e-01 6.631552428007125854e-02 5.779666453599929810e-02 -8.740888535976409912e-02 -1.241519898176193237e-01 1.393746286630630493e-01 1.102200672030448914e-01 -9.798586368560791016e-02 2.529512047767639160e-01 -7.105933874845504761e-02 -2.253128215670585632e-02 1.308335363864898682e-01 3.686453104019165039e-01 2.192592471837997437e-01 -7.179503887891769409e-02 5.582306534051895142e-02 8.434002846479415894e-02 1.140307635068893433e-01 1.440247297286987305e-01 3.357625305652618408e-01 -2.735288143157958984e-01 -2.951062098145484924e-02 2.663413584232330322e-01
-4.618608951568603516e-02 -2.070441693067550659e-01 -1.102373749017715454e-01 -3.439386561512947083e-02 -7.525234669446945190e-02 -2.354003041982650757e-01 4.632297903299331665e-02 -2.876401245594024658e-01 8.817002922296524048e-02 3.032184392213821411e-02 3.337205350399017334e-01 -1.633760184049606323e-01 -8.340947329998016357e-03 -1.729767471551895142e-01 -4.258649051189422607e-02 -7.957304269075393677e-02 1.715616583824157715e-01 6.683672219514846802e-02 1.772115007042884827e-02 1.455450057983398438e-01 -1.840112209320068359e-01 1.299435645341873169e-01 2.736664116382598877e-01 3.675040230154991150e-02 -1.210650727152824402e-01 -7.546036690473556519e-02 4.583281576633453369e-01 1.178942471742630005e-01 2.642599344253540039e-01 -2.719139754772186279e-01 1.975318640470504761e-01 -3.637988120317459106e-02
-6.850681453943252563e-02 -3.328796327114105225e-01 5.763168260455131531e-02 6.280852854251861572e-02 1.415433585643768311e-01 2.595312148332595825e-02 2.388392388820648193e-02 1.760419905185699463e-01 1.897983103990554810e-01 -2.698544859886169434e-01 5.355456843972206116e-03 1.450425684452056885e-01 -8.829904347658157349e-02 -3.028723001480102539e-01 2.084549963474273682e-01 -3.043441474437713623e-01 1.706796698272228241e-02 3.093506097793579102e-01 3.269499912858009338e-02 1.660360544919967651e-01 1.542094945907592773e-01 3.081333935260772705e-01 -1.668567061424255371e-01 4.325773566961288452e-02 1.379227638244628906e-01 1.300896555185317993e-01 3.666519224643707275e-01 -1.740063354372978210e-02 8.582463860511779785e-02 -8.137319982051849365e-02 2.836549840867519379e-02 -3.007367998361587524e-02
8.565984666347503662e-02 -1.311527043581008911e-01 6.913221627473831177e-02 1.840576231479644775e-01 -1.062277778983116150e-01 -1.706097424030303955e-01 -1.044304221868515015e-01 -1.790823340415954590e-01 4.430820643901824951e-01 1.244462002068758011e-02 4.960375651717185974e-02 1.687718322500586510e-03 -3.267953991889953613e-01 2.520284056663513184e-01 2.913167476654052734e-01 -3.082931041717529297e-01 2.561196982860565186e-01 3.065468557178974152e-02 -1.254328381037339568e-04 3.243885561823844910e-02 5.615218728780746460e-02 1.417657583951950073e-01 7.760256528854370117e-02 1.284764111042022705e-01 1.401512473821640015e-01 9.646610706113278866e-04 1.779357716441154480e-02 -4.939947742968797684e-03 2.859137654304504395e-01 -1.145703569054603577e-01 -2.744357585906982422e-01 2.706271037459373474e-02
1.023008301854133606e-02 3.636915236711502075e-02 1.110033914446830750e-01 4.981794953346252441e-02 -4.992010537534952164e-03 -9.123740345239639282e-02 -4.404274374246597290e-02 -2.238634228706359863e-01 3.871453702449798584e-01 2.001575380563735962e-01 1.721426844596862793e-01 9.190537035465240479e-02 -3.575807511806488037e-01 1.048521548509597778e-01 2.833124697208404541e-01 -2.812263965606689453e-01 2.285428792238235474e-01 9.503704309463500977e-02 6.217601522803306580e-02 1.577560156583786011e-01 1.559105962514877319e-01 1.541662216186523438e-01 2.658539414405822754e-01 -1.205788701772689819e-01 1.055046543478965759e-01 -1.507249176502227783e-01 7.056910544633865356e-02 -9.028789401054382324e-02 7.821989059448242188e-02 2.866343036293983459e-02 -3.139006793498992920e-01 1.461658179759979248e-01
2.100797444581985474e-01 -1.719462871551513672e-01 -3.042069077491760254e-02 1.770174205303192139e-01 -7.546140998601913452e-02 -5.577184632420539856e-02 -1.053640767931938171e-01 -1.270693242549896240e-01 2.052779793739318848e-01 5.245999991893768311e-02 1.607039384543895721e-02 1.345926672220230103e-01 -1.044829711318016052e-01 7.864921540021896362e-02 -4.777682945132255554e-02 4.118318483233451843e-02 -1.342465262860059738e-02 2.232580035924911499e-01 7.480866461992263794e-02 -3.143811225891113281e-02 5.934906750917434692e-02 2.849411666393280029e-01 2.871062159538269043e-01 -9.376870840787887573e-02 6.027328222990036011e-02 1.405469030141830444e-01 1.136191561818122864e-01 1.568515002727508545e-01 2.830626368522644043e-01 -3.569158017635345459e-01 -6.826519966125488281e-02 5.177112221717834473e-01
-6.518907099962234497e-02 -1.330402642488479614e-01 6.486064195632934570e-02 2.245269864797592163e-01 -1.286207884550094604e-01 -1.816888153553009033e-01 -6.562469899654388428e-02 -2.731361091136932373e-01 3.897256553173065186e-01 1.785518527030944824e-01 2.092184312641620636e-02 -5.114526301622390747e-02 -3.214639425277709961e-01 7.003108412027359009e-02 2.744714915752410889e-01 -3.998613357543945312e-01 2.354958802461624146e-01 1.319070756435394287e-01 1.374796628952026367e-01 1.535031646490097046e-01 -2.620682306587696075e-02 4.477337002754211426e-02 -6.428148597478866577e-02 3.361755982041358948e-02 1.650976687669754028e-01 9.574676305055618286e-02 1.272635161876678467e-01 -1.409758180379867554e-01 1.925381720066070557e-01 -3.468947485089302063e-02 -8.221720159053802490e-02 1.545166969299316406e-01
1.411824226379394531e-01 -6.976075470447540283e-02 -7.594548910856246948e-02 3.601337783038616180e-03 8.160758763551712036e-02 -1.659248173236846924e-01 1.648003906011581421e-01 -8.464956656098365784e-03 3.193847239017486572e-01 1.307216435670852661e-01 7.578571140766143799e-02 -2.202744632959365845e-01 -2.274813354015350342e-01 -1.054143905639648438e-01 8.349687606096267700e-02 -3.147841691970825195e-01 -4.379392042756080627e-02 1.727967411279678345e-01 2.510432600975036621e-01 2.486149221658706665e-01 1.695257574319839478e-01 1.794894784688949585e-01 -1.063908189535140991e-01 -1.256557255983352661e-01 1.781784594058990479e-01 2.970568835735321045e-01 3.896116018295288086e-01 -5.563454702496528625e-02 7.500847429037094116e-02 -1.085370630025863647e-01 1.473278552293777466e-01 8.397311717271804810e-02
5.876394733786582947e-02 -2.886177599430084229e-01 -2.064008116722106934e-01 2.347821742296218872e-01 1.835886202752590179e-02 1.605596207082271576e-02 -1.569554209709167480e-01 -2.961501181125640869e-01 -9.163917601108551025e-02 -6.574354320764541626e-02 -1.484211683273315430e-01 3.051098287105560303e-01 1.432288736104965210e-01 -1.911285221576690674e-01 1.693358868360519409e-01 -4.709560889750719070e-03 2.579770684242248535e-01 4.039733856916427612e-02 -1.017637029290199280e-01 1.313354074954986572e-01 1.920413374900817871e-01 2.095060199499130249e-01 1.253508925437927246e-01 7.827341556549072266e-02 -2.945763170719146729e-01 3.374662995338439941e-02 1.949627101421356201e-01 -1.795538216829299927e-01 1.983815133571624756e-01 -1.979856379330158234e-02 -6.987066566944122314e-02 2.963295578956604004e-01
-1.080135777592658997e-01 -9.999957680702209473e-02 1.485498249530792236e-01 9.197641164064407349e-02 1.563502401113510132e-01 -4.313864409923553467e-01 -9.276197850704193115e-02 -8.334965258836746216e-02 1.842457652091979980e-01 1.106978058815002441e-01 3.675994575023651123e-01 -4.294292256236076355e-02 -1.170332953333854675e-01 -3.112245909869670868e-02 1.398362964391708374e-01 4.572320263832807541e-03 1.593162715435028076e-01 -6.966688483953475952e-02 2.845570147037506104e-01 1.388442218303680420e-01 -7.962865382432937622e-02 6.962292641401290894e-02 -8.681186591275036335e-05 8.764620125293731689e-02 -1.962477574124932289e-03 1.490837037563323975e-01 4.065915048122406006e-01 1.214223057031631470e-01 2.083040624856948853e-01 -1.723020523786544800e-01 2.448448985815048218e-01 1.400981992483139038e-01
-5.041217431426048279e-02 -2.231997251510620117e-01 -1.631656438112258911e-01 2.235928624868392944e-01 1.359633207321166992e-01 -2.020432502031326294e-01 7.037671282887458801e-03 -1.224126145243644714e-01 3.451144099235534668e-01 -1.727267652750015259e-01 2.086934819817543030e-02 1.021494343876838684e-01 -1.066062599420547485e-01 3.953882679343223572e-02 2.046694010496139526e-01 -1.828388571739196777e-01 2.586777508258819580e-01 1.889056265354156494e-01 8.634233474731445312e-02 -4.017794877290725708e-02 -2.781701087951660156e-02 9.654320776462554932e-02 2.650104165077209473e-01 5.025645345449447632e-02 1.374422311782836914e-01 1.153290867805480957e-01 6.637062132358551025e-02 1.888668537139892578e-02 2.041230797767639160e-01 3.200328052043914795e-01 1.900493800640106201e-01 3.700636923313140869e-01
-4.878692701458930969e-02 1.716195493936538696e-01 -2.285442203283309937e-01 3.365104496479034424e-01 -2.091432362794876099e-02 -1.670919060707092285e-01 -1.155371218919754028e-01 -3.699422627687454224e-02 -1.513494085520505905e-02 2.299354225397109985e-02 1.892815679311752319e-01 1.785294562578201294e-01 -3.418755158782005310e-02 1.602700799703598022e-01 8.787574619054794312e-02 -3.645439073443412781e-02 8.027987182140350342e-02 3.494659364223480225e-01 1.491980552673339844e-01 3.045758008956909180e-01 -2.504872977733612061e-01 3.290968537330627441e-01 2.432231158018112183e-01 -2.631161175668239594e-02 -1.047639548778533936e-01 7.245112955570220947e-02 1.751161217689514160e-01 6.404718756675720215e-02 -1.152329817414283752e-01 1.969648897647857666e-01 -1.930014938116073608e-01 2.011068910360336304e-01
-1.113574206829071045e-01 -6.115062534809112549e-02 -8.132322132587432861e-02 -1.293733865022659302e-01 2.445908486843109131e-01 4.370065405964851379e-02 1.510251462459564209e-01 -1.163760796189308167e-01 9.396200627088546753e-02 -1.470284312963485718e-01 2.379013746976852417e-01 -1.553002595901489258e-01 -1.849793195724487305e-01 -5.210264027118682861e-02 1.716883033514022827e-01 -1.289518475532531738e-01 6.142636016011238098e-02 1.851003766059875488e-01 2.822411954402923584e-01 2.855332195758819580e-02 -1.389020681381225586e-01 -2.399237826466560364e-02 8.602046966552734375e-02 9.236163645982742310e-02 -7.660680264234542847e-02 -7.302841544151306152e-02 5.357385277748107910e-01 -3.490037843585014343e-02 2.084386497735977173e-01 1.847302913665771484e-02 -1.812184900045394897e-01 3.712812960147857666e-01
-1.257071346044540405e-01 -1.870845854282379150e-01 -1.143021732568740845e-01 -1.951145380735397339e-02 3.976721782237291336e-03 -3.675859868526458740e-01 -1.708254404366016388e-02 -8.327040821313858032e-02 -1.774752736091613770e-01 -6.826803088188171387e-02 1.342680118978023529e-02 1.841987818479537964e-01 -6.915103644132614136e-02 3.763900324702262878e-02 1.201228946447372437e-01 -9.414689242839813232e-02 -4.365972056984901428e-02 1.072601452469825745e-01 -3.218825731892138720e-04 4.244870215188711882e-04 2.563251554965972900e-01 2.507570981979370117e-01 2.114238291978836060e-01 -1.025474723428487778e-02 7.658512145280838013e-02 -3.461845219135284424e-02 4.354984462261199951e-01 -5.713358893990516663e-02 3.084810972213745117e-01 -4.369662702083587646e-01 5.705173686146736145e-02 1.322541236877441406e-01
-4.735939670354127884e-03 -1.561517920345067978e-02 -1.650935262441635132e-01 -3.159926831722259521e-02 1.582321822643280029e-01 -1.262207478284835815e-01 -1.076207384467124939e-01 1.000774502754211426e-01 2.188587039709091187e-01 7.798253092914819717e-03 2.373288758099079132e-02 9.687788784503936768e-02 -1.306546293199062347e-02 8.001416176557540894e-02 -1.664027422666549683e-01 -1.343869864940643311e-01 -8.741105347871780396e-02 5.824646726250648499e-02 -1.480446755886077881e-01 8.331881836056709290e-03 4.206064715981483459e-02 2.823941409587860107e-01 1.547749638557434082e-01 1.071348115801811218e-01 -6.247928738594055176e-02 -4.378674924373626709e-02 4.521983265876770020e-01 -7.215160876512527466e-02 -3.133128210902214050e-02 1.379714012145996094e-01 -1.425266563892364502e-01 6.267940402030944824e-01
3.640089929103851318e-01 -1.037622168660163879e-01 -1.503672897815704346e-01 -6.728094071149826050e-02 -7.483936846256256104e-02 -9.348189085721969604e-02 2.714947164058685303e-01 6.271854788064956665e-02 -1.196806654334068298e-01 -4.020027816295623779e-02 9.602624922990798950e-02 9.611433744430541992e-02 1.809150353074073792e-02 -6.138080265372991562e-03 5.315976589918136597e-02 -7.984932512044906616e-02 1.451607793569564819e-01 1.180855259299278259e-01 -5.359648168087005615e-02 9.760966151952743530e-02 -1.879330575466156006e-01 2.280890345573425293e-01 -3.190279006958007812e-01 3.373609855771064758e-02 -9.960868954658508301e-02 6.856543570756912231e-02 5.521901249885559082e-01 -7.250491529703140259e-02 9.155259281396865845e-02 -3.784789517521858215e-02 -3.452166020870208740e-01 -4.675888270139694214e-02
3.096477687358856201e-01 -2.921536564826965332e-01 5.626401305198669434e-02 2.260452657938003540e-01 1.019960716366767883e-01 -7.219874113798141479e-02 2.099124789237976074e-01 2.370753884315490723e-02 -1.248079687356948853e-01 -2.139016240835189819e-01 5.457063671201467514e-03 1.881266236305236816e-01 -1.213687062263488770e-01 -1.886453181505203247e-01 1.689556054770946503e-02 -1.117433309555053711e-01 -9.784895926713943481e-02 2.110123485326766968e-01 -5.700541660189628601e-02 2.073298245668411255e-01 -1.657987833023071289e-01 2.436929643154144287e-01 -1.260691583156585693e-01 -4.992622509598731995e-02 -1.436122953891754150e-01 1.646384447813034058e-01 3.395227193832397461e-01 -3.202727735042572021e-01 1.005544736981391907e-01 -2.237929105758666992e-01 5.630607530474662781e-02 9.938127547502517700e-02
2.129337191581726074e-01 -1.763921529054641724e-01 5.251818336546421051e-03 -1.756970025599002838e-02 -1.150266528129577637e-01 1.458607017993927002e-01 1.646380424499511719e-01 -2.844143845140933990e-02 1.302179843187332153e-01 -1.376918852329254150e-01 1.172090396285057068e-01 3.572845458984375000e-02 -4.897083342075347900e-02 1.686375238932669163e-03 4.558876098599284887e-04 5.307412892580032349e-02 3.250452876091003418e-01 1.998178511857986450e-01 -2.482909858226776123e-01 2.477777749300003052e-01 -1.499920487403869629e-01 -8.175498805940151215e-03 1.125326305627822876e-01 1.807395219802856445e-01 -1.856108903884887695e-01 -1.095160394906997681e-01 3.681071996688842773e-01 1.599704474210739136e-01 2.051445692777633667e-01 -1.396545618772506714e-01 -4.255020618438720703e-01 1.339495033025741577e-01
2.927430570125579834e-01 -1.618931889533996582e-01 -4.473129659891128540e-02 2.854649126529693604e-01 1.475928276777267456e-01 1.196946576237678528e-01 3.155989944934844971e-01 5.165446177124977112e-02 9.654491394758224487e-02 -3.401061147451400757e-02 -3.201901167631149292e-02 1.963790357112884521e-01 -3.445529937744140625e-01 -8.951285481452941895e-02 2.122476845979690552e-01 -2.684396207332611084e-01 1.335982829332351685e-01 3.131846487522125244e-01 3.471940755844116211e-02 2.083184719085693359e-01 4.811684787273406982e-02 -1.256517916917800903e-01 -1.969729214906692505e-01 2.599487602710723877e-01 9.120600298047065735e-03 -5.614371597766876221e-02 -2.542137540876865387e-02 3.987294621765613556e-03 1.044354364275932312e-01 8.246588706970214844e-02 -5.853922571986913681e-03 2.562505900859832764e-01
1.432937234640121460e-01 -4.436537157744169235e-03 8.354641497135162354e-02 -1.173135414719581604e-01 2.616205215454101562e-01 1.237709820270538330e-02 1.699097901582717896e-01 8.351594209671020508e-02 -3.523375093936920166e-02 -1.450232416391372681e-01 1.930108666419982910e-01 1.230459958314895630e-01 -2.184938937425613403e-01 -3.145108371973037720e-02 3.545064106583595276e-02 -9.448374062776565552e-02 3.202508091926574707e-01 1.459909677505493164e-01 2.477239519357681274e-01 -6.148841604590415955e-02 -2.231156267225742340e-02 1.666225045919418335e-01 -1.613344252109527588e-01 3.035330176353454590e-01 2.161643952131271362e-01 1.222538724541664124e-01 3.914302885532379150e-01 -2.269449178129434586e-03 8.175928145647048950e-02 -1.601109206676483154e-01 -1.493068188428878784e-01 3.401916921138763428e-01
1.723214387893676758e-01 -6.187904626131057739e-02 -1.436929404735565186e-01 2.854126319289207458e-02 1.002957373857498169e-01 4.508674889802932739e-02 1.567482501268386841e-01 -1.624328941106796265e-01 2.549744844436645508e-01 -1.497291773557662964e-01 -6.695364601910114288e-03 4.017934799194335938e-01 -2.141554057598114014e-01 1.132931709289550781e-01 1.127935871481895447e-01 -6.784150749444961548e-02 2.431422621011734009e-01 2.046635001897811890e-01 2.934763431549072266e-01 -2.315440215170383453e-02 -1.211091950535774231e-01 3.253644704818725586e-02 1.849216520786285400e-01 -6.919597834348678589e-02 8.277831226587295532e-02 3.738938644528388977e-02 3.195599317550659180e-01 2.812288999557495117e-01 -2.440714985132217407e-01 -5.491332337260246277e-02 -3.577608242630958557e-02 2.476421743631362915e-01
1.325397193431854248e-01 -1.335684359073638916e-01 -3.616077825427055359e-02 2.383640706539154053e-01 3.498509153723716736e-02 -2.270463556051254272e-01 -8.705081045627593994e-02 -1.131799817085266113e-01 -7.989952340722084045e-03 1.935408711433410645e-01 4.611097276210784912e-03 4.682094231247901917e-02 -8.326274901628494263e-02 -6.138172745704650879e-02 -6.418579816818237305e-02 -1.822069734334945679e-01 4.818748682737350464e-02 -9.126675873994827271e-02 -1.840657442808151245e-01 6.145322695374488831e-02 3.251852467656135559e-02 2.986123561859130859e-01 5.157764256000518799e-02 -1.859110891819000244e-01 9.693776816129684448e-02 4.497233927249908447e-01 4.933908581733703613e-01 2.254744917154312134e-01 8.317942172288894653e-02 2.205753475427627563e-01 -6.984880566596984863e-02 5.848471075296401978e-02
-1.920868605375289917e-01 -2.582300007343292236e-01 -1.225888133049011230e-01 1.217861920595169067e-01 1.692541837692260742e-01 -3.574588298797607422e-01 1.514462679624557495e-01 -5.361404642462730408e-02 2.967441976070404053e-01 -9.532660245895385742e-02 8.031880855560302734e-02 -1.617248654365539551e-01 -3.389433026313781738e-01 1.971656680107116699e-01 1.641027331352233887e-01 -5.274695158004760742e-02 1.951992809772491455e-01 1.727302521467208862e-01 -2.194372266530990601e-01 1.602608412504196167e-01 -1.387120932340621948e-01 -7.288361340761184692e-02 1.430721879005432129e-01 2.391841858625411987e-01 1.926709860563278198e-01 1.263159811496734619e-01 9.305191040039062500e-02 4.841807857155799866e-02 1.945572495460510254e-01 -3.025805577635765076e-03 -3.090024553239345551e-02 1.555727422237396240e-01
-8.285720646381378174e-02 -2.109378203749656677e-02 -7.273844629526138306e-02 1.414755135774612427e-01 3.045448958873748779e-01 -1.825982332229614258e-01 4.090654198080301285e-03 -1.713525652885437012e-01 8.369896560907363892e-02 -1.660906225442886353e-01 1.685005277395248413e-01 -3.557134419679641724e-02 -1.402939558029174805e-01 8.149988949298858643e-02 9.976825863122940063e-02 -3.981212526559829712e-02 6.641910411417484283e-03 1.818058341741561890e-01 1.602587401866912842e-01 8.055602014064788818e-02 -4.846316203474998474e-02 1.946221292018890381e-01 -2.687438726425170898e-01 -3.332755342125892639e-02 1.624369807541370392e-02 1.270164735615253448e-02 4.359363019466400146e-01 -3.372455537319183350e-01 -8.421012014150619507e-02 1.409624963998794556e-01 -1.409989595413208008e-01 4.241814911365509033e-01
1.349316537380218506e-01 1.763670295476913452e-01 -1.686298400163650513e-01 2.413185685873031616e-01 -7.103075832128524780e-02 -9.950868040323257446e-02 7.012042403221130371e-02 -9.116312116384506226e-02 8.987571299076080322e-02 -2.757199481129646301e-02 2.190412431955337524e-01 6.667590886354446411e-02 -3.650338053703308105e-01 8.094851672649383545e-02 -8.232137560844421387e-02 1.316395401954650879e-01 1.461641341447830200e-01 1.002694293856620789e-01 1.073940768837928772e-01 2.777909636497497559e-01 -3.860292732715606689e-01 3.912644386291503906e-01 -1.506040841341018677e-01 -3.481910377740859985e-02 -6.675765849649906158e-03 2.004175037145614624e-01 1.803071796894073486e-01 -1.068444699048995972e-01 1.334035843610763550e-01 6.726000458002090454e-02 -2.026443779468536377e-01 1.304945349693298340e-01
1.293826401233673096e-01 -9.446244686841964722e-02 -9.177801758050918579e-02 1.931647509336471558e-01 1.304374784231185913e-01 2.423500269651412964e-01 8.970566093921661377e-02 -1.107111573219299316e-01 3.288763165473937988e-01 6.641570478677749634e-02 -1.252364963293075562e-01 2.314890772104263306e-01 3.373493254184722900e-02 1.159873902797698975e-01 -4.867030773311853409e-03 -4.337468650192022324e-03 7.760291546583175659e-02 4.535359740257263184e-01 8.376670628786087036e-02 8.165257051587104797e-03 -7.086691260337829590e-02 9.567387402057647705e-02 3.354417905211448669e-02 2.587559819221496582e-01 1.196608021855354309e-01 1.865204125642776489e-01 3.522724807262420654e-01 7.709582149982452393e-02 7.774505764245986938e-02 8.396799117326736450e-02 -3.179765939712524414e-01 2.041216343641281128e-01
4.530987143516540527e-02 7.984711974859237671e-02 -8.823151141405105591e-02 -2.758969366550445557e-02 8.705828338861465454e-02 -1.059399619698524475e-01 1.644402295351028442e-01 1.782755851745605469e-01 -9.931644424796104431e-03 -6.433944217860698700e-03 1.061888411641120911e-01 2.783436179161071777e-01 -7.686499506235122681e-02 -2.667845487594604492e-01 1.313520669937133789e-01 -3.282369077205657959e-01 -2.259347215294837952e-02 3.905294835567474365e-01 -2.170574814081192017e-01 1.302423626184463501e-01 -3.348640501499176025e-01 3.926512598991394043e-02 8.355970680713653564e-02 1.133709121495485306e-02 8.949355036020278931e-02 -1.345615833997726440e-02 3.140267431735992432e-01 -3.477866528555750847e-03 -5.292399227619171143e-02 -3.586019277572631836e-01 -1.515546590089797974e-01 1.239613518118858337e-01
2.112235128879547119e-02 4.953344166278839111e-02 -2.516047842800617218e-02 6.577637791633605957e-02 2.485824823379516602e-01 -2.718039751052856445e-01 -8.526086062192916870e-02 -2.601097226142883301e-01 1.958193778991699219e-01 1.091731786727905273e-01 1.841158568859100342e-01 2.779727876186370850e-01 -2.740342915058135986e-01 8.322829008102416992e-02 4.877253994345664978e-02 1.371094435453414917e-01 -1.261766403913497925e-01 9.187547862529754639e-02 -7.533569633960723877e-02 2.663350999355316162e-01 2.377579659223556519e-01 1.134808585047721863e-01 1.043999046087265015e-01 -1.185852140188217163e-01 1.866417378187179565e-01 -8.472949266433715820e-02 2.533413171768188477e-01 5.424642935395240784e-02 4.143858253955841064e-01 -5.583396926522254944e-02 -1.653244197368621826e-01 -1.013338416814804077e-01
1.576174497604370117e-01 -1.764707118272781372e-01 -4.773506149649620056e-02 -6.886829435825347900e-02 -2.774311229586601257e-02 -3.162260055541992188e-01 -8.193127810955047607e-02 -1.380823254585266113e-01 5.061477422714233398e-01 3.929967060685157776e-02 8.666879497468471527e-03 -6.122803315520286560e-02 -2.586079239845275879e-01 6.648302078247070312e-02 2.727099359035491943e-01 -2.838468849658966064e-01 2.982114851474761963e-01 -2.970166690647602081e-02 1.379151046276092529e-01 8.102510124444961548e-03 9.231300652027130127e-02 8.065194636583328247e-02 5.642111599445343018e-02 1.474550459533929825e-02 1.576608121395111084e-01 3.148559033870697021e-01 1.213650926947593689e-01 5.684276297688484192e-02 -5.296912044286727905e-02 -8.022773265838623047e-02 -1.750939190387725830e-01 1.160865500569343567e-01
1.396935582160949707e-01 -2.142724990844726562e-01 -7.899466902017593384e-02 2.391434162855148315e-01 -1.489213705062866211e-01 -1.750524789094924927e-01 -6.694506853818893433e-02 -4.201334714889526367e-02 -2.612148411571979523e-02 -2.481658905744552612e-01 2.438675463199615479e-01 1.194696575403213501e-01 -1.664349883794784546e-01 -2.081737155094742775e-03 3.106597997248172760e-02 -8.672161400318145752e-02 -2.344029843807220459e-01 4.064216092228889465e-02 5.500764027237892151e-02 1.181813478469848633e-01 1.476733386516571045e-01 2.565176486968994141e-01 1.714169606566429138e-02 -2.463041804730892181e-03 -2.522028088569641113e-01 1.865722052752971649e-02 3.186876773834228516e-01 -3.176753818988800049e-01 2.053339630365371704e-01 -2.905916869640350342e-01 1.627603024244308472e-01 2.425773739814758301e-01
7.811810821294784546e-02 2.977810055017471313e-02 -1.018054708838462830e-01 7.942944020032882690e-02 1.625570207834243774e-01 6.214605644345283508e-02 -1.290276795625686646e-01 5.664990842342376709e-02 1.097470074892044067e-01 1.158111616969108582e-01 -4.204799607396125793e-02 -6.239100173115730286e-02 1.187848001718521118e-01 -2.504936754703521729e-01 2.865293025970458984e-01 -1.523152440786361694e-01 2.389843948185443878e-02 2.875351309776306152e-01 -1.121017336845397949e-01 1.681243777275085449e-01 -2.304913252592086792e-01 -1.052257716655731201e-01 -1.095369681715965271e-01 -6.198244169354438782e-02 3.312774300575256348e-01 4.656987637281417847e-02 4.418520033359527588e-01 2.378257177770137787e-02 1.926918625831604004e-01 -3.279849886894226074e-01 -6.627914309501647949e-02 2.280163168907165527e-01
-6.776812672615051270e-02 1.162912547588348389e-01 -1.776374727487564087e-01 2.571133337914943695e-02 2.405969500541687012e-01 -6.579311192035675049e-02 -1.044488027691841125e-01 7.108587771654129028e-02 -1.531733870506286621e-01 1.678308397531509399e-01 3.018258213996887207e-01 9.445844590663909912e-02 -9.031006693840026855e-02 1.428120955824851990e-02 1.930463165044784546e-01 -3.747109174728393555e-01 5.778797715902328491e-02 2.984568774700164795e-01 -6.747468560934066772e-02 -1.674128510057926178e-02 5.219170078635215759e-02 -1.326918900012969971e-01 2.889058738946914673e-02 1.647622585296630859e-01 -7.478307932615280151e-02 2.854817509651184082e-01 2.057085037231445312e-01 -1.527191102504730225e-01 3.384601473808288574e-01 -2.376922965049743652e-01 -1.776343733072280884e-01 1.813947558403015137e-01
2.978444285690784454e-02 -1.148651614785194397e-01 2.848736010491847992e-02 2.220230847597122192e-01 6.625296175479888916e-02 -1.477906852960586548e-01 1.090302541851997375e-01 -1.342659294605255127e-01 4.088966548442840576e-01 4.877150058746337891e-02 8.230227231979370117e-02 -1.088747903704643250e-01 -2.936288416385650635e-01 -2.415769994258880615e-01 7.465846836566925049e-02 -3.280567228794097900e-01 3.152119815349578857e-01 1.488079428672790527e-01 1.557483673095703125e-01 5.905254511162638664e-04 3.297375515103340149e-02 1.516726911067962646e-01 1.802159249782562256e-01 -2.245397865772247314e-01 2.621726393699645996e-01 1.225130185484886169e-01 2.319025844335556030e-01 -8.650787174701690674e-03 8.884124457836151123e-02 -1.333750635385513306e-01 -1.198624446988105774e-01 5.742415413260459900e-02
-3.525239229202270508e-02 -4.819662496447563171e-02 -1.066701784729957581e-01 1.842350810766220093e-01 2.161948829889297485e-01 9.005163796246051788e-03 3.795174881815910339e-02 7.666734047234058380e-03 4.660701379179954529e-02 6.084313243627548218e-02 2.576051354408264160e-01 2.425867319107055664e-01 6.803578138351440430e-02 -1.119658276438713074e-01 -7.935577630996704102e-02 -1.464074403047561646e-01 2.716489136219024658e-01 5.943094938993453979e-02 -6.361863762140274048e-02 -7.879904657602310181e-02 1.096356585621833801e-01 -7.308896631002426147e-02 2.085880935192108154e-01 2.654812335968017578e-01 -2.549329698085784912e-01 1.146221011877059937e-01 3.072070777416229248e-01 -4.797516167163848877e-01 2.056904435157775879e-01 8.141440898180007935e-02 -1.491412818431854248e-01 1.844786107540130615e-01
1.251073926687240601e-01 -4.121460393071174622e-02 -1.558070331811904907e-01 1.991701275110244751e-01 1.295131593942642212e-01 -1.753101348876953125e-01 -6.943663209676742554e-02 -2.013695538043975830e-01 4.775043725967407227e-01 5.998027324676513672e-02 7.373851537704467773e-02 -2.361442297697067261e-01 -2.545716166496276855e-01 1.019721329212188721e-01 -1.317913550883531570e-02 -1.639600694179534912e-01 3.352748155593872070e-01 -1.358853876590728760e-01 1.570280045270919800e-01 1.383103895932435989e-02 1.356417536735534668e-01 1.068430244922637939e-01 5.000643432140350342e-02 6.618328858166933060e-03 1.929504424333572388e-01 2.843508720397949219e-01 1.785913258790969849e-01 -8.655204623937606812e-02 1.596831381320953369e-01 -8.910701423883438110e-02 -1.512778103351593018e-01 1.699368059635162354e-01
2.947149872779846191e-01 -1.536054071038961411e-02 -1.320663541555404663e-01 -2.357785254716873169e-01 8.795431256294250488e-02 -2.272356599569320679e-01 3.690651059150695801e-02 8.293889462947845459e-02 -7.620287686586380005e-02 6.378844380378723145e-03 4.517602622509002686e-01 3.735321164131164551e-01 -6.093013286590576172e-02 1.305601745843887329e-01 2.309642434120178223e-01 -1.420845985412597656e-01 -2.951138280332088470e-02 1.265440285205841064e-01 -8.201007544994354248e-02 -5.233676731586456299e-02 -3.071095645427703857e-01 6.499237567186355591e-02 -9.401409327983856201e-02 -7.011888921260833740e-02 -6.341227889060974121e-02 5.168687179684638977e-02 2.593559622764587402e-01 -4.778880625963211060e-02 1.179353669285774231e-01 4.004491120576858521e-02 -2.791227400302886963e-01 1.421282291412353516e-01
2.635883688926696777e-01 1.028741151094436646e-01 -1.017450541257858276e-01 8.353427797555923462e-02 1.706768870353698730e-01 1.858045719563961029e-02 5.974667146801948547e-02 -3.240178823471069336e-01 2.255089432001113892e-01 -1.708287745714187622e-02 7.153247296810150146e-02 2.387759983539581299e-01 -1.807344704866409302e-01 1.974534392356872559e-01 4.257138934917747974e-04 -3.607527315616607666e-01 7.453744113445281982e-02 3.268255293369293213e-01 2.754901349544525146e-02 -9.286531060934066772e-02 -8.020286262035369873e-02 9.747458249330520630e-02 2.436619251966476440e-02 6.320916116237640381e-02 3.252052068710327148e-01 -1.685849726200103760e-01 1.888764463365077972e-02 4.232024773955345154e-02 2.794691026210784912e-01 -3.278501331806182861e-02 -1.834711879491806030e-01 2.409555166959762573e-01
2.019088566303253174e-01 -4.651696607470512390e-02 -2.617463469505310059e-01 8.643719553947448730e-02 1.287926547229290009e-02 -2.211414277553558350e-01 -3.319990355521440506e-04 5.945934448391199112e-03 4.062426090240478516e-01 1.042373180389404297e-01 1.068244725465774536e-01 -8.928100764751434326e-02 -5.798069015145301819e-02 1.044989749789237976e-01 2.161024957895278931e-01 -2.476744353771209717e-03 8.107683621346950531e-03 2.033852636814117432e-01 8.398829400539398193e-02 4.937844872474670410e-01 2.063552141189575195e-01 -1.957523971796035767e-01 4.208933934569358826e-02 8.702036738395690918e-02 -5.047475919127464294e-02 2.243404239416122437e-01 2.238599210977554321e-01 -3.735253587365150452e-02 -9.142345190048217773e-02 -4.845330864191055298e-02 -2.180898748338222504e-02 2.785533070564270020e-01
8.247414976358413696e-02 3.275843337178230286e-02 -1.332831680774688721e-01 2.596963047981262207e-01 -1.221515461802482605e-01 5.344152823090553284e-02 -8.316788822412490845e-02 1.269815713167190552e-01 2.144979536533355713e-01 -1.537968814373016357e-01 8.929746598005294800e-02 -4.536638036370277405e-02 -5.498501472175121307e-03 -2.568579912185668945e-01 3.737758994102478027e-01 6.405792385339736938e-02 1.824068874120712280e-01 1.203412562608718872e-01 -2.772467434406280518e-01 -5.939950793981552124e-02 1.472159177064895630e-01 5.621187388896942139e-02 -1.549163758754730225e-01 3.884477075189352036e-03 -4.407357424497604370e-02 1.947834789752960205e-01 4.151131808757781982e-01 -1.545479297637939453e-01 1.291655302047729492e-01 -2.614868879318237305e-01 1.841693371534347534e-01 2.110155671834945679e-01
-3.809345886111259460e-02 -2.033048272132873535e-01 -6.712269037961959839e-02 7.774234563112258911e-02 5.555152893066406250e-04 -1.867462247610092163e-01 -8.503843098878860474e-02 -3.963610231876373291e-01 7.725227624177932739e-02 -4.115300625562667847e-02 4.449377059936523438e-01 -8.602564781904220581e-02 -6.506633758544921875e-02 1.824284195899963379e-01 3.382879123091697693e-02 -2.268026471138000488e-01 1.935687214136123657e-01 1.017512157559394836e-01 6.580965965986251831e-02 1.880651116371154785e-01 -1.411350220441818237e-01 2.112873494625091553e-01 9.594945609569549561e-02 -3.411988262087106705e-03 -8.001591078937053680e-03 4.590949788689613342e-02 3.123730421066284180e-01 1.694848984479904175e-01 2.460938543081283569e-01 -1.803558766841888428e-01 2.196401357650756836e-01 -1.149894446134567261e-01
2.891736626625061035e-01 -1.518675684928894043e-01 -5.373679846525192261e-02 2.120016813278198242e-01 4.998485743999481201e-02 -2.353893592953681946e-02 -1.706262677907943726e-01 -1.364960372447967529e-01 4.039277136325836182e-01 6.310530938208103180e-03 1.167647019028663635e-01 8.257916569709777832e-02 -1.980942324735224247e-04 8.145613968372344971e-02 3.823271095752716064e-01 2.462506992742419243e-03 -4.135295003652572632e-02 -7.462612539529800415e-02 5.253763496875762939e-02 7.410027086734771729e-02 1.506894081830978394e-01 3.332943916320800781e-01 -1.065731495618820190e-01 4.615745693445205688e-02 -2.559161372482776642e-02 7.433362305164337158e-02 -6.090212613344192505e-02 -1.954082995653152466e-01 3.659427165985107422e-01 -1.579545885324478149e-01 1.288303285837173462e-01 2.680924236774444580e-01
1.169029325246810913e-01 -5.429412126541137695e-01 -1.504288762807846069e-01 2.838736772537231445e-01 2.409506440162658691e-01 -1.876713037490844727e-01 9.500572830438613892e-02 1.531403660774230957e-01 3.949146717786788940e-02 2.081703022122383118e-02 2.538183890283107758e-02 7.390258461236953735e-02 -9.013433754444122314e-02 -3.514698706567287445e-03 8.720215409994125366e-02 -5.741320550441741943e-02 -1.526385825127363205e-02 9.493950754404067993e-02 2.745783030986785889e-01 2.563584148883819580e-01 2.425800561904907227e-01 2.101930081844329834e-01 -1.346781849861145020e-01 -4.136093705892562866e-02 -2.324886769056320190e-01 5.045272037386894226e-02 1.598260700702667236e-01 3.283352404832839966e-02 5.554024130105972290e-02 -2.095259577035903931e-01 -4.533069953322410583e-02 1.730605065822601318e-01
8.766358345746994019e-02 -1.175066903233528137e-01 -2.019207775592803955e-01 7.009280472993850708e-02 1.012025848031044006e-01 -3.707871735095977783e-01 -1.104378048330545425e-02 -1.902054697275161743e-01 1.852393597364425659e-01 -4.101019352674484253e-03 4.507232457399368286e-02 -1.485913991928100586e-01 -3.727706670761108398e-01 -7.496595382690429688e-02 2.554529905319213867e-01 -8.474388718605041504e-02 2.773509025573730469e-01 2.141515351831912994e-02 -3.491948246955871582e-01 2.799787819385528564e-01 -1.145515739917755127e-01 -2.563351020216941833e-02 4.718196392059326172e-02 9.375805407762527466e-02 8.287854492664337158e-03 1.553821265697479248e-01 -1.991722732782363892e-02 -5.526089668273925781e-02 2.358604222536087036e-01 1.525516659021377563e-01 -4.478878341615200043e-03 2.534797489643096924e-01
2.211409211158752441e-01 -2.685544192790985107e-01 -5.368034355342388153e-03 -1.208928041160106659e-02 1.911092996597290039e-01 -2.801932692527770996e-01 -1.571780145168304443e-01 8.275316655635833740e-02 6.284616142511367798e-02 6.652242690324783325e-02 8.586871623992919922e-02 1.538769342005252838e-02 -1.855505406856536865e-01 -6.485337764024734497e-02 3.130378723144531250e-01 -3.481386601924896240e-01 -7.601870596408843994e-02 1.919193118810653687e-01 -6.410276889801025391e-02 4.226857423782348633e-01 2.966414764523506165e-02 1.384867727756500244e-01 2.003671526908874512e-01 -3.227998316287994385e-02 -2.320150658488273621e-02 2.195654511451721191e-01 1.698946803808212280e-01 9.039895236492156982e-02 1.634311527013778687e-01 1.699758321046829224e-01 1.725038439035415649e-01 -2.506948076188564301e-02
-1.524177640676498413e-01 -3.545431420207023621e-02 -4.605533182621002197e-02 1.884969770908355713e-01 1.818722337484359741e-01 -1.848409324884414673e-01 2.076210081577301025e-01 -7.644347101449966431e-02 -1.329699754714965820e-01 2.608670890331268311e-01 -8.131625503301620483e-02 1.978830397129058838e-01 -3.784255981445312500e-01 5.737604200839996338e-02 1.209759488701820374e-01 -6.751357764005661011e-02 1.859454065561294556e-01 3.180865570902824402e-02 -1.808962225914001465e-01 2.089325934648513794e-01 -3.629377484321594238e-02 1.919713914394378662e-01 1.231720075011253357e-01 -2.266750782728195190e-01 -3.363726288080215454e-02 2.621255815029144287e-01 4.337668418884277344e-01 -3.297143802046775818e-02 -6.946389377117156982e-02 1.295130550861358643e-01 9.426759183406829834e-02 1.349730044603347778e-01
1.850141137838363647e-01 7.044551521539688110e-02 -2.284712642431259155e-01 1.089340895414352417e-01 3.050866425037384033e-01 -2.250842452049255371e-01 1.644951999187469482e-01 -2.070585731416940689e-03 2.407010197639465332e-01 9.177894890308380127e-02 3.248207271099090576e-01 -1.004219502210617065e-01 -5.501336976885795593e-02 1.049235649406909943e-02 -2.247623205184936523e-01 -2.397947311401367188e-01 1.621089875698089600e-01 1.403477042913436890e-01 9.896861761808395386e-02 1.925271898508071899e-01 -1.739630550146102905e-01 -8.341810852289199829e-02 1.533293277025222778e-01 2.235425114631652832e-01 8.775262534618377686e-02 2.643514871597290039e-01 1.188399046659469604e-01 -4.630629345774650574e-02 3.084104955196380615e-01 -9.775562584400177002e-02 1.555968075990676880e-01 8.095562458038330078e-02
4.964923113584518433e-02 -2.604263722896575928e-01 -1.896405965089797974e-01 1.560054868459701538e-01 4.432000219821929932e-02 -1.137668862938880920e-01 -1.780712045729160309e-02 -1.048594489693641663e-01 4.752807021141052246e-01 -1.078581959009170532e-01 4.229694604873657227e-02 -3.641747310757637024e-02 -3.728174604475498199e-03 1.826782524585723877e-01 1.874083578586578369e-01 -2.124288827180862427e-01 6.595344096422195435e-02 -1.053427085280418396e-01 7.373294979333877563e-02 2.273317575454711914e-01 7.629393786191940308e-02 1.263596117496490479e-01 1.021981611847877502e-02 -1.295489370822906494e-01 8.901543170213699341e-02 3.558909893035888672e-01 1.110746338963508606e-01 -2.552516758441925049e-01 -1.979049891233444214e-01 8.668086491525173187e-03 -1.869331151247024536e-01 3.023603260517120361e-01
2.838098406791687012e-01 1.251310203224420547e-02 -2.079316228628158569e-01 -2.549344487488269806e-02 1.978414058685302734e-01 -3.637200891971588135e-01 -1.209344491362571716e-01 -1.752680987119674683e-01 1.232637166976928711e-01 2.488653212785720825e-01 -2.652188390493392944e-02 -1.196267679333686829e-01 -1.141988113522529602e-01 -1.749953329563140869e-01 7.503501325845718384e-02 -5.836169235408306122e-03 3.027722239494323730e-01 3.472250699996948242e-01 8.753886818885803223e-02 2.075367569923400879e-01 6.127388775348663330e-02 1.086816862225532532e-01 9.983754158020019531e-02 3.344726562500000000e-01 -1.076633296906948090e-02 1.804317831993103027e-01 4.040717706084251404e-02 -6.000889465212821960e-02 1.752947717905044556e-01 -1.056944876909255981e-01 1.767313927412033081e-01 7.580256462097167969e-02
7.157586514949798584e-02 1.775358468294143677e-01 -4.439026415348052979e-01 2.073095291852951050e-01 1.191779896616935730e-01 4.707879573106765747e-02 -4.498284682631492615e-02 -1.814496815204620361e-01 1.576204895973205566e-01 -2.594065666198730469e-02 2.040085196495056152e-01 1.882174015045166016e-01 -2.439491264522075653e-02 -1.200037673115730286e-01 4.436388015747070312e-01 -3.077374584972858429e-02 1.592800617218017578e-01 1.608920395374298096e-01 -3.903396427631378174e-02 4.578778892755508423e-02 1.619493663311004639e-01 8.334878832101821899e-02 -7.636485993862152100e-02 -5.879505351185798645e-02 4.507865011692047119e-02 -2.514288015663623810e-02 3.713647723197937012e-01 -1.698333173990249634e-01 5.337141081690788269e-02 1.671527884900569916e-02 2.943598628044128418e-01 1.041780505329370499e-02
-1.241640374064445496e-01 -6.365197151899337769e-02 -2.488493472337722778e-01 -1.209381148219108582e-01 -2.975145727396011353e-02 2.984320186078548431e-02 4.537888988852500916e-02 1.141630485653877258e-01 1.466489136219024658e-01 2.283194959163665771e-01 1.834393590688705444e-01 3.455005586147308350e-01 5.810503289103507996e-02 1.385912746191024780e-01 1.632456928491592407e-01 1.918952353298664093e-02 2.233530431985855103e-01 1.767766922712326050e-01 -4.737419635057449341e-02 1.680607050657272339e-01 4.057018831372261047e-02 -1.381734735332429409e-03 -2.899178564548492432e-01 2.569665908813476562e-01 -1.688537448644638062e-01 -6.018306687474250793e-02 3.630026876926422119e-01 1.971510946750640869e-01 2.998599223792552948e-02 -2.736630141735076904e-01 -5.934023484587669373e-02 2.557574510574340820e-01
5.312371626496315002e-02 -3.876766860485076904e-01 -1.552332192659378052e-01 3.286840915679931641e-01 -1.464799493551254272e-01 -2.354772537946701050e-01 7.284384220838546753e-02 2.706797719001770020e-01 -1.354850679636001587e-01 -8.669380098581314087e-02 1.503642350435256958e-01 1.129344627261161804e-01 -1.072832271456718445e-01 -5.340199172496795654e-02 2.022654712200164795e-01 -2.479061782360076904e-01 6.519775837659835815e-02 1.384444683790206909e-01 1.073383316397666931e-01 3.125395774841308594e-01 2.726567089557647705e-01 2.965144515037536621e-01 -4.752878844738006592e-02 1.733866482973098755e-01 -7.907389849424362183e-02 1.939952000975608826e-02 1.587723195552825928e-01 1.320870220661163330e-01 2.168001979589462280e-02 -2.927369438111782074e-02 5.452844128012657166e-02 2.277787029743194580e-02
7.372376043349504471e-03 6.235394626855850220e-02 -2.493385784327983856e-02 -6.063347682356834412e-02 1.210035160183906555e-01 -6.939729675650596619e-03 8.976424485445022583e-02 -5.432277545332908630e-02 1.478804200887680054e-01 -2.730088233947753906e-01 1.338667422533035278e-01 5.219562351703643799e-02 -1.995015591382980347e-01 -1.246161479502916336e-02 -1.743642836809158325e-01 -1.375662684440612793e-01 1.339390873908996582e-01 2.686587870121002197e-01 2.267566695809364319e-02 -1.194884907454252243e-02 4.203632846474647522e-02 1.632661372423171997e-01 -1.521542668342590332e-01 6.947667896747589111e-02 1.205265298485755920e-01 -1.036382764577865601e-01 4.807121753692626953e-01 -2.087271809577941895e-01 8.018425107002258301e-02 2.363417148590087891e-01 -1.972519606351852417e-01 4.598273038864135742e-01
2.415901422500610352e-01 4.291804134845733643e-02 -3.153601288795471191e-01 2.229189127683639526e-01 -6.625564396381378174e-02 -9.953367710113525391e-02 1.796430647373199463e-01 -1.939198374748229980e-02 2.601140141487121582e-01 1.273965686559677124e-01 1.059956382960081100e-03 3.386811167001724243e-02 1.462746411561965942e-01 -9.678564965724945068e-02 -1.902872323989868164e-01 1.378652453422546387e-01 4.216277897357940674e-01 1.426636427640914917e-01 -3.488281071186065674e-01 2.946754395961761475e-01 -5.007348582148551941e-02 1.284861862659454346e-01 5.767626315355300903e-02 -6.559758633375167847e-02 -1.386691927909851074e-01 7.316520810127258301e-02 1.743513047695159912e-01 1.226608408614993095e-03 -4.701719153672456741e-03 -1.289102733135223389e-01 3.077405132353305817e-02 2.585214972496032715e-01
8.170610666275024414e-02 2.578113675117492676e-01 -1.754042357206344604e-01 2.998314797878265381e-02 -1.002919003367424011e-01 -5.342452973127365112e-02 1.396599113941192627e-01 2.007442861795425415e-01 -1.639973255805671215e-03 1.004693508148193359e-01 1.650207340717315674e-01 3.912092000246047974e-02 -2.013499587774276733e-01 -4.545167088508605957e-02 1.230953931808471680e-01 -2.659915089607238770e-01 2.054438367486000061e-02 4.792488738894462585e-02 7.601445913314819336e-02 -1.179232001304626465e-01 2.150500193238258362e-02 5.313789844512939453e-02 -8.201913535594940186e-02 2.780971527099609375e-01 -7.540354877710342407e-02 3.733675181865692139e-01 5.055795907974243164e-01 -5.987001210451126099e-02 3.388605117797851562e-01 -9.211438894271850586e-02 -4.996282979846000671e-02 1.235275492072105408e-01
3.684701025485992432e-01 -1.748367697000503540e-01 -8.484909683465957642e-02 -7.164673507213592529e-02 -9.936445206403732300e-02 -1.002970524132251740e-02 2.582265995442867279e-03 -1.391278058290481567e-01 2.049049735069274902e-01 3.321370780467987061e-01 4.016515016555786133e-01 1.561371833086013794e-01 -1.796228736639022827e-01 1.939446777105331421e-01 -3.500432521104812622e-02 1.299410760402679443e-01 3.990291059017181396e-02 -2.303781062364578247e-01 2.239665016531944275e-02 -1.830401457846164703e-02 -1.239877119660377502e-01 8.592472225427627563e-02 -1.329772472381591797e-01 1.178365945816040039e-01 -2.289729863405227661e-01 2.293481826782226562e-01 2.893120646476745605e-01 5.636092647910118103e-02 1.481268107891082764e-01 -4.850028827786445618e-02 -5.191453173756599426e-02 1.930693238973617554e-01
3.954858481884002686e-01 9.848541021347045898e-02 -2.018072456121444702e-01 4.559413716197013855e-02 1.606819219887256622e-02 6.162200868129730225e-02 3.708596825599670410e-01 7.638476788997650146e-03 1.678015440702438354e-01 1.147233173251152039e-01 1.826340258121490479e-01 1.645112782716751099e-01 -2.753024697303771973e-01 -1.126946955919265747e-01 1.903955042362213135e-01 -8.288902789354324341e-02 1.344272494316101074e-01 2.584542036056518555e-01 9.851504862308502197e-02 4.427123069763183594e-02 4.960105195641517639e-02 -1.727297008037567139e-01 -6.541609019041061401e-02 -7.037942856550216675e-02 -2.333732843399047852e-01 -2.096706479787826538e-01 2.245731353759765625e-01 -2.045518606901168823e-01 7.262487709522247314e-02 -2.134480923414230347e-01 -1.760807484388351440e-01 7.405629754066467285e-02
2.227261662483215332e-01 4.866563901305198669e-02 -2.288904935121536255e-01 2.015790194272994995e-01 8.400094509124755859e-02 -1.144783850759267807e-02 -8.574440330266952515e-02 -5.519380420446395874e-02 6.157540902495384216e-02 1.730995625257492065e-02 2.097050845623016357e-01 -2.916728146374225616e-02 -1.277518421411514282e-01 1.062958911061286926e-01 -3.844581544399261475e-02 -5.594190210103988647e-02 1.988213360309600830e-01 4.427871853113174438e-02 6.790639460086822510e-02 3.028236031532287598e-01 -5.668000504374504089e-02 2.875753492116928101e-02 -1.817360967397689819e-01 -1.527842432260513306e-01 -7.241719216108322144e-02 -1.026960015296936035e-01 3.098675012588500977e-01 3.340216279029846191e-01 2.657756209373474121e-01 1.967171765863895416e-02 -4.733785688877105713e-01 1.989084631204605103e-01
1.587586253881454468e-01 -3.153006434440612793e-01 -1.746649444103240967e-01 1.929437965154647827e-01 1.186997815966606140e-01 -7.423774222843348980e-04 4.293873906135559082e-02 -1.638415455818176270e-01 2.059200406074523926e-01 2.572594285011291504e-01 1.558101270347833633e-02 1.509891599416732788e-01 -1.270822342485189438e-02 -1.859925240278244019e-01 8.160466700792312622e-02 -2.434417605400085449e-01 1.129554584622383118e-02 2.410366088151931763e-01 -6.388086825609207153e-02 -1.334843575023114681e-03 2.081970497965812683e-02 3.952147662639617920e-01 2.656810581684112549e-01 -1.649666428565979004e-01 1.382712423801422119e-01 2.419090270996093750e-01 1.547503769397735596e-01 1.780099868774414062e-01 5.755156744271516800e-03 -1.598964780569076538e-01 -9.980458021163940430e-02 2.167760431766510010e-01
1.173608601093292236e-01 6.257361173629760742e-02 2.875684946775436401e-02 1.562126576900482178e-01 9.783817827701568604e-02 -3.761638104915618896e-01 -5.445678904652595520e-02 1.838271021842956543e-01 -9.707026183605194092e-03 -2.006948692724108696e-03 -6.290797144174575806e-02 8.592756092548370361e-02 -2.342932224273681641e-01 1.346276253461837769e-01 1.599527709186077118e-02 9.112330526113510132e-02 -2.455857023596763611e-02 2.362459301948547363e-01 -3.222543373703956604e-02 1.935536414384841919e-01 -2.752304971218109131e-01 5.210270360112190247e-02 1.583953052759170532e-01 2.320433557033538818e-01 7.608991116285324097e-02 1.360781639814376831e-01 3.659586310386657715e-01 8.039553649723529816e-03 1.586278229951858521e-01 -1.692606210708618164e-01 -3.441289663314819336e-01 3.055902719497680664e-01
1.278411298990249634e-01 2.069315165281295776e-01 -7.068631052970886230e-02 5.792916193604469299e-02 -1.108133606612682343e-02 -2.014499604701995850e-01 4.156980663537979126e-02 -5.330391228199005127e-02 4.211168885231018066e-01 -1.103453263640403748e-01 -2.370684035122394562e-02 1.038708016276359558e-01 8.524490892887115479e-02 -2.918204665184020996e-01 1.450192630290985107e-01 -6.455598771572113037e-02 2.772718071937561035e-01 1.971567422151565552e-01 -3.893700540065765381e-01 -2.469576708972454071e-02 2.423353493213653564e-01 1.559784561395645142e-01 -1.690672785043716431e-01 -3.492224961519241333e-02 1.508196294307708740e-01 -2.642898075282573700e-02 3.547636270523071289e-01 -8.042428642511367798e-02 6.642572581768035889e-02 -1.160058472305536270e-02 -1.407448202371597290e-01 8.811456710100173950e-02
2.123734802007675171e-01 -1.825604587793350220e-01 -1.690531522035598755e-01 3.999541997909545898e-01 -3.468394279479980469e-02 2.448327988386154175e-01 1.138385683298110962e-01 -3.480773046612739563e-02 1.911210715770721436e-01 3.589087352156639099e-02 6.065178662538528442e-02 -3.611734881997108459e-02 1.295680850744247437e-01 1.218077465891838074e-01 -1.992917247116565704e-02 3.276646882295608521e-02 4.983554407954216003e-02 4.804188311100006104e-01 -6.916177272796630859e-02 -3.017854504287242889e-02 -1.249065399169921875e-01 5.218620598316192627e-02 -4.714913666248321533e-02 1.772399246692657471e-01 2.455643564462661743e-01 6.427898257970809937e-02 2.847031950950622559e-01 -7.605987042188644409e-02 2.387914508581161499e-01 9.355881065130233765e-02 -8.086036890745162964e-02 2.593952715396881104e-01
2.670810222625732422e-01 -3.781546652317047119e-02 -7.797950506210327148e-02 2.009923905134201050e-01 -2.659571468830108643e-01 4.267141968011856079e-02 1.096526086330413818e-01 -1.410909891128540039e-01 -1.025883108377456665e-01 -2.092181146144866943e-02 1.681229621171951294e-01 2.163969278335571289e-01 -1.244053915143013000e-01 -1.030468791723251343e-01 2.779584228992462158e-01 3.129184991121292114e-02 7.161647081375122070e-02 3.505761325359344482e-01 -2.991800010204315186e-01 -4.891430586576461792e-02 -2.443096935749053955e-01 2.001544460654258728e-02 2.283694595098495483e-02 1.821628808975219727e-01 8.542832732200622559e-02 2.615886926651000977e-01 3.506803810596466064e-01 7.020837813615798950e-02 1.328075379133224487e-01 1.674089580774307251e-01 -1.109081134200096130e-01 1.027661561965942383e-01
1.966917067766189575e-01 -3.337184339761734009e-02 2.148348391056060791e-01 -5.976212769746780396e-02 2.060074806213378906e-01 3.879486396908760071e-02 1.323463022708892822e-01 5.100317299365997314e-02 1.541169732809066772e-01 -2.896746695041656494e-01 2.991000749170780182e-02 2.142089605331420898e-01 -7.488881051540374756e-02 -2.442788332700729370e-01 2.736825644969940186e-01 -1.992691457271575928e-01 1.082764565944671631e-01 2.363416105508804321e-01 2.189278006553649902e-01 2.406605631113052368e-01 -8.001276105642318726e-02 1.656419634819030762e-01 -6.985832005739212036e-02 1.604292541742324829e-01 -1.133666411042213440e-01 8.515061438083648682e-02 3.533755540847778320e-01 -1.477748304605484009e-01 1.363709419965744019e-01 -7.981573045253753662e-02 -1.541350483894348145e-01 2.421847432851791382e-01
-1.601316151209175587e-03 -2.127830684185028076e-01 -1.095288395881652832e-01 3.081539273262023926e-01 2.151945605874061584e-02 -1.032499298453330994e-01 1.121635437011718750e-01 -5.975133925676345825e-02 1.249808296561241150e-01 -1.561802327632904053e-01 2.497918158769607544e-01 1.468584220856428146e-02 -1.035047788172960281e-02 -2.042860090732574463e-01 -2.474638819694519043e-01 -1.729336082935333252e-01 -1.661754548549652100e-01 9.897954761981964111e-03 2.390766516327857971e-02 2.527022063732147217e-01 -1.240103393793106079e-01 1.478849798440933228e-01 -3.439365029335021973e-01 1.472509950399398804e-01 -1.837253570556640625e-01 5.869285762310028076e-02 3.609209656715393066e-01 -1.077153384685516357e-01 2.176950573921203613e-01 -1.009450182318687439e-01 2.103631012141704559e-02 2.800477743148803711e-01
3.787966668605804443e-01 -3.583211684599518776e-03 -2.337984293699264526e-01 8.119677007198333740e-02 -3.225831985473632812e-01 6.389725208282470703e-02 1.814195364713668823e-01 -1.338135600090026855e-01 -1.272903829813003540e-01 2.170225530862808228e-01 1.613385677337646484e-01 -5.893497541546821594e-02 -1.207174286246299744e-01 7.940880209207534790e-02 1.453858017921447754e-01 3.249331191182136536e-02 5.103890970349311829e-02 2.968203648924827576e-02 -4.901331663131713867e-02 -2.621964551508426666e-02 -1.854547411203384399e-01 2.764226794242858887e-01 3.599608317017555237e-02 1.709381118416786194e-02 -3.534929826855659485e-02 1.723080575466156006e-01 4.614654481410980225e-01 1.340182274580001831e-01 7.587952911853790283e-02 2.967453002929687500e-01 -7.525730133056640625e-02 1.418121755123138428e-01
2.173444479703903198e-01 -1.244435757398605347e-01 -8.136723935604095459e-02 1.102890893816947937e-01 2.919190227985382080e-01 -1.668540947139263153e-02 -1.049546822905540466e-01 -7.203123718500137329e-02 7.282858341932296753e-02 -9.036783874034881592e-02 4.628524556756019592e-02 2.006403058767318726e-01 -1.761860549449920654e-01 -1.624048799276351929e-01 1.337030231952667236e-01 8.697111159563064575e-02 -4.196658730506896973e-03 -8.483681827783584595e-02 -3.018414229154586792e-02 -6.857851147651672363e-02 4.589028656482696533e-03 3.230113089084625244e-01 4.444062411785125732e-01 3.229718506336212158e-01 2.402674108743667603e-01 -5.774115398526191711e-02 2.866090536117553711e-01 -8.362223207950592041e-02 9.190148115158081055e-02 -2.613402530550956726e-02 -1.993650048971176147e-01 2.449403554201126099e-01
4.594437312334775925e-03 -3.871395289897918701e-01 -1.139865890145301819e-01 3.861220180988311768e-01 -5.480814725160598755e-02 -1.140991672873497009e-01 9.121088683605194092e-02 -2.537186145782470703e-01 5.912497639656066895e-02 2.527935802936553955e-01 -8.676372468471527100e-02 5.641961842775344849e-02 -7.467143982648849487e-02 -6.570536643266677856e-02 9.709344804286956787e-02 -2.804119586944580078e-01 1.631072014570236206e-01 1.879615038633346558e-01 -1.005726829171180725e-01 3.982125222682952881e-02 -1.356322616338729858e-01 2.625735700130462646e-01 2.710865996778011322e-02 -1.762439906597137451e-01 2.367627620697021484e-01 -3.003185847774147987e-03 2.658565640449523926e-01 -2.812669612467288971e-02 1.353136301040649414e-01 -1.390543431043624878e-01 -2.375707030296325684e-01 9.405826032161712646e-02
4.006711766123771667e-02 -1.781032420694828033e-02 7.203832268714904785e-02 1.877813488245010376e-01 -2.407108247280120850e-02 -8.014186285436153412e-03 5.625033751130104065e-02 -9.865923970937728882e-02 4.674489796161651611e-01 8.267927169799804688e-02 1.564532667398452759e-01 -1.274771392345428467e-01 -4.442591667175292969e-01 2.446163818240165710e-02 2.977446019649505615e-01 -3.526144325733184814e-01 1.973937749862670898e-01 1.403853893280029297e-01 -2.066468000411987305e-01 1.687650084495544434e-01 -6.684206426143646240e-02 -7.271816954016685486e-03 1.484628915786743164e-01 -7.317896932363510132e-02 2.537432871758937836e-02 3.923095390200614929e-02 8.986338041722774506e-03 -2.503781393170356750e-02 1.908828914165496826e-01 1.130051910877227783e-01 -2.079159617424011230e-01 9.979264438152313232e-02
1.583699733018875122e-01 1.132680755108594894e-02 3.588091582059860229e-02 1.322838664054870605e-01 1.285948418080806732e-02 -1.233206093311309814e-01 1.214379817247390747e-01 -1.262138485908508301e-01 2.641816437244415283e-01 2.461185902357101440e-01 4.427466914057731628e-02 -1.814312338829040527e-01 1.864636875689029694e-02 1.271846592426300049e-01 2.972375750541687012e-01 -7.560513168573379517e-02 3.584267795085906982e-01 -1.323237568140029907e-01 -1.985582560300827026e-01 3.271355330944061279e-01 -6.178417429327964783e-02 5.806171149015426636e-02 3.672271734103560448e-03 3.252504020929336548e-02 1.476661115884780884e-01 -3.812398761510848999e-02 3.055547773838043213e-01 1.125034987926483154e-01 -1.942090094089508057e-01 -3.090514242649078369e-02 -5.075361207127571106e-02 4.036212265491485596e-01
-1.896911263465881348e-01 -1.295272260904312134e-01 -5.107024684548377991e-02 1.508862078189849854e-01 -1.322411298751831055e-01 2.578654289245605469e-01 -1.113285794854164124e-01 -1.365878731012344360e-01 1.533508300781250000e-01 2.766801917459815741e-04 3.660402297973632812e-01 2.873005904257297516e-02 -3.315134346485137939e-01 -8.548570424318313599e-02 2.591340541839599609e-01 2.326257899403572083e-02 3.313743770122528076e-01 3.664724230766296387e-01 -2.243594974279403687e-01 1.475394070148468018e-01 -7.980185002088546753e-02 8.862669020891189575e-02 -1.247174367308616638e-01 1.838674098253250122e-01 -4.153032228350639343e-02 -4.086706042289733887e-02 1.089764535427093506e-01 1.264257282018661499e-01 1.131926029920578003e-01 4.444155469536781311e-02 -1.509265899658203125e-01 1.224047243595123291e-01
2.824248969554901123e-01 -3.866043873131275177e-03 -2.338796705007553101e-01 7.957370579242706299e-02 -2.672000229358673096e-01 -1.154440343379974365e-01 2.305561751127243042e-01 -2.477186471223831177e-01 -1.728112846612930298e-01 3.236334621906280518e-01 1.042424216866493225e-01 -9.605608880519866943e-02 -9.085036069154739380e-02 1.712721735239028931e-01 2.417076379060745239e-01 4.763234779238700867e-02 2.844436280429363251e-02 2.339814752340316772e-01 -1.072639748454093933e-01 -3.665897063910961151e-03 7.651049643754959106e-02 8.160290867090225220e-02 -1.876898854970932007e-02 1.009579524397850037e-01 1.507127732038497925e-01 8.899851888418197632e-02 4.370265603065490723e-01 3.195036575198173523e-02 1.870408356189727783e-01 1.785424537956714630e-02 -2.425600141286849976e-01 7.144127041101455688e-03
1.502853929996490479e-01 -2.701222896575927734e-01 -1.848861426115036011e-01 -7.947572320699691772e-02 3.255710303783416748e-01 1.117566078901290894e-01 -1.341623067855834961e-01 -2.241171747446060181e-01 4.062538594007492065e-02 3.983132168650627136e-02 2.072743028402328491e-01 1.380369663238525391e-01 -9.601389616727828979e-02 -4.498611763119697571e-02 1.773797869682312012e-01 4.449940286576747894e-03 -1.422770787030458450e-02 -4.588844254612922668e-02 -4.653117060661315918e-02 4.442885890603065491e-02 -2.135676294565200806e-01 2.990171015262603760e-01 1.675809621810913086e-01 3.735372424125671387e-01 -3.334784135222434998e-02 -1.693559437990188599e-01 3.981461524963378906e-01 -4.222854599356651306e-02 -5.157173052430152893e-02 -1.593370735645294189e-01 -1.928168982267379761e-01 6.963356584310531616e-02
-4.244978725910186768e-02 1.903481781482696533e-01 5.267648398876190186e-02 1.540553569793701172e-01 1.352775543928146362e-01 -6.893944740295410156e-02 -1.577080041170120239e-01 -4.955519363284111023e-02 1.049986481666564941e-02 -4.820645600557327271e-02 1.764997392892837524e-01 1.166301071643829346e-01 -1.746771857142448425e-02 3.154025077819824219e-01 5.714886635541915894e-02 -1.943201571702957153e-01 2.015595585107803345e-01 1.261675059795379639e-01 5.584131553769111633e-02 1.997760832309722900e-01 -1.438020616769790649e-01 4.867230057716369629e-01 1.405744999647140503e-01 -1.152595356106758118e-01 -6.755445152521133423e-02 1.527157276868820190e-01 3.415570259094238281e-01 2.917249687016010284e-02 4.301627725362777710e-02 -2.935929223895072937e-02 -3.713150620460510254e-01 1.445541232824325562e-01
2.228245586156845093e-01 2.268308848142623901e-01 -2.117484509944915771e-01 5.635944008827209473e-02 -1.375597864389419556e-01 2.309139072895050049e-01 1.016200706362724304e-01 -1.633705794811248779e-01 1.677225828170776367e-01 -2.812248095870018005e-02 -1.272836625576019287e-01 -1.430820822715759277e-01 -1.391749083995819092e-01 -1.541405469179153442e-01 9.257160872220993042e-02 -9.238828718662261963e-02 1.669381111860275269e-01 1.188770532608032227e-01 -3.953317925333976746e-02 5.858448892831802368e-02 2.906797640025615692e-02 6.622190773487091064e-02 9.423886984586715698e-02 2.310767322778701782e-01 1.648466885089874268e-01 -6.424103397876024246e-03 4.646228551864624023e-01 -3.661189079284667969e-01 1.893912702798843384e-01 1.618351414799690247e-02 7.355571538209915161e-02 2.874299287796020508e-01
1.751061156392097473e-02 -1.410976797342300415e-01 -1.694965213537216187e-01 -7.182675600051879883e-02 2.644597887992858887e-01 1.645957678556442261e-01 2.778902649879455566e-01 -6.197073683142662048e-02 8.070354908704757690e-02 8.194836974143981934e-02 1.293208897113800049e-01 1.259421557188034058e-01 -1.902396678924560547e-01 7.267139386385679245e-03 1.697199493646621704e-01 -2.476521879434585571e-01 1.809416897594928741e-02 3.273347914218902588e-01 8.926403522491455078e-02 4.770646616816520691e-02 2.891041897237300873e-02 -1.160890385508537292e-01 1.736034601926803589e-01 1.832006312906742096e-02 -3.714913502335548401e-02 -1.113383620977401733e-01 3.945913314819335938e-01 -1.156118884682655334e-01 1.045688614249229431e-01 2.648881375789642334e-01 -1.740190833806991577e-01 3.726589679718017578e-01
1.878898590803146362e-01 -3.104190230369567871e-01 6.292597204446792603e-02 1.312919408082962036e-01 -4.190701991319656372e-02 -1.219076067209243774e-01 -2.316275537014007568e-01 5.008436739444732666e-02 1.871508806943893433e-01 1.735811382532119751e-01 1.046484988182783127e-02 -1.449014097452163696e-01 -6.002995744347572327e-02 -3.580074757337570190e-02 4.009271040558815002e-02 -1.684635579586029053e-01 2.902461886405944824e-01 7.664331048727035522e-02 -1.675162650644779205e-02 2.455400675535202026e-01 1.716271340847015381e-01 -2.457329072058200836e-02 3.289591372013092041e-01 1.711719632148742676e-01 1.207223162055015564e-02 3.869272768497467041e-02 3.098277747631072998e-01 -2.522991001605987549e-01 1.599539518356323242e-01 -7.978704571723937988e-02 2.674988284707069397e-02 3.755121827125549316e-01
1.465915739536285400e-01 6.519737839698791504e-02 -3.181131780147552490e-01 -1.392954308539628983e-02 3.078945875167846680e-01 1.092292889952659607e-01 3.692831844091415405e-02 -1.334765851497650146e-01 -1.341890543699264526e-02 -1.713242381811141968e-01 3.518954813480377197e-01 1.639839559793472290e-01 -1.702471524477005005e-01 4.109386354684829712e-03 1.113000288605690002e-01 2.962272614240646362e-03 2.209196537733078003e-01 4.639712348580360413e-02 -6.911890208721160889e-02 3.124053180217742920e-01 -1.375434100627899170e-01 -2.546096406877040863e-02 -2.315439581871032715e-01 1.882974654436111450e-01 1.160309836268424988e-01 4.776193760335445404e-03 2.753506004810333252e-01 -1.256399303674697876e-01 1.567880958318710327e-01 -1.898880302906036377e-01 -3.016312718391418457e-01 8.143349736928939819e-02
3.414465188980102539e-01 -9.859286993741989136e-02 -1.398500204086303711e-01 2.434382885694503784e-01 2.992619760334491730e-02 -1.444349437952041626e-01 1.725004613399505615e-02 -3.040978610515594482e-01 4.166752398014068604e-01 2.564394176006317139e-01 -6.107944995164871216e-02 -2.168454080820083618e-01 -2.103589177131652832e-01 9.248698502779006958e-02 9.294850379228591919e-02 -2.221738696098327637e-01 1.745766401290893555e-01 -1.731641292572021484e-01 1.478372067213058472e-01 -4.670118540525436401e-02 4.476905241608619690e-02 7.675501704216003418e-02 1.421612338162958622e-03 4.362935572862625122e-02 1.251835078001022339e-01 1.448065191507339478e-01 2.250280082225799561e-01 -1.164653822779655457e-01 4.621642455458641052e-02 2.132619358599185944e-02 -1.934743076562881470e-01 2.103343456983566284e-01
2.627953588962554932e-01 -6.198491435497999191e-03 2.556358873844146729e-01 3.751629497855901718e-03 2.378834187984466553e-01 -1.210042685270309448e-01 2.929235696792602539e-01 -5.197151750326156616e-02 2.104050852358341217e-02 -1.328673511743545532e-01 1.922056078910827637e-01 1.512623876333236694e-01 -1.387299597263336182e-01 1.422499418258666992e-01 9.236954897642135620e-02 5.016321316361427307e-02 -6.351235322654247284e-03 2.925193607807159424e-01 1.724374294281005859e-01 1.016784533858299255e-01 1.571117192506790161e-01 9.950439445674419403e-03 -1.174936816096305847e-01 2.760288119316101074e-01 -9.475143253803253174e-02 6.630217283964157104e-02 3.357227146625518799e-01 -1.576741039752960205e-01 -2.234968729317188263e-02 -1.176975965499877930e-01 -9.781980514526367188e-02 4.025231599807739258e-01
2.148169726133346558e-01 6.931405514478683472e-02 -1.007183790206909180e-01 3.743525221943855286e-02 3.223022520542144775e-01 -2.019323408603668213e-01 -1.347223222255706787e-01 -1.430403143167495728e-01 1.402556598186492920e-01 3.700654804706573486e-01 9.845594316720962524e-02 -1.607356816530227661e-01 -2.010514289140701294e-01 -1.133271306753158569e-01 2.083483487367630005e-01 2.939818194136023521e-03 2.662796378135681152e-01 2.314255684614181519e-01 9.095646091736853123e-04 -1.688367314636707306e-02 -1.088345143944025040e-02 5.943487212061882019e-02 1.656554788351058960e-01 2.508164048194885254e-01 -8.629281818866729736e-02 2.802892327308654785e-01 1.317333281040191650e-01 -2.764768339693546295e-02 2.271486520767211914e-01 -1.409114450216293335e-01 1.557022035121917725e-01 2.164097875356674194e-01
3.683638945221900940e-02 -1.069975346326828003e-01 1.267730146646499634e-01 2.203814536333084106e-01 -5.376530438661575317e-02 -2.091587753966450691e-03 -1.028731167316436768e-01 -2.243876755237579346e-01 4.281330704689025879e-01 2.283373773097991943e-01 2.351515367627143860e-02 2.749034762382507324e-01 -2.334916293621063232e-01 1.212486177682876587e-01 2.512986660003662109e-01 -3.893185555934906006e-01 1.045575886964797974e-01 3.384036570787429810e-02 6.740578263998031616e-02 1.952329128980636597e-01 -1.659958437085151672e-02 -1.392886787652969360e-01 1.291802525520324707e-01 6.156799197196960449e-02 9.600505977869033813e-02 -8.212304860353469849e-02 2.558690011501312256e-01 -1.406797021627426147e-01 9.983156621456146240e-02 1.866435818374156952e-02 -2.127427011728286743e-01 1.074254587292671204e-01
5.135905742645263672e-02 -3.500878512859344482e-01 -3.664147853851318359e-01 -1.057789288461208344e-02 1.342392563819885254e-01 6.980396807193756104e-02 2.455138862133026123e-01 1.148545742034912109e-01 1.638610064983367920e-01 1.119636744260787964e-01 1.125674694776535034e-01 2.232202589511871338e-01 -6.161518022418022156e-02 2.079171873629093170e-02 -6.547424197196960449e-02 -5.897908657789230347e-02 -1.256002634763717651e-01 5.788793042302131653e-02 7.228479534387588501e-02 -3.497966798022389412e-03 1.418723613023757935e-01 1.449068188667297363e-01 1.075495127588510513e-02 9.680090099573135376e-02 6.795864552259445190e-02 -5.980994552373886108e-02 2.671919763088226318e-01 8.606043457984924316e-02 3.328111767768859863e-02 1.302306950092315674e-01 -3.778657019138336182e-01 4.553782641887664795e-01
-7.777323573827743530e-02 -8.929634839296340942e-02 -2.175611704587936401e-01 2.277154624462127686e-01 3.577346727252006531e-02 -2.548903822898864746e-01 9.526307135820388794e-02 -3.289896249771118164e-01 4.035332202911376953e-01 -5.299254134297370911e-02 -1.629846990108489990e-01 1.363352537155151367e-01 -2.158214449882507324e-01 3.020446747541427612e-02 5.236234515905380249e-02 -1.908887475728988647e-01 3.113470971584320068e-01 1.121069937944412231e-01 1.610269770026206970e-02 6.983365863561630249e-02 6.535450369119644165e-02 1.576691120862960815e-01 1.557851284742355347e-01 1.101363897323608398e-01 1.800323277711868286e-01 1.697572320699691772e-02 1.984567381441593170e-02 -2.301974594593048096e-02 2.048463821411132812e-01 2.293718904256820679e-01 8.320449292659759521e-02 3.007842600345611572e-01
3.501724302768707275e-01 9.422185271978378296e-02 -1.295033395290374756e-01 1.269391626119613647e-01 -8.949841372668743134e-03 -8.076697587966918945e-02 3.110653907060623169e-02 -4.088372290134429932e-01 1.298207640647888184e-01 1.906631439924240112e-01 -8.759099990129470825e-02 -5.336651951074600220e-02 -3.169503509998321533e-01 1.758381351828575134e-02 1.318724453449249268e-01 -3.560733497142791748e-01 2.141931504011154175e-01 -1.742669641971588135e-01 -5.222341418266296387e-02 1.945221573114395142e-01 1.714181005954742432e-01 7.443659007549285889e-02 1.545285284519195557e-01 -1.689429953694343567e-02 8.888095617294311523e-02 -9.237948805093765259e-02 2.117451727390289307e-01 1.588211357593536377e-01 5.936764553189277649e-02 -1.013992503285408020e-01 -3.158403560519218445e-02 2.739075124263763428e-01
8.820240944623947144e-02 -6.023614853620529175e-02 -4.577530920505523682e-02 1.871396414935588837e-02 -1.665188521146774292e-01 2.960190922021865845e-02 -8.718305826187133789e-02 -1.506647467613220215e-01 2.401644736528396606e-01 -2.093578659696504474e-04 -7.854457199573516846e-02 -1.324495673179626465e-01 -9.663953632116317749e-02 5.076429992914199829e-02 -1.147351041436195374e-01 -1.630206257104873657e-01 7.933171093463897705e-02 9.546318650245666504e-02 8.226183801889419556e-02 1.872509121894836426e-01 2.817455679178237915e-02 3.942736685276031494e-01 2.980437278747558594e-01 3.039297759532928467e-01 1.530631035566329956e-01 3.100249171257019043e-01 2.559020519256591797e-01 -4.044045805931091309e-01 -1.353157758712768555e-01 -1.124487631022930145e-02 -7.661846280097961426e-02 1.631819903850555420e-01
9.079337865114212036e-02 -2.542161941528320312e-01 -1.166003122925758362e-01 9.765996783971786499e-02 3.122603148221969604e-02 -1.040006354451179504e-01 -1.549713760614395142e-01 -6.944293528795242310e-02 2.014054656028747559e-01 1.850721985101699829e-02 1.106657534837722778e-01 -1.418866515159606934e-01 -2.217323035001754761e-01 -1.019759848713874817e-01 8.456002920866012573e-02 -2.984504774212837219e-02 2.382007688283920288e-01 8.921009302139282227e-02 1.047894731163978577e-01 4.050727486610412598e-01 2.445261776447296143e-01 -5.789786204695701599e-02 1.464628577232360840e-01 3.959572017192840576e-01 7.748422026634216309e-02 1.031926274299621582e-01 1.496598124504089355e-01 -2.392252087593078613e-01 2.595830261707305908e-01 -1.376987621188163757e-02 -6.797645986080169678e-02 2.699309587478637695e-01
-5.624436959624290466e-02 -1.494754552841186523e-01 -1.607618331909179688e-01 6.743342429399490356e-02 1.616248190402984619e-01 -2.452851682901382446e-01 -8.777911961078643799e-02 -1.874649375677108765e-01 2.674472630023956299e-01 6.444797385483980179e-03 -6.453704088926315308e-02 -1.077064722776412964e-01 -3.650198578834533691e-01 -1.613835990428924561e-01 1.904123723506927490e-01 2.091329358518123627e-02 2.703315019607543945e-01 1.112189292907714844e-01 -2.744100093841552734e-01 1.673844009637832642e-01 -1.164861992001533508e-01 -6.734123826026916504e-02 -1.119075268507003784e-01 1.087883487343788147e-01 1.070859208703041077e-01 2.953920662403106689e-01 1.615702919661998749e-02 -1.557098329067230225e-01 1.033446937799453735e-01 1.707636564970016479e-01 -8.424508571624755859e-02 3.609089553356170654e-01
4.080432951450347900e-01 -5.860108137130737305e-02 -6.387113779783248901e-02 -1.698373705148696899e-01 2.302163988351821899e-01 1.080879718065261841e-01 1.377322226762771606e-01 1.576536893844604492e-02 1.058404818177223206e-01 -2.290120869874954224e-01 1.056854650378227234e-01 1.584664583206176758e-01 -2.277793139219284058e-01 7.285580039024353027e-02 3.937737084925174713e-03 7.085695117712020874e-02 2.209280580282211304e-01 2.178759276866912842e-01 1.429883390665054321e-01 4.068543668836355209e-03 -8.537060022354125977e-02 1.414761543273925781e-01 6.397247314453125000e-02 2.259468734264373779e-01 -1.645199507474899292e-01 8.690957725048065186e-02 2.670249640941619873e-01 2.265295535326004028e-01 -1.168525964021682739e-01 -9.181660716421902180e-04 -9.055636078119277954e-02 4.156924784183502197e-01
1.082958579063415527e-01 1.072365790605545044e-01 4.335785284638404846e-03 9.539877623319625854e-02 1.765100359916687012e-01 -2.907595336437225342e-01 8.840192109346389771e-02 1.650339961051940918e-01 6.347417086362838745e-02 -2.031843513250350952e-01 1.277114748954772949e-01 4.669402167201042175e-02 2.601476386189460754e-03 2.157648056745529175e-01 3.344778120517730713e-01 -6.079927086830139160e-03 3.582288622856140137e-01 3.674197569489479065e-02 1.738193258643150330e-02 -1.292467303574085236e-02 -1.546293050050735474e-01 5.953714624047279358e-02 -1.295049767941236496e-02 2.310966104269027710e-01 -1.044650748372077942e-01 4.365963395684957504e-03 5.271132588386535645e-01 -1.298867166042327881e-01 3.685200959444046021e-02 1.475539207458496094e-01 -1.084626615047454834e-01 2.071398794651031494e-01
9.290368854999542236e-02 8.009299635887145996e-02 -1.295180767774581909e-01 1.384384334087371826e-01 2.363954782485961914e-01 -2.810419797897338867e-01 -2.287461236119270325e-02 9.074361622333526611e-02 9.241878241300582886e-02 -1.766098141670227051e-01 1.530305892229080200e-01 -5.791408568620681763e-02 -1.672473736107349396e-02 2.312806099653244019e-01 1.229806020855903625e-01 -1.986568272113800049e-01 2.424793550744652748e-03 4.594777897000312805e-02 -9.164971113204956055e-02 5.576782301068305969e-02 1.820557005703449249e-02 2.960254549980163574e-01 -1.515835672616958618e-01 -2.501207776367664337e-02 -6.725186109542846680e-02 -2.125180661678314209e-01 4.598270952701568604e-01 -1.449044644832611084e-01 -8.309257216751575470e-03 1.228599399328231812e-01 -1.013778597116470337e-01 4.447093605995178223e-01
-8.542560786008834839e-02 -2.338203042745590210e-01 -2.187956869602203369e-01 -1.007648855447769165e-01 -5.375004559755325317e-02 -4.581073671579360962e-02 1.322459131479263306e-01 -2.222076505422592163e-01 1.659775823354721069e-01 1.368361711502075195e-01 -9.398481249809265137e-02 1.725715100765228271e-01 5.867832899093627930e-02 2.425615340471267700e-01 3.234327435493469238e-01 8.576261997222900391e-02 -2.283750474452972412e-02 3.281266391277313232e-01 -2.048694044351577759e-01 2.206688374280929565e-01 -1.625715494155883789e-01 2.058874964714050293e-01 -9.552903473377227783e-02 -6.687273830175399780e-02 9.435714781284332275e-02 8.044918067753314972e-03 3.032165467739105225e-01 -3.573363721370697021e-01 2.686256356537342072e-02 -1.162897869944572449e-01 -1.550862342119216919e-01 2.926442958414554596e-02
2.162384986877441406e-01 -1.154834777116775513e-01 -3.374515473842620850e-01 2.434888631105422974e-01 -2.714433707296848297e-03 -4.889828339219093323e-02 -1.371951848268508911e-01 -2.126032859086990356e-02 1.140669435262680054e-01 -1.510799229145050049e-01 -1.407005637884140015e-01 1.398857831954956055e-01 -1.218912452459335327e-01 -1.267756670713424683e-01 9.218498319387435913e-02 4.709120839834213257e-02 3.044243752956390381e-01 -1.747402250766754150e-01 2.248767465353012085e-01 -2.633856795728206635e-02 -2.330900281667709351e-01 9.495000541210174561e-02 3.250935971736907959e-01 1.523641049861907959e-01 3.623215109109878540e-02 2.278232760727405548e-02 3.890018761157989502e-01 -9.871871024370193481e-02 8.275347948074340820e-02 -1.509972363710403442e-01 -2.365171611309051514e-01 1.140955537557601929e-01
1.564790904521942139e-01 -8.463469147682189941e-02 -2.526294291019439697e-01 3.684613108634948730e-02 1.736487150192260742e-01 -3.228089958429336548e-02 -4.581294581294059753e-02 -4.322482645511627197e-01 3.113079071044921875e-02 -4.280219227075576782e-02 1.328171044588088989e-02 3.560876846313476562e-01 -2.302449494600296021e-01 -1.168180927634239197e-01 -8.607909828424453735e-02 -5.839228257536888123e-02 6.256524939090013504e-04 6.710755079984664917e-02 -4.801954329013824463e-02 -2.238804474472999573e-02 1.344571448862552643e-02 1.487499685026705265e-03 5.568427219986915588e-02 9.789728373289108276e-02 -1.061864197254180908e-01 -8.218733221292495728e-02 3.386331498622894287e-01 5.369977094233036041e-03 -1.282112747430801392e-01 -6.725451909005641937e-03 -3.603563308715820312e-01 4.201597571372985840e-01
-2.529530599713325500e-02 1.407623756676912308e-02 1.006277427077293396e-01 2.162837833166122437e-01 -2.446139901876449585e-01 -1.981322467327117920e-01 5.264541599899530411e-03 -1.872265040874481201e-01 4.585623741149902344e-01 2.055690735578536987e-01 9.865753352642059326e-02 1.428916901350021362e-01 -8.122566342353820801e-02 -1.253570243716239929e-02 2.175677865743637085e-01 -3.016226887702941895e-01 2.161629796028137207e-01 1.846980005502700806e-01 4.653688520193099976e-02 1.480892747640609741e-01 1.959411203861236572e-01 1.686696559190750122e-01 -1.308220345526933670e-02 1.377110928297042847e-01 1.468637883663177490e-01 -4.228244721889495850e-02 5.751432478427886963e-02 1.387217547744512558e-02 1.668897569179534912e-01 1.473010182380676270e-01 -3.044055402278900146e-01 1.426326781511306763e-01
3.487212955951690674e-01 -7.896614819765090942e-02 -1.263997703790664673e-01 5.454877973534166813e-04 -1.431019306182861328e-01 -2.277893945574760437e-02 2.099030315876007080e-01 -3.163670655339956284e-03 -5.047753453254699707e-02 3.018278479576110840e-01 9.112828224897384644e-02 -8.030845224857330322e-02 -2.353622205555438995e-02 2.624204158782958984e-01 1.940740346908569336e-01 1.186431199312210083e-01 1.987739056348800659e-01 1.806979924440383911e-01 -1.709022521972656250e-01 5.405826494097709656e-03 1.403501629829406738e-01 6.241358816623687744e-02 2.404074743390083313e-02 9.622157365083694458e-02 -1.563762687146663666e-02 4.453695937991142273e-02 4.816788733005523682e-01 -2.251692861318588257e-02 2.813794016838073730e-01 -4.076734557747840881e-02 -3.218317627906799316e-01 -8.695612847805023193e-02
1.101609393954277039e-01 6.091169547289609909e-03 -1.068799346685409546e-01 1.095190923660993576e-02 -2.348389327526092529e-01 2.766751646995544434e-01 -9.337100386619567871e-02 -2.535105347633361816e-01 1.982105970382690430e-01 2.323342859745025635e-02 1.406254321336746216e-01 5.375179275870323181e-02 -1.322422325611114502e-01 -2.609449066221714020e-02 -1.731170900166034698e-02 -1.837424784898757935e-01 1.325280815362930298e-01 8.620797842741012573e-02 -2.454120814800262451e-01 1.309356838464736938e-01 6.756380200386047363e-02 2.664942741394042969e-01 5.704917479306459427e-03 1.023585051298141479e-01 1.635128259658813477e-01 4.165928810834884644e-02 4.041912555694580078e-01 -1.838446557521820068e-01 -1.682733297348022461e-01 -7.089598476886749268e-02 2.594807744026184082e-01 3.769663274288177490e-01
3.368036150932312012e-01 2.622044086456298828e-02 -2.095924913883209229e-01 7.042581588029861450e-02 -3.092612326145172119e-01 -1.804402619600296021e-01 1.156979277729988098e-01 -2.112039774656295776e-01 -1.209940314292907715e-01 1.064411848783493042e-01 2.265293449163436890e-01 1.821216382086277008e-02 -4.336972162127494812e-02 1.116340979933738708e-01 3.755757510662078857e-01 1.549657136201858521e-01 5.906914547085762024e-02 2.058514803647994995e-01 -1.578980386257171631e-01 7.125417888164520264e-02 -1.030924767255783081e-01 2.342396602034568787e-02 2.487510070204734802e-02 -2.117179520428180695e-02 6.903524696826934814e-02 3.458002209663391113e-01 3.276932239532470703e-01 -1.125116273760795593e-02 1.841935068368911743e-01 1.090340465307235718e-01 -1.586994379758834839e-01 5.282403528690338135e-02
3.469379842281341553e-01 -7.154019176959991455e-02 -1.915913373231887817e-01 8.375249803066253662e-02 -1.934357285499572754e-01 1.531284600496292114e-01 -1.558914035558700562e-02 -1.561380773782730103e-01 9.943629056215286255e-02 1.324383169412612915e-01 9.839382767677307129e-02 1.363951861858367920e-01 6.623190641403198242e-02 -1.417031735181808472e-01 6.215847283601760864e-02 -2.231701612472534180e-01 2.357604652643203735e-01 1.469477862119674683e-01 -4.532572329044342041e-01 1.393776684999465942e-01 -1.249588131904602051e-01 1.137377694249153137e-02 2.714585140347480774e-02 2.902698516845703125e-01 2.102069742977619171e-02 -2.523522707633674145e-04 2.835154533386230469e-01 -1.855743378400802612e-01 -1.144927069544792175e-01 -2.980253286659717560e-02 1.919339597225189209e-01 2.063504606485366821e-01
-6.045714393258094788e-02 -5.772062018513679504e-02 -9.037974476814270020e-02 2.530247271060943604e-01 1.242808848619461060e-01 -2.252789288759231567e-01 8.113577961921691895e-02 -2.363298088312149048e-02 8.131498098373413086e-02 2.542442083358764648e-01 -1.835021004080772400e-02 1.596911400556564331e-01 4.005266819149255753e-03 -3.008425049483776093e-02 -3.901319205760955811e-02 -3.687265813350677490e-01 2.952125370502471924e-01 4.662355035543441772e-02 -1.531832218170166016e-01 6.324996799230575562e-02 8.313871175050735474e-02 1.026625856757164001e-01 7.018646597862243652e-02 -1.282106637954711914e-01 1.354202032089233398e-01 4.013647437095642090e-01 -8.404165506362915039e-03 -1.062164232134819031e-01 3.055940866470336914e-01 -1.980071654543280602e-03 -1.577952131628990173e-02 4.146825969219207764e-01
-5.544359982013702393e-02 -1.663792133331298828e-01 -8.089372515678405762e-02 3.549728542566299438e-02 3.192376494407653809e-01 -2.892909049987792969e-01 1.442044824361801147e-01 -1.875501573085784912e-01 1.447526663541793823e-01 -9.271959960460662842e-02 4.825138673186302185e-02 9.040790051221847534e-02 -4.153156578540802002e-01 -3.888137638568878174e-02 3.212993397028185427e-05 -2.792991995811462402e-01 -5.559643357992172241e-02 2.152312994003295898e-01 -2.523940801620483398e-02 2.970000803470611572e-01 6.826762855052947998e-02 2.286593802273273468e-02 2.880955338478088379e-01 -8.977457880973815918e-02 -1.193579211831092834e-01 1.386854648590087891e-01 1.997402310371398926e-02 1.853565424680709839e-01 2.524445652961730957e-01 -1.335180364549160004e-02 3.829327970743179321e-02 2.443294674158096313e-01
-2.205886878073215485e-02 -4.989075660705566406e-02 9.969431906938552856e-02 1.934640258550643921e-01 -8.692723698914051056e-03 -1.830717623233795166e-01 -4.874170571565628052e-02 -2.219145894050598145e-01 4.718193709850311279e-01 1.613298356533050537e-01 -9.578473865985870361e-02 1.641480326652526855e-01 -2.335727065801620483e-01 2.214900255203247070e-01 3.366043865680694580e-01 -1.741117984056472778e-01 1.753539592027664185e-01 -9.404626674950122833e-03 9.539397060871124268e-02 -2.958155982196331024e-02 1.405268460512161255e-01 5.994276702404022217e-02 3.141101449728012085e-02 8.294490724802017212e-02 2.770662680268287659e-02 1.022303029894828796e-01 2.088338434696197510e-01 -1.295830756425857544e-01 1.025375872850418091e-01 -1.094002798199653625e-01 -3.926298022270202637e-01 1.103187128901481628e-01
1.080630719661712646e-01 -1.177789457142353058e-02 -2.156483978033065796e-01 2.340697199106216431e-01 -1.267892420291900635e-01 -1.781465411186218262e-01 -7.608465384691953659e-03 -3.908580169081687927e-02 -3.434120677411556244e-03 -3.928386420011520386e-02 -2.761944942176342010e-02 7.258132845163345337e-02 -2.275408357381820679e-01 1.562715768814086914e-01 1.102668419480323792e-01 6.895574182271957397e-02 1.314173042774200439e-01 2.594214864075183868e-03 7.913867384195327759e-02 3.256392776966094971e-01 -2.427288591861724854e-01 4.852536916732788086e-01 -1.897920519113540649e-01 -7.970135658979415894e-02 2.202742993831634521e-01 2.490482479333877563e-01 1.766768842935562134e-01 -1.402179338037967682e-02 2.030253559350967407e-01 1.657484024763107300e-01 -1.014103740453720093e-01 2.225361019372940063e-01
2.191505581140518188e-01 -8.602765202522277832e-02 5.101369321346282959e-02 8.355560153722763062e-02 1.854722760617733002e-02 8.450138382613658905e-03 5.394721776247024536e-02 -2.504462003707885742e-01 3.052853047847747803e-01 -3.021295927464962006e-02 7.920020818710327148e-02 2.309120744466781616e-01 -1.302252262830734253e-01 9.880752861499786377e-02 2.995113283395767212e-02 -3.298614621162414551e-01 1.046212576329708099e-02 3.891533613204956055e-01 -9.705117344856262207e-02 4.176231622695922852e-01 -2.416791021823883057e-02 1.041021496057510376e-01 -1.742568463087081909e-01 1.347410082817077637e-01 -1.602436453104019165e-01 1.050957739353179932e-01 1.138383075594902039e-01 8.234734088182449341e-02 -1.244855746626853943e-01 -1.446658670902252197e-01 2.530476748943328857e-01 1.629913896322250366e-01
2.980928122997283936e-01 -1.444034129381179810e-01 -3.978989124298095703e-01 -9.917336283251643181e-04 -4.095496237277984619e-02 1.151541173458099365e-01 2.020931392908096313e-01 1.299513131380081177e-01 -1.491146683692932129e-01 -3.250552981626242399e-04 2.394875884056091309e-01 2.853226102888584137e-02 -1.917525008320808411e-02 5.018859356641769409e-02 1.036989390850067139e-01 2.773180371150374413e-03 1.614398807287216187e-01 2.150462567806243896e-01 -2.006506025791168213e-01 -4.106313735246658325e-02 -2.117227315902709961e-01 2.749956548213958740e-01 -6.139709148555994034e-03 1.011408194899559021e-01 -1.223994791507720947e-01 1.004199013113975525e-01 4.881248474121093750e-01 -3.393798368051648140e-03 7.685506343841552734e-02 2.054602354764938354e-01 -2.648352086544036865e-02 9.005326777696609497e-02
5.527929589152336121e-02 1.124010607600212097e-01 -1.181017234921455383e-01 8.754215389490127563e-02 2.966721057891845703e-01 -1.396358907222747803e-01 2.499492019414901733e-01 -1.577560752630233765e-01 1.479978114366531372e-01 -1.153267398476600647e-01 3.495308458805084229e-01 3.331986963748931885e-01 -1.531633734703063965e-01 -4.251310601830482483e-02 -1.325708329677581787e-01 -1.448815762996673584e-01 1.552404761314392090e-01 1.341477781534194946e-01 3.279120894148945808e-03 3.014741241931915283e-01 -4.609468393027782440e-03 4.214953258633613586e-02 9.625853039324283600e-03 9.741448611021041870e-02 1.275132298469543457e-01 -1.111956499516963959e-02 2.618241906166076660e-01 -3.414817750453948975e-01 2.287278026342391968e-01 -1.520560830831527710e-01 6.633321195840835571e-02 -9.919799864292144775e-02
2.430137060582637787e-02 -3.449082076549530029e-01 -2.265331894159317017e-01 -7.821158319711685181e-02 1.091852784156799316e-01 -2.580562531948089600e-01 -7.537288963794708252e-02 -1.074106898158788681e-03 3.469313681125640869e-01 6.071127578616142273e-02 1.872318536043167114e-01 -2.186996340751647949e-01 -2.130390405654907227e-01 -7.953413575887680054e-02 8.192477375268936157e-02 5.558907240629196167e-02 3.072318434715270996e-02 2.256633043289184570e-01 7.237434387207031250e-02 2.921537756919860840e-01 1.048152372241020203e-01 -9.462910890579223633e-02 5.699278414249420166e-02 6.805590540170669556e-02 7.652895897626876831e-02 2.792543172836303711e-01 2.801249623298645020e-01 -8.908647298812866211e-02 -1.896100342273712158e-01 1.498394012451171875e-01 -8.777931332588195801e-02 2.524595558643341064e-01
2.133860439062118530e-01 -1.276206374168395996e-01 -1.808014065027236938e-01 1.854281425476074219e-01 2.413994073867797852e-01 -2.933796346187591553e-01 1.063670963048934937e-02 -5.306719988584518433e-02 7.393311709165573120e-02 6.878583878278732300e-02 1.105326116085052490e-01 4.089526087045669556e-02 -5.679886788129806519e-02 -1.738458871841430664e-01 7.084591686725616455e-02 -2.292555421590805054e-01 4.537815451622009277e-01 9.101146459579467773e-02 -1.682361811399459839e-01 -1.347028315067291260e-01 2.318367958068847656e-01 -2.038734732195734978e-03 -1.333316266536712646e-01 -5.600493773818016052e-02 1.105262637138366699e-01 4.255935549736022949e-03 -5.675456020981073380e-03 -2.316207736730575562e-01 3.891799449920654297e-01 -1.301701962947845459e-01 -1.570845395326614380e-01 1.200339943170547485e-01
1.650244891643524170e-01 -1.189544498920440674e-01 -7.496229559183120728e-02 3.016308248043060303e-01 1.779732853174209595e-02 -1.595158874988555908e-01 1.298193186521530151e-01 -2.135193794965744019e-01 1.444019228219985962e-01 1.800911128520965576e-01 1.215464696288108826e-01 7.189976423978805542e-02 -3.337844312191009521e-01 2.185156941413879395e-02 1.203573718667030334e-01 -3.200682401657104492e-01 4.639878869056701660e-02 1.605018600821495056e-02 -9.831780940294265747e-02 -1.072075963020324707e-01 -1.039623916149139404e-01 2.097760438919067383e-01 6.076512113213539124e-02 2.200874686241149902e-02 3.679073452949523926e-01 3.044766187667846680e-01 -3.593556955456733704e-02 1.597923636436462402e-01 1.685496419668197632e-01 2.046087197959423065e-02 -2.807515561580657959e-01 1.632993668317794800e-01
3.190790414810180664e-01 -2.163216322660446167e-01 -1.122006028890609741e-01 1.240062620490789413e-02 3.246472403407096863e-02 -1.099754571914672852e-01 7.845846563577651978e-02 -3.261569142341613770e-01 1.436111610382795334e-02 -1.989714428782463074e-02 2.737079858779907227e-01 2.806087732315063477e-01 -2.468052655458450317e-01 -3.029668517410755157e-02 -4.989029094576835632e-02 -3.031566739082336426e-01 2.560495734214782715e-01 1.326582729816436768e-01 -1.059867665171623230e-01 2.776768803596496582e-01 -2.451908737421035767e-01 -2.973724901676177979e-02 -2.241560518741607666e-01 3.794148564338684082e-02 -6.883085519075393677e-02 -5.620191991329193115e-02 5.231549590826034546e-02 -4.525974392890930176e-02 -2.102143615484237671e-01 -1.580324321985244751e-01 -1.945186406373977661e-02 1.899340450763702393e-01
1.854923963546752930e-01 -7.699990272521972656e-02 -2.560316026210784912e-01 4.452190920710563660e-02 1.264175176620483398e-01 -2.865809202194213867e-01 -4.452904313802719116e-02 -1.914735734462738037e-01 4.765854477882385254e-01 -6.377784162759780884e-02 6.786768883466720581e-02 -7.089623808860778809e-02 -2.982098162174224854e-01 1.888082474470138550e-01 1.721660979092121124e-02 -2.571015059947967529e-01 2.785082161426544189e-01 -2.183809280395507812e-01 3.285568952560424805e-02 2.561215125024318695e-02 3.627527505159378052e-02 1.907666474580764771e-01 1.030781939625740051e-01 -2.491099201142787933e-02 2.453064173460006714e-01 2.105544209480285645e-01 5.812868103384971619e-02 -1.483012828975915909e-02 6.414319574832916260e-02 -1.010133251547813416e-01 -1.179633885622024536e-01 1.062008664011955261e-01
-7.685718685388565063e-02 -2.653391472995281219e-02 -2.449145913124084473e-01 2.310726046562194824e-02 1.419654935598373413e-01 1.854975074529647827e-01 3.795244917273521423e-02 -2.748932838439941406e-01 2.475284039974212646e-01 -1.868078410625457764e-01 2.357653379440307617e-01 4.179582595825195312e-01 2.506487257778644562e-02 -2.437366545200347900e-01 -1.789406090974807739e-01 -1.474698036909103394e-01 1.457127481698989868e-01 1.921700984239578247e-01 2.079512178897857666e-02 8.886149525642395020e-02 2.667276859283447266e-01 7.303885370492935181e-02 1.008893102407455444e-01 -1.088617444038391113e-01 1.172654796391725540e-02 1.406828761100769043e-01 1.601776778697967529e-01 -9.177829325199127197e-02 1.693013161420822144e-01 -7.297417521476745605e-02 -2.631707787513732910e-01 1.969829946756362915e-01
5.857475474476814270e-02 -1.487159430980682373e-01 -1.382334828376770020e-01 9.739325195550918579e-02 5.336581543087959290e-02 -9.979252517223358154e-02 3.534655272960662842e-02 5.941493436694145203e-02 5.698742866516113281e-01 -3.175400942564010620e-02 1.099115312099456787e-01 -7.123550772666931152e-02 -2.730166018009185791e-01 -9.759701788425445557e-02 1.707918383181095123e-02 -3.273622319102287292e-02 2.338632643222808838e-01 -4.987385496497154236e-02 1.259181648492813110e-01 1.003199964761734009e-01 1.183885261416435242e-01 -1.743720173835754395e-01 2.933400869369506836e-01 3.017062842845916748e-01 -7.116192579269409180e-02 -2.187615260481834412e-02 1.776681542396545410e-01 -1.657531261444091797e-01 2.348046004772186279e-02 6.819117814302444458e-02 -3.280071914196014404e-01 1.340067088603973389e-01
6.068964488804340363e-03 7.721573859453201294e-02 1.061019226908683777e-01 1.952153444290161133e-01 1.452881693840026855e-01 -4.916523396968841553e-02 -1.634865254163742065e-02 1.136603765189647675e-02 3.733860328793525696e-02 -3.650884702801704407e-02 2.000177353620529175e-01 2.925707399845123291e-02 -2.365984953939914703e-02 1.507691890001296997e-01 4.215188324451446533e-01 -2.266884148120880127e-01 2.147988528013229370e-01 1.557274758815765381e-01 3.623327910900115967e-01 -1.599502190947532654e-02 -9.006316214799880981e-02 3.537892401218414307e-01 -5.468014255166053772e-02 1.295747607946395874e-01 3.351329267024993896e-02 4.350452870130538940e-02 3.068477809429168701e-01 6.833817064762115479e-02 2.919772267341613770e-01 -2.258378267288208008e-02 -2.121986895799636841e-01 1.927337795495986938e-01
1.561724245548248291e-01 2.312255091965198517e-02 -3.005398809909820557e-01 6.224371120333671570e-02 4.546394199132919312e-02 -8.766029775142669678e-02 3.370684757828712463e-02 4.252036660909652710e-02 2.842200398445129395e-01 1.370829194784164429e-01 -8.593526482582092285e-02 6.220085173845291138e-02 3.841106593608856201e-02 3.788835182785987854e-02 3.674197494983673096e-01 -2.690202295780181885e-01 9.767438471317291260e-02 2.786747813224792480e-01 -1.101265326142311096e-01 -3.043491207063198090e-02 1.632819771766662598e-01 1.681777387857437134e-01 -1.051957085728645325e-01 1.543817669153213501e-01 1.247198581695556641e-01 -1.348599046468734741e-01 4.020120203495025635e-01 1.061517745256423950e-01 -1.966324299573898315e-01 -2.524964809417724609e-01 1.655689477920532227e-01 1.432495713233947754e-01
1.445093303918838501e-01 -6.559769809246063232e-02 -2.424587458372116089e-01 1.581504046916961670e-01 1.299200505018234253e-01 1.161850765347480774e-01 -6.422767043113708496e-02 -8.476146310567855835e-02 3.546805381774902344e-01 -8.250357955694198608e-02 1.799914836883544922e-01 -5.692934617400169373e-02 -2.777574956417083740e-02 1.109833642840385437e-01 -1.647633463144302368e-01 1.696615964174270630e-01 2.743435204029083252e-01 1.993422955274581909e-01 -4.172059595584869385e-01 2.049614340066909790e-01 5.931234732270240784e-02 9.044671803712844849e-02 1.195151209831237793e-01 -7.330181449651718140e-02 -2.202205657958984375e-01 -7.230503857135772705e-02 1.739244312047958374e-01 2.082902006804943085e-02 6.274251639842987061e-02 -2.236347794532775879e-01 -4.431047476828098297e-03 3.335561752319335938e-01
1.576990038156509399e-01 -1.007571369409561157e-01 9.656073153018951416e-02 -2.526120282709598541e-02 7.067549973726272583e-02 -2.782620489597320557e-01 3.210593461990356445e-01 -1.940660029649734497e-01 9.674774110317230225e-02 -1.381423026323318481e-01 1.287894994020462036e-01 -1.789481341838836670e-01 -2.478978484869003296e-01 1.620288938283920288e-01 2.040113806724548340e-01 -4.994105175137519836e-02 4.674399271607398987e-02 5.488989129662513733e-02 -1.985183730721473694e-02 -7.888662070035934448e-02 -4.720443114638328552e-02 1.538511514663696289e-01 1.579723358154296875e-01 4.956262931227684021e-02 1.479459553956985474e-01 1.122576072812080383e-01 5.558315515518188477e-01 -7.036438584327697754e-02 2.964229285717010498e-01 -2.803036570549011230e-02 1.172987148165702820e-01 -8.397168666124343872e-02
1.764563284814357758e-02 -3.345815539360046387e-01 -2.091942280530929565e-01 3.512455224990844727e-01 -1.345227658748626709e-01 -1.889323443174362183e-01 7.426004856824874878e-02 -9.316082298755645752e-02 1.315846592187881470e-01 1.229085847735404968e-01 -2.094956114888191223e-02 2.161927372217178345e-01 -1.309244036674499512e-01 -1.745906472206115723e-02 2.119636237621307373e-01 -2.444824427366256714e-01 2.574551403522491455e-01 3.577324002981185913e-02 9.803392738103866577e-02 2.720298469066619873e-01 -7.548347860574722290e-02 1.442161798477172852e-01 8.216249942779541016e-02 -1.621015965938568115e-01 2.606278359889984131e-01 -2.340896278619766235e-01 1.895402818918228149e-01 -2.013288438320159912e-01 7.516168057918548584e-02 -2.726716548204421997e-02 -1.855731010437011719e-01 1.289246510714292526e-02
9.384180605411529541e-02 -4.710207507014274597e-02 8.472728729248046875e-02 -1.372384373098611832e-02 8.366544544696807861e-02 -2.334169596433639526e-01 -4.070498794317245483e-02 -7.689078152179718018e-02 1.795246899127960205e-01 -8.159366995096206665e-02 8.613863587379455566e-02 2.675682306289672852e-01 -5.528736859560012817e-02 -1.164602488279342651e-01 5.612187087535858154e-02 1.669002324342727661e-01 -7.409422099590301514e-02 6.574635207653045654e-02 8.540609478950500488e-02 -1.769850254058837891e-01 2.012009322643280029e-01 2.239882647991180420e-01 3.290260136127471924e-01 -1.937061548233032227e-02 -1.768970042467117310e-01 1.274484395980834961e-01 4.140322506427764893e-01 5.439166352152824402e-02 3.751315474510192871e-01 -1.577133834362030029e-01 -1.157097592949867249e-01 3.137071430683135986e-01
6.355395168066024780e-02 -3.620519042015075684e-01 -2.380101755261421204e-02 3.571391403675079346e-01 1.278439015150070190e-01 -1.533296406269073486e-01 -3.722438216209411621e-02 -2.175885289907455444e-01 1.222000941634178162e-01 2.361286282539367676e-01 1.072026565670967102e-01 8.830065280199050903e-02 -2.941009998321533203e-01 -4.571631178259849548e-02 3.139375522732734680e-02 -1.922609210014343262e-01 8.549333550035953522e-03 -8.240553550422191620e-03 -7.460157573223114014e-02 1.991165131330490112e-01 1.266391128301620483e-01 9.597309678792953491e-02 -8.380173705518245697e-03 -2.184686362743377686e-01 1.027154400944709778e-01 2.549152970314025879e-01 4.235104918479919434e-01 2.596839331090450287e-04 -5.024830996990203857e-02 1.729179471731185913e-01 -1.237853392958641052e-01 -1.030678972601890564e-01
1.146007850766181946e-01 -1.354269981384277344e-01 6.956437230110168457e-02 3.874747157096862793e-01 -2.245810441672801971e-02 3.284781798720359802e-02 -1.481019854545593262e-01 -1.124313846230506897e-01 5.220457911491394043e-01 1.778377890586853027e-01 2.045867033302783966e-02 1.728981733322143555e-01 -1.262004673480987549e-01 -1.537945214658975601e-02 2.723838984966278076e-01 -3.055293560028076172e-01 7.474097609519958496e-02 1.383455395698547363e-01 6.534384191036224365e-02 1.922385096549987793e-01 2.527693845331668854e-02 -1.966792158782482147e-02 -8.346186019480228424e-03 2.778021059930324554e-02 1.318198144435882568e-01 -9.503974765539169312e-02 1.475245505571365356e-01 -4.006249830126762390e-02 2.277838587760925293e-01 3.922953456640243530e-02 -2.741350233554840088e-01 1.142241433262825012e-01
2.038423866033554077e-01 -1.404263526201248169e-01 1.032962948083877563e-01 6.744653731584548950e-02 -9.131027758121490479e-02 4.647580534219741821e-02 8.379342406988143921e-02 -3.747974634170532227e-01 1.689612120389938354e-01 -3.982177376747131348e-02 2.390967160463333130e-01 2.054986506700515747e-01 9.767582267522811890e-02 -6.570087373256683350e-02 -5.188329890370368958e-02 -3.566400706768035889e-01 2.806421816349029541e-01 1.693896055221557617e-01 -9.890812635421752930e-02 5.636394023895263672e-02 -1.861652880907058716e-01 3.036493360996246338e-01 1.718946844339370728e-01 7.019653916358947754e-02 -1.880787611007690430e-01 5.760060995817184448e-02 2.543589472770690918e-01 -2.689141593873500824e-02 -1.179313585162162781e-01 -8.559893071651458740e-02 2.360311001539230347e-01 1.715768724679946899e-01
1.048232614994049072e-01 -2.138330191373825073e-01 4.001967981457710266e-02 -1.482994854450225830e-01 8.386170864105224609e-02 -1.145021170377731323e-01 -5.070361495018005371e-02 -5.013310909271240234e-02 2.712126374244689941e-01 4.855173453688621521e-02 1.615878194570541382e-01 -2.885503470897674561e-01 -1.010060533881187439e-01 6.827314198017120361e-02 4.303696155548095703e-01 -1.541774719953536987e-01 3.065592348575592041e-01 2.072275429964065552e-01 -2.095610462129116058e-02 2.739053666591644287e-01 2.337663918733596802e-01 2.924592979252338409e-02 2.453230321407318115e-01 2.517652809619903564e-01 1.112426593899726868e-01 2.049853056669235229e-01 8.302824944257736206e-02 -4.827393218874931335e-02 6.263862550258636475e-02 -3.455313667654991150e-02 -5.566506087779998779e-02 1.484502404928207397e-01
1.730656623840332031e-01 -1.342350542545318604e-01 -2.372361123561859131e-01 3.403439745306968689e-02 9.222981333732604980e-02 -4.028418064117431641e-01 -1.539961546659469604e-01 -7.221870124340057373e-02 7.843439467251300812e-03 2.603122889995574951e-01 1.592380367219448090e-02 -2.382423430681228638e-01 -1.064996421337127686e-01 -1.664900332689285278e-01 8.971475064754486084e-02 -1.661350131034851074e-01 2.102602571249008179e-01 1.047572568058967590e-01 -1.663470417261123657e-01 3.565098941326141357e-01 1.066083461046218872e-01 -4.658664576709270477e-03 1.503930091857910156e-01 1.449288427829742432e-01 2.747027669101953506e-03 6.601391732692718506e-02 2.204044014215469360e-01 -3.055925667285919189e-01 9.662489593029022217e-02 3.402712289243936539e-03 4.425574839115142822e-02 2.696731686592102051e-01
1.005489155650138855e-01 1.626885533332824707e-01 -1.127257645130157471e-01 2.358460277318954468e-01 2.583848536014556885e-01 7.388643175363540649e-02 -1.111879050731658936e-01 5.108932778239250183e-02 8.655689656734466553e-02 -1.531714498996734619e-01 1.600622981786727905e-01 -4.146301746368408203e-02 -4.318197071552276611e-02 1.211325898766517639e-01 -5.063562095165252686e-02 -1.206495612859725952e-01 1.173112466931343079e-01 1.277730613946914673e-01 -1.396459639072418213e-01 1.353267133235931396e-01 -2.095825076103210449e-01 2.830810248851776123e-01 4.356311261653900146e-02 -2.538936771452426910e-02 1.388292945921421051e-02 1.814414858818054199e-01 4.231834411621093750e-01 -2.219729125499725342e-02 1.725702881813049316e-01 1.092789545655250549e-01 -4.764914810657501221e-01 1.999622285366058350e-01
-1.196323260664939880e-01 -1.706976145505905151e-01 -1.635708957910537720e-01 7.942984998226165771e-02 2.281488478183746338e-01 6.856568157672882080e-02 -1.152804680168628693e-02 -4.259636998176574707e-02 2.544389665126800537e-01 1.598227210342884064e-02 2.932841479778289795e-01 3.529896140098571777e-01 -8.015450090169906616e-03 8.662740886211395264e-02 1.431309282779693604e-01 -7.121299952268600464e-02 3.063411116600036621e-01 1.953714936971664429e-01 -2.441407442092895508e-01 3.654236495494842529e-01 -1.436414420604705811e-01 8.300555497407913208e-02 -1.769473850727081299e-01 2.084357589483261108e-01 -6.114164367318153381e-02 -1.489530950784683228e-01 2.067951560020446777e-01 -1.461679935455322266e-01 -3.061204776167869568e-02 -1.188699677586555481e-01 -1.526231020689010620e-01 -1.410030759871006012e-02
-1.470881402492523193e-01 -2.265078574419021606e-01 1.787687093019485474e-01 -2.167288586497306824e-02 3.291872143745422363e-01 -1.770445704460144043e-01 -8.866096287965774536e-02 -1.221616789698600769e-01 1.632128655910491943e-01 1.559132486581802368e-01 1.857466995716094971e-01 9.392067044973373413e-02 -3.986812531948089600e-01 4.832595586776733398e-02 1.677115112543106079e-01 -2.901409864425659180e-01 -8.769796043634414673e-02 -3.098500194028019905e-03 -1.289902329444885254e-01 3.172481358051300049e-01 8.241552859544754028e-02 5.590746924281120300e-02 1.727570444345474243e-01 2.322760373353958130e-01 1.781951040029525757e-01 1.367198377847671509e-01 5.355683341622352600e-02 -1.075114086270332336e-01 1.560251116752624512e-01 1.294735167175531387e-02 -8.653672039508819580e-02 2.206884473562240601e-01
2.012986540794372559e-01 -2.790276706218719482e-02 -1.305030137300491333e-01 -1.243944745510816574e-02 -5.376222357153892517e-02 1.655645668506622314e-01 -1.246890649199485779e-01 6.845307536423206329e-03 5.597763694822788239e-03 1.942771375179290771e-01 3.845741450786590576e-01 8.280755579471588135e-02 -7.011578232049942017e-02 -4.798310622572898865e-02 2.500603497028350830e-01 2.316003441810607910e-01 1.665018871426582336e-02 9.842416644096374512e-02 -4.506089910864830017e-02 5.903778225183486938e-02 -1.558925062417984009e-01 4.479732811450958252e-01 -1.348100975155830383e-02 -1.742153465747833252e-01 1.182973268441855907e-03 1.752768605947494507e-01 4.181796014308929443e-01 1.219831630587577820e-01 6.241172179579734802e-02 9.128930419683456421e-02 7.951226085424423218e-02 2.639642953872680664e-01
2.740698456764221191e-01 -2.166258990764617920e-01 3.249611705541610718e-02 2.501012980937957764e-01 1.136952042579650879e-01 -1.410950422286987305e-01 8.652124553918838501e-02 -4.343281313776969910e-02 1.496106684207916260e-01 -6.244008988142013550e-02 -1.757662557065486908e-02 3.213422596454620361e-01 -1.704188585281372070e-01 -7.146780937910079956e-02 1.543666422367095947e-01 -1.386951357126235962e-01 -1.718827188014984131e-01 8.584137260913848877e-02 -1.974768340587615967e-01 4.200072586536407471e-01 2.302819490432739258e-01 2.227442115545272827e-01 3.899179771542549133e-02 -5.467497557401657104e-02 -1.970681250095367432e-01 -5.413907393813133240e-02 2.095393985509872437e-01 2.283358424901962280e-01 2.233949601650238037e-01 9.139174968004226685e-02 -6.863258779048919678e-02 6.948951631784439087e-02
5.129739176481962204e-03 -1.971166133880615234e-01 -2.014488726854324341e-01 1.336669474840164185e-01 -4.601334780454635620e-02 1.500518023967742920e-01 -9.673885256052017212e-02 -3.910653293132781982e-01 1.466881930828094482e-01 -1.298387795686721802e-01 2.400136590003967285e-01 -2.955143153667449951e-02 2.858145348727703094e-02 2.235350571572780609e-02 3.478764593601226807e-01 -1.574631929397583008e-01 2.568587660789489746e-01 1.965187638998031616e-01 6.086570769548416138e-02 6.494723726063966751e-03 8.291590213775634766e-02 -1.201776042580604553e-02 -2.024778872728347778e-01 -6.796540319919586182e-02 -5.923188477754592896e-02 1.276845186948776245e-01 4.867758452892303467e-01 -7.161801308393478394e-02 -1.499137878417968750e-01 -9.477766603231430054e-02 1.249096691608428955e-01 -4.280687868595123291e-02
1.515254527330398560e-01 -3.466235846281051636e-02 3.854471072554588318e-02 -6.030688062310218811e-02 -2.147196829319000244e-01 1.948940940201282501e-02 1.735192388296127319e-01 -5.227987840771675110e-02 1.629375368356704712e-01 1.825844347476959229e-01 3.031973838806152344e-01 2.178833335638046265e-01 -8.480979502201080322e-02 -1.725756227970123291e-01 -6.348105520009994507e-02 4.137381911277770996e-02 7.186587154865264893e-02 3.595718741416931152e-01 1.469404548406600952e-01 1.026208698749542236e-01 2.147649526596069336e-01 2.687833905220031738e-01 1.919613033533096313e-01 7.326831668615341187e-02 -1.067987158894538879e-01 -1.243839859962463379e-01 8.590825647115707397e-02 1.325667500495910645e-01 2.614435851573944092e-01 -1.110792811959981918e-02 -1.200266852974891663e-01 4.330195188522338867e-01
2.690498828887939453e-01 -9.306599944829940796e-02 8.530988544225692749e-02 5.969698727130889893e-02 -1.325841844081878662e-01 -1.393137965351343155e-02 2.476793527603149414e-01 -2.366081923246383667e-01 3.098070323467254639e-01 2.403175979852676392e-01 1.576636433601379395e-01 3.566708564758300781e-01 1.174943149089813232e-01 -1.399586349725723267e-01 2.563872560858726501e-02 -1.210981830954551697e-01 9.558214992284774780e-02 3.260842263698577881e-01 -1.173361465334892273e-01 2.519792914390563965e-01 -4.626297205686569214e-02 2.291301041841506958e-01 1.642426550388336182e-01 9.733796864748001099e-02 -7.513585686683654785e-02 1.983763091266155243e-02 1.433960944414138794e-01 -6.042281538248062134e-02 -1.769942194223403931e-01 -4.614339768886566162e-02 2.280368804931640625e-01 1.376925557851791382e-01
1.040881946682929993e-01 -7.186837494373321533e-02 7.458181679248809814e-02 1.658314764499664307e-01 2.389135360717773438e-01 -2.416337728500366211e-01 -1.366343498229980469e-01 -9.911818057298660278e-02 1.474456936120986938e-01 -3.507192805409431458e-02 1.699435412883758545e-01 5.604681372642517090e-02 -6.548422574996948242e-02 -5.388501565903425217e-03 -1.013702675700187683e-01 -3.551275134086608887e-01 3.931709229946136475e-01 2.892966270446777344e-01 -5.114166066050529480e-02 1.198296397924423218e-01 9.860051423311233521e-02 -1.433052420616149902e-01 4.998658597469329834e-02 -9.581977874040603638e-02 -1.418978348374366760e-02 1.084636747837066650e-01 1.329839378595352173e-01 -2.319086492061614990e-01 3.278738260269165039e-01 -3.286338448524475098e-01 1.207278147339820862e-01 -2.407008036971092224e-02
1.556889414787292480e-01 -2.533837556838989258e-01 -2.380386143922805786e-01 -1.072407811880111694e-01 -3.653922677040100098e-02 9.427694231271743774e-02 -7.585728168487548828e-02 -5.432150140404701233e-02 6.177877634763717651e-02 2.078199237585067749e-01 2.712607979774475098e-01 2.774248719215393066e-01 3.669280186295509338e-02 8.930080384016036987e-02 2.543651759624481201e-01 -2.892404608428478241e-02 1.517535597085952759e-01 1.090190559625625610e-01 4.095069691538810730e-02 3.447207510471343994e-01 -7.508192211389541626e-02 1.902684271335601807e-01 -2.924727201461791992e-01 5.294012650847434998e-02 -1.236086413264274597e-01 -1.406576633453369141e-01 1.886859834194183350e-01 -2.771229445934295654e-01 1.450884044170379639e-01 -2.924748957157135010e-01 -1.005253717303276062e-01 4.782787710428237915e-02
1.846503913402557373e-01 1.772360992617905140e-03 -3.612553775310516357e-01 -6.557665020227432251e-02 -5.082171782851219177e-02 -1.956999599933624268e-01 -1.655843853950500488e-01 -2.678810246288776398e-02 2.903595864772796631e-01 6.145132705569267273e-02 2.519839406013488770e-01 -7.362391054630279541e-02 -1.662738025188446045e-01 -4.249062389135360718e-02 1.110050380229949951e-01 -1.210657656192779541e-01 2.313104271888732910e-01 2.061220109462738037e-01 1.399172395467758179e-01 4.780512154102325439e-01 1.792250275611877441e-01 -2.611131668090820312e-01 -2.881289459764957428e-02 2.127164788544178009e-02 4.058474302291870117e-02 1.087703779339790344e-01 1.972632408142089844e-01 -1.857392340898513794e-01 4.291340336203575134e-02 -9.676096588373184204e-02 -3.176489099860191345e-02 6.210799142718315125e-02
1.899438202381134033e-01 -3.097395300865173340e-01 1.017398834228515625e-01 2.459648102521896362e-01 -1.830929331481456757e-02 -8.182276040315628052e-02 3.354671644046902657e-03 -9.427195787429809570e-02 -1.104308217763900757e-01 1.317277848720550537e-01 3.468368053436279297e-01 3.607012927532196045e-01 -1.975370198488235474e-01 -1.191352754831314087e-01 1.559356003999710083e-01 1.047441139817237854e-01 3.532942757010459900e-02 -7.646451890468597412e-02 -5.456684529781341553e-02 1.359331309795379639e-01 -9.234470129013061523e-02 -9.524298459291458130e-02 -1.312995105981826782e-01 2.906374335289001465e-01 8.949679322540760040e-03 1.397046260535717010e-02 3.638043999671936035e-01 1.030132919549942017e-01 -9.178583323955535889e-02 -1.798973977565765381e-01 -1.901520043611526489e-01 2.114468663930892944e-01
1.897078305482864380e-01 -3.570886552333831787e-01 -1.990904211997985840e-01 -1.687596738338470459e-01 -5.247120186686515808e-02 -5.682649835944175720e-02 3.910508751869201660e-02 -7.699233293533325195e-02 7.424437999725341797e-02 6.363164633512496948e-02 4.041934311389923096e-01 1.656697541475296021e-01 -2.213541865348815918e-01 6.722482293844223022e-02 1.117077171802520752e-01 2.098399698734283447e-01 5.507576093077659607e-02 1.263605356216430664e-01 -1.597205400466918945e-01 2.670880034565925598e-02 -2.171379923820495605e-01 1.260342448949813843e-01 -2.967234253883361816e-01 -1.311783045530319214e-01 -1.218852773308753967e-01 1.125327497720718384e-01 3.442884385585784912e-01 -7.924570143222808838e-02 8.763198554515838623e-02 -2.562194764614105225e-01 -7.180240005254745483e-02 1.435525622218847275e-02
-4.102292936295270920e-03 -1.840132623910903931e-01 -2.939505577087402344e-01 1.867819428443908691e-01 5.555050447583198547e-02 -1.172885596752166748e-01 1.223630160093307495e-01 -7.535991072654724121e-02 9.735289216041564941e-02 -9.702601283788681030e-02 1.568809151649475098e-01 5.389403179287910461e-02 -3.249607980251312256e-01 -1.357766836881637573e-01 1.289236992597579956e-01 2.684601545333862305e-01 -1.121181994676589966e-01 1.446877121925354004e-01 1.081113517284393311e-01 -1.406794786453247070e-02 2.186896353960037231e-01 1.338001936674118042e-01 1.397060602903366089e-01 8.766355365514755249e-02 -4.210199415683746338e-02 1.257497519254684448e-01 2.653225362300872803e-01 3.118141591548919678e-01 2.117299437522888184e-01 -1.847560405731201172e-01 -3.543836772441864014e-01 1.418297290802001953e-01
3.409206569194793701e-01 -1.192185431718826294e-01 -3.556713759899139404e-01 -5.320264399051666260e-02 1.543294340372085571e-01 5.275701358914375305e-02 5.072329193353652954e-02 -1.587447077035903931e-01 1.025403663516044617e-01 1.008523404598236084e-01 2.929261922836303711e-01 8.297021687030792236e-02 -2.105146832764148712e-02 4.884557798504829407e-02 -1.630201041698455811e-01 4.575882107019424438e-02 1.022556275129318237e-01 3.457733094692230225e-01 8.447149395942687988e-02 -1.720152795314788818e-01 -2.745511233806610107e-01 2.723985612392425537e-01 8.164726942777633667e-02 5.847096070647239685e-02 3.192038238048553467e-01 9.108199179172515869e-02 1.437224894762039185e-01 4.534618929028511047e-02 1.017572283744812012e-01 1.736438274383544922e-01 3.869799524545669556e-02 1.991773247718811035e-01
1.494892686605453491e-02 -1.036618426442146301e-01 -2.196241319179534912e-01 4.729878902435302734e-02 3.246777951717376709e-01 -6.611189246177673340e-02 -6.986626237630844116e-02 5.234149470925331116e-02 2.209152430295944214e-01 -3.038641437888145447e-02 3.321698904037475586e-01 3.275589644908905029e-01 -9.212777763605117798e-02 1.228923052549362183e-01 1.438053846359252930e-01 -2.126660943031311035e-01 4.159365594387054443e-02 1.156387999653816223e-01 3.297994285821914673e-02 -1.774260550737380981e-01 -1.176511198282241821e-01 5.897028744220733643e-02 -1.701045483350753784e-01 3.707761317491531372e-02 -1.791634410619735718e-01 1.908168196678161621e-01 2.182202935218811035e-01 -2.442209124565124512e-01 -6.172047927975654602e-02 1.521864086389541626e-01 -3.091433942317962646e-01 2.658604383468627930e-01
3.981417790055274963e-02 -2.659531831741333008e-01 2.433748356997966766e-02 2.953278720378875732e-01 2.089872062206268311e-01 -1.637700498104095459e-01 -9.727612137794494629e-02 -4.915596218779683113e-05 5.816281586885452271e-02 2.570396065711975098e-01 1.691632419824600220e-01 1.674697250127792358e-01 -1.870531290769577026e-01 1.064480617642402649e-01 1.274957209825515747e-01 -1.642175167798995972e-01 5.837999284267425537e-02 9.187906980514526367e-02 -2.104698419570922852e-01 1.536901444196701050e-01 7.200992852449417114e-02 2.108417749404907227e-01 2.229493856430053711e-01 -2.748793065547943115e-01 9.928540140390396118e-02 2.694278061389923096e-01 3.863383233547210693e-01 -9.303946048021316528e-02 -8.379440009593963623e-02 2.051984816789627075e-01 -6.273487117141485214e-03 7.342164870351552963e-03
9.912695735692977905e-03 2.255024313926696777e-01 -1.072919089347124100e-02 9.466245025396347046e-02 -1.663630455732345581e-02 -1.719248145818710327e-01 -1.523785591125488281e-01 1.189298927783966064e-01 -1.482652127742767334e-01 -1.782126873731613159e-01 1.924522966146469116e-01 3.392395973205566406e-01 2.537736669182777405e-02 1.194044053554534912e-01 1.640878915786743164e-01 -1.473886668682098389e-01 8.954299986362457275e-02 2.544333934783935547e-01 -1.401977241039276123e-01 -6.255176663398742676e-02 2.852647192776203156e-02 2.404757142066955566e-01 7.102327793836593628e-02 3.786407038569450378e-02 1.478561386466026306e-02 2.104921936988830566e-01 4.363132119178771973e-01 -1.708620339632034302e-01 2.813141942024230957e-01 -8.526518009603023529e-03 -3.021662831306457520e-01 8.553423732519149780e-02
-8.258452266454696655e-02 -1.257140338420867920e-01 -9.338505566120147705e-02 1.712622046470642090e-01 -1.065338775515556335e-02 5.659883376210927963e-03 1.008380576968193054e-01 -9.486773610115051270e-02 1.405689567327499390e-01 1.240207254886627197e-01 2.722907066345214844e-01 -5.446562543511390686e-02 -3.041461706161499023e-01 -8.831985294818878174e-02 -6.501586735248565674e-02 2.856336236000061035e-01 -7.026706635951995850e-02 3.300181031227111816e-01 1.506505310535430908e-01 1.302126795053482056e-01 2.988529801368713379e-01 2.463605701923370361e-01 4.001333937048912048e-02 -1.589358747005462646e-01 -8.239505439996719360e-02 -5.052570998668670654e-02 2.478882074356079102e-01 1.716360002756118774e-01 2.060524523258209229e-01 -9.211838478222489357e-04 -2.018925100564956665e-01 3.283365964889526367e-01
-2.062915563583374023e-01 7.740261498838663101e-03 -9.478121995925903320e-02 2.207804173231124878e-01 -1.214945688843727112e-01 -1.872692853212356567e-01 -1.487344056367874146e-01 1.264158189296722412e-01 -4.426515195518732071e-03 -6.462023407220840454e-02 1.675329655408859253e-01 2.575812041759490967e-01 -8.026175200939178467e-02 2.126588076353073120e-01 5.543108563870191574e-03 -2.046756148338317871e-01 2.498777061700820923e-01 6.137003749608993530e-02 -3.688476979732513428e-02 1.451062969863414764e-02 1.926771737635135651e-02 7.713098824024200439e-02 -1.010214760899543762e-01 3.097595274448394775e-01 -9.178002178668975830e-02 8.337375521659851074e-02 4.043652713298797607e-01 -2.511129900813102722e-02 -5.668423324823379517e-02 -4.611169174313545227e-02 -3.833791911602020264e-01 3.277731835842132568e-01
-8.071893453598022461e-02 -1.375454813241958618e-01 -9.651155024766921997e-02 2.669363617897033691e-01 6.149333342909812927e-02 -3.267316818237304688e-01 1.169492378830909729e-01 -2.464772462844848633e-01 3.613660037517547607e-01 -6.840255111455917358e-02 -2.516035363078117371e-02 7.956264168024063110e-02 -1.938921064138412476e-01 1.102268975228071213e-02 5.557710770517587662e-03 -1.842318773269653320e-01 2.971132993698120117e-01 5.718670785427093506e-02 -2.881952375173568726e-02 4.258913919329643250e-02 -4.670879617333412170e-02 -9.343818575143814087e-02 2.312392145395278931e-01 1.616833508014678955e-01 2.281227558851242065e-01 6.081395968794822693e-02 8.407497406005859375e-02 2.801839821040630341e-02 2.278353571891784668e-01 1.911053657531738281e-01 1.188489794731140137e-01 3.798074126243591309e-01
9.909443557262420654e-02 -9.291259199380874634e-02 -1.586897671222686768e-01 -2.518882229924201965e-02 -2.426097840070724487e-01 7.703580707311630249e-02 1.805662550032138824e-02 -1.053121685981750488e-01 9.949707239866256714e-02 3.051248490810394287e-01 1.490327119827270508e-01 3.818285763263702393e-01 -9.284788370132446289e-02 -1.186350062489509583e-01 1.291381269693374634e-01 -2.067356258630752563e-01 1.324848979711532593e-01 4.233268797397613525e-01 -6.715276092290878296e-02 1.060477644205093384e-01 1.090920343995094299e-01 8.223637938499450684e-02 -7.715139538049697876e-02 -1.213847193866968155e-02 -2.511865273118019104e-02 -1.021211817860603333e-01 2.324624210596084595e-01 1.742138564586639404e-01 5.353145767003297806e-03 -2.393677234649658203e-01 -3.295637369155883789e-01 1.665541529655456543e-01
1.313721295446157455e-02 1.853274554014205933e-02 3.826863691210746765e-02 1.064250096678733826e-01 2.918280959129333496e-01 -5.876244604587554932e-02 4.383847117424011230e-02 -5.965054407715797424e-02 1.274303942918777466e-01 -9.593869000673294067e-02 3.676200211048126221e-01 2.847520112991333008e-01 -2.102307677268981934e-01 -1.159828752279281616e-01 -3.740124031901359558e-02 -1.264473944902420044e-01 6.254318356513977051e-02 1.417450159788131714e-01 6.454020738601684570e-02 1.583115756511688232e-02 -7.741285115480422974e-02 1.551484763622283936e-01 -1.383607648313045502e-02 1.034927368164062500e-01 4.555417969822883606e-02 -1.089690253138542175e-02 6.177425980567932129e-01 -1.124851107597351074e-01 1.195377558469772339e-01 -1.129898652434349060e-01 1.271882355213165283e-01 -2.584916353225708008e-01
1.933837532997131348e-01 2.697419561445713043e-02 -1.544685363769531250e-01 2.110980451107025146e-02 2.833151221275329590e-01 -3.542906343936920166e-01 -2.316124439239501953e-01 -1.009525582194328308e-01 1.156478896737098694e-01 2.485544681549072266e-01 2.520399913191795349e-02 -2.086661756038665771e-01 -1.308545768260955811e-01 -1.779695600271224976e-01 8.205470442771911621e-02 -2.075754106044769287e-02 2.938362061977386475e-01 1.245412975549697876e-01 -1.130015105009078979e-01 2.186421602964401245e-01 1.642042100429534912e-01 3.399409353733062744e-02 2.077972292900085449e-01 1.274669766426086426e-01 -9.436068683862686157e-02 1.710741370916366577e-01 2.312350273132324219e-01 -1.268648803234100342e-01 9.944117069244384766e-02 3.825899213552474976e-02 1.305327657610177994e-02 3.513204157352447510e-01
9.422548115253448486e-02 -2.259331941604614258e-01 -1.808554679155349731e-01 3.079797327518463135e-01 3.477447107434272766e-02 -1.648831814527511597e-01 -1.229160204529762268e-01 -6.179430708289146423e-02 1.205495297908782959e-01 1.420122683048248291e-01 -4.188616946339607239e-02 2.937438488006591797e-01 -1.881455779075622559e-01 -1.261513382196426392e-01 2.035020738840103149e-01 -2.365488708019256592e-01 3.501412272453308105e-01 1.498312354087829590e-01 9.375721216201782227e-02 1.884703785181045532e-01 -4.601893946528434753e-02 3.015138953924179077e-02 8.512555062770843506e-02 -1.928486526012420654e-01 2.876816987991333008e-01 -1.392025947570800781e-01 2.285779118537902832e-01 -2.245139181613922119e-01 1.219422817230224609e-01 -5.458487942814826965e-02 -1.847179681062698364e-01 -1.363256946206092834e-02
8.129630237817764282e-02 6.296596676111221313e-02 -3.347709476947784424e-01 1.052438616752624512e-01 -8.136036247014999390e-02 -1.315755546092987061e-01 8.793316036462783813e-02 -1.567207276821136475e-01 1.298769414424896240e-01 1.543580144643783569e-01 1.848586499691009521e-01 2.203123569488525391e-01 -9.701217710971832275e-02 -5.159245058894157410e-02 3.728130087256431580e-02 5.941449850797653198e-02 2.427415847778320312e-01 1.098067462444305420e-01 -8.716036379337310791e-02 -1.106328889727592468e-01 -1.353388726711273193e-01 4.068402945995330811e-02 -3.899485468864440918e-01 2.234464138746261597e-01 2.180478423833847046e-01 1.338155716657638550e-01 3.374914526939392090e-01 -6.104733794927597046e-02 3.032226860523223877e-01 -1.354736462235450745e-02 -2.731214761734008789e-01 -8.412122726440429688e-02
2.309152483940124512e-01 -3.866791725158691406e-01 -1.361051499843597412e-01 1.762817054986953735e-02 1.140933036804199219e-01 -1.244588494300842285e-01 -1.984137296676635742e-01 -1.019600927829742432e-01 2.177298218011856079e-01 -5.511224269866943359e-03 2.068413235247135162e-02 -1.856244206428527832e-01 -1.516292989253997803e-01 9.228244423866271973e-03 6.471709907054901123e-02 -1.536894738674163818e-01 1.495995819568634033e-01 7.446703314781188965e-02 -6.089981272816658020e-02 3.148275613784790039e-01 2.240968197584152222e-01 -1.119858771562576294e-02 3.132954537868499756e-01 2.087476998567581177e-01 -5.386149138212203979e-02 1.184636168181896210e-02 2.402677834033966064e-01 -2.786777317523956299e-01 1.340636610984802246e-01 -6.809276994317770004e-03 -5.330064147710800171e-02 2.910807728767395020e-01
-2.266330830752849579e-02 -2.436151355504989624e-01 -2.419764846563339233e-01 2.320938855409622192e-01 -1.874123364686965942e-01 -2.558130621910095215e-01 8.293388038873672485e-02 8.959238976240158081e-02 7.246556133031845093e-02 2.827675342559814453e-01 -3.942557796835899353e-02 -8.050315082073211670e-02 -1.723272651433944702e-01 1.709859520196914673e-01 -3.640388697385787964e-02 1.306898593902587891e-01 2.688735127449035645e-01 3.615672886371612549e-01 2.824114076793193817e-02 2.382103912532329559e-02 -1.321171671152114868e-01 2.181540876626968384e-01 -1.147119253873825073e-01 -2.832695096731185913e-02 1.630439013242721558e-01 1.452494859695434570e-01 2.903016805648803711e-01 -1.103145703673362732e-01 1.547407060861587524e-01 1.603940278291702271e-01 -2.539149820804595947e-01 1.496335840784013271e-03
2.123118937015533447e-01 -5.714936181902885437e-02 -1.904472559690475464e-01 4.432858228683471680e-01 -1.819702088832855225e-01 -1.496597379446029663e-01 -1.055710315704345703e-01 -6.827594339847564697e-02 7.233472168445587158e-02 -6.457661837339401245e-02 -6.711883842945098877e-02 1.609012335538864136e-01 -2.386298030614852905e-01 -4.528259485960006714e-02 7.212172448635101318e-02 1.425406336784362793e-01 2.686721086502075195e-01 2.102604359388351440e-01 7.240904122591018677e-02 1.586012095212936401e-01 -1.973849236965179443e-01 2.463195472955703735e-01 -9.000374376773834229e-02 -1.354074478149414062e-01 2.364594638347625732e-01 1.378242671489715576e-01 3.321189880371093750e-01 -2.423363029956817627e-01 -1.425215601921081543e-02 3.498730808496475220e-02 -5.705705657601356506e-02 4.211457073688507080e-02
1.606357842683792114e-01 5.524693801999092102e-02 -2.260622829198837280e-01 2.960917055606842041e-01 -1.329730302095413208e-01 -2.139294147491455078e-01 -7.375774532556533813e-02 -1.314662694931030273e-01 -2.422848716378211975e-02 -1.342371404170989990e-01 -2.204877696931362152e-02 9.336832165718078613e-02 -2.001109272241592407e-01 -1.347162425518035889e-01 9.517046809196472168e-02 1.659380197525024414e-01 2.869892120361328125e-01 1.684697121381759644e-01 1.171072795987129211e-01 2.793682813644409180e-01 -1.825964450836181641e-01 2.132296264171600342e-01 -3.446824848651885986e-02 -1.822542250156402588e-01 2.032557725906372070e-01 4.194377362728118896e-02 4.099452793598175049e-01 -2.899185419082641602e-01 -4.722886078525334597e-04 -8.880192041397094727e-02 -6.875934451818466187e-02 9.458869695663452148e-03
1.714259237051010132e-01 1.101432740688323975e-01 3.067152015864849091e-02 1.261856257915496826e-01 2.693089544773101807e-01 -3.109143674373626709e-01 -1.858186572790145874e-01 -6.913599371910095215e-02 6.886629760265350342e-02 2.760924398899078369e-01 3.318383097648620605e-01 -7.025481760501861572e-02 -2.859252095222473145e-01 -3.457880020141601562e-02 -2.334561198949813843e-02 -3.242132663726806641e-01 2.075846791267395020e-01 8.249318599700927734e-02 1.922105699777603149e-01 -4.364017769694328308e-02 -3.065801784396171570e-02 6.607238948345184326e-02 -5.505028367042541504e-02 1.540424674749374390e-01 -3.619768191128969193e-03 1.367165297269821167e-01 3.926302194595336914e-01 9.984665364027023315e-02 7.390277087688446045e-02 1.579301618039608002e-02 1.736156046390533447e-01 -9.480321407318115234e-02
2.841043174266815186e-01 -2.966171689331531525e-02 5.318088456988334656e-02 1.654845476150512695e-01 2.565898895263671875e-01 2.882981002330780029e-01 1.190536841750144958e-01 -7.343595474958419800e-02 1.758911609649658203e-01 3.871375322341918945e-02 7.337760925292968750e-02 -5.106094479560852051e-02 -1.137678921222686768e-01 -5.308464542031288147e-02 3.445316553115844727e-01 -7.286081463098526001e-02 -7.373400777578353882e-02 2.106755077838897705e-01 1.227510645985603333e-01 1.083746477961540222e-01 -7.969543337821960449e-02 2.615401744842529297e-01 8.395583927631378174e-02 6.047350913286209106e-02 1.505244709551334381e-02 5.807781964540481567e-02 4.970272779464721680e-01 4.646098706871271133e-03 -1.696395128965377808e-02 1.319053769111633301e-01 -1.757398098707199097e-01 2.795504331588745117e-01
6.836466491222381592e-02 -5.537002533674240112e-02 -3.544746041297912598e-01 6.367950141429901123e-02 -4.217261821031570435e-02 -4.317536056041717529e-01 -2.618495561182498932e-02 2.059613354504108429e-02 -2.536197565495967865e-02 -3.043459951877593994e-01 5.191248282790184021e-02 4.011896848678588867e-01 -7.550341635942459106e-02 2.487205155193805695e-02 1.924079507589340210e-01 -2.398927211761474609e-01 1.886819154024124146e-01 1.656081713736057281e-02 1.378560438752174377e-02 2.267926186323165894e-01 9.779094904661178589e-02 9.437754005193710327e-02 9.349987655878067017e-02 -3.035295382142066956e-02 7.327649742364883423e-02 1.656325608491897583e-01 1.733409911394119263e-01 1.468113362789154053e-01 5.105842370539903641e-03 2.879778621718287468e-04 -3.392198085784912109e-01 1.768838800489902496e-02
9.446346014738082886e-02 -8.132529444992542267e-03 -1.456413324922323227e-02 1.716298460960388184e-01 3.372943103313446045e-01 -1.382978856563568115e-01 8.992709964513778687e-02 -1.231166198849678040e-01 -1.086335033178329468e-01 -1.431183367967605591e-01 4.210633635520935059e-01 2.929699718952178955e-01 -1.492917686700820923e-01 -9.892261028289794922e-02 -7.513965666294097900e-02 -1.706022471189498901e-01 4.177126660943031311e-02 1.502078473567962646e-01 -8.534836769104003906e-02 -1.188352629542350769e-01 -8.826021105051040649e-02 2.419067323207855225e-01 -4.489511996507644653e-02 3.172184824943542480e-01 -8.040326088666915894e-02 1.068740487098693848e-01 3.732255399227142334e-01 1.594051420688629150e-01 2.550476044416427612e-02 -1.996129984036087990e-03 -7.421655207872390747e-02 1.988631635904312134e-01
1.180287003517150879e-01 1.280814111232757568e-01 -1.848606625571846962e-03 2.001754567027091980e-02 9.540922939777374268e-02 -2.534171640872955322e-01 9.116771072149276733e-02 1.030401289463043213e-01 3.447533547878265381e-01 -1.143528595566749573e-01 1.715700626373291016e-01 -1.021073237061500549e-01 -1.267096698284149170e-01 -1.199072413146495819e-02 1.441825926303863525e-01 -4.166298806667327881e-01 -8.611223846673965454e-02 3.823517858982086182e-01 9.672792255878448486e-02 2.078255712985992432e-01 6.440757960081100464e-02 9.144683927297592163e-02 5.192759633064270020e-02 -1.791517883539199829e-01 1.431489270180463791e-02 -3.203956037759780884e-02 9.546549618244171143e-02 -1.912183500826358795e-02 2.439931035041809082e-01 -1.180321499705314636e-01 1.090054586529731750e-01 3.809601664543151855e-01
3.111644387245178223e-01 -6.366835534572601318e-02 -1.487908959388732910e-01 1.575613617897033691e-01 -1.516707823611795902e-03 -6.094203516840934753e-02 1.408171281218528748e-02 -2.453346699476242065e-01 3.839834034442901611e-01 1.061587631702423096e-01 8.606253564357757568e-02 -1.960571855306625366e-01 -4.006908535957336426e-01 2.386534065008163452e-01 1.515383180230855942e-02 -3.931519687175750732e-01 1.383128762245178223e-01 -8.223513513803482056e-02 1.243252530694007874e-01 -4.452520608901977539e-02 -3.867151588201522827e-02 -9.666644618846476078e-04 5.682839453220367432e-02 3.030838258564472198e-02 1.168392449617385864e-01 1.651691645383834839e-01 1.774952709674835205e-01 -8.880364149808883667e-02 -3.643123432993888855e-02 -1.393245160579681396e-02 -1.192994564771652222e-01 2.571710050106048584e-01
1.355167031288146973e-01 -2.220758050680160522e-01 -7.524682581424713135e-02 2.039475739002227783e-01 -1.525510400533676147e-01 -3.200013339519500732e-01 7.551197707653045654e-02 -2.323620319366455078e-01 -4.880880191922187805e-02 -9.390287846326828003e-02 8.293217420578002930e-02 1.061599180102348328e-01 -7.102380692958831787e-02 -5.356108769774436951e-02 -1.682469993829727173e-01 -1.989566236734390259e-01 -1.922146677970886230e-01 1.062101274728775024e-01 4.658499732613563538e-02 1.572249680757522583e-01 6.257919222116470337e-02 1.665693521499633789e-01 -1.282563656568527222e-01 8.428793400526046753e-02 -1.050090193748474121e-01 -1.265219692140817642e-02 4.406723678112030029e-01 -7.539726793766021729e-02 2.763775885105133057e-01 -2.493276149034500122e-01 2.464929521083831787e-01 2.320309579372406006e-01
7.899030297994613647e-02 -4.346337616443634033e-01 -3.869553282856941223e-02 3.062979280948638916e-01 -1.384071856737136841e-01 -3.557358682155609131e-02 4.038048163056373596e-02 -1.960292458534240723e-01 1.541938483715057373e-01 9.112884849309921265e-02 4.911433532834053040e-02 -1.370318681001663208e-01 -2.279907092452049255e-02 -1.276316046714782715e-01 1.768498718738555908e-01 -3.279758691787719727e-01 2.598114907741546631e-01 1.695730984210968018e-01 1.404439844191074371e-02 -2.592239342629909515e-02 -4.033693671226501465e-02 2.771034538745880127e-01 -2.879736945033073425e-02 -2.004542946815490723e-01 1.002075988799333572e-02 4.126935824751853943e-02 2.417017370462417603e-01 -3.103549480438232422e-01 2.379103302955627441e-01 1.792413555085659027e-02 -1.005476415157318115e-01 -2.747315447777509689e-03
2.817693650722503662e-01 -1.689380705356597900e-01 -1.181342154741287231e-01 3.178142607212066650e-01 1.040198281407356262e-01 -2.540667653083801270e-01 -7.898909598588943481e-02 -1.795512288808822632e-01 2.864436507225036621e-01 2.677136957645416260e-01 6.126727443188428879e-03 3.711941093206405640e-02 -3.103387355804443359e-01 -1.761394888162612915e-01 9.832193702459335327e-02 -2.480754256248474121e-01 1.701630800962448120e-01 -7.332213222980499268e-02 1.609911918640136719e-01 2.106462717056274414e-01 2.980096451938152313e-02 -2.250177115201950073e-01 3.062195330858230591e-02 -8.911302685737609863e-02 1.617632061243057251e-01 3.210400231182575226e-03 1.893811821937561035e-01 -2.050573080778121948e-01 3.173973783850669861e-02 1.436663717031478882e-01 -1.304215192794799805e-01 4.250419139862060547e-02
6.142178084701299667e-03 -3.250163197517395020e-01 -1.586332768201828003e-01 4.940497875213623047e-02 -3.459474071860313416e-02 -3.408866524696350098e-01 4.488075152039527893e-02 1.850718259811401367e-01 1.524861901998519897e-01 1.466228812932968140e-01 2.808108553290367126e-02 -3.699435666203498840e-02 -1.661732643842697144e-01 5.502937734127044678e-02 4.229974374175071716e-02 1.902122497558593750e-01 2.965717017650604248e-01 3.366822302341461182e-01 -4.454259946942329407e-02 2.200451306998729706e-02 -2.147089093923568726e-01 3.385365903377532959e-01 -7.868655771017074585e-02 -9.870734810829162598e-02 2.042799144983291626e-01 1.258299797773361206e-01 1.608231067657470703e-01 -2.138325423002243042e-01 1.179452687501907349e-01 8.357712626457214355e-02 -2.567470967769622803e-01 3.389950469136238098e-02
3.601559400558471680e-01 2.662459015846252441e-02 -1.878997981548309326e-01 -7.265554368495941162e-02 3.205390572547912598e-01 -1.647821515798568726e-01 -1.663993149995803833e-01 -2.208557911217212677e-02 -2.167384605854749680e-03 -1.826272755861282349e-01 3.346779644489288330e-01 3.023116290569305420e-01 -1.059811785817146301e-01 1.984975486993789673e-01 1.209390312433242798e-01 -1.087770089507102966e-01 8.484166115522384644e-02 4.562431015074253082e-03 -7.829743623733520508e-02 -1.173587366938591003e-01 -9.930419176816940308e-02 1.977177858352661133e-01 7.885547727346420288e-02 1.114416047930717468e-01 -2.778573893010616302e-02 -1.025580093264579773e-01 2.517619729042053223e-01 -7.794491201639175415e-02 -1.880616880953311920e-03 -7.900449633598327637e-02 -3.788076341152191162e-01 1.785043179988861084e-01
-4.814364761114120483e-02 3.418568149209022522e-02 -1.268165409564971924e-01 1.894573122262954712e-02 6.835945416241884232e-03 2.115219272673130035e-02 2.438363060355186462e-02 1.075240448117256165e-01 2.197295874357223511e-01 8.863034099340438843e-02 1.839777678251266479e-01 1.184733584523200989e-01 1.822831854224205017e-02 -7.377673685550689697e-02 -1.935682147741317749e-01 4.602147266268730164e-03 1.797842830419540405e-01 3.796882331371307373e-01 -3.620332479476928711e-01 3.684498071670532227e-01 2.841853536665439606e-02 9.621122479438781738e-02 1.949073970317840576e-01 -1.006049141287803650e-01 -1.146655008196830750e-01 -6.416665762662887573e-02 2.659583091735839844e-01 1.865164935588836670e-01 1.747281253337860107e-01 -2.619338333606719971e-01 5.900945514440536499e-02 3.053592741489410400e-01
3.005155622959136963e-01 -1.296694725751876831e-01 -4.469728097319602966e-02 -8.420648425817489624e-02 -2.580350041389465332e-01 2.674309909343719482e-02 -7.376839965581893921e-02 -1.947648972272872925e-01 -5.922052264213562012e-02 4.982775077223777771e-02 3.118118047714233398e-01 2.603974938392639160e-01 -1.093495413661003113e-01 -1.403659284114837646e-01 9.772261977195739746e-02 4.722829163074493408e-02 3.974684774875640869e-01 -7.649318873882293701e-02 -1.999514698982238770e-01 2.458354234695434570e-01 8.618535101413726807e-02 2.396859973669052124e-02 4.908802360296249390e-02 1.695340871810913086e-01 2.070523612201213837e-02 3.204727172851562500e-02 2.777179479598999023e-01 -4.152245447039604187e-02 1.937326341867446899e-01 -3.385135531425476074e-01 -1.447161585092544556e-01 -4.331587627530097961e-02
-2.910816483199596405e-02 -4.562124609947204590e-02 -1.753162294626235962e-01 -6.458762288093566895e-02 1.064512133598327637e-02 4.713058844208717346e-02 1.309284418821334839e-01 -1.663297116756439209e-01 1.449232101440429688e-01 -2.711126208305358887e-02 -1.379052549600601196e-01 -1.894560456275939941e-02 4.839737713336944580e-02 5.720453709363937378e-02 5.013744533061981201e-02 -1.425890624523162842e-01 1.915705762803554535e-02 2.806714773178100586e-01 -2.948346138000488281e-01 3.907592296600341797e-01 -2.330925911664962769e-01 -1.402298361063003540e-01 -4.935863614082336426e-02 1.823143064975738525e-01 -1.075650975108146667e-01 1.892986521124839783e-02 4.192508161067962646e-01 5.147832632064819336e-02 2.612309455871582031e-01 -1.500196605920791626e-01 -3.382727801799774170e-01 1.465813815593719482e-01
-5.291949957609176636e-02 1.139099150896072388e-01 -1.826985478401184082e-01 2.048642635345458984e-01 1.886084824800491333e-01 -1.326721757650375366e-01 6.171768158674240112e-02 -1.541052609682083130e-01 3.393449261784553528e-02 -1.228826716542243958e-01 3.405245542526245117e-01 1.584455221891403198e-01 -3.053818345069885254e-01 5.831035086885094643e-04 8.347143232822418213e-02 -1.847281903028488159e-01 -2.374192625284194946e-01 1.654385924339294434e-01 -6.909467279911041260e-02 -1.105706691741943359e-01 -1.450157761573791504e-01 2.093950957059860229e-01 3.144221007823944092e-02 3.038474917411804199e-01 -1.351724416017532349e-01 6.171248108148574829e-02 3.606170415878295898e-01 9.392649680376052856e-02 -4.103630036115646362e-02 1.831103488802909851e-02 -3.166340589523315430e-01 1.197104156017303467e-01
1.918285191059112549e-01 -6.778157502412796021e-02 -1.464689671993255615e-01 -7.228785753250122070e-02 -1.681649684906005859e-01 -1.697791963815689087e-01 3.164451122283935547e-01 -1.454346179962158203e-01 -8.658281713724136353e-02 1.817624121904373169e-01 1.522070020437240601e-01 -6.492378562688827515e-02 5.895354971289634705e-02 4.350286722183227539e-01 1.796277463436126709e-01 8.744166046380996704e-02 1.909850537776947021e-01 2.866944968700408936e-01 -7.367618381977081299e-02 1.461699455976486206e-01 3.529514744877815247e-02 1.803631186485290527e-01 4.239923134446144104e-02 1.503060944378376007e-02 4.060275107622146606e-02 -2.992752566933631897e-02 4.363992214202880859e-01 4.927366971969604492e-02 2.256298512220382690e-01 -1.467550545930862427e-01 -3.173147514462471008e-02 -5.337991192936897278e-02
-2.378500625491142273e-02 -1.390575524419546127e-02 -1.348944157361984253e-01 4.359327256679534912e-02 2.414416521787643433e-01 -4.147917404770851135e-02 1.094172969460487366e-01 5.046819150447845459e-02 -8.819124847650527954e-02 -1.574141085147857666e-01 1.943518519401550293e-01 -4.087103065103292465e-03 -2.885819375514984131e-01 7.109171897172927856e-02 1.472595334053039551e-01 -9.092124551534652710e-02 3.354799151420593262e-01 1.097038984298706055e-01 1.114011928439140320e-01 1.597303450107574463e-01 -2.007793448865413666e-02 2.510376833379268646e-02 -3.287399411201477051e-01 3.093807101249694824e-01 4.665379226207733154e-02 -7.398425787687301636e-02 4.430778324604034424e-01 -9.168614447116851807e-02 9.336429089307785034e-02 1.188120618462562561e-01 -2.872088551521301270e-01 1.759444475173950195e-01
-3.534447029232978821e-02 -3.629572689533233643e-01 -2.404241412878036499e-01 1.768825650215148926e-01 2.073408067226409912e-01 5.493098124861717224e-02 -5.069939792156219482e-02 -3.644546866416931152e-01 2.495490387082099915e-02 -4.272755607962608337e-02 2.570455968379974365e-01 4.747329056262969971e-01 8.651710301637649536e-02 7.869972288608551025e-02 2.151037156581878662e-01 -2.341610491275787354e-01 9.990242868661880493e-02 4.557615891098976135e-02 -3.968238458037376404e-02 -7.212774455547332764e-02 -1.478488892316818237e-01 2.245991080999374390e-01 -7.101918756961822510e-02 9.268625080585479736e-02 -1.518908794969320297e-02 3.202641755342483521e-02 9.641430526971817017e-02 -1.175491362810134888e-01 5.543399229645729065e-02 -1.431360933929681778e-02 -1.818693876266479492e-01 1.494887769222259521e-01
-1.622260361909866333e-01 5.305124819278717041e-02 -1.406713277101516724e-01 8.380680531263351440e-02 -1.123898029327392578e-01 -2.259588539600372314e-01 -1.478040069341659546e-01 -1.014960631728172302e-01 2.312065474689006805e-02 -1.184660494327545166e-01 2.036427110433578491e-01 2.515144050121307373e-01 -7.080774754285812378e-02 9.000068902969360352e-02 3.887977451086044312e-02 -8.975747972726821899e-02 2.046815305948257446e-01 5.631151795387268066e-02 4.069302976131439209e-02 -6.261845678091049194e-02 -9.004097431898117065e-02 1.024256423115730286e-01 -1.153149083256721497e-01 3.378218114376068115e-01 7.243924587965011597e-02 1.392682492733001709e-01 2.650183439254760742e-01 4.743137210607528687e-02 1.371154040098190308e-01 7.540851831436157227e-02 -3.436754345893859863e-01 5.194709897041320801e-01
1.723192930221557617e-01 -3.023035526275634766e-01 -9.253741800785064697e-02 2.258634120225906372e-01 -3.469464927911758423e-02 -8.306378871202468872e-02 1.977863758802413940e-01 -1.629614681005477905e-01 1.617863774299621582e-01 1.444920003414154053e-01 4.303664267063140869e-01 1.712276190519332886e-01 -6.105439364910125732e-02 1.204553917050361633e-01 -2.704748809337615967e-01 -8.020371198654174805e-02 1.255246549844741821e-01 1.630674153566360474e-01 -1.442365646362304688e-01 -1.448792368173599243e-01 -5.350086465477943420e-02 2.112464755773544312e-01 9.502775222063064575e-02 3.277020901441574097e-02 5.123538523912429810e-02 2.058351971209049225e-02 3.118181824684143066e-01 -6.645643711090087891e-02 2.205352485179901123e-01 -2.672266364097595215e-01 1.341806352138519287e-01 -4.085863754153251648e-02
1.694860309362411499e-01 -2.807506620883941650e-01 -1.371307224035263062e-01 5.285514518618583679e-02 8.011109381914138794e-02 -2.247290909290313721e-01 -9.473769366741180420e-02 -1.680940203368663788e-02 2.288615554571151733e-01 2.867309143766760826e-03 -3.865443915128707886e-02 -2.092535644769668579e-01 -1.867683827877044678e-01 -2.305617742240428925e-02 8.681642264127731323e-02 -6.239053606986999512e-02 3.192434310913085938e-01 8.839160203933715820e-02 3.469609096646308899e-02 4.889577329158782959e-01 2.125616222620010376e-01 -1.212455630302429199e-01 9.440369904041290283e-02 1.552727222442626953e-01 -2.347580157220363617e-02 1.381898820400238037e-01 2.247707396745681763e-01 -2.326946556568145752e-01 1.851389259099960327e-01 1.705081313848495483e-01 2.492835931479930878e-02 1.701788604259490967e-01
3.919455707073211670e-01 -5.507057532668113708e-02 -1.270395703613758087e-02 2.233954519033432007e-01 -1.283993124961853027e-01 -7.837454974651336670e-02 -1.205150559544563293e-01 -1.549842804670333862e-01 6.003421917557716370e-02 1.809618473052978516e-01 4.375015497207641602e-01 2.311078757047653198e-01 -6.007847934961318970e-02 -1.167175546288490295e-01 1.957872360944747925e-01 1.400294154882431030e-01 3.732104897499084473e-01 -5.662195757031440735e-02 -1.554510444402694702e-01 2.333440482616424561e-01 -2.294968813657760620e-02 1.303830649703741074e-02 8.613665401935577393e-02 1.239711567759513855e-01 -3.525000065565109253e-02 1.001631841063499451e-01 1.923234313726425171e-01 -6.225651502609252930e-02 -1.189504861831665039e-01 -1.561302244663238525e-01 -2.012448608875274658e-01 2.517766784876585007e-03
2.036267220973968506e-01 -2.151563912630081177e-01 -1.849761307239532471e-01 5.637998133897781372e-02 9.093569219112396240e-02 -2.309308052062988281e-01 -2.525219321250915527e-01 -9.337206184864044189e-02 4.014907032251358032e-02 7.083426415920257568e-02 1.417696624994277954e-01 -3.205042779445648193e-01 -1.027449592947959900e-01 -1.533415317535400391e-01 1.711968183517456055e-01 -1.658648550510406494e-01 1.803122609853744507e-01 1.455516815185546875e-01 -2.178864330053329468e-01 3.849200904369354248e-01 1.267154365777969360e-01 1.273342818021774292e-01 3.359701484441757202e-02 2.321794331073760986e-01 -1.451220214366912842e-01 8.503034710884094238e-02 5.862445756793022156e-02 -2.166168093681335449e-01 2.112590223550796509e-01 -1.317397505044937134e-02 -2.380455099046230316e-02 2.444601356983184814e-01
7.836951315402984619e-02 -1.063141524791717529e-01 -1.695916801691055298e-02 1.769107580184936523e-01 -6.370540242642164230e-03 -1.219848915934562683e-01 2.755911648273468018e-02 7.893165946006774902e-02 3.557843267917633057e-01 8.434672653675079346e-02 1.238841637969017029e-01 2.766037546098232269e-02 1.142394542694091797e-01 1.296827290207147598e-02 3.992177844047546387e-01 -1.226876899600028992e-01 -4.621302336454391479e-02 3.202614486217498779e-01 2.980313263833522797e-02 -1.025645583868026733e-01 2.438638731837272644e-02 5.188169479370117188e-01 8.778171613812446594e-03 -8.512077480554580688e-02 1.105686873197555542e-01 -1.349748522043228149e-01 1.166310012340545654e-01 -1.210159957408905029e-01 9.539470076560974121e-02 -8.935698121786117554e-02 8.071910589933395386e-02 3.407552242279052734e-01
2.481824252754449844e-03 5.592558160424232483e-02 -2.291515618562698364e-01 -1.782476343214511871e-02 2.129220515489578247e-01 1.581364497542381287e-02 2.011954486370086670e-01 -1.439250111579895020e-01 1.111532002687454224e-01 1.355058848857879639e-01 2.673093378543853760e-01 -9.650956839323043823e-03 1.128005757927894592e-01 9.188915602862834930e-03 1.513320058584213257e-01 -4.106249287724494934e-02 3.421058952808380127e-01 6.244850531220436096e-02 -1.262032091617584229e-01 -7.819956541061401367e-02 -3.361872583627700806e-02 2.691830992698669434e-01 -4.666850715875625610e-02 3.608269691467285156e-01 1.117509603500366211e-01 3.518046140670776367e-01 3.405987620353698730e-01 1.308040916919708252e-01 1.625795215368270874e-01 -1.861464381217956543e-01 2.954355627298355103e-02 -1.316372901201248169e-01
6.702333688735961914e-02 -4.416207969188690186e-01 1.077067777514457703e-01 1.262603551149368286e-01 1.075393706560134888e-01 -2.153208851814270020e-01 -1.838879585266113281e-01 1.735909730195999146e-01 -7.467092946171760559e-03 1.560557633638381958e-01 8.333680033683776855e-02 5.589362117461860180e-04 3.766540810465812683e-02 1.282200962305068970e-01 -7.057201117277145386e-02 -1.464439183473587036e-01 2.124012559652328491e-01 1.847730427980422974e-01 1.472621709108352661e-01 2.758198082447052002e-01 2.004860788583755493e-01 2.532149255275726318e-01 -2.958886921405792236e-01 -1.943773962557315826e-02 -2.496742829680442810e-02 1.257525980472564697e-01 3.323847055435180664e-01 7.719280570745468140e-02 1.829111278057098389e-01 -7.926923781633377075e-02 -1.212962567806243896e-01 -1.372344642877578735e-01
2.520618140697479248e-01 -1.597316116094589233e-01 2.180206589400768280e-02 7.574719190597534180e-02 1.102161966264247894e-02 -1.019377037882804871e-01 3.816139698028564453e-01 -5.545917153358459473e-02 6.320808827877044678e-02 7.371678948402404785e-02 -9.375277906656265259e-02 -2.022374868392944336e-01 -2.543657124042510986e-01 -8.434706181287765503e-02 2.003516256809234619e-01 -5.114096030592918396e-02 4.643071293830871582e-01 1.643935032188892365e-02 8.822738379240036011e-02 1.334554105997085571e-01 -2.915813773870468140e-02 3.254035711288452148e-01 9.729672223329544067e-02 -4.393740370869636536e-02 1.741968467831611633e-02 9.141027927398681641e-02 4.018829166889190674e-01 -1.341552380472421646e-02 1.266239136457443237e-01 1.326006487943232059e-03 7.729273289442062378e-02 -1.410291641950607300e-01
2.705316841602325439e-01 -2.686068117618560791e-01 -7.684822194278240204e-03 1.903783679008483887e-01 1.794305294752120972e-01 -4.422203823924064636e-02 1.609451919794082642e-01 -1.438921242952346802e-01 4.385883510112762451e-01 1.075166538357734680e-01 -2.997889555990695953e-02 -1.629443615674972534e-01 -2.159453034400939941e-01 6.932306289672851562e-02 1.676110327243804932e-01 -2.674259543418884277e-01 2.032547444105148315e-01 1.439699232578277588e-01 1.621232777833938599e-01 1.484964936971664429e-01 -2.819005586206912994e-02 -1.738946288824081421e-01 3.403318226337432861e-01 1.129213348031044006e-01 1.149904727935791016e-01 3.229236602783203125e-02 1.900697350502014160e-01 -1.152643859386444092e-01 7.422964274883270264e-02 -6.293270736932754517e-02 -6.899835914373397827e-02 8.537053316831588745e-02
3.603020012378692627e-01 -1.312176324427127838e-02 1.144188791513442993e-01 5.743105337023735046e-02 2.488625496625900269e-01 -3.453658893704414368e-02 3.621957302093505859e-01 -9.342586994171142578e-02 1.373677402734756470e-01 1.350357234477996826e-01 1.124255880713462830e-01 9.798053652048110962e-03 -1.006845459342002869e-01 -2.602058649063110352e-02 -5.877996236085891724e-02 1.315045505762100220e-01 1.574848741292953491e-01 1.542493104934692383e-01 8.131854236125946045e-02 -1.543022692203521729e-01 6.399606913328170776e-02 -1.706586219370365143e-02 -1.663348078727722168e-01 3.090944886207580566e-01 1.997499316930770874e-01 1.743002086877822876e-01 4.557496011257171631e-01 -1.604294031858444214e-02 1.049740314483642578e-01 2.428682893514633179e-02 -1.380787193775177002e-01 2.316183596849441528e-01
3.125586360692977905e-02 -1.113116219639778137e-01 1.183367371559143066e-01 2.162535488605499268e-01 -5.925306305289268494e-02 -2.443617433309555054e-01 -9.086628258228302002e-02 -1.424896121025085449e-01 3.934735953807830811e-01 7.194141298532485962e-02 -4.448198899626731873e-02 1.122235804796218872e-01 -1.961141973733901978e-01 2.741357684135437012e-01 1.952138394117355347e-01 -2.987631559371948242e-01 1.046993508934974670e-01 4.084144718945026398e-03 1.769108623266220093e-01 1.672975718975067139e-01 1.389315724372863770e-01 1.927518285810947418e-02 1.056785956025123596e-01 -8.379613608121871948e-02 9.946783632040023804e-02 1.857277378439903259e-02 2.174651324748992920e-01 -2.064210772514343262e-01 1.898275017738342285e-01 -1.333499401807785034e-01 -3.621977269649505615e-01 1.589343994855880737e-01
1.821059435606002808e-01 -2.461435943841934204e-01 -1.318093836307525635e-01 2.182541340589523315e-01 1.046575382351875305e-01 -1.398174315690994263e-01 -8.080844767391681671e-03 1.202587336301803589e-01 4.700679779052734375e-01 3.597568720579147339e-02 3.787500783801078796e-02 -2.621574699878692627e-01 -9.897252172231674194e-02 1.987626589834690094e-02 2.735840082168579102e-01 -1.719020307064056396e-01 2.065006345510482788e-01 -3.195179998874664307e-02 -1.106385514140129089e-01 2.928515672683715820e-01 2.338816076517105103e-01 -3.998088464140892029e-02 1.563644707202911377e-01 1.743954718112945557e-01 -6.222794204950332642e-02 2.361959218978881836e-01 1.515918597579002380e-02 -4.662329331040382385e-02 1.486198455095291138e-01 7.374913245439529419e-02 -5.466393753886222839e-02 2.092745006084442139e-01
1.786266565322875977e-01 -2.165162265300750732e-01 1.288860440254211426e-01 -3.568347916007041931e-02 5.650588124990463257e-02 8.032844215631484985e-02 1.904110014438629150e-01 -2.469129860401153564e-01 1.044520456343889236e-02 2.429208159446716309e-02 1.883576661348342896e-01 1.281306594610214233e-01 -7.780674099922180176e-02 1.783645302057266235e-01 1.224061194807291031e-02 -2.715437412261962891e-01 3.875999450683593750e-01 5.184092000126838684e-02 -8.504544943571090698e-02 9.764961898326873779e-02 5.924667231738567352e-03 6.291785277426242828e-03 -1.087437793612480164e-01 -8.488126844167709351e-02 -1.326406300067901611e-01 1.032443642616271973e-01 4.882325232028961182e-01 7.355389744043350220e-02 -9.714885056018829346e-02 -3.510468304157257080e-01 1.471766829490661621e-01 1.301940977573394775e-01
-3.444287180900573730e-02 2.067780494689941406e-01 -1.401363164186477661e-01 1.347571313381195068e-01 -7.805943489074707031e-02 -3.671939671039581299e-02 4.563867673277854919e-02 2.526894807815551758e-01 9.134972840547561646e-02 9.487646073102951050e-02 1.806294620037078857e-01 1.021363288164138794e-01 -3.288162648677825928e-01 -7.949110865592956543e-02 1.766526252031326294e-01 -2.520008683204650879e-01 -1.156472563743591309e-01 1.317199133336544037e-02 1.619882136583328247e-01 -8.104483038187026978e-02 7.317920029163360596e-02 1.155084893107414246e-01 -9.832897037267684937e-02 3.412204086780548096e-01 -1.176266670227050781e-01 3.938311636447906494e-01 3.226996362209320068e-01 -1.200017929077148438e-01 1.853562742471694946e-01 1.202524453401565552e-01 -4.385520890355110168e-02 2.143801450729370117e-01
5.633838474750518799e-02 -2.326634377241134644e-01 -1.820036619901657104e-01 7.907304167747497559e-02 5.811034888029098511e-02 -1.028015613555908203e-01 1.422719359397888184e-01 5.762908980250358582e-02 -1.568982191383838654e-02 -2.583470195531845093e-02 2.049401029944419861e-02 -2.646364085376262665e-02 -1.877921074628829956e-01 -1.177447885274887085e-01 1.108890697360038757e-01 -3.951190710067749023e-01 1.891811937093734741e-02 1.262101382017135620e-01 -3.608040884137153625e-02 -2.348321229219436646e-01 1.570313274860382080e-01 2.273589074611663818e-01 2.043464034795761108e-01 3.248751461505889893e-01 -1.318431645631790161e-01 2.604686319828033447e-01 6.278397142887115479e-02 -3.452017605304718018e-01 2.315666973590850830e-01 -9.460015594959259033e-02 -6.171311065554618835e-02 2.740963995456695557e-01
6.393870711326599121e-02 -1.627567112445831299e-01 5.547211691737174988e-02 2.504646778106689453e-02 4.957194253802299500e-02 3.516877442598342896e-02 -5.649723485112190247e-02 -2.714221477508544922e-01 1.175049617886543274e-01 1.812675446271896362e-01 4.029329717159271240e-01 3.953337669372558594e-01 -1.871519833803176880e-01 -1.573658138513565063e-01 1.704321205615997314e-01 1.313287019729614258e-01 3.562626540660858154e-01 -5.727223469875752926e-04 -1.553726568818092346e-02 1.728010624647140503e-01 -1.655042767524719238e-01 1.036858707666397095e-01 4.371272027492523193e-02 2.608802616596221924e-01 1.695403043413534760e-04 4.020533338189125061e-02 7.772630453109741211e-02 -1.692172884941101074e-01 3.893811663147062063e-04 -1.710557341575622559e-01 -2.426235973834991455e-01 1.556040346622467041e-01
1.941341161727905273e-01 7.746297866106033325e-02 1.115791220217943192e-02 2.121796607971191406e-01 3.420775234699249268e-01 -4.737474396824836731e-02 2.214571982622146606e-01 4.816720262169837952e-03 -8.208388835191726685e-02 1.197216939181089401e-02 9.356293827295303345e-02 3.232318460941314697e-01 -1.704811751842498779e-01 -2.111658304929733276e-01 2.220041900873184204e-01 -2.409660369157791138e-01 -3.831001371145248413e-02 2.280894964933395386e-01 3.915885463356971741e-02 1.675480604171752930e-01 -4.380673170089721680e-03 2.941187322139739990e-01 -1.266884952783584595e-01 2.520345449447631836e-01 8.790115267038345337e-02 1.177000179886817932e-01 1.762126237154006958e-01 -2.727683186531066895e-01 1.507752686738967896e-01 -1.939583122730255127e-01 3.188403695821762085e-02 6.420267373323440552e-02
1.299939751625061035e-01 1.113650798797607422e-01 3.951995819807052612e-02 -9.639972820878028870e-03 1.037839576601982117e-01 -4.434483125805854797e-02 -1.417662799358367920e-01 -1.747015565633773804e-01 1.476694196462631226e-01 2.138063684105873108e-02 6.901105400174856186e-03 -8.598026633262634277e-02 -2.913613319396972656e-01 -1.920218616724014282e-01 3.463873267173767090e-01 -2.497824430465698242e-01 1.982689201831817627e-01 -7.136671245098114014e-02 -1.814384013414382935e-02 3.876774609088897705e-01 2.797696925699710846e-02 6.894718110561370850e-02 -1.137617137283086777e-02 -1.406300067901611328e-02 3.839688599109649658e-01 9.680040180683135986e-02 2.319104373455047607e-01 2.230639010667800903e-01 1.489526033401489258e-01 -1.154403761029243469e-01 -1.209795251488685608e-01 2.458937019109725952e-01
8.270987868309020996e-02 -1.461900472640991211e-01 4.791695391759276390e-04 2.106409966945648193e-01 1.875528246164321899e-01 -1.353279352188110352e-01 -6.272510439157485962e-02 6.287025660276412964e-02 5.702936649322509766e-02 7.252133637666702271e-02 2.466695848852396011e-03 1.804565042257308960e-01 -2.350576221942901611e-01 -4.130759835243225098e-02 3.916238248348236084e-02 -2.284291833639144897e-01 -5.554339848458766937e-03 6.748194247484207153e-02 -2.544328570365905762e-01 -3.863868117332458496e-02 -2.003011554479598999e-01 2.473903596401214600e-01 3.382198512554168701e-01 3.005923330783843994e-02 3.069112300872802734e-01 2.528561055660247803e-01 3.142357766628265381e-01 1.357380300760269165e-01 6.042873486876487732e-02 -1.081401929259300232e-01 -3.521405160427093506e-01 1.104791834950447083e-01
7.670689374208450317e-02 -1.385685801506042480e-02 -1.425431370735168457e-01 3.749675452709197998e-01 -8.169877529144287109e-02 -1.327355355024337769e-01 -3.642927706241607666e-01 6.717631965875625610e-02 9.476244449615478516e-02 -3.018069081008434296e-02 -3.405060991644859314e-02 1.915467977523803711e-01 -4.006154239177703857e-01 3.620867431163787842e-02 6.693684309720993042e-02 3.260314464569091797e-01 2.181178480386734009e-01 2.672164738178253174e-01 6.047369167208671570e-02 1.368134021759033203e-01 -1.884119212627410889e-01 1.220806241035461426e-01 5.014519020915031433e-02 1.172619406133890152e-03 1.315278410911560059e-01 9.363057464361190796e-02 2.788750529289245605e-01 -9.146803617477416992e-02 8.541190624237060547e-02 -6.763285398483276367e-02 -8.743345737457275391e-02 1.586719155311584473e-01
1.101796776056289673e-01 -8.106733858585357666e-02 -8.208562433719635010e-02 -8.337756246328353882e-02 -3.847395069897174835e-03 -1.451373994350433350e-01 3.293185830116271973e-01 -3.030628561973571777e-01 -3.319623414427042007e-03 2.592074684798717499e-02 -9.494342654943466187e-02 1.313849836587905884e-01 -4.878725409507751465e-01 -1.357246637344360352e-01 9.475053846836090088e-02 4.772232845425605774e-02 1.418237388134002686e-01 -1.498282980173826218e-02 -4.935469105839729309e-02 7.165131717920303345e-02 9.167082607746124268e-02 3.365283459424972534e-02 2.851458266377449036e-02 -3.131808340549468994e-02 -3.440334275364875793e-02 3.040244430303573608e-02 4.438953101634979248e-01 -8.931824564933776855e-02 3.204610347747802734e-01 -1.364389657974243164e-01 2.749020755290985107e-01 9.119828790426254272e-02
-9.499426931142807007e-02 2.568621188402175903e-02 8.831623941659927368e-02 2.453116327524185181e-01 2.378903776407241821e-01 -3.047647476196289062e-01 -6.601466238498687744e-02 6.615132838487625122e-02 2.560845911502838135e-01 -1.746694147586822510e-01 9.792090952396392822e-02 -1.063190177083015442e-01 -8.246135548688471317e-04 7.472550030797719955e-03 2.783424854278564453e-01 -3.489622473716735840e-02 1.701119989156723022e-01 1.473637372255325317e-01 1.745177656412124634e-01 -4.258038848638534546e-02 -1.773801892995834351e-01 1.487446725368499756e-01 -6.941945850849151611e-02 1.604648083448410034e-01 4.718687757849693298e-02 1.296077668666839600e-01 3.817465007305145264e-01 3.152592107653617859e-02 1.796332895755767822e-01 4.626867920160293579e-02 -3.727236688137054443e-01 2.494805902242660522e-01
1.745943427085876465e-01 -1.434368547052145004e-02 -1.966104954481124878e-01 4.447990283370018005e-02 8.512953668832778931e-02 -1.148996949195861816e-01 2.526239752769470215e-01 -4.292254894971847534e-02 4.911739230155944824e-01 7.257308810949325562e-02 1.609423458576202393e-01 -3.815042146015912294e-04 -3.662001192569732666e-01 4.364044219255447388e-02 2.259864658117294312e-01 -2.565177083015441895e-01 3.279419615864753723e-02 2.798685133457183838e-01 1.517074704170227051e-01 1.664420068264007568e-01 8.748614042997360229e-02 9.134098887443542480e-02 -1.208115220069885254e-01 -4.330560564994812012e-02 3.628323599696159363e-02 2.059319987893104553e-02 1.272423416376113892e-01 1.909677982330322266e-01 6.936473399400711060e-02 2.989493682980537415e-02 2.630133628845214844e-01 1.593690067529678345e-01
-6.171739846467971802e-02 -1.067794635891914368e-01 -2.742796391248703003e-02 -7.117258012294769287e-02 2.181024290621280670e-02 -2.497889548540115356e-01 -1.050333604216575623e-01 -5.067477002739906311e-02 2.031544744968414307e-01 2.929597496986389160e-01 2.819991409778594971e-01 -1.118953898549079895e-01 -7.585956156253814697e-02 2.686298787593841553e-01 1.389597803354263306e-01 -1.968437880277633667e-01 1.572983711957931519e-02 1.230368763208389282e-01 3.130836188793182373e-01 1.495212167501449585e-01 -1.454992890357971191e-01 3.756155669689178467e-01 -3.095459565520286560e-02 7.500358670949935913e-02 -2.122985869646072388e-01 2.181175537407398224e-02 2.351693212985992432e-01 5.858705937862396240e-02 2.078709900379180908e-01 -1.724446862936019897e-01 1.884938478469848633e-01 1.732650548219680786e-01
1.337508559226989746e-01 -1.332690119743347168e-01 -7.159300148487091064e-02 3.266754746437072754e-02 1.925300210714340210e-01 -4.454611241817474365e-01 -2.529174089431762695e-01 -4.511415492743253708e-03 6.676562130451202393e-02 2.188243120908737183e-01 1.912364512681961060e-01 -2.246127575635910034e-01 -5.245396122336387634e-02 -2.950642257928848267e-03 1.589870750904083252e-01 -1.627872437238693237e-01 2.936998605728149414e-01 2.208264172077178955e-01 -2.394829094409942627e-01 5.127104371786117554e-02 -1.281434483826160431e-02 2.291310764849185944e-02 4.320609569549560547e-02 3.184800967574119568e-02 -9.614465385675430298e-02 2.690243124961853027e-01 6.198072060942649841e-02 -2.833043225109577179e-02 3.337257504463195801e-01 -1.912866681814193726e-01 1.499829906970262527e-02 1.781574785709381104e-01
3.908864557743072510e-01 -6.072985380887985229e-02 -1.826768368482589722e-01 8.680757880210876465e-02 -4.310711622238159180e-01 -1.642301678657531738e-02 -1.264675557613372803e-01 -1.659420132637023926e-01 1.044756025075912476e-01 -5.588099732995033264e-02 2.124057263135910034e-01 1.957443207502365112e-01 -5.896537378430366516e-02 -1.865925192832946777e-01 1.563381403684616089e-01 6.212966516613960266e-02 3.443451225757598877e-01 2.710964679718017578e-01 -5.823241919279098511e-02 1.089948341250419617e-01 9.501690417528152466e-02 2.944673039019107819e-02 1.074604913592338562e-01 5.021442100405693054e-02 -9.147141128778457642e-03 -1.350730359554290771e-01 2.234865427017211914e-01 -7.411483675241470337e-02 -7.529543340206146240e-02 -1.779245138168334961e-01 -2.568265497684478760e-01 -2.384939044713973999e-02
1.861418783664703369e-01 1.470826566219329834e-01 -1.892608404159545898e-01 2.938661873340606689e-01 -1.222199499607086182e-01 -1.402929276227951050e-01 8.423094451427459717e-02 6.959664821624755859e-02 3.327445685863494873e-01 9.557417593896389008e-03 9.218731895089149475e-03 7.291648536920547485e-02 3.137486055493354797e-02 4.205390810966491699e-03 3.249337971210479736e-01 -2.006180137395858765e-01 1.217519044876098633e-01 3.298002183437347412e-01 -1.638459563255310059e-01 -3.613506257534027100e-02 1.860599815845489502e-01 1.128518432378768921e-01 -1.675436049699783325e-01 1.735936254262924194e-01 1.284808665513992310e-01 -1.810301244258880615e-01 4.064084589481353760e-01 8.865416795015335083e-02 -1.770540177822113037e-01 -2.455632202327251434e-02 -1.592770963907241821e-02 1.118080038577318192e-02
9.511760622262954712e-02 -1.369530260562896729e-01 -3.752511441707611084e-01 1.731124222278594971e-01 -9.841946884989738464e-03 -1.086250394582748413e-01 6.703843176364898682e-02 -8.669877052307128906e-02 3.738909661769866943e-01 1.063679065555334091e-02 2.031271345913410187e-02 -2.733199596405029297e-01 -3.623888492584228516e-01 -7.352344691753387451e-02 7.276616245508193970e-02 -3.455997407436370850e-01 7.911810278892517090e-02 1.193399261683225632e-02 8.862011134624481201e-02 -2.591161616146564484e-02 8.785206824541091919e-02 1.537754684686660767e-01 1.187533810734748840e-01 -3.045644238591194153e-02 5.329274013638496399e-02 -2.650245837867259979e-02 2.398586124181747437e-01 -2.129504680633544922e-01 3.770605428144335747e-03 -8.819551765918731689e-02 -3.438077569007873535e-01 8.530864864587783813e-02
1.913423240184783936e-01 -1.747856587171554565e-01 -8.993323147296905518e-02 1.107556819915771484e-01 1.501961648464202881e-01 2.203327417373657227e-02 9.868124872446060181e-02 8.175954222679138184e-02 6.909753382205963135e-02 -3.893065825104713440e-02 3.458108305931091309e-01 3.331058425828814507e-03 -3.947320207953453064e-02 1.113670393824577332e-01 -1.272488534450531006e-01 3.039413392543792725e-01 2.498306781053543091e-01 2.322953790426254272e-01 -2.104817926883697510e-01 2.610984146595001221e-01 -1.549181248992681503e-02 1.551020294427871704e-01 -1.020373078063130379e-03 -1.044551096856594086e-02 -3.432951271533966064e-01 1.206851825118064880e-01 2.975825071334838867e-01 -6.843014806509017944e-02 6.344805657863616943e-02 -3.428697288036346436e-01 6.120514590293169022e-03 1.551162451505661011e-01
2.443502992391586304e-01 1.317240744829177856e-01 1.560731511563062668e-02 1.561762988567352295e-01 4.172030091285705566e-02 -2.555643320083618164e-01 1.351375430822372437e-01 2.410552278161048889e-02 -1.875536739826202393e-01 -1.311474144458770752e-01 2.241807281970977783e-01 1.667993813753128052e-01 1.221285536885261536e-01 -4.893604665994644165e-02 -1.113856434822082520e-01 -2.797457948327064514e-02 1.207288950681686401e-01 2.464132010936737061e-01 -7.916220277547836304e-02 1.622856408357620239e-01 -1.466921418905258179e-01 1.633649915456771851e-01 -1.418596208095550537e-01 3.102990090847015381e-01 -1.923640072345733643e-02 1.347875222563743591e-02 5.725997090339660645e-01 -1.084759905934333801e-01 8.095888048410415649e-02 5.918695032596588135e-02 -9.081290103495121002e-03 1.691512465476989746e-01
2.897112369537353516e-01 -2.581562660634517670e-02 -3.276216983795166016e-01 8.132491260766983032e-02 2.419357299804687500e-01 -4.003899544477462769e-02 -7.260303944349288940e-03 1.038281098008155823e-01 3.208832442760467529e-02 -5.050409585237503052e-02 2.446435242891311646e-01 4.378418922424316406e-01 -4.282908514142036438e-02 1.142932400107383728e-01 1.104141250252723694e-01 4.247174784541130066e-02 1.108614727854728699e-01 -9.902568906545639038e-02 -1.713656187057495117e-01 -8.482796698808670044e-02 -1.827078461647033691e-01 4.023807868361473083e-02 4.916380345821380615e-02 4.106555879116058350e-02 -6.231246516108512878e-02 -3.227931633591651917e-02 1.056455299258232117e-01 -3.052503466606140137e-01 2.126019150018692017e-01 -7.636665552854537964e-02 -2.071735560894012451e-01 3.814112544059753418e-01
5.845971778035163879e-02 1.962261795997619629e-01 1.917725801467895508e-01 2.803072035312652588e-01 2.487998902797698975e-01 -2.788741886615753174e-01 2.584435939788818359e-01 1.325046718120574951e-01 2.074067741632461548e-01 -1.056104674935340881e-01 3.111322224140167236e-01 -3.998338058590888977e-02 6.864581257104873657e-03 3.891657292842864990e-02 2.392678111791610718e-01 -6.202019006013870239e-02 2.040820419788360596e-01 1.561296433210372925e-01 1.700586080551147461e-01 1.227231994271278381e-01 7.762606441974639893e-02 1.736360192298889160e-01 -1.872825063765048981e-02 7.234238088130950928e-02 2.716063149273395538e-02 1.601965427398681641e-01 3.350152671337127686e-01 6.701157242059707642e-02 8.075689524412155151e-02 -6.981402635574340820e-02 -2.853794693946838379e-01 1.254827082157135010e-01
3.056011162698268890e-02 -6.225941702723503113e-02 -1.634496264159679413e-02 -6.072087958455085754e-02 3.393054008483886719e-01 6.768400222063064575e-02 2.044061273336410522e-01 -6.919410079717636108e-02 8.766871877014636993e-03 -1.587514579296112061e-01 1.538075804710388184e-01 2.857800386846065521e-02 -3.223921358585357666e-01 6.635309010744094849e-02 3.189542591571807861e-01 -1.396580636501312256e-01 1.725044399499893188e-01 6.008427962660789490e-02 2.120524048805236816e-01 1.138884052634239197e-01 2.055156230926513672e-01 3.757396712899208069e-02 -7.322346419095993042e-02 3.119521215558052063e-02 -1.850894242525100708e-01 1.550406124442815781e-02 4.433122873306274414e-01 -6.677652895450592041e-02 4.973318427801132202e-02 6.399142742156982422e-02 -2.685267031192779541e-01 3.003040552139282227e-01
3.223346173763275146e-01 -4.201645031571388245e-02 6.758119165897369385e-02 1.353587210178375244e-01 -2.544600963592529297e-01 -9.198004752397537231e-02 -9.490868449211120605e-02 -9.320049732923507690e-02 1.470317989587783813e-01 -4.027336463332176208e-02 2.205916792154312134e-01 1.893147081136703491e-01 -6.549030076712369919e-03 -5.374182760715484619e-02 2.770809531211853027e-01 6.126612052321434021e-02 8.970132097601890564e-03 1.801952570676803589e-01 2.769086742773652077e-03 2.439022064208984375e-01 -1.710328608751296997e-01 1.279923319816589355e-01 1.518467627465724945e-02 -5.887245759367942810e-03 -1.627883501350879669e-02 4.674237370491027832e-01 3.273141384124755859e-01 3.427317738533020020e-02 3.113790154457092285e-01 9.744396060705184937e-02 -4.603339359164237976e-02 -1.255597621202468872e-01
-8.717757009435445070e-05 -2.025323957204818726e-01 -2.655847072601318359e-01 1.888214051723480225e-01 -5.968094989657402039e-02 -2.640902698040008545e-01 5.514403339475393295e-03 -3.339961916208267212e-02 3.839122354984283447e-01 -7.673472911119461060e-02 1.886108219623565674e-01 -1.676418483257293701e-01 -2.366132885217666626e-01 6.530452519655227661e-02 2.639206051826477051e-01 3.480499237775802612e-02 3.093815147876739502e-01 7.729437947273254395e-02 1.354548335075378418e-01 2.710773050785064697e-01 1.625970602035522461e-01 -1.842489093542098999e-01 8.262844383716583252e-02 3.260397315025329590e-01 -2.137353585567325354e-04 7.063364237546920776e-02 1.443138122558593750e-01 -1.359310448169708252e-01 2.566047245636582375e-03 1.039370074868202209e-01 -8.011607080698013306e-02 4.137283936142921448e-02
-3.395909443497657776e-02 -2.391887605190277100e-01 -1.223268732428550720e-01 -5.941110849380493164e-02 9.011268615722656250e-03 -9.072941541671752930e-02 1.777058541774749756e-01 -1.234804242849349976e-01 -2.179699391126632690e-02 -1.069008111953735352e-01 1.397286802530288696e-01 1.191153675317764282e-01 -2.889317572116851807e-01 -1.891397498548030853e-02 3.090900480747222900e-01 1.878647357225418091e-01 -1.115925163030624390e-01 2.456879615783691406e-01 -9.114991128444671631e-02 4.849293828010559082e-02 2.433553524315357208e-02 1.569882035255432129e-01 -1.194007024168968201e-01 1.698194891214370728e-01 -2.010757327079772949e-01 5.888417363166809082e-02 3.371653258800506592e-01 1.874467879533767700e-01 5.543795973062515259e-02 -2.368807792663574219e-01 -4.315360784530639648e-01 1.333592385053634644e-01
2.911307215690612793e-01 1.755571663379669189e-01 -9.131138771772384644e-02 2.965466380119323730e-01 3.194125369191169739e-02 -1.362679004669189453e-01 -9.173070639371871948e-02 -2.484652847051620483e-01 1.966345012187957764e-01 -1.834208667278289795e-01 1.251622140407562256e-01 8.305366337299346924e-02 8.523433469235897064e-03 -5.033267661929130554e-02 4.172514975070953369e-01 7.625345885753631592e-02 2.894549667835235596e-01 2.342673987150192261e-01 -2.820392847061157227e-01 -2.862518839538097382e-02 9.666898101568222046e-02 2.329967916011810303e-02 -1.890798211097717285e-01 -8.361501991748809814e-02 1.141167655587196350e-01 9.253346174955368042e-02 2.740264832973480225e-01 -8.355692028999328613e-02 -8.074439316987991333e-02 4.259368777275085449e-02 8.599741756916046143e-02 1.731089204549789429e-01
1.282807737588882446e-01 6.850072741508483887e-02 4.293493553996086121e-02 -8.344660699367523193e-02 -8.511851727962493896e-02 2.357377707958221436e-01 6.341670453548431396e-02 -3.554754853248596191e-01 9.032251685857772827e-02 3.467096388339996338e-02 3.226998746395111084e-01 2.246476411819458008e-01 -9.255225211381912231e-02 2.915990911424160004e-02 -1.242897361516952515e-01 -1.777770668268203735e-01 2.667475044727325439e-01 3.497347831726074219e-01 -8.649105578660964966e-02 1.092167049646377563e-01 4.471854120492935181e-02 2.592263221740722656e-01 2.016732841730117798e-02 1.846051663160324097e-01 6.371087580919265747e-02 4.663536697626113892e-02 3.491295278072357178e-01 -5.216635018587112427e-02 -1.116619631648063660e-01 -2.658864259719848633e-01 -7.115047425031661987e-02 1.441445946693420410e-01
1.026721596717834473e-01 -1.940909028053283691e-01 -4.669421166181564331e-02 4.414007663726806641e-01 1.721543222665786743e-01 -2.889228463172912598e-01 -1.748043149709701538e-01 -1.329975202679634094e-02 3.666519522666931152e-01 4.208334535360336304e-02 -4.900196939706802368e-02 2.012653946876525879e-01 1.693001538515090942e-01 -6.274572759866714478e-02 2.813010476529598236e-02 -8.049535006284713745e-02 2.695674598217010498e-01 5.477374419569969177e-02 -2.194760888814926147e-01 -1.835604570806026459e-02 -7.012815028429031372e-02 -2.287668175995349884e-02 2.267694845795631409e-02 -9.157981257885694504e-04 1.675849854946136475e-01 -6.756652891635894775e-02 1.448721587657928467e-01 -8.712671697139739990e-02 3.319827616214752197e-01 2.086779624223709106e-01 7.400058209896087646e-02 2.033405452966690063e-01
1.190206483006477356e-01 1.251349300146102905e-01 -4.664210975170135498e-02 2.220221608877182007e-01 1.965968124568462372e-02 -2.173372358083724976e-01 -1.491774339228868484e-02 -1.029114276170730591e-01 1.298564765602350235e-02 -1.656506955623626709e-01 2.502193450927734375e-01 1.789182722568511963e-01 -9.004259109497070312e-02 -8.499095588922500610e-02 -1.326903402805328369e-01 -1.682494878768920898e-01 -1.378215253353118896e-01 1.373601704835891724e-01 -1.787743121385574341e-01 -7.985461503267288208e-02 -1.428513973951339722e-01 3.661690354347229004e-01 -1.992028504610061646e-01 3.924028277397155762e-01 -7.194232940673828125e-02 8.846762776374816895e-02 3.157929182052612305e-01 -7.308319956064224243e-02 2.202857844531536102e-02 6.676042824983596802e-02 -1.036841347813606262e-01 3.445082604885101318e-01
9.194161742925643921e-02 -2.012215703725814819e-01 -2.721963524818420410e-01 2.606342136859893799e-01 3.943266347050666809e-02 -1.780529022216796875e-01 -6.117478385567665100e-02 -2.810191810131072998e-01 2.728960812091827393e-01 3.287871368229389191e-03 -9.209750592708587646e-02 1.891667395830154419e-01 7.184106390923261642e-03 3.902469528838992119e-03 1.399366110563278198e-01 -3.710436522960662842e-01 2.626394629478454590e-01 1.865601241588592529e-01 -3.977407887578010559e-02 -8.093801885843276978e-02 4.974770359694957733e-03 2.482757270336151123e-01 2.372306287288665771e-01 -9.350824169814586639e-03 4.057417437434196472e-02 1.424116492271423340e-01 3.003843501210212708e-02 1.349006891250610352e-01 2.243361771106719971e-01 7.986696064472198486e-02 2.148513942956924438e-01 2.077239453792572021e-01
2.665198445320129395e-01 -1.234625130891799927e-01 -9.281008690595626831e-02 -1.237930916249752045e-02 6.966730207204818726e-02 -4.072104990482330322e-01 -1.867064684629440308e-01 -8.965287357568740845e-02 1.053751632571220398e-02 1.126789376139640808e-01 7.367859035730361938e-02 -3.046605288982391357e-01 -1.774707585573196411e-01 -1.596075445413589478e-01 9.839314222335815430e-02 -1.249245032668113708e-01 3.047192990779876709e-01 2.278563380241394043e-01 1.483364403247833252e-02 2.284854352474212646e-01 2.400756478309631348e-01 1.637634336948394775e-01 2.177621126174926758e-01 1.908338814973831177e-01 -3.944304189644753933e-04 4.886457324028015137e-02 1.050084307789802551e-01 -6.298864632844924927e-02 9.388133883476257324e-02 -7.624336332082748413e-02 2.250286750495433807e-02 3.163360059261322021e-01
3.664617612957954407e-02 -1.408614218235015869e-01 6.040897220373153687e-02 1.768661737442016602e-01 -2.018246613442897797e-02 -1.651706546545028687e-01 1.895946860313415527e-01 -1.079488173127174377e-01 4.758490025997161865e-01 2.421624213457107544e-01 1.410387270152568817e-02 1.323163956403732300e-01 -3.130840659141540527e-01 9.133449196815490723e-02 3.329908847808837891e-01 -1.797228604555130005e-01 2.564794719219207764e-01 3.753941133618354797e-02 1.295678466558456421e-01 1.831442862749099731e-01 3.379348898306488991e-03 -1.739473193883895874e-01 4.106900840997695923e-02 1.447612047195434570e-01 3.629206493496894836e-02 3.856805711984634399e-02 1.555315107107162476e-01 3.687481954693794250e-02 4.027373716235160828e-02 -3.892520442605018616e-02 -3.358457088470458984e-01 3.939690068364143372e-02
-6.760541349649429321e-02 -1.333638876676559448e-01 -1.694707423448562622e-01 3.999761492013931274e-02 1.347594242542982101e-02 -4.191913604736328125e-01 -2.941742241382598877e-01 -5.813893303275108337e-02 1.753271818161010742e-01 3.049627840518951416e-01 3.569764643907546997e-02 -9.897997975349426270e-02 -1.141995117068290710e-01 -1.962254792451858521e-01 5.625462904572486877e-02 -1.366849243640899658e-01 2.612283825874328613e-01 1.866843402385711670e-01 -2.916654348373413086e-01 2.078866362571716309e-01 -4.704922065138816833e-02 7.201722264289855957e-02 1.083701476454734802e-01 1.352347135543823242e-01 -1.709007471799850464e-01 1.685193926095962524e-01 2.090822756290435791e-01 -1.537486910820007324e-01 2.121376246213912964e-01 1.287807375192642212e-01 -2.158075943589210510e-02 1.321857124567031860e-01
2.677085995674133301e-01 -1.943967342376708984e-01 -1.347862184047698975e-01 4.886946454644203186e-02 -1.075715944170951843e-01 8.028885722160339355e-02 -6.775619834661483765e-02 1.542364656925201416e-01 9.562139213085174561e-02 -5.242474377155303955e-02 3.532925844192504883e-01 1.781644523143768311e-01 -2.835045754909515381e-02 1.444546878337860107e-01 1.336455047130584717e-01 3.343579173088073730e-01 -5.507141724228858948e-02 -1.096128895878791809e-01 -5.940694361925125122e-02 1.042860969901084900e-01 -1.370294839143753052e-01 2.805319428443908691e-01 5.846473947167396545e-02 1.972703635692596436e-01 -2.212884649634361267e-02 1.305492222309112549e-01 5.219694375991821289e-01 1.164606660604476929e-01 -6.290782243013381958e-02 4.065333679318428040e-02 -8.660691231489181519e-02 1.337572187185287476e-01
-1.362750027328729630e-02 -1.515553742647171021e-01 -1.642209589481353760e-01 -3.359569981694221497e-02 3.187056183815002441e-01 -2.694482207298278809e-01 7.889200001955032349e-03 4.843999072909355164e-02 4.440065473318099976e-02 -1.517005264759063721e-01 -3.953534178435802460e-03 1.363688334822654724e-02 -7.106688618659973145e-02 -1.226276755332946777e-01 1.970236599445343018e-01 -1.816145628690719604e-01 2.194173038005828857e-01 9.222733974456787109e-02 3.192890286445617676e-01 -4.823431372642517090e-02 -3.542349487543106079e-02 -1.345972996205091476e-02 -9.986235946416854858e-02 5.190136283636093140e-02 2.496421709656715393e-02 -1.237685456871986389e-01 4.096719920635223389e-01 -2.239743471145629883e-01 5.696501210331916809e-02 -1.873160600662231445e-01 -1.800660789012908936e-01 4.187717139720916748e-01
2.374027296900749207e-02 -1.936309486627578735e-01 -1.867032647132873535e-01 1.245825737714767456e-01 1.282825767993927002e-01 -1.440273970365524292e-01 1.828805804252624512e-01 -4.024688005447387695e-01 6.408697366714477539e-02 -2.131419032812118530e-01 2.218663841485977173e-01 4.766219109296798706e-02 -1.409171670675277710e-01 -1.886074692010879517e-01 2.133857607841491699e-01 9.994269907474517822e-02 -1.146714836359024048e-01 1.518400460481643677e-01 -1.155347898602485657e-01 -1.052865106612443924e-02 1.356006860733032227e-01 2.177729010581970215e-01 1.667672693729400635e-01 -5.543893575668334961e-02 -3.430751338601112366e-02 -1.184733863919973373e-02 2.402252405881881714e-01 2.639922499656677246e-01 3.100457191467285156e-01 -4.434757679700851440e-02 -1.687012016773223877e-01 2.555746734142303467e-01
1.605019867420196533e-01 -2.668341696262359619e-01 7.543879747390747070e-02 1.546906083822250366e-01 6.743792444467544556e-02 -9.045702964067459106e-02 -1.063292995095252991e-01 -9.904305636882781982e-02 8.120202273130416870e-02 6.503211706876754761e-02 4.201500117778778076e-01 4.943367838859558105e-01 -2.783688306808471680e-01 -3.406782820820808411e-02 6.393521279096603394e-02 1.625787168741226196e-01 2.395675331354141235e-01 4.929447919130325317e-02 -6.826987117528915405e-02 1.653072237968444824e-01 1.968647848116233945e-04 3.643114864826202393e-02 5.354334600269794464e-03 1.379406601190567017e-01 3.966554254293441772e-02 -3.159644082188606262e-02 2.174757122993469238e-01 7.798912376165390015e-02 -1.039837002754211426e-01 -2.306063920259475708e-01 -1.895878612995147705e-01 1.749488115310668945e-01
3.927195817232131958e-02 -1.833717823028564453e-01 -5.979963764548301697e-02 -2.218904159963130951e-02 2.655150294303894043e-01 -4.548135995864868164e-01 1.010163035243749619e-02 -1.082072965800762177e-02 3.200962394475936890e-02 -4.850053787231445312e-02 1.680869795382022858e-02 2.073958329856395721e-02 -2.574178874492645264e-01 6.375699490308761597e-02 9.755006432533264160e-02 -4.365405440330505371e-01 -8.589258044958114624e-02 1.907863914966583252e-01 4.920545965433120728e-03 5.185271054506301880e-02 1.914047747850418091e-01 2.137195505201816559e-02 2.603276968002319336e-01 -4.428390040993690491e-02 2.057780139148235321e-02 1.337968260049819946e-01 2.947747111320495605e-01 -6.792026758193969727e-02 3.705514967441558838e-01 -4.203340038657188416e-02 7.976771146059036255e-02 -1.034107152372598648e-02
5.008374527096748352e-02 -1.278225183486938477e-01 -1.699750274419784546e-01 2.910882234573364258e-01 7.326577603816986084e-02 7.020127028226852417e-02 2.369789630174636841e-01 -9.191506356000900269e-02 7.155507057905197144e-02 9.305588901042938232e-02 1.060971543192863464e-01 2.135843783617019653e-01 8.713819086551666260e-02 1.588654220104217529e-01 1.496333926916122437e-01 -1.234715059399604797e-01 -1.248014569282531738e-01 1.679905652999877930e-01 1.572231389582157135e-02 2.218272387981414795e-01 -1.660576835274696350e-02 -1.405281275510787964e-01 1.343169510364532471e-01 3.535285890102386475e-01 2.278898060321807861e-01 3.031647205352783203e-02 3.938164114952087402e-01 -2.400469034910202026e-02 -1.811212301254272461e-01 -2.645837068557739258e-01 -1.258440911769866943e-01 2.608443200588226318e-01
2.135119289159774780e-01 -1.318899542093276978e-01 -4.266066551208496094e-01 2.348923385143280029e-01 2.683657407760620117e-01 -6.116872280836105347e-02 1.268930435180664062e-01 7.248242944478988647e-02 3.865994811058044434e-01 2.941519394516944885e-02 7.112920284271240234e-02 2.958162222057580948e-03 -1.075358539819717407e-01 9.144476801156997681e-02 -6.429539620876312256e-02 -2.194016575813293457e-01 1.221611723303794861e-01 4.116205126047134399e-02 -4.583694413304328918e-02 4.643511772155761719e-02 -4.638241138309240341e-03 3.970402777194976807e-01 1.297074109315872192e-01 1.872997544705867767e-02 3.786658495664596558e-02 -8.475413918495178223e-02 1.407840996980667114e-01 -2.572818100452423096e-01 -8.320950902998447418e-03 1.468738019466400146e-01 2.347732186317443848e-01 8.966540545225143433e-02
1.377707123756408691e-01 -1.620146036148071289e-01 -2.619261443614959717e-01 1.732110828161239624e-01 1.345153152942657471e-01 9.668996185064315796e-02 -1.122452095150947571e-01 -1.729015707969665527e-01 -4.952284321188926697e-02 2.529414892196655273e-01 1.497827172279357910e-01 5.172303915023803711e-01 2.050601691007614136e-01 -2.691820450127124786e-02 1.564233452081680298e-01 -1.306900847703218460e-02 2.317415922880172729e-01 1.169167980551719666e-01 -5.456226319074630737e-02 8.463513851165771484e-02 -1.958385705947875977e-01 1.559974402189254761e-01 -5.162112042307853699e-02 8.129349350929260254e-02 6.475822627544403076e-02 -1.350881308317184448e-01 2.843819558620452881e-01 -5.676831584423780441e-03 -1.452898979187011719e-02 -1.511289179325103760e-01 -1.779141724109649658e-01 2.342887818813323975e-01
6.547670066356658936e-02 -1.677178442478179932e-01 -2.191902697086334229e-01 7.753325998783111572e-02 6.580082327127456665e-02 -3.153893649578094482e-01 -9.636190533638000488e-02 -1.783802509307861328e-01 7.387664914131164551e-02 1.722888499498367310e-01 6.338882446289062500e-02 -3.020001649856567383e-01 -2.117897868156433105e-01 -1.851928681135177612e-01 1.147474646568298340e-01 -1.038501784205436707e-01 3.485242426395416260e-01 2.184552401304244995e-01 -1.168021336197853088e-01 2.310175150632858276e-01 1.171241477131843567e-01 8.084221743047237396e-03 2.345205098390579224e-01 2.478479444980621338e-01 -1.121128052473068237e-01 7.534972578287124634e-02 1.391988992691040039e-01 -1.765493154525756836e-01 3.262668848037719727e-02 3.737678006291389465e-02 6.374803930521011353e-02 3.056504726409912109e-01
1.469824463129043579e-01 2.273264676332473755e-01 -1.445556282997131348e-01 1.669896543025970459e-01 1.000550389289855957e-01 -3.554448187351226807e-01 3.409901633858680725e-02 1.104460656642913818e-01 7.001902908086776733e-02 -8.082630485296249390e-02 -7.543461024761199951e-02 1.588693857192993164e-01 -2.130035310983657837e-01 3.544873744249343872e-02 1.562683731317520142e-01 -1.676061004400253296e-01 9.224209934473037720e-02 6.718899309635162354e-02 -1.011249125003814697e-01 1.053100526332855225e-01 -2.988004982471466064e-01 -7.115375995635986328e-02 -2.480952627956867218e-02 1.625613868236541748e-01 -3.837234526872634888e-02 1.432710886001586914e-01 4.655604362487792969e-01 -1.965881139039993286e-01 2.504122853279113770e-01 3.607345372438430786e-02 -2.223230004310607910e-01 2.004152983427047729e-01
-4.503832012414932251e-02 -3.795465230941772461e-01 -6.624812632799148560e-02 9.035319089889526367e-02 -2.960922755300998688e-02 2.243609540164470673e-02 -1.637631505727767944e-01 -1.901317685842514038e-01 1.551379263401031494e-01 1.153915897011756897e-01 9.160732477903366089e-02 1.944726407527923584e-01 -3.082125782966613770e-01 -1.236675009131431580e-01 3.069504536688327789e-02 -2.830727696418762207e-01 2.189995944499969482e-01 3.443539440631866455e-01 8.007444441318511963e-02 1.031593829393386841e-01 5.438214167952537537e-03 1.411830931901931763e-01 -6.068887934088706970e-02 -2.475059926509857178e-01 8.214308321475982666e-02 -5.692261084914207458e-02 4.246970713138580322e-01 -3.818299621343612671e-02 2.014246210455894470e-02 8.602892607450485229e-02 -1.579412519931793213e-01 -9.484378993511199951e-02
2.632448673248291016e-01 -1.522937864065170288e-01 -2.612796612083911896e-02 -1.925988942384719849e-01 5.750935524702072144e-02 -1.758003234863281250e-01 1.510408967733383179e-01 1.057194918394088745e-01 -4.051992669701576233e-03 -4.157155752182006836e-01 1.129832863807678223e-01 8.600387722253799438e-02 -5.760425329208374023e-02 -1.141869127750396729e-01 1.995667815208435059e-01 1.322245895862579346e-01 2.445494681596755981e-01 2.453489154577255249e-01 1.067123264074325562e-01 3.818523883819580078e-01 2.376009896397590637e-02 1.546203792095184326e-01 -1.705249026417732239e-02 -3.150894120335578918e-02 -8.319769054651260376e-02 -7.943042367696762085e-02 2.063465267419815063e-01 -2.316315844655036926e-02 2.783534228801727295e-01 -1.950169950723648071e-01 -1.894514560699462891e-01 1.554301381111145020e-01
2.047595232725143433e-01 1.594894081354141235e-01 -4.099556505680084229e-01 2.592250332236289978e-02 -1.812151968479156494e-01 -4.612372070550918579e-02 -1.007858514785766602e-01 -1.737574040889739990e-01 4.132389649748802185e-02 1.509950906038284302e-01 6.772434711456298828e-02 1.071943789720535278e-01 -3.029851429164409637e-02 1.193586960434913635e-01 2.842856347560882568e-01 1.218767911195755005e-01 -6.134602706879377365e-03 3.107245266437530518e-01 -9.743262082338333130e-02 2.195701599121093750e-01 -8.331828564405441284e-02 2.410848159343004227e-03 4.348110407590866089e-03 -2.535533905029296875e-01 9.969639591872692108e-03 1.634406447410583496e-01 3.452482223510742188e-01 -2.772045433521270752e-01 6.772910803556442261e-02 1.722165644168853760e-01 -1.653409153223037720e-01 1.648709326982498169e-01
6.578994542360305786e-02 -2.517328560352325439e-01 -2.793753445148468018e-01 -2.462584078311920166e-01 6.823108345270156860e-02 5.016396939754486084e-02 -2.416802644729614258e-01 -1.644391939043998718e-02 6.158512458205223083e-02 2.491758167743682861e-01 3.229127228260040283e-01 2.060006856918334961e-01 7.820309698581695557e-02 1.113725081086158752e-01 3.110504448413848877e-01 -3.918890282511711121e-02 2.749651074409484863e-01 1.310444921255111694e-01 -1.506683379411697388e-01 1.678061634302139282e-01 -1.931000202894210815e-01 1.253920942544937134e-01 -2.174530625343322754e-01 8.371827006340026855e-02 -2.499878592789173126e-02 -4.038926213979721069e-02 1.691392362117767334e-01 -4.871389642357826233e-02 -7.649763720110058784e-04 -7.606609910726547241e-02 -1.946758776903152466e-01 2.655043005943298340e-01
2.337467223405838013e-01 2.620932161808013916e-01 -1.817560046911239624e-01 1.774181276559829712e-01 1.280156802386045456e-02 -2.949670553207397461e-01 1.087346151471138000e-01 1.483313888311386108e-01 -6.545045878738164902e-03 -1.187473088502883911e-01 -2.935351803898811340e-02 6.665565073490142822e-02 -2.462220788002014160e-01 2.538075903430581093e-03 1.626777201890945435e-01 -2.995170652866363525e-01 2.160559892654418945e-01 3.956580907106399536e-02 -2.151710838079452515e-01 1.096970140933990479e-01 -2.278009504079818726e-01 1.680521853268146515e-02 -2.004399709403514862e-02 1.555366069078445435e-01 -1.189693287014961243e-01 1.437314301729202271e-01 3.059591948986053467e-01 -2.631862759590148926e-01 1.298723071813583374e-01 4.927528090775012970e-03 -2.597170770168304443e-01 1.718320548534393311e-01
3.007663190364837646e-01 -1.549284160137176514e-02 -1.591997146606445312e-01 2.550464682281017303e-02 -5.877935513854026794e-02 -1.166143864393234253e-01 1.479885280132293701e-01 2.016595751047134399e-02 -3.135724365711212158e-02 -1.758701652288436890e-01 9.642751514911651611e-02 2.272869087755680084e-02 1.627931594848632812e-01 -1.402954161167144775e-01 2.100969851016998291e-01 1.425449997186660767e-01 1.576882302761077881e-01 1.050651445984840393e-01 7.595853507518768311e-02 4.612489938735961914e-01 -1.261015236377716064e-01 2.405021190643310547e-01 -4.067698866128921509e-02 4.173229262232780457e-02 -3.618756681680679321e-02 -3.202698752284049988e-02 4.306814670562744141e-01 -8.429968357086181641e-02 -5.173692479729652405e-02 -2.721157371997833252e-01 -2.727676630020141602e-01 1.181226000189781189e-01
6.285774055868387222e-03 -4.901391454041004181e-03 -4.007650613784790039e-01 -3.091503381729125977e-01 2.649250999093055725e-02 -1.354689151048660278e-01 -1.063058152794837952e-01 -1.302710175514221191e-01 1.092400029301643372e-01 2.968644537031650543e-02 4.945666193962097168e-01 1.395440995693206787e-01 -4.524480924010276794e-02 1.115273777395486832e-02 2.671565711498260498e-01 -3.160659968852996826e-02 1.751710176467895508e-01 2.168553620576858521e-01 -1.807838119566440582e-02 2.265650033950805664e-01 -2.283239513635635376e-01 1.802302896976470947e-01 -9.932475537061691284e-02 6.428771466016769409e-02 3.291008248925209045e-02 -1.060852855443954468e-01 1.519041657447814941e-01 -1.547320634126663208e-01 8.747911080718040466e-03 -3.540238365530967712e-02 -1.753515899181365967e-01 1.599482893943786621e-01
5.864993482828140259e-02 -3.609305024147033691e-01 -8.863273262977600098e-02 -1.817302107810974121e-01 1.719328761100769043e-01 -1.425682753324508667e-02 -6.398522108793258667e-02 -6.622803956270217896e-02 9.165968000888824463e-02 1.203083526343107224e-02 1.067719012498855591e-01 4.660618305206298828e-01 -1.564757525920867920e-01 -5.324301868677139282e-02 2.283377051353454590e-01 9.488020837306976318e-02 3.741790726780891418e-02 -5.595283582806587219e-03 -9.608299285173416138e-02 2.875707447528839111e-01 3.566785249859094620e-03 3.782774507999420166e-01 1.232719048857688904e-01 4.202330484986305237e-02 -1.403172314167022705e-01 1.184466257691383362e-01 2.657214105129241943e-01 2.109452635049819946e-01 8.992808312177658081e-02 1.183326765894889832e-01 7.734314352273941040e-02 1.766877472400665283e-01
1.613928526639938354e-01 -3.480374813079833984e-01 -1.907584816217422485e-01 1.725344061851501465e-01 1.364884227514266968e-01 3.383067250251770020e-01 2.005464881658554077e-01 -2.109323740005493164e-01 -1.218161135911941528e-01 1.264939270913600922e-02 1.105206161737442017e-01 1.396125555038452148e-01 -2.263044267892837524e-01 -1.139356121420860291e-01 2.163302004337310791e-01 -3.347827494144439697e-02 6.968522071838378906e-02 -6.135681644082069397e-02 -1.974870264530181885e-02 9.065011143684387207e-02 -1.007315218448638916e-01 2.442271113395690918e-01 1.343571692705154419e-01 1.633635312318801880e-01 -2.291504591703414917e-01 4.297096282243728638e-02 3.009477257728576660e-01 5.391786620020866394e-02 1.127310544252395630e-01 -2.971793711185455322e-01 -5.291805788874626160e-02 1.632014662027359009e-01
1.860545873641967773e-01 -1.865295879542827606e-02 -2.398657947778701782e-01 1.602050513029098511e-01 3.340628445148468018e-01 -4.988439753651618958e-02 2.542855441570281982e-01 1.423548460006713867e-01 2.785383537411689758e-02 -4.974854737520217896e-02 1.997830420732498169e-01 7.300695776939392090e-02 -4.328052997589111328e-01 -2.552347481250762939e-01 1.406206935644149780e-01 -2.396486848592758179e-01 -1.828709840774536133e-01 3.213035687804222107e-02 -1.138687878847122192e-01 1.154978126287460327e-01 -1.799410283565521240e-01 9.188413619995117188e-02 -3.243590146303176880e-02 2.937297523021697998e-01 -1.286960989236831665e-01 1.605276316404342651e-01 1.981621980667114258e-01 -4.655887559056282043e-02 1.101405695080757141e-01 5.463278666138648987e-02 -8.990652114152908325e-02 9.359377622604370117e-02
9.219937771558761597e-02 -2.604684829711914062e-01 -1.595372892916202545e-02 -2.546200342476367950e-02 3.523719906806945801e-01 -1.517316550016403198e-01 3.901992365717887878e-02 -2.085336893796920776e-01 3.365809917449951172e-01 -5.191088467836380005e-02 1.293115764856338501e-01 9.194656461477279663e-02 1.309680789709091187e-01 6.763338297605514526e-02 9.508849680423736572e-02 -4.014722704887390137e-01 1.917988508939743042e-01 1.809773296117782593e-01 -1.256942842155694962e-02 1.161484569311141968e-01 -3.557448834180831909e-02 1.926898211240768433e-01 1.433994770050048828e-01 -1.609893739223480225e-01 -5.925018806010484695e-03 1.059932485222816467e-01 1.566152274608612061e-01 1.447780281305313110e-01 1.229682639241218567e-01 -2.636944651603698730e-01 2.678265571594238281e-01 1.274349093437194824e-01
2.766789495944976807e-01 -1.378610879182815552e-01 6.030747201293706894e-03 2.039638012647628784e-01 1.891358494758605957e-01 1.725278496742248535e-01 3.191591799259185791e-01 -1.261622905731201172e-01 -1.160349883139133453e-02 1.521239131689071655e-01 -1.448454260826110840e-01 2.918064594268798828e-01 -6.984055042266845703e-02 1.892966777086257935e-02 3.532759547233581543e-01 -6.794410198926925659e-02 9.108612686395645142e-02 1.662653982639312744e-01 8.841802366077899933e-03 1.386505365371704102e-01 1.135274618864059448e-01 -1.144977509975433350e-01 1.064962223172187805e-01 2.588491439819335938e-01 1.629016101360321045e-01 5.945614352822303772e-02 3.182205557823181152e-01 -7.821883261203765869e-02 2.043580412864685059e-01 -1.635549068450927734e-01 -1.478911191225051880e-01 1.673308461904525757e-01
-1.243621036410331726e-01 -4.680325090885162354e-02 -1.109251938760280609e-02 -8.905331604182720184e-03 6.733837723731994629e-02 -3.398751020431518555e-01 1.322200894355773926e-01 -2.868977487087249756e-01 3.217861950397491455e-01 -6.036266312003135681e-02 2.570762112736701965e-02 -9.356904774904251099e-02 -3.522778451442718506e-01 1.204383820295333862e-01 2.101629674434661865e-01 5.960689112544059753e-02 2.643174827098846436e-01 1.967725306749343872e-01 -1.083815991878509521e-01 2.061616629362106323e-01 -1.900962740182876587e-01 -9.595109522342681885e-02 2.099991142749786377e-01 2.402572929859161377e-01 1.795338392257690430e-01 8.304169774055480957e-02 1.472409665584564209e-01 -1.671823710203170776e-01 7.428292185068130493e-02 1.630509048700332642e-01 1.124755963683128357e-01 1.259184181690216064e-01
3.260103464126586914e-01 -1.511290520429611206e-01 -9.536977857351303101e-02 9.784198552370071411e-02 -2.697201631963253021e-02 -3.322010487318038940e-02 -1.042152270674705505e-01 -3.491879999637603760e-01 -6.517621222883462906e-03 2.991078794002532959e-01 1.856051236391067505e-01 2.831157147884368896e-01 -1.651000827550888062e-01 -2.799603901803493500e-02 -6.911118980497121811e-03 5.554208531975746155e-02 -1.424304302781820297e-02 2.388217002153396606e-01 -1.594614088535308838e-01 -7.506006956100463867e-02 6.412600632756948471e-03 2.873301878571510315e-02 1.688402891159057617e-01 5.941151827573776245e-02 7.016998529434204102e-02 -1.283975541591644287e-01 4.660471081733703613e-01 2.177361100912094116e-01 1.624886095523834229e-01 1.909650675952434540e-02 -1.855908334255218506e-01 1.177480667829513550e-01
[truncated: 3,261,434 more chars]
