# Supplementary material for: The Language of Innovation
Source: PLoS One. 2020 Apr 30;15(4):e0230107. doi: 10.1371/journal.pone.0230107 (PMC7194493; doi:10.1371/journal.pone.0230107)
Supplement: S8 File — (GZ) [file pone.0230107.s008.tar.gz › 1986-1990/V2Run_26_VS_4500_embeddings1986-1990ED32.txt]

1.254258602857589722e-01 -1.356838196516036987e-01 3.410160169005393982e-02 -1.309502571821212769e-01 -2.338826507329940796e-01 2.893005609512329102e-01 7.006908953189849854e-02 1.884056776762008667e-01 -1.566924601793289185e-01 1.973181366920471191e-01 -8.753111585974693298e-03 -5.345147475600242615e-02 -1.485338807106018066e-02 -5.366546660661697388e-02 4.230956435203552246e-01 -2.412125021219253540e-01 2.760346233844757080e-02 1.007119864225387573e-01 -1.801961958408355713e-01 -1.183021739125251770e-01 3.694060072302818298e-02 -1.053584590554237366e-01 -2.352422028779983521e-01 2.424609512090682983e-01 -3.890151903033256531e-02 1.932684779167175293e-01 4.962994530797004700e-02 1.861728131771087646e-01 -4.800761863589286804e-02 -3.427268937230110168e-02 -3.252648115158081055e-01 -3.046343326568603516e-01
1.835422068834304810e-01 1.711168885231018066e-01 1.050093621015548706e-01 -2.025249153375625610e-01 -1.593246608972549438e-01 -9.384116530418395996e-02 -2.899171377066522837e-04 1.196585223078727722e-02 5.292275547981262207e-02 -4.592487961053848267e-02 -2.503962814807891846e-01 5.118489637970924377e-02 -1.537419203668832779e-02 3.442515805363655090e-02 1.806328594684600830e-01 -6.445463746786117554e-02 -9.243181906640529633e-03 2.902889251708984375e-02 -2.385777384042739868e-01 4.290010780096054077e-02 -1.961373239755630493e-01 1.485251784324645996e-01 -2.325036823749542236e-01 -1.620761752128601074e-01 -5.053069069981575012e-02 4.309982955455780029e-01 7.909281551837921143e-02 -6.491859257221221924e-02 -4.780646264553070068e-01 -2.928517162799835205e-01 -1.156032681465148926e-01 -1.233805865049362183e-01
2.164508998394012451e-01 2.897876501083374023e-02 -1.950075849890708923e-02 -1.739775538444519043e-01 3.885244950652122498e-03 -4.166505299508571625e-03 -1.039902120828628540e-01 -1.496259868144989014e-01 -1.235572472214698792e-01 -7.884331792593002319e-02 -3.820401430130004883e-01 -1.283153146505355835e-01 7.655903697013854980e-02 7.886799424886703491e-02 1.381875276565551758e-01 -8.420642465353012085e-02 8.643116801977157593e-02 9.806957095861434937e-02 -1.833659969270229340e-02 -1.634733527898788452e-01 5.231482163071632385e-02 -3.447803258895874023e-01 1.674150377511978149e-01 1.123950928449630737e-01 -2.532912231981754303e-02 5.660298466682434082e-01 8.441777527332305908e-02 -8.321363478899002075e-02 -2.161023765802383423e-01 -1.545693576335906982e-01 -2.346544351894408464e-04 -2.327307313680648804e-01
1.879809200763702393e-01 2.826225459575653076e-01 4.445145130157470703e-01 -8.871370553970336914e-02 -9.472349286079406738e-02 1.263183802366256714e-01 7.538352906703948975e-02 2.390879392623901367e-02 -1.803675740957260132e-01 3.008025325834751129e-02 5.331350862979888916e-02 1.704474538564682007e-01 4.312982782721519470e-02 4.032264947891235352e-01 2.950683236122131348e-01 5.941405147314071655e-02 -5.033393204212188721e-02 1.464240718632936478e-03 2.844842523336410522e-02 7.443605922162532806e-03 1.886612474918365479e-01 -1.431780606508255005e-01 -1.322852969169616699e-01 1.049875989556312561e-01 -2.729763463139533997e-02 4.153650701045989990e-01 4.710115119814872742e-02 1.504770815372467041e-01 -4.305103421211242676e-02 -2.148498035967350006e-02 6.977972388267517090e-02 -1.855467855930328369e-01
1.423573940992355347e-01 -4.287101328372955322e-02 1.477293372154235840e-01 -1.200589314103126526e-01 1.205932907760143280e-02 8.767901454120874405e-04 1.697172038257122040e-02 2.412944287061691284e-01 2.197481095790863037e-01 -7.437939941883087158e-02 3.882949054241180420e-02 -1.183220520615577698e-01 6.284090131521224976e-02 2.206250838935375214e-02 1.956880241632461548e-01 5.667473003268241882e-02 6.320475041866302490e-02 -2.145574837923049927e-01 -5.419161170721054077e-02 -2.382175773382186890e-01 9.782182052731513977e-03 3.042606636881828308e-02 -3.436555564403533936e-01 8.791342377662658691e-02 1.102663855999708176e-02 3.130806982517242432e-01 1.652054488658905029e-01 7.792781293392181396e-02 -3.842194676399230957e-01 -8.643241971731185913e-02 2.103032618761062622e-01 -4.475906789302825928e-01
1.339961886405944824e-01 2.588638365268707275e-01 2.009946256875991821e-01 -3.138491809368133545e-01 1.665642708539962769e-01 -1.804010570049285889e-01 -1.517001986503601074e-01 -1.924104392528533936e-01 5.723803490400314331e-02 -1.129499524831771851e-01 -2.256885021924972534e-01 1.280078887939453125e-01 7.893300056457519531e-02 8.639323711395263672e-02 4.050318300724029541e-01 -3.160723447799682617e-01 3.651183098554611206e-02 -6.478204578161239624e-02 1.039155274629592896e-01 -6.843434646725654602e-03 2.040274739265441895e-01 -1.210634633898735046e-01 -4.782382771372795105e-02 5.527332425117492676e-02 -5.013187602162361145e-02 3.225999176502227783e-01 9.459678828716278076e-02 -2.558745257556438446e-02 -3.144724071025848389e-01 1.513119228184223175e-02 -1.978317461907863617e-02 -3.329052031040191650e-02
2.135618031024932861e-02 1.737051904201507568e-01 3.870100975036621094e-01 -7.673583924770355225e-02 -9.861589968204498291e-02 7.040808349847793579e-02 6.168143451213836670e-02 -3.493366017937660217e-02 4.131325334310531616e-02 -1.525974422693252563e-01 -1.763287372887134552e-02 6.533976644277572632e-02 4.143504798412322998e-02 -4.266119003295898438e-02 2.333007305860519409e-01 -1.595725566148757935e-01 -1.392029970884323120e-01 -2.266489714384078979e-01 2.056963443756103516e-01 -2.373175323009490967e-01 2.944507002830505371e-01 -1.338282078504562378e-01 -2.497527897357940674e-01 -8.743418008089065552e-02 8.403002470731735229e-02 4.636416137218475342e-01 -9.615438431501388550e-02 1.427270025014877319e-01 -2.637501060962677002e-01 -4.036637395620346069e-02 -2.474824525415897369e-02 -1.163535863161087036e-01
3.028206527233123779e-01 -2.111930662067607045e-04 1.298126280307769775e-01 -8.590120822191238403e-02 -7.454974204301834106e-02 -4.551323596388101578e-03 -1.906193494796752930e-01 -5.164944753050804138e-02 2.247186899185180664e-01 -1.240979805588722229e-01 1.546904444694519043e-01 1.251573115587234497e-01 4.590618610382080078e-02 2.475157678127288818e-01 1.333927214145660400e-01 -4.594109579920768738e-02 -6.037789583206176758e-02 1.717039570212364197e-02 -8.496055006980895996e-02 -2.686424553394317627e-01 -3.301545232534408569e-02 -3.117191419005393982e-02 -4.264239370822906494e-01 -1.297208070755004883e-01 -5.947921425104141235e-02 2.939765751361846924e-01 -1.152709797024726868e-01 1.331117600202560425e-01 -2.982865571975708008e-01 -8.822314441204071045e-02 1.893032193183898926e-01 -3.363119065761566162e-01
-9.304743260145187378e-03 7.362085580825805664e-02 2.174851251766085625e-03 -1.422626525163650513e-01 -3.154475416522473097e-04 -6.045626476407051086e-02 -1.588527113199234009e-01 -9.638284891843795776e-02 -4.666912555694580078e-02 3.770574927330017090e-02 -7.139835506677627563e-03 7.825312204658985138e-03 -6.847385782748460770e-03 2.286174297332763672e-01 3.262492120265960693e-01 9.591881185770034790e-02 2.712548673152923584e-01 7.026895880699157715e-02 4.508572071790695190e-02 -6.034742668271064758e-02 -3.591696918010711670e-02 2.445778697729110718e-01 -4.584050476551055908e-01 2.094237357378005981e-01 -2.342491298913955688e-01 2.002037912607192993e-01 8.514255285263061523e-02 -1.601616144180297852e-01 -3.779074549674987793e-01 -1.734298616647720337e-01 2.458873437717556953e-03 -2.536947727203369141e-01
-7.486964762210845947e-02 2.592293918132781982e-01 -2.063260972499847412e-01 -5.414003506302833557e-02 6.918811053037643433e-02 1.681800931692123413e-01 -1.776115745306015015e-01 1.092680022120475769e-01 1.983099244534969330e-02 -1.341896951198577881e-01 -1.871017068624496460e-01 5.908153951168060303e-02 3.186026960611343384e-02 6.922899931669235229e-02 3.066238462924957275e-01 2.153008058667182922e-02 1.013797074556350708e-01 5.242427438497543335e-02 -1.659941077232360840e-01 1.337006804533302784e-03 4.512707237154245377e-03 1.228960789740085602e-02 -2.855568826198577881e-01 1.231551021337509155e-01 1.664395481348037720e-01 3.121609091758728027e-01 -7.388819754123687744e-02 -3.167275711894035339e-02 -5.182883143424987793e-01 -1.960259675979614258e-01 -1.457265168428421021e-01 -2.249251455068588257e-01
9.711137413978576660e-02 -8.615279942750930786e-02 -1.307059079408645630e-01 -3.142411112785339355e-01 -3.674151003360748291e-01 1.715696752071380615e-01 -1.095882281661033630e-01 -4.980030283331871033e-02 -5.334796383976936340e-02 -6.395664811134338379e-02 1.618686318397521973e-01 1.113310009241104126e-01 -1.142016127705574036e-01 5.072726681828498840e-02 3.053756952285766602e-01 -2.374491095542907715e-01 3.325300812721252441e-01 -3.977705165743827820e-02 -8.610900491476058960e-02 -2.835331261157989502e-01 2.199809998273849487e-01 -3.736949292942881584e-03 -3.232961148023605347e-02 -2.717535197734832764e-01 -1.259547919034957886e-01 9.816063195466995239e-02 -2.384013123810291290e-02 -7.953751087188720703e-02 -2.360078096389770508e-01 2.293165922164916992e-01 1.029308065772056580e-01 -5.542074516415596008e-02
3.718509972095489502e-01 4.861303418874740601e-02 2.187769860029220581e-01 -1.831791596487164497e-03 -2.103141844272613525e-01 2.706488780677318573e-02 -2.465772479772567749e-01 6.673509627580642700e-02 -6.884727627038955688e-02 -2.079648673534393311e-01 -2.254103869199752808e-01 -3.801700472831726074e-02 5.641087424010038376e-03 9.697569906711578369e-02 3.708127140998840332e-01 -9.400157630443572998e-02 -7.941682636737823486e-02 -1.289644688367843628e-01 5.871989578008651733e-02 -1.579025834798812866e-01 2.546230703592300415e-02 2.206352539360523224e-02 -2.775450348854064941e-01 1.984903961420059204e-02 6.779202073812484741e-02 3.081020712852478027e-02 1.928468644618988037e-01 -7.349328696727752686e-02 -2.630271911621093750e-01 3.045987710356712341e-02 3.435021042823791504e-01 -2.813149094581604004e-01
9.875511378049850464e-02 2.100287824869155884e-01 8.552266657352447510e-02 -2.595320343971252441e-01 5.811103433370590210e-02 8.416647464036941528e-02 -1.977753043174743652e-01 -7.627539336681365967e-02 -1.093603745102882385e-01 1.188993826508522034e-01 -5.114891752600669861e-02 -2.333074361085891724e-01 1.613573916256427765e-02 -6.936740875244140625e-02 2.135529220104217529e-01 -1.988759338855743408e-01 1.641479581594467163e-01 -1.881555467844009399e-01 2.458221763372421265e-01 -1.932381093502044678e-01 2.245367020368576050e-01 5.991213768720626831e-02 -1.691645234823226929e-01 2.055568546056747437e-01 -1.931051760911941528e-01 3.581601381301879883e-01 3.030384890735149384e-02 3.323942050337791443e-02 -3.459763228893280029e-01 -2.158625572919845581e-01 4.460268467664718628e-02 -1.477372348308563232e-01
3.359590172767639160e-01 1.193438693881034851e-01 -1.309759076684713364e-02 -5.415368452668190002e-02 1.048583462834358215e-01 -1.251659169793128967e-02 -9.529723227024078369e-02 1.676710844039916992e-01 -1.810092628002166748e-01 -8.867780864238739014e-02 9.902593679726123810e-03 2.267627269029617310e-01 -2.229666858911514282e-01 1.880680620670318604e-01 2.985608875751495361e-01 2.111379615962505341e-02 1.765668578445911407e-02 -7.947017252445220947e-02 -1.929893530905246735e-02 -2.884607613086700439e-01 3.700746595859527588e-02 1.389208137989044189e-01 -3.527579307556152344e-01 9.504865854978561401e-02 3.767555812373757362e-03 3.465509116649627686e-01 -1.479614973068237305e-01 -1.042270511388778687e-01 -2.796421647071838379e-01 -2.158707976341247559e-01 -1.221694797277450562e-01 -1.329607665538787842e-01
-2.442772500216960907e-02 1.878306567668914795e-01 -1.593713015317916870e-01 -2.833277285099029541e-01 3.655568463727831841e-03 2.060492895543575287e-02 1.236364170908927917e-01 5.228921025991439819e-02 2.080211937427520752e-01 -8.794996142387390137e-02 -1.779611706733703613e-01 -1.471846103668212891e-01 1.175210229121148586e-03 1.211260855197906494e-01 5.166943669319152832e-01 3.448508083820343018e-01 -2.156687378883361816e-01 1.191216055303812027e-02 7.904825615696609020e-04 -1.031094118952751160e-01 5.975582078099250793e-02 -1.364967823028564453e-01 -2.684787809848785400e-01 1.072628572583198547e-01 8.917460590600967407e-02 2.006290405988693237e-01 1.912547275424003601e-02 -9.101742506027221680e-02 -2.270451784133911133e-01 -2.479810565710067749e-01 4.262065514922142029e-02 -1.707596518099308014e-02
1.806439310312271118e-01 1.860523521900177002e-01 3.951114118099212646e-01 -9.096046537160873413e-02 -7.730420678853988647e-02 4.154017567634582520e-02 1.516461670398712158e-01 -3.209762647747993469e-02 -3.285500407218933105e-02 -1.043701916933059692e-01 -1.310114413499832153e-01 9.441076964139938354e-02 1.651003658771514893e-01 2.540417015552520752e-02 1.738985329866409302e-01 -1.526837348937988281e-01 -8.256427198648452759e-02 1.472935676574707031e-01 9.449147433042526245e-02 -3.268263339996337891e-01 3.090501129627227783e-01 1.533937901258468628e-01 -4.928292334079742432e-02 -6.512826681137084961e-02 -1.587589383125305176e-01 1.866725981235504150e-01 -2.892109006643295288e-02 5.572481453418731689e-02 -2.913724780082702637e-01 3.931253775954246521e-02 -2.005148828029632568e-01 -3.956257402896881104e-01
-2.448233403265476227e-02 -5.768861994147300720e-02 2.914215996861457825e-02 -3.191484510898590088e-01 -1.078603267669677734e-01 2.030787318944931030e-01 -6.669306196272373199e-03 -5.339533835649490356e-02 -1.902924180030822754e-01 7.882793247699737549e-02 -2.281361371278762817e-01 -5.623154714703559875e-02 1.746476143598556519e-01 3.091658353805541992e-01 3.097690641880035400e-01 1.170009076595306396e-01 2.122816629707813263e-02 -2.489803731441497803e-01 -1.188580095767974854e-01 -1.893693357706069946e-01 8.304005861282348633e-02 1.041978597640991211e-01 1.045483201742172241e-01 -9.522727131843566895e-02 -1.099810749292373657e-01 -1.793325878679752350e-02 -1.201169490814208984e-01 3.140868246555328369e-02 -5.132516026496887207e-01 2.050196528434753418e-01 3.741388395428657532e-02 -1.391382515430450439e-01
1.975851058959960938e-01 -7.719241082668304443e-02 2.823408842086791992e-01 5.057717114686965942e-02 -1.247576996684074402e-01 1.560438573360443115e-01 -1.016190648078918457e-01 -7.843372225761413574e-02 2.146963588893413544e-02 -2.958630621433258057e-01 8.869088441133499146e-02 6.853831466287374496e-03 1.646245867013931274e-01 2.131864726543426514e-01 3.300271928310394287e-01 1.438142359256744385e-01 1.327999085187911987e-01 -6.783465296030044556e-02 -2.292192578315734863e-01 -2.284795194864273071e-01 1.223754733800888062e-01 1.165945604443550110e-01 -1.925005018711090088e-01 8.585516363382339478e-03 -7.307568192481994629e-02 4.369323849678039551e-01 -1.035414263606071472e-01 8.548043668270111084e-02 -2.096332311630249023e-01 4.818476364016532898e-02 -1.872301995754241943e-01 -1.731841713190078735e-01
-6.401810050010681152e-02 -2.209585160017013550e-02 6.660450249910354614e-02 -1.229565516114234924e-01 -9.588475525379180908e-02 -2.979192696511745453e-02 -2.786023076623678207e-03 -1.133340299129486084e-01 2.956083789467811584e-02 3.682732582092285156e-02 -3.163956105709075928e-01 -2.533285319805145264e-01 -1.666914224624633789e-01 2.405295372009277344e-01 4.744490981101989746e-01 1.391494832932949066e-02 -1.377830207347869873e-01 -1.903626024723052979e-01 1.281259059906005859e-01 -2.744890376925468445e-02 -9.106869250535964966e-02 -1.127725094556808472e-01 -3.809241950511932373e-01 1.259680539369583130e-01 9.724766761064529419e-02 3.150800168514251709e-01 1.985722482204437256e-01 1.796938031911849976e-01 -1.354477405548095703e-01 -1.312748193740844727e-01 -4.337551444768905640e-02 -5.647465214133262634e-02
3.667553365230560303e-01 1.099012717604637146e-01 -7.951229065656661987e-02 -1.658271253108978271e-01 8.923558890819549561e-02 1.571525186300277710e-01 -6.022690609097480774e-02 -1.652426272630691528e-01 -8.654526621103286743e-02 2.197534590959548950e-01 -7.087139040231704712e-02 9.019410610198974609e-02 -1.758098304271697998e-01 -4.691457003355026245e-02 2.607154548168182373e-01 -9.254446625709533691e-02 8.659631013870239258e-02 -1.590215712785720825e-01 -1.823970973491668701e-01 1.761017292737960815e-01 1.708264797925949097e-01 -1.035598888993263245e-01 -2.533494830131530762e-01 6.520372629165649414e-02 -1.240006685256958008e-01 1.272221803665161133e-01 2.664382755756378174e-01 -2.432962208986282349e-01 -1.484382599592208862e-01 -1.446070615202188492e-02 -5.210048705339431763e-02 -4.304647445678710938e-01
-6.432510167360305786e-02 -4.011700674891471863e-02 3.451819121837615967e-01 -1.312422603368759155e-01 -1.547241508960723877e-01 -2.112262845039367676e-01 1.746928244829177856e-01 -8.250967413187026978e-02 3.828409686684608459e-02 -1.368384808301925659e-01 7.516245543956756592e-02 1.130195334553718567e-01 2.781940400600433350e-01 3.592119738459587097e-02 2.620628774166107178e-01 -1.507315635681152344e-01 9.769207239151000977e-02 6.004100665450096130e-02 2.621484361588954926e-02 -3.975395262241363525e-01 2.011343240737915039e-01 -5.827233195304870605e-02 -2.085282206535339355e-01 5.959701538085937500e-02 -9.126571565866470337e-02 2.294892817735671997e-01 7.152631133794784546e-02 7.809614390134811401e-02 -3.982259333133697510e-01 -1.193350646644830704e-03 -1.335791647434234619e-01 -1.786200404167175293e-01
-7.155788596719503403e-03 -1.906957775354385376e-01 4.671280980110168457e-01 -1.714956313371658325e-01 1.325120311230421066e-02 -1.123164370656013489e-01 5.068047344684600830e-02 9.750396758317947388e-02 1.175715308636426926e-02 -2.866390347480773926e-01 -2.367984130978584290e-02 -1.059505250304937363e-02 4.818915575742721558e-02 -1.651322990655899048e-01 3.087701201438903809e-01 -1.107897982001304626e-01 -1.527085751295089722e-01 1.012879833579063416e-01 -1.294759809970855713e-01 -2.627813816070556641e-01 2.249128520488739014e-01 -1.100664678961038589e-02 -1.408451646566390991e-01 -4.193805903196334839e-02 -1.066317111253738403e-01 2.197832763195037842e-01 9.978125244379043579e-02 1.715079545974731445e-01 -3.687917888164520264e-01 1.568752974271774292e-01 -5.244427174329757690e-02 -1.296405494213104248e-01
1.944931894540786743e-01 1.942837238311767578e-01 2.016662955284118652e-01 -2.449759244918823242e-01 -8.866333402693271637e-03 1.355173885822296143e-01 -5.743289366364479065e-04 -6.474451720714569092e-02 -8.167742192745208740e-02 -7.879643142223358154e-02 -1.496842205524444580e-01 -2.249598950147628784e-01 -6.742986291646957397e-02 3.704370856285095215e-01 2.025508582592010498e-01 4.497853666543960571e-02 -1.846946179866790771e-01 -1.148823648691177368e-01 -1.079121902585029602e-01 -1.273563653230667114e-01 9.090457111597061157e-02 1.897624731063842773e-01 2.007094584405422211e-02 1.191312670707702637e-01 -1.314823776483535767e-01 8.931516110897064209e-02 2.784616947174072266e-01 -1.037975624203681946e-01 -2.295472919940948486e-01 3.046867549419403076e-01 -1.982052773237228394e-01 -3.129873275756835938e-01
3.271356821060180664e-01 8.900146931409835815e-02 3.303240239620208740e-01 -1.218059882521629333e-01 -1.050195619463920593e-01 -1.768269091844558716e-01 -2.221824377775192261e-01 3.137699514627456665e-02 -7.900098711252212524e-02 1.346679925918579102e-01 5.733866244554519653e-02 1.441355515271425247e-02 -2.087501809000968933e-02 5.492406338453292847e-02 2.346490174531936646e-01 -8.629129081964492798e-02 2.527110576629638672e-01 -1.053839772939682007e-01 8.473731577396392822e-02 -3.557665646076202393e-01 8.257578313350677490e-02 -2.681608125567436218e-02 -2.030432373285293579e-01 2.052994519472122192e-01 5.418064445257186890e-02 2.446010857820510864e-01 4.621520265936851501e-02 1.675796657800674438e-01 -1.718961745500564575e-01 3.135161474347114563e-02 -1.492611467838287354e-01 -3.594548106193542480e-01
3.346984982490539551e-01 -7.238083332777023315e-02 -2.188778817653656006e-01 -8.307440578937530518e-02 5.865501984953880310e-02 5.053417757153511047e-02 -1.526089608669281006e-01 4.526415839791297913e-02 1.780577898025512695e-01 -1.530802901834249496e-02 -2.728335261344909668e-01 -3.013771772384643555e-02 -1.453488171100616455e-01 2.618377804756164551e-01 3.154301643371582031e-01 -1.311051845550537109e-01 1.282982379198074341e-01 -1.191783100366592407e-01 5.966486781835556030e-02 -2.520957887172698975e-01 9.947556257247924805e-02 8.657434582710266113e-02 -1.858742386102676392e-01 -4.629514180123806000e-03 -1.952624022960662842e-01 9.650605171918869019e-02 2.825456559658050537e-01 -2.887024311348795891e-03 -3.817946314811706543e-01 -1.177708879113197327e-01 -4.125864431262016296e-02 -2.111475616693496704e-01
2.749503031373023987e-02 -1.650974303483963013e-01 2.795768976211547852e-01 -2.201212793588638306e-01 3.711674362421035767e-02 -1.994903013110160828e-02 8.420465141534805298e-02 -3.948096185922622681e-02 -5.753942951560020447e-02 -1.282191872596740723e-01 -1.194661408662796021e-01 9.654893726110458374e-02 2.384276092052459717e-01 1.523625385016202927e-02 2.191480100154876709e-01 3.987961262464523315e-02 -7.368202507495880127e-02 -1.862527243793010712e-02 1.878015697002410889e-01 -2.258188575506210327e-01 2.978927791118621826e-01 -2.799861505627632141e-02 -3.685345947742462158e-01 -1.105574332177639008e-02 -1.406901478767395020e-01 2.118847221136093140e-01 2.113491296768188477e-01 1.854137033224105835e-01 -4.213567674160003662e-01 -1.581814438104629517e-01 -1.250711232423782349e-01 -7.389090955257415771e-02
1.700693666934967041e-01 5.489577725529670715e-02 -9.776186197996139526e-02 -1.794769763946533203e-01 -9.599784016609191895e-02 -7.977309077978134155e-02 -1.360774934291839600e-01 -2.227880358695983887e-01 -3.060191124677658081e-02 -1.340726763010025024e-01 -1.466165180318057537e-03 -3.591406717896461487e-02 9.744420647621154785e-02 2.248999476432800293e-02 2.364076673984527588e-01 -2.300242036581039429e-01 -1.862566024065017700e-01 1.379716694355010986e-01 -1.000385656952857971e-01 -8.719001710414886475e-02 3.715755939483642578e-01 4.841193929314613342e-02 -3.659420460462570190e-02 7.330302149057388306e-02 -5.961702764034271240e-02 6.369376778602600098e-01 1.895853690803050995e-02 -5.855853483080863953e-02 -1.783523559570312500e-01 -1.741818934679031372e-01 8.743795566260814667e-03 -9.918701648712158203e-02
-1.649421751499176025e-01 1.317220479249954224e-01 2.347560971975326538e-01 -1.245048940181732178e-01 -1.489678621292114258e-01 5.248969793319702148e-02 -2.846277318894863129e-02 -3.909169137477874756e-02 1.697574257850646973e-01 9.107499569654464722e-02 -1.301790028810501099e-01 1.662176400423049927e-01 1.601166129112243652e-01 2.230785340070724487e-01 4.142307937145233154e-01 -3.961877524852752686e-02 -6.222507730126380920e-02 -2.729579061269760132e-02 -9.794367104768753052e-02 -4.503208026289939880e-02 3.012180328369140625e-01 5.458951368927955627e-02 -3.708998858928680420e-02 3.466540575027465820e-01 -6.728242337703704834e-02 2.567880153656005859e-01 5.614159256219863892e-02 2.165374606847763062e-01 -3.069596290588378906e-01 1.532395631074905396e-01 9.987752884626388550e-02 -2.182131558656692505e-01
3.361126035451889038e-02 -5.513837188482284546e-02 3.268768787384033203e-01 -9.180780500173568726e-02 2.636316604912281036e-02 6.169697269797325134e-02 2.338031679391860962e-01 -1.832188963890075684e-01 3.369605168700218201e-02 -2.788638174533843994e-01 -3.420265391469001770e-02 1.790933758020401001e-01 -1.325080841779708862e-01 1.415861421264708042e-03 1.767496466636657715e-01 7.321499288082122803e-02 -6.829889863729476929e-02 1.511440426111221313e-01 -4.959745705127716064e-02 -2.293363064527511597e-01 2.464004009962081909e-01 -1.884592622518539429e-01 -2.741430401802062988e-01 -2.559872344136238098e-02 -8.066387474536895752e-02 1.888246536254882812e-01 1.067760512232780457e-01 1.082748100161552429e-01 -4.602133333683013916e-01 -1.789029338397085667e-04 -1.256510522216558456e-02 -2.994463145732879639e-01
1.477507799863815308e-01 -4.152707159519195557e-01 -1.113504469394683838e-01 -1.362964510917663574e-01 3.958966583013534546e-03 -9.103774279356002808e-02 -7.482273876667022705e-02 8.881563693284988403e-02 -1.230804473161697388e-01 3.687320351600646973e-01 -3.821439668536186218e-02 1.733483076095581055e-01 2.536203563213348389e-01 1.686259061098098755e-01 1.604542583227157593e-01 -1.292304508388042450e-02 -1.648856550455093384e-01 -1.870843954384326935e-02 -1.023893728852272034e-01 7.898315787315368652e-03 2.109577506780624390e-01 1.101849079132080078e-01 -3.146561086177825928e-01 -3.529883921146392822e-02 4.987818747758865356e-02 3.637572824954986572e-01 -1.049174368381500244e-01 -1.321316361427307129e-01 -1.687712073326110840e-01 5.768787581473588943e-03 2.030329704284667969e-01 -1.538399159908294678e-01
4.173775017261505127e-02 -1.336228698492050171e-01 1.089342534542083740e-01 -4.633170664310455322e-01 1.148414388298988342e-01 1.138432472944259644e-01 -8.445714414119720459e-02 -4.468898102641105652e-02 -1.283580660820007324e-01 9.597905725240707397e-02 2.307897210121154785e-01 2.009887844324111938e-01 7.798691093921661377e-02 -3.073944151401519775e-02 2.545119822025299072e-01 -1.584393978118896484e-01 -6.284227222204208374e-02 7.322928309440612793e-02 1.824742741882801056e-02 -6.877805292606353760e-02 -1.359187811613082886e-01 2.130988687276840210e-01 -2.291507571935653687e-01 -2.518224418163299561e-01 1.020330786705017090e-01 6.824486702680587769e-02 8.053929358720779419e-02 -1.061024293303489685e-01 -1.010393127799034119e-01 -3.555237948894500732e-01 5.572837591171264648e-02 -3.682815730571746826e-01
1.848546266555786133e-01 -1.184846311807632446e-01 -8.014824986457824707e-02 -2.522245645523071289e-01 -1.575074493885040283e-01 1.130823642015457153e-01 -3.318893909454345703e-02 -7.552373223006725311e-03 6.205190438777208328e-03 9.595262259244918823e-02 1.072120964527130127e-01 -3.705840557813644409e-02 -1.827018558979034424e-01 2.500801682472229004e-01 5.074169039726257324e-01 1.130459383130073547e-01 3.624112010002136230e-01 1.838955879211425781e-01 2.221835777163505554e-02 1.078363507986068726e-03 2.189842015504837036e-01 6.464605033397674561e-02 -2.212036848068237305e-01 -1.636362969875335693e-01 8.609317243099212646e-02 1.446264982223510742e-01 1.460561454296112061e-01 -1.635123491287231445e-01 -2.522843778133392334e-01 -1.112155169248580933e-01 6.951370835304260254e-02 -6.299607455730438232e-02
-5.991974845528602600e-02 1.518294867128133774e-02 3.112000524997711182e-01 -2.280490398406982422e-01 -1.111827567219734192e-01 -1.989375241100788116e-02 6.525972485542297363e-02 -1.324598640203475952e-01 -7.954981178045272827e-02 -1.430085450410842896e-01 -2.150427252054214478e-01 8.129162341356277466e-02 1.158778294920921326e-01 -1.987572312355041504e-01 3.504883348941802979e-01 -9.216579794883728027e-02 1.271527111530303955e-01 1.371618658304214478e-01 6.898070126771926880e-02 -1.208650767803192139e-01 3.051709532737731934e-01 -6.764587014913558960e-02 -3.238774836063385010e-01 -9.256823360919952393e-02 -1.320823729038238525e-01 2.584301233291625977e-01 6.583239138126373291e-02 2.033493816852569580e-01 -2.420430630445480347e-01 9.821696206927299500e-03 7.010395172983407974e-03 -3.077329397201538086e-01
-6.224305182695388794e-02 -2.067109383642673492e-02 2.836367487907409668e-01 -8.244597166776657104e-02 3.039743192493915558e-02 -1.151121407747268677e-01 -1.119701713323593140e-01 8.596447110176086426e-02 -1.490324586629867554e-01 1.734438911080360413e-02 -2.582146525382995605e-01 1.046693623065948486e-01 -8.905766159296035767e-02 -1.290539465844631195e-02 1.363226473331451416e-01 4.389225970953702927e-03 4.804056137800216675e-03 -3.638265654444694519e-02 5.881059542298316956e-02 -2.176382392644882202e-01 -1.735580861568450928e-01 3.571892902255058289e-02 -2.161387056112289429e-01 2.272841781377792358e-01 9.583817422389984131e-02 4.502715170383453369e-01 -2.444318681955337524e-01 -8.272533863782882690e-02 -1.601074934005737305e-01 1.702220439910888672e-01 1.234108954668045044e-01 -4.660494029521942139e-01
1.821307092905044556e-01 -6.389842368662357330e-03 -8.572369068861007690e-02 -4.309591352939605713e-01 -2.928832769393920898e-01 2.785774469375610352e-01 -1.682015210390090942e-01 -1.019896343350410461e-01 -3.249842301011085510e-02 -3.020485164597630501e-03 -1.402634289115667343e-02 -9.173814323730766773e-04 2.803411334753036499e-02 1.078964546322822571e-01 2.988358438014984131e-01 -1.212856024503707886e-01 -2.350344508886337280e-02 2.501483075320720673e-02 1.506198197603225708e-01 -2.489749155938625336e-02 -9.267872571945190430e-02 -7.326278835535049438e-02 -3.887968659400939941e-01 -2.020450234413146973e-01 8.435204625129699707e-02 1.427854001522064209e-01 -6.449405848979949951e-02 3.065952062606811523e-01 -2.141643613576889038e-01 1.491870880126953125e-01 1.718799620866775513e-01 -1.322989910840988159e-02
1.186612546443939209e-01 -6.638531386852264404e-02 2.138733416795730591e-01 7.212416082620620728e-02 1.019660606980323792e-01 1.327822804450988770e-01 -5.979256704449653625e-02 -2.378494143486022949e-01 2.109176218509674072e-01 3.225562274456024170e-01 -5.592033732682466507e-03 -9.438155218958854675e-03 -1.242864504456520081e-01 1.607189476490020752e-01 3.467770516872406006e-01 -4.590697214007377625e-02 -7.324865460395812988e-02 2.107295542955398560e-01 1.334480196237564087e-01 -1.809126287698745728e-01 7.832673937082290649e-02 -9.111367166042327881e-02 -2.941171228885650635e-01 7.169507443904876709e-02 -1.884457841515541077e-02 2.596870064735412598e-01 2.150456607341766357e-02 -2.894360125064849854e-01 -2.146801352500915527e-01 -4.735140129923820496e-02 -3.411962091922760010e-01 -8.330608904361724854e-02
6.288470327854156494e-02 1.912379860877990723e-01 1.988931745290756226e-01 -1.507218331098556519e-01 -9.154761582612991333e-02 -3.694771230220794678e-02 1.163356378674507141e-01 1.643786728382110596e-01 6.454159319400787354e-02 -1.792510598897933960e-02 -3.352013230323791504e-02 6.629249453544616699e-02 -8.630241453647613525e-02 1.815876364707946777e-01 2.143149971961975098e-01 -7.927491515874862671e-02 -1.814562529325485229e-01 -5.537968128919601440e-02 -1.405932605266571045e-01 -1.863637566566467285e-01 3.658452332019805908e-01 7.942693680524826050e-02 9.884147346019744873e-02 5.013417825102806091e-02 -2.011193931102752686e-01 3.977445065975189209e-01 6.619641184806823730e-02 1.804364025592803955e-01 -3.227823078632354736e-01 1.127892360091209412e-01 -9.482467174530029297e-02 -3.739499747753143311e-01
1.272418349981307983e-01 -1.723456978797912598e-01 -4.643505066633224487e-02 -1.991042196750640869e-01 9.074319899082183838e-02 1.955214887857437134e-02 -1.153761073946952820e-01 1.247911006212234497e-01 7.061113417148590088e-02 3.373080790042877197e-01 1.329340189695358276e-01 -2.008319646120071411e-01 -8.279722183942794800e-02 8.964775502681732178e-02 2.543815374374389648e-01 -2.228535562753677368e-01 -1.190840601921081543e-01 3.388614058494567871e-01 -1.804496645927429199e-01 -3.505068719387054443e-01 4.897341504693031311e-02 8.868434280157089233e-02 -1.207269877195358276e-01 -1.306205242872238159e-01 -2.223780006170272827e-01 1.002610251307487488e-01 -6.078899279236793518e-02 1.253905594348907471e-01 -3.447718620300292969e-01 3.930134326219558716e-02 2.076277285814285278e-01 2.049874747171998024e-03
-8.492852747440338135e-02 -1.102663949131965637e-01 6.721671670675277710e-02 8.490537106990814209e-02 -3.766004741191864014e-01 4.157980978488922119e-01 1.734489351511001587e-01 -6.281840056180953979e-02 -3.222319185733795166e-01 2.972047030925750732e-01 -1.430344134569168091e-01 7.275456935167312622e-02 -1.211381424218416214e-02 -1.247362494468688965e-01 1.719554066658020020e-01 -2.157333493232727051e-01 -1.039760839194059372e-02 7.607593387365341187e-02 8.499243110418319702e-02 -1.884366273880004883e-01 -9.375213086605072021e-02 1.553884744644165039e-01 -1.523904502391815186e-01 -2.015947997570037842e-01 2.300637308508157730e-03 1.865534633398056030e-01 1.252350211143493652e-01 -7.216530293226242065e-02 -2.807186543941497803e-01 1.578616201877593994e-01 -3.973872587084770203e-02 -6.320854276418685913e-02
4.195721819996833801e-02 8.375292271375656128e-02 -9.052389860153198242e-02 -3.405214846134185791e-01 -1.153713986277580261e-01 -3.589446842670440674e-02 -1.143034845590591431e-01 -6.482981890439987183e-02 -2.224385589361190796e-01 7.610479835420846939e-03 2.038012742996215820e-01 -9.359861910343170166e-02 -1.272599250078201294e-01 3.868215978145599365e-01 -2.744638919830322266e-02 -2.855727374553680420e-01 -2.841081023216247559e-01 3.365489542484283447e-01 -1.145128011703491211e-01 -1.237457022070884705e-01 -3.422757238149642944e-02 1.102286204695701599e-01 -2.328903228044509888e-01 -1.109901592135429382e-01 -1.250266730785369873e-01 1.348192244768142700e-01 -1.415205001831054688e-01 1.269097477197647095e-01 -2.330789864063262939e-01 -7.298310846090316772e-02 3.414503857493400574e-02 -2.328029423952102661e-01
4.517585784196853638e-02 -5.218957737088203430e-02 9.152489155530929565e-02 -1.847018599510192871e-01 -1.917590349912643433e-01 -1.206902340054512024e-01 -2.649708390235900879e-01 1.289663556963205338e-02 -1.488354653120040894e-01 2.734149694442749023e-01 1.395369619131088257e-01 -3.662040457129478455e-02 -4.567769914865493774e-02 2.870945632457733154e-01 3.802399337291717529e-01 3.857989981770515442e-02 3.542818874120712280e-02 1.642186380922794342e-02 2.729117870330810547e-01 -7.057518512010574341e-02 1.820048391819000244e-01 1.336813569068908691e-01 -1.435266733169555664e-01 3.512704744935035706e-02 2.314516603946685791e-01 2.530513405799865723e-01 5.070031061768531799e-02 -1.043485105037689209e-01 -4.155426919460296631e-01 -7.078179717063903809e-02 -1.418555378913879395e-01 -6.399570964276790619e-03
-6.416862457990646362e-02 -5.334637314081192017e-02 6.325066834688186646e-02 1.142801949754357338e-03 -1.924752816557884216e-02 1.381712853908538818e-01 1.764513999223709106e-01 7.342970371246337891e-02 -4.758684337139129639e-02 -7.163570821285247803e-02 -2.625291943550109863e-01 -2.123310863971710205e-01 -9.064513724297285080e-04 3.357492089271545410e-01 9.596391767263412476e-02 -4.301902279257774353e-02 6.280986219644546509e-02 1.272775083780288696e-01 5.431410297751426697e-02 -9.856425970792770386e-02 1.779061108827590942e-01 4.223379492759704590e-02 -3.131479918956756592e-01 -9.659969806671142578e-02 -3.241822719573974609e-01 3.776738941669464111e-01 8.238640427589416504e-02 -3.565504848957061768e-01 -2.585841119289398193e-01 1.446802020072937012e-01 -1.440644413232803345e-01 -1.549790650606155396e-01
1.259107291698455811e-01 1.910972036421298981e-02 1.381918042898178101e-01 -1.955157369375228882e-01 -3.118763864040374756e-02 -1.308528184890747070e-01 -1.360654085874557495e-01 1.495357155799865723e-01 1.670002564787864685e-02 -3.749460354447364807e-02 -5.401364341378211975e-02 -2.985605895519256592e-01 1.129657030105590820e-01 2.294783145189285278e-01 4.460870921611785889e-01 -3.262782692909240723e-01 1.303737517446279526e-02 -1.219459436833858490e-02 -1.985339820384979248e-01 -5.214852467179298401e-02 1.890816241502761841e-01 -1.102842465043067932e-01 2.816132828593254089e-02 1.672880053520202637e-01 -2.284452766180038452e-01 3.625785112380981445e-01 2.025542855262756348e-01 2.653806284070014954e-02 -1.621884554624557495e-01 -1.012006998062133789e-01 9.580276161432266235e-02 -1.123406738042831421e-01
2.236667126417160034e-01 1.550346165895462036e-01 3.733567297458648682e-01 -1.996548026800155640e-01 -8.407478779554367065e-02 -3.557724878191947937e-02 1.618143320083618164e-01 1.192724704742431641e-01 -1.645213812589645386e-01 -3.884614631533622742e-02 -2.176301628351211548e-01 -3.069090284407138824e-02 -4.648807924240827560e-03 -6.566397845745086670e-02 2.432160973548889160e-01 -1.222369819879531860e-01 -1.483348608016967773e-01 -4.954603686928749084e-02 5.534227937459945679e-02 -2.905254662036895752e-01 3.559980988502502441e-01 1.509134937077760696e-02 -8.929862082004547119e-02 1.442019194364547729e-01 -7.534171920269727707e-03 9.884569048881530762e-02 8.289881795644760132e-02 1.083650663495063782e-01 -4.391302466392517090e-01 3.620808199048042297e-02 1.449350714683532715e-01 -1.771274656057357788e-01
9.983688592910766602e-02 -1.122317016124725342e-01 1.151014119386672974e-01 -1.565171927213668823e-01 -1.772346943616867065e-01 2.546292841434478760e-01 3.888485208153724670e-02 -9.310485422611236572e-02 -1.637480705976486206e-01 2.159733027219772339e-01 -7.441025227308273315e-04 -2.028671801090240479e-01 2.037735134363174438e-01 2.694638371467590332e-01 1.122512593865394592e-01 -9.162028133869171143e-02 1.130832284688949585e-01 8.600776642560958862e-02 -3.661378473043441772e-02 -2.844694554805755615e-01 1.952317506074905396e-01 -2.917487323284149170e-01 -1.487352550029754639e-01 -3.505073189735412598e-01 -4.663744568824768066e-02 9.302721172571182251e-02 -8.739441633224487305e-03 -8.867787569761276245e-02 -1.476593613624572754e-01 3.717557191848754883e-01 -4.688806459307670593e-02 -1.785693168640136719e-01
8.233185857534408569e-02 4.193525016307830811e-02 2.843113243579864502e-01 -2.636356353759765625e-01 -1.735836267471313477e-01 2.838280424475669861e-02 1.538460701704025269e-01 1.547864079475402832e-01 1.755473464727401733e-01 3.229742124676704407e-02 -2.001083642244338989e-01 1.660923510789871216e-01 9.895907342433929443e-02 3.138993680477142334e-02 5.020808577537536621e-01 1.080513522028923035e-01 -4.778020456433296204e-02 6.218268349766731262e-02 2.045299410820007324e-01 -2.916854918003082275e-01 2.513440251350402832e-01 -1.199743971228599548e-01 -5.068700015544891357e-02 1.350950170308351517e-02 -1.982725560665130615e-01 7.525806128978729248e-02 -4.322142899036407471e-02 6.353852897882461548e-02 -4.902761802077293396e-02 -2.311391234397888184e-01 4.102843999862670898e-02 -2.583758831024169922e-01
1.570508331060409546e-01 -2.413966134190559387e-02 3.911452367901802063e-02 -2.734192311763763428e-01 -8.279382437467575073e-02 1.282488107681274414e-01 2.523044049739837646e-01 1.428646780550479889e-02 -1.525255888700485229e-01 -1.075967494398355484e-02 9.710327535867691040e-02 1.103684455156326294e-01 9.976296126842498779e-02 8.899939805269241333e-02 2.165564000606536865e-01 -2.351836264133453369e-01 2.730204164981842041e-01 -2.138597704470157623e-02 1.890208125114440918e-01 -1.931664645671844482e-01 -9.598351269960403442e-02 2.912290953099727631e-02 -2.312837094068527222e-01 -1.869818568229675293e-01 2.869496941566467285e-01 -2.706127241253852844e-02 7.397636305540800095e-03 -5.391074810177087784e-03 -4.189756214618682861e-01 2.244883030652999878e-01 2.120456397533416748e-01 -2.135847508907318115e-01
1.009797398000955582e-02 9.345354884862899780e-02 2.671404480934143066e-01 5.164775997400283813e-02 -1.948705315589904785e-01 7.780800014734268188e-02 5.920945480465888977e-02 -9.466432780027389526e-02 2.263990342617034912e-01 -1.190520375967025757e-01 2.921102568507194519e-02 -7.782828062772750854e-03 -9.175240248441696167e-02 -5.315132439136505127e-02 3.026487231254577637e-01 -1.025326177477836609e-01 -9.652092307806015015e-02 1.927456706762313843e-01 -2.917785346508026123e-01 -1.203597709536552429e-01 3.868421614170074463e-01 6.311407685279846191e-02 -2.016990035772323608e-01 1.081448569893836975e-01 -4.906986653804779053e-02 3.594063222408294678e-01 -2.531308308243751526e-02 -4.730147123336791992e-02 -2.733421027660369873e-01 -3.347124904394149780e-02 -3.422672152519226074e-01 3.744951263070106506e-02
5.456871166825294495e-02 -1.205887272953987122e-01 3.088787496089935303e-01 -1.410877555608749390e-01 5.164690688252449036e-02 -6.695429235696792603e-02 -1.877754628658294678e-01 -8.300850167870521545e-03 -8.572424948215484619e-02 8.626666665077209473e-02 9.092570841312408447e-02 9.931548684835433960e-02 -2.099540531635284424e-01 2.620488405227661133e-01 3.339551985263824463e-01 -2.102549076080322266e-01 -1.144748926162719727e-01 2.299441844224929810e-01 8.102948218584060669e-02 6.390457600355148315e-02 -5.529078468680381775e-02 -1.733150482177734375e-01 -1.772094815969467163e-01 -7.600294053554534912e-02 2.284189164638519287e-01 2.712686657905578613e-01 -6.884900480508804321e-02 -2.523387670516967773e-01 -2.919523119926452637e-01 -3.583175688982009888e-02 -3.048334419727325439e-01 -5.254640802741050720e-02
1.723008155822753906e-01 -2.294423729181289673e-01 1.048654541373252869e-01 -2.478086054325103760e-01 -4.580097645521163940e-02 6.839206814765930176e-02 -3.211722373962402344e-01 1.730863004922866821e-02 -1.303205043077468872e-01 1.312444806098937988e-01 -2.527346834540367126e-02 -1.401480883359909058e-01 -1.601471453905105591e-01 6.617749482393264771e-02 3.582495152950286865e-01 3.798153623938560486e-02 -2.093810960650444031e-02 1.396638602018356323e-01 1.203384995460510254e-01 -7.163589354604482651e-03 -2.152016386389732361e-02 -1.455888338387012482e-02 -2.273367196321487427e-01 -1.164985895156860352e-01 2.718099057674407959e-01 -8.660096675157546997e-03 2.025877684354782104e-02 -2.617318928241729736e-01 -4.307357072830200195e-01 -1.657440513372421265e-01 -8.205076307058334351e-02 -2.402566969394683838e-01
2.509437799453735352e-01 2.670696079730987549e-01 5.838289111852645874e-02 -2.400933206081390381e-01 -5.501753464341163635e-02 2.550073862075805664e-01 1.896613538265228271e-01 -1.771210134029388428e-01 3.467265889048576355e-02 -1.803612150251865387e-02 1.114728897809982300e-01 1.748681254684925079e-02 1.137978881597518921e-01 3.988777846097946167e-02 2.277527898550033569e-01 -3.668309003114700317e-02 -2.336083650588989258e-01 -1.762077659368515015e-01 -5.788908153772354126e-02 4.690866262535564601e-05 -3.509143367409706116e-02 -3.898315429687500000e-01 -9.110207855701446533e-02 7.584111299365758896e-03 -6.960529088973999023e-02 3.478601202368736267e-02 -1.577778607606887817e-01 -1.165995299816131592e-01 -4.671591222286224365e-01 1.094122976064682007e-01 -1.059329658746719360e-01 -2.252248823642730713e-01
1.294825822114944458e-01 4.473717510700225830e-02 3.079761192202568054e-02 -3.991180658340454102e-01 -2.715333178639411926e-02 1.016740873456001282e-01 7.541208714246749878e-02 2.770290374755859375e-01 -3.782603517174720764e-02 2.381975501775741577e-01 2.048988491296768188e-01 -1.755035221576690674e-01 -6.708718091249465942e-02 1.222163587808609009e-01 3.507198393344879150e-01 1.501769721508026123e-01 2.051323056221008301e-01 1.085724830627441406e-01 3.112328946590423584e-01 -1.935621649026870728e-01 3.736706078052520752e-02 1.966831386089324951e-01 -1.882479637861251831e-01 -6.760711222887039185e-02 7.135983556509017944e-02 2.137733846902847290e-01 1.943221837282180786e-01 5.831405147910118103e-02 -4.819334298372268677e-02 -1.224751994013786316e-01 -5.326568614691495895e-03 -2.322521954774856567e-01
1.086812000721693039e-03 2.902755141258239746e-01 2.047883123159408569e-01 -2.206835150718688965e-01 -1.680809855461120605e-01 1.783209145069122314e-01 5.538115650415420532e-02 7.123140990734100342e-02 1.799239814281463623e-01 2.888240106403827667e-02 -1.411350369453430176e-01 3.094855248928070068e-01 2.154376804828643799e-01 -5.285022780299186707e-02 3.919562697410583496e-01 5.052252486348152161e-02 1.261562407016754150e-01 -8.499585092067718506e-04 1.477995812892913818e-01 -2.303415685892105103e-01 4.456146061420440674e-02 -8.770224452018737793e-02 -1.438318490982055664e-01 1.842478960752487183e-01 9.670516103506088257e-02 2.707790136337280273e-01 -1.419074386358261108e-01 1.068590655922889709e-01 -2.080003358423709869e-02 1.408282965421676636e-01 -4.581643268465995789e-02 -3.329991996288299561e-01
6.627973914146423340e-02 1.209129616618156433e-01 3.620750308036804199e-01 -8.024645596742630005e-02 -4.143784940242767334e-02 3.560514450073242188e-01 -4.168880730867385864e-02 -2.773759886622428894e-02 1.186883375048637390e-01 1.173827275633811951e-01 -1.902144998311996460e-01 -1.453473716974258423e-01 -1.270051896572113037e-01 2.180542200803756714e-01 2.872970104217529297e-01 -1.765977442264556885e-01 -7.396943122148513794e-02 -3.688256740570068359e-01 -4.364477470517158508e-02 2.188352122902870178e-02 2.018858492374420166e-01 1.386758387088775635e-01 -1.127116978168487549e-01 -2.294067107141017914e-02 -1.672424077987670898e-01 2.233400642871856689e-01 5.229411274194717407e-02 -6.400421261787414551e-02 -2.079649716615676880e-01 1.117620244622230530e-02 -1.081285029649734497e-01 -3.049919307231903076e-01
9.269218891859054565e-02 1.636141687631607056e-01 -1.193051338195800781e-01 -9.245948493480682373e-02 -2.675913572311401367e-01 2.222770079970359802e-02 -1.118574198335409164e-02 1.272173821926116943e-01 -1.953915506601333618e-01 -6.569949910044670105e-03 -7.236940413713455200e-02 -1.305954158306121826e-01 -2.241186201572418213e-01 2.069192528724670410e-01 3.231719732284545898e-01 -1.376910414546728134e-02 -1.759223826229572296e-02 -1.472999602556228638e-01 1.066574007272720337e-01 -3.178249299526214600e-01 3.851803541183471680e-01 -2.040518634021282196e-02 -4.230130091309547424e-02 -3.091875612735748291e-01 5.607270821928977966e-02 2.871700525283813477e-01 1.516143530607223511e-01 -7.956413179636001587e-02 -1.470613032579421997e-01 -1.429572254419326782e-01 1.362580657005310059e-01 -1.978367418050765991e-01
1.968823969364166260e-01 -8.923411369323730469e-02 -2.267197333276271820e-02 -3.862224817276000977e-01 1.713407784700393677e-02 -1.320370137691497803e-01 -1.088733132928609848e-02 -7.529508788138628006e-03 -1.371713876724243164e-01 -1.287796813994646072e-02 4.381975904107093811e-02 -5.110243335366249084e-02 -2.379018068313598633e-01 1.856335550546646118e-01 5.263200998306274414e-01 7.978996634483337402e-02 1.665153205394744873e-01 1.892120987176895142e-01 -2.138602174818515778e-02 -3.895017132163047791e-02 3.507587825879454613e-04 5.543446168303489685e-02 -3.011850714683532715e-01 -1.150136739015579224e-01 2.493455708026885986e-01 1.473774462938308716e-01 -5.894695967435836792e-02 -1.335993260145187378e-01 -2.902491092681884766e-01 -7.668658345937728882e-02 -1.673208922147750854e-02 -1.400047689676284790e-01
6.149051710963249207e-03 -3.905119374394416809e-03 1.778821647167205811e-01 -1.172258853912353516e-01 -7.330386340618133545e-02 -1.532619744539260864e-01 7.074220478534698486e-02 3.425112366676330566e-02 -1.691190153360366821e-01 -9.962766617536544800e-02 6.519461423158645630e-02 1.725038141012191772e-01 1.655598431825637817e-01 -4.436950385570526123e-02 3.635368049144744873e-01 1.012177765369415283e-01 1.983214542269706726e-02 1.704660803079605103e-01 -1.676840633153915405e-01 -1.540696620941162109e-01 2.816192209720611572e-01 -4.754342138767242432e-02 -3.152019977569580078e-01 9.683786332607269287e-02 -2.224889099597930908e-01 3.897276818752288818e-01 -1.722479760646820068e-01 1.902256608009338379e-01 -1.746239960193634033e-01 -1.532380282878875732e-01 -2.651172131299972534e-02 -2.857894599437713623e-01
1.558580845594406128e-01 -3.571430221199989319e-02 2.442982196807861328e-01 -2.204792797565460205e-01 -1.352777183055877686e-01 8.514232933521270752e-02 4.630304872989654541e-02 -1.910058856010437012e-01 -6.547943502664566040e-02 -3.390739113092422485e-02 1.114054024219512939e-01 -9.202140569686889648e-02 4.491243977099657059e-03 1.952230781316757202e-01 3.340784907341003418e-01 2.254169136285781860e-01 -1.727941930294036865e-01 -1.173903644084930420e-01 -2.901255786418914795e-01 -2.821640074253082275e-01 8.587712794542312622e-02 4.912229776382446289e-01 -2.658273838460445404e-02 -2.714705653488636017e-02 4.898535460233688354e-02 1.441766023635864258e-01 2.558832243084907532e-02 -3.412800654768943787e-02 -2.802460789680480957e-01 5.766311660408973694e-02 -8.641199767589569092e-02 -5.667159333825111389e-02
1.387253254652023315e-01 -3.592014312744140625e-01 3.946230709552764893e-01 -3.159149587154388428e-01 -1.772949695587158203e-01 1.845490187406539917e-01 -1.335137486457824707e-01 -2.095722109079360962e-01 6.172088161110877991e-02 5.652909353375434875e-02 -2.120826393365859985e-01 -1.246105134487152100e-01 1.035563051700592041e-01 6.685651838779449463e-02 2.397679910063743591e-02 -2.581095695495605469e-01 1.829642355442047119e-01 2.349356934428215027e-02 5.073960497975349426e-02 -3.025289773941040039e-01 1.279768049716949463e-01 -1.661393046379089355e-01 -9.550266712903976440e-02 1.300933957099914551e-01 5.562849342823028564e-02 2.305531650781631470e-01 -7.588356733322143555e-02 1.332193799316883087e-02 -2.218850329518318176e-02 -2.360349148511886597e-01 2.991979010403156281e-02 4.030073806643486023e-02
1.367492973804473877e-01 2.930428087711334229e-01 4.091251492500305176e-01 -1.903702765703201294e-01 -8.937111496925354004e-02 6.452423334121704102e-02 -1.393923014402389526e-01 1.499861329793930054e-01 6.046156212687492371e-02 -3.210061043500900269e-02 -2.221263758838176727e-02 6.457723677158355713e-02 -1.917645707726478577e-02 1.200793012976646423e-01 3.981033861637115479e-01 -1.620922237634658813e-01 -2.000585198402404785e-01 -5.509784445166587830e-03 1.056427508592605591e-01 -1.549940407276153564e-01 -6.463816761970520020e-02 -6.926048547029495239e-02 4.270838201045989990e-02 1.859694719314575195e-01 4.920487478375434875e-02 3.988492190837860107e-01 1.133357733488082886e-01 2.684816122055053711e-01 -2.311528772115707397e-01 -5.228831432759761810e-03 6.005410850048065186e-02 -6.864642351865768433e-02
-4.005903750658035278e-02 3.117011301219463348e-02 6.537724286317825317e-02 -1.204130426049232483e-01 -7.338900864124298096e-02 2.102279663085937500e-01 4.650729894638061523e-02 1.951974816620349884e-02 -1.788406372070312500e-01 -1.890261471271514893e-01 1.673502773046493530e-01 4.375007152557373047e-01 1.136701256036758423e-01 7.582691311836242676e-02 2.741655111312866211e-01 -1.059922277927398682e-01 1.765817590057849884e-02 -9.105902910232543945e-02 1.830476671457290649e-01 -1.374060511589050293e-01 3.082095980644226074e-01 -1.826362758874893188e-01 -2.820745706558227539e-01 1.592149138450622559e-01 -8.290278166532516479e-02 2.066408842802047729e-01 1.372451186180114746e-01 4.849841445684432983e-02 -6.240349262952804565e-02 8.827159553766250610e-02 1.765213906764984131e-01 -3.556157946586608887e-01
3.356674611568450928e-01 9.584505110979080200e-02 1.067534275352954865e-02 7.190211117267608643e-02 -2.538526654243469238e-01 8.111225813627243042e-02 -2.671897783875465393e-02 -1.584181785583496094e-01 1.106453537940979004e-01 8.214789628982543945e-02 -2.670783549547195435e-02 1.453947275876998901e-01 1.855499744415283203e-01 1.181837394833564758e-01 2.555447220802307129e-01 -2.994281612336635590e-02 -1.274372786283493042e-01 -1.082696244120597839e-01 -1.508919596672058105e-01 -2.897412776947021484e-01 5.038788169622421265e-02 1.279323697090148926e-01 -2.425307929515838623e-01 1.077058259397745132e-02 1.717796921730041504e-01 3.806574940681457520e-01 1.007589250802993774e-01 -3.806073963642120361e-02 -1.150420904159545898e-01 -1.677010804414749146e-01 1.247533708810806274e-01 -4.063645601272583008e-01
-8.101699501276016235e-02 1.412827819585800171e-01 -1.716553270816802979e-01 -3.991320133209228516e-01 -3.881762623786926270e-01 1.214657872915267944e-01 -1.220756173133850098e-01 -5.328118801116943359e-02 9.172220528125762939e-02 -1.085248515009880066e-01 -8.781362324953079224e-03 -7.931314408779144287e-02 -1.250865459442138672e-01 6.859896332025527954e-02 2.557158470153808594e-01 -1.329537183046340942e-01 8.817617595195770264e-02 2.207919657230377197e-01 1.574496030807495117e-01 -1.662480235099792480e-01 7.165197283029556274e-02 -1.502752006053924561e-01 -3.481660485267639160e-01 -2.404460608959197998e-01 1.060124672949314117e-02 1.216045841574668884e-01 1.043245196342468262e-01 1.690178960561752319e-01 -2.124101072549819946e-01 1.070906296372413635e-01 1.815365701913833618e-01 -1.093299910426139832e-01
1.311861723661422729e-01 2.238717377185821533e-01 1.899697333574295044e-01 -1.128101497888565063e-01 -3.912874758243560791e-01 3.282295167446136475e-02 -1.774722933769226074e-01 -2.065483108162879944e-02 2.614664733409881592e-01 1.828135251998901367e-01 -3.797679021954536438e-02 3.365347534418106079e-02 1.794968917965888977e-02 2.062145322561264038e-01 3.589300513267517090e-01 -1.750098466873168945e-01 -7.094649970531463623e-02 -1.351815313100814819e-01 -7.390421628952026367e-02 -1.999661922454833984e-01 2.439006567001342773e-01 -9.818726032972335815e-02 -6.289358437061309814e-02 6.515208631753921509e-02 -1.178303956985473633e-01 2.493884861469268799e-01 1.786168962717056274e-01 -1.664234697818756104e-01 2.053947886452078819e-03 -1.699360609054565430e-01 2.075018137693405151e-01 -1.933423876762390137e-01
1.192592084407806396e-01 -3.139407634735107422e-01 6.688039749860763550e-02 -3.022565245628356934e-01 -2.994098067283630371e-01 1.457550078630447388e-01 4.701103642582893372e-02 -2.380011826753616333e-01 -3.098102286458015442e-02 1.517759412527084351e-01 -6.249262019991874695e-02 2.866883389651775360e-02 2.408806681632995605e-01 7.698281854391098022e-02 3.104197680950164795e-01 -2.170841768383979797e-02 6.617729365825653076e-02 -6.188059970736503601e-02 -8.274947851896286011e-02 -3.117403090000152588e-01 6.774451583623886108e-02 -1.430832296609878540e-01 -1.405726224184036255e-01 -2.511394917964935303e-01 -5.480675399303436279e-02 -4.205301031470298767e-02 1.180484592914581299e-01 3.756594844162464142e-03 -3.424847722053527832e-01 2.616557478904724121e-01 -7.977187633514404297e-02 3.405731171369552612e-02
2.519077807664871216e-02 1.869747936725616455e-01 9.188947826623916626e-02 -1.596748013980686665e-03 -2.575032114982604980e-01 -3.062443435192108154e-02 5.080294609069824219e-02 1.317150294780731201e-01 2.462551929056644440e-02 3.730534762144088745e-02 1.212263330817222595e-01 -1.237874999642372131e-01 -1.779940277338027954e-01 9.931721538305282593e-02 7.649706304073333740e-02 1.466096341609954834e-01 4.404382780194282532e-02 1.951197832822799683e-01 2.477242499589920044e-01 -1.943142116069793701e-01 4.639560356736183167e-02 -2.497604675590991974e-02 -1.716623604297637939e-01 5.905581056140363216e-04 -1.338120251893997192e-01 2.793449461460113525e-01 1.121169049292802811e-02 -3.198497891426086426e-01 -4.064459800720214844e-01 3.079438805580139160e-01 -1.728319376707077026e-01 -3.289768993854522705e-01
-5.300578102469444275e-02 -2.577149271965026855e-01 2.009377330541610718e-01 -1.173180118203163147e-01 -1.787309795618057251e-01 1.673437505960464478e-01 6.312838941812515259e-02 -1.744043380022048950e-01 -2.343863546848297119e-01 2.690345048904418945e-01 1.879415959119796753e-01 -8.317440003156661987e-02 1.316768378019332886e-01 2.244881540536880493e-01 3.702087402343750000e-01 -1.609998382627964020e-02 9.537399560213088989e-02 -3.788181766867637634e-02 -1.163115352392196655e-01 -1.978898644447326660e-01 2.619398236274719238e-01 -1.154707297682762146e-01 -1.953525245189666748e-01 -1.146626919507980347e-01 -1.981997489929199219e-01 -5.528049543499946594e-03 -7.368326932191848755e-02 1.074543371796607971e-01 -3.016882240772247314e-01 2.419344782829284668e-01 4.150474071502685547e-02 -6.035667657852172852e-02
-7.606410235166549683e-02 -1.344046890735626221e-01 1.204445809125900269e-01 -1.311348825693130493e-01 -2.174553424119949341e-01 6.395047158002853394e-02 -3.124781250953674316e-01 7.882001250982284546e-02 -2.315859794616699219e-01 3.129312694072723389e-01 4.828905686736106873e-02 -2.367769367992877960e-02 -7.503975927829742432e-02 2.501611113548278809e-01 3.017209470272064209e-01 2.075267136096954346e-01 -2.522524911910295486e-03 1.292349249124526978e-01 4.159558564424514771e-02 -9.297276288270950317e-02 5.420907586812973022e-02 2.470939010381698608e-01 -1.341871321201324463e-01 6.104530766606330872e-02 1.621816605329513550e-01 2.631371021270751953e-01 3.275537118315696716e-02 -2.608553171157836914e-01 -1.640880405902862549e-01 -1.565227359533309937e-01 -5.304037779569625854e-02 -3.173972666263580322e-01
8.408703655004501343e-02 9.035584330558776855e-02 -3.971004486083984375e-02 -1.814518421888351440e-01 -4.441118985414505005e-02 2.281202673912048340e-01 -2.629179060459136963e-01 5.303543806076049805e-02 1.367678493261337280e-01 2.163502126932144165e-01 2.084983885288238525e-01 1.498192455619573593e-02 -3.612919524312019348e-02 -2.715739607810974121e-02 3.280947506427764893e-01 -7.433947175741195679e-03 -2.505860924720764160e-01 -4.680131375789642334e-02 1.041096542030572891e-02 -2.145682722330093384e-01 1.972819864749908447e-02 3.177855014801025391e-01 -2.738508284091949463e-01 -8.280557394027709961e-02 -3.610469773411750793e-02 2.958240509033203125e-01 2.402764409780502319e-01 -8.229730278253555298e-02 -9.634511172771453857e-02 -2.107195258140563965e-01 -1.575036048889160156e-01 -2.814030349254608154e-01
1.167954131960868835e-01 -2.904275357723236084e-01 1.381805837154388428e-01 -4.339126944541931152e-01 -8.638476580381393433e-02 2.346878945827484131e-01 -4.406731203198432922e-02 -3.201445043087005615e-01 1.799858808517456055e-01 -2.021281979978084564e-03 -8.679933100938796997e-02 -1.013861969113349915e-02 -6.262280978262424469e-03 7.850849628448486328e-02 -1.029302105307579041e-01 -1.468007918447256088e-03 5.949207115918397903e-03 -1.190782617777585983e-02 7.876104861497879028e-02 -1.805017143487930298e-01 -1.766987144947052002e-02 3.281339257955551147e-02 -1.504442244768142700e-01 -1.878769136965274811e-02 -1.130510866641998291e-01 4.779430329799652100e-01 5.854590237140655518e-02 2.784660458564758301e-01 -8.851956576108932495e-02 -9.322867542505264282e-02 -1.864618360996246338e-01 -1.844255179166793823e-01
2.439225092530250549e-02 -1.430454384535551071e-02 1.388492137193679810e-01 -3.656406700611114502e-01 3.575063124299049377e-02 1.965381503105163574e-01 -3.541838005185127258e-02 -5.256154015660285950e-02 -6.795327365398406982e-02 -1.362432986497879028e-01 -2.943006157875061035e-02 8.029726147651672363e-02 2.673506736755371094e-01 -1.650839895009994507e-01 2.910726070404052734e-01 1.040985248982906342e-02 -1.199747528880834579e-02 4.073718562722206116e-02 1.645762920379638672e-01 -2.034521251916885376e-01 2.105729579925537109e-01 7.389029860496520996e-02 2.022045664489269257e-03 3.502392768859863281e-01 -7.394929882138967514e-03 3.160614073276519775e-01 2.686606943607330322e-01 1.840878874063491821e-01 -1.579068005084991455e-01 2.413788884878158569e-01 -6.661636382341384888e-02 -2.276948839426040649e-01
1.937813609838485718e-01 5.025601387023925781e-02 3.975148200988769531e-01 -1.201411485671997070e-01 -6.627998780459165573e-03 7.375267148017883301e-02 3.548651933670043945e-02 -1.024913415312767029e-02 1.803644150495529175e-01 -2.204330563545227051e-01 2.640136182308197021e-01 7.535653561353683472e-02 -9.645794332027435303e-02 -8.749111741781234741e-02 2.478240430355072021e-01 3.491866216063499451e-02 3.537604212760925293e-02 -2.244753204286098480e-02 -1.137309148907661438e-01 -2.806855142116546631e-01 -1.576938666403293610e-02 -6.436945497989654541e-02 -2.180377542972564697e-01 1.413472741842269897e-01 -1.820373982191085815e-01 4.683331549167633057e-01 1.544324755668640137e-01 -1.042534038424491882e-01 -1.407361328601837158e-01 -5.749380588531494141e-02 1.063947379589080811e-01 -2.398226410150527954e-01
1.002691537141799927e-01 6.146903336048126221e-02 3.208344103768467903e-03 -2.008433789014816284e-01 4.713125992566347122e-03 -5.500110983848571777e-02 -1.409105211496353149e-02 -6.014607846736907959e-02 -3.042457103729248047e-01 -1.653926372528076172e-01 -2.851986885070800781e-01 -2.666812203824520111e-02 1.210848167538642883e-01 -1.064300388097763062e-01 2.860089540481567383e-01 -2.114320397377014160e-01 3.992747515439987183e-02 -5.636453628540039062e-02 -1.663574762642383575e-02 -1.858294755220413208e-01 3.484551608562469482e-01 -1.654150933027267456e-01 -1.275642514228820801e-01 4.192795231938362122e-02 -1.769398748874664307e-01 2.542060613632202148e-01 -1.075209677219390869e-01 -1.863568425178527832e-01 -3.566714525222778320e-01 -1.678104996681213379e-01 2.209182083606719971e-01 -1.780468821525573730e-01
-4.612148180603981018e-02 5.235654115676879883e-02 -9.916399139910936356e-04 -2.985581457614898682e-01 -2.392049729824066162e-01 2.702444493770599365e-01 5.231824517250061035e-02 2.710653282701969147e-02 4.925280064344406128e-02 1.086313873529434204e-01 -1.628011912107467651e-01 2.777125835418701172e-01 1.055039018392562866e-01 -2.852500975131988525e-01 3.471974730491638184e-01 -5.265210568904876709e-02 2.179176062345504761e-01 -1.810933500528335571e-01 4.695627465844154358e-02 -1.060963496565818787e-01 1.811152994632720947e-01 5.199977196753025055e-03 -1.645625829696655273e-01 3.391076922416687012e-01 -4.269922524690628052e-02 2.975742816925048828e-01 1.642341725528240204e-02 1.628936529159545898e-01 -1.660667955875396729e-01 1.386096626520156860e-01 -1.369359157979488373e-02 -7.611531019210815430e-02
1.270968914031982422e-01 -8.548764139413833618e-02 -3.457615524530410767e-02 2.884366363286972046e-02 -2.034178972244262695e-01 -6.321854144334793091e-02 2.314203977584838867e-01 -5.584443919360637665e-03 -1.404933929443359375e-01 6.611320376396179199e-02 -4.615006968379020691e-02 1.965426951646804810e-01 1.602263301610946655e-01 1.072989776730537415e-01 3.245421946048736572e-01 -3.143762797117233276e-02 -4.156335070729255676e-02 -2.420301586389541626e-01 3.135344982147216797e-01 -2.853751182556152344e-01 1.359828114509582520e-01 -6.239654123783111572e-02 -1.512994319200515747e-01 -1.907558739185333252e-01 -1.348483376204967499e-02 3.570059537887573242e-01 4.755903407931327820e-02 -8.421683311462402344e-02 -1.502713412046432495e-01 -1.914013326168060303e-01 -1.616290956735610962e-01 -3.509085774421691895e-01
1.262187361717224121e-01 -1.317489892244338989e-01 3.513110801577568054e-02 -3.524677455425262451e-01 -2.768892943859100342e-01 2.284047752618789673e-01 2.483861520886421204e-02 -1.711520701646804810e-01 -2.849352955818176270e-01 2.682009041309356689e-01 1.622045040130615234e-02 8.552528172731399536e-02 -6.377798318862915039e-02 -6.613354384899139404e-02 2.228286415338516235e-01 -1.309465337544679642e-02 1.994941085577011108e-01 -6.896934658288955688e-02 -1.624634675681591034e-02 -5.314932763576507568e-02 5.869015678763389587e-02 -2.060213387012481689e-01 -3.991700336337089539e-02 -2.042107433080673218e-01 -8.993879705667495728e-02 1.153916269540786743e-01 1.061531365849077702e-03 6.073157116770744324e-02 -3.741698265075683594e-01 3.739427328109741211e-01 -1.193214058876037598e-01 -8.682432770729064941e-02
-1.570341549813747406e-02 -1.337148398160934448e-01 3.791961073875427246e-02 -1.337207704782485962e-01 5.846941098570823669e-02 -6.031065806746482849e-02 -8.187167346477508545e-03 1.165118217468261719e-01 -1.536895185708999634e-01 -2.114193439483642578e-01 -1.124358847737312317e-01 2.599248886108398438e-01 -6.013048812747001648e-02 9.118478000164031982e-02 3.627884984016418457e-01 2.678134851157665253e-02 1.815518587827682495e-01 -7.729149609804153442e-02 -2.198071628808975220e-01 -2.938907146453857422e-01 -3.931939601898193359e-02 1.033933088183403015e-01 -2.295992225408554077e-01 3.854232132434844971e-01 8.445701748132705688e-02 3.084590733051300049e-01 -2.427290938794612885e-02 -1.388571560382843018e-01 -1.707309335470199585e-01 1.473463326692581177e-02 -9.094621241092681885e-02 -3.196234703063964844e-01
2.201166562736034393e-02 -2.455835193395614624e-01 -7.396449893712997437e-02 -1.196404099464416504e-01 -1.141258180141448975e-01 3.227778375148773193e-01 -1.799852550029754639e-01 2.223816514015197754e-02 1.697527766227722168e-01 2.609323561191558838e-01 -1.100342124700546265e-01 -1.194996535778045654e-01 -7.727521657943725586e-02 1.699689924716949463e-01 5.969901755452156067e-02 1.217993274331092834e-01 -1.508821081370115280e-02 2.554254606366157532e-02 6.415523588657379150e-02 3.595557063817977905e-02 3.259357810020446777e-01 -1.211994737386703491e-01 -2.840723693370819092e-01 3.962658643722534180e-01 1.581437885761260986e-02 2.881428599357604980e-01 -2.402436733245849609e-01 -7.572433352470397949e-02 -1.635021716356277466e-01 -1.145354658365249634e-01 7.781674712896347046e-02 -1.876181364059448242e-01
-1.027889456599950790e-02 1.482694298028945923e-01 1.239434778690338135e-01 -2.867388427257537842e-01 1.719349771738052368e-01 9.995456784963607788e-02 -9.919678419828414917e-02 2.129810154438018799e-01 -2.203611284494400024e-01 9.322585165500640869e-02 1.637614220380783081e-01 1.360407471656799316e-01 -8.995203673839569092e-02 1.994936615228652954e-01 2.010689377784729004e-01 -1.984498649835586548e-02 6.914230529218912125e-03 -1.674252301454544067e-01 -2.295538485050201416e-01 -8.554434776306152344e-02 -1.364345997571945190e-01 4.486573860049247742e-02 -4.807049334049224854e-01 -1.844769157469272614e-02 2.835153043270111084e-02 1.195372268557548523e-01 2.779541015625000000e-01 -1.288333535194396973e-01 -2.146532684564590454e-01 -2.862982265651226044e-02 -2.642270624637603760e-01 -1.687938123941421509e-01
9.494475275278091431e-02 -2.724861800670623779e-01 7.603069394826889038e-02 -3.591985628008842468e-02 -1.159184277057647705e-01 5.623138323426246643e-02 -1.721949875354766846e-01 5.063844844698905945e-02 1.548711657524108887e-01 1.095243170857429504e-01 -6.655441224575042725e-02 9.501513093709945679e-02 -9.172935783863067627e-02 2.672852873802185059e-01 2.709920108318328857e-01 -1.596374511718750000e-01 -2.050202339887619019e-01 4.141052439808845520e-02 2.421862632036209106e-01 -7.954980432987213135e-02 -5.847569555044174194e-02 1.458716578781604767e-02 -3.514721393585205078e-01 1.197505369782447815e-01 2.616843283176422119e-01 1.063070744276046753e-01 8.576058782637119293e-03 -2.870404720306396484e-01 -2.197944819927215576e-01 1.556497905403375626e-02 -3.398554027080535889e-01 -2.368592917919158936e-01
-5.727114155888557434e-02 1.213543638586997986e-01 4.843381643295288086e-01 -3.829468488693237305e-01 -6.119268387556076050e-02 -5.674503743648529053e-02 -6.657136231660842896e-02 7.978941500186920166e-02 2.458457350730895996e-01 5.586507171392440796e-02 1.609438913874328136e-03 -7.769042253494262695e-02 -1.218317970633506775e-01 1.804507896304130554e-02 3.651494085788726807e-01 8.362589031457901001e-02 -8.429954200983047485e-02 -4.384074360132217407e-02 3.180572688579559326e-01 -9.319720417261123657e-02 1.310763657093048096e-01 -2.157265692949295044e-01 -1.709303855895996094e-01 1.875139921903610229e-01 -1.307301968336105347e-01 2.182859182357788086e-01 1.461714226752519608e-02 -1.327590644359588623e-01 -1.351699791848659515e-02 -1.758526824414730072e-02 -6.121971830725669861e-02 -1.552851349115371704e-01
2.791343331336975098e-01 -2.411263734102249146e-01 1.218331083655357361e-01 -1.524489670991897583e-01 -1.459211856126785278e-01 1.459376364946365356e-01 1.405626833438873291e-01 7.159290462732315063e-02 -2.342856675386428833e-01 -5.205183755606412888e-03 2.540751993656158447e-01 1.470196098089218140e-01 1.114274188876152039e-01 3.759549930691719055e-02 4.744867086410522461e-01 -2.190986722707748413e-01 8.784481883049011230e-02 1.253138203173875809e-02 -8.683496713638305664e-02 1.987001858651638031e-02 -1.575065255165100098e-01 -2.710499241948127747e-02 1.571969874203205109e-02 -1.761168390512466431e-01 -1.588550582528114319e-02 1.766174435615539551e-01 2.341790199279785156e-01 -7.066893577575683594e-02 -3.340795934200286865e-01 2.291978150606155396e-01 4.742193594574928284e-02 -6.402116734534502029e-03
-8.007653802633285522e-02 7.251384854316711426e-02 1.364415884017944336e-01 1.778855174779891968e-02 -7.238142192363739014e-02 1.706566661596298218e-01 4.061228036880493164e-02 9.713119268417358398e-02 -1.356692165136337280e-01 -9.927313029766082764e-02 -4.404832422733306885e-01 1.374928057193756104e-01 9.547220170497894287e-02 2.121989428997039795e-01 7.464431971311569214e-02 -1.108235418796539307e-01 -1.337905321270227432e-02 1.266651600599288940e-02 -3.776320070028305054e-02 3.140274435281753540e-02 3.672873601317405701e-02 5.113966017961502075e-02 -2.481530457735061646e-01 -1.198617834597826004e-02 -1.485192477703094482e-01 2.034083902835845947e-01 -2.991850860416889191e-02 -3.182022869586944580e-01 -4.436130821704864502e-01 -1.893618255853652954e-01 -5.337792262434959412e-02 -3.758222162723541260e-01
1.741700768470764160e-01 -1.957889348268508911e-01 -3.191961348056793213e-02 -2.670954167842864990e-01 -2.330367416143417358e-01 7.748042792081832886e-02 5.946938320994377136e-02 -1.473477948457002640e-02 -2.635413110256195068e-01 -1.394256483763456345e-02 9.540188312530517578e-02 2.751122042536735535e-02 -3.962903320789337158e-01 -1.616633497178554535e-02 3.492711484432220459e-01 6.967131793498992920e-02 6.471439450979232788e-02 1.887025684118270874e-01 -1.194987744092941284e-01 4.535560682415962219e-02 1.300504803657531738e-01 -4.274943470954895020e-02 -3.194026350975036621e-01 -1.405083946883678436e-02 2.359351068735122681e-01 2.242389172315597534e-01 1.367458850145339966e-01 -4.353284463286399841e-02 -2.984800040721893311e-01 -1.449175029993057251e-01 -1.098869834095239639e-03 1.323845088481903076e-01
-1.707642972469329834e-01 1.946601830422878265e-02 -6.935559213161468506e-02 -2.833986580371856689e-01 -3.202043473720550537e-01 -5.694127082824707031e-02 4.814105853438377380e-02 7.176029682159423828e-02 -1.962319612503051758e-01 2.589345574378967285e-01 1.662175208330154419e-01 1.473199278116226196e-01 -1.269632726907730103e-01 -8.550433814525604248e-02 3.340873122215270996e-01 7.182239741086959839e-02 -5.647952854633331299e-02 2.232266068458557129e-01 8.132998645305633545e-02 -1.222428902983665466e-01 -4.901758953928947449e-02 9.489607810974121094e-02 -5.432776361703872681e-02 2.130302935838699341e-01 -3.742574900388717651e-02 9.194481372833251953e-02 1.552476733922958374e-01 -2.653157413005828857e-01 -4.427798092365264893e-01 1.038505956530570984e-01 6.698830425739288330e-02 -1.643532514572143555e-01
1.982413530349731445e-01 2.458258420228958130e-01 2.992648482322692871e-01 -1.828813999891281128e-01 -1.221492215991020203e-01 -4.713050276041030884e-02 -2.282719016075134277e-01 8.179612457752227783e-02 -4.568225517868995667e-02 -3.708387492224574089e-03 1.186679825186729431e-01 -1.072961613535881042e-01 -4.060263931751251221e-02 -5.323360115289688110e-02 1.929248869419097900e-01 -8.341515809297561646e-02 1.403805464506149292e-01 -1.666339486837387085e-02 -5.717269331216812134e-02 -2.404028475284576416e-01 1.130022481083869934e-01 -1.281219422817230225e-01 -3.151926398277282715e-01 2.736540138721466064e-01 -9.827107191085815430e-02 3.111182749271392822e-01 -2.351418882608413696e-02 2.658600509166717529e-01 -2.467495352029800415e-01 2.759217843413352966e-02 -7.110132277011871338e-02 -3.100260496139526367e-01
2.290601730346679688e-01 2.580300569534301758e-01 8.261813223361968994e-02 5.892497301101684570e-02 -2.973723411560058594e-01 9.171708673238754272e-02 -3.170911371707916260e-01 -4.765988886356353760e-02 -5.532926321029663086e-02 3.315985798835754395e-01 -1.391618400812149048e-01 2.187726646661758423e-02 -5.731521919369697571e-02 2.661879956722259521e-01 3.655791878700256348e-01 -1.393738090991973877e-01 1.871788501739501953e-02 -3.890762105584144592e-02 -1.218731254339218140e-01 -3.876216709613800049e-02 2.012989819049835205e-01 1.434111036360263824e-02 -1.540286689996719360e-01 1.713966727256774902e-01 6.600785255432128906e-02 2.711369395256042480e-01 1.467508226633071899e-01 2.663431689143180847e-02 -1.666336655616760254e-01 -1.283953934907913208e-01 1.039464101195335388e-01 -2.090283483266830444e-01
5.005634203553199768e-02 -9.877841174602508545e-02 7.065552473068237305e-02 -2.353658080101013184e-01 1.777061223983764648e-01 2.440245449542999268e-01 1.734420657157897949e-01 -1.534437090158462524e-01 7.574710994958877563e-02 -1.094606593251228333e-01 -5.948482081294059753e-02 2.048876136541366577e-01 2.193878442049026489e-01 -1.036997735500335693e-01 3.740218579769134521e-01 -1.147723346948623657e-01 4.128834232687950134e-02 4.007513448596000671e-02 -7.965255645103752613e-04 -2.616384923458099365e-01 3.308825194835662842e-01 -1.724557429552078247e-01 -1.723805367946624756e-01 6.449364870786666870e-02 -1.151309981942176819e-01 3.419644236564636230e-01 3.424990549683570862e-02 2.337740957736968994e-01 -2.155664265155792236e-01 1.443231552839279175e-01 1.690736413002014160e-02 -9.455202519893646240e-02
1.067066639661788940e-01 -2.440731413662433624e-02 1.709936708211898804e-01 -1.439959257841110229e-01 1.245588529855012894e-02 1.420915722846984863e-01 1.049531623721122742e-01 -6.828933954238891602e-02 7.759170234203338623e-02 -1.867344975471496582e-01 -1.269216537475585938e-01 9.050785750150680542e-02 1.182756423950195312e-01 -4.804316163063049316e-02 3.514118790626525879e-01 -1.191485226154327393e-01 -1.211222857236862183e-01 -2.551291882991790771e-02 -8.518665283918380737e-02 -1.601480841636657715e-01 1.593165993690490723e-01 -1.148208528757095337e-01 -3.956963419914245605e-01 4.828190207481384277e-01 1.210242286324501038e-01 2.611651718616485596e-01 -9.274130314588546753e-02 2.288312911987304688e-01 -1.077413484454154968e-01 1.606823801994323730e-01 2.372587472200393677e-02 -1.567028015851974487e-01
-4.650699347257614136e-02 -8.611719310283660889e-02 9.740165621042251587e-02 -3.365392088890075684e-01 -9.418465197086334229e-02 2.223501056432723999e-01 -9.417562931776046753e-02 -4.472040012478828430e-02 1.570080965757369995e-02 6.405055522918701172e-02 -1.843427419662475586e-01 -9.975759312510490417e-03 -1.482446491718292236e-01 4.230401217937469482e-01 6.006009504199028015e-02 7.501862128265202045e-04 -8.478111028671264648e-02 1.735264807939529419e-01 3.874193504452705383e-02 -1.227844282984733582e-01 -1.171641517430543900e-02 1.156471446156501770e-01 -3.159411549568176270e-01 1.909305900335311890e-01 1.235929280519485474e-01 2.075249105691909790e-01 -1.529307067394256592e-01 -4.248182177543640137e-01 -8.173832297325134277e-02 -1.339592486619949341e-01 2.224506735801696777e-01 1.246848404407501221e-01
1.549191474914550781e-01 2.694057300686836243e-02 -1.416906248778104782e-02 -9.097310155630111694e-02 -2.767152190208435059e-01 1.490033268928527832e-01 -3.052362985908985138e-02 -2.748478204011917114e-03 -4.270519316196441650e-02 9.562639519572257996e-03 -1.359888613224029541e-01 -2.822643816471099854e-01 -1.172958388924598694e-01 2.880494296550750732e-01 4.155694246292114258e-01 -1.901767402887344360e-01 1.195488274097442627e-01 1.928381919860839844e-01 9.630060940980911255e-02 -1.642509102821350098e-01 3.026728630065917969e-01 1.505723297595977783e-01 -6.835623830556869507e-02 3.342248499393463135e-02 -5.929532274603843689e-02 1.697741076350212097e-02 2.974063158035278320e-01 1.379011292010545731e-02 -2.026707828044891357e-01 -2.480325102806091309e-01 5.354162771254777908e-03 -2.419410645961761475e-01
1.063261851668357849e-01 1.823999136686325073e-01 9.709136933088302612e-02 -3.132253289222717285e-01 1.520078070461750031e-02 3.443177789449691772e-02 -9.653281420469284058e-03 2.314597070217132568e-01 -1.656900942325592041e-01 -5.233915150165557861e-02 -1.928054727613925934e-03 1.089157238602638245e-01 2.362785786390304565e-01 1.663250178098678589e-01 1.239644512534141541e-01 2.896613255143165588e-02 1.346245640888810158e-03 -1.813919991254806519e-01 -1.082256510853767395e-01 -3.347768485546112061e-01 -1.795463562011718750e-01 7.734452188014984131e-02 -3.131179511547088623e-01 -1.597450673580169678e-01 -1.696643829345703125e-01 1.680118441581726074e-01 1.213351488113403320e-01 -2.984914481639862061e-01 -1.022723093628883362e-01 -2.034223265945911407e-02 2.192853093147277832e-01 -3.358301520347595215e-01
2.896250225603580475e-02 -5.125828552991151810e-03 7.296602427959442139e-02 9.621466160751879215e-04 -3.789729997515678406e-02 1.976706087589263916e-01 -2.198933064937591553e-01 4.302411153912544250e-02 1.990020573139190674e-01 1.212974339723587036e-01 -4.712508618831634521e-02 5.834494158625602722e-02 -3.759800270199775696e-02 1.431580781936645508e-01 5.096341371536254883e-01 -1.741764247417449951e-01 -1.997692137956619263e-01 8.544033020734786987e-02 1.335164308547973633e-01 1.086588017642498016e-03 -3.540829196572303772e-02 -1.330706775188446045e-01 -3.699910342693328857e-01 -3.278542682528495789e-02 1.197047755122184753e-01 2.352011352777481079e-01 6.624248623847961426e-02 -3.676215112209320068e-01 -1.441625952720642090e-01 5.940759554505348206e-02 -2.339280247688293457e-01 1.449195444583892822e-01
1.679615378379821777e-01 -1.468917429447174072e-01 -5.235236138105392456e-02 -1.899457275867462158e-01 -2.404514253139495850e-01 -1.093907803297042847e-01 -3.048321008682250977e-01 1.312485039234161377e-01 -1.986751109361648560e-01 2.223660349845886230e-01 1.949488669633865356e-01 -4.208718240261077881e-02 -6.652440875768661499e-02 1.654985547065734863e-01 2.123220264911651611e-01 4.862270876765251160e-02 -8.478803187608718872e-02 -5.858827382326126099e-02 1.025326326489448547e-01 -9.572096168994903564e-02 1.296640187501907349e-01 6.009443476796150208e-02 -2.034265100955963135e-01 1.600511223077774048e-01 1.526987552642822266e-01 2.692579329013824463e-01 4.461841285228729248e-02 -2.434504479169845581e-01 -3.890766799449920654e-01 -1.524564027786254883e-01 -6.615264713764190674e-02 -2.640249729156494141e-01
1.975789964199066162e-01 1.163848955184221268e-02 3.340739905834197998e-01 -6.836663931608200073e-02 -4.791204631328582764e-02 1.587542891502380371e-02 6.600961554795503616e-03 -1.034714877605438232e-01 1.464247703552246094e-01 5.441578105092048645e-02 1.043732166290283203e-01 -5.371335148811340332e-02 2.378593534231185913e-01 -5.324426665902137756e-02 2.263367027044296265e-01 1.017901375889778137e-01 -6.703352183103561401e-02 1.199762895703315735e-01 1.443704962730407715e-01 -2.250806242227554321e-01 7.530533522367477417e-02 -6.971146911382675171e-02 -2.366012036800384521e-01 -1.910450011491775513e-01 -2.120288610458374023e-01 2.708442211151123047e-01 -4.975641146302223206e-02 3.103511594235897064e-02 -4.407357573509216309e-01 -1.431674659252166748e-01 1.897911429405212402e-01 -3.258070051670074463e-01
-2.092281728982925415e-02 -2.050832211971282959e-01 2.324452996253967285e-01 -1.529911756515502930e-01 1.821775455027818680e-03 1.839240789413452148e-01 1.281405389308929443e-01 -8.129772543907165527e-02 -6.148077920079231262e-02 4.980632662773132324e-02 -1.500637531280517578e-01 3.542646169662475586e-01 3.599016368389129639e-01 -2.146013230085372925e-01 2.641650438308715820e-01 -8.100415021181106567e-02 4.013648629188537598e-02 7.737657520920038223e-03 3.809869661927223206e-02 -9.907502681016921997e-02 2.203714698553085327e-01 1.055649518966674805e-01 -2.034230232238769531e-01 1.102211773395538330e-01 2.115875855088233948e-02 2.371270954608917236e-01 2.949515581130981445e-01 5.951972678303718567e-02 -2.440109699964523315e-01 1.515024453401565552e-01 4.250532388687133789e-02 -2.435201853513717651e-01
7.042148616164922714e-03 -1.287358999252319336e-01 9.517882950603961945e-03 -8.679631352424621582e-02 1.364820301532745361e-01 1.562682688236236572e-01 -3.164925798773765564e-02 1.346059590578079224e-01 2.878049761056900024e-02 -1.331561058759689331e-01 -1.471461262553930283e-02 -1.505217850208282471e-01 -6.588675826787948608e-02 1.753336936235427856e-01 1.749296188354492188e-01 -3.697451651096343994e-01 -1.904007345438003540e-01 -2.771982550621032715e-02 1.812548786401748657e-01 1.213591545820236206e-01 1.155028492212295532e-01 -1.028476059436798096e-01 -1.334829926490783691e-01 3.709734603762626648e-02 -2.118767648935317993e-01 6.057544350624084473e-01 9.279440343379974365e-02 -1.328037083148956299e-01 -2.046082466840744019e-01 -1.485473811626434326e-01 -1.296390313655138016e-02 -1.996680796146392822e-01
8.003797382116317749e-02 -3.682079166173934937e-02 -6.866342853754758835e-03 -1.394376903772354126e-01 -2.528032660484313965e-01 -2.024374157190322876e-01 -1.912010163068771362e-01 -1.810525194741785526e-03 8.306118845939636230e-02 -1.259420961141586304e-01 -7.595729082822799683e-02 -1.604073680937290192e-02 1.250163465738296509e-01 -7.659243792295455933e-02 4.826225936412811279e-01 1.485032439231872559e-01 -4.304773733019828796e-02 -4.707599431276321411e-02 1.938375532627105713e-01 -2.441581636667251587e-01 1.765466779470443726e-01 4.932915791869163513e-03 -1.634856760501861572e-01 -1.489033401012420654e-01 -2.024302929639816284e-01 2.781000435352325439e-01 -4.207556694746017456e-02 -6.254002451896667480e-02 -2.342366278171539307e-01 9.305500984191894531e-02 -1.877847313880920410e-01 -3.491406738758087158e-01
-2.928053727373480797e-03 -4.736571386456489563e-02 9.632364660501480103e-02 -2.306607961654663086e-01 -4.711701720952987671e-02 2.720884978771209717e-01 -4.385163262486457825e-02 -1.009914726018905640e-01 1.078456714749336243e-01 -1.852884329855442047e-02 1.313077751547098160e-02 -4.228114709258079529e-02 -1.464256197214126587e-01 2.217814624309539795e-01 -1.986398175358772278e-02 -1.058044657111167908e-01 2.546321414411067963e-02 1.959264464676380157e-02 5.171414837241172791e-02 -3.671393990516662598e-01 -2.173960059881210327e-01 -1.563477963209152222e-01 -1.880449354648590088e-01 3.284236192703247070e-01 -1.258026808500289917e-01 3.903091549873352051e-01 -2.896195352077484131e-01 -1.908537349663674831e-03 -2.738233506679534912e-01 -4.599978774785995483e-02 -6.056480482220649719e-02 2.539680004119873047e-01
1.243773922324180603e-01 -1.271814703941345215e-01 -1.479726005345582962e-02 -1.902735680341720581e-01 -2.572592794895172119e-01 -1.056569255888462067e-02 -2.369921654462814331e-01 1.264690756797790527e-01 -3.738513961434364319e-02 1.834390312433242798e-01 2.124476432800292969e-01 7.075905054807662964e-02 -6.629405077546834946e-03 1.849275678396224976e-01 1.111102402210235596e-01 -4.999316763132810593e-03 -1.794931888580322266e-01 2.029583156108856201e-01 6.299968063831329346e-02 -5.818090587854385376e-02 2.423650622367858887e-01 -3.779114922508597374e-03 -1.604215800762176514e-01 4.275133460760116577e-02 4.129444956779479980e-01 1.493088155984878540e-01 -5.221592634916305542e-02 -1.646185368299484253e-01 -4.225566089153289795e-01 -9.260868281126022339e-02 -1.566283851861953735e-01 -2.455421388149261475e-01
-4.071022197604179382e-02 -4.150267317891120911e-02 1.644655130803585052e-02 -2.277376353740692139e-01 4.105262830853462219e-02 -1.129783242940902710e-01 7.404529303312301636e-02 1.352266669273376465e-01 9.778933227062225342e-02 -8.493202924728393555e-02 -1.393423080444335938e-01 -3.816638886928558350e-02 7.920169085264205933e-02 1.662787199020385742e-01 2.721443176269531250e-01 -4.209395051002502441e-01 -4.291328042745590210e-02 7.120205461978912354e-02 2.301897853612899780e-01 6.701657921075820923e-02 1.290765553712844849e-01 1.111233532428741455e-01 -4.391584917902946472e-02 -3.489378467202186584e-02 -2.916882634162902832e-01 4.759740233421325684e-01 -1.183027680963277817e-02 -1.589230597019195557e-01 -1.232331693172454834e-01 1.943892426788806915e-02 1.417401134967803955e-01 -3.379557430744171143e-01
2.307947874069213867e-01 1.546182297170162201e-02 1.504692584276199341e-01 -2.845264598727226257e-02 -3.560088342055678368e-03 2.499963738955557346e-04 -4.812265932559967041e-02 1.671824157238006592e-01 -1.335596591234207153e-01 1.307814866304397583e-01 -1.913114041090011597e-01 2.371983528137207031e-01 -1.302303671836853027e-01 -1.146846562623977661e-01 3.017880022525787354e-01 3.529956564307212830e-02 -2.442749775946140289e-02 -7.946195453405380249e-02 1.643313914537429810e-01 -1.830939501523971558e-01 6.631344556808471680e-02 -1.152719706296920776e-01 -3.063112795352935791e-01 2.754212915897369385e-01 -9.155933558940887451e-02 2.790663540363311768e-01 -3.046452105045318604e-01 -1.646609753370285034e-01 -2.338081300258636475e-01 1.082121133804321289e-01 -8.922443538904190063e-02 -3.274115025997161865e-01
1.151796132326126099e-01 -3.962573036551475525e-02 -1.456414442509412766e-02 -4.031725227832794189e-02 -1.600918769836425781e-01 1.753934542648494244e-03 -9.033799916505813599e-02 6.873668171465396881e-03 9.300112724304199219e-02 3.030515611171722412e-01 -1.071590632200241089e-01 1.853441298007965088e-01 -3.046635389328002930e-01 8.248391002416610718e-02 3.393517732620239258e-01 -1.212588399648666382e-01 -5.390072241425514221e-02 7.188707590103149414e-02 3.768441453576087952e-02 -4.667448624968528748e-02 1.286040693521499634e-01 2.631068043410778046e-02 4.445199668407440186e-02 3.073028288781642914e-02 1.143803969025611877e-01 3.508688509464263916e-01 -8.044976741075515747e-02 -4.014607667922973633e-01 -3.443786501884460449e-01 -5.263583734631538391e-02 -2.962997853755950928e-01 -1.698665171861648560e-01
3.542442917823791504e-01 2.915923111140727997e-02 -4.909966513514518738e-02 -1.285108178853988647e-01 -1.664305180311203003e-01 3.050799965858459473e-01 1.432190686464309692e-01 8.134624361991882324e-02 -2.219267338514328003e-01 -8.181529492139816284e-02 -6.523957103490829468e-02 -6.860848516225814819e-02 -1.924791038036346436e-01 2.066084593534469604e-01 4.182336032390594482e-01 -3.294869512319564819e-02 -9.881001710891723633e-02 2.076583653688430786e-01 2.710233442485332489e-02 -2.076236531138420105e-02 -1.823931336402893066e-01 -3.856632858514785767e-02 -8.595526963472366333e-02 -2.801602240651845932e-03 1.579792052507400513e-01 1.830458939075469971e-01 2.817161083221435547e-01 1.030540987849235535e-01 -3.157349526882171631e-01 -1.567539274692535400e-01 -2.479574468452483416e-04 -1.314336508512496948e-01
1.418958753347396851e-01 2.708548009395599365e-01 1.998367905616760254e-01 -3.407211974263191223e-02 -2.284749746322631836e-01 3.152871504426002502e-02 -2.959432899951934814e-01 -6.548727303743362427e-02 6.237215921282768250e-02 7.341671735048294067e-02 -2.918972820043563843e-02 1.724042184650897980e-02 -2.215573042631149292e-01 2.109073251485824585e-01 3.333777785301208496e-01 -1.763591915369033813e-01 -1.396889090538024902e-01 -1.319717019796371460e-01 -1.216897442936897278e-01 -1.804298758506774902e-01 2.818225920200347900e-01 -1.376044750213623047e-01 -8.325431495904922485e-02 4.214236140251159668e-02 2.574863843619823456e-02 2.010173648595809937e-01 1.415546238422393799e-01 8.315787650644779205e-03 -1.585739701986312866e-01 2.729897014796733856e-02 1.249404624104499817e-01 -4.243362545967102051e-01
2.030963078141212463e-02 1.255391538143157959e-01 2.080372124910354614e-01 -1.502712965011596680e-01 -2.004602402448654175e-01 4.150817990303039551e-01 -2.598013356328010559e-02 1.589805334806442261e-01 1.155535951256752014e-01 7.536923885345458984e-02 7.772733271121978760e-02 -3.051646240055561066e-02 7.735506165772676468e-03 3.112484514713287354e-01 8.427407592535018921e-03 1.005543991923332214e-01 -1.342717856168746948e-01 -1.315204352140426636e-01 -1.452027112245559692e-01 -1.256804913282394409e-01 -4.936947301030158997e-02 1.545697301626205444e-01 -2.656528055667877197e-01 4.450132139027118683e-03 -2.282855957746505737e-01 1.715627312660217285e-01 1.424730420112609863e-01 1.478564888238906860e-01 -4.266159236431121826e-01 -2.221799790859222412e-01 1.378684937953948975e-01 -5.664411932229995728e-02
-2.295988984405994415e-02 2.058338671922683716e-01 2.487005144357681274e-01 -4.852430522441864014e-01 -1.028728559613227844e-01 1.666760146617889404e-01 6.373646110296249390e-02 -7.081518322229385376e-02 2.047566622495651245e-01 -2.632323205471038818e-01 -3.209011629223823547e-02 -1.463996767997741699e-01 -9.602480381727218628e-02 2.231550365686416626e-01 9.224612265825271606e-02 1.506026238203048706e-01 1.508456375449895859e-02 -1.771668046712875366e-01 -2.150263786315917969e-01 -2.006258964538574219e-01 1.540926396846771240e-01 -1.762648671865463257e-01 -1.402674466371536255e-01 7.766686379909515381e-02 -3.377034887671470642e-02 1.742435544729232788e-01 1.166969072073698044e-03 -6.090158596634864807e-02 -9.021466970443725586e-02 -1.986171901226043701e-01 3.926755115389823914e-02 -3.248051404953002930e-01
2.660657167434692383e-01 -1.528157889842987061e-01 -2.171240299940109253e-01 -2.701359689235687256e-01 -1.460587233304977417e-01 8.523555845022201538e-02 4.187390208244323730e-02 2.533938288688659668e-01 -5.634800530970096588e-03 1.719181090593338013e-01 4.521282389760017395e-03 -1.409241110086441040e-01 -1.450473517179489136e-01 2.745485007762908936e-01 3.189554512500762939e-01 6.379479169845581055e-02 1.853025704622268677e-01 -1.978528499603271484e-02 -2.140434533357620239e-01 -7.463345676660537720e-02 -1.909527182579040527e-01 4.092298448085784912e-02 -2.224158644676208496e-01 -9.714569151401519775e-02 3.500487208366394043e-01 1.361129581928253174e-01 -1.125885844230651855e-01 -5.055962875485420227e-02 -2.532432675361633301e-01 -1.157076680101454258e-03 8.757997304201126099e-02 -1.680482327938079834e-01
-5.103610828518867493e-02 3.148338198661804199e-02 7.281194627285003662e-02 1.613239524886012077e-03 2.443984150886535645e-02 2.258001416921615601e-01 -1.425100564956665039e-01 -1.610548943281173706e-01 -2.275245338678359985e-01 5.717352405190467834e-02 3.361912965774536133e-01 4.017168655991554260e-02 -1.076886579394340515e-01 1.235862448811531067e-02 2.090664207935333252e-01 -2.334640473127365112e-01 -1.730282455682754517e-01 5.711520463228225708e-02 -6.073356792330741882e-02 -2.044374048709869385e-01 1.940580457448959351e-02 2.594867944717407227e-01 -1.942444890737533569e-01 3.472834527492523193e-01 2.085268199443817139e-01 4.318577051162719727e-01 3.904538229107856750e-02 7.266991771757602692e-03 -2.145012319087982178e-01 -1.492476463317871094e-01 6.844642013311386108e-02 -6.608682870864868164e-02
-9.863863140344619751e-02 -2.706119120121002197e-01 1.388786137104034424e-01 -1.193332076072692871e-01 -7.148559391498565674e-02 6.344312429428100586e-02 1.647153496742248535e-02 2.621352486312389374e-02 -1.747307926416397095e-01 2.607526779174804688e-01 -4.490031674504280090e-02 -1.508924812078475952e-01 7.071185857057571411e-02 1.591131389141082764e-01 2.204959094524383545e-01 -2.143326774239540100e-02 2.198553681373596191e-01 -1.071351617574691772e-01 -2.110577523708343506e-01 -4.056530594825744629e-01 9.523711353540420532e-02 -1.568024009466171265e-01 -1.285530775785446167e-01 -3.235933482646942139e-01 -1.284565329551696777e-01 1.211592629551887512e-01 1.308005303144454956e-01 1.567893102765083313e-02 -3.210341632366180420e-01 2.712593078613281250e-01 4.407365620136260986e-02 -1.406552940607070923e-01
4.857432097196578979e-02 1.679200232028961182e-01 1.169965136796236038e-02 -3.178485333919525146e-01 1.489386260509490967e-01 2.904325425624847412e-01 -1.912137717008590698e-01 7.272121310234069824e-02 -1.744630485773086548e-01 1.662621200084686279e-01 -2.376662380993366241e-02 3.499582111835479736e-01 1.134445592761039734e-01 1.286458224058151245e-01 1.243615299463272095e-01 -1.848985441029071808e-02 -8.229386061429977417e-02 -1.397378295660018921e-01 2.203628979623317719e-02 -1.853151172399520874e-01 -5.274740979075431824e-02 7.029204815626144409e-02 -4.100184142589569092e-01 -2.240129858255386353e-01 -1.293706595897674561e-01 1.340495496988296509e-01 8.851607143878936768e-02 -2.745139002799987793e-01 -2.459610998630523682e-01 7.692195358686149120e-04 8.171579986810684204e-02 -1.460496038198471069e-01
-2.580373883247375488e-01 -1.215826869010925293e-01 2.122041732072830200e-01 -4.632751345634460449e-01 -3.343543503433465958e-03 1.905083060264587402e-01 -2.184627056121826172e-01 2.291624546051025391e-01 1.216117199510335922e-02 4.878813773393630981e-02 1.181680038571357727e-01 3.179872781038284302e-02 -1.143177002668380737e-01 1.179483626037836075e-02 1.919340193271636963e-01 2.664535045623779297e-01 -2.129183262586593628e-01 1.668103039264678955e-01 -1.180917173624038696e-01 -1.506574153900146484e-01 -4.007828980684280396e-02 -1.758863963186740875e-02 -9.599100053310394287e-02 2.353108301758766174e-02 8.418363332748413086e-02 2.816999852657318115e-01 1.198328211903572083e-01 1.369540542364120483e-01 -1.381448358297348022e-01 -2.065239548683166504e-01 -1.276158243417739868e-01 -2.545981705188751221e-01
1.395059078931808472e-01 6.080188229680061340e-02 3.122774139046669006e-02 -1.292702704668045044e-01 -2.861497551202774048e-02 2.608970105648040771e-01 -1.964823305606842041e-01 -6.183194369077682495e-02 1.394992172718048096e-01 1.936282664537429810e-01 2.748106420040130615e-01 -2.042285054922103882e-01 1.387029588222503662e-01 1.537559926509857178e-01 2.587559223175048828e-01 -3.101481311023235321e-02 -1.895943433046340942e-01 2.152582444250583649e-02 -1.681949198246002197e-01 -1.048541143536567688e-01 -1.472535580396652222e-01 1.471030414104461670e-01 -2.536371946334838867e-01 -1.898611932992935181e-01 5.239287018775939941e-02 4.314367175102233887e-01 2.041789740324020386e-01 -1.128155514597892761e-01 -7.233229279518127441e-02 -1.089877039194107056e-01 -3.561362996697425842e-02 -2.859891951084136963e-01
8.075682073831558228e-02 -1.235429123044013977e-01 1.689389795064926147e-01 -2.241391092538833618e-01 4.015938192605972290e-02 1.996961832046508789e-01 6.729824841022491455e-02 -7.392809540033340454e-02 9.620012342929840088e-02 -1.245561093091964722e-01 1.370554715394973755e-01 1.650431603193283081e-01 7.314263377338647842e-03 -2.378299832344055176e-01 3.446947932243347168e-01 4.956286400556564331e-02 1.013585925102233887e-01 2.021935954689979553e-02 1.042012940160930157e-03 -1.939752548933029175e-01 4.254288673400878906e-01 -6.497233361005783081e-02 -7.199180126190185547e-02 1.694737970829010010e-01 5.410484224557876587e-02 2.696303427219390869e-01 1.167404428124427795e-01 1.973388046026229858e-01 -2.356456369161605835e-01 1.926194131374359131e-01 6.835250556468963623e-02 -3.261047303676605225e-01
-4.360107704997062683e-03 -3.513436317443847656e-01 1.400212794542312622e-01 -2.687413692474365234e-01 -3.117023408412933350e-01 1.535730659961700439e-01 3.782868012785911560e-02 -2.409211248159408569e-01 -2.348499745130538940e-01 1.274197846651077271e-01 -3.754964098334312439e-02 -8.112712204456329346e-02 8.604170382022857666e-02 6.911451369524002075e-02 2.890311777591705322e-01 -5.340584740042686462e-02 1.448216736316680908e-01 -4.071972519159317017e-02 -1.933924257755279541e-01 -2.477636486291885376e-01 4.157853126525878906e-02 -1.962353736162185669e-01 -1.145567968487739563e-01 -1.287047713994979858e-01 4.196338728070259094e-02 4.084662999957799911e-03 -7.251219451427459717e-02 1.256422251462936401e-01 -2.895562648773193359e-01 2.400955110788345337e-01 -2.380482107400894165e-01 -1.192445158958435059e-01
-1.040483564138412476e-01 -4.089258983731269836e-02 -1.919911652803421021e-01 -3.837839961051940918e-01 -2.275047153234481812e-01 3.731046244502067566e-02 -1.989029943943023682e-01 5.915950611233711243e-02 1.131599768996238708e-01 1.423341874033212662e-02 -1.193309500813484192e-01 1.559834927320480347e-01 9.636050462722778320e-02 1.959787905216217041e-01 3.205488026142120361e-01 -1.685506850481033325e-01 6.680090725421905518e-02 2.322427928447723389e-01 -1.042901910841464996e-02 -3.420639038085937500e-01 -1.294237822294235229e-01 1.235533580183982849e-01 -8.664190024137496948e-02 -2.918289899826049805e-01 3.798243030905723572e-02 3.139636516571044922e-01 -1.704085431993007660e-02 2.010566443204879761e-01 -3.488928824663162231e-02 1.026349738240242004e-01 1.120715364813804626e-01 -1.070611849427223206e-01
2.293980270624160767e-01 -4.534910619258880615e-02 2.410021126270294189e-01 -3.006429076194763184e-01 -1.524428725242614746e-01 -3.136557340621948242e-02 -2.095756381750106812e-01 1.039934158325195312e-01 5.475797131657600403e-02 2.415254563093185425e-01 -1.025050878524780273e-01 2.508573234081268311e-01 -1.041705459356307983e-01 4.637125879526138306e-02 -6.574467755854129791e-03 2.994958683848381042e-02 2.452417314052581787e-01 2.672505676746368408e-01 1.920897513628005981e-01 -1.765636205673217773e-01 4.147075116634368896e-01 3.948305547237396240e-02 -7.029468566179275513e-02 4.161351546645164490e-02 7.732722908258438110e-02 2.107909172773361206e-01 -1.232904642820358276e-01 -2.071726918220520020e-01 -9.211651980876922607e-02 1.440648138523101807e-01 -2.142056226730346680e-01 -7.529633492231369019e-02
2.470954656600952148e-01 -2.879224121570587158e-01 1.211642548441886902e-01 -2.303826957941055298e-01 -2.616160213947296143e-01 -1.356417089700698853e-01 -2.252862155437469482e-01 6.680607050657272339e-02 -1.766090989112854004e-01 2.152363806962966919e-01 7.112217135727405548e-03 1.593384146690368652e-01 -1.165382117033004761e-01 1.762357652187347412e-01 -6.148822605609893799e-02 -1.244417726993560791e-01 -4.190457984805107117e-03 1.394976377487182617e-01 1.028454154729843140e-01 2.264722622931003571e-02 4.778411611914634705e-02 -6.265002489089965820e-02 -1.927510797977447510e-01 7.641955465078353882e-02 1.615663617849349976e-01 4.084898829460144043e-01 1.443338990211486816e-01 -2.427346855401992798e-01 -2.140178717672824860e-02 -4.725472629070281982e-02 -2.140318453311920166e-01 -2.799576520919799805e-01
2.434420287609100342e-01 2.869314551353454590e-01 2.192671895027160645e-01 2.259178459644317627e-02 -4.598299786448478699e-02 1.856735795736312866e-01 7.263902574777603149e-02 -1.444469690322875977e-01 1.143652349710464478e-01 1.042812690138816833e-01 9.200177155435085297e-03 -4.129052534699440002e-02 -1.785672456026077271e-01 -1.165910139679908752e-01 2.450492084026336670e-01 -2.773164212703704834e-01 -2.116822823882102966e-02 -1.225596070289611816e-01 -4.472983069717884064e-03 -2.623292505741119385e-01 4.142530634999275208e-02 1.854661665856838226e-02 -1.741939038038253784e-01 -1.204694062471389771e-01 2.695837244391441345e-02 2.565068006515502930e-01 1.399327963590621948e-01 -1.223676353693008423e-01 -1.818719059228897095e-01 6.693348288536071777e-03 2.337924540042877197e-01 -4.677928090095520020e-01
-4.199063405394554138e-02 1.230415105819702148e-01 2.498915195465087891e-01 -2.424519062042236328e-01 -1.123887002468109131e-01 6.352967023849487305e-02 -3.209113702178001404e-02 -3.025231510400772095e-02 7.962951809167861938e-02 4.278040304780006409e-02 -1.779749244451522827e-01 -1.664013713598251343e-01 1.333112944848835468e-03 -6.217283662408590317e-03 5.236980319023132324e-01 1.868582367897033691e-01 -2.516771852970123291e-01 9.026578813791275024e-02 1.912977695465087891e-01 -1.714684516191482544e-01 1.476323753595352173e-01 -2.213443815708160400e-01 -1.495179831981658936e-01 1.053597182035446167e-01 -3.492047190666198730e-01 1.765942722558975220e-01 -8.820851147174835205e-02 -9.550878405570983887e-02 -9.665409475564956665e-02 8.232009410858154297e-02 -4.393140226602554321e-02 -1.915562152862548828e-01
1.882491856813430786e-01 -2.234528511762619019e-01 -1.297215521335601807e-01 -1.220859289169311523e-01 -8.864350616931915283e-02 2.452947497367858887e-01 -1.998757757246494293e-02 1.199670694768428802e-02 -5.862086638808250427e-02 -2.158067747950553894e-02 -1.013447344303131104e-01 -7.253599166870117188e-02 -2.529481649398803711e-01 7.119616121053695679e-02 1.486083865165710449e-01 1.722520887851715088e-01 2.570860981941223145e-01 1.219189465045928955e-01 1.787573099136352539e-01 -1.611801087856292725e-01 6.696458160877227783e-02 1.191257834434509277e-01 -2.125579714775085449e-01 -2.710444331169128418e-01 2.566195428371429443e-01 3.914758861064910889e-01 9.344450384378433228e-02 -3.060494363307952881e-02 -2.111458331346511841e-01 -8.865655958652496338e-02 1.979603618383407593e-02 -3.409759402275085449e-01
1.593180000782012939e-01 4.223233833909034729e-02 1.272526234388351440e-01 -3.275555670261383057e-01 4.822336509823799133e-02 -5.486554652452468872e-02 -6.812667846679687500e-02 -3.920932300388813019e-03 -1.620714068412780762e-01 -3.131783008575439453e-02 -2.023559212684631348e-01 -2.927862480282783508e-02 3.513061627745628357e-02 -5.904795229434967041e-02 2.583578824996948242e-01 -2.490067034959793091e-01 -2.959541603922843933e-02 -1.416551321744918823e-01 1.158540230244398117e-02 -2.962024509906768799e-01 4.233037829399108887e-01 -1.713770627975463867e-01 -2.826755121350288391e-02 9.601125866174697876e-02 -1.832421869039535522e-01 3.143326640129089355e-01 -6.860593706369400024e-02 1.124619394540786743e-01 -2.906423807144165039e-01 -2.022546231746673584e-01 -7.032761722803115845e-02 -1.714068204164505005e-01
9.302028268575668335e-02 1.328359395265579224e-01 2.321968227624893188e-01 -1.149742156267166138e-01 -2.303848117589950562e-01 6.276304274797439575e-02 2.690798640251159668e-01 1.957367211580276489e-01 5.906585603952407837e-03 8.627808839082717896e-02 -8.598035573959350586e-02 1.915965229272842407e-02 -1.926994323730468750e-02 4.011358320713043213e-02 4.942469000816345215e-01 6.830833852291107178e-02 -2.971018850803375244e-01 5.056049209088087082e-03 1.264978796243667603e-01 -2.585202455520629883e-01 1.596411764621734619e-01 -1.352941542863845825e-01 -9.154992550611495972e-02 1.209518089890480042e-01 -1.929355561733245850e-01 3.589101135730743408e-01 -6.471133977174758911e-02 2.003173083066940308e-01 -9.184016287326812744e-02 -5.797142535448074341e-02 -8.926912397146224976e-02 -6.796723604202270508e-02
8.203067630529403687e-02 2.231929153203964233e-01 2.351975291967391968e-01 -2.906127274036407471e-01 -9.801500476896762848e-03 6.901198625564575195e-02 9.862207621335983276e-02 -2.025847882032394409e-01 1.273123174905776978e-01 3.618539869785308838e-02 1.586503162980079651e-02 -9.615729749202728271e-02 1.035927832126617432e-01 -1.119866669178009033e-01 4.344255924224853516e-01 -1.558763384819030762e-01 3.430617153644561768e-01 -1.277939677238464355e-01 -7.402251660823822021e-02 6.955073773860931396e-02 -5.417647212743759155e-02 -1.383147090673446655e-01 -1.559928208589553833e-01 2.649022638797760010e-01 5.453256517648696899e-02 2.399220317602157593e-01 1.373401582241058350e-01 2.149794250726699829e-03 -1.457827389240264893e-01 9.365273267030715942e-02 6.639641523361206055e-02 -3.316594064235687256e-01
9.214930236339569092e-02 1.869419664144515991e-01 -1.637871377170085907e-02 -2.026300877332687378e-01 -1.514847427606582642e-01 2.766408324241638184e-01 -1.076296642422676086e-01 -1.609622836112976074e-01 4.311772063374519348e-02 -9.943034499883651733e-02 2.551501095294952393e-01 -4.632476717233657837e-02 -1.884541846811771393e-02 3.004639782011508942e-02 1.396325528621673584e-01 -1.498848497867584229e-01 -2.374018281698226929e-01 -8.636678755283355713e-02 7.412259466946125031e-03 -2.872571051120758057e-01 -1.629277616739273071e-01 9.718129783868789673e-02 -4.997477531433105469e-01 -2.087701559066772461e-01 6.964700669050216675e-02 1.352760046720504761e-01 2.327688932418823242e-01 -1.208784282207489014e-01 -1.772199422121047974e-01 -1.499602794647216797e-01 3.157065808773040771e-02 -1.830344200134277344e-01
3.312737941741943359e-01 1.353334635496139526e-02 -1.651967912912368774e-01 -3.838956356048583984e-01 -6.002025678753852844e-02 1.572777330875396729e-01 -7.919852435588836670e-02 1.649055816233158112e-02 1.108727231621742249e-01 -7.548988610506057739e-02 2.312311381101608276e-01 6.149579212069511414e-02 -1.042192652821540833e-01 3.382984101772308350e-01 1.920201778411865234e-01 -4.528717137873172760e-03 2.039136737585067749e-01 1.010211333632469177e-01 2.036859393119812012e-01 -6.869743578135967255e-03 -8.908676356077194214e-02 -1.018050685524940491e-01 -2.378827705979347229e-02 -1.298362314701080322e-01 2.236984372138977051e-01 3.729839026927947998e-01 1.977362632751464844e-01 -1.176446676254272461e-01 -1.744668781757354736e-01 2.959719486534595490e-02 -1.809916645288467407e-01 -8.870755881071090698e-02
4.428218305110931396e-02 1.832491010427474976e-01 4.095672369003295898e-01 -1.933675259351730347e-01 -6.953660398721694946e-02 1.149217481724917889e-03 -1.508778184652328491e-01 1.478006690740585327e-01 -1.010171100497245789e-01 -6.674182415008544922e-02 -1.792715489864349365e-01 5.936299264430999756e-02 -2.101649902760982513e-02 1.522670239210128784e-01 1.100572571158409119e-01 -5.376010015606880188e-02 1.439274102449417114e-02 -3.995200991630554199e-02 3.841901198029518127e-02 -4.577578306198120117e-01 2.292287200689315796e-01 -1.853305846452713013e-01 -1.309272199869155884e-01 1.415818631649017334e-01 -2.326339185237884521e-01 2.156803309917449951e-01 7.779215276241302490e-02 2.609371542930603027e-01 -3.184107840061187744e-01 8.565953373908996582e-02 -1.436980348080396652e-02 -1.783351041376590729e-02
1.178479343652725220e-01 2.034818977117538452e-01 3.657696247100830078e-01 -4.837806224822998047e-01 7.652706000953912735e-03 1.924691647291183472e-01 1.695355959236621857e-02 2.530466206371784210e-02 -1.619199365377426147e-01 2.333776503801345825e-01 3.727055341005325317e-02 -1.722737960517406464e-02 1.143431738018989563e-01 -8.203305304050445557e-03 2.136562615633010864e-01 1.337179392576217651e-01 4.084387421607971191e-02 -3.133620023727416992e-01 -4.748011007905006409e-02 -7.515859603881835938e-02 -1.396135836839675903e-01 -1.107011362910270691e-01 -1.744309961795806885e-01 -4.053238406777381897e-02 -2.254291921854019165e-01 1.019720137119293213e-01 -1.123634725809097290e-01 1.903157681226730347e-02 -1.872374266386032104e-01 -9.426715783774852753e-03 -2.418221682310104370e-01 -2.009799629449844360e-01
5.653150007128715515e-02 1.146301254630088806e-01 -1.128176450729370117e-01 -3.529894649982452393e-01 3.342280909419059753e-02 2.078083604574203491e-01 1.079380512237548828e-01 -2.134289592504501343e-01 1.173909604549407959e-01 1.838174760341644287e-01 1.680302992463111877e-02 -1.458689868450164795e-01 8.035863190889358521e-02 1.627650409936904907e-01 2.405166625976562500e-01 5.437842383980751038e-02 -2.147114723920822144e-01 -1.022639572620391846e-01 -2.506360709667205811e-01 -1.655670702457427979e-01 6.394037604331970215e-02 1.832153499126434326e-01 -1.392199695110321045e-01 -1.361096836626529694e-02 -1.327189505100250244e-01 7.502529770135879517e-02 3.507934883236885071e-02 -7.380931079387664795e-02 -4.911754131317138672e-01 1.536603569984436035e-01 -2.439331561326980591e-01 -1.537628024816513062e-01
2.074932605028152466e-01 1.442921161651611328e-01 2.232354581356048584e-01 -1.622383445501327515e-01 -7.526080310344696045e-02 2.240748405456542969e-01 -1.783146411180496216e-01 -5.047522857785224915e-02 -1.043318118900060654e-02 1.057739853858947754e-01 -4.315370693802833557e-02 -1.223411262035369873e-01 1.937119960784912109e-01 -1.985870897769927979e-01 2.820834517478942871e-01 2.289121896028518677e-01 2.293881624937057495e-01 2.052865624427795410e-01 -1.455864161252975464e-01 -1.674178838729858398e-01 1.299316883087158203e-01 5.194148793816566467e-02 -3.177810907363891602e-01 1.613636165857315063e-01 -2.703341841697692871e-01 2.688809633255004883e-01 2.441098447889089584e-03 -1.389022469520568848e-01 -2.239958792924880981e-01 -4.259081929922103882e-02 1.593234986066818237e-01 7.433833554387092590e-03
-1.481678932905197144e-01 3.982194513082504272e-02 -5.232228338718414307e-02 -3.027619719505310059e-01 -6.014218553900718689e-02 -1.435946822166442871e-01 -7.827770709991455078e-02 -7.507438957691192627e-02 -1.585927158594131470e-01 -1.914433687925338745e-01 -9.654840081930160522e-02 -1.683623641729354858e-01 1.068972572684288025e-01 1.107477769255638123e-01 2.214123904705047607e-01 -3.363046348094940186e-01 1.031927838921546936e-01 -7.168696075677871704e-02 -4.664146527647972107e-02 -1.295157223939895630e-01 3.472539782524108887e-01 -3.417024910449981689e-01 -9.231989830732345581e-02 -2.054453082382678986e-02 -9.943175315856933594e-02 4.335241317749023438e-01 -1.148363202810287476e-01 -5.534517765045166016e-02 -1.599756032228469849e-01 -1.232165023684501648e-01 1.126032974570989609e-02 -1.573591381311416626e-01
1.420672535896301270e-01 -1.485469192266464233e-01 6.588587909936904907e-02 -3.838863968849182129e-01 -2.889596819877624512e-01 2.492998540401458740e-01 2.111312597990036011e-01 -2.764735221862792969e-01 8.181972056627273560e-02 -3.269392997026443481e-02 -2.881511747837066650e-01 -6.832540780305862427e-02 -1.025601103901863098e-01 4.482410848140716553e-02 4.541620239615440369e-02 1.252916753292083740e-01 -3.679101355373859406e-03 1.516092568635940552e-02 2.728820592164993286e-02 -1.559097468852996826e-01 5.770589783787727356e-02 5.084308236837387085e-02 -1.575392782688140869e-01 1.129778698086738586e-01 1.138255931437015533e-02 3.524694144725799561e-01 -2.137797623872756958e-01 2.369164228439331055e-01 -2.084077298641204834e-01 -1.877641677856445312e-01 -1.258286237716674805e-01 -1.552953422069549561e-01
4.301187768578529358e-02 1.214840635657310486e-01 1.810961812734603882e-01 -4.993461817502975464e-02 -4.181718081235885620e-02 1.649668663740158081e-01 -2.466811239719390869e-01 1.429116260260343552e-02 -3.582199290394783020e-02 -3.920654207468032837e-02 -5.191171541810035706e-02 -1.435176134109497070e-01 -2.776988744735717773e-01 1.543325837701559067e-02 3.453035354614257812e-01 -1.304149478673934937e-01 -2.868169546127319336e-01 -2.498705834150314331e-01 -1.971143782138824463e-01 -2.030768096446990967e-01 2.230242192745208740e-01 -1.943072378635406494e-01 -3.789127618074417114e-02 6.432612985372543335e-02 3.110476583242416382e-02 3.580062389373779297e-01 1.519346386194229126e-01 -2.623842284083366394e-02 -3.095594793558120728e-02 5.166359990835189819e-02 2.285376340150833130e-01 -3.028965294361114502e-01
1.020678579807281494e-01 -2.088919132947921753e-01 3.957601636648178101e-02 -4.191193878650665283e-01 -3.246134519577026367e-01 1.294458806514739990e-01 -5.191039294004440308e-02 1.959511935710906982e-01 -1.245830506086349487e-01 -3.678810968995094299e-02 2.782433107495307922e-02 -3.040482103824615479e-01 1.547119393944740295e-02 2.362780272960662842e-01 1.444796919822692871e-01 -4.004505649209022522e-02 2.466791719198226929e-01 -4.203892871737480164e-02 -5.850380286574363708e-03 -2.419764995574951172e-01 8.415936678647994995e-02 2.531092762947082520e-01 -2.696038037538528442e-02 -8.071158081293106079e-02 -1.124167591333389282e-01 1.351123303174972534e-01 1.033826097846031189e-01 -5.202660802751779556e-03 -2.013498991727828979e-01 8.925465494394302368e-02 3.555206060409545898e-01 -2.747315540909767151e-02
1.195700243115425110e-01 1.382184177637100220e-01 3.478484153747558594e-01 -2.789122462272644043e-01 -2.776326239109039307e-01 1.934779062867164612e-02 -5.013300478458404541e-02 1.466232240200042725e-01 1.769780516624450684e-01 4.710977524518966675e-02 -1.423998475074768066e-01 -9.986536204814910889e-02 -1.960925012826919556e-01 1.264907270669937134e-01 2.670943737030029297e-01 1.485854536294937134e-01 -2.870230972766876221e-01 -1.568556018173694611e-02 1.206912249326705933e-01 -1.641792207956314087e-01 1.456969380378723145e-01 -6.373838335275650024e-02 -2.167165875434875488e-01 -4.794323071837425232e-02 -3.372583985328674316e-01 3.351014852523803711e-01 -1.326360460370779037e-02 -7.842890918254852295e-02 -2.709795534610748291e-02 -3.998142480850219727e-02 -1.208092793822288513e-01 8.177166432142257690e-02
1.638652831315994263e-01 -1.405405346304178238e-03 -1.000797227025032043e-01 -2.831838130950927734e-01 1.375644803047180176e-01 1.551191210746765137e-01 -1.087357029318809509e-01 1.384245753288269043e-01 -2.332717552781105042e-02 2.227632701396942139e-01 3.073217533528804779e-02 2.992739900946617126e-02 2.481761127710342407e-01 1.317477226257324219e-01 2.985766232013702393e-01 4.419623687863349915e-02 -1.367875635623931885e-01 4.175393283367156982e-02 -8.985010534524917603e-02 -2.271487712860107422e-01 -6.718590855598449707e-02 1.749040335416793823e-01 -2.912672162055969238e-01 -1.502274870872497559e-01 2.961836159229278564e-01 1.670375615358352661e-01 7.481863349676132202e-02 -1.542634814977645874e-01 -1.484397649765014648e-01 -1.506012380123138428e-01 2.541479654610157013e-02 -4.170038998126983643e-01
2.067877501249313354e-01 -1.292673200368881226e-01 1.934919655323028564e-01 -1.499454975128173828e-01 3.798617050051689148e-02 1.920689269900321960e-02 2.678949832916259766e-01 -3.997398167848587036e-02 1.318968087434768677e-01 -6.915540993213653564e-02 8.552380651235580444e-02 7.337882369756698608e-02 2.566074132919311523e-01 -6.838185340166091919e-02 2.337186336517333984e-01 -3.797557577490806580e-02 -3.628123924136161804e-02 2.178427726030349731e-01 -8.015277236700057983e-02 -7.446214556694030762e-02 -1.119635477662086487e-01 -3.143973182886838913e-03 -3.735805153846740723e-01 1.541995853185653687e-01 -1.829489022493362427e-01 2.500682473182678223e-01 4.326895251870155334e-02 1.686138361692428589e-01 -3.687291443347930908e-01 -1.964557170867919922e-01 1.212413311004638672e-01 -3.029377758502960205e-01
2.881460823118686676e-02 1.329654604196548462e-01 7.870810478925704956e-02 -3.747169673442840576e-01 1.297855973243713379e-01 -9.488039463758468628e-02 -1.252477169036865234e-01 -1.654708236455917358e-01 -3.340053185820579529e-02 2.276343852281570435e-01 4.294253420084714890e-03 5.634031444787979126e-02 1.056384369730949402e-01 2.989372313022613525e-01 -3.369132429361343384e-02 -1.003189161419868469e-01 -9.438703954219818115e-02 1.976623833179473877e-01 -2.365236170589923859e-02 -1.669263392686843872e-01 1.937557309865951538e-01 3.319500386714935303e-02 -2.169128060340881348e-01 2.823505401611328125e-01 1.236592009663581848e-01 2.374511361122131348e-01 -2.859720289707183838e-01 -1.773179471492767334e-01 -2.717994749546051025e-01 2.983416616916656494e-01 5.249833315610885620e-02 -7.593320310115814209e-02
5.563690885901451111e-02 -7.899950258433818817e-03 2.099445164203643799e-01 -3.233567774295806885e-01 -1.372272670269012451e-01 3.055926263332366943e-01 -5.297954007983207703e-02 -2.269174344837665558e-02 1.026518866419792175e-01 -9.054345637559890747e-02 -4.989445954561233521e-02 -3.057463839650154114e-02 -2.598372288048267365e-02 9.531423449516296387e-02 1.383620947599411011e-01 -8.143613487482070923e-02 -1.465545594692230225e-01 -3.973466753959655762e-01 -1.483069956302642822e-01 -1.447224766016006470e-01 9.530896693468093872e-02 1.050694361329078674e-01 -3.670689761638641357e-01 6.073707714676856995e-02 -2.058589607477188110e-01 1.189105138182640076e-01 -7.507035881280899048e-02 1.619636081159114838e-02 -1.657376438379287720e-01 -2.738938331604003906e-01 -3.062562644481658936e-01 -1.882047802209854126e-01
1.060554608702659607e-01 -7.035548239946365356e-02 -1.034605130553245544e-01 -1.489913761615753174e-01 -2.632358670234680176e-02 1.231942139565944672e-02 -3.827015310525894165e-02 1.820327341556549072e-01 1.342356204986572266e-01 -2.409899830818176270e-01 7.023800909519195557e-02 -7.091498374938964844e-02 -1.696819439530372620e-03 1.396665126085281372e-01 2.160039246082305908e-01 -2.176216244697570801e-01 -3.973551839590072632e-02 -9.638191014528274536e-02 1.473571956157684326e-01 7.571405917406082153e-02 2.192967981100082397e-01 -8.948154002428054810e-02 -6.618042290210723877e-02 -6.230245810002088547e-03 -2.966535985469818115e-01 5.542399883270263672e-01 1.180751845240592957e-01 -2.539777457714080811e-01 -3.235218524932861328e-01 1.495489031076431274e-01 3.042968455702066422e-03 -1.279303580522537231e-01
1.283164024353027344e-01 1.995694190263748169e-01 1.990631073713302612e-01 -1.762090921401977539e-01 -2.978810966014862061e-01 -4.337098449468612671e-03 3.195756580680608749e-03 5.497831851243972778e-02 -6.884502619504928589e-02 7.968339323997497559e-02 -1.389570683240890503e-01 1.304234415292739868e-01 -4.760269820690155029e-02 6.601041555404663086e-02 3.354847133159637451e-01 -3.491613641381263733e-02 -1.978473514318466187e-01 1.560012158006429672e-02 3.877300322055816650e-01 -1.039709597826004028e-01 1.331815589219331741e-02 -5.677398666739463806e-02 -3.938294053077697754e-01 1.370655745267868042e-01 -1.738107204437255859e-01 2.354449480772018433e-01 -2.821691632270812988e-01 -3.129967302083969116e-02 -5.561054870486259460e-02 -1.638934314250946045e-01 -5.874205380678176880e-02 -1.896759420633316040e-01
1.365577876567840576e-01 1.578944772481918335e-01 6.695181131362915039e-02 -1.076007559895515442e-01 1.220243237912654877e-02 7.335501909255981445e-02 -4.386684298515319824e-02 3.446988463401794434e-01 -2.432694435119628906e-01 1.600403934717178345e-01 1.084784716367721558e-01 2.545373737812042236e-01 7.905478030443191528e-02 8.137281984090805054e-02 3.116298019886016846e-01 2.065638452768325806e-01 6.511601153761148453e-03 -6.397311110049486160e-03 -5.473667755722999573e-02 -4.505035281181335449e-02 2.861648052930831909e-02 9.032082557678222656e-02 -2.889420986175537109e-01 2.726572453975677490e-01 1.448311805725097656e-01 3.477815091609954834e-01 -1.123487129807472229e-01 -4.722555726766586304e-02 -2.723532915115356445e-01 -6.286941468715667725e-02 -2.394567877054214478e-01 -1.895323246717453003e-01
8.166835457086563110e-02 -7.480278611183166504e-02 9.825359284877777100e-02 -1.746360659599304199e-01 1.297399997711181641e-01 -2.711386047303676605e-02 -2.148279547691345215e-01 1.063054427504539490e-02 -1.862327307462692261e-01 -1.020609810948371887e-01 -3.412629663944244385e-02 2.979872822761535645e-01 -5.829057842493057251e-02 6.062049791216850281e-02 3.851751089096069336e-01 -1.925101317465305328e-02 1.229261904954910278e-01 -6.047395244240760803e-02 -1.671615689992904663e-01 -8.096768707036972046e-02 -1.159466132521629333e-01 6.603123247623443604e-02 -2.800251841545104980e-01 1.933515667915344238e-01 -2.241967245936393738e-02 2.710868418216705322e-01 -1.385899335145950317e-01 -2.715985774993896484e-01 -2.030159235000610352e-01 1.693073213100433350e-01 -1.297620981931686401e-01 -3.903033435344696045e-01
5.190511792898178101e-02 -2.291783690452575684e-01 3.544486165046691895e-01 -4.612355232238769531e-01 -1.020075753331184387e-01 6.890213489532470703e-02 -1.326510012149810791e-01 7.556074857711791992e-02 2.040283828973770142e-01 1.243086755275726318e-01 -4.360406994819641113e-01 5.578734725713729858e-02 -1.246634051203727722e-01 1.078313440084457397e-01 2.697097323834896088e-02 -2.096430510282516479e-01 -1.063760519027709961e-01 9.181670844554901123e-02 8.128105849027633667e-02 -1.605064272880554199e-01 2.788495719432830811e-01 -6.613890081644058228e-02 -1.873017102479934692e-01 -4.661305248737335205e-02 1.748886257410049438e-01 -2.779996953904628754e-02 -1.645399928092956543e-01 5.301140248775482178e-02 -8.121805638074874878e-02 -5.837217904627323151e-03 8.003088086843490601e-02 1.755987992510199547e-03
3.047526478767395020e-01 -1.167205274105072021e-01 3.289201855659484863e-02 -2.573004364967346191e-01 -1.314305365085601807e-01 3.279650956392288208e-02 -6.178570166230201721e-02 6.274816114455461502e-03 -2.783044874668121338e-01 1.189841255545616150e-01 6.283497810363769531e-02 -1.607574373483657837e-01 -1.858661472797393799e-01 9.210356324911117554e-02 5.224457383155822754e-01 1.202934607863426208e-01 1.476092636585235596e-01 2.116407155990600586e-01 -1.245232522487640381e-01 -1.596761867403984070e-02 3.527877107262611389e-02 5.642499402165412903e-02 -2.805881798267364502e-01 -9.604699164628982544e-02 1.833567619323730469e-01 1.629607230424880981e-01 2.339553087949752808e-02 -7.077150046825408936e-02 -2.803394496440887451e-01 -1.071851402521133423e-01 -3.642101958394050598e-02 -1.424691826105117798e-01
3.005421161651611328e-01 -1.065074354410171509e-01 -5.709576606750488281e-02 -2.156271338462829590e-01 -2.062204182147979736e-01 1.411200463771820068e-01 -1.264310330152511597e-01 -1.005737334489822388e-01 -9.895675629377365112e-02 -7.950205355882644653e-02 8.828368782997131348e-02 -9.621908515691757202e-02 2.020434621954336762e-04 2.390541881322860718e-01 2.454728186130523682e-01 -1.553195118904113770e-01 1.501513123512268066e-01 1.295423209667205811e-01 2.157576382160186768e-01 -2.632618546485900879e-01 -2.090328335762023926e-01 -3.065388202667236328e-01 -1.888246089220046997e-01 -7.560142874717712402e-02 -2.114104293286800385e-02 2.524137794971466064e-01 3.925678133964538574e-02 1.500553935766220093e-01 -8.867103606462478638e-02 2.984329164028167725e-01 6.151361763477325439e-02 -2.493973225355148315e-01
1.710654050111770630e-01 1.501991972327232361e-02 3.887704312801361084e-01 -1.195357963442802429e-01 3.389684855937957764e-02 1.405852735042572021e-01 1.031008362770080566e-01 -6.177246570587158203e-02 3.560818731784820557e-01 2.307824324816465378e-03 -6.777077913284301758e-02 1.063003018498420715e-01 8.594948798418045044e-02 -4.286388307809829712e-02 3.894060552120208740e-01 4.365429282188415527e-02 2.022660672664642334e-01 -1.323711872100830078e-01 6.386638153344392776e-03 -2.766939699649810791e-01 -5.022055935114622116e-03 -1.747324019670486450e-01 -2.262923419475555420e-01 -1.173548493534326553e-02 -2.279168069362640381e-01 3.383993506431579590e-01 7.431833446025848389e-02 8.304895460605621338e-02 -2.154586315155029297e-01 -1.136151105165481567e-01 2.401562780141830444e-02 -9.239424020051956177e-02
3.083686530590057373e-02 -1.696422547101974487e-01 1.534022539854049683e-01 -2.169016450643539429e-01 -1.608051955699920654e-01 2.662375867366790771e-01 -9.566056728363037109e-02 -9.241712838411331177e-02 -1.637799888849258423e-01 1.815800182521343231e-02 -1.225695908069610596e-01 -1.113707497715950012e-01 -4.864837974309921265e-03 1.211239919066429138e-01 3.010582029819488525e-01 -1.428622901439666748e-01 1.285593509674072266e-01 -1.968038827180862427e-02 -1.315907984972000122e-01 -3.133321106433868408e-01 1.040051504969596863e-01 -1.634518355131149292e-01 -2.137688398361206055e-01 -2.379961460828781128e-01 -2.979495562613010406e-02 -2.303836345672607422e-01 -6.280656158924102783e-02 -8.863734081387519836e-03 -4.230847656726837158e-01 2.792906165122985840e-01 5.750159919261932373e-02 -1.198320612311363220e-01
1.045872718095779419e-01 -7.516695559024810791e-02 1.814679354429244995e-01 -2.199751883745193481e-01 -1.990355998277664185e-01 2.135129272937774658e-01 6.482496112585067749e-02 1.706502437591552734e-01 6.670339405536651611e-02 2.765493094921112061e-01 2.790509490296244621e-03 2.994669377803802490e-01 1.049662306904792786e-01 1.026874706149101257e-01 2.009859830141067505e-01 -6.141242384910583496e-02 -3.583934158086776733e-02 -1.429481208324432373e-01 -1.989412456750869751e-01 -5.421068053692579269e-03 3.257379634305834770e-03 -2.810508608818054199e-01 7.795660197734832764e-02 -4.675093293190002441e-02 -8.895131945610046387e-02 -1.000136211514472961e-01 2.469638921320438385e-02 -2.592507004737854004e-01 -4.710293710231781006e-01 -6.335704028606414795e-02 1.404953449964523315e-01 -2.593683004379272461e-01
1.909179687500000000e-01 -3.016901202499866486e-02 2.009252905845642090e-01 -1.656036525964736938e-01 -1.117887273430824280e-01 2.460252195596694946e-01 1.051385626196861267e-01 -2.709158957004547119e-01 -1.293190419673919678e-01 1.788961291313171387e-01 -1.629081070423126221e-01 -6.237427145242691040e-02 -1.586235165596008301e-01 1.936828717589378357e-02 -3.000331856310367584e-02 -2.079498320817947388e-01 -8.430384099483489990e-02 2.149146348237991333e-01 8.202455192804336548e-02 -3.348879888653755188e-02 -9.565854817628860474e-02 7.544419914484024048e-02 -2.119147032499313354e-01 2.883192896842956543e-01 3.103212416172027588e-01 3.791895806789398193e-01 -2.273108363151550293e-01 -6.227442249655723572e-02 -2.300890348851680756e-02 2.385912276804447174e-02 -6.104963272809982300e-02 -2.899171710014343262e-01
-1.915306001901626587e-01 -1.858791112899780273e-01 1.904714703559875488e-01 -1.409475654363632202e-01 -7.828097045421600342e-02 9.868621081113815308e-02 1.438835402950644493e-03 1.832694560289382935e-01 1.352033615112304688e-01 8.251516520977020264e-02 -3.616114258766174316e-01 -4.840414598584175110e-02 1.009914949536323547e-01 2.269845008850097656e-01 2.047322243452072144e-01 -7.052455842494964600e-02 -6.933150440454483032e-02 1.090146154165267944e-01 -4.523020610213279724e-02 1.812163442373275757e-01 -1.619139127433300018e-02 1.974898874759674072e-01 -2.878891825675964355e-01 1.400445997714996338e-01 -1.031214445829391479e-01 3.447324335575103760e-01 -1.574630290269851685e-01 -1.650116220116615295e-02 -1.920426338911056519e-01 6.014179438352584839e-02 -2.884638607501983643e-01 -2.911608517169952393e-01
1.507658511400222778e-01 1.189991179853677750e-02 9.696493297815322876e-02 -1.723975688219070435e-01 -4.976843297481536865e-02 -1.322012301534414291e-02 -2.214144729077816010e-02 -9.147425740957260132e-02 -1.084166020154953003e-01 1.066327169537544250e-01 -1.971964985132217407e-01 1.667350530624389648e-01 -2.154205441474914551e-01 -9.733814001083374023e-02 4.054597020149230957e-01 -8.903139829635620117e-02 -2.191723883152008057e-01 1.579533964395523071e-01 -5.899950861930847168e-02 -6.317996233701705933e-02 9.784966707229614258e-02 -6.429269909858703613e-02 -7.317347079515457153e-02 -1.461769789457321167e-01 3.099951446056365967e-01 2.299108356237411499e-01 1.565556675195693970e-01 -4.170703887939453125e-01 -3.242964446544647217e-01 -3.114813007414340973e-02 -1.700626909732818604e-01 7.153463363647460938e-02
3.096329271793365479e-01 -4.464985430240631104e-02 1.683205813169479370e-01 -2.875127792358398438e-01 -4.768854379653930664e-02 8.987318724393844604e-02 -1.140797659754753113e-01 -4.546013846993446350e-02 -1.553245186805725098e-01 2.405976504087448120e-02 6.532870978116989136e-02 -5.112312361598014832e-02 -2.395396083593368530e-01 9.755158424377441406e-02 3.665484488010406494e-01 2.074618339538574219e-01 9.883189201354980469e-02 8.997134864330291748e-02 2.165874689817428589e-01 2.684208936989307404e-02 1.604204326868057251e-01 -5.226198118180036545e-03 -2.152730822563171387e-01 -2.101624757051467896e-01 2.333901077508926392e-01 3.127193748950958252e-01 1.155021116137504578e-01 -4.909726977348327637e-02 -2.813447713851928711e-01 -4.353072866797447205e-02 -2.338369786739349365e-01 6.569074094295501709e-02
2.482203096151351929e-01 -1.810848414897918701e-01 2.523400187492370605e-01 -1.827341914176940918e-01 -1.420803368091583252e-01 -6.254570931196212769e-02 1.090726330876350403e-01 1.313189044594764709e-02 3.051879443228244781e-02 -5.368469655513763428e-02 -8.030712604522705078e-02 3.276728689670562744e-01 -1.863167136907577515e-01 -2.873742021620273590e-02 7.816798239946365356e-02 1.245006397366523743e-01 1.451145261526107788e-01 8.526451885700225830e-02 -7.315267622470855713e-02 -2.413053810596466064e-01 3.373709022998809814e-01 1.342264264822006226e-01 -2.456061691045761108e-01 2.769612371921539307e-01 -1.599973416887223721e-03 2.133757174015045166e-01 -1.612784340977668762e-02 -9.782932698726654053e-02 -5.852979421615600586e-02 1.193554699420928955e-02 -1.839421242475509644e-01 -3.795235455036163330e-01
-1.093230471014976501e-01 -6.252437829971313477e-02 -8.030997216701507568e-02 -1.441379785537719727e-01 1.093881204724311829e-02 6.380788981914520264e-02 -7.015549391508102417e-02 1.017200201749801636e-01 -5.259856954216957092e-02 -2.042877525091171265e-01 -3.085162490606307983e-02 6.447651237249374390e-02 1.210026666522026062e-01 1.854385584592819214e-01 3.407188951969146729e-01 -4.665793478488922119e-01 -3.951374068856239319e-02 2.823723852634429932e-02 5.759315937757492065e-02 -5.437557026743888855e-02 2.307387143373489380e-01 3.861941397190093994e-02 9.572572261095046997e-02 -1.711274683475494385e-02 -2.087925076484680176e-01 5.200408101081848145e-01 -8.844233117997646332e-03 -1.613341867923736572e-01 -1.575388312339782715e-01 8.927109092473983765e-02 -1.781473457813262939e-01 -1.659559309482574463e-01
1.785715818405151367e-01 2.247476726770401001e-01 -5.594253540039062500e-02 -3.437954187393188477e-01 3.493218123912811279e-02 2.228510528802871704e-01 -1.613107621669769287e-01 7.554621994495391846e-02 -2.548686563968658447e-01 3.903378546237945557e-02 9.228217601776123047e-02 2.316292375326156616e-01 1.780492514371871948e-01 1.066979765892028809e-01 2.169819772243499756e-01 -5.458760261535644531e-02 -1.512035876512527466e-01 9.874690324068069458e-02 -1.839940547943115234e-01 -2.684881985187530518e-01 -1.661393232643604279e-02 1.996834203600883484e-02 -3.922194540500640869e-01 -1.946304738521575928e-01 -1.633566915988922119e-01 1.666430234909057617e-01 1.293694525957107544e-01 -2.678622603416442871e-01 -1.407577306963503361e-03 -4.028310626745223999e-02 -7.079357653856277466e-02 -1.065095812082290649e-01
1.998306810855865479e-01 -8.816357702016830444e-02 2.480748444795608521e-01 -2.417231053113937378e-01 4.342724010348320007e-02 3.651729524135589600e-01 6.358641386032104492e-02 -9.723927825689315796e-02 7.769175618886947632e-02 1.454361714422702789e-02 1.197867467999458313e-01 1.509714871644973755e-01 -2.448458410799503326e-02 1.920459419488906860e-01 9.604716300964355469e-02 -4.161429777741432190e-02 -1.359342187643051147e-01 -1.719509810209274292e-01 -8.700726926326751709e-02 1.271191090345382690e-01 2.433998584747314453e-01 1.908463612198829651e-02 8.021683245897293091e-02 -2.607791870832443237e-02 -2.020887434482574463e-01 2.006632536649703979e-01 -2.628792822360992432e-01 -8.590415120124816895e-02 -3.740476667881011963e-01 1.010877266526222229e-01 1.140927970409393311e-01 -3.640405833721160889e-01
1.079030036926269531e-01 -1.967676579952239990e-01 1.871324889361858368e-02 -3.333551287651062012e-01 -1.921474784612655640e-01 2.813968062400817871e-01 5.396069586277008057e-02 2.080406062304973602e-02 -1.611278802156448364e-01 1.633865088224411011e-01 4.269490949809551239e-03 -7.921364903450012207e-02 1.276000589132308960e-01 1.601540297269821167e-01 2.315977811813354492e-01 -4.336873441934585571e-02 3.334636092185974121e-01 -1.156382560729980469e-01 -2.107101231813430786e-01 -2.795275151729583740e-01 1.290259361267089844e-01 -4.047768563032150269e-02 1.033861935138702393e-01 -1.334688961505889893e-01 -1.754847727715969086e-02 1.549795120954513550e-01 1.568981558084487915e-01 3.998023644089698792e-02 -1.502506285905838013e-01 3.231555223464965820e-01 2.198930084705352783e-01 -2.062071859836578369e-01
3.416392505168914795e-01 4.770362377166748047e-02 3.356726467609405518e-01 -3.618675172328948975e-01 -1.456423252820968628e-01 6.444386392831802368e-02 1.037303134799003601e-01 7.460843026638031006e-02 8.960568159818649292e-02 5.801074951887130737e-02 -1.540627144277095795e-02 2.265058606863021851e-01 -8.987943083047866821e-02 1.506463438272476196e-02 2.042560130357742310e-01 -1.569970548152923584e-01 3.331463783979415894e-02 -2.886849641799926758e-01 -9.686446189880371094e-02 1.261200308799743652e-01 8.350774645805358887e-03 2.452679537236690521e-02 1.377458572387695312e-01 6.251338869333267212e-02 4.931837320327758789e-03 5.016578435897827148e-01 -1.495643407106399536e-01 4.232190549373626709e-02 -1.411909312009811401e-01 4.443896189332008362e-02 6.855433434247970581e-02 -1.494493186473846436e-01
-4.173644259572029114e-02 -1.546119600534439087e-01 1.058528497815132141e-01 -4.717791974544525146e-01 -2.888314127922058105e-01 3.922063112258911133e-01 1.586817651987075806e-01 -7.561475783586502075e-02 2.043011933565139771e-01 9.205555543303489685e-03 -7.152906060218811035e-02 3.420320451259613037e-01 -1.071687564253807068e-01 1.790462732315063477e-01 1.201518103480339050e-01 1.741618849337100983e-02 -7.912741601467132568e-02 2.587181031703948975e-01 1.095046326518058777e-01 -9.573545306921005249e-02 1.191002503037452698e-01 9.266533702611923218e-02 -4.887536540627479553e-02 3.457707166671752930e-02 -1.590189635753631592e-01 8.408174663782119751e-02 -4.772008955478668213e-02 -9.411880746483802795e-03 -1.254933029413223267e-01 -2.252303510904312134e-01 7.230611052364110947e-03 -1.680968552827835083e-01
1.669199019670486450e-01 1.167361885309219360e-01 1.269584298133850098e-01 8.597016334533691406e-02 -6.647119671106338501e-02 -1.525166537612676620e-02 -1.483160555362701416e-01 -9.691207855939865112e-02 -4.339018091559410095e-02 -1.263242214918136597e-01 -1.566401124000549316e-01 -2.463293075561523438e-02 2.106264829635620117e-01 1.217836588621139526e-01 3.004185557365417480e-01 -1.762797981500625610e-01 1.566862501204013824e-02 -1.244272589683532715e-01 -1.364907175302505493e-01 -2.226978391408920288e-01 1.514772027730941772e-01 7.952997833490371704e-02 -4.496575593948364258e-01 -4.505763575434684753e-02 2.022144794464111328e-01 3.821063339710235596e-01 4.756469279527664185e-02 -9.095940738916397095e-02 -7.463698275387287140e-03 5.547758936882019043e-02 9.689145535230636597e-02 -3.847839534282684326e-01
3.721990808844566345e-02 1.348948627710342407e-01 1.501645296812057495e-01 -3.525654599070549011e-02 -3.166200220584869385e-01 7.728992402553558350e-02 3.424074873328208923e-02 2.253023087978363037e-01 -1.699176728725433350e-01 4.516673739999532700e-03 -9.758191555738449097e-02 9.683652222156524658e-02 -1.175363659858703613e-01 2.770069837570190430e-01 4.455085098743438721e-01 1.092771068215370178e-01 -2.998566627502441406e-01 -3.861901536583900452e-02 2.577155828475952148e-01 -7.842954993247985840e-02 1.498647183179855347e-01 -1.315594166517257690e-01 -2.125724405050277710e-01 1.314426865428686142e-02 -1.880844384431838989e-01 3.011678755283355713e-01 -2.099638245999813080e-02 -1.717484444379806519e-01 -1.367352753877639771e-01 -1.357312053442001343e-01 -5.498168244957923889e-02 6.672035902738571167e-02
-3.332335054874420166e-01 -1.940951123833656311e-02 6.847973912954330444e-02 -4.080423712730407715e-01 4.328655079007148743e-02 2.279108911752700806e-01 -2.914422750473022461e-01 1.558301448822021484e-01 2.489599287509918213e-01 1.492098253220319748e-02 -6.744781136512756348e-02 -5.747679248452186584e-02 1.182051077485084534e-01 9.309155493974685669e-02 1.417121440172195435e-01 1.490251421928405762e-01 6.879674643278121948e-02 3.623173385858535767e-02 1.403952017426490784e-02 -2.458100020885467529e-01 -3.536203131079673767e-02 -1.278317421674728394e-01 9.231436252593994141e-02 5.140506103634834290e-02 -5.596483126282691956e-02 2.827671170234680176e-01 2.541243657469749451e-02 -2.222143262624740601e-01 -3.270881772041320801e-01 -1.402308046817779541e-01 1.826066523790359497e-01 -1.755962371826171875e-01
1.385906990617513657e-02 2.513712942600250244e-01 5.858875811100006104e-03 -2.966975271701812744e-01 -2.597865760326385498e-01 -1.554758846759796143e-01 1.963748224079608917e-02 -2.519086375832557678e-02 9.803063422441482544e-02 1.603800803422927856e-02 -4.333526268601417542e-02 2.260258197784423828e-01 -1.225802600383758545e-01 3.194531798362731934e-01 3.873161673545837402e-01 -2.708269953727722168e-01 1.679100543260574341e-01 -1.013788357377052307e-01 -6.248206645250320435e-02 -1.539726108312606812e-01 2.386710792779922485e-02 -2.377559840679168701e-01 -5.758338049054145813e-02 2.757473886013031006e-01 -1.488921344280242920e-01 2.489911019802093506e-01 6.334675103425979614e-02 9.264212101697921753e-02 -5.456119403243064880e-02 -2.147541940212249756e-01 1.200004108250141144e-02 -6.379870325326919556e-02
-1.440923959016799927e-01 -7.022785395383834839e-02 7.255607843399047852e-02 -2.544876933097839355e-01 -1.352394819259643555e-01 4.329346120357513428e-02 -1.062539443373680115e-01 -2.898544967174530029e-01 1.028659194707870483e-01 -3.467902913689613342e-02 8.265040814876556396e-02 2.960906922817230225e-01 3.873632103204727173e-02 -2.732641100883483887e-01 3.377703726291656494e-01 -1.093617454171180725e-01 8.808448910713195801e-03 -2.062906138598918915e-02 -1.604603826999664307e-01 -9.800852090120315552e-02 1.437222659587860107e-01 1.367465555667877197e-01 -2.221141606569290161e-01 1.924751251935958862e-01 -3.647870197892189026e-02 2.911349833011627197e-01 2.026048600673675537e-01 1.755858957767486572e-01 -2.642053663730621338e-01 5.770599842071533203e-02 3.194072842597961426e-02 -2.942493259906768799e-01
5.455880239605903625e-02 -1.040576323866844177e-01 3.928610980510711670e-01 -3.288301229476928711e-01 -2.029411047697067261e-01 1.732514947652816772e-01 1.023457869887351990e-01 -7.918473333120346069e-02 2.318582832813262939e-01 1.629025042057037354e-01 -2.926799058914184570e-01 -7.892799377441406250e-02 -1.752993464469909668e-01 -3.163247182965278625e-02 9.527835249900817871e-02 -1.452024132013320923e-01 1.099202111363410950e-01 4.312007874250411987e-02 1.106066182255744934e-01 -2.586278319358825684e-01 5.268315598368644714e-02 -2.251668460667133331e-02 -2.342503368854522705e-01 2.375537008047103882e-01 2.226231247186660767e-01 2.853074371814727783e-01 6.877192109823226929e-02 1.495783925056457520e-01 -2.917086007073521614e-03 -1.707837730646133423e-01 7.743556052446365356e-02 -2.851988002657890320e-02
2.015004158020019531e-01 -1.938272863626480103e-01 1.471251845359802246e-01 -1.222645640373229980e-01 -2.507358193397521973e-01 -5.383708328008651733e-02 -1.005351170897483826e-01 -8.152420073747634888e-02 -2.148477919399738312e-02 -1.091338098049163818e-01 -1.018616184592247009e-01 2.840903103351593018e-01 -1.796235516667366028e-02 6.119212135672569275e-02 3.140129446983337402e-01 8.393108099699020386e-02 9.537913650274276733e-02 1.582474261522293091e-01 -2.344008684158325195e-01 -4.004839062690734863e-01 -2.130912244319915771e-01 7.288666814565658569e-02 -4.925305843353271484e-01 7.897593080997467041e-02 -4.361527785658836365e-02 -3.568269684910774231e-02 5.126177519559860229e-02 -3.063132317038252950e-05 -1.736841946840286255e-01 -2.034688554704189301e-02 -6.162090599536895752e-02 1.865819096565246582e-02
1.976844817399978638e-01 -1.992998570203781128e-01 -1.165035068988800049e-01 -3.130615949630737305e-01 -2.783752381801605225e-01 4.248171746730804443e-01 2.201420962810516357e-01 -6.516438722610473633e-02 -1.965515762567520142e-01 1.474852710962295532e-01 2.031165212392807007e-01 1.006343774497509003e-02 9.182082116603851318e-02 9.439612179994583130e-02 2.790571749210357666e-01 -6.483084708452224731e-02 2.030074447393417358e-01 -7.799076288938522339e-02 -4.596247524023056030e-02 -1.066753938794136047e-01 -1.182586997747421265e-01 -1.073782145977020264e-01 -3.303414583206176758e-02 -9.177150577306747437e-02 9.696205705404281616e-02 1.078277230262756348e-01 5.686891824007034302e-02 -1.706438064575195312e-01 -3.044604659080505371e-01 2.197593450546264648e-01 -1.128081977367401123e-02 -8.645363152027130127e-02
9.941652417182922363e-02 -3.354496359825134277e-01 1.531916856765747070e-01 -1.784537285566329956e-01 -6.120302155613899231e-02 1.901850849390029907e-01 -2.287508994340896606e-01 6.635544449090957642e-02 -4.792887344956398010e-02 2.012549638748168945e-01 -1.297276616096496582e-01 1.369705647230148315e-01 -1.030268073081970215e-01 2.191687822341918945e-01 2.334112823009490967e-01 -1.094424948096275330e-01 -8.468393981456756592e-02 1.129106059670448303e-01 -2.392887882888317108e-02 -1.461738944053649902e-01 6.654955446720123291e-02 -1.308944523334503174e-01 -1.431429982185363770e-01 3.347509074956178665e-03 3.528854548931121826e-01 1.463300138711929321e-01 3.990531712770462036e-02 -3.301266133785247803e-01 -2.111633718013763428e-01 -1.377567946910858154e-01 -3.435561060905456543e-01 -9.699725545942783356e-03
5.873085185885429382e-02 1.622785627841949463e-01 3.242457509040832520e-01 -1.550635397434234619e-01 8.526170998811721802e-02 5.818304419517517090e-02 1.998516358435153961e-02 4.134815186262130737e-02 -1.480569690465927124e-01 2.519510686397552490e-01 7.103169709444046021e-02 -9.680572152137756348e-02 3.910863399505615234e-02 3.936404883861541748e-01 1.618941687047481537e-02 -1.980540528893470764e-02 -1.067094579339027405e-01 2.468129992485046387e-01 2.777406200766563416e-02 -2.464975230395793915e-02 8.109478279948234558e-03 8.816087245941162109e-02 -5.089695751667022705e-02 1.616176664829254150e-01 8.760875463485717773e-02 5.720064640045166016e-01 -7.855029404163360596e-02 -4.949382320046424866e-02 -8.044335991144180298e-02 2.750258743762969971e-01 1.725407987833023071e-01 -7.563212513923645020e-02
3.022325458005070686e-03 -1.339856535196304321e-01 -3.549998218659311533e-04 -3.621800839900970459e-01 -3.313921988010406494e-01 3.060379028320312500e-01 -1.240248307585716248e-01 -1.095913723111152649e-01 -7.897958904504776001e-02 -5.378224328160285950e-02 4.125032573938369751e-02 -1.781683713197708130e-01 -3.165271133184432983e-02 5.016682296991348267e-02 2.689875066280364990e-01 -2.305654734373092651e-01 1.895243823528289795e-01 -1.072046607732772827e-01 -1.203014850616455078e-01 1.930610649287700653e-02 1.147674098610877991e-01 -5.775415897369384766e-02 -1.001401469111442566e-01 -1.015374809503555298e-01 9.207563847303390503e-02 1.546469479799270630e-01 8.450375497341156006e-02 -3.057280927896499634e-02 -3.070481121540069580e-01 4.291775226593017578e-01 1.705697923898696899e-01 -3.528300672769546509e-02
2.281647920608520508e-02 5.743419378995895386e-02 1.236202046275138855e-01 -4.076080918312072754e-01 3.384763300418853760e-01 2.636787295341491699e-01 -1.852312535047531128e-01 1.172160729765892029e-01 5.010636523365974426e-02 1.321346163749694824e-01 8.677925914525985718e-02 -1.821178197860717773e-01 -1.027068216353654861e-02 5.624503642320632935e-02 4.679800868034362793e-01 2.821357846260070801e-01 3.916452825069427490e-02 9.774564206600189209e-02 -1.301293168216943741e-02 -1.885433495044708252e-01 -5.559539049863815308e-02 -3.967024013400077820e-02 -2.490645051002502441e-01 -9.702978283166885376e-02 -9.694758802652359009e-02 2.830748558044433594e-01 -2.567206509411334991e-02 -6.286524981260299683e-02 -9.927582927048206329e-03 -2.471866458654403687e-02 -4.795334115624427795e-02 -2.631629467941820621e-04
-3.622905537486076355e-02 7.626592367887496948e-02 1.694557070732116699e-01 1.398709416389465332e-01 -1.549362093210220337e-01 1.525240987539291382e-01 2.103044539690017700e-01 5.188776180148124695e-02 -2.042780071496963501e-02 4.441332072019577026e-02 5.466405674815177917e-02 -5.175150185823440552e-02 2.578245699405670166e-01 3.641259372234344482e-01 5.921054258942604065e-02 -1.309943050146102905e-01 -3.760220110416412354e-02 2.182311415672302246e-01 1.751173436641693115e-01 3.082555718719959259e-02 2.038529664278030396e-01 -1.310912519693374634e-01 -2.909169495105743408e-01 -2.978160977363586426e-03 -2.710850536823272705e-01 4.331651926040649414e-01 -3.833283856511116028e-02 -1.705648899078369141e-01 -1.352597773075103760e-01 2.237962037324905396e-01 -1.350387036800384521e-01 -1.424285620450973511e-01
1.264580190181732178e-01 1.414619833230972290e-01 1.626919507980346680e-01 -3.877867162227630615e-01 -7.013105205260217190e-04 -2.817415446043014526e-02 9.612096846103668213e-02 -5.722792446613311768e-02 -2.879725694656372070e-01 3.984671235084533691e-01 -1.310424208641052246e-01 -4.296041652560234070e-02 4.397324845194816589e-02 9.805725514888763428e-02 1.926862895488739014e-01 -9.970425069332122803e-02 -2.588588930666446686e-02 1.853706985712051392e-01 -1.885740645229816437e-02 8.596443384885787964e-02 -3.387082368135452271e-02 5.910796299576759338e-02 -1.405627466738224030e-02 1.863444447517395020e-01 9.164987504482269287e-02 4.539071917533874512e-01 -3.152526319026947021e-01 -3.090701252222061157e-02 -9.760191291570663452e-02 1.498995274305343628e-01 1.417462080717086792e-01 -7.281408458948135376e-02
-3.924917057156562805e-02 -4.100311398506164551e-01 1.948324888944625854e-01 -2.984039187431335449e-01 -4.974336549639701843e-02 1.355717331171035767e-01 -5.061150342226028442e-02 -5.338435992598533630e-02 1.879536211490631104e-01 -1.278465241193771362e-01 -4.963561892509460449e-02 1.869548708200454712e-01 -2.836716733872890472e-02 1.016180366277694702e-01 -3.777302056550979614e-02 -2.546559870243072510e-01 1.394616812467575073e-01 -2.216708287596702576e-02 -5.133612081408500671e-02 -1.469729989767074585e-01 2.645366489887237549e-01 8.220219612121582031e-02 -4.177143573760986328e-01 1.611996740102767944e-01 9.462572634220123291e-02 3.294875323772430420e-01 5.745267868041992188e-02 -9.999148547649383545e-02 1.212304551154375076e-02 -1.388230919837951660e-02 1.540682017803192139e-01 1.851830184459686279e-01
1.715989969670772552e-02 -2.544712275266647339e-02 2.806548476219177246e-01 -2.623347043991088867e-01 -2.052415162324905396e-01 2.577785551548004150e-01 -7.059063762426376343e-02 1.185932159423828125e-01 1.267259716987609863e-01 -1.674757897853851318e-01 -1.223662942647933960e-01 -1.176545992493629456e-01 -1.749569177627563477e-01 1.830572634935379028e-01 4.863729700446128845e-02 -8.982424437999725342e-02 -1.468165516853332520e-01 -3.404386341571807861e-01 -1.567691862583160400e-01 -1.226431354880332947e-01 2.733325958251953125e-01 1.413565278053283691e-01 -2.098693400621414185e-01 1.313290297985076904e-01 -1.464521884918212891e-01 9.735288470983505249e-02 1.065240800380706787e-01 -4.932150617241859436e-02 -2.206031680107116699e-01 -2.055755555629730225e-01 -2.584855258464813232e-01 -2.021593153476715088e-01
6.472429633140563965e-02 -2.560793459415435791e-01 1.729363352060317993e-01 -2.965378463268280029e-01 -1.278428882360458374e-01 8.640450984239578247e-02 -3.364720046520233154e-01 9.015578031539916992e-02 1.625471562147140503e-01 1.134520545601844788e-01 -1.053863298147916794e-02 5.924301594495773315e-02 -2.116202116012573242e-01 -1.114031523466110229e-01 4.228917509317398071e-02 -1.040195673704147339e-01 -2.384488657116889954e-02 -1.098305359482765198e-01 -8.737571537494659424e-02 4.465579614043235779e-02 1.200753301382064819e-01 -4.968192055821418762e-02 -4.611335396766662598e-01 3.142001330852508545e-01 -3.968823328614234924e-02 1.169121190905570984e-01 -1.993333399295806885e-01 -2.638661116361618042e-02 -3.815229237079620361e-01 -1.082651410251855850e-02 -3.778045624494552612e-02 3.514616191387176514e-02
1.709912568330764771e-01 1.672634631395339966e-01 1.295314431190490723e-01 -4.366049834061414003e-04 -8.651428855955600739e-03 2.964399456977844238e-01 -2.613903284072875977e-01 -6.510413438081741333e-02 9.501016139984130859e-02 1.263479739427566528e-01 1.915015652775764465e-02 2.846219763159751892e-02 -4.709824174642562866e-02 -4.539481550455093384e-02 3.834144473075866699e-01 -1.978849321603775024e-01 -2.494053356349468231e-02 -1.947991847991943359e-01 -3.776456117630004883e-01 -1.874406486749649048e-01 3.321801498532295227e-02 -2.443708330392837524e-01 -1.681570261716842651e-01 -2.318122982978820801e-02 4.087931662797927856e-02 2.741446495056152344e-01 7.342141121625900269e-02 8.642271161079406738e-02 -1.360082477331161499e-01 -1.425375193357467651e-01 9.116454422473907471e-02 -3.257516324520111084e-01
6.614276766777038574e-02 -2.950327694416046143e-01 1.873543709516525269e-01 1.441832748241722584e-03 -2.109426632523536682e-02 7.283289730548858643e-02 -1.768549531698226929e-01 9.274860844016075134e-03 -7.625258713960647583e-02 3.034079968929290771e-01 -1.733402162790298462e-01 -5.604071170091629028e-02 -1.531288176774978638e-01 1.880908757448196411e-02 4.819005727767944336e-01 -1.271316856145858765e-01 -1.143740564584732056e-01 1.491344273090362549e-01 1.752103567123413086e-01 -6.390705704689025879e-02 -4.257471114397048950e-02 -1.008167490363121033e-01 -1.901966482400894165e-01 -1.378624439239501953e-01 1.975844651460647583e-01 2.181890606880187988e-01 -2.901160158216953278e-02 -3.018459677696228027e-01 -2.211582511663436890e-01 -9.794176369905471802e-02 -1.623072475194931030e-01 -1.800113767385482788e-01
1.494903862476348877e-01 -1.058386042714118958e-01 -8.804818987846374512e-02 -2.807169258594512939e-01 -1.540077924728393555e-01 1.820785552263259888e-01 9.700208902359008789e-02 -2.339051961898803711e-01 -1.204634010791778564e-01 2.390252053737640381e-01 -1.375620514154434204e-01 -2.523538172245025635e-01 1.316091865301132202e-01 1.885978877544403076e-01 2.303306013345718384e-01 6.711518391966819763e-03 9.834292531013488770e-02 -3.050922043621540070e-02 -2.011639773845672607e-01 -1.503872871398925781e-01 8.738449215888977051e-02 2.593710646033287048e-02 -9.864369779825210571e-02 -1.350623220205307007e-01 -1.912654936313629150e-01 -2.523941919207572937e-02 -1.466643717139959335e-02 3.517447412014007568e-02 -4.201152026653289795e-01 1.852687597274780273e-01 -1.289071589708328247e-01 -3.501282930374145508e-01
1.133584883064031601e-02 3.007053136825561523e-01 2.797624766826629639e-01 -1.382302194833755493e-01 1.050107106566429138e-01 2.065602391958236694e-01 -5.591911077499389648e-02 9.549652040004730225e-02 -1.117974743247032166e-01 -6.251792609691619873e-02 4.199536517262458801e-02 1.857832372188568115e-01 -1.350555419921875000e-01 1.091808974742889404e-01 4.513475298881530762e-01 1.031979173421859741e-02 1.326230764389038086e-01 7.553692907094955444e-02 -1.945453323423862457e-02 -2.006743401288986206e-01 3.633730113506317139e-02 2.600988149642944336e-01 -2.459007948637008667e-01 -3.876196593046188354e-02 1.327749937772750854e-01 1.987056881189346313e-01 -2.712316513061523438e-01 -4.894416034221649170e-02 -2.920940518379211426e-01 -2.129988968372344971e-01 2.732115052640438080e-02 8.389284834265708923e-03
1.669365763664245605e-01 6.665997207164764404e-02 1.931302621960639954e-02 -1.620098948478698730e-01 -2.489525377750396729e-01 -2.135864049196243286e-01 -7.842984050512313843e-02 -2.478192150592803955e-01 2.549626678228378296e-02 7.677497714757919312e-02 -1.056882552802562714e-02 1.374949514865875244e-01 -9.486400336027145386e-02 1.912560313940048218e-01 2.121289521455764771e-01 -1.237311586737632751e-01 -1.883510686457157135e-02 1.882208883762359619e-01 -1.088754162192344666e-01 -1.846844106912612915e-01 1.129181832075119019e-01 5.331441387534141541e-02 -2.976509034633636475e-01 1.593847125768661499e-01 9.623316675424575806e-02 3.791249692440032959e-01 3.320237100124359131e-01 -1.229735836386680603e-01 5.451663210988044739e-02 2.821809053421020508e-01 9.868758171796798706e-02 -2.289679497480392456e-01
1.462250053882598877e-01 -2.207899689674377441e-01 -5.378388240933418274e-02 -3.562633991241455078e-01 1.246965825557708740e-01 1.071925759315490723e-01 -2.614946961402893066e-01 1.961616277694702148e-01 1.305985357612371445e-02 8.430980145931243896e-02 -3.167685270309448242e-01 -9.652259945869445801e-02 -1.965235620737075806e-01 1.712051481008529663e-01 2.357859015464782715e-01 -2.515735337510704994e-03 -2.195293009281158447e-01 1.023775115609169006e-01 -2.005608081817626953e-01 -1.460294276475906372e-01 5.224044248461723328e-02 -2.010461986064910889e-01 -3.955246508121490479e-01 5.657506361603736877e-02 -1.334044635295867920e-01 1.259830445051193237e-01 -7.639422267675399780e-02 -1.241490766406059265e-01 3.075853921473026276e-02 -2.116038501262664795e-01 4.253804311156272888e-02 1.489473786205053329e-02
1.756822690367698669e-02 1.895518004894256592e-01 -2.278618663549423218e-01 -4.347036480903625488e-01 -1.065660864114761353e-01 1.585994660854339600e-01 2.217670530080795288e-02 -7.393597066402435303e-02 1.326690465211868286e-01 2.383499443531036377e-01 -1.439954936504364014e-01 -1.313161700963973999e-01 -8.718327432870864868e-02 -6.274332851171493530e-02 3.263912498950958252e-01 2.089651301503181458e-02 -1.257051974534988403e-01 2.777424752712249756e-01 -9.919012337923049927e-02 -1.005999073386192322e-01 1.133866161108016968e-01 1.221636459231376648e-01 -1.459953635931015015e-01 2.993135452270507812e-01 -1.398297995328903198e-01 7.793657481670379639e-02 -2.326398491859436035e-01 -3.366818726062774658e-01 -5.418669804930686951e-02 4.238841682672500610e-02 9.280912578105926514e-03 -1.363817951641976833e-03
1.755946278572082520e-01 2.203553169965744019e-01 2.028664201498031616e-01 -1.655241400003433228e-01 -1.526339650154113770e-01 9.949239902198314667e-03 2.377928234636783600e-02 -1.897604614496231079e-01 5.596749484539031982e-02 2.709288597106933594e-01 -5.431526154279708862e-02 -9.362051263451576233e-03 1.340714935213327408e-02 1.755481362342834473e-01 3.230776488780975342e-01 6.670886278152465820e-02 -1.620738357305526733e-01 -1.718897223472595215e-01 -3.457235395908355713e-01 -1.643899083137512207e-01 1.078698113560676575e-01 1.101071834564208984e-01 -7.816954702138900757e-02 1.106466129422187805e-01 -9.471698850393295288e-02 3.153378367424011230e-01 4.405557364225387573e-02 1.332580577582120895e-02 -1.201487556099891663e-01 8.303281664848327637e-02 1.701379716396331787e-01 -4.091545939445495605e-01
1.410249918699264526e-01 -1.265996098518371582e-01 -1.550562232732772827e-01 -2.628056406974792480e-01 -2.360023325309157372e-03 5.270997062325477600e-02 -1.378214508295059204e-01 3.387778997421264648e-01 1.188288256525993347e-01 2.409770786762237549e-01 -2.655713632702827454e-02 -8.399488031864166260e-02 7.976071909070014954e-03 1.284619569778442383e-01 2.793697118759155273e-01 2.524560503661632538e-02 1.072035431861877441e-01 1.276611723005771637e-02 1.819301992654800415e-01 -2.424993813037872314e-01 4.487690329551696777e-02 1.745902150869369507e-01 -6.137493252754211426e-02 3.754502907395362854e-02 9.058280289173126221e-02 3.506262302398681641e-01 2.884448468685150146e-01 -3.044951260089874268e-01 -2.810922861099243164e-01 -1.644543111324310303e-01 6.405042111873626709e-02 2.774854376912117004e-02
-1.006449982523918152e-01 -1.778773367404937744e-01 6.015471369028091431e-02 -1.206151247024536133e-01 6.893081218004226685e-02 3.762353584170341492e-02 -1.067195087671279907e-02 -2.564004994928836823e-02 -2.860166430473327637e-01 -7.547124475240707397e-02 -1.444717496633529663e-01 1.764627844095230103e-01 -8.030543476343154907e-02 -3.734915982931852341e-03 2.512125074863433838e-01 -1.722120214253664017e-03 -1.125117391347885132e-02 -1.382547467947006226e-01 -1.474338918924331665e-01 -1.103420108556747437e-01 2.277720570564270020e-01 7.843644917011260986e-02 -3.137820661067962646e-01 1.927538663148880005e-01 3.670722544193267822e-01 2.615945637226104736e-01 -2.375367432832717896e-01 -3.151087164878845215e-01 -1.366154253482818604e-01 2.496457844972610474e-01 1.107548400759696960e-01 -1.584175080060958862e-01
-2.475843578577041626e-02 -3.369501233100891113e-01 3.942035436630249023e-01 -2.247723639011383057e-01 -1.811149269342422485e-01 1.920372396707534790e-01 7.474949955940246582e-02 -8.682198822498321533e-02 1.928818598389625549e-02 8.393871039152145386e-02 -2.370106428861618042e-01 -1.676401048898696899e-01 -1.932464540004730225e-01 1.405560076236724854e-01 7.993261516094207764e-02 -2.203240543603897095e-01 1.295719295740127563e-01 7.977415621280670166e-02 -2.250106260180473328e-02 -2.709071636199951172e-01 1.786818206310272217e-01 2.305898070335388184e-02 -2.317761778831481934e-01 1.503749489784240723e-01 1.027157977223396301e-01 2.104822099208831787e-01 5.344727076590061188e-03 1.991010457277297974e-01 1.139137595891952515e-01 -1.782934069633483887e-01 1.212166547775268555e-01 -1.832380741834640503e-01
1.887105107307434082e-01 8.224482834339141846e-02 1.259238719940185547e-01 -2.284018695354461670e-01 2.206349512562155724e-03 7.839012145996093750e-02 -8.084442466497421265e-02 -1.079463511705398560e-01 7.904184982180595398e-03 2.014096528291702271e-01 7.663767039775848389e-02 -1.787908673286437988e-01 -1.176911592483520508e-01 1.101048290729522705e-01 4.431340396404266357e-01 1.483205407857894897e-01 -3.034591972827911377e-01 -2.800649404525756836e-01 1.521961241960525513e-01 -1.282158195972442627e-01 5.733304843306541443e-02 -1.530622243881225586e-01 -3.111339211463928223e-01 -1.319051980972290039e-01 -1.168991625308990479e-01 3.768115639686584473e-01 7.292283326387405396e-02 -1.543127000331878662e-02 -9.446617215871810913e-02 -1.419139504432678223e-01 3.210901841521263123e-02 -1.024730689823627472e-02
-1.035205349326133728e-01 -1.472986955195665359e-02 1.590429395437240601e-01 -1.118983551859855652e-01 -4.195685684680938721e-02 1.025314256548881531e-01 -2.010942995548248291e-01 1.664282232522964478e-01 -8.882697671651840210e-02 2.358489185571670532e-01 -1.428030878305435181e-01 3.025468066334724426e-02 -1.277955770492553711e-01 1.754108965396881104e-01 2.175250947475433350e-01 -4.664057493209838867e-02 1.719842255115509033e-01 6.456562131643295288e-02 -2.851503193378448486e-01 -3.276548087596893311e-01 -1.909402459859848022e-01 1.645441502332687378e-01 2.645542379468679428e-03 6.049009412527084351e-02 -1.393104046583175659e-01 2.489201724529266357e-01 -1.600009500980377197e-01 -1.956517100334167480e-01 -2.721413671970367432e-01 -1.228498965501785278e-01 -1.393805593252182007e-01 -3.820746243000030518e-01
-3.988721221685409546e-02 1.615940183401107788e-01 4.591330289840698242e-01 -1.742285639047622681e-01 -8.868680149316787720e-02 2.796427905559539795e-01 -7.591918110847473145e-02 2.586632668972015381e-01 1.370250135660171509e-01 8.774580806493759155e-02 -1.619857400655746460e-01 -2.087098956108093262e-01 2.731847167015075684e-01 1.013557389378547668e-01 8.639599382877349854e-02 -1.836775690317153931e-01 -1.054589450359344482e-01 1.283225417137145996e-01 -1.612381190061569214e-01 1.343337353318929672e-02 2.100877761840820312e-01 -3.424654155969619751e-02 -3.071346580982208252e-01 7.789116352796554565e-02 -1.518873721361160278e-01 1.155369654297828674e-01 3.544011339545249939e-02 -1.439726352691650391e-01 -2.049572914838790894e-01 -4.534322768449783325e-02 -2.002986967563629150e-01 -8.923067897558212280e-02
2.544823586940765381e-01 2.309556305408477783e-01 2.801490426063537598e-01 -2.447806894779205322e-01 -4.590509086847305298e-02 6.790376454591751099e-02 2.759784832596778870e-02 9.753395617008209229e-02 -6.962346285581588745e-02 2.601618766784667969e-01 -3.577354364097118378e-03 3.255092799663543701e-01 -3.689978644251823425e-02 6.401804834604263306e-02 3.227815330028533936e-01 -1.362337619066238403e-01 -1.995832026004791260e-01 -4.112437739968299866e-02 -2.779515683650970459e-01 -9.590959548950195312e-02 1.528700590133666992e-01 -1.662623584270477295e-01 5.388875678181648254e-02 1.409141123294830322e-01 -1.307113021612167358e-01 -1.300462055951356888e-02 2.549329400062561035e-01 -1.764881312847137451e-01 -2.329986691474914551e-01 1.994673162698745728e-01 8.719065040349960327e-02 -5.451149493455886841e-02
6.389209628105163574e-02 -4.557308182120323181e-02 -3.949356824159622192e-02 -1.784364432096481323e-01 2.016987651586532593e-02 -1.811898499727249146e-01 4.491575807332992554e-02 2.457197755575180054e-01 6.268752738833427429e-03 3.478396832942962646e-01 1.013685315847396851e-01 4.062227904796600342e-02 2.645972967147827148e-01 2.256832867860794067e-01 9.892494976520538330e-02 -3.625286044552922249e-03 -8.567729592323303223e-02 -4.939077794551849365e-02 -1.074117943644523621e-01 -9.899222850799560547e-02 2.065204828977584839e-01 -2.624975144863128662e-01 -1.624348461627960205e-01 3.539789468050003052e-02 9.656368941068649292e-02 4.043504297733306885e-01 -1.437285840511322021e-01 -1.645750105381011963e-01 -2.524681687355041504e-01 2.558143436908721924e-01 1.479261070489883423e-01 -2.432433217763900757e-01
3.185493946075439453e-01 -3.244376927614212036e-02 5.192474275827407837e-02 -4.167570471763610840e-01 2.495891153812408447e-01 6.548539549112319946e-02 -9.925306588411331177e-02 7.358062267303466797e-02 -2.364608831703662872e-02 -2.265158146619796753e-01 -2.022479288280010223e-02 1.343716382980346680e-01 -9.215075522661209106e-02 2.339581251144409180e-01 3.744317293167114258e-01 1.569793373346328735e-01 -1.146550551056861877e-01 1.492059510201215744e-02 1.380469556897878647e-02 -7.102658040821552277e-03 -7.394973188638687134e-02 1.625459343194961548e-01 -3.181129097938537598e-01 2.610949426889419556e-02 2.728687822818756104e-01 1.299535185098648071e-01 8.170562982559204102e-02 -1.619724482297897339e-01 -1.915473043918609619e-01 -1.770296692848205566e-02 1.175729334354400635e-01 -1.355717182159423828e-01
1.610185652971267700e-01 -9.220258146524429321e-02 2.861603498458862305e-01 -1.093482375144958496e-01 7.575874775648117065e-02 3.956793621182441711e-02 2.443890087306499481e-02 -9.939493983983993530e-02 -1.801889836788177490e-01 8.212645351886749268e-02 9.174380451440811157e-03 1.435330323874950409e-02 -1.170194372534751892e-01 -2.177467644214630127e-01 2.010186761617660522e-01 -1.250911504030227661e-01 6.020795553922653198e-02 1.293631829321384430e-02 3.894091024994850159e-02 -2.120662182569503784e-01 9.349296241998672485e-02 -2.318736612796783447e-01 -3.982495665550231934e-01 3.521671593189239502e-01 -2.501226961612701416e-02 2.790045440196990967e-01 1.212105900049209595e-02 -7.114455103874206543e-02 1.553891692310571671e-02 -1.495454311370849609e-01 -2.548206150531768799e-01 -3.614563047885894775e-01
1.479910612106323242e-01 3.298515919595956802e-03 1.336131989955902100e-01 -1.148766502737998962e-01 7.789494842290878296e-02 1.505309343338012695e-01 7.733343541622161865e-02 -1.407988951541483402e-03 -7.540468871593475342e-02 -1.217824593186378479e-01 1.975158452987670898e-01 1.799786686897277832e-01 -1.055296957492828369e-01 -2.087606303393840790e-02 1.310334801673889160e-01 -1.577010378241539001e-03 2.514382898807525635e-01 -7.441399246454238892e-02 -5.623269826173782349e-02 -2.908962368965148926e-01 1.456893980503082275e-01 -2.931660115718841553e-01 -4.102086126804351807e-01 3.669869899749755859e-01 -2.675017749425023794e-04 3.832367658615112305e-01 1.270991750061511993e-02 -1.441297978162765503e-01 -1.060314923524856567e-01 -1.430570334196090698e-01 -8.818001300096511841e-02 -1.330786943435668945e-01
9.119811654090881348e-02 -7.161060720682144165e-02 2.297172844409942627e-01 -2.468447238206863403e-01 1.878957700682803988e-04 1.224783658981323242e-01 -4.005713760852813721e-01 -1.576702892780303955e-01 -1.810588091611862183e-01 -1.719710230827331543e-01 1.557508576661348343e-02 2.052268981933593750e-01 -7.742790132761001587e-02 7.561611384153366089e-02 3.281754255294799805e-01 -1.875318773090839386e-02 6.070315092802047729e-02 2.934847176074981689e-01 -2.049631029367446899e-01 -3.895268440246582031e-01 -8.784666657447814941e-02 -1.848316788673400879e-01 -1.184644922614097595e-01 -1.711153984069824219e-01 1.618914008140563965e-01 1.074082925915718079e-01 6.652444601058959961e-03 9.204254299402236938e-02 -1.456358190625905991e-02 -4.932774230837821960e-03 -1.414047479629516602e-01 -1.131679862737655640e-01
4.048781096935272217e-02 3.227442130446434021e-02 -5.002475157380104065e-02 -3.703615367412567139e-01 -2.503190040588378906e-01 8.341619372367858887e-02 -1.787542253732681274e-01 7.373651117086410522e-02 1.474286429584026337e-02 -2.778481543064117432e-01 -2.314607501029968262e-01 -6.343931704759597778e-02 -1.611199080944061279e-01 -1.133308932185173035e-01 2.237084656953811646e-01 -1.220824103802442551e-02 -3.510797023773193359e-01 2.244102358818054199e-01 -4.041293635964393616e-03 -1.590174585580825806e-01 4.677071422338485718e-02 2.426109090447425842e-02 -1.818780452013015747e-01 2.238738387823104858e-01 -1.246035564690828323e-02 2.092757672071456909e-01 -2.598995566368103027e-01 -1.779896914958953857e-01 -6.605049967765808105e-02 -2.892853878438472748e-02 1.624457389116287231e-01 -2.587747871875762939e-01
-1.030818442814052105e-03 9.582070633769035339e-03 7.534287124872207642e-02 -3.696483075618743896e-01 -1.708619594573974609e-01 7.375808805227279663e-02 -9.120716154575347900e-02 -9.705947339534759521e-02 -2.147694677114486694e-01 2.848353385925292969e-01 1.023046150803565979e-01 3.989779949188232422e-02 1.546332836151123047e-01 2.616600394248962402e-01 2.466570734977722168e-01 1.409451290965080261e-02 -7.524708658456802368e-02 3.027868568897247314e-01 2.914557605981826782e-02 9.084893390536308289e-03 -6.815709918737411499e-02 1.301427781581878662e-01 -1.759067177772521973e-02 -1.944287717342376709e-01 1.224004775285720825e-01 1.851066648960113525e-01 1.501097679138183594e-01 2.418573200702667236e-01 -4.505244493484497070e-01 1.309387385845184326e-01 -3.189262375235557556e-02 5.576137080788612366e-02
1.727048903703689575e-01 -1.987837851047515869e-01 -3.301138430833816528e-02 -4.351359009742736816e-01 -1.713423579931259155e-01 2.212251871824264526e-01 1.697521358728408813e-01 -2.044870704412460327e-02 1.023915037512779236e-01 1.128238141536712646e-01 -1.530312448740005493e-01 2.708462774753570557e-01 6.665199995040893555e-02 1.853387355804443359e-01 1.387350261211395264e-01 6.484834849834442139e-02 -1.271467506885528564e-01 2.749249339103698730e-01 4.083393141627311707e-03 -2.997545301914215088e-01 -5.078338086605072021e-02 2.096133083105087280e-01 -8.261784166097640991e-02 -1.153372898697853088e-01 -2.010087817907333374e-01 3.128834664821624756e-01 -7.411289960145950317e-02 1.155795902013778687e-01 1.004957258701324463e-01 -1.191865652799606323e-01 -2.995594404637813568e-02 -1.408490985631942749e-01
-2.826943993568420410e-01 -1.989380083978176117e-02 2.223548740148544312e-01 -3.123157620429992676e-01 9.128221124410629272e-02 2.307943850755691528e-01 6.650016456842422485e-02 1.880651265382766724e-01 6.464245170354843140e-02 6.586682796478271484e-02 -1.732805185019969940e-02 1.040853410959243774e-01 -1.014601811766624451e-01 9.962227195501327515e-02 1.094517856836318970e-01 1.573089659214019775e-01 -1.306151002645492554e-01 2.929629981517791748e-01 -2.770063653588294983e-02 -2.500109374523162842e-01 -2.033283412456512451e-01 -1.501884311437606812e-02 -3.181598186492919922e-01 -2.133629173040390015e-01 1.331910341978073120e-01 2.939984202384948730e-01 1.384861618280410767e-01 -2.694436609745025635e-01 -1.660377085208892822e-01 -1.226250827312469482e-01 2.846324816346168518e-02 2.956346049904823303e-02
2.975528240203857422e-01 1.051864176988601685e-01 -1.295092105865478516e-01 -3.360391557216644287e-01 -1.301911473274230957e-01 1.156949326395988464e-01 -6.653813272714614868e-02 9.632626920938491821e-02 -9.192991256713867188e-02 4.195893649011850357e-03 -1.152600646018981934e-01 -1.208055987954139709e-01 -2.868158817291259766e-01 2.102711796760559082e-01 1.111364886164665222e-01 2.084529250860214233e-01 2.012776136398315430e-01 2.134242355823516846e-01 6.188170239329338074e-02 -1.171325072646141052e-01 4.695020988583564758e-02 1.233629062771797180e-01 -2.817622721195220947e-01 -1.684713810682296753e-01 1.247997581958770752e-01 2.372645437717437744e-01 -9.411499649286270142e-02 -2.042800933122634888e-01 -3.268611431121826172e-01 -9.379336982965469360e-02 -6.863806396722793579e-03 -2.026968449354171753e-01
8.268699795007705688e-02 -3.467553481459617615e-02 8.558207005262374878e-02 -3.724959790706634521e-01 1.961264014244079590e-01 -1.134584546089172363e-01 7.016204763203859329e-03 2.056585699319839478e-01 5.358880758285522461e-02 7.300861179828643799e-02 2.603723704814910889e-01 1.570148169994354248e-01 -2.133683115243911743e-01 -2.177452202886343002e-03 8.094140142202377319e-02 -2.938108742237091064e-01 -6.415583193302154541e-02 -2.414459548890590668e-02 -4.921757802367210388e-02 -3.084848821163177490e-01 -4.183543846011161804e-02 3.808825835585594177e-02 -1.311795562505722046e-01 3.153181970119476318e-01 1.008684709668159485e-01 2.965821325778961182e-01 -5.292337015271186829e-02 -1.043583899736404419e-01 -2.881794869899749756e-01 1.251243650913238525e-01 1.422603130340576172e-01 2.454709410667419434e-01
-3.910151869058609009e-02 -5.903888866305351257e-02 1.086484417319297791e-01 -5.426386743783950806e-02 -2.393609136343002319e-01 -2.190204560756683350e-01 -7.485130429267883301e-02 4.492687433958053589e-02 6.528081744909286499e-02 1.971363276243209839e-01 -1.332937479019165039e-01 1.744029223918914795e-01 -9.181976318359375000e-02 1.643141806125640869e-01 1.646596938371658325e-01 -4.609444737434387207e-02 2.120061032474040985e-02 2.342010736465454102e-01 5.570845678448677063e-03 -1.688132137060165405e-01 2.891794145107269287e-01 1.352205220609903336e-02 -4.332905411720275879e-01 1.187275201082229614e-01 1.500220000743865967e-01 3.369197249412536621e-01 -1.638030558824539185e-01 -3.239895105361938477e-01 -4.739882424473762512e-02 1.118783280253410339e-01 2.067569829523563385e-02 -2.426728755235671997e-01
9.404373355209827423e-03 -1.721918135881423950e-01 1.942398995161056519e-01 -2.369453907012939453e-01 -7.768488489091396332e-03 4.523535072803497314e-02 1.832867115736007690e-01 -5.007367953658103943e-02 4.140622168779373169e-02 -1.778276860713958740e-01 5.143853649497032166e-02 1.533989161252975464e-01 -4.163559898734092712e-02 -1.176432147622108459e-01 3.233579099178314209e-01 -9.373228251934051514e-02 1.303402483463287354e-01 1.184241920709609985e-01 1.348393410444259644e-01 -4.571542143821716309e-02 3.952391743659973145e-01 -7.888246327638626099e-02 -1.056849509477615356e-01 1.843459457159042358e-01 1.391153782606124878e-01 4.067519307136535645e-01 2.046947777271270752e-01 2.529024481773376465e-01 -2.436845749616622925e-01 1.636127941310405731e-02 3.024668619036674500e-02 -1.991214305162429810e-01
8.958666771650314331e-02 -1.968834996223449707e-01 -2.511692047119140625e-01 -3.767046034336090088e-01 -1.581941843032836914e-01 2.277418524026870728e-01 -1.788753569126129150e-01 5.062556639313697815e-02 -3.109495900571346283e-02 -7.615817338228225708e-02 -1.058435589075088501e-01 6.671927124261856079e-02 7.822073251008987427e-02 1.443315446376800537e-01 3.936325013637542725e-01 -1.364053785800933838e-01 1.072157248854637146e-01 1.695490330457687378e-01 1.359891295433044434e-01 -2.088987827301025391e-01 -4.270137869752943516e-04 -1.067152526229619980e-02 -2.090967595577239990e-01 -1.853780299425125122e-01 9.227457339875400066e-04 2.018641829490661621e-01 1.981152221560478210e-02 1.728557348251342773e-01 -1.024237051606178284e-01 9.713050723075866699e-02 3.421196043491363525e-01 -1.589857935905456543e-01
-5.203976482152938843e-02 1.102856770157814026e-01 3.188609480857849121e-01 -2.510877326130867004e-02 2.881388552486896515e-02 2.849439382553100586e-01 -2.572105824947357178e-01 1.305799484252929688e-01 -6.792257726192474365e-02 1.339465528726577759e-01 -1.660741865634918213e-01 -3.665530681610107422e-02 -2.414219975471496582e-01 6.458559632301330566e-02 1.456954926252365112e-01 -2.878535389900207520e-01 -1.835780292749404907e-01 2.855727681890130043e-03 -2.342544645071029663e-01 -1.145649701356887817e-01 -1.645439304411411285e-02 -4.211885482072830200e-02 -7.014988362789154053e-02 1.224048733711242676e-01 2.299685962498188019e-02 2.025710195302963257e-01 2.106219828128814697e-01 -1.874807290732860565e-02 -1.582123339176177979e-01 -2.038937509059906006e-01 -4.860691726207733154e-02 -4.697560966014862061e-01
1.028545275330543518e-01 -1.707037240266799927e-01 -4.093053936958312988e-02 -2.728492915630340576e-01 -2.645633816719055176e-01 3.517609238624572754e-01 -5.428719148039817810e-02 -6.490211188793182373e-02 -9.609828144311904907e-02 2.243101783096790314e-02 1.473461743444204330e-02 -4.888358339667320251e-02 -2.190549112856388092e-02 6.817533075809478760e-02 2.453369647264480591e-01 -2.813024818897247314e-01 2.122156172990798950e-01 -1.371290534734725952e-01 -9.380404651165008545e-02 -1.507093906402587891e-01 1.675296872854232788e-01 -1.119147688150405884e-01 -3.646369650959968567e-02 -2.101106047630310059e-01 2.528616413474082947e-02 1.938307881355285645e-01 -8.641116321086883545e-02 7.717408239841461182e-02 -2.973976135253906250e-01 4.193702936172485352e-01 1.601868122816085815e-01 -5.871931463479995728e-02
4.507861286401748657e-02 -3.193630874156951904e-01 5.180374383926391602e-01 -3.246050775051116943e-01 -2.926905751228332520e-01 1.719294488430023193e-01 1.549302786588668823e-01 -9.936646558344364166e-03 1.476548314094543457e-01 8.818963170051574707e-02 -1.493058353662490845e-01 -6.469053030014038086e-02 -9.092217683792114258e-02 1.909568905830383301e-01 2.099561505019664764e-02 5.063147284090518951e-03 1.269782632589340210e-01 1.071407198905944824e-01 -3.929824754595756531e-02 -2.809059917926788330e-01 1.024987325072288513e-01 -2.665530890226364136e-02 -6.744655966758728027e-02 8.949168771505355835e-02 1.811140924692153931e-01 2.285870760679244995e-01 -2.726840041577816010e-02 2.395181506872177124e-01 -6.377094984054565430e-02 -4.782686382532119751e-02 7.397458422929048538e-03 1.596011221408843994e-02
3.466899991035461426e-01 -1.934833824634552002e-02 2.917603552341461182e-01 -2.778013050556182861e-01 -6.450947374105453491e-02 3.100735368207097054e-03 -1.515668779611587524e-01 1.001630574464797974e-01 1.778872907161712646e-01 1.764770597219467163e-01 -1.044556498527526855e-01 2.162822633981704712e-01 1.449758857488632202e-01 9.155590087175369263e-03 7.292807102203369141e-02 -4.003783687949180603e-02 9.001433104276657104e-02 2.347024679183959961e-01 2.844463884830474854e-01 -3.987714648246765137e-02 2.548007965087890625e-01 -1.240533143281936646e-01 -1.949778646230697632e-01 8.078511059284210205e-02 1.805895119905471802e-01 3.328246474266052246e-01 -1.311020553112030029e-01 -2.749408185482025146e-01 -9.137393534183502197e-02 5.496232584118843079e-02 -1.065383180975914001e-01 -4.504323005676269531e-02
1.891073398292064667e-02 -8.893792331218719482e-02 1.994204521179199219e-02 -3.129789233207702637e-01 -2.450891435146331787e-01 1.524267196655273438e-01 1.293816715478897095e-01 -2.722453176975250244e-01 -2.189489901065826416e-01 2.553042173385620117e-01 9.592443704605102539e-03 4.090908542275428772e-02 1.093469485640525818e-01 2.475739829242229462e-02 4.113822579383850098e-01 -5.703557282686233521e-02 1.077031493186950684e-01 6.276591122150421143e-02 -2.210092842578887939e-01 -1.267508268356323242e-01 6.934504210948944092e-02 -2.750275135040283203e-01 -7.872381806373596191e-02 -2.238447666168212891e-01 -1.137558519840240479e-01 -2.805263735353946686e-02 -4.128296673297882080e-02 1.563402451574802399e-02 -3.104006946086883545e-01 1.696946918964385986e-01 1.132863666862249374e-02 -2.472328245639801025e-01
-1.542795076966285706e-02 3.789682686328887939e-02 1.014556437730789185e-01 -1.256104111671447754e-01 -4.133534133434295654e-01 -7.296121120452880859e-02 1.454462483525276184e-02 2.755650319159030914e-02 -5.489006265997886658e-02 5.036851763725280762e-02 5.015631020069122314e-02 1.982760243117809296e-02 -1.519826352596282959e-01 2.102346718311309814e-01 1.336809396743774414e-01 6.051879376173019409e-02 -1.327384561300277710e-01 1.559941768646240234e-01 2.413483262062072754e-01 -2.210841178894042969e-01 -2.219969639554619789e-03 6.858716905117034912e-02 -1.048978567123413086e-01 3.330772221088409424e-01 -1.189110204577445984e-01 2.724831104278564453e-01 7.344508916139602661e-02 -3.176682889461517334e-01 -4.537563920021057129e-01 1.015582755208015442e-01 -9.674460440874099731e-02 4.258402064442634583e-02
1.104732304811477661e-01 -3.028495796024799347e-02 1.982133835554122925e-01 -8.774293959140777588e-02 -3.328430056571960449e-01 4.686695337295532227e-02 8.695586025714874268e-02 1.312037836760282516e-02 2.722938954830169678e-01 9.737335890531539917e-02 8.739101886749267578e-02 2.739652246236801147e-02 -1.976205557584762573e-01 2.906095981597900391e-01 2.739234268665313721e-01 -2.862701714038848877e-01 -8.839663863182067871e-02 -2.713760435581207275e-01 -5.381095036864280701e-02 -2.135494351387023926e-01 -5.866432329639792442e-04 -2.312625497579574585e-01 -1.542876958847045898e-01 2.353544235229492188e-01 -1.721792668104171753e-01 2.903092205524444580e-01 2.299849092960357666e-01 9.940848499536514282e-02 -5.106850340962409973e-02 3.447323292493820190e-02 -3.228725120425224304e-02 -4.994839802384376526e-02
1.706491708755493164e-01 7.243141531944274902e-02 2.634824216365814209e-01 -1.040785312652587891e-01 -3.244111686944961548e-02 5.769326537847518921e-02 -9.615731984376907349e-02 1.260339468717575073e-01 9.613596647977828979e-02 2.275588661432266235e-01 -1.960548758506774902e-01 1.236523762345314026e-01 -1.580710709095001221e-01 3.129605054855346680e-01 3.243909180164337158e-01 -1.362958271056413651e-02 -2.217222563922405243e-02 -2.022774666547775269e-01 -1.778334677219390869e-01 -5.903846770524978638e-02 1.119261160492897034e-01 -3.415846228599548340e-01 1.520757973194122314e-01 1.038155630230903625e-01 -4.556210339069366455e-02 2.308194339275360107e-01 1.271949112415313721e-01 -5.704998224973678589e-02 -2.433292418718338013e-01 2.216295301914215088e-01 7.506684958934783936e-02 -2.904928326606750488e-01
2.699773013591766357e-01 -1.081568896770477295e-01 4.382005929946899414e-01 -9.979784488677978516e-02 -5.839677155017852783e-02 2.437690049409866333e-01 1.781582087278366089e-02 -1.845381967723369598e-02 -1.959498673677444458e-01 -2.156072109937667847e-01 4.564827308058738708e-02 -1.454116124659776688e-02 1.286486834287643433e-01 1.334749162197113037e-02 2.049408107995986938e-01 1.452141851186752319e-01 5.691868439316749573e-02 1.411524116992950439e-01 -1.880299597978591919e-01 -2.515392303466796875e-01 -1.008853241801261902e-01 -5.433022603392601013e-02 -2.542608380317687988e-01 2.672564983367919922e-01 -1.495986729860305786e-01 3.483353257179260254e-01 6.220850348472595215e-02 -2.001896798610687256e-01 -1.032439246773719788e-01 -6.137790530920028687e-02 7.476724684238433838e-02 -6.537526845932006836e-02
3.108383119106292725e-01 1.887404173612594604e-01 4.216069728136062622e-02 -2.089196294546127319e-01 -1.163359284400939941e-01 1.327143162488937378e-01 8.165397681295871735e-03 8.048979192972183228e-02 2.972213737666606903e-02 2.811266481876373291e-01 -6.000699102878570557e-02 2.048691660165786743e-01 2.690479159355163574e-01 1.877786070108413696e-01 1.003058552742004395e-01 -1.326177269220352173e-01 1.986768841743469238e-02 -9.897845983505249023e-02 -5.065849050879478455e-02 -8.816160261631011963e-02 2.329856306314468384e-01 -4.688414186239242554e-02 1.161701139062643051e-02 2.751701176166534424e-01 -2.560594379901885986e-01 1.085249632596969604e-01 2.534309923648834229e-01 4.974208772182464600e-02 -4.170699417591094971e-01 8.176438510417938232e-03 -1.921067237854003906e-01 -1.265940219163894653e-01
1.925603598356246948e-01 -7.561434060335159302e-02 1.171824783086776733e-01 -2.568173408508300781e-01 -2.390900999307632446e-01 6.545627117156982422e-02 -1.078615561127662659e-01 1.362760215997695923e-01 -8.177800476551055908e-02 3.374134376645088196e-02 3.399932011961936951e-02 5.104892253875732422e-01 6.390311568975448608e-02 6.351400166749954224e-02 2.699202299118041992e-01 -7.358289510011672974e-02 -3.004558086395263672e-01 -1.501916795969009399e-01 1.272604614496231079e-01 -2.091509290039539337e-02 5.144562944769859314e-02 2.378998091444373131e-03 -1.144939884543418884e-01 3.758097887039184570e-01 -1.886532828211784363e-02 1.396162956953048706e-01 -6.250795722007751465e-02 -1.496730744838714600e-01 -2.185794860124588013e-01 -4.449140280485153198e-03 1.761765331029891968e-01 -1.357981562614440918e-01
8.661711215972900391e-02 -3.091857135295867920e-01 1.373163461685180664e-01 -2.506500184535980225e-01 -1.120996251702308655e-01 2.143629360944032669e-03 1.443316489458084106e-01 -3.348147496581077576e-02 -1.913027465343475342e-01 2.353041917085647583e-01 3.906967490911483765e-02 -5.186867713928222656e-02 -3.400141745805740356e-02 1.885958313941955566e-01 2.682961225509643555e-01 4.517433047294616699e-02 1.427598297595977783e-01 -8.551888912916183472e-02 -7.015686482191085815e-02 -2.302551418542861938e-01 1.806061714887619019e-01 -2.797792851924896240e-01 -9.010793268680572510e-02 -2.700206935405731201e-01 -9.284596890211105347e-02 -1.561703681945800781e-01 1.431795656681060791e-01 -1.285023540258407593e-01 -3.930728435516357422e-01 1.469627618789672852e-01 3.773474693298339844e-02 -2.205841392278671265e-01
1.314644068479537964e-01 -2.328037917613983154e-01 3.144967257976531982e-01 -5.112328529357910156e-01 -3.438744544982910156e-01 1.497105509042739868e-01 7.101922482252120972e-02 -1.528659462928771973e-01 3.980826586484909058e-02 1.338375210762023926e-01 -2.065057307481765747e-01 2.410760521888732910e-02 -8.076028525829315186e-02 -1.658195555210113525e-01 -1.519075501710176468e-02 -4.899007827043533325e-02 1.636211723089218140e-01 1.166392117738723755e-01 -1.006384044885635376e-01 -1.770830601453781128e-01 6.318416446447372437e-02 9.199607372283935547e-02 -2.649172022938728333e-02 1.147888079285621643e-01 -1.117583364248275757e-01 3.601087331771850586e-01 3.294985741376876831e-02 1.658825427293777466e-01 -7.472516596317291260e-02 -9.275895357131958008e-02 -8.142823725938796997e-02 -4.372627940028905869e-03
-5.783856031484901905e-04 -1.758826822042465210e-01 3.701972961425781250e-01 -1.991516500711441040e-01 -1.506398022174835205e-01 5.989368632435798645e-02 -9.649996459484100342e-02 1.680912524461746216e-01 1.961934380233287811e-02 7.451765122823417187e-04 -5.058393813669681549e-03 1.133571192622184753e-01 -2.030905708670616150e-02 -5.222481116652488708e-02 4.368903115391731262e-03 -3.692517280578613281e-01 -1.854830421507358551e-02 2.839444577693939209e-01 1.830072402954101562e-01 -4.693353548645973206e-02 2.370944470167160034e-01 -1.915322840213775635e-01 -3.487885296344757080e-01 1.010592132806777954e-01 1.442944258451461792e-01 2.837781608104705811e-02 -1.882647871971130371e-01 6.207152456045150757e-02 -2.151150256395339966e-01 -1.530181318521499634e-01 -1.412685066461563110e-01 -2.893927097320556641e-01
2.447486966848373413e-01 -2.005059123039245605e-01 -6.267706863582134247e-03 8.777088671922683716e-02 -9.474526345729827881e-02 1.871134936809539795e-01 -1.212212741374969482e-01 -1.621593981981277466e-01 1.320153847336769104e-02 3.694333136081695557e-01 -7.468328624963760376e-02 1.658473163843154907e-01 2.314785122871398926e-02 1.035284698009490967e-01 3.313007354736328125e-01 -1.380744874477386475e-01 -9.598247706890106201e-02 2.162668257951736450e-01 9.992843866348266602e-02 -3.985907882452011108e-02 3.740608319640159607e-02 -2.147528827190399170e-01 -2.784556746482849121e-01 3.323371708393096924e-02 1.297312378883361816e-01 2.101379334926605225e-01 -2.956384792923927307e-02 -2.369631379842758179e-01 -1.944168955087661743e-01 -1.561333797872066498e-02 -3.433322310447692871e-01 -1.723552048206329346e-01
-6.544151902198791504e-02 -1.652624458074569702e-01 -1.243478246033191681e-02 -1.109001785516738892e-01 -9.551919996738433838e-02 -1.084349751472473145e-01 8.955765515565872192e-02 2.550680935382843018e-01 -3.977666422724723816e-02 2.523241043090820312e-01 1.223012432456016541e-01 4.381234943866729736e-02 2.204933017492294312e-01 2.800583243370056152e-01 1.770026534795761108e-01 -1.988550461828708649e-02 -2.252992242574691772e-01 2.723001129925251007e-02 -2.859865501523017883e-02 -1.352640986442565918e-01 1.056251153349876404e-01 -9.767288342118263245e-03 -3.315474390983581543e-01 1.128528267145156860e-01 4.082708954811096191e-01 4.387476444244384766e-01 1.026859804987907410e-01 -1.199391037225723267e-01 -1.256971359252929688e-01 -8.227022737264633179e-02 7.472726702690124512e-02 -6.552803516387939453e-02
7.230990380048751831e-02 -8.862759172916412354e-02 3.334934264421463013e-02 -1.573026925325393677e-01 -1.405845582485198975e-01 -9.883885830640792847e-02 8.206740953028202057e-03 1.550061628222465515e-02 -1.352266967296600342e-01 -1.732528656721115112e-01 -2.211713939905166626e-01 1.819343864917755127e-01 5.975058302283287048e-02 -5.335331708192825317e-02 4.081701636314392090e-01 1.116788461804389954e-01 -1.159738302230834961e-01 -4.860849305987358093e-02 1.673972755670547485e-01 -2.113178968429565430e-01 2.549452185630798340e-01 -1.072128340601921082e-01 -1.938116103410720825e-01 -5.412562564015388489e-02 -3.135549128055572510e-01 3.972592055797576904e-01 6.571410596370697021e-02 -5.535771325230598450e-02 -1.973615586757659912e-01 5.323288962244987488e-02 -2.142976522445678711e-01 -2.423028945922851562e-01
2.903710305690765381e-01 -1.143214404582977295e-01 1.403427720069885254e-01 -3.159542083740234375e-01 -1.025214716792106628e-01 3.369332551956176758e-01 -1.468386054039001465e-01 7.718381471931934357e-03 -1.633980572223663330e-01 2.372484840452671051e-02 2.367642149329185486e-02 -9.155339747667312622e-02 6.656441837549209595e-02 6.276716291904449463e-02 1.800017356872558594e-01 1.632842421531677246e-02 -1.165546029806137085e-01 1.564547866582870483e-01 1.776282191276550293e-01 9.095582365989685059e-02 2.333448231220245361e-01 1.490585654973983765e-01 -1.759246438741683960e-01 -3.010386526584625244e-01 3.054131269454956055e-01 7.958976924419403076e-02 -2.754588052630424500e-02 -6.711842864751815796e-02 -3.304193019866943359e-01 1.869782805442810059e-02 -2.639307975769042969e-01 -1.745199318975210190e-03
1.917273998260498047e-01 2.309440076351165771e-02 9.868039935827255249e-02 4.419603571295738220e-02 4.492710530757904053e-02 -7.508033514022827148e-02 1.666705496609210968e-02 1.644045412540435791e-01 6.498626619577407837e-02 3.553055226802825928e-01 -3.125777095556259155e-02 -8.154202997684478760e-02 5.498507618904113770e-02 9.636218100786209106e-02 6.307104974985122681e-02 -6.296712905168533325e-03 -1.398841887712478638e-01 2.229026108980178833e-01 -6.275899708271026611e-02 -1.781879067420959473e-01 2.240323573350906372e-01 -3.390749096870422363e-01 -4.060268104076385498e-01 9.503756463527679443e-02 1.695493757724761963e-01 4.599435925483703613e-01 7.243130821734666824e-03 -1.453927606344223022e-01 -2.314454615116119385e-01 1.708855107426643372e-02 4.438900947570800781e-02 -1.802668161690235138e-02
1.298523992300033569e-01 2.218123376369476318e-01 -8.869021199643611908e-03 -2.032247036695480347e-01 -2.015313692390918732e-02 1.027782186865806580e-01 1.251068115234375000e-01 -2.300498336553573608e-01 -7.153233140707015991e-02 9.698859602212905884e-02 -1.359414607286453247e-01 2.077183574438095093e-01 -5.900576710700988770e-02 3.690467476844787598e-01 5.896859243512153625e-02 -1.761212199926376343e-01 -3.594809770584106445e-01 3.819432854652404785e-01 -1.256795525550842285e-01 -5.665018036961555481e-02 9.425959736108779907e-02 1.797081381082534790e-01 -1.823434233665466309e-01 -1.402279711328446865e-03 7.303527742624282837e-02 1.950222104787826538e-01 -2.408715337514877319e-01 -9.398902207612991333e-02 -2.476016134023666382e-01 1.012770086526870728e-01 -2.576998621225357056e-02 -1.081636473536491394e-01
1.733498722314834595e-01 -1.154051795601844788e-01 1.106406748294830322e-02 -1.209238916635513306e-01 -1.727634221315383911e-01 1.605710089206695557e-01 -4.610026627779006958e-02 1.967964023351669312e-01 1.141683235764503479e-01 1.260992884635925293e-01 2.162891998887062073e-02 -2.854256927967071533e-01 3.956524655222892761e-02 2.280519455671310425e-01 3.106530010700225830e-01 -7.730183005332946777e-02 -5.827814713120460510e-02 9.963437914848327637e-02 9.234324097633361816e-02 -2.812855541706085205e-01 -4.048044234514236450e-02 2.615091800689697266e-01 2.125776559114456177e-02 7.334753125905990601e-02 2.425905615091323853e-01 3.111092150211334229e-01 3.182467818260192871e-01 -1.449903398752212524e-01 -2.222159653902053833e-01 -2.526547014713287354e-01 -7.837060838937759399e-02 -6.594450771808624268e-02
-2.088731974363327026e-01 1.314535588026046753e-01 2.394721657037734985e-02 -2.850050628185272217e-01 -1.137563660740852356e-01 9.483338147401809692e-02 2.041835896670818329e-02 -2.873459830880165100e-02 -1.521168649196624756e-01 9.231877326965332031e-02 2.134752720594406128e-01 -1.031300053000450134e-02 4.656708240509033203e-02 -7.798767834901809692e-02 -3.217120841145515442e-02 1.564160138368606567e-01 9.871195070445537567e-03 1.775923371315002441e-01 1.155229751020669937e-02 -4.520809054374694824e-01 6.113003566861152649e-02 -9.524528682231903076e-02 -1.989218778908252716e-02 2.696915268898010254e-01 3.706470504403114319e-02 3.870167434215545654e-01 2.736355066299438477e-01 -1.829058676958084106e-01 -3.431553840637207031e-01 1.283064335584640503e-01 3.948770463466644287e-02 -7.532130926847457886e-02
1.473146528005599976e-01 4.808967642020434141e-04 2.823324203491210938e-01 -1.142125483602285385e-02 -1.877467632293701172e-01 1.474058181047439575e-01 -2.203837037086486816e-02 -1.268220096826553345e-01 5.690141767263412476e-02 -1.187409013509750366e-01 4.837128147482872009e-02 3.755791485309600830e-02 1.409151405096054077e-01 -1.049292087554931641e-01 2.817699611186981201e-01 1.164599731564521790e-01 5.286965891718864441e-02 -2.904244465753436089e-03 -1.551450490951538086e-01 -3.881358206272125244e-01 8.384902030229568481e-03 5.097462981939315796e-02 -2.751530408859252930e-01 1.537248790264129639e-01 -1.882582902908325195e-01 4.822392761707305908e-01 9.507012367248535156e-02 -1.721810847520828247e-01 -1.854854226112365723e-01 -5.053230375051498413e-02 2.381388247013092041e-01 1.077770907431840897e-02
1.938185989856719971e-01 1.964229345321655273e-01 1.353341192007064819e-01 -2.787143290042877197e-01 9.454753249883651733e-02 5.059491842985153198e-02 -4.266171753406524658e-01 2.742480933666229248e-01 9.201010316610336304e-02 1.047936007380485535e-01 8.640527725219726562e-03 -6.958792358636856079e-02 -4.732132330536842346e-02 -2.219356037676334381e-02 2.048292905092239380e-01 1.505685746669769287e-01 -2.962245047092437744e-02 -1.366376131772994995e-01 -2.602600865066051483e-02 -1.684529483318328857e-01 2.849737107753753662e-01 -3.665402531623840332e-02 -3.436817824840545654e-01 2.859975397586822510e-02 -2.324497327208518982e-02 1.730419993400573730e-01 2.200863957405090332e-01 7.024132460355758667e-02 -3.197276592254638672e-01 -2.688778005540370941e-02 1.621610522270202637e-01 6.503483653068542480e-02
1.270780414342880249e-01 -1.073850914835929871e-01 1.089634075760841370e-01 -2.834442257881164551e-01 -1.722066402435302734e-01 1.694092452526092529e-01 3.948786854743957520e-02 -1.285346597433090210e-01 2.773537635803222656e-01 -2.065728157758712769e-01 -9.996362775564193726e-02 9.967359155416488647e-02 9.792298078536987305e-02 -1.798381507396697998e-01 4.300741851329803467e-01 8.981788158416748047e-02 1.652112603187561035e-01 5.131549388170242310e-02 1.753237992525100708e-01 -9.746029973030090332e-02 5.926182121038436890e-02 -2.864400148391723633e-01 -6.942515820264816284e-02 1.190198212862014771e-01 -6.931029260158538818e-02 2.546478509902954102e-01 2.696748077869415283e-02 1.806318163871765137e-01 -3.506790995597839355e-01 -6.561103276908397675e-03 1.041402518749237061e-01 -1.326842755079269409e-01
-9.478217363357543945e-02 -1.756790876388549805e-01 2.558034956455230713e-01 -3.558571636676788330e-01 -1.336270570755004883e-01 7.685708254575729370e-02 1.572481840848922729e-01 7.421223819255828857e-02 -2.602805942296981812e-02 -1.525152623653411865e-01 -2.236221432685852051e-01 4.469418898224830627e-02 -7.401903625577688217e-03 1.054753288626670837e-01 -6.953302025794982910e-02 -1.205135062336921692e-01 2.121786624193191528e-01 5.774225667119026184e-02 1.052160654217004776e-02 1.391069144010543823e-01 3.026751279830932617e-01 1.769225448369979858e-01 -4.168750643730163574e-01 2.343959808349609375e-01 1.073820963501930237e-01 2.987298071384429932e-01 1.028061099350452423e-02 -1.119616180658340454e-01 -2.422754317522048950e-01 1.799971982836723328e-02 -1.214663386344909668e-01 3.101910836994647980e-02
-3.280422091484069824e-02 -7.698650658130645752e-02 7.959134131669998169e-02 -2.686432003974914551e-01 9.883201122283935547e-02 1.364951282739639282e-01 1.189015805721282959e-01 3.334961533546447754e-01 -7.753697037696838379e-02 1.563328355550765991e-01 2.907963097095489502e-02 -1.171069070696830750e-01 1.392237693071365356e-01 4.280189275741577148e-01 -1.523152291774749756e-01 -1.722650378942489624e-01 -1.744993031024932861e-01 -5.084680020809173584e-02 -7.973201572895050049e-03 5.691574141383171082e-02 2.796783447265625000e-01 -8.646766096353530884e-02 -3.656464517116546631e-01 1.002498343586921692e-01 6.567018479108810425e-02 1.277385950088500977e-01 1.225194111466407776e-01 -2.152209132909774780e-01 -1.784840226173400879e-01 2.859567478299140930e-02 5.560577288269996643e-02 -2.770515978336334229e-01
-2.151406407356262207e-01 1.203598156571388245e-01 6.242887303233146667e-02 -7.889621704816818237e-02 1.771792396903038025e-02 1.167144924402236938e-01 6.125293672084808350e-02 -2.887446582317352295e-01 -1.083544343709945679e-01 1.920420527458190918e-01 5.220868065953254700e-02 1.009582728147506714e-01 8.234397321939468384e-02 4.380284342914819717e-03 2.805589931085705757e-03 6.831113994121551514e-02 1.179355084896087646e-01 1.145154982805252075e-01 1.596008688211441040e-01 -3.972237408161163330e-01 8.396258950233459473e-02 5.139785353094339371e-03 -8.871489763259887695e-02 1.103826016187667847e-01 1.356428116559982300e-01 4.955717921257019043e-01 1.215350851416587830e-01 -6.437541544437408447e-02 -4.546146690845489502e-01 1.794035919010639191e-02 1.659265160560607910e-01 -1.362196542322635651e-02
4.395022094249725342e-01 1.305023729801177979e-01 1.498975902795791626e-01 -2.533884346485137939e-01 -9.083180874586105347e-02 -3.361606225371360779e-02 -3.746346756815910339e-02 1.750719733536243439e-02 1.814964115619659424e-01 2.720069885253906250e-01 -1.404508650302886963e-01 1.456463634967803955e-01 -9.185643494129180908e-02 -1.680201888084411621e-01 8.000848442316055298e-02 -1.283496022224426270e-01 -6.790896411985158920e-03 1.721646934747695923e-01 -4.456253349781036377e-02 -1.374823879450559616e-02 2.395655363798141479e-01 -1.157158091664314270e-01 -1.741560995578765869e-01 4.897384345531463623e-02 2.325319647789001465e-01 3.931568861007690430e-01 -1.339955162256956100e-02 -2.978431880474090576e-01 -6.455603986978530884e-02 -1.429102271795272827e-01 -1.121491491794586182e-01 -1.206487193703651428e-01
1.274400651454925537e-01 1.766841411590576172e-01 2.821153700351715088e-01 -1.061599776148796082e-01 -1.467008292675018311e-01 3.514884412288665771e-02 2.209461852908134460e-02 1.358944475650787354e-01 -1.363392174243927002e-01 -6.402179598808288574e-02 -1.017179340124130249e-01 1.220168024301528931e-01 9.979476779699325562e-02 1.666526496410369873e-01 1.747633516788482666e-01 -2.493841797113418579e-01 -1.411744058132171631e-01 -3.260648623108863831e-02 -5.251177027821540833e-02 -3.039979338645935059e-01 4.077880978584289551e-01 -5.972494557499885559e-02 -1.202587336301803589e-01 5.530349537730216980e-02 -3.360545337200164795e-01 1.836041063070297241e-01 -8.399637416005134583e-03 1.605917364358901978e-01 -3.918080627918243408e-01 6.881858408451080322e-02 -2.595822140574455261e-02 -8.130814880132675171e-02
1.217816621065139771e-01 -6.468966603279113770e-02 4.601775482296943665e-02 -2.128398865461349487e-01 3.399344533681869507e-02 7.056549191474914551e-02 -3.153328597545623779e-01 1.180210337042808533e-02 -3.043501973152160645e-01 -1.530835628509521484e-01 3.024308755993843079e-02 1.451888028532266617e-02 -5.824157968163490295e-02 1.502032428979873657e-01 4.791984856128692627e-01 2.007081359624862671e-01 1.966877728700637817e-01 1.338807493448257446e-02 -2.170918881893157959e-02 -2.773511409759521484e-01 2.739148959517478943e-02 1.326259374618530273e-01 -3.073668777942657471e-01 -1.087964177131652832e-01 1.428866833448410034e-01 1.647623777389526367e-01 1.256174147129058838e-01 -1.671223044395446777e-01 -1.556041240692138672e-01 -7.055899500846862793e-02 -3.339495509862899780e-02 -2.287121117115020752e-01
5.220593512058258057e-02 -1.512799859046936035e-01 1.339283678680658340e-02 -2.821590900421142578e-01 -3.490450680255889893e-01 3.927688300609588623e-01 -4.809159785509109497e-02 -1.426705271005630493e-01 -2.179323732852935791e-01 1.405844371765851974e-02 -1.754007302224636078e-02 -1.268506981432437897e-03 1.035613939166069031e-01 1.865588873624801636e-01 2.629673182964324951e-01 -1.017178893089294434e-01 2.414312958717346191e-01 -5.422985181212425232e-02 -2.335506230592727661e-01 -8.364902436733245850e-02 6.681387871503829956e-02 -5.829300731420516968e-02 -8.530829101800918579e-02 -1.318000257015228271e-01 -3.594214096665382385e-02 6.914292275905609131e-02 1.124686002731323242e-01 -2.946773171424865723e-02 -2.053308188915252686e-01 2.711670398712158203e-01 2.687676250934600830e-01 -2.449424415826797485e-01
3.039515577256679535e-02 -1.364885568618774414e-01 2.790564000606536865e-01 -3.520510494709014893e-01 1.619084551930427551e-02 6.887215375900268555e-02 -2.519294433295726776e-02 -8.001705259084701538e-02 2.641165256500244141e-01 -1.047249063849449158e-01 5.000099539756774902e-02 2.216663062572479248e-01 1.414623856544494629e-01 -7.023507356643676758e-02 4.967824220657348633e-01 -2.307664602994918823e-02 1.579115986824035645e-01 1.061943173408508301e-02 -2.546599879860877991e-02 -9.758961200714111328e-02 1.997871845960617065e-01 -1.193909496068954468e-01 -1.295531392097473145e-01 1.798684708774089813e-02 -7.400253415107727051e-02 2.619941532611846924e-01 1.493255048990249634e-01 2.495414614677429199e-01 -4.472203925251960754e-02 1.436119824647903442e-01 1.006110310554504395e-01 -2.530410289764404297e-01
-1.405876246280968189e-04 -5.870976299047470093e-02 2.238662242889404297e-01 -1.060642004013061523e-01 -2.909139916300773621e-02 1.599936336278915405e-01 -1.257814615964889526e-01 2.095956802368164062e-01 -1.367320269346237183e-01 1.383189558982849121e-01 4.172937478870153427e-03 5.216282233595848083e-02 -1.486868560314178467e-01 4.573924094438552856e-02 1.419423222541809082e-01 -4.356517270207405090e-02 -1.664654463529586792e-01 1.230920702219009399e-01 -6.248683333396911621e-01 -1.668531596660614014e-01 2.465470284223556519e-01 3.186516463756561279e-02 -1.835755854845046997e-01 1.312611699104309082e-01 -1.712251305580139160e-01 1.582850664854049683e-01 1.253821551799774170e-01 -1.642418950796127319e-01 -1.004052907228469849e-01 -1.141265779733657837e-01 -1.733569353818893433e-01 -1.950901150703430176e-01
9.083136916160583496e-03 -1.155341416597366333e-01 -3.950667381286621094e-02 -3.829979896545410156e-01 -2.278096675872802734e-01 3.769929409027099609e-01 9.027489274740219116e-02 -3.145451471209526062e-02 -7.985488325357437134e-02 4.517833702266216278e-03 -3.202541172504425049e-02 -1.655623912811279297e-01 -1.141438186168670654e-01 2.922285906970500946e-02 3.046664297580718994e-01 -2.700426578521728516e-01 2.812206447124481201e-01 -1.056211069226264954e-01 -3.708274662494659424e-02 -4.197303578257560730e-02 1.019329503178596497e-01 -6.713292747735977173e-02 6.990943849086761475e-02 -7.906867563724517822e-02 -1.830173842608928680e-02 1.901973485946655273e-01 -6.358043290674686432e-03 -2.014792524278163910e-02 -2.593567669391632080e-01 3.595623075962066650e-01 2.532939910888671875e-01 -6.017353013157844543e-02
5.697031691670417786e-02 9.956371784210205078e-02 1.033265218138694763e-01 1.424851119518280029e-01 -1.127541288733482361e-01 2.278000712394714355e-01 -2.733762748539447784e-02 1.146350204944610596e-01 1.574853062629699707e-02 5.403406172990798950e-02 -9.765763580799102783e-02 -4.220013692975044250e-02 2.220245636999607086e-02 2.295584976673126221e-01 3.171009123325347900e-01 -2.730439603328704834e-01 -1.634811284020543098e-03 -1.006976887583732605e-01 -5.806899815797805786e-02 -2.001523524522781372e-01 1.270135492086410522e-01 6.627634167671203613e-02 -1.656198352575302124e-01 -6.822583079338073730e-02 -1.213338449597358704e-01 3.014110028743743896e-01 1.534319072961807251e-01 1.709837764501571655e-01 -5.050460696220397949e-01 -2.293406426906585693e-01 -1.115732640027999878e-01 -2.234655618667602539e-01
6.060048565268516541e-02 8.837759494781494141e-02 6.115712970495223999e-02 -1.940539181232452393e-01 8.216441422700881958e-02 -7.662090659141540527e-02 -5.643687397241592407e-02 3.525915741920471191e-02 -1.985665410757064819e-01 -3.420215845108032227e-02 -2.330427318811416626e-01 -1.583944708108901978e-01 9.434489905834197998e-02 5.454814061522483826e-02 2.609773278236389160e-01 -2.519712746143341064e-01 -1.159594282507896423e-01 -2.213032096624374390e-01 8.310691267251968384e-02 -3.629334270954132080e-01 3.426372706890106201e-01 -1.464983522891998291e-01 -1.629248857498168945e-01 1.333376616239547729e-01 -1.360834240913391113e-01 3.491285443305969238e-01 8.892259001731872559e-02 1.968099363148212433e-02 -3.055762648582458496e-01 -1.239162757992744446e-01 2.040365524590015411e-02 -1.565612703561782837e-01
2.873139381408691406e-01 -2.449892014265060425e-01 1.323684751987457275e-01 -1.987313628196716309e-01 -1.552065014839172363e-01 -4.922068119049072266e-02 1.323745399713516235e-01 1.020620316267013550e-01 1.688594743609428406e-02 -1.417155414819717407e-01 -2.770972549915313721e-01 1.943512558937072754e-01 7.621345669031143188e-02 2.533296123147010803e-02 -1.825432106852531433e-02 -1.099595567211508751e-03 -2.469020038843154907e-01 1.539814025163650513e-01 5.836302042007446289e-02 -1.534489393234252930e-01 1.370301693677902222e-01 -3.214139640331268311e-01 -2.268028259277343750e-01 1.356536000967025757e-01 2.676680088043212891e-01 3.821740150451660156e-01 -3.394645452499389648e-02 -1.668051183223724365e-01 -7.441841065883636475e-02 2.133709639310836792e-01 -4.387514293193817139e-02 -3.219825774431228638e-02
-5.492267757654190063e-02 1.645980775356292725e-01 2.083034217357635498e-01 -2.493134438991546631e-01 -1.633802801370620728e-01 5.349891260266304016e-02 1.900279545225203037e-03 8.196194469928741455e-02 -1.062247380614280701e-01 -5.064652487635612488e-02 1.505858451128005981e-02 3.977711778134107590e-03 2.255611419677734375e-01 1.414353698492050171e-01 2.887710332870483398e-01 -5.141637101769447327e-02 -8.340767771005630493e-02 -2.695882022380828857e-01 -1.198501791805028915e-02 -4.647850990295410156e-02 3.458452820777893066e-01 -3.862379863858222961e-02 -1.205568239092826843e-01 -4.237199667841196060e-03 -3.757561147212982178e-01 2.437574863433837891e-01 2.234988212585449219e-01 2.291121147572994232e-02 -3.224029242992401123e-01 9.413279592990875244e-02 -3.739432618021965027e-02 -2.723603248596191406e-01
1.906416267156600952e-01 -2.160508334636688232e-01 -2.514919936656951904e-01 -3.448813855648040771e-01 -2.464906498789787292e-02 1.543575804680585861e-02 -1.519976705312728882e-01 -7.601442188024520874e-02 -3.421106608584523201e-03 1.713060587644577026e-01 -4.461161792278289795e-02 1.404315233230590820e-01 2.771146222949028015e-02 3.907019644975662231e-02 3.965795636177062988e-01 4.658099263906478882e-03 -4.995178058743476868e-02 2.315305918455123901e-01 8.228388428688049316e-02 2.351045608520507812e-02 8.580447174608707428e-03 -3.931633755564689636e-02 -1.642534732818603516e-01 -1.547472327947616577e-01 2.835094332695007324e-01 3.703281655907630920e-02 5.905606970191001892e-02 -2.153602242469787598e-01 -4.573822915554046631e-01 1.197775453329086304e-01 -1.008160337805747986e-01 -1.144673600792884827e-01
1.743115484714508057e-01 -6.607637554407119751e-02 3.518357872962951660e-03 -2.975334413349628448e-02 7.639631628990173340e-02 5.114369094371795654e-02 -1.960093155503273010e-02 -3.444236144423484802e-02 -8.390163630247116089e-02 -8.284923434257507324e-02 -2.314028441905975342e-01 -1.837107986211776733e-01 -2.492088451981544495e-02 2.116377353668212891e-01 3.719098269939422607e-01 -1.069324761629104614e-01 5.284749343991279602e-02 -1.090969890356063843e-01 2.969697816297411919e-03 -1.164977848529815674e-01 1.041643694043159485e-01 2.525202333927154541e-01 -1.433173567056655884e-01 -2.475169748067855835e-01 -5.819339305162429810e-02 4.055185019969940186e-01 3.864226043224334717e-01 -1.154691278934478760e-01 -1.150315925478935242e-01 1.059156954288482666e-01 3.434984385967254639e-01 -1.844187453389167786e-02
-6.590048968791961670e-02 1.231532990932464600e-01 1.587428748607635498e-01 -4.099644720554351807e-01 6.262629479169845581e-02 2.858591824769973755e-02 -4.647168796509504318e-03 2.438334003090858459e-02 -9.283328801393508911e-02 4.878259077668190002e-02 -1.688410788774490356e-01 -7.699399441480636597e-02 3.884211555123329163e-02 3.145764931105077267e-04 1.100886464118957520e-01 -3.412119448184967041e-01 1.247247029095888138e-02 -1.464849710464477539e-01 1.422363519668579102e-01 -2.246237844228744507e-01 3.525207638740539551e-01 -2.303616553544998169e-01 8.505947887897491455e-02 -9.817322343587875366e-02 -1.007730439305305481e-01 4.263157248497009277e-01 -3.343928977847099304e-02 -2.367461025714874268e-01 -1.199359819293022156e-01 -1.334926337003707886e-01 -7.210931181907653809e-02 -1.827428638935089111e-01
-1.360072381794452667e-02 5.580347031354904175e-02 2.161239832639694214e-01 -3.379010260105133057e-01 1.585499048233032227e-01 3.226332664489746094e-01 3.072517178952693939e-02 1.994503587484359741e-01 -2.162641882896423340e-01 2.352692885324358940e-03 -1.790292263031005859e-01 1.865003071725368500e-02 -2.466801181435585022e-02 -1.963076144456863403e-01 2.048191130161285400e-01 2.514407634735107422e-01 3.523376956582069397e-02 -1.399769484996795654e-01 2.368446812033653259e-02 -1.401306539773941040e-01 -8.595970273017883301e-02 1.794382929801940918e-01 -2.760023176670074463e-01 1.618285775184631348e-01 1.109789609909057617e-01 3.724979162216186523e-01 -1.653432697057723999e-01 -1.495796293020248413e-01 -2.255038022994995117e-01 -7.061357051134109497e-02 1.593862287700176239e-02 -5.004743486642837524e-02
8.682757616043090820e-03 1.980482488870620728e-01 3.137840032577514648e-01 -1.424861252307891846e-01 -7.563196867704391479e-02 1.334745250642299652e-02 1.427739709615707397e-01 1.509843170642852783e-01 9.488260000944137573e-02 -1.449701189994812012e-02 -1.203185543417930603e-01 5.313608422875404358e-02 1.180316731333732605e-01 2.347077131271362305e-01 2.668707370758056641e-01 -1.324148178100585938e-01 -1.704038232564926147e-01 -2.265322357416152954e-01 -1.128779947757720947e-01 -1.099795997142791748e-01 3.732855021953582764e-01 9.424701333045959473e-02 -7.174703478813171387e-02 -6.587950885295867920e-02 -1.096400395035743713e-01 2.158621251583099365e-01 1.756219118833541870e-01 5.718886107206344604e-02 -2.960997819900512695e-01 2.164281159639358521e-01 -1.555913537740707397e-01 -3.069438040256500244e-01
1.714771240949630737e-01 4.982076212763786316e-02 1.859400570392608643e-01 -2.271048128604888916e-01 -7.908698916435241699e-02 1.344910860061645508e-01 6.950946152210235596e-02 -2.271236926317214966e-01 2.589798066765069962e-03 1.582979410886764526e-01 2.192252129316329956e-01 -2.012119293212890625e-01 1.218832731246948242e-01 -8.048970252275466919e-02 1.553121954202651978e-01 9.279035776853561401e-02 -1.026539281010627747e-01 2.646077871322631836e-01 -2.051156312227249146e-01 -7.975190877914428711e-03 1.455947458744049072e-01 1.602058261632919312e-01 -1.085358709096908569e-01 2.224472910165786743e-01 -2.447494538500905037e-03 4.904569685459136963e-01 -2.403952628374099731e-01 4.065698012709617615e-02 -1.611109375953674316e-01 2.313131242990493774e-01 -6.855358928442001343e-02 -1.361987441778182983e-01
-9.377886541187763214e-03 -2.753956317901611328e-01 1.107402667403221130e-01 -1.121354326605796814e-01 8.781879395246505737e-02 -1.161240711808204651e-01 -1.161936298012733459e-02 2.771361172199249268e-01 -1.707553863525390625e-01 3.062115907669067383e-01 1.312814205884933472e-01 9.764288552105426788e-03 1.460734903812408447e-01 2.825136482715606689e-01 1.637913435697555542e-01 -5.926207825541496277e-02 -2.095419764518737793e-01 1.303836554288864136e-01 -7.266938686370849609e-02 -1.141933053731918335e-01 6.739098578691482544e-02 -1.034016907215118408e-01 -2.596083879470825195e-01 1.162429973483085632e-01 2.612696290016174316e-01 3.263667821884155273e-01 -4.396831989288330078e-02 -1.479017138481140137e-01 -2.838501930236816406e-01 -9.098710864782333374e-02 1.205617263913154602e-01 -2.280570715665817261e-01
9.132097661495208740e-02 -1.627765744924545288e-01 1.506013870239257812e-01 -3.119660019874572754e-01 1.823431849479675293e-01 2.445295453071594238e-01 1.787167787551879883e-02 4.332853853702545166e-02 1.926195323467254639e-01 1.728130429983139038e-01 5.645874142646789551e-02 -1.155575290322303772e-01 -2.943024337291717529e-01 2.375375628471374512e-01 -6.914263963699340820e-02 -1.465353462845087051e-02 -2.313594818115234375e-01 2.820784449577331543e-01 -7.706319540739059448e-02 -3.196654021739959717e-01 1.065857475623488426e-03 -1.191022843122482300e-01 9.695400297641754150e-02 5.198821052908897400e-02 -6.451354362070560455e-03 2.443293184041976929e-01 1.404160559177398682e-01 -2.797398529946804047e-02 -3.382685184478759766e-01 1.242213547229766846e-01 1.780678927898406982e-01 9.522101283073425293e-02
-2.211088091135025024e-01 -2.693398110568523407e-02 1.727809011936187744e-01 1.105350777506828308e-01 -2.856503799557685852e-02 2.652176022529602051e-01 7.653498649597167969e-02 1.486110091209411621e-01 -2.714693844318389893e-01 8.353811502456665039e-02 1.340954452753067017e-01 9.557242691516876221e-02 6.607670336961746216e-02 -3.312340378761291504e-02 2.460031360387802124e-01 -5.355455353856086731e-02 -1.574682742357254028e-01 5.304211750626564026e-02 -1.651154160499572754e-01 -3.146388828754425049e-01 -1.763454228639602661e-01 2.635740675032138824e-02 -1.872019618749618530e-01 2.769144773483276367e-01 4.122277721762657166e-02 4.318599700927734375e-01 9.908307343721389771e-02 -2.488692663609981537e-02 -2.945977151393890381e-01 -1.368655413389205933e-01 9.983322769403457642e-02 -1.451252549886703491e-01
4.223358035087585449e-01 -9.623843431472778320e-02 -5.573717504739761353e-02 -1.962397545576095581e-01 1.376216858625411987e-02 1.313902735710144043e-01 7.340791076421737671e-02 9.714207053184509277e-02 -1.337111592292785645e-01 1.702276915311813354e-01 3.615547344088554382e-02 -4.242875054478645325e-02 -1.770804375410079956e-01 2.631680965423583984e-01 4.450024068355560303e-01 1.342153996229171753e-01 2.391677200794219971e-01 2.192219048738479614e-01 -7.831998169422149658e-02 -6.543963402509689331e-02 1.868590116500854492e-01 -1.179687231779098511e-01 -1.568702310323715210e-01 -4.432759433984756470e-02 1.885339915752410889e-01 1.522556543350219727e-01 4.461473226547241211e-02 8.260195702314376831e-02 -2.945147752761840820e-01 -1.212351620197296143e-01 -5.436064302921295166e-02 -9.403270483016967773e-02
3.424583077430725098e-01 -1.565946638584136963e-01 9.186194837093353271e-02 -2.836133539676666260e-01 -9.926180541515350342e-02 -1.806668750941753387e-02 1.565971598029136658e-02 1.143390499055385590e-02 -2.388546764850616455e-01 7.779194414615631104e-02 1.318653821945190430e-01 -9.056341648101806641e-02 -2.779693901538848877e-01 2.086717188358306885e-01 2.555702030658721924e-01 2.075241059064865112e-01 3.599746152758598328e-02 2.015933990478515625e-01 -1.276036165654659271e-02 -1.374204903841018677e-01 1.898686029016971588e-02 -1.133637949824333191e-01 -3.109420537948608398e-01 2.049747109413146973e-02 3.015945553779602051e-01 2.244227826595306396e-01 1.721778810024261475e-01 -8.368223160505294800e-02 -2.907264530658721924e-01 -3.308214619755744934e-02 5.427435785531997681e-02 5.521542578935623169e-02
2.277562916278839111e-01 -3.892833292484283447e-01 -6.263728439807891846e-02 -1.190160214900970459e-01 4.779622331261634827e-02 2.187271974980831146e-02 1.328305155038833618e-01 1.905160695314407349e-01 -8.141056448221206665e-02 3.207167983055114746e-01 3.065782189369201660e-01 -2.712480723857879639e-02 9.636949002742767334e-02 1.916680186986923218e-01 1.319524049758911133e-01 -4.727260023355484009e-02 -4.832584783434867859e-02 4.451340436935424805e-02 4.850278422236442566e-02 4.723734781146049500e-02 1.052935328334569931e-02 -6.210688967257738113e-03 -1.950870752334594727e-01 1.835089623928070068e-01 1.621612459421157837e-01 4.406451284885406494e-01 -1.077744364738464355e-01 -8.288982510566711426e-02 -9.362561255693435669e-02 -2.964301966130733490e-02 -7.046440243721008301e-02 -3.428798019886016846e-01
2.841312587261199951e-01 -1.605711728334426880e-01 -2.129894495010375977e-02 -2.388841360807418823e-01 3.780324757099151611e-02 1.122567430138587952e-01 3.656857833266258240e-02 -3.821535408496856689e-02 -1.082642748951911926e-01 4.845472052693367004e-02 -3.763556946069002151e-03 -1.469152700155973434e-02 -1.212298646569252014e-01 1.326512694358825684e-01 5.493289828300476074e-01 -2.600910887122154236e-02 1.852810531854629517e-01 2.636758685111999512e-01 -1.332020154222846031e-03 -8.310349285602569580e-02 -7.514619827270507812e-02 1.902654394507408142e-02 -1.408032476902008057e-01 -1.018484011292457581e-01 3.026027381420135498e-01 1.498436629772186279e-01 1.931562423706054688e-01 -3.667213767766952515e-02 -3.881775438785552979e-01 2.217538282275199890e-02 -1.239946261048316956e-01 6.256427615880966187e-02
1.167675107717514038e-01 4.212563112378120422e-02 -1.120371371507644653e-01 -9.100934118032455444e-02 1.414540037512779236e-02 1.338091492652893066e-01 -7.192063331604003906e-02 -7.682595402002334595e-02 -8.760962635278701782e-02 2.413953989744186401e-01 -9.064617007970809937e-02 -1.043654396198689938e-03 2.285362593829631805e-02 2.247160375118255615e-01 3.463725149631500244e-01 -1.156167015433311462e-01 -2.290951907634735107e-01 2.686400115489959717e-01 -4.767510294914245605e-02 -4.128626883029937744e-01 -2.809230387210845947e-01 1.409583538770675659e-01 -1.445420533418655396e-01 -1.316230148077011108e-01 -6.470534950494766235e-02 2.284377068281173706e-01 2.440143227577209473e-01 8.057782799005508423e-02 -2.774657011032104492e-01 1.619667932391166687e-02 -3.320702165365219116e-02 -2.022551447153091431e-01
1.968307346105575562e-01 -2.290858477354049683e-01 9.815464913845062256e-02 -2.308866828680038452e-01 -5.474660918116569519e-02 -2.306006401777267456e-01 -2.045225054025650024e-01 -9.856177121400833130e-02 5.537740886211395264e-02 1.166464388370513916e-01 4.447217658162117004e-02 2.413525432348251343e-01 6.067663896828889847e-03 -6.161709316074848175e-03 2.347194999456405640e-01 -2.852284610271453857e-01 -7.239031791687011719e-02 1.984937041997909546e-01 1.363825201988220215e-01 -1.570720672607421875e-01 8.765067905187606812e-02 -3.164448738098144531e-01 -1.995182335376739502e-01 2.143999040126800537e-01 4.344602674245834351e-02 -8.594305254518985748e-03 -2.572982311248779297e-01 7.836709171533584595e-02 -2.991923093795776367e-01 1.095755323767662048e-01 -1.479117423295974731e-01 -2.132574766874313354e-01
6.209426000714302063e-02 -2.143781036138534546e-01 1.866143494844436646e-01 -2.580943405628204346e-01 8.954383432865142822e-02 -4.999821633100509644e-02 -1.584624499082565308e-02 8.830190449953079224e-02 -1.948033720254898071e-01 2.493820190429687500e-01 1.064215786755084991e-03 -1.829406917095184326e-01 -1.016455367207527161e-01 2.311879247426986694e-01 1.247099116444587708e-01 -2.252845466136932373e-01 -1.132405996322631836e-01 2.542125582695007324e-01 -2.023941427469253540e-01 -4.226818382740020752e-01 1.835430562496185303e-01 8.031190931797027588e-02 -2.941185841336846352e-03 9.664633311331272125e-03 2.387270890176296234e-02 9.803788270801305771e-04 1.771114468574523926e-01 2.608978450298309326e-01 -3.066055774688720703e-01 1.456738859415054321e-01 -7.218167930841445923e-02 -9.344964474439620972e-02
1.903311312198638916e-01 1.163850501179695129e-01 -2.872511977329850197e-03 -3.332195580005645752e-01 -1.048954501748085022e-01 3.982790708541870117e-01 -2.043429464101791382e-01 2.519316375255584717e-01 -1.223217993974685669e-01 1.460978388786315918e-01 8.475445210933685303e-02 -7.645130902528762817e-02 3.438012674450874329e-02 8.163157105445861816e-02 1.556116491556167603e-01 -1.092222705483436584e-01 2.534955553710460663e-02 8.293294906616210938e-02 2.021137177944183350e-01 -1.508552134037017822e-01 2.034352123737335205e-01 -1.608112454414367676e-02 -1.924054324626922607e-01 -2.208177745342254639e-01 3.215286135673522949e-01 -1.665164716541767120e-02 -1.122596710920333862e-01 -1.650990992784500122e-01 -3.370317518711090088e-01 -1.094322353601455688e-01 -5.799910426139831543e-02 -2.103485865518450737e-03
-6.206887587904930115e-02 1.964682713150978088e-02 -6.943861395120620728e-02 -3.075503110885620117e-01 -2.177313417196273804e-01 -7.570475339889526367e-03 9.478219598531723022e-02 5.210002139210700989e-02 -1.252825260162353516e-01 -2.359405457973480225e-01 -4.418922588229179382e-02 7.635255157947540283e-02 3.438526690006256104e-01 2.344055287539958954e-02 4.143806546926498413e-02 -3.245806321501731873e-02 -6.476292759180068970e-02 4.167793691158294678e-02 1.221747025847434998e-01 -2.487960830330848694e-02 2.369420826435089111e-01 -2.509752810001373291e-01 -2.354112453758716583e-02 -1.079180389642715454e-01 -1.660172492265701294e-01 4.517843723297119141e-01 -1.317674666643142700e-01 -2.227244973182678223e-01 -2.507958412170410156e-01 -2.236552350223064423e-02 -5.399028211832046509e-02 -3.445698916912078857e-01
2.528035640716552734e-01 1.184016615152359009e-01 2.402173280715942383e-01 -1.593228280544281006e-01 -1.452527046203613281e-01 2.232992053031921387e-01 1.890454739332199097e-01 1.136819571256637573e-01 2.295864969491958618e-01 -6.462354958057403564e-02 -8.631007373332977295e-02 1.871740370988845825e-01 3.752869367599487305e-02 4.856671020388603210e-02 2.360112220048904419e-01 1.020701527595520020e-01 5.807050690054893494e-02 3.163231536746025085e-02 1.339885443449020386e-01 -2.218797057867050171e-01 -1.545156985521316528e-01 3.291273862123489380e-02 -1.879858821630477905e-01 7.974331080913543701e-02 -3.499920666217803955e-02 3.890120089054107666e-01 8.254264295101165771e-02 2.371048554778099060e-02 -7.689293473958969116e-02 -8.252260088920593262e-02 3.232294321060180664e-01 -3.670985698699951172e-01
2.539299726486206055e-01 -1.151739209890365601e-01 -9.279672056436538696e-02 -1.619822978973388672e-01 1.234183907508850098e-01 -2.655665203928947449e-02 -4.122823476791381836e-02 1.108989417552947998e-01 4.342360049486160278e-02 3.098638355731964111e-01 9.825111180543899536e-02 2.392284870147705078e-01 4.774614796042442322e-02 7.519221305847167969e-02 5.810184869915246964e-03 -3.372293114662170410e-01 -7.730319350957870483e-02 -4.206253588199615479e-02 2.328577786684036255e-01 -4.717073738574981689e-01 9.795631468296051025e-02 -4.572559893131256104e-02 -1.256262511014938354e-01 2.272999137639999390e-01 2.644800953567028046e-02 1.091697067022323608e-01 -9.655095636844635010e-02 1.405815873295068741e-02 -4.076327085494995117e-01 7.128316164016723633e-02 1.176945120096206665e-01 1.222952082753181458e-02
1.392421573400497437e-01 -1.672126501798629761e-01 2.949927747249603271e-01 -1.824610382318496704e-01 -1.079045906662940979e-01 3.158162832260131836e-01 -2.315755635499954224e-01 -4.041393846273422241e-02 8.165184408426284790e-02 -8.768571168184280396e-02 8.300898969173431396e-02 3.535285592079162598e-01 1.415426433086395264e-01 -1.012606248259544373e-01 2.913582026958465576e-01 -1.595830023288726807e-01 8.123486489057540894e-02 2.652675472199916840e-02 9.873306006193161011e-02 2.468187548220157623e-02 1.470008492469787598e-01 -9.806207567453384399e-02 -1.429883837699890137e-01 1.295378208160400391e-01 -1.831649094820022583e-01 2.864127159118652344e-01 4.839383065700531006e-02 3.154568746685981750e-02 -1.301833838224411011e-01 2.941495776176452637e-01 -1.111460998654365540e-01 -2.407626509666442871e-01
1.099027767777442932e-01 2.150948941707611084e-01 4.192196726799011230e-01 -7.629590481519699097e-02 -9.044461697340011597e-02 3.420940041542053223e-01 -2.494532242417335510e-02 6.401131302118301392e-02 2.262118905782699585e-01 -9.534822404384613037e-02 -4.859605059027671814e-02 -2.356080263853073120e-01 -3.742574155330657959e-02 1.450494974851608276e-01 1.736343055963516235e-01 -2.283072173595428467e-01 -1.098786816000938416e-01 9.051988017745316029e-04 -1.653262823820114136e-01 -1.324840784072875977e-01 3.131036162376403809e-01 -5.243353918194770813e-02 -3.410700857639312744e-01 2.964800223708152771e-02 -1.123372092843055725e-01 2.365760654211044312e-01 -1.312756538391113281e-01 3.198260441422462463e-02 4.499334841966629028e-02 -9.744673967361450195e-02 -1.549283415079116821e-01 -9.997622668743133545e-02
1.376079916954040527e-01 3.615854773670434952e-03 2.189508080482482910e-01 -3.049389831721782684e-02 1.117191687226295471e-01 2.351541817188262939e-01 -3.380810096859931946e-02 -3.223732709884643555e-01 -9.385386109352111816e-02 8.119887113571166992e-02 1.464398950338363647e-01 -1.559246033430099487e-01 -2.137517742812633514e-02 -1.059353426098823547e-01 1.353268921375274658e-01 -1.600781083106994629e-01 -2.077723443508148193e-01 2.218742370605468750e-01 -5.093168094754219055e-02 -2.816615998744964600e-01 6.438475102186203003e-02 1.149036958813667297e-01 -1.454114764928817749e-01 3.864205777645111084e-01 -5.313592404127120972e-02 3.519691228866577148e-01 -1.128003969788551331e-01 -1.150666177272796631e-01 -3.346613049507141113e-01 -8.658348768949508667e-02 -3.803895413875579834e-02 -8.251613378524780273e-02
1.692628115415573120e-01 2.792882919311523438e-02 2.605055272579193115e-01 -4.927048981189727783e-01 -1.558536291122436523e-01 9.007155150175094604e-02 -1.332904845476150513e-01 5.518010258674621582e-02 9.024293720722198486e-02 -1.159273609519004822e-01 -2.254025489091873169e-01 -3.635705262422561646e-02 -1.459287703037261963e-01 1.712949387729167938e-02 1.783676594495773315e-01 -4.430833831429481506e-02 -3.202565908432006836e-01 2.897823452949523926e-01 -1.480372250080108643e-01 -3.209264203906059265e-02 3.850059956312179565e-02 -8.248601853847503662e-02 -1.077748686075210571e-01 2.365488111972808838e-01 -1.349496692419052124e-01 2.737639546394348145e-01 -7.598999142646789551e-02 -1.283690631389617920e-01 1.247419044375419617e-01 -7.712004333734512329e-02 1.434641331434249878e-01 -1.865886747837066650e-01
2.722864747047424316e-01 5.092062801122665405e-02 1.937795877456665039e-01 -2.579133510589599609e-01 2.869111895561218262e-01 2.904623150825500488e-01 -1.653327941894531250e-01 -4.942439869046211243e-02 -2.861281335353851318e-01 -9.018000215291976929e-02 -1.023148670792579651e-01 1.328172236680984497e-01 1.084633320569992065e-01 2.006131708621978760e-01 1.145978420972824097e-01 7.231800258159637451e-02 -2.999469637870788574e-02 7.668031752109527588e-02 -3.365658223628997803e-02 -3.635931313037872314e-01 1.622256822884082794e-02 5.715322867035865784e-02 -1.757796257734298706e-01 1.472386568784713745e-01 2.189072370529174805e-01 1.837500780820846558e-01 -7.489380240440368652e-02 2.162755653262138367e-02 -1.889887154102325439e-01 -2.535346746444702148e-01 1.445024460554122925e-02 -2.237500548362731934e-01
2.498552799224853516e-01 2.151731587946414948e-02 3.634105026721954346e-01 -9.672047197818756104e-02 -1.864248216152191162e-01 2.511568665504455566e-01 9.427351504564285278e-02 -5.825944244861602783e-02 -8.131297677755355835e-02 -1.685064584016799927e-01 -7.182918488979339600e-02 7.384875416755676270e-02 2.055679559707641602e-01 9.301441162824630737e-02 2.472430020570755005e-01 2.365502566099166870e-01 1.566405445337295532e-01 -7.989854365587234497e-02 -2.673058807849884033e-01 -3.250454068183898926e-01 -1.171378232538700104e-02 -8.585591614246368408e-02 -1.468669325113296509e-01 1.132338345050811768e-01 -1.289389282464981079e-01 3.003981411457061768e-01 9.306193888187408447e-02 1.963929831981658936e-02 -2.517231702804565430e-01 -2.546450495719909668e-02 7.068233937025070190e-02 -1.926415115594863892e-01
1.984851062297821045e-02 -1.814792156219482422e-01 3.315974175930023193e-01 -1.351098567247390747e-01 -2.633650004863739014e-01 -2.027159035205841064e-01 -2.241038903594017029e-02 8.399366587400436401e-02 -2.478503435850143433e-01 -2.087150663137435913e-01 -1.073942333459854126e-01 3.885066211223602295e-01 -1.081758588552474976e-01 1.239907965064048767e-01 3.674109578132629395e-01 3.409505262970924377e-02 7.866878062486648560e-02 2.063560932874679565e-01 -1.707162111997604370e-01 -3.003189265727996826e-01 -3.625670820474624634e-02 4.167882353067398071e-02 -1.497930735349655151e-01 1.108359843492507935e-01 3.800940886139869690e-02 1.804647445678710938e-01 8.922550082206726074e-02 -6.200770288705825806e-02 -1.030723750591278076e-01 -1.389459818601608276e-01 -7.524904608726501465e-02 -4.963960126042366028e-02
-1.169518753886222839e-01 1.849985718727111816e-01 7.583673298358917236e-02 -1.965445578098297119e-01 -3.096555471420288086e-01 -1.528135836124420166e-01 7.746426016092300415e-02 2.861148416996002197e-01 -1.394377201795578003e-01 2.171551734209060669e-01 -1.629267120733857155e-03 6.792297959327697754e-02 -1.696666181087493896e-01 1.348312050104141235e-01 1.621651351451873779e-01 -1.746935844421386719e-01 2.835547178983688354e-02 8.094231039285659790e-02 2.858057916164398193e-01 -2.220126986503601074e-01 -8.417242765426635742e-02 -5.235660821199417114e-02 -1.166296303272247314e-01 8.252595365047454834e-02 -1.001448333263397217e-01 2.339792996644973755e-01 1.972610130906105042e-02 -2.300433516502380371e-01 -4.075606763362884521e-01 1.689186841249465942e-01 -1.635046899318695068e-01 -1.326344460248947144e-01
1.888901591300964355e-01 8.209697902202606201e-02 6.925931572914123535e-02 -1.175450682640075684e-01 -1.376892179250717163e-01 2.114128619432449341e-01 -4.579995572566986084e-02 8.298560231924057007e-02 -4.872595518827438354e-02 2.364965081214904785e-01 -1.315676867961883545e-01 -6.409943103790283203e-02 1.383343338966369629e-01 1.621461212635040283e-01 2.213076055049896240e-01 -2.011214643716812134e-01 3.023930788040161133e-01 1.262721270322799683e-01 1.620205789804458618e-01 -1.670776456594467163e-01 -8.978002518415451050e-02 -7.606286555528640747e-02 -2.456308454275131226e-01 -3.068679273128509521e-01 4.549441393464803696e-03 7.019650191068649292e-02 -1.964699774980545044e-01 -4.110309481620788574e-02 -4.909101426601409912e-01 5.661475658416748047e-02 1.627572774887084961e-01 7.696881145238876343e-02
1.642323136329650879e-01 8.204511553049087524e-02 9.489699453115463257e-02 -3.119170069694519043e-01 6.554707139730453491e-02 6.836287677288055420e-02 2.368738055229187012e-01 -1.551013290882110596e-01 2.376024574041366577e-01 -1.820917725563049316e-01 -9.896952658891677856e-02 2.085068225860595703e-01 3.274452174082398415e-03 -7.902514189481735229e-02 4.776133894920349121e-01 6.421023607254028320e-02 1.231807544827461243e-01 1.519391089677810669e-01 -3.898398950695991516e-02 -7.727256417274475098e-02 1.571442335844039917e-01 -5.669290572404861450e-02 -1.314031183719635010e-01 7.597076147794723511e-02 -7.142704725265502930e-02 3.943534791469573975e-01 -3.849864378571510315e-02 1.256364285945892334e-01 -1.836768686771392822e-01 1.464843662688508630e-04 1.586098372936248779e-01 -2.366719990968704224e-01
-6.446079909801483154e-02 -7.533131632953882217e-03 1.257197558879852295e-02 -3.582447171211242676e-01 6.843057274818420410e-02 -4.058540507685393095e-04 -7.434621453285217285e-02 -5.392627045512199402e-02 8.936186134815216064e-02 -1.213653385639190674e-01 -6.612226366996765137e-02 -2.162941098213195801e-01 1.665936224162578583e-02 1.685175895690917969e-01 1.808949112892150879e-01 -3.432304263114929199e-01 1.960460096597671509e-02 -2.130600064992904663e-01 -2.533160895109176636e-02 -5.847374722361564636e-02 1.851997375488281250e-01 -8.025386184453964233e-02 2.555039478465914726e-03 1.555310338735580444e-01 -2.406544834375381470e-01 4.767618477344512939e-01 -2.510811388492584229e-02 -1.744838356971740723e-01 -1.981688439846038818e-01 6.474062055349349976e-02 -9.126288443803787231e-02 -3.438570201396942139e-01
-5.209063738584518433e-02 -7.243077456951141357e-02 1.025031581521034241e-01 -1.680961549282073975e-01 -4.787456616759300232e-02 8.419772982597351074e-02 -2.984213642776012421e-02 -9.916437789797782898e-03 -3.471609354019165039e-01 -1.496748030185699463e-01 -2.068462669849395752e-01 2.187623083591461182e-01 -1.140382513403892517e-01 1.115674227476119995e-01 2.858677506446838379e-01 1.123146247118711472e-02 1.247686222195625305e-01 -5.895906686782836914e-02 2.597489021718502045e-02 -1.429063528776168823e-01 -6.914147734642028809e-02 1.384050101041793823e-01 -3.176973462104797363e-01 1.693354994058609009e-01 -1.001258864998817444e-01 2.041524052619934082e-01 -2.646769955754280090e-02 -9.351844340562820435e-02 -5.400567129254341125e-02 1.129565834999084473e-01 -1.130802035331726074e-01 -5.645774006843566895e-01
2.223203480243682861e-01 3.249648958444595337e-02 -3.117637475952506065e-03 -4.021377265453338623e-01 -7.034887559711933136e-03 3.106862772256135941e-03 7.741386443376541138e-02 3.502812385559082031e-01 -1.860428601503372192e-02 -1.107218265533447266e-01 1.515370458364486694e-01 2.838934585452079773e-02 1.236160378903150558e-02 -7.694581151008605957e-02 2.388847470283508301e-01 -5.032294429838657379e-04 -1.701807528734207153e-01 -9.232798963785171509e-02 -1.993204951286315918e-01 -2.506530880928039551e-01 2.295855619013309479e-02 -1.936810556799173355e-03 -1.169096902012825012e-01 1.688558459281921387e-01 -2.670786976814270020e-01 3.089296221733093262e-01 -2.528216838836669922e-01 -1.104023456573486328e-01 -3.203797154128551483e-03 -2.554606795310974121e-01 -2.617239654064178467e-01 -1.145695708692073822e-02
2.463534474372863770e-01 -3.945978358387947083e-02 -1.809193491935729980e-01 -2.741836011409759521e-01 -1.855684965848922729e-01 -1.549469679594039917e-01 1.093155965209007263e-01 2.489347159862518311e-01 -1.868670582771301270e-01 4.089127182960510254e-01 -1.423923224210739136e-01 -1.544772088527679443e-01 1.170007511973381042e-02 -1.943283900618553162e-02 1.507911086082458496e-01 1.057832837104797363e-01 2.663615159690380096e-02 3.779535880312323570e-03 -3.011479079723358154e-01 -4.494731500744819641e-02 1.386117935180664062e-01 -2.595587633550167084e-02 -2.532581984996795654e-01 1.768967360258102417e-01 -9.226366877555847168e-02 2.980250418186187744e-01 1.066381633281707764e-01 -1.741428077220916748e-01 -2.199322283267974854e-01 4.747026413679122925e-02 2.176756598055362701e-02 1.337615847587585449e-01
3.776302337646484375e-01 -1.672139316797256470e-01 -5.660240724682807922e-02 -2.637408673763275146e-01 -1.441990882158279419e-01 1.583373248577117920e-01 1.358136832714080811e-01 1.289163082838058472e-01 -2.527569830417633057e-01 6.595194805413484573e-03 -7.921272888779640198e-03 -5.909191817045211792e-02 -1.473020762205123901e-01 2.829892039299011230e-01 4.471893906593322754e-01 3.137795999646186829e-02 -5.370809137821197510e-02 2.706217169761657715e-01 4.296522529330104589e-04 1.127580925822257996e-02 -7.701046764850616455e-02 -9.319722652435302734e-02 -1.054792478680610657e-01 -1.030022576451301575e-01 5.815903469920158386e-02 1.638914495706558228e-01 1.398039162158966064e-01 1.242610514163970947e-01 -2.675480842590332031e-01 -1.342797875404357910e-01 2.243270911276340485e-02 -1.938305944204330444e-01
1.093053147196769714e-01 1.541157253086566925e-03 1.358904093503952026e-01 -1.814449429512023926e-01 1.098847240209579468e-01 1.582141071557998657e-01 6.053204834461212158e-02 -9.576547145843505859e-02 1.738952845335006714e-01 2.697371244430541992e-01 1.810915917158126831e-01 -1.396216265857219696e-02 -7.429228723049163818e-02 -8.765017986297607422e-02 1.413298696279525757e-01 -1.316232532262802124e-01 4.624367877840995789e-02 1.631260663270950317e-01 2.590175904333591461e-02 -5.402215719223022461e-01 -9.845606982707977295e-03 7.221497595310211182e-02 8.167313039302825928e-02 1.880463808774948120e-01 7.006341218948364258e-02 3.306602239608764648e-01 -2.250407636165618896e-01 -5.552562326192855835e-02 -2.699158489704132080e-01 2.191019654273986816e-01 1.212345510721206665e-01 -1.676313877105712891e-01
-8.346784114837646484e-02 1.457015722990036011e-01 2.641039788722991943e-01 -3.782116174697875977e-01 1.717178672552108765e-01 2.383242100477218628e-01 -8.662521094083786011e-02 1.491495966911315918e-01 -2.050984054803848267e-01 -5.711369961500167847e-02 -7.503856718540191650e-02 1.168541703373193741e-02 -1.367660462856292725e-01 6.602790206670761108e-02 4.061986505985260010e-01 1.449214518070220947e-01 -8.841635286808013916e-02 8.092576265335083008e-02 3.314325213432312012e-02 2.834505029022693634e-02 -2.330194711685180664e-01 -7.599815726280212402e-02 -2.095357328653335571e-01 2.361618913710117340e-02 -2.576817572116851807e-01 1.977536678314208984e-01 9.724072366952896118e-02 -9.700911492109298706e-02 -2.481542527675628662e-01 -2.675673067569732666e-01 -4.943519085645675659e-02 -4.495249316096305847e-02
8.057365566492080688e-02 2.156344801187515259e-01 2.067620754241943359e-01 -4.315448701381683350e-01 -1.508949995040893555e-01 1.126587763428688049e-01 1.216317042708396912e-01 -5.733609199523925781e-02 -8.679840713739395142e-02 -5.362781882286071777e-02 7.159952819347381592e-02 4.396850615739822388e-02 1.135011911392211914e-01 1.606264151632785797e-02 3.068144023418426514e-01 1.191962435841560364e-01 -1.700697243213653564e-01 2.017551288008689880e-02 -2.279432862997055054e-01 8.498668670654296875e-02 -1.329645216464996338e-01 -3.414811193943023682e-01 7.705452293157577515e-02 -2.726758643984794617e-02 -1.455035656690597534e-01 3.842876479029655457e-02 -6.537321209907531738e-02 -4.524874314665794373e-02 -4.117447435855865479e-01 7.600157707929611206e-02 -1.359005421400070190e-01 -2.707444429397583008e-01
2.627732157707214355e-01 -8.026348054409027100e-02 -1.306528504937887192e-02 -1.480591148138046265e-01 -1.635307371616363525e-01 7.714526355266571045e-02 -1.610628515481948853e-01 9.750644117593765259e-02 -1.292694360017776489e-01 1.281902939081192017e-01 8.095464669167995453e-03 -9.625658392906188965e-02 -3.889843448996543884e-02 2.679925262928009033e-01 3.578447401523590088e-01 1.445566117763519287e-01 -3.270889446139335632e-02 1.084492206573486328e-01 2.200497873127460480e-02 -2.300916463136672974e-01 1.086831674911081791e-03 -9.066778421401977539e-02 4.091566801071166992e-02 -1.307335197925567627e-01 2.055317163467407227e-01 2.527987957000732422e-01 3.249742388725280762e-01 -2.225524336099624634e-01 -3.863618969917297363e-01 -1.602584272623062134e-01 -9.102283418178558350e-02 -1.781577616930007935e-01
2.030386477708816528e-01 -9.741792827844619751e-02 4.157410264015197754e-01 -3.423025310039520264e-01 -8.915136009454727173e-02 1.860484480857849121e-01 -3.786126896739006042e-02 -1.434679143130779266e-03 -2.708246186375617981e-02 2.157808654010295868e-02 -7.770351134240627289e-03 1.557090729475021362e-01 2.038557380437850952e-01 2.004671543836593628e-01 1.873572021722793579e-01 -1.190756410360336304e-01 -1.913623511791229248e-01 -3.302906453609466553e-01 3.187942504882812500e-02 5.362071841955184937e-02 -5.982183292508125305e-02 -1.930489838123321533e-01 1.893263757228851318e-01 1.374764591455459595e-01 -1.543143391609191895e-02 2.076912969350814819e-01 -8.982583880424499512e-03 -9.914584457874298096e-02 -3.600794374942779541e-01 1.007261201739311218e-01 1.241366863250732422e-01 -7.109265774488449097e-02
3.442375659942626953e-01 -8.491274900734424591e-03 1.295171026140451431e-02 -1.435620337724685669e-01 -1.596347093582153320e-01 3.854393959045410156e-01 -7.403068244457244873e-02 1.236583590507507324e-01 -2.683672010898590088e-01 2.268474698066711426e-01 -1.451727300882339478e-01 -4.681245237588882446e-02 -1.852020919322967529e-01 1.654885709285736084e-01 3.897175490856170654e-01 -4.901632666587829590e-02 5.579624325037002563e-02 5.952610448002815247e-02 1.373812407255172729e-01 -1.385539174079895020e-01 -6.760107725858688354e-02 -1.825287640094757080e-01 -5.676086992025375366e-02 -6.877578049898147583e-02 1.577769964933395386e-01 1.458187550306320190e-01 1.413688212633132935e-01 1.608763635158538818e-01 -2.778488397598266602e-01 -1.188741177320480347e-01 1.100121811032295227e-01 -1.307406276464462280e-01
1.007424741983413696e-01 -1.461335830390453339e-02 3.622194826602935791e-01 -1.885070800781250000e-01 -2.646730840206146240e-01 2.685039937496185303e-01 1.105249524116516113e-01 1.467955112457275391e-01 -1.213018894195556641e-01 -4.516518861055374146e-02 -4.358872175216674805e-01 1.368607878684997559e-01 -4.636028781533241272e-03 1.448722463101148605e-02 2.615463361144065857e-02 -1.802324503660202026e-01 1.075040996074676514e-01 -1.556336432695388794e-01 -1.740479022264480591e-01 -2.862125262618064880e-02 3.693161904811859131e-01 1.442865282297134399e-01 -2.336039841175079346e-01 -7.368484884500503540e-02 -2.185265123844146729e-01 1.896070986986160278e-01 7.398886955343186855e-04 -1.039180811494588852e-02 -2.182953618466854095e-02 9.367348998785018921e-02 2.342734718695282936e-03 -1.045592129230499268e-01
2.437973469495773315e-01 1.077347248792648315e-01 8.410970121622085571e-02 -3.462538123130798340e-01 -4.827531985938549042e-03 7.730945944786071777e-02 -9.078637510538101196e-02 1.452568173408508301e-01 -2.266197055578231812e-01 -9.965720027685165405e-02 3.926810622215270996e-02 2.198117673397064209e-01 -1.774514466524124146e-01 -8.944325894117355347e-02 4.390851855278015137e-01 6.763687729835510254e-02 1.646082103252410889e-01 -6.297750771045684814e-02 -1.572901159524917603e-01 -1.699137315154075623e-02 6.859662383794784546e-02 1.676432192325592041e-01 -3.281725198030471802e-02 1.792905032634735107e-01 2.260794043540954590e-01 1.719871908426284790e-01 6.623797118663787842e-02 -4.060764014720916748e-01 -1.585481613874435425e-01 2.911232411861419678e-02 2.162657864391803741e-02 -1.417352557182312012e-01
-4.002160206437110901e-02 -7.370758336037397385e-03 -2.051529884338378906e-01 -4.563862085342407227e-01 -1.709455996751785278e-01 1.422895789146423340e-01 -2.715179622173309326e-01 1.866647787392139435e-02 4.455025866627693176e-02 -1.242314279079437256e-01 -7.987064123153686523e-02 2.110560610890388489e-02 4.034803807735443115e-02 2.408971339464187622e-01 3.254386186599731445e-01 -1.084592938423156738e-01 9.683629125356674194e-02 2.755292356014251709e-01 5.909127369523048401e-02 -2.523223459720611572e-01 -4.749345034360885620e-02 -3.127289237454533577e-03 -1.642920374870300293e-01 -1.927306801080703735e-01 2.925362996757030487e-02 1.969312578439712524e-01 -5.380380153656005859e-02 2.503341734409332275e-01 -9.058221429586410522e-02 1.430796831846237183e-01 2.410435080528259277e-01 -1.096338108181953430e-01
-3.568532466888427734e-01 -5.103569105267524719e-02 8.881143480539321899e-02 -3.669562339782714844e-01 6.534781306982040405e-02 1.259499192237854004e-01 -3.122304379940032959e-01 -7.560442388057708740e-02 1.015634983777999878e-01 1.350634843111038208e-01 -3.549517318606376648e-02 -5.267994105815887451e-02 2.416724413633346558e-01 1.069682613015174866e-01 2.981855571269989014e-01 6.327964365482330322e-02 5.398073419928550720e-02 1.841554790735244751e-01 -2.791551351547241211e-01 -1.190059557557106018e-01 3.627927973866462708e-02 9.304095059633255005e-02 -3.470879048109054565e-02 1.410893797874450684e-01 -6.282744556665420532e-02 2.832421064376831055e-01 9.452279657125473022e-02 -2.066998928785324097e-02 -3.415965437889099121e-01 -1.594182103872299194e-01 7.789459824562072754e-02 -8.428529649972915649e-02
2.620084956288337708e-02 -1.191066130995750427e-01 4.128250479698181152e-02 -3.222418129444122314e-01 2.299646846950054169e-03 2.381896972656250000e-01 1.240413114428520203e-01 6.844756007194519043e-02 3.020891360938549042e-02 2.035991847515106201e-01 -9.088282287120819092e-02 -1.321560293436050415e-01 -3.975251615047454834e-01 9.168646484613418579e-02 4.361710697412490845e-02 -1.260232031345367432e-01 -3.515993952751159668e-01 2.345543801784515381e-01 -5.085692554712295532e-02 -2.018198966979980469e-01 9.248991310596466064e-02 1.862172335386276245e-01 3.514488041400909424e-02 -1.822924613952636719e-01 -7.096039596945047379e-03 2.578995227813720703e-01 -2.779155410826206207e-02 -1.146229505538940430e-01 -3.961397111415863037e-01 7.252077013254165649e-02 5.812194943428039551e-02 6.910344213247299194e-02
-1.079852283000946045e-01 -2.833030745387077332e-02 2.057672850787639618e-02 -2.938830554485321045e-01 9.936084598302841187e-02 2.132918387651443481e-01 1.631008386611938477e-01 -2.805619128048419952e-02 -2.127909064292907715e-01 1.756827831268310547e-01 3.102186620235443115e-01 7.220938801765441895e-02 1.269192844629287720e-01 3.830084502696990967e-01 4.900088906288146973e-02 -4.004340991377830505e-02 -6.166408210992813110e-02 8.856874704360961914e-02 -3.891501575708389282e-02 -2.199830114841461182e-01 2.366611957550048828e-01 -1.012816280126571655e-01 -3.048307299613952637e-01 -1.130099073052406311e-01 3.512034416198730469e-01 7.876879721879959106e-02 8.876375854015350342e-02 4.815085232257843018e-02 -7.457144558429718018e-02 -1.736684441566467285e-01 2.304126042872667313e-03 -2.541691064834594727e-01
-1.645722240209579468e-01 2.961183190345764160e-01 5.241370201110839844e-02 -1.649862229824066162e-01 -1.693382859230041504e-01 8.006663620471954346e-02 9.961646795272827148e-02 -8.020154386758804321e-02 -5.662316083908081055e-02 3.139873147010803223e-01 1.057621017098426819e-01 1.637878566980361938e-01 1.253923028707504272e-01 -7.560272514820098877e-02 1.145567595958709717e-01 -1.855361908674240112e-01 -6.887149065732955933e-02 1.990080624818801880e-01 7.558224350214004517e-02 -4.261846542358398438e-01 7.936397194862365723e-02 9.860835224390029907e-02 -1.890981495380401611e-01 7.274024933576583862e-02 1.173453330993652344e-01 4.566084742546081543e-01 -1.312929391860961914e-01 -1.258841753005981445e-01 -1.482075601816177368e-01 1.808190601877868176e-03 1.670313626527786255e-01 3.239099308848381042e-02
7.432976365089416504e-02 -7.024453580379486084e-02 7.466433197259902954e-02 -1.728160381317138672e-01 -1.853988468647003174e-01 3.167822957038879395e-01 1.015940010547637939e-01 1.118767261505126953e-01 -2.172808498144149780e-01 2.325900271534919739e-02 2.359015494585037231e-02 1.125768870115280151e-01 1.597984284162521362e-01 1.274808496236801147e-01 2.021429240703582764e-01 -2.634615004062652588e-01 4.475516378879547119e-01 1.148141697049140930e-01 -3.823822364211082458e-02 -2.211342453956604004e-01 -1.001181900501251221e-01 -7.455355674028396606e-02 -8.862295001745223999e-02 -9.655849635601043701e-02 2.430549561977386475e-01 1.655537337064743042e-01 7.278893142938613892e-02 1.002269983291625977e-01 -3.898134529590606689e-01 1.345056593418121338e-01 9.430663287639617920e-02 7.824600487947463989e-02
-2.981193177402019501e-02 1.536713540554046631e-02 -1.451763063669204712e-01 -1.918153017759323120e-01 -2.847803235054016113e-01 1.640592366456985474e-01 -8.126217126846313477e-02 7.742977142333984375e-02 -1.485762149095535278e-01 3.839742541313171387e-01 5.410714074969291687e-02 -9.672420471906661987e-02 -8.215045183897018433e-02 -1.420422643423080444e-01 4.606139659881591797e-02 -1.034792885184288025e-01 1.253710240125656128e-01 1.846439242362976074e-01 -1.096407622098922729e-01 -1.979493349790573120e-01 -2.004619687795639038e-01 4.281954839825630188e-02 -2.098731994628906250e-01 -3.546487912535667419e-02 -1.628350913524627686e-01 1.550965160131454468e-01 1.598958075046539307e-01 -1.585027575492858887e-01 -5.201092362403869629e-01 1.826151609420776367e-01 -5.057065561413764954e-02 -5.314566940069198608e-02
1.546615734696388245e-02 1.552778035402297974e-01 1.364648491144180298e-01 -2.278982102870941162e-01 -3.848508894443511963e-01 -1.757267415523529053e-01 1.609039306640625000e-01 7.150336354970932007e-02 -4.867179784923791885e-03 -6.895818561315536499e-02 3.459293022751808167e-02 -1.337667256593704224e-01 -1.562590301036834717e-01 1.131469234824180603e-01 1.830686032772064209e-01 -3.572210371494293213e-01 -1.949359849095344543e-02 2.014876902103424072e-01 1.193252578377723694e-01 -2.768097221851348877e-01 -1.798054724931716919e-01 -1.031200960278511047e-02 -1.459782868623733521e-01 1.642390936613082886e-01 -2.286254055798053741e-02 -1.362397801131010056e-03 1.857412792742252350e-02 -2.864312529563903809e-01 -4.118483662605285645e-01 -4.441286623477935791e-02 -5.177092179656028748e-02 -5.606432259082794189e-02
1.550132632255554199e-01 -1.062776744365692139e-01 -1.564787775278091431e-01 -2.750226557254791260e-01 -1.473577618598937988e-01 1.605617403984069824e-01 -3.056356497108936310e-02 -1.095973029732704163e-01 5.304004624485969543e-02 1.543101519346237183e-01 -1.418170630931854248e-01 -1.859982460737228394e-01 3.218992426991462708e-02 1.836935244500637054e-02 2.926576435565948486e-01 1.851464062929153442e-01 -2.374351769685745239e-01 1.086199097335338593e-02 -7.896067202091217041e-02 -1.424087882041931152e-01 -4.113963246345520020e-02 3.894150629639625549e-02 -3.991275280714035034e-02 -1.513155102729797363e-01 -1.424209326505661011e-01 6.880317628383636475e-02 -1.825008541345596313e-01 2.353614270687103271e-01 -5.482864975929260254e-01 1.495770514011383057e-01 1.556511688977479935e-02 -2.319904565811157227e-01
2.900683283805847168e-01 -1.321348994970321655e-01 -4.562902078032493591e-02 -1.898796856403350830e-01 -1.063289195299148560e-01 3.075629472732543945e-01 1.177494879812002182e-02 -5.105771496891975403e-02 7.376429159194231033e-03 -1.890262961387634277e-02 2.202773466706275940e-02 7.307921350002288818e-02 -6.326056271791458130e-02 4.418790340423583984e-02 3.950478732585906982e-01 -1.448803097009658813e-01 2.768454514443874359e-02 4.134316444396972656e-01 2.150199562311172485e-01 3.696142509579658508e-02 -6.247223541140556335e-02 -2.141507118940353394e-01 -2.131084203720092773e-01 -6.212216801941394806e-03 -4.432259872555732727e-02 9.178824722766876221e-02 2.354305982589721680e-01 8.258615434169769287e-02 -2.642306387424468994e-01 -2.059852927923202515e-01 2.197062671184539795e-01 -1.212759539484977722e-01
-4.051507916301488876e-03 -3.552290797233581543e-01 -1.961468532681465149e-02 -2.720110714435577393e-01 -1.688495576381683350e-01 2.836915552616119385e-01 -5.441928654909133911e-02 -1.510152369737625122e-01 -8.836372941732406616e-02 1.488537490367889404e-01 -6.745483726263046265e-03 -4.466673359274864197e-02 1.087866947054862976e-01 -1.239542756229639053e-02 3.488448858261108398e-01 1.312646759288327303e-06 3.059936501085758209e-02 9.847288578748703003e-02 -3.752524405717849731e-02 -1.164767369627952576e-01 6.172443181276321411e-02 -9.554596990346908569e-02 -6.736330687999725342e-02 -3.161191344261169434e-01 -1.200627833604812622e-01 6.252856552600860596e-02 -1.288581360131502151e-02 1.331888437271118164e-01 -4.407658874988555908e-01 2.882965803146362305e-01 -8.381497859954833984e-02 -1.879227161407470703e-01
-1.765903830528259277e-01 -2.424531616270542145e-02 8.770188689231872559e-02 -4.777296781539916992e-01 2.222851812839508057e-01 1.169513761997222900e-01 -1.651446968317031860e-01 1.056449040770530701e-01 1.478085666894912720e-01 -6.439202278852462769e-02 5.713136121630668640e-02 1.892209351062774658e-01 1.608366966247558594e-01 1.422333419322967529e-01 2.182349562644958496e-01 1.388011220842599869e-02 -1.797878742218017578e-01 2.450802549719810486e-02 -1.280831396579742432e-01 -4.239562749862670898e-01 1.115940213203430176e-01 -1.209768131375312805e-01 -1.456982642412185669e-01 -4.283939301967620850e-02 -1.522135883569717407e-01 1.030883863568305969e-01 1.177197173237800598e-01 -2.127561122179031372e-01 -1.833213120698928833e-01 -1.985591948032379150e-01 -1.528633832931518555e-01 5.717740952968597412e-02
1.349595785140991211e-01 -1.495216935873031616e-01 2.733617126941680908e-01 -3.463843166828155518e-01 -2.522968649864196777e-01 1.578544229269027710e-01 -1.912942975759506226e-01 2.558850869536399841e-02 1.756303906440734863e-01 -4.014078527688980103e-02 -1.314019411802291870e-01 5.385787785053253174e-02 1.097950413823127747e-01 1.464168429374694824e-01 1.904880814254283905e-02 -3.153768181800842285e-02 1.260748207569122314e-01 9.625118970870971680e-02 1.949918083846569061e-02 -5.707582086324691772e-02 1.991496980190277100e-01 1.060010865330696106e-01 -2.725610733032226562e-01 1.270470023155212402e-01 -2.080463618040084839e-01 2.359361015260219574e-02 -4.208803474903106689e-01 6.833253800868988037e-02 -3.818422257900238037e-01 1.649283920414745808e-03 -1.440962217748165131e-02 9.817320108413696289e-02
-1.436254382133483887e-01 2.028439752757549286e-02 -8.520676940679550171e-02 -1.611710935831069946e-01 -1.908114254474639893e-01 1.487464606761932373e-01 2.578533887863159180e-01 -1.256966590881347656e-01 -2.325296849012374878e-01 2.045634388923645020e-02 6.393540650606155396e-02 1.297688335180282593e-01 1.894506998360157013e-02 -2.156559377908706665e-01 -3.197336196899414062e-02 -6.354591995477676392e-02 -8.371472358703613281e-02 1.940854340791702271e-01 -1.109238788485527039e-01 -4.288302361965179443e-01 1.044268757104873657e-01 -7.927805185317993164e-02 1.040229201316833496e-02 -6.343594193458557129e-02 1.265706717967987061e-01 4.737636446952819824e-01 1.652636379003524780e-01 -1.857689768075942993e-01 -2.072589099407196045e-01 4.281704127788543701e-02 2.068966627120971680e-01 -1.595911532640457153e-01
1.154756918549537659e-01 1.270146518945693970e-01 1.093368381261825562e-01 -2.547260224819183350e-01 -7.283780141733586788e-04 3.064375817775726318e-01 8.974689990282058716e-02 3.931856155395507812e-02 1.547364890575408936e-01 -2.619639933109283447e-01 -3.860646113753318787e-02 2.074622958898544312e-01 1.912300586700439453e-01 -5.118993297219276428e-02 4.697424173355102539e-01 9.486584365367889404e-02 1.101725697517395020e-01 8.059709519147872925e-02 -4.059090092778205872e-02 1.980946771800518036e-02 1.232726648449897766e-01 2.431092597544193268e-02 -1.760900914669036865e-01 3.334650695323944092e-01 7.319093495607376099e-02 2.649951875209808350e-01 1.714416146278381348e-01 2.539310604333877563e-02 -2.232409864664077759e-01 3.281024470925331116e-02 -7.398429512977600098e-02 -2.087352424860000610e-01
7.994000799953937531e-03 -4.267174005508422852e-02 2.842750400304794312e-02 -4.564993083477020264e-01 -1.156545057892799377e-01 7.202113419771194458e-02 -2.476067245006561279e-01 -3.337976038455963135e-01 1.533214151859283447e-01 -5.131653696298599243e-02 -6.437165290117263794e-02 1.594795659184455872e-02 7.652221620082855225e-02 -1.047730725258588791e-02 8.208420872688293457e-02 -1.329462379217147827e-01 -2.885462045669555664e-01 3.195856511592864990e-01 2.554581686854362488e-02 -9.284132719039916992e-02 6.608473509550094604e-02 -1.280462741851806641e-01 -3.212684988975524902e-01 -1.446956992149353027e-01 -7.203993946313858032e-02 1.447639614343643188e-01 -1.939048469066619873e-01 -1.744588017463684082e-01 -1.646225601434707642e-01 -1.538231372833251953e-01 -1.139315739274024963e-01 -1.979965120553970337e-01
2.249845564365386963e-01 1.033796295523643494e-01 1.147634387016296387e-01 -2.763704955577850342e-01 1.959988288581371307e-02 1.968157142400741577e-01 8.760298788547515869e-02 1.803303956985473633e-01 2.744604051113128662e-01 2.139587104320526123e-01 -1.208392903208732605e-01 -3.658241033554077148e-02 1.482631266117095947e-01 1.911779791116714478e-01 9.622664749622344971e-02 7.454685121774673462e-02 -2.365571111440658569e-01 -1.514301300048828125e-01 -9.973287582397460938e-02 -6.533329188823699951e-02 9.268288314342498779e-02 -4.957436397671699524e-02 -5.061772186309099197e-03 -1.021990105509757996e-01 -1.914171688258647919e-02 1.112557947635650635e-01 1.554758846759796143e-01 1.841994822025299072e-01 -4.860354065895080566e-01 -6.865330785512924194e-02 -1.416695415973663330e-01 -3.360810875892639160e-01
-1.201542690396308899e-01 -9.988503903150558472e-02 1.181500926613807678e-01 -5.256863832473754883e-01 1.109451637603342533e-03 2.276086956262588501e-01 3.452715650200843811e-02 5.850967764854431152e-02 4.360461607575416565e-02 1.380247622728347778e-01 -8.563596755266189575e-03 -3.189061954617500305e-02 -1.705158352851867676e-01 -2.209306322038173676e-02 -2.188252657651901245e-01 -2.775637209415435791e-01 1.461394280195236206e-01 -5.341624096035957336e-02 -8.465133607387542725e-02 6.479392759501934052e-03 3.519178628921508789e-01 5.435899645090103149e-02 -3.105256259441375732e-01 -5.757376551628112793e-02 -5.692964419722557068e-02 3.658432364463806152e-01 1.761354506015777588e-01 -5.023496970534324646e-02 -5.958649888634681702e-02 -3.628741949796676636e-02 -6.839676946401596069e-02 1.191237792372703552e-01
3.701741993427276611e-01 3.530440106987953186e-02 1.653108000755310059e-01 -2.499582916498184204e-01 5.295655503869056702e-02 1.278598606586456299e-01 -1.107217669486999512e-01 4.481286928057670593e-02 5.613584071397781372e-02 -1.308172643184661865e-01 3.825845196843147278e-02 2.039606869220733643e-01 3.527505323290824890e-02 3.710918426513671875e-01 2.824410200119018555e-01 -4.268030077219009399e-02 -1.508337706327438354e-01 -1.642948836088180542e-01 -1.530228704214096069e-01 -1.917792260646820068e-01 1.908691376447677612e-01 8.933645486831665039e-02 -1.737675517797470093e-01 -8.374017477035522461e-02 -4.674360528588294983e-02 2.116703391075134277e-01 -2.321743667125701904e-01 -8.629996329545974731e-02 -8.182533830404281616e-02 -3.763399720191955566e-01 7.899615168571472168e-02 1.240146346390247345e-02
-5.123780667781829834e-02 4.256193339824676514e-02 2.026640027761459351e-01 -3.352233171463012695e-01 -1.598566472530364990e-01 -4.971946030855178833e-02 1.058484241366386414e-01 8.985750377178192139e-03 -4.296563193202018738e-02 5.861538648605346680e-02 -1.785233467817306519e-01 -7.792842388153076172e-02 -2.258826047182083130e-01 8.251240849494934082e-02 4.008350670337677002e-01 5.701515451073646545e-02 -2.508715093135833740e-01 6.332208216190338135e-02 1.869432926177978516e-01 -3.817233070731163025e-02 1.109449043869972229e-01 -2.507746517658233643e-01 -1.725365221500396729e-01 6.484887748956680298e-02 -2.447534948587417603e-01 3.669804036617279053e-01 -1.250590234994888306e-01 -2.624780870974063873e-03 2.173018455505371094e-02 -1.321867406368255615e-01 -1.694368273019790649e-01 -2.615859806537628174e-01
-2.145921438932418823e-02 -1.795420646667480469e-01 3.843544423580169678e-02 -7.477682828903198242e-02 -2.217717319726943970e-01 -1.036365553736686707e-01 -1.628703176975250244e-01 1.240985393524169922e-01 -4.269335418939590454e-02 3.525132238864898682e-01 1.425919830799102783e-01 7.345464825630187988e-02 3.187833726406097412e-02 2.134412974119186401e-01 1.865302920341491699e-01 -3.697299957275390625e-02 -9.762474335730075836e-03 2.398681640625000000e-01 9.695894271135330200e-02 -8.758750557899475098e-02 2.515147626399993896e-01 -3.353871032595634460e-02 -3.534316271543502808e-02 5.499820783734321594e-02 2.353758215904235840e-01 2.051783204078674316e-01 -8.525989949703216553e-02 -2.205062508583068848e-01 -4.111182391643524170e-01 -1.406530290842056274e-01 -7.202576845884323120e-02 -3.648153245449066162e-01
6.569082289934158325e-02 1.885576993227005005e-01 1.898200362920761108e-01 -1.755154579877853394e-01 -8.496072143316268921e-02 -8.178813010454177856e-02 9.331873059272766113e-02 1.244478970766067505e-01 -1.470607817173004150e-01 -4.230893030762672424e-02 -1.137369424104690552e-01 -9.317103773355484009e-02 3.548266366124153137e-03 1.498642098158597946e-02 2.708020210266113281e-01 -1.711672246456146240e-01 1.051965057849884033e-01 -1.567661464214324951e-01 2.471884153783321381e-02 -4.305383563041687012e-01 4.322434067726135254e-01 -1.606827378273010254e-01 -6.969215720891952515e-02 3.774897381663322449e-02 -1.374353468418121338e-01 3.969861268997192383e-01 -7.324636448174715042e-03 -2.486734837293624878e-02 -2.521504163742065430e-01 1.241175085306167603e-02 -1.542999446392059326e-01 -4.510831460356712341e-02
-3.127936422824859619e-01 -8.464275300502777100e-02 9.624102711677551270e-02 -4.600856900215148926e-01 -3.008133918046951294e-02 1.429584473371505737e-01 -2.767798304557800293e-01 2.749149203300476074e-01 -5.676038935780525208e-02 -2.155372686684131622e-02 2.053362689912319183e-02 -4.241447150707244873e-02 7.947792112827301025e-02 -1.158614978194236755e-01 1.424321234226226807e-01 1.705327779054641724e-01 -5.790141597390174866e-02 9.847323596477508545e-02 -2.142524570226669312e-01 -6.478846818208694458e-02 1.156163662672042847e-01 -1.323741972446441650e-01 -7.826313376426696777e-03 -6.492602825164794922e-02 4.828441888093948364e-02 4.311174154281616211e-01 1.348023116588592529e-01 -7.277385890483856201e-02 -1.084858477115631104e-01 -2.042269706726074219e-01 1.852019131183624268e-01 -1.665973812341690063e-01
-3.422688692808151245e-03 1.233537644147872925e-01 9.738690219819545746e-03 -1.316008418798446655e-01 1.433979123830795288e-01 2.589424550533294678e-01 -1.631291508674621582e-01 7.558137178421020508e-02 -1.248098835349082947e-01 -2.046983093023300171e-01 -2.438750714063644409e-01 3.058379292488098145e-01 -1.655189692974090576e-01 1.593581736087799072e-01 2.102100104093551636e-01 -8.367342501878738403e-02 6.715070921927690506e-03 -2.182963490486145020e-02 -1.393028497695922852e-01 -3.832304105162620544e-02 -9.761838614940643311e-02 4.100171104073524475e-02 -2.443640530109405518e-01 9.085131436586380005e-02 1.459096558392047882e-02 2.733527421951293945e-01 -1.029371470212936401e-01 -2.941779196262359619e-01 -1.715268790721893311e-01 9.261259436607360840e-02 -2.695415914058685303e-01 -3.868495523929595947e-01
-9.594798088073730469e-02 -6.496282666921615601e-02 3.138051033020019531e-01 -6.381143629550933838e-02 -4.499058052897453308e-02 7.530741393566131592e-02 -4.748807288706302643e-03 2.413287758827209473e-01 1.938494294881820679e-01 1.291628181934356689e-01 -3.436503112316131592e-01 -1.386770308017730713e-01 6.381193641573190689e-03 2.635123729705810547e-01 1.543885469436645508e-01 6.668440997600555420e-02 7.708697021007537842e-02 1.502057462930679321e-01 -5.525984615087509155e-02 -2.437625452876091003e-02 8.863148093223571777e-02 4.750462248921394348e-03 -1.911035329103469849e-01 1.562747359275817871e-01 -8.988286554813385010e-02 3.742316365242004395e-01 -1.818548589944839478e-01 -7.781660556793212891e-02 -2.524075508117675781e-01 8.836495876312255859e-02 -3.631392419338226318e-01 -1.926291584968566895e-01
2.937282323837280273e-01 -6.970860064029693604e-02 3.328151106834411621e-01 -1.002198457717895508e-01 2.325880527496337891e-02 1.113078817725181580e-01 -1.085226088762283325e-01 5.732892081141471863e-02 5.033394694328308105e-02 4.029645398259162903e-02 -5.699114128947257996e-02 -5.111624673008918762e-02 1.584828794002532959e-01 -1.931177526712417603e-01 3.569597899913787842e-01 8.683824539184570312e-02 2.498614415526390076e-02 9.680786728858947754e-02 -1.168664023280143738e-01 -3.663203716278076172e-01 5.837501492351293564e-03 1.143411248922348022e-01 -2.308911830186843872e-01 2.390312105417251587e-01 -2.592996954917907715e-01 3.979927897453308105e-01 8.364864438772201538e-02 -6.316167116165161133e-02 -6.033496558666229248e-02 -4.746846482157707214e-02 1.555443257093429565e-01 -6.754344701766967773e-02
6.406419724225997925e-02 1.932994276285171509e-01 -2.117013558745384216e-02 -3.282947242259979248e-01 2.190338447690010071e-02 2.460282444953918457e-01 2.775228023529052734e-01 -2.172239273786544800e-01 1.473651826381683350e-01 7.355547510087490082e-03 1.092014834284782410e-01 -1.083295419812202454e-01 1.620024442672729492e-01 1.524627506732940674e-01 -9.038057178258895874e-02 -1.143771559000015259e-01 -1.432240456342697144e-01 -3.952731937170028687e-02 4.458468034863471985e-02 -5.253872275352478027e-01 9.749302268028259277e-02 -7.255104184150695801e-02 -1.088549643754959106e-01 2.136209905147552490e-01 1.299470514059066772e-01 2.386223971843719482e-01 -3.691902384161949158e-02 -5.464154481887817383e-02 -1.136119291186332703e-02 5.425494164228439331e-02 4.225290194153785706e-02 -3.058412671089172363e-01
-1.642692461609840393e-02 1.356479525566101074e-01 -3.844960359856486320e-03 -1.622846722602844238e-01 -1.292234286665916443e-02 2.229174524545669556e-01 -1.047823950648307800e-01 2.020423710346221924e-01 8.990845084190368652e-02 -1.087942533195018768e-02 -1.880656480789184570e-01 -2.877574786543846130e-02 5.934680625796318054e-02 3.551229238510131836e-01 3.444842621684074402e-02 -1.863608658313751221e-01 -7.132589071989059448e-02 5.215034261345863342e-02 3.501632437109947205e-02 6.980597227811813354e-02 2.530293166637420654e-01 3.333349525928497314e-02 -4.404257237911224365e-01 4.071884974837303162e-02 -2.668983936309814453e-01 2.422221451997756958e-01 8.962044119834899902e-02 -2.405409067869186401e-01 -1.432488411664962769e-01 4.312324523925781250e-02 -3.631279766559600830e-01 -1.365839987993240356e-01
1.474314779043197632e-01 2.546657323837280273e-01 1.800132244825363159e-01 -1.441632211208343506e-01 -3.481864929199218750e-01 -1.521379500627517700e-01 -1.793005466461181641e-01 -2.957146242260932922e-02 -5.777753517031669617e-02 8.593304455280303955e-02 5.693662166595458984e-02 -5.789542943239212036e-02 -7.072150707244873047e-02 -4.030651971697807312e-02 1.707367300987243652e-01 -1.441174149513244629e-01 9.182339534163475037e-03 -9.931144118309020996e-02 9.821162559092044830e-03 -2.231369763612747192e-01 1.680731475353240967e-01 6.206724420189857483e-02 -3.843597173690795898e-01 2.124011963605880737e-01 3.581167459487915039e-01 3.058985173702239990e-01 3.078112192451953888e-02 1.107966760173439980e-03 -1.176731064915657043e-01 1.687163263559341431e-01 -7.485971599817276001e-02 -2.312736809253692627e-01
6.051379442214965820e-02 -2.536590099334716797e-01 1.237904727458953857e-01 -1.869010478258132935e-01 -1.073118299245834351e-02 -9.001832455396652222e-02 -2.040876448154449463e-01 7.128606736660003662e-02 -6.581163965165615082e-03 1.140339076519012451e-01 -1.808168925344944000e-02 4.000322893261909485e-02 -7.564613968133926392e-02 1.316587924957275391e-01 3.018398582935333252e-01 -7.430978864431381226e-02 -5.378035455942153931e-02 1.491796504706144333e-02 1.876610368490219116e-01 -1.034899950027465820e-01 2.502927742898464203e-02 -4.869040474295616150e-02 -1.738462746143341064e-01 3.071261011064052582e-02 2.866996526718139648e-01 2.054339796304702759e-01 1.303572952747344971e-01 -3.039152324199676514e-01 -4.840802550315856934e-01 -6.182018667459487915e-02 -3.486733734607696533e-01 -1.242440715432167053e-01
3.967369198799133301e-01 -6.722031533718109131e-02 1.206483319401741028e-01 -2.046084254980087280e-01 6.267445534467697144e-02 1.461020857095718384e-01 3.556029498577117920e-02 1.270076930522918701e-01 -5.808675289154052734e-02 2.967898268252611160e-03 2.170790582895278931e-01 -6.332891434431076050e-02 -1.201555728912353516e-01 1.548464000225067139e-01 2.959114909172058105e-01 -1.959449425339698792e-02 3.862995505332946777e-01 1.510423272848129272e-01 -1.378497779369354248e-01 -1.230260506272315979e-01 -1.654839068651199341e-01 -4.855021461844444275e-02 -1.973206847906112671e-01 -1.339669376611709595e-01 3.203940987586975098e-01 2.922613620758056641e-01 1.275273412466049194e-01 -6.264954060316085815e-02 -2.245093882083892822e-01 -1.012244261801242828e-02 -7.531017065048217773e-02 -2.954360470175743103e-02
3.231614828109741211e-02 -1.852898746728897095e-01 5.870936438441276550e-02 -4.535667598247528076e-01 -1.568223088979721069e-01 2.009640634059906006e-01 7.647883147001266479e-02 2.510439753532409668e-01 2.529211109504103661e-03 8.827481418848037720e-03 6.657101958990097046e-02 -1.618389338254928589e-01 -8.103690296411514282e-02 1.911641061305999756e-01 4.635631740093231201e-01 2.601597607135772705e-01 -6.289176642894744873e-02 4.688187316060066223e-02 1.931536793708801270e-01 -1.719964146614074707e-01 -2.908514067530632019e-02 -2.059289962053298950e-01 -1.343882530927658081e-01 -2.050916850566864014e-01 9.649538248777389526e-02 1.696715801954269409e-01 -1.111842319369316101e-01 2.618429809808731079e-02 1.076921746134757996e-01 -1.672958582639694214e-02 4.204118624329566956e-02 -1.549104601144790649e-01
4.120305553078651428e-02 -1.895946264266967773e-01 4.006196558475494385e-01 -2.476952224969863892e-01 -2.671262621879577637e-01 1.014921888709068298e-01 -5.808709561824798584e-02 3.737290203571319580e-02 1.713460385799407959e-01 -3.679961338639259338e-02 -1.430192142724990845e-01 -1.348701566457748413e-01 1.495793275535106659e-02 2.459288388490676880e-01 2.007657289505004883e-01 -2.872653864324092865e-02 9.836139529943466187e-02 3.154225349426269531e-01 -1.375293284654617310e-01 -1.189378052949905396e-01 -2.293468564748764038e-01 -9.331232309341430664e-02 -7.659601420164108276e-02 -7.130795624107122421e-03 9.779939055442810059e-02 2.253504544496536255e-01 -2.519646286964416504e-01 -2.837259769439697266e-01 1.218159720301628113e-01 2.588892355561256409e-02 4.057761654257774353e-02 -2.279089242219924927e-01
3.225498134270310402e-03 3.204934764653444290e-03 1.957304179668426514e-01 -2.178125828504562378e-02 -2.535741329193115234e-01 2.738116085529327393e-01 -2.445052005350589752e-02 1.647163629531860352e-01 3.656066060066223145e-01 9.150765836238861084e-02 -1.570286750793457031e-01 -1.496616601943969727e-01 2.742652222514152527e-02 -1.928609795868396759e-02 1.427160352468490601e-01 -1.604556888341903687e-01 -2.833908051252365112e-02 1.393320709466934204e-01 -1.198266372084617615e-01 3.941827267408370972e-02 3.120859898626804352e-02 6.120508536696434021e-02 -2.608841359615325928e-01 -7.346568256616592407e-02 -6.185357645153999329e-02 2.524985671043395996e-01 7.537992205470800400e-03 -3.828542828559875488e-01 -1.865337789058685303e-01 1.313650012016296387e-01 -2.326402068138122559e-01 -3.509427607059478760e-01
4.177200496196746826e-01 -4.813577234745025635e-02 1.740016639232635498e-01 -9.604766964912414551e-02 -2.817696332931518555e-01 -4.258409515023231506e-02 -1.432941108942031860e-01 -1.614090353250503540e-01 4.983679950237274170e-02 3.688738122582435608e-02 -2.680677771568298340e-01 1.894163638353347778e-01 -1.727961301803588867e-01 -4.663663357496261597e-02 4.908769205212593079e-02 -1.910766065120697021e-01 1.183280795812606812e-01 1.194236278533935547e-01 -6.343678385019302368e-02 -2.116219401359558105e-01 2.203680425882339478e-01 2.541732974350452423e-02 -2.771181762218475342e-01 1.923501789569854736e-01 6.160315126180648804e-02 3.725679814815521240e-01 6.511310487985610962e-02 -7.188063114881515503e-02 5.640070885419845581e-02 1.249397471547126770e-01 -6.568503379821777344e-02 -2.411936372518539429e-01
-1.657470464706420898e-01 -2.021775543689727783e-01 4.419958218932151794e-02 -2.264609038829803467e-01 -1.497942805290222168e-01 -8.863031119108200073e-02 3.271517530083656311e-02 -4.711871966719627380e-02 -2.084279805421829224e-01 -2.045244425535202026e-01 -8.139918744564056396e-02 6.086700409650802612e-02 1.119548082351684570e-01 1.754934936761856079e-01 2.376187294721603394e-01 5.350890383124351501e-02 -2.121223658323287964e-01 -1.842005252838134766e-01 2.242295145988464355e-01 -1.966920047998428345e-01 1.437789052724838257e-01 -1.665885150432586670e-01 -1.505937576293945312e-01 -2.184207178652286530e-02 -9.814245998859405518e-02 4.560241401195526123e-01 1.110482886433601379e-01 1.412043124437332153e-01 -1.712848693132400513e-01 1.500701010227203369e-01 -2.574298977851867676e-01 -1.977551728487014771e-01
-3.160005807876586914e-02 2.620797157287597656e-01 1.112367883324623108e-01 -1.642464548349380493e-01 -1.611251533031463623e-01 5.074184387922286987e-03 -2.905453443527221680e-01 2.500475347042083740e-01 1.365611851215362549e-01 -3.554851934313774109e-02 -8.542396873235702515e-02 6.341925356537103653e-03 -1.231127232313156128e-01 6.647958606481552124e-02 1.983956992626190186e-01 3.551185876131057739e-02 -8.821295946836471558e-02 3.265922144055366516e-02 -2.017607241868972778e-01 -1.865709573030471802e-01 1.595542132854461670e-01 2.081340551376342773e-01 -1.637677103281021118e-01 6.907883286476135254e-02 2.036503702402114868e-01 4.188338518142700195e-01 1.994808167219161987e-01 1.314704120159149170e-01 -3.557458221912384033e-01 -1.393310725688934326e-01 1.444679051637649536e-01 7.102402299642562866e-02
1.481771618127822876e-01 1.356584671884775162e-02 1.989287286996841431e-01 -2.303455621004104614e-01 1.177307292819023132e-01 8.584948629140853882e-02 -9.729758650064468384e-02 1.080504879355430603e-01 1.356881856918334961e-01 1.610428988933563232e-01 -9.553732722997665405e-02 3.282167613506317139e-01 1.772634871304035187e-02 1.718371808528900146e-01 3.330084383487701416e-01 1.319753974676132202e-01 2.051395922899246216e-01 -1.675197631120681763e-01 3.730284795165061951e-02 -1.703396439552307129e-01 -1.454861313104629517e-01 2.450578957796096802e-01 -2.372705787420272827e-01 5.759609118103981018e-02 -8.530796319246292114e-02 4.275566935539245605e-01 -1.500746756792068481e-01 2.009947039186954498e-02 -1.614088416099548340e-01 4.413926228880882263e-02 1.461852937936782837e-01 -1.404816657304763794e-01
2.766676843166351318e-01 -1.599012613296508789e-01 5.787659436464309692e-03 -3.599965274333953857e-01 -2.142606228590011597e-01 2.386274039745330811e-01 -4.768741782754659653e-03 -5.544783920049667358e-02 -4.463409259915351868e-02 -2.622562646865844727e-02 9.521549940109252930e-02 -3.158388435840606689e-01 -3.270745575428009033e-01 -3.543150052428245544e-02 3.164224624633789062e-01 -2.372539937496185303e-01 1.233679875731468201e-01 2.575651369988918304e-02 -7.396012544631958008e-02 -9.552603214979171753e-02 9.478652477264404297e-02 1.892764717340469360e-01 -9.732857346534729004e-02 -9.770192205905914307e-02 4.110487177968025208e-02 8.505539596080780029e-02 -3.400278836488723755e-02 1.109779700636863708e-01 -1.872514933347702026e-01 2.626797556877136230e-01 1.663613319396972656e-01 -1.942127794027328491e-01
2.172829508781433105e-01 1.162869632244110107e-01 3.798630237579345703e-01 -4.800951480865478516e-01 -3.060722351074218750e-01 1.108951792120933533e-01 1.618094556033611298e-02 -1.009739562869071960e-01 1.782758235931396484e-01 -2.124916464090347290e-01 -2.945804297924041748e-01 -9.586346149444580078e-02 -1.955729722976684570e-01 -2.304041013121604919e-02 2.029323130846023560e-01 -1.203445810824632645e-02 -8.577694743871688843e-02 -1.635093390941619873e-01 -1.354726254940032959e-01 -1.612349897623062134e-01 8.202563226222991943e-02 3.321881219744682312e-02 -1.752780079841613770e-01 3.686427697539329529e-02 -2.184132486581802368e-02 1.292549669742584229e-01 -1.596566736698150635e-01 -1.467951806262135506e-03 -2.756416611373424530e-02 -4.450881481170654297e-02 2.638722304254770279e-03 -1.767897009849548340e-01
3.661481440067291260e-01 1.075536683201789856e-01 -5.048098787665367126e-02 -2.155550420284271240e-01 -7.867660373449325562e-02 3.138577342033386230e-01 -9.921155869960784912e-03 -6.032475829124450684e-02 -4.451125487685203552e-02 8.984380960464477539e-02 -9.718076884746551514e-02 4.025365039706230164e-02 -2.615507841110229492e-01 2.668318748474121094e-01 3.366392552852630615e-01 -6.305539608001708984e-02 2.103264778852462769e-01 1.140804514288902283e-01 2.531397342681884766e-01 -1.636935919523239136e-01 -7.394351065158843994e-02 -9.670740365982055664e-02 -4.615798592567443848e-02 -2.511322731152176857e-03 1.717944294214248657e-01 1.622123569250106812e-01 1.004354357719421387e-01 -6.539215147495269775e-02 -3.211270272731781006e-01 -2.255061268806457520e-01 7.492621988058090210e-02 -1.550190299749374390e-01
2.453271150588989258e-01 8.200640790164470673e-03 3.648177087306976318e-01 -8.415032178163528442e-02 -1.635180413722991943e-02 3.825484812259674072e-01 1.240753307938575745e-01 -2.371450066566467285e-01 -6.774994730949401855e-02 -7.440704852342605591e-02 7.009244989603757858e-03 2.115134000778198242e-01 6.837131828069686890e-02 -1.680329889059066772e-01 2.703586518764495850e-01 4.398341849446296692e-02 1.379339396953582764e-01 1.528262346982955933e-02 -3.258634507656097412e-01 -1.696670949459075928e-01 5.254185199737548828e-02 -6.790794432163238525e-02 -2.575154304504394531e-01 4.200084134936332703e-03 -8.224805444478988647e-02 3.439896404743194580e-01 3.637497546151280403e-03 -1.554453372955322266e-01 -1.942131221294403076e-01 2.721591666340827942e-02 -2.769960090517997742e-02 4.522565379738807678e-02
-7.708910852670669556e-03 -2.983988523483276367e-01 1.003980264067649841e-01 -2.823428511619567871e-01 -1.336960792541503906e-01 2.559814751148223877e-01 -6.926911417394876480e-03 -2.282052338123321533e-01 -3.369802236557006836e-02 1.952468156814575195e-01 5.289702117443084717e-02 5.565633065998554230e-03 6.524517387151718140e-02 1.971410214900970459e-01 3.509240746498107910e-01 9.247563034296035767e-02 8.881209790706634521e-02 1.274338643997907639e-02 -1.755730509757995605e-01 -1.086751595139503479e-01 6.158578768372535706e-02 -1.957186013460159302e-01 -1.326782703399658203e-01 -1.713987439870834351e-01 -1.130257099866867065e-01 3.678753972053527832e-02 4.539857804775238037e-02 6.747802346944808960e-02 -4.197292625904083252e-01 3.217291831970214844e-01 -1.557738929986953735e-01 -6.489774584770202637e-02
3.666058778762817383e-01 -2.039800733327865601e-01 1.469063106924295425e-02 -3.302171826362609863e-01 -4.310998320579528809e-02 1.002100631594657898e-01 -7.718092948198318481e-02 -5.956919118762016296e-02 -1.447248458862304688e-01 1.244183536618947983e-02 -1.055181846022605896e-01 -4.497284814715385437e-02 -2.191384136676788330e-01 1.381668001413345337e-01 3.203780353069305420e-01 2.356019020080566406e-01 9.201088547706604004e-02 1.770377159118652344e-01 -2.107028290629386902e-02 4.281557723879814148e-02 1.875969618558883667e-01 -3.588016703724861145e-02 -3.189839422702789307e-01 -1.658159047365188599e-01 1.527416408061981201e-01 1.526385843753814697e-01 -2.597992680966854095e-02 1.481824275106191635e-02 -3.282668590545654297e-01 -1.186829283833503723e-01 -2.210105359554290771e-01 -8.822444081306457520e-02
2.069193124771118164e-01 -1.591465622186660767e-02 1.598548591136932373e-01 -1.880962252616882324e-01 -1.446010023355484009e-01 2.444699555635452271e-01 -1.617371141910552979e-01 2.249387502670288086e-01 1.983165554702281952e-02 2.044736146926879883e-01 -8.961907774209976196e-02 3.856157660484313965e-01 -1.076222658157348633e-01 -4.682661965489387512e-02 1.495762318372726440e-01 -7.004092633724212646e-02 7.454051822423934937e-02 -2.777002751827239990e-01 1.927941590547561646e-01 -5.878756567835807800e-02 4.808428883552551270e-02 3.509398549795150757e-02 -2.369903177022933960e-01 1.790548712015151978e-01 -9.722934663295745850e-02 4.173620343208312988e-01 -6.872527766972780228e-03 -9.126218408346176147e-02 -1.084885909222066402e-03 2.367620319128036499e-01 1.130137518048286438e-01 -1.505322903394699097e-01
2.591068148612976074e-01 -9.308379143476486206e-02 7.966974377632141113e-02 -1.598018556833267212e-01 -1.600580066442489624e-01 3.572023212909698486e-01 -5.077601969242095947e-02 1.913558393716812134e-01 -2.127804458141326904e-01 4.668223857879638672e-02 2.926585637032985687e-02 -1.442822217941284180e-01 1.182204484939575195e-01 2.085503786802291870e-01 1.363920420408248901e-01 -9.979957342147827148e-02 6.975627690553665161e-02 1.575866490602493286e-01 3.394662737846374512e-01 -1.178212463855743408e-01 7.362539321184158325e-02 -6.034167949110269547e-03 -1.874894201755523682e-01 -9.805680066347122192e-02 4.027324020862579346e-01 1.226819306612014771e-01 -1.123182997107505798e-01 -1.267872601747512817e-01 -3.525488376617431641e-01 -6.638534367084503174e-02 -1.348629686981439590e-02 -2.983121015131473541e-02
1.994926035404205322e-01 -6.597037613391876221e-02 -1.148098055273294449e-02 -4.034109115600585938e-01 -6.194255128502845764e-02 1.899526119232177734e-01 2.724917978048324585e-02 4.475524110603146255e-05 -1.025216802954673767e-01 5.138939619064331055e-02 2.059809416532516479e-01 -1.509234011173248291e-01 -1.215175446122884750e-02 2.358100861310958862e-01 3.367630243301391602e-01 1.701103448867797852e-01 -3.353811055421829224e-02 -6.940720975399017334e-02 4.497420191764831543e-01 -2.072525918483734131e-01 -7.604309171438217163e-02 5.162843037396669388e-03 -2.733673527836799622e-02 1.427588313817977905e-01 1.755618453025817871e-01 2.381444126367568970e-01 2.354136109352111816e-01 -1.893852353096008301e-01 -5.562287941575050354e-02 -2.060686051845550537e-02 9.449835121631622314e-02 -8.055242896080017090e-02
5.912002176046371460e-02 -2.327541857957839966e-01 -2.041992247104644775e-01 -2.313035279512405396e-01 -3.006352484226226807e-01 -4.459512233734130859e-02 5.055185034871101379e-02 4.680180922150611877e-02 -2.219773456454277039e-02 -9.733884781599044800e-02 -1.510024666786193848e-01 -2.090531289577484131e-01 -2.350233197212219238e-01 2.547701299190521240e-01 2.587629258632659912e-01 -1.543547213077545166e-01 2.192463725805282593e-02 -1.606071591377258301e-01 -3.725195303559303284e-02 -1.765905171632766724e-01 1.435626000165939331e-01 1.179213970899581909e-01 -7.768857479095458984e-02 9.853114932775497437e-02 -4.256802424788475037e-02 1.149109750986099243e-01 2.387278676033020020e-01 2.018373459577560425e-01 -3.241064250469207764e-01 -1.772446036338806152e-01 2.946144342422485352e-01 -1.323052793741226196e-01
2.372289299964904785e-01 -1.469894349575042725e-01 1.093045994639396667e-01 -3.737552165985107422e-01 -3.252198994159698486e-01 4.290935397148132324e-02 -1.384223699569702148e-01 -4.034110810607671738e-03 1.118282694369554520e-02 3.673083381727337837e-03 7.028072327375411987e-02 -7.428200542926788330e-02 -2.180476337671279907e-01 1.634841859340667725e-01 3.710889816284179688e-01 -2.773725390434265137e-01 2.164704501628875732e-01 -5.368313565850257874e-02 -9.845302253961563110e-02 -2.132459543645381927e-02 -5.465007573366165161e-02 1.210603490471839905e-01 -1.948426365852355957e-01 -2.423842549324035645e-01 1.969327032566070557e-02 1.095014065504074097e-01 1.004240438342094421e-01 1.858713775873184204e-01 -1.617472618818283081e-01 2.154758423566818237e-01 1.133379787206649780e-01 -1.657880097627639771e-01
7.359544932842254639e-02 -1.731368526816368103e-02 1.685926318168640137e-01 -1.708753108978271484e-01 -2.722017168998718262e-01 3.042869269847869873e-01 1.188607066869735718e-01 8.471955358982086182e-02 -3.106967732310295105e-02 5.643180012702941895e-02 -8.737809024751186371e-03 8.063995093107223511e-02 -1.681074127554893494e-02 5.602294951677322388e-02 3.321510553359985352e-01 -1.825514137744903564e-01 4.229722917079925537e-01 1.250841747969388962e-02 7.100974023342132568e-02 -2.489372044801712036e-01 -1.077249795198440552e-01 1.105810981243848801e-02 -1.384012550115585327e-01 -9.977163374423980713e-02 3.379637002944946289e-01 4.548835754394531250e-02 3.047105483710765839e-02 9.651149064302444458e-02 -3.662219345569610596e-01 6.864579766988754272e-02 1.599292308092117310e-01 1.141178458929061890e-01
2.073104232549667358e-01 -1.547498703002929688e-01 3.389356732368469238e-01 -1.703615933656692505e-01 -3.156486153602600098e-01 -2.831505611538887024e-03 2.624275907874107361e-02 -4.244219511747360229e-02 -1.993866860866546631e-01 -1.441985666751861572e-01 -1.983351707458496094e-01 2.933660745620727539e-01 -3.282976523041725159e-02 -1.561943441629409790e-01 2.001749575138092041e-01 1.614522784948348999e-01 5.706599354743957520e-02 8.580576628446578979e-02 -3.933516144752502441e-01 -1.232663989067077637e-01 -2.760794945061206818e-02 -1.039608567953109741e-01 -1.509324014186859131e-01 1.271456778049468994e-01 -3.816158324480056763e-02 3.122124075889587402e-01 2.118667364120483398e-01 -4.977073520421981812e-02 -3.289595618844032288e-02 7.971323095262050629e-03 1.037812754511833191e-01 -1.421708762645721436e-01
1.938269473612308502e-02 9.422876685857772827e-02 3.075268864631652832e-01 -1.212512329220771790e-01 -2.039415985345840454e-01 -9.348007850348949432e-03 2.039256840944290161e-01 4.992715269327163696e-02 1.351279169321060181e-01 -1.433081328868865967e-01 -1.639926619827747345e-02 1.404227614402770996e-01 8.319061249494552612e-02 -3.115425817668437958e-02 3.359943926334381104e-01 1.241517346352338791e-02 6.535805016756057739e-02 5.195897445082664490e-02 -1.187915503978729248e-01 -1.244547963142395020e-01 3.023093938827514648e-01 -9.011395275592803955e-02 -1.958757340908050537e-01 -1.367084532976150513e-01 -2.376396059989929199e-01 3.560869991779327393e-01 6.482549011707305908e-02 1.708222031593322754e-01 -4.289487004280090332e-01 -7.497189100831747055e-03 -6.605384498834609985e-02 -1.333479881286621094e-01
3.860527276992797852e-02 -1.970703154802322388e-01 1.786338984966278076e-01 -1.801118403673171997e-01 7.724114693701267242e-03 1.945909708738327026e-01 1.081251949071884155e-01 3.225221997126936913e-03 1.630450189113616943e-01 -1.953638195991516113e-01 -1.286171674728393555e-01 1.612156629562377930e-01 4.842657595872879028e-02 3.904974460601806641e-02 3.789405822753906250e-01 7.943721115589141846e-02 2.178772687911987305e-01 4.366960749030113220e-02 1.506436020135879517e-01 -7.477289438247680664e-02 3.680073916912078857e-01 -3.295589983463287354e-02 -2.124166488647460938e-01 1.178808733820915222e-01 -1.667299866676330566e-01 2.884386479854583740e-01 -3.853674861602485180e-04 2.307501733303070068e-01 -1.976649910211563110e-01 1.610282957553863525e-01 1.438048779964447021e-01 -2.480298578739166260e-01
-1.572352647781372070e-01 -2.860306203365325928e-01 4.048828780651092529e-01 -1.453976333141326904e-01 1.988386958837509155e-01 -2.589523792266845703e-02 -7.699828594923019409e-02 4.459794238209724426e-02 2.389548271894454956e-01 1.014648005366325378e-01 -2.869703471660614014e-01 -1.338825225830078125e-01 -6.797995418310165405e-02 1.833713613450527191e-03 3.475222289562225342e-01 -1.068563684821128845e-01 -8.767507225275039673e-02 7.246777415275573730e-02 3.153198212385177612e-02 -1.386939734220504761e-01 -4.059145599603652954e-02 2.685130946338176727e-02 -2.115449458360671997e-01 -7.799562066793441772e-02 4.277784377336502075e-02 1.740873306989669800e-01 1.539650261402130127e-01 -3.534052073955535889e-01 -1.748276352882385254e-01 1.939859390258789062e-01 -1.097391545772552490e-01 -9.184383600950241089e-02
1.495100259780883789e-01 1.856777518987655640e-01 5.514037609100341797e-02 -7.385724782943725586e-02 -2.377635985612869263e-01 -1.560236662626266479e-01 -2.439109683036804199e-01 1.218642443418502808e-01 -2.066760137677192688e-02 -2.654901705682277679e-02 -5.765989050269126892e-02 5.005807057023048401e-02 -1.135381683707237244e-01 8.762071281671524048e-02 4.305634498596191406e-01 -1.930837780237197876e-01 -5.880486965179443359e-02 -4.757483303546905518e-02 -4.527694731950759888e-02 9.095255285501480103e-03 2.167339026927947998e-01 -2.908144593238830566e-01 -1.436546295881271362e-01 2.323325127363204956e-01 4.989147931337356567e-02 4.380372166633605957e-01 1.250537633895874023e-01 1.394795626401901245e-01 -2.766542434692382812e-01 -3.336801007390022278e-02 5.493447184562683105e-02 -7.153100520372390747e-02
1.669120639562606812e-01 8.419284224510192871e-02 1.560676693916320801e-01 -2.818001806735992432e-01 -2.979522347450256348e-01 4.399473220109939575e-02 -3.563771024346351624e-02 1.142929494380950928e-01 -8.301943540573120117e-02 -9.949577040970325470e-03 -1.590958833694458008e-01 3.588829338550567627e-01 7.623083889484405518e-02 1.110911220312118530e-01 1.232611089944839478e-01 -7.776179909706115723e-02 -1.122758835554122925e-01 2.943024411797523499e-02 3.020481467247009277e-01 -7.133213337510824203e-03 1.753515452146530151e-01 -3.094684332609176636e-02 -1.617675870656967163e-01 3.796443343162536621e-01 1.270175129175186157e-01 3.548922836780548096e-01 -1.702425032854080200e-01 5.681803077459335327e-02 -8.502171188592910767e-02 1.840683631598949432e-02 8.532462269067764282e-02 -2.446347326040267944e-01
2.796007692813873291e-01 -3.099758923053741455e-01 -6.147352233529090881e-02 -1.915702372789382935e-01 -8.953993022441864014e-02 9.144990146160125732e-02 8.341252803802490234e-02 -1.679894328117370605e-02 -2.858850061893463135e-01 -4.264566302299499512e-02 -4.385982081294059753e-02 -1.391160860657691956e-02 -1.713681370019912720e-01 2.343448549509048462e-01 4.127603173255920410e-01 8.012314885854721069e-02 1.190088242292404175e-01 2.801302671432495117e-01 -5.337768793106079102e-02 9.736675769090652466e-02 1.522753685712814331e-01 -5.271976813673973083e-02 -2.772313654422760010e-01 -8.363667130470275879e-02 1.761630177497863770e-01 2.673985660076141357e-01 4.074421152472496033e-02 -2.314247041940689087e-01 -1.872094273567199707e-01 -9.454073384404182434e-03 7.596228271722793579e-02 -3.812585398554801941e-02
8.802917599678039551e-02 9.256074577569961548e-02 1.631576716899871826e-01 -8.901581168174743652e-02 -1.927356123924255371e-01 2.617367208003997803e-01 -1.430229097604751587e-01 2.480463683605194092e-01 3.930568099021911621e-01 4.149842634797096252e-02 -1.801021099090576172e-01 -1.598431020975112915e-01 -9.213325381278991699e-02 -2.272329479455947876e-02 1.168880164623260498e-01 -2.441435605287551880e-01 -1.445297300815582275e-01 6.340986490249633789e-02 -1.880234479904174805e-01 1.860601641237735748e-02 9.667303413152694702e-02 -8.166448771953582764e-02 -3.015275597572326660e-01 -9.654018282890319824e-02 -1.340394765138626099e-01 2.326295822858810425e-01 -1.060094386339187622e-01 -2.727885246276855469e-01 -2.216490805149078369e-01 -2.266180701553821564e-02 -1.057823523879051208e-01 -2.638157606124877930e-01
-1.370455771684646606e-01 -2.422914206981658936e-01 5.143228173255920410e-02 -4.353788495063781738e-01 9.547227621078491211e-02 4.058057665824890137e-01 -7.297005970031023026e-03 -1.203866600990295410e-01 1.462454497814178467e-01 1.338623315095901489e-01 -1.962807178497314453e-01 4.006997346878051758e-01 -1.355280131101608276e-01 1.899964809417724609e-01 1.074375435709953308e-01 4.014283418655395508e-02 -1.527790427207946777e-01 1.387083828449249268e-01 5.540892481803894043e-02 -7.775302231311798096e-02 -5.534598976373672485e-02 5.331953987479209900e-02 -6.422176212072372437e-02 8.094866573810577393e-02 2.303122542798519135e-02 2.301804870367050171e-01 -5.192579235881567001e-03 -1.403379738330841064e-01 -1.242307946085929871e-01 -1.326050609350204468e-01 -3.001302666962146759e-02 -2.460206598043441772e-01
-1.493430584669113159e-01 -1.939962506294250488e-01 2.749627232551574707e-01 -3.069656528532505035e-02 -1.313339322805404663e-01 1.389132887125015259e-01 2.387711778283119202e-02 1.948118209838867188e-01 2.539288401603698730e-01 -1.335580050945281982e-01 -3.129252195358276367e-01 -9.527314454317092896e-02 1.514122039079666138e-01 1.754526048898696899e-01 1.333355903625488281e-01 -1.930422633886337280e-01 2.696149051189422607e-03 1.155752390623092651e-01 -1.830592602491378784e-01 -1.206699926115106791e-05 6.138747930526733398e-02 4.356142506003379822e-02 -2.389720529317855835e-01 -1.473506540060043335e-01 -1.264283955097198486e-01 3.018248677253723145e-01 2.472164854407310486e-02 -3.275165557861328125e-01 -3.081079423427581787e-01 5.916667357087135315e-02 -1.208701357245445251e-01 -1.761119663715362549e-01
-2.543434798717498779e-01 -9.850369393825531006e-02 1.562305837869644165e-01 -3.088748753070831299e-01 -6.574690341949462891e-02 4.057242572307586670e-01 -1.487324088811874390e-01 -1.415150016546249390e-01 1.795379668474197388e-01 1.793703436851501465e-01 -1.262143552303314209e-01 2.995695769786834717e-01 -3.147124946117401123e-01 1.444067507982254028e-01 1.277541667222976685e-01 -1.425002980977296829e-02 -2.160938829183578491e-01 5.952375382184982300e-02 1.745489053428173065e-02 -8.028934150934219360e-02 1.185124590992927551e-01 -6.021555513143539429e-02 -1.011822256259620190e-03 2.430096454918384552e-02 -1.214052550494670868e-03 3.558758199214935303e-01 -2.272504754364490509e-02 -1.794566586613655090e-02 -1.191089749336242676e-01 -2.414442300796508789e-01 7.609558850526809692e-02 -8.483645319938659668e-02
2.164368480443954468e-01 -1.558296531438827515e-01 -2.726946957409381866e-02 -1.073475033044815063e-01 -2.989149689674377441e-01 2.835792899131774902e-01 9.014964103698730469e-02 9.188617765903472900e-02 -5.831264331936836243e-02 4.573152959346771240e-02 2.985357642173767090e-01 1.676832735538482666e-01 5.077415704727172852e-02 1.707303971052169800e-01 2.509805560111999512e-01 -1.713977605104446411e-01 -9.282106906175613403e-02 2.894094027578830719e-02 3.105039708316326141e-02 -7.909656316041946411e-02 5.306270439177751541e-03 -4.982822015881538391e-02 2.349330782890319824e-01 -6.088258326053619385e-02 2.327679395675659180e-01 1.723950505256652832e-01 9.334011701866984367e-04 -1.827093809843063354e-01 -4.582851231098175049e-01 2.272300794720649719e-02 -2.245300263166427612e-01 -1.646650284528732300e-01
2.586596310138702393e-01 2.365848422050476074e-01 7.829910516738891602e-02 -1.446126848459243774e-01 -3.528386056423187256e-01 -3.170496225357055664e-02 4.653081297874450684e-02 1.166291087865829468e-01 -1.519433706998825073e-01 2.654838860034942627e-01 2.737435400485992432e-01 6.121346354484558105e-02 6.937592476606369019e-02 2.086969316005706787e-01 2.012000977993011475e-01 -1.720364540815353394e-01 -8.376549184322357178e-02 3.568028211593627930e-01 2.903653122484683990e-02 -2.364676147699356079e-01 -9.423061460256576538e-02 8.149205148220062256e-02 -5.410764366388320923e-02 -4.127883911132812500e-02 8.196528255939483643e-02 1.445695906877517700e-01 -1.588505208492279053e-01 1.826904155313968658e-02 -2.781322300434112549e-01 2.626890838146209717e-01 1.618432998657226562e-02 -8.406624197959899902e-02
3.572390973567962646e-01 1.724687754176557064e-03 -3.155031241476535797e-03 -2.079280465841293335e-01 -5.898448172956705093e-03 7.518883794546127319e-02 1.623727381229400635e-01 4.460237175226211548e-02 -6.815548241138458252e-02 4.070935398340225220e-02 -1.375781744718551636e-02 1.139560937881469727e-01 -2.426500916481018066e-01 1.961062997579574585e-01 4.083559513092041016e-01 1.252683848142623901e-01 1.919552385807037354e-01 2.871891260147094727e-01 8.032747358083724976e-02 5.635568127036094666e-02 2.917947471141815186e-01 6.072508171200752258e-03 -2.898475825786590576e-01 -1.083872690796852112e-01 -1.325537636876106262e-02 2.064461559057235718e-01 4.772892594337463379e-02 -4.985401034355163574e-02 -3.503485918045043945e-01 -1.005252450704574585e-01 -6.491472572088241577e-02 3.624427691102027893e-02
2.405730076134204865e-02 -3.087654896080493927e-02 -1.634773910045623779e-01 -1.902108788490295410e-01 -1.698205061256885529e-02 4.630703479051589966e-02 6.647376716136932373e-02 1.342026293277740479e-01 -5.487278848886489868e-02 -5.428803712129592896e-02 -1.366483233869075775e-02 -2.007261365652084351e-01 -2.357714995741844177e-02 7.002718001604080200e-02 2.771212458610534668e-01 -4.160315692424774170e-01 -1.825416460633277893e-02 1.873980462551116943e-02 1.670454293489456177e-01 1.540374904870986938e-01 2.026656717061996460e-01 9.750071913003921509e-03 -4.653228446841239929e-02 1.151552945375442505e-01 -2.238779962062835693e-01 4.708880186080932617e-01 5.555189773440361023e-02 -1.146766394376754761e-01 -2.166536301374435425e-01 9.616277366876602173e-02 -1.164709180593490601e-01 -3.770562708377838135e-01
-6.280061323195695877e-03 -3.628740087151527405e-02 -1.905567795038223267e-01 -4.916597008705139160e-01 -1.163609474897384644e-01 2.246403545141220093e-01 -7.171193510293960571e-02 -1.183882951736450195e-01 7.369957864284515381e-02 1.775678992271423340e-01 -1.778628677129745483e-01 1.116854175925254822e-01 8.437098935246467590e-03 3.035185933113098145e-01 -3.409605100750923157e-02 -3.416652232408523560e-02 -3.319771261885762215e-03 3.051921725273132324e-01 -1.201872006058692932e-01 -2.900457382202148438e-01 1.170749440789222717e-01 9.120853990316390991e-02 1.935525536537170410e-01 2.259562723338603973e-02 1.599580496549606323e-01 2.216130495071411133e-01 -8.203460834920406342e-03 1.246522665023803711e-01 -6.750594824552536011e-02 -1.060475632548332214e-01 -8.353288471698760986e-02 -3.115076720714569092e-01
2.325279079377651215e-02 1.013012826442718506e-01 4.273331761360168457e-01 -1.747120618820190430e-01 4.260875284671783447e-03 1.672167778015136719e-01 -6.136021111160516739e-03 1.819133609533309937e-01 1.453719437122344971e-01 -1.071752756834030151e-01 -2.050151973962783813e-01 -7.729744911193847656e-02 8.671861141920089722e-02 1.820666790008544922e-01 2.407341301441192627e-01 -1.905205547809600830e-01 -6.352602690458297729e-02 -6.022068671882152557e-03 -2.729345560073852539e-01 1.374038755893707275e-01 2.931762635707855225e-01 -1.472205109894275665e-02 -3.935558199882507324e-01 5.442694574594497681e-02 -1.500912606716156006e-01 8.038935065269470215e-02 -5.783918499946594238e-02 -2.410376220941543579e-01 -2.063599973917007446e-01 1.737430319190025330e-02 -1.462483499199151993e-02 -1.562296897172927856e-01
1.471260190010070801e-01 -4.945713654160499573e-02 3.022746741771697998e-01 -4.491967856884002686e-01 -1.215014159679412842e-01 8.005292154848575592e-03 1.348083466291427612e-01 -4.030570685863494873e-01 1.381007283926010132e-01 -3.406074596568942070e-03 1.054610908031463623e-01 3.809070959687232971e-02 -1.154779456555843353e-03 2.150480151176452637e-01 1.701759397983551025e-01 -7.511121779680252075e-02 -1.613312363624572754e-01 -1.990797370672225952e-01 -1.193762198090553284e-01 -3.753839135169982910e-01 3.599819540977478027e-02 1.560664474964141846e-01 2.282123267650604248e-02 9.251732379198074341e-02 -1.160236299037933350e-01 1.449919193983078003e-01 -1.113485768437385559e-01 -6.005694344639778137e-02 -2.437028288841247559e-01 -2.967020729556679726e-03 -9.471441805362701416e-02 -1.957008615136146545e-02
4.463308304548263550e-02 -4.053140804171562195e-02 -6.045134365558624268e-02 -3.437249660491943359e-01 -1.140303239226341248e-01 8.398112654685974121e-02 -2.305573523044586182e-01 1.667436957359313965e-01 9.189923852682113647e-02 -5.009295418858528137e-02 9.121772646903991699e-02 -1.081995293498039246e-01 1.248907521367073059e-01 1.699034124612808228e-01 3.615639507770538330e-01 -2.334079742431640625e-01 1.659185886383056641e-01 1.255381256341934204e-01 1.468750685453414917e-01 -2.699607014656066895e-01 5.655422806739807129e-02 -3.501662984490394592e-02 -2.585002779960632324e-01 -4.081353545188903809e-02 4.439366236329078674e-02 7.962814718484878540e-02 1.041507571935653687e-01 3.457687199115753174e-01 -1.705095469951629639e-01 2.946755588054656982e-01 2.055363804101943970e-01 -7.330127805471420288e-02
1.573215425014495850e-01 -1.671167910099029541e-01 1.966298967599868774e-01 -2.539041936397552490e-01 -8.545953780412673950e-02 2.654849588871002197e-01 -1.613470315933227539e-01 -3.405753523111343384e-02 -2.163856476545333862e-01 1.884306073188781738e-01 1.126691848039627075e-01 2.641053199768066406e-01 -7.841057330369949341e-02 2.213925570249557495e-01 3.921626806259155273e-01 -1.305946111679077148e-01 -2.060273662209510803e-02 4.811316903214901686e-04 -2.745275199413299561e-01 -1.242790371179580688e-01 -3.059504367411136627e-02 -2.828093469142913818e-01 2.179225981235504150e-01 9.130284190177917480e-02 1.811326667666435242e-02 -3.693173453211784363e-02 1.153100952506065369e-01 -1.902434527873992920e-01 -2.122163027524948120e-01 -8.498655259609222412e-02 -4.258473962545394897e-02 -1.232751384377479553e-01
2.017557471990585327e-01 -1.405585110187530518e-01 -3.079756163060665131e-02 -8.787331730127334595e-02 -1.711405962705612183e-01 -4.523004591464996338e-02 1.178448572754859924e-01 1.850249171257019043e-01 -2.228938490152359009e-01 1.075804829597473145e-01 1.485492289066314697e-01 -6.202716846019029617e-03 -1.063886284828186035e-01 1.150673925876617432e-01 3.812382817268371582e-01 -2.658866718411445618e-02 2.309224009513854980e-01 -5.784181132912635803e-02 9.595723450183868408e-02 -2.684726566076278687e-02 1.609911024570465088e-01 1.054853722453117371e-01 8.516922593116760254e-03 6.608221679925918579e-02 2.005209475755691528e-01 2.299573123455047607e-01 4.422150924801826477e-02 -1.800935864448547363e-01 -4.442153871059417725e-01 -1.063967645168304443e-01 -7.588467746973037720e-02 -3.840231001377105713e-01
-4.849014431238174438e-02 -2.210088223218917847e-01 1.783089041709899902e-01 -4.369902312755584717e-01 -3.552115559577941895e-01 3.797031044960021973e-01 -5.280913040041923523e-02 -1.078782230615615845e-02 2.828581817448139191e-02 -4.836219549179077148e-02 -7.043389976024627686e-02 1.379858851432800293e-01 -1.589523255825042725e-01 4.898796323686838150e-03 -1.509356796741485596e-01 -4.688489064574241638e-02 -4.805379547178745270e-03 1.097475960850715637e-01 5.054120719432830811e-02 -1.809785664081573486e-01 1.683617569506168365e-02 6.931952387094497681e-02 -9.342619776725769043e-02 9.294220805168151855e-02 9.596203267574310303e-02 4.534091949462890625e-01 -8.158182352781295776e-02 1.481314152479171753e-01 -3.384944051504135132e-02 -1.993155777454376221e-01 -1.448747068643569946e-01 -1.748881302773952484e-02
4.272182881832122803e-01 -2.807421982288360596e-02 -8.281224220991134644e-02 -1.368646621704101562e-01 -1.759092211723327637e-01 3.470270931720733643e-01 1.337691396474838257e-01 1.625969409942626953e-01 -2.198845297098159790e-01 2.640784084796905518e-01 -1.334936469793319702e-01 1.102446764707565308e-02 -3.040427528321743011e-02 3.309767842292785645e-01 3.286128044128417969e-01 2.545054815709590912e-02 -1.583375968039035797e-02 1.075847446918487549e-01 7.358872890472412109e-02 -1.273967027664184570e-01 -1.291125454008579254e-02 -1.716444641351699829e-01 -6.192298606038093567e-02 5.622564349323511124e-03 1.529361754655838013e-01 1.054446995258331299e-01 9.002119302749633789e-02 1.476942002773284912e-01 -2.916559875011444092e-01 -1.140351817011833191e-01 7.528657466173171997e-02 -7.172295451164245605e-02
1.778808534145355225e-01 -5.038939788937568665e-02 1.058396399021148682e-01 -3.117606341838836670e-01 -2.020968794822692871e-01 1.929457783699035645e-01 -2.334804087877273560e-02 5.451367422938346863e-02 5.406382679939270020e-02 1.869595795869827271e-01 -1.476871129125356674e-02 2.680026590824127197e-01 1.177342459559440613e-01 2.296548187732696533e-01 1.539214402437210083e-01 1.442472189664840698e-01 -2.195456475019454956e-01 -2.871698513627052307e-02 3.503350913524627686e-02 8.386919647455215454e-02 1.886259764432907104e-01 3.863088041543960571e-02 6.640702951699495316e-03 3.665697574615478516e-01 2.266811430454254150e-01 1.824814230203628540e-01 -3.019433617591857910e-01 -1.627304702997207642e-01 -2.848473489284515381e-01 -3.761008009314537048e-02 1.246447935700416565e-01 -1.600397825241088867e-01
2.751867175102233887e-01 -2.107786014676094055e-03 -8.948215283453464508e-03 -1.318784952163696289e-01 -4.641180634498596191e-01 1.915194243192672729e-01 -4.101794064044952393e-01 -8.735279738903045654e-02 -1.791461408138275146e-01 -3.712451085448265076e-02 1.276605129241943359e-01 4.291928932070732117e-02 -2.226836532354354858e-01 3.054777383804321289e-01 2.484403103590011597e-01 5.102564767003059387e-02 3.771704807877540588e-02 -4.177898168563842773e-02 6.166672706604003906e-02 -1.090431064367294312e-01 1.227029114961624146e-01 -3.660385683178901672e-02 -1.471777409315109253e-01 -2.045962586998939514e-02 1.152156367897987366e-01 2.430557906627655029e-01 5.859909206628799438e-02 1.860220283269882202e-01 -1.690311580896377563e-01 6.104620918631553650e-02 8.690644800662994385e-02 -1.114204004406929016e-01
4.868199583142995834e-03 -9.233778715133666992e-02 3.497720956802368164e-01 -1.332477480173110962e-01 -6.486608833074569702e-02 -8.426029980182647705e-02 3.487032651901245117e-02 -1.009921431541442871e-01 1.243745088577270508e-01 -6.806704401969909668e-02 4.480220749974250793e-02 -3.946666792035102844e-02 1.685604751110076904e-01 -3.188401926308870316e-03 1.407402604818344116e-01 -9.006367623805999756e-02 -1.437609642744064331e-01 5.322989448904991150e-02 1.501475274562835693e-01 -2.895519137382507324e-01 -8.309347927570343018e-02 -3.023275872692465782e-03 -2.806729078292846680e-01 -1.316675394773483276e-01 1.309279259294271469e-02 3.290728628635406494e-01 1.000110208988189697e-01 1.509843617677688599e-01 -3.997939825057983398e-01 -2.904945313930511475e-01 5.631675571203231812e-02 -3.564512729644775391e-01
-1.968068331480026245e-01 -2.202065289020538330e-01 6.939536333084106445e-02 -1.654141545295715332e-01 1.002513095736503601e-01 2.709093391895294189e-01 -1.291386783123016357e-01 -4.646682739257812500e-02 -9.182635694742202759e-02 -2.734941616654396057e-02 1.221624761819839478e-01 1.997514963150024414e-01 -8.341027796268463135e-02 1.639441959559917450e-02 2.869787812232971191e-01 1.264370828866958618e-01 -2.328142523765563965e-01 1.801528036594390869e-01 -1.612289696931838989e-01 -3.210276961326599121e-01 -8.087232708930969238e-02 -4.549584910273551941e-02 -3.220360875129699707e-01 -2.348116040229797363e-01 8.496566675603389740e-03 3.673311173915863037e-01 1.850849092006683350e-01 -9.552499651908874512e-02 3.463971242308616638e-02 -5.706893280148506165e-02 -2.731307968497276306e-02 -2.049222439527511597e-01
-8.109951764345169067e-02 -1.741492897272109985e-01 6.562988460063934326e-02 -4.375952184200286865e-01 -1.441190987825393677e-01 6.692459434270858765e-02 -1.941610425710678101e-01 -3.611720800399780273e-01 1.347292065620422363e-01 -3.115603327751159668e-02 -1.451452821493148804e-01 -5.602389574050903320e-02 -2.962345071136951447e-02 -7.203169912099838257e-02 4.685781523585319519e-02 -3.984300047159194946e-02 -2.552306950092315674e-01 3.263348937034606934e-01 -1.032717972993850708e-01 -9.895876049995422363e-02 3.170785307884216309e-02 -7.006124593317508698e-03 -3.709145486354827881e-01 -1.836566627025604248e-01 3.013931214809417725e-02 1.737323254346847534e-01 -1.940819621086120605e-01 -1.886361390352249146e-01 -1.127301752567291260e-01 9.994367510080337524e-02 3.772861883044242859e-02 -1.667549014091491699e-01
3.358054459095001221e-01 -1.313120871782302856e-01 1.587179005146026611e-01 4.358435794711112976e-02 6.064087152481079102e-02 2.574573457241058350e-01 -6.605189293622970581e-02 2.785635590553283691e-01 1.276160925626754761e-01 6.976030766963958740e-02 -2.691046148538589478e-02 -4.202593490481376648e-02 -2.816964639350771904e-03 2.120493203401565552e-01 1.106372773647308350e-01 -3.609878718852996826e-01 -1.901067644357681274e-01 9.364891797304153442e-02 -6.878917571157217026e-03 -1.466724872589111328e-01 -1.165316924452781677e-01 2.361405938863754272e-01 2.707278355956077576e-02 2.624885365366935730e-02 -1.287592202425003052e-01 2.358284890651702881e-01 2.408922836184501648e-02 -1.172747313976287842e-01 -4.668820500373840332e-01 1.010358557105064392e-01 7.682515680789947510e-02 -1.481849402189254761e-01
-9.355295449495315552e-03 -3.198307454586029053e-01 1.789717227220535278e-01 -1.555570811033248901e-01 3.197880461812019348e-02 6.791628897190093994e-02 -1.315753012895584106e-01 -2.803640440106391907e-02 -1.030438989400863647e-01 -1.027446314692497253e-01 -8.788298815488815308e-03 -9.705879539251327515e-02 -3.193255066871643066e-01 2.147151529788970947e-01 1.892378330230712891e-01 -2.464397251605987549e-02 -1.106179803609848022e-01 -9.267970919609069824e-03 2.349574267864227295e-01 -9.090743958950042725e-02 1.442866921424865723e-01 -1.294692456722259521e-01 -1.684628874063491821e-01 -1.167042553424835205e-01 3.245297074317932129e-01 2.478770911693572998e-01 2.871267795562744141e-01 -1.389590799808502197e-01 -3.564461469650268555e-01 -1.144740507006645203e-01 -1.955755800008773804e-01 1.423736196011304855e-02
3.868756815791130066e-03 -1.483626812696456909e-01 5.235518515110015869e-02 -7.206799462437629700e-03 -6.024807319045066833e-02 -1.051413547247648239e-02 1.343397200107574463e-01 3.037108480930328369e-01 6.810941547155380249e-02 2.248014062643051147e-01 2.071900367736816406e-01 9.559930115938186646e-02 1.866885423660278320e-01 1.913566440343856812e-01 8.089245855808258057e-02 -1.574598848819732666e-01 -2.060715109109878540e-01 1.428122818470001221e-02 -8.222424238920211792e-02 -1.834886670112609863e-01 1.337798088788986206e-01 -1.108529567718505859e-01 -3.275218009948730469e-01 3.866541981697082520e-01 1.095962449908256531e-01 3.383052945137023926e-01 -2.187099494040012360e-02 4.313535988330841064e-02 -2.640069425106048584e-01 2.355082333087921143e-01 1.582960486412048340e-01 -4.501088708639144897e-02
-1.100513562560081482e-01 -4.226751253008842468e-02 -1.651871204376220703e-02 -1.445587128400802612e-01 -4.084931910037994385e-01 -4.506730660796165466e-02 1.025915741920471191e-01 1.945634037256240845e-01 -1.276652812957763672e-01 1.672722250223159790e-01 -1.508276760578155518e-01 4.394915327429771423e-02 -3.287500739097595215e-01 1.388833820819854736e-01 1.888725310564041138e-01 1.058136150240898132e-01 -1.400392502546310425e-01 7.686532288789749146e-02 1.613136380910873413e-01 -1.219902783632278442e-01 -7.046207785606384277e-02 -2.014957219362258911e-01 -2.480598092079162598e-01 -3.519188612699508667e-02 7.775477319955825806e-02 1.993336528539657593e-01 1.080058142542839050e-01 -2.261875718832015991e-01 -4.584542214870452881e-01 -3.294082731008529663e-02 -8.392174541950225830e-02 5.278344079852104187e-02
2.194188684225082397e-01 -1.531701833009719849e-01 7.780568674206733704e-03 -2.802160978317260742e-01 4.372597485780715942e-02 3.161752596497535706e-02 -5.357773974537849426e-02 -1.361031550914049149e-02 -1.191571727395057678e-01 8.142578601837158203e-02 2.141095884144306183e-02 -3.428193926811218262e-02 -2.493743747472763062e-01 2.563433051109313965e-01 3.514049053192138672e-01 1.813752502202987671e-01 2.089097648859024048e-01 2.004554420709609985e-01 1.758531481027603149e-02 -1.418177634477615356e-01 1.471675783395767212e-01 6.411985028535127640e-03 -4.256556034088134766e-01 -1.919327527284622192e-01 1.530518233776092529e-01 1.485704779624938965e-01 4.207509569823741913e-03 -2.340435683727264404e-01 -1.880832463502883911e-01 -1.202893704175949097e-01 -1.383571326732635498e-01 -1.544471681118011475e-01
1.667802920565009117e-03 3.510178253054618835e-02 9.990666806697845459e-02 -3.993820250034332275e-01 -1.371807157993316650e-01 3.438926935195922852e-01 -6.188841164112091064e-02 -4.545280337333679199e-02 -4.513326287269592285e-02 3.583500087261199951e-01 -1.823022365570068359e-01 1.572852134704589844e-01 -1.917552649974822998e-01 2.550721168518066406e-01 -1.913403421640396118e-01 -4.423682112246751785e-03 -1.749767065048217773e-01 1.275904774665832520e-01 2.294116020202636719e-01 -6.383933871984481812e-02 1.178458333015441895e-01 3.662135079503059387e-02 -4.240817204117774963e-02 8.295239508152008057e-02 3.846845775842666626e-02 3.308764994144439697e-01 -4.523712396621704102e-02 -5.906736850738525391e-02 -1.573265641927719116e-01 -1.226919442415237427e-01 -2.723191380500793457e-01 -3.803877905011177063e-02
3.217557072639465332e-01 1.078147068619728088e-02 -4.841257259249687195e-02 -3.278586566448211670e-01 -9.432273358106613159e-02 2.710065245628356934e-01 6.775738298892974854e-02 1.783287972211837769e-01 -1.107691153883934021e-01 -9.401689469814300537e-02 1.319782733917236328e-01 -5.535320937633514404e-02 -8.236475288867950439e-02 2.326118499040603638e-01 5.324646830558776855e-01 -1.279807835817337036e-02 1.967774182558059692e-01 4.814147204160690308e-02 -3.430111706256866455e-02 -2.207118272781372070e-01 5.737950280308723450e-02 1.088328957557678223e-01 -1.147972270846366882e-01 -1.954546868801116943e-01 -1.174300685524940491e-01 -4.391312971711158752e-02 3.546256572008132935e-02 9.625397622585296631e-02 -1.161558479070663452e-01 2.442033886909484863e-01 5.111624673008918762e-02 -1.489785462617874146e-01
3.115313500165939331e-02 -2.295605242252349854e-01 -1.392026990652084351e-01 -2.694233059883117676e-01 -2.653113901615142822e-01 3.962251842021942139e-01 1.419562008231878281e-02 -7.474990189075469971e-02 -2.213896065950393677e-01 -2.083941921591758728e-02 2.165727131068706512e-02 -1.050978973507881165e-01 7.697650045156478882e-02 -2.604307793080806732e-02 2.351131141185760498e-01 -3.449649512767791748e-01 2.408095002174377441e-01 1.858173124492168427e-02 -6.739148520864546299e-04 -9.090088307857513428e-02 1.323244720697402954e-02 -6.945543736219406128e-02 -1.199171990156173706e-01 -1.201381236314773560e-01 -8.041223883628845215e-02 1.877136826515197754e-01 9.628183394670486450e-02 -1.510850386694073677e-03 -2.804036736488342285e-01 3.386920392513275146e-01 1.263283044099807739e-01 -1.366154402494430542e-01
6.432726979255676270e-02 9.723328799009323120e-02 6.269047409296035767e-02 -1.360399425029754639e-01 -1.155999004840850830e-01 6.571986526250839233e-02 1.680651456117630005e-01 -1.035579890012741089e-01 -8.675175160169601440e-02 1.548491232097148895e-02 -2.328071296215057373e-01 8.502030372619628906e-02 6.968434900045394897e-02 5.636888742446899414e-02 3.816776275634765625e-01 5.842211842536926270e-02 -8.810077607631683350e-02 -2.725456357002258301e-01 1.381362676620483398e-01 -1.585385501384735107e-01 1.714026629924774170e-01 -1.479572355747222900e-01 -1.886817812919616699e-01 2.135753864422440529e-03 -3.295338153839111328e-01 4.042203128337860107e-01 1.516886204481124878e-01 -8.305466920137405396e-02 -1.002101078629493713e-01 1.324310433119535446e-02 -2.281450033187866211e-01 -3.220320343971252441e-01
1.219579800963401794e-01 -3.003802895545959473e-01 2.313444465398788452e-01 -4.064224660396575928e-01 -2.382107526063919067e-01 1.081898435950279236e-01 -1.272338032722473145e-01 -1.106848940253257751e-01 2.384367734193801880e-01 -2.677958309650421143e-01 -2.326166480779647827e-01 -7.427424192428588867e-02 -6.410385668277740479e-02 7.510436698794364929e-03 -2.228512614965438843e-02 2.200897224247455597e-02 2.549218535423278809e-01 9.760399907827377319e-02 -1.753357648849487305e-01 -3.683108687400817871e-01 3.965252265334129333e-02 -1.739155501127243042e-02 -1.721871197223663330e-01 1.136898547410964966e-01 -1.358207408338785172e-02 3.709545359015464783e-02 -1.488442271947860718e-01 7.311110384762287140e-03 -1.464442908763885498e-01 9.702051430940628052e-02 -9.249733388423919678e-02 -1.934679001569747925e-01
1.879285573959350586e-01 -2.222960740327835083e-01 1.146939545869827271e-01 -2.863210737705230713e-01 -3.779186606407165527e-01 5.324364453554153442e-02 1.112527549266815186e-01 2.697759568691253662e-01 -2.841627895832061768e-01 3.407652974128723145e-01 2.239896506071090698e-01 -7.161504775285720825e-02 9.270745329558849335e-03 2.050362527370452881e-01 2.080138474702835083e-01 -9.862116724252700806e-02 1.986927539110183716e-01 8.708019554615020752e-02 6.713223457336425781e-02 -1.510403007268905640e-01 -1.161551475524902344e-01 2.043512910604476929e-01 -9.458497166633605957e-02 -1.673097163438796997e-01 -9.817885607481002808e-02 9.342064708471298218e-02 -1.335511635988950729e-02 -3.427533805370330811e-02 -1.780298501253128052e-01 -1.441312953829765320e-02 1.094341948628425598e-01 -1.088943555951118469e-01
-1.958014667034149170e-01 -1.110918447375297546e-01 2.679122686386108398e-01 -2.776473164558410645e-01 7.364418357610702515e-02 1.936496607959270477e-02 5.641338229179382324e-02 2.108731716871261597e-01 1.742587238550186157e-01 1.064080521464347839e-01 7.932952046394348145e-02 -4.599989950656890869e-02 2.475881427526473999e-01 3.191542327404022217e-01 8.817498385906219482e-02 -2.600083947181701660e-01 2.114269137382507324e-01 9.881184995174407959e-02 -1.053854241035878658e-03 9.168276935815811157e-02 2.253245711326599121e-01 -9.639509767293930054e-02 -2.169603258371353149e-01 2.504620514810085297e-02 -2.238340228796005249e-01 3.176561892032623291e-01 1.753446310758590698e-01 -2.776001691818237305e-01 -8.986644446849822998e-02 4.379550367593765259e-02 -1.065053641796112061e-01 -8.708637952804565430e-02
3.343008831143379211e-02 6.922688335180282593e-02 4.932790528982877731e-03 -3.395443558692932129e-01 -1.149278879165649414e-01 -5.078085511922836304e-02 -1.835495084524154663e-01 -1.543582081794738770e-01 -2.461656779050827026e-01 2.300164401531219482e-01 1.229847874492406845e-02 3.522585704922676086e-02 5.671584978699684143e-02 -6.886789202690124512e-02 -6.474805623292922974e-02 1.623166725039482117e-02 -2.176712751388549805e-01 1.163722947239875793e-01 -3.902262821793556213e-02 2.507996000349521637e-02 -5.783897638320922852e-02 -1.641315221786499023e-01 -3.223483264446258545e-01 1.204376760870218277e-02 1.158186569809913635e-01 4.609235227108001709e-01 -4.921736568212509155e-02 -2.201247513294219971e-01 -3.647215068340301514e-01 2.524307966232299805e-01 -7.344223558902740479e-02 4.321261495351791382e-02
-1.960560120642185211e-02 -1.643584072589874268e-01 1.151562556624412537e-01 -2.830713093280792236e-01 6.093945354223251343e-02 7.813367247581481934e-02 -1.377547904849052429e-02 1.186147108674049377e-01 1.357458829879760742e-01 1.616655290126800537e-01 -2.512200474739074707e-01 8.717143535614013672e-02 1.309734433889389038e-01 7.422505319118499756e-02 2.530284523963928223e-01 -1.384988576173782349e-01 -1.475536823272705078e-01 7.900404930114746094e-02 -1.650894880294799805e-01 -2.532140910625457764e-01 -1.106982231140136719e-01 -1.461793929338455200e-01 -2.857207655906677246e-01 4.520800337195396423e-02 -3.379249945282936096e-02 2.398467212915420532e-01 2.113320380449295044e-01 -1.361272335052490234e-01 1.288339048624038696e-01 -1.090684458613395691e-01 -4.813002645969390869e-01 1.236913055181503296e-01
1.507698148488998413e-01 -1.630641818046569824e-01 2.270157188177108765e-01 -3.080119490623474121e-01 -1.275760829448699951e-01 2.166389971971511841e-01 -1.689495742321014404e-01 2.547992467880249023e-01 -6.360284984111785889e-02 4.413204789161682129e-01 6.870013475418090820e-02 -3.649778664112091064e-02 9.200758486986160278e-02 2.829152718186378479e-02 -8.438609540462493896e-02 4.148237779736518860e-02 -1.735547930002212524e-01 -1.144260689616203308e-01 -6.141634657979011536e-02 1.146789174526929855e-02 1.300301998853683472e-01 9.938967972993850708e-02 -3.412182629108428955e-01 1.051274389028549194e-01 1.316185891628265381e-01 1.516715884208679199e-01 -2.464980483055114746e-01 -6.743203103542327881e-02 -2.111186236143112183e-01 -7.306465413421392441e-04 2.375602722167968750e-01 -1.288386881351470947e-01
-7.965464890003204346e-02 -1.414346396923065186e-01 -1.035757213830947876e-01 -4.982879757881164551e-01 -1.525552272796630859e-01 2.378360331058502197e-01 -1.484236866235733032e-01 -5.305570736527442932e-02 3.019229043275117874e-03 3.890403807163238525e-01 -2.440730035305023193e-01 1.639446318149566650e-01 9.485274553298950195e-02 2.559013664722442627e-01 -1.714334338903427124e-01 1.025699893943965435e-03 4.295926541090011597e-02 1.129579264670610428e-02 1.075186207890510559e-01 -1.975639909505844116e-01 3.383920341730117798e-02 2.056850045919418335e-01 -1.359663307666778564e-01 8.589382469654083252e-02 1.683999411761760712e-02 1.458218544721603394e-01 -8.065016567707061768e-02 -1.812648773193359375e-01 -8.337148278951644897e-02 -8.147989958524703979e-02 -1.289207786321640015e-01 -2.350849956274032593e-01
3.414758741855621338e-01 -1.992899924516677856e-01 -6.581718474626541138e-02 -4.056535959243774414e-01 -5.043411254882812500e-02 1.236795336008071899e-01 -2.084673196077346802e-01 -4.197514057159423828e-02 -1.034782156348228455e-01 1.678598672151565552e-01 1.944327540695667267e-02 7.606709003448486328e-02 -3.169908374547958374e-02 9.700264036655426025e-02 2.185577899217605591e-01 -1.202645823359489441e-01 -2.320893108844757080e-01 6.815704051405191422e-03 -1.939214915037155151e-01 -1.611390560865402222e-01 -8.503703773021697998e-02 -2.142593711614608765e-01 2.541078031063079834e-01 1.340392418205738068e-02 -1.822723150253295898e-01 -6.461401283740997314e-02 2.055361308157444000e-02 -2.467732876539230347e-01 -3.299963176250457764e-01 1.465074717998504639e-01 -6.666679866611957550e-03 -1.718718111515045166e-01
2.477739304304122925e-01 -7.297234237194061279e-02 2.674894630908966064e-01 -3.060504198074340820e-01 -1.967849731445312500e-01 2.837802767753601074e-01 -1.335920393466949463e-01 4.560454189777374268e-02 1.521154940128326416e-01 -1.147668883204460144e-01 -1.786162704229354858e-01 1.434856355190277100e-01 -1.574324965476989746e-01 -4.195570573210716248e-02 1.186976060271263123e-01 -2.429917901754379272e-01 3.278574720025062561e-02 6.334333866834640503e-02 -3.875996172428131104e-02 -2.912504374980926514e-01 1.964589804410934448e-01 -2.361928485333919525e-02 -2.764209508895874023e-01 9.126960486173629761e-02 -1.550422906875610352e-01 -1.751131266355514526e-01 -2.678006589412689209e-01 -2.067440301179885864e-01 -1.927920877933502197e-01 -2.614590898156166077e-02 -1.634256914258003235e-02 1.334543824195861816e-01
9.265251457691192627e-02 -2.169779986143112183e-01 -3.139476478099822998e-02 -2.767579257488250732e-01 -2.891979813575744629e-01 2.421229779720306396e-01 -2.129163742065429688e-01 -1.500484496355056763e-01 -1.082437485456466675e-01 -2.424328774213790894e-01 1.186054293066263199e-02 -9.435287863016128540e-02 1.186658665537834167e-01 2.953132390975952148e-01 1.944455057382583618e-01 -2.066635787487030029e-01 -5.373759567737579346e-02 2.399840503931045532e-01 2.185407094657421112e-02 -3.158387541770935059e-01 -1.100095286965370178e-01 -1.247013881802558899e-01 -1.975234150886535645e-01 -1.037564352154731750e-01 1.161699667572975159e-01 5.727899819612503052e-02 -2.337475307285785675e-02 8.016858994960784912e-02 -1.562102884054183960e-01 1.769598573446273804e-01 2.646936476230621338e-01 -8.735319226980209351e-02
5.209545418620109558e-02 2.161419019103050232e-03 2.845269143581390381e-01 -2.680658698081970215e-01 -9.614244103431701660e-02 6.626117229461669922e-02 1.141768842935562134e-01 1.303791552782058716e-01 4.736772924661636353e-02 1.685641556978225708e-01 -4.347054660320281982e-02 7.422796636819839478e-02 -1.518503874540328979e-01 5.639420822262763977e-02 -4.229450225830078125e-02 -7.748503983020782471e-02 1.832997649908065796e-01 1.104141473770141602e-01 -2.503308095037937164e-02 -3.125754296779632568e-01 2.758967280387878418e-01 -2.671105563640594482e-01 -3.093602955341339111e-01 2.561370134353637695e-01 9.193319082260131836e-02 2.905710041522979736e-01 -2.168301790952682495e-01 7.901961356401443481e-02 4.392650350928306580e-02 -3.107146620750427246e-01 -6.636765599250793457e-02 -1.636807173490524292e-01
9.158117324113845825e-02 -1.316598951816558838e-01 2.368580102920532227e-01 -3.802051246166229248e-01 2.877796441316604614e-02 2.643267512321472168e-01 6.185770034790039062e-03 5.515067651867866516e-02 2.008804976940155029e-01 8.357134461402893066e-02 -3.154660388827323914e-02 -4.477809369564056396e-02 -1.414198875427246094e-01 1.178544480353593826e-02 6.012964528053998947e-03 -3.907343447208404541e-01 1.391168832778930664e-01 1.165324747562408447e-01 -8.031236380338668823e-02 -8.196413516998291016e-02 4.958287253975868225e-02 8.107602596282958984e-02 -3.317768275737762451e-01 1.400792151689529419e-01 -8.149249106645584106e-02 2.767126560211181641e-01 -4.515837505459785461e-02 -6.226794794201850891e-02 -8.220373652875423431e-03 -3.547182679176330566e-02 -3.768960833549499512e-01 2.435646355152130127e-01
3.651847839355468750e-01 3.187460079789161682e-02 1.801484823226928711e-01 -7.568486034870147705e-02 -6.033574417233467102e-02 -7.437033206224441528e-02 -5.895932391285896301e-02 1.363994777202606201e-01 6.519988924264907837e-02 2.537406980991363525e-01 1.522172838449478149e-01 -1.926030814647674561e-01 -6.073486432433128357e-02 -5.541347339749336243e-02 8.843924105167388916e-02 4.532147571444511414e-02 -5.185571685433387756e-02 1.076608970761299133e-01 -1.579196751117706299e-01 7.191117107868194580e-02 2.476931065320968628e-01 -3.755739927291870117e-01 -1.475010812282562256e-01 1.025790795683860779e-01 1.138025522232055664e-01 5.266768336296081543e-01 2.884013950824737549e-02 -1.336199194192886353e-01 -1.296098232269287109e-01 1.222579702734947205e-01 2.822538837790489197e-02 -1.732326298952102661e-01
-1.076328977942466736e-01 2.896541915833950043e-02 2.474591881036758423e-01 -1.590672433376312256e-01 7.346978038549423218e-02 2.554283440113067627e-01 1.716187149286270142e-01 1.062539517879486084e-01 -1.091422513127326965e-01 -1.471995934844017029e-02 -1.283788383007049561e-01 9.669973701238632202e-02 -1.791328191757202148e-01 1.002967059612274170e-01 1.602568030357360840e-01 -1.506150662899017334e-01 2.561133205890655518e-01 -2.088036239147186279e-01 -2.965583801269531250e-01 -3.188400715589523315e-02 1.717754900455474854e-01 1.102819591760635376e-01 -2.240154147148132324e-01 1.660160869359970093e-01 1.966799199581146240e-01 3.280211240053176880e-02 1.308349668979644775e-01 -4.202937483787536621e-01 -1.678187251091003418e-01 1.498251557350158691e-01 -7.260503619909286499e-02 -2.328136712312698364e-01
-7.532443106174468994e-02 -3.819227591156959534e-02 2.184715420007705688e-01 -3.339731693267822266e-01 -3.411075770854949951e-01 9.101273864507675171e-02 3.139111772179603577e-02 9.139894694089889526e-02 1.090802252292633057e-01 -1.621822267770767212e-01 1.782220415771007538e-02 2.378490418195724487e-01 -1.082881167531013489e-01 5.690205469727516174e-02 1.502664387226104736e-01 1.240028068423271179e-01 1.402646154165267944e-01 -3.556628227233886719e-01 -8.468158543109893799e-02 -8.608500659465789795e-02 1.414803266525268555e-01 -8.577255159616470337e-02 4.451809823513031006e-02 1.742837727069854736e-01 -8.843339979648590088e-02 4.502439796924591064e-01 4.694917798042297363e-02 -3.579222364351153374e-03 -1.917015910148620605e-01 2.216981947422027588e-01 1.348000168800354004e-01 -1.195855289697647095e-01
-1.998298019170761108e-01 7.333850115537643433e-02 7.155583798885345459e-02 -1.728654354810714722e-01 -4.404244124889373779e-01 -7.593489438295364380e-02 6.569472700357437134e-02 1.001470908522605896e-01 -1.211316213011741638e-01 3.727087005972862244e-02 1.504083871841430664e-01 4.854838550090789795e-02 -3.206201195716857910e-01 1.132825389504432678e-01 1.336564421653747559e-01 1.481168670579791069e-03 -8.668295294046401978e-02 2.847584486007690430e-01 8.310041576623916626e-02 -1.515138298273086548e-01 -1.935619115829467773e-02 4.171073809266090393e-02 -7.889535278081893921e-02 9.196465462446212769e-02 -9.145696461200714111e-02 1.631862074136734009e-01 8.554968982934951782e-02 -1.971723586320877075e-01 -5.348446369171142578e-01 -1.265023276209831238e-02 -2.380559407174587250e-02 -1.668184399604797363e-01
-1.235705763101577759e-01 -2.266019582748413086e-02 3.174929916858673096e-01 -2.317393869161605835e-01 -1.902306973934173584e-01 6.014578044414520264e-02 1.082132458686828613e-01 9.916504472494125366e-02 -2.010730355978012085e-01 -1.111106872558593750e-01 -8.783973753452301025e-02 -1.929321885108947754e-02 3.713422715663909912e-01 -3.379116998985409737e-03 2.544895112514495850e-01 2.476148679852485657e-02 -1.298288106918334961e-01 3.818163648247718811e-02 -1.613570600748062134e-01 4.764113575220108032e-02 3.368888199329376221e-01 -7.400099188089370728e-02 -9.092777222394943237e-02 1.106066405773162842e-01 -5.169762670993804932e-02 1.657391488552093506e-01 -1.053686589002609253e-01 5.512931942939758301e-02 -3.711379766464233398e-01 2.027108222246170044e-01 -2.050286829471588135e-01 -2.301467508077621460e-01
1.067835241556167603e-01 -1.834210939705371857e-03 -1.481708288192749023e-01 -1.840528696775436401e-01 -4.075499996542930603e-02 5.014263093471527100e-02 -5.934081599116325378e-02 -1.007229555398225784e-02 1.912987381219863892e-01 4.275092780590057373e-01 -4.196283966302871704e-02 -9.202285110950469971e-02 1.010954901576042175e-01 1.001633927226066589e-01 -3.509266301989555359e-02 9.034070372581481934e-02 1.108729932457208633e-02 -3.852937743067741394e-02 -2.448754161596298218e-01 -1.168650016188621521e-01 2.154804170131683350e-01 8.249649778008460999e-03 -3.134353160858154297e-01 1.751451492309570312e-01 2.034156620502471924e-01 4.707210659980773926e-01 7.977556437253952026e-02 -2.099663317203521729e-01 -2.267019003629684448e-01 1.642929613590240479e-01 1.520085483789443970e-01 1.366053055971860886e-02
4.996071010828018188e-02 1.719712764024734497e-01 2.369733899831771851e-01 -3.315089941024780273e-01 -1.636642664670944214e-01 9.237909317016601562e-02 2.375016808509826660e-01 1.103575527667999268e-01 -7.259535789489746094e-02 -5.929920077323913574e-02 1.699965894222259521e-01 2.842124998569488525e-01 1.654470860958099365e-01 -1.693172156810760498e-01 2.969370186328887939e-01 -2.707533538341522217e-01 -1.167971938848495483e-01 4.725265502929687500e-02 2.309253253042697906e-02 -6.619661580771207809e-03 1.959039121866226196e-01 5.019694566726684570e-02 -2.247420549392700195e-01 2.071282118558883667e-01 -2.660495340824127197e-01 1.875495314598083496e-01 1.456127911806106567e-01 4.494712501764297485e-02 -1.888249069452285767e-01 4.630329087376594543e-02 -2.062212079763412476e-01 -4.147549718618392944e-02
1.974493116140365601e-01 -6.542778015136718750e-02 7.176560349762439728e-03 -2.606091499328613281e-01 -2.441165000200271606e-01 3.164872229099273682e-01 -4.419578611850738525e-02 2.681878507137298584e-01 -1.521182358264923096e-01 1.341003179550170898e-01 2.522925147786736488e-03 -1.993499845266342163e-01 1.224017217755317688e-01 1.961917430162429810e-01 1.602172851562500000e-01 -1.089582443237304688e-01 1.006877794861793518e-01 1.621738262474536896e-02 1.700436323881149292e-01 -1.279486566781997681e-01 7.532149553298950195e-02 2.990686520934104919e-02 -2.722884416580200195e-01 -2.316617816686630249e-01 2.931135892868041992e-01 -4.023296758532524109e-02 -1.610175073146820068e-01 -9.416849166154861450e-02 -3.611253798007965088e-01 -1.948858499526977539e-01 -1.286709029227495193e-02 4.791611805558204651e-02
1.448141597211360931e-02 -2.541176974773406982e-01 1.699041128158569336e-01 -2.372286617755889893e-01 -9.134495258331298828e-02 9.479745477437973022e-02 -3.769632279872894287e-01 9.817264974117279053e-02 7.074403017759323120e-02 2.552640438079833984e-01 -5.112075433135032654e-02 1.111370101571083069e-01 -3.001151978969573975e-01 1.180580928921699524e-01 1.717093586921691895e-01 4.399558901786804199e-02 2.435529045760631561e-02 2.167786471545696259e-02 4.284401237964630127e-02 -2.809903211891651154e-02 2.219173461198806763e-01 -4.211024194955825806e-02 -3.694630861282348633e-01 1.829352378845214844e-01 4.529538005590438843e-02 2.100019603967666626e-01 -3.324426710605621338e-01 2.715619839727878571e-02 -2.366996407508850098e-01 -1.205244585871696472e-01 4.500086605548858643e-02 -7.603316754102706909e-02
7.926797121763229370e-02 -1.221159324049949646e-01 1.634146422147750854e-01 -2.685646116733551025e-01 4.348595812916755676e-02 -4.640410095453262329e-02 -4.049099981784820557e-02 -3.639054000377655029e-01 1.769123971462249756e-01 -6.781218200922012329e-02 -1.937405765056610107e-02 2.731952816247940063e-02 -2.430284619331359863e-01 5.219164863228797913e-02 1.602531820535659790e-01 -5.056878179311752319e-02 -2.786872982978820801e-01 -2.433589696884155273e-01 -1.704613715410232544e-01 -3.934064209461212158e-01 4.597310721874237061e-02 1.019666567444801331e-01 -5.990796722471714020e-03 1.984529197216033936e-01 -4.754793271422386169e-02 2.103827744722366333e-01 4.716179147362709045e-02 -1.275585591793060303e-01 -3.864002525806427002e-01 1.326879709959030151e-01 6.000340729951858521e-02 -8.151049166917800903e-02
-2.787659689784049988e-02 -1.634610742330551147e-01 -2.823980338871479034e-02 -3.872512280941009521e-01 -2.559241056442260742e-01 4.499436914920806885e-01 -3.742077574133872986e-02 -1.355616301298141479e-01 -1.349895447492599487e-01 1.105598211288452148e-01 5.277605261653661728e-03 -3.331334888935089111e-02 2.187706530094146729e-03 1.355561763048171997e-01 2.508749365806579590e-01 -1.382578164339065552e-01 2.288415133953094482e-01 -1.847976744174957275e-01 -9.991803765296936035e-02 -2.168829441070556641e-01 1.545772850513458252e-01 -1.353833079338073730e-01 -4.345453530550003052e-02 -1.387658715248107910e-01 4.227421060204505920e-02 1.094676926732063293e-01 4.467779397964477539e-02 9.995818138122558594e-03 -1.572077572345733643e-01 3.505361378192901611e-01 1.360711157321929932e-01 -1.145537272095680237e-01
4.901833459734916687e-02 -1.889790296554565430e-01 1.759255528450012207e-01 -2.707546055316925049e-01 -7.557946443557739258e-02 1.080711260437965393e-01 -1.806041300296783447e-01 3.445670381188392639e-02 -1.080358773469924927e-01 -9.092099964618682861e-02 -7.800372550264000893e-04 2.108404040336608887e-02 -3.643503487110137939e-01 1.238198801875114441e-01 2.637732028961181641e-01 3.014650195837020874e-02 -5.937606841325759888e-02 1.821511425077915192e-02 1.628646403551101685e-01 6.918243318796157837e-02 2.199825644493103027e-01 -1.126478686928749084e-01 1.368834730237722397e-02 -2.129498273134231567e-01 2.755265533924102783e-01 2.914252579212188721e-01 2.379612475633621216e-01 -1.034749075770378113e-01 -3.503799140453338623e-01 -1.840677708387374878e-01 -2.000997960567474365e-01 -2.880760841071605682e-02
-3.208902478218078613e-02 -1.091912537813186646e-01 1.272101253271102905e-01 -3.655681610107421875e-01 -1.380726397037506104e-01 1.740379482507705688e-01 6.159667298197746277e-02 7.747171074151992798e-02 2.023289650678634644e-01 -2.364367805421352386e-02 -1.405913382768630981e-01 -1.188112348318099976e-01 -7.080031186342239380e-02 1.798576116561889648e-01 1.460715383291244507e-02 -1.114120855927467346e-01 -4.314127191901206970e-02 -3.258836567401885986e-01 -1.071259751915931702e-01 -5.783833563327789307e-02 3.302540183067321777e-01 1.050858870148658752e-01 -1.834153383970260620e-01 -1.369386538863182068e-02 -9.118364006280899048e-02 5.199426785111427307e-02 5.446343868970870972e-02 -2.018810510635375977e-01 -1.761216521263122559e-01 -1.851549148559570312e-01 -2.895565032958984375e-01 -4.147338271141052246e-01
3.359913825988769531e-01 -2.213895767927169800e-01 -3.836965560913085938e-02 -3.481405377388000488e-01 -3.194241821765899658e-01 2.403931170701980591e-01 -5.312861502170562744e-02 -9.393794089555740356e-02 1.755640469491481781e-02 1.209344435483217239e-02 -9.613870084285736084e-02 -2.847828567028045654e-01 -1.541049033403396606e-01 -5.064659286290407181e-03 2.708990871906280518e-01 -2.969976961612701416e-01 1.700703352689743042e-01 -2.005043812096118927e-02 -5.610825866460800171e-02 -1.895113140344619751e-01 7.166316360235214233e-02 1.030256897211074829e-01 -1.818229109048843384e-01 -1.100001633167266846e-01 2.414264343678951263e-02 6.393276154994964600e-02 9.765410423278808594e-02 -5.173746868968009949e-02 -1.278171837329864502e-01 2.704280912876129150e-01 1.542424708604812622e-01 -9.136558324098587036e-02
-2.670516371726989746e-01 9.198694676160812378e-02 4.099930822849273682e-02 -1.765423268079757690e-01 -1.644750870764255524e-02 2.075328826904296875e-01 -1.296376809477806091e-02 8.909624069929122925e-02 1.208094321191310883e-02 2.295713312923908234e-02 -1.460942625999450684e-01 -1.884073913097381592e-01 -1.030698865652084351e-01 -1.533652395009994507e-01 2.464363873004913330e-01 -3.879830837249755859e-01 3.887565061450004578e-02 -1.037262380123138428e-01 2.083041146397590637e-02 -8.600537478923797607e-02 1.273937821388244629e-01 -8.061401546001434326e-02 -2.465616911649703979e-03 -5.342483893036842346e-02 1.581003963947296143e-01 3.272823691368103027e-01 1.891882568597793579e-01 -2.931496500968933105e-01 -3.096868991851806641e-01 5.501265823841094971e-02 -2.280327826738357544e-01 -2.873119115829467773e-01
-2.791115641593933105e-01 4.614859819412231445e-02 2.540838718414306641e-02 -1.641175746917724609e-01 4.885046184062957764e-02 1.626854836940765381e-01 -3.436140343546867371e-02 1.132782921195030212e-01 -5.650480464100837708e-02 -1.575384289026260376e-01 -2.929372899234294891e-02 -1.469935029745101929e-01 -1.076868474483489990e-01 1.151463985443115234e-01 3.603231012821197510e-01 -2.727341949939727783e-01 8.031686395406723022e-02 7.055325061082839966e-02 1.002375930547714233e-01 -4.574793577194213867e-02 2.687798142433166504e-01 -1.071695461869239807e-01 5.558563396334648132e-02 1.570347249507904053e-01 -7.624531537294387817e-02 3.557644188404083252e-01 1.445973217487335205e-01 -2.344497740268707275e-01 -3.062821328639984131e-01 -3.118609488010406494e-01 -8.148791640996932983e-02 -1.701865643262863159e-01
-2.107364088296890259e-01 9.440347552299499512e-02 1.754387617111206055e-01 -2.093010991811752319e-01 -1.006800308823585510e-01 2.865205109119415283e-01 -9.325632452964782715e-02 5.308286100625991821e-02 -1.227870136499404907e-01 -2.015207111835479736e-01 -6.044403463602066040e-02 -1.914676278829574585e-01 -7.776294648647308350e-02 1.065948605537414551e-01 3.145265281200408936e-01 -2.778598070144653320e-01 -6.190848350524902344e-02 5.443751346319913864e-03 1.296400427818298340e-01 1.272005587816238403e-02 2.555593848228454590e-01 -1.013407409191131592e-01 2.696289680898189545e-02 1.449279338121414185e-01 -1.100087091326713562e-01 2.616516351699829102e-01 1.420714557170867920e-01 -2.656190097332000732e-01 -2.122668176889419556e-01 -3.496026098728179932e-01 3.946278616786003113e-02 -1.432629227638244629e-01
1.000707745552062988e-01 1.065075322985649109e-01 1.366345286369323730e-01 -1.265200525522232056e-01 1.414044387638568878e-02 1.970441266894340515e-02 1.133715137839317322e-01 -1.534329056739807129e-01 -3.181847333908081055e-01 2.400765568017959595e-01 -1.949414163827896118e-01 -2.026257812976837158e-01 4.579637572169303894e-02 2.921078801155090332e-01 1.712991297245025635e-01 -5.586657300591468811e-02 -1.301405280828475952e-01 4.182085767388343811e-02 -1.894375681877136230e-01 -2.708836495876312256e-01 4.291339963674545288e-02 -1.582844108343124390e-01 -1.646602153778076172e-01 -2.359654754400253296e-01 -1.096418946981430054e-01 3.022558800876140594e-02 -5.131037160754203796e-02 -6.735956668853759766e-02 -4.752719402313232422e-01 1.903159916400909424e-01 -6.468321382999420166e-02 -1.585104912519454956e-01
1.034072265028953552e-01 1.191437467932701111e-01 1.945844888687133789e-01 -6.638269871473312378e-02 -1.166099086403846741e-01 -1.685378700494766235e-02 -5.136909708380699158e-02 7.623949646949768066e-02 -9.125804901123046875e-02 -1.198054011911153793e-02 -1.316334456205368042e-01 6.394020747393369675e-03 1.426821649074554443e-01 1.173940226435661316e-01 2.214458286762237549e-01 1.009263172745704651e-01 8.013881742954254150e-02 -1.012304797768592834e-02 -6.780403107404708862e-02 -3.155289888381958008e-01 -1.541726663708686829e-02 2.722989618778228760e-01 -4.359950423240661621e-01 -1.196380355395376682e-03 2.024387009441852570e-02 4.099727571010589600e-01 -6.198747828602790833e-02 -5.431487783789634705e-02 -7.161462306976318359e-02 -1.964206062257289886e-02 1.467612087726593018e-01 -4.623996913433074951e-01
-1.775355339050292969e-01 -1.195897310972213745e-01 1.835596412420272827e-01 -2.865596413612365723e-01 -3.622108399868011475e-01 -4.918092861771583557e-02 8.306239545345306396e-02 -8.052070625126361847e-03 -2.569408714771270752e-01 -8.568656444549560547e-02 -1.205230578780174255e-01 1.445679813623428345e-01 1.791113317012786865e-01 -3.579417243599891663e-03 2.045402228832244873e-01 -3.043644726276397705e-01 -3.405840992927551270e-01 -7.453280687332153320e-02 7.860879600048065186e-02 -1.879957765340805054e-01 3.284401074051856995e-02 -1.895095221698284149e-02 -8.334332704544067383e-02 -1.033813580870628357e-01 1.922066509723663330e-01 1.910655200481414795e-01 1.812223345041275024e-02 7.031922042369842529e-02 4.673409089446067810e-02 1.323451697826385498e-01 -2.139741033315658569e-01 -3.099700212478637695e-01
3.187970221042633057e-01 -8.109805732965469360e-02 3.119178712368011475e-01 -1.832421869039535522e-01 -1.072259023785591125e-01 1.809594184160232544e-01 4.710287787020206451e-03 -1.932851970195770264e-01 -6.366677582263946533e-02 -2.966338209807872772e-02 -2.523938566446304321e-02 1.158531531691551208e-01 4.772121086716651917e-02 1.559083163738250732e-01 -3.009416349232196808e-02 2.915394306182861328e-02 -1.139251813292503357e-01 -8.457142859697341919e-02 -7.724688947200775146e-02 -1.644857078790664673e-01 1.101824119687080383e-01 5.699057132005691528e-03 -1.258863806724548340e-01 3.910018801689147949e-01 1.967591047286987305e-02 3.575934171676635742e-01 -7.417138665914535522e-03 5.224153399467468262e-02 -2.822625935077667236e-01 3.222354054450988770e-01 -2.155628204345703125e-01 -1.920613944530487061e-01
2.847488820552825928e-01 1.177236214280128479e-01 -4.050387442111968994e-02 -3.952051401138305664e-01 3.473547473549842834e-02 -1.932796277105808258e-02 -1.875965595245361328e-01 1.163572221994400024e-01 -2.569152712821960449e-01 1.585580706596374512e-01 5.035919602960348129e-03 1.677701175212860107e-01 2.326468378305435181e-01 5.192834883928298950e-02 6.907542049884796143e-02 -1.566383540630340576e-01 -1.440180689096450806e-01 1.426429897546768188e-01 -6.049434840679168701e-02 -2.850834727287292480e-01 -3.156366646289825439e-01 1.427246928215026855e-01 -1.305749714374542236e-01 -2.488419413566589355e-01 -2.571734227240085602e-02 2.792499959468841553e-01 1.033355742692947388e-01 -1.516833007335662842e-01 -1.435076147317886353e-01 1.052595004439353943e-01 2.760597690939903259e-02 -1.473769694566726685e-01
3.657516837120056152e-01 6.608476489782333374e-02 -6.815087050199508667e-02 -2.752236425876617432e-01 -2.198750711977481842e-02 2.791737020015716553e-01 5.725686997175216675e-02 1.632050573825836182e-01 -1.251546442508697510e-01 1.209416389465332031e-01 -1.834694445133209229e-01 5.520480498671531677e-02 -1.152923107147216797e-01 3.473133146762847900e-01 3.258678615093231201e-01 -7.118105143308639526e-02 2.079337090253829956e-01 1.697374973446130753e-03 2.362430095672607422e-01 1.629528775811195374e-02 -1.010737195611000061e-01 -1.427047997713088989e-01 -1.308527886867523193e-01 -9.172189980745315552e-02 9.723095595836639404e-02 2.020353376865386963e-01 1.509073525667190552e-01 1.676463894546031952e-02 -2.460892200469970703e-01 -1.384208053350448608e-01 -4.074313864111900330e-02 -2.254273146390914917e-01
5.635160021483898163e-03 1.771081387996673584e-01 9.656136482954025269e-02 -3.510986864566802979e-01 1.590628176927566528e-01 1.291267126798629761e-01 1.777978241443634033e-01 5.673280358314514160e-02 4.040730372071266174e-02 3.790893852710723877e-01 5.685351043939590454e-02 -6.383578479290008545e-02 -1.038370877504348755e-01 7.566634565591812134e-02 2.684534527361392975e-02 -1.451777368783950806e-01 2.506547048687934875e-02 3.751420974731445312e-02 7.199469208717346191e-02 -4.761481285095214844e-01 4.343593120574951172e-02 -2.808837220072746277e-03 3.889736952260136604e-03 2.702454626560211182e-01 6.838966161012649536e-02 1.543705463409423828e-01 -2.846475839614868164e-01 -1.046298891305923462e-01 -3.370146751403808594e-01 -3.911400958895683289e-02 1.266581118106842041e-01 -8.797263354063034058e-02
3.682895749807357788e-02 -1.194093972444534302e-01 1.029183268547058105e-01 -7.122481614351272583e-02 1.609991863369941711e-02 2.349982708692550659e-01 -1.672834903001785278e-01 -1.333563923835754395e-01 7.404978573322296143e-02 1.906323134899139404e-01 -1.660765409469604492e-01 -8.144559711217880249e-02 -1.131855100393295288e-01 1.236491501331329346e-01 4.543292224407196045e-01 -1.313629448413848877e-01 -3.452945500612258911e-02 8.866937458515167236e-02 3.421050310134887695e-02 -7.948429137468338013e-02 -1.358860433101654053e-01 -2.085056155920028687e-01 -4.049576818943023682e-02 7.138460874557495117e-02 2.305106371641159058e-01 1.965238004922866821e-01 1.231034919619560242e-01 -3.702010512351989746e-01 -3.670069575309753418e-01 -5.091746151447296143e-02 -2.670786380767822266e-01 -4.316174611449241638e-02
2.756647765636444092e-01 2.459939569234848022e-02 -5.940350517630577087e-02 -4.523108005523681641e-01 -9.606313705444335938e-02 9.234527498483657837e-02 -1.979663074016571045e-01 -6.393784284591674805e-02 -2.441747188568115234e-01 -1.090742181986570358e-02 -1.231867074966430664e-01 -7.389647513628005981e-02 -2.511747777462005615e-01 4.077836871147155762e-02 3.018520474433898926e-01 3.169865580275654793e-03 1.489298045635223389e-01 -3.096859902143478394e-02 1.952836364507675171e-01 -1.565197855234146118e-01 -6.385305523872375488e-02 -2.727487683296203613e-01 -4.765333980321884155e-02 -2.531439065933227539e-01 2.109737396240234375e-01 1.198095157742500305e-01 5.177609156817197800e-03 -1.382507532835006714e-01 -2.933485507965087891e-01 -1.112263649702072144e-01 -2.128920331597328186e-02 -1.025953590869903564e-01
-3.089675307273864746e-01 -2.057831920683383942e-02 -6.397902499884366989e-03 -1.899001598358154297e-01 1.180220842361450195e-01 1.769001036882400513e-01 1.203825697302818298e-01 1.276548206806182861e-01 2.218706533312797546e-02 -8.617131412029266357e-02 -6.229239702224731445e-02 -1.065554171800613403e-01 -2.421334236860275269e-01 -1.751594990491867065e-01 2.550748884677886963e-01 -3.917004168033599854e-01 8.122064918279647827e-02 -1.464798897504806519e-01 8.659517019987106323e-02 -1.252057105302810669e-01 7.613603025674819946e-02 4.551051184535026550e-03 -4.413032904267311096e-02 7.297785952687263489e-03 2.045609802007675171e-01 3.259207904338836670e-01 2.329693883657455444e-01 -1.937284469604492188e-01 -2.765076756477355957e-01 -8.122432231903076172e-02 -3.436154872179031372e-02 -2.790912985801696777e-01
2.369413822889328003e-01 -6.097675114870071411e-02 2.522601783275604248e-01 -1.831121295690536499e-01 -4.573794901371002197e-01 -8.064012229442596436e-02 1.941194012761116028e-02 1.953309215605258942e-02 5.173140391707420349e-02 -4.630864784121513367e-02 -2.309481650590896606e-01 6.725638359785079956e-02 -8.526238054037094116e-02 -7.035659998655319214e-02 6.445211172103881836e-02 -1.007982417941093445e-01 5.888564884662628174e-02 -1.020219326019287109e-01 4.182091727852821350e-02 -5.111526325345039368e-02 2.462105900049209595e-01 7.272584736347198486e-02 -1.741019338369369507e-01 1.412729620933532715e-01 -1.114202812314033508e-01 3.090866208076477051e-01 1.311361193656921387e-01 1.387429833412170410e-01 -1.187767311930656433e-01 3.642376363277435303e-01 -8.473719656467437744e-02 -3.233177959918975830e-01
-1.666297554038465023e-03 -2.092406898736953735e-01 1.371743381023406982e-01 -4.906595647335052490e-01 -4.315340146422386169e-02 3.079015389084815979e-02 -1.182048544287681580e-01 -1.216585040092468262e-01 9.737156331539154053e-02 6.368145346641540527e-02 -1.022336483001708984e-01 8.298532664775848389e-02 -4.167618229985237122e-02 1.502625644207000732e-02 1.280781328678131104e-01 -1.092104986310005188e-01 -2.602008581161499023e-01 2.931801974773406982e-01 2.509136870503425598e-02 4.928257316350936890e-02 -1.809204220771789551e-01 1.195898205041885376e-01 -2.589767873287200928e-01 -1.021035835146903992e-01 -9.591528773307800293e-02 2.785638868808746338e-01 -4.097351133823394775e-01 -1.749860495328903198e-01 -1.055335327982902527e-01 6.038125976920127869e-02 6.737869977951049805e-02 -1.342794746160507202e-01
-5.764937400817871094e-02 -1.871161311864852905e-01 3.269291520118713379e-01 -3.587976098060607910e-01 -1.106046661734580994e-01 9.389048814773559570e-02 1.104831136763095856e-02 9.416388347744941711e-03 2.280168682336807251e-01 1.054398715496063232e-01 -3.253743648529052734e-01 2.295692823827266693e-02 -1.401767283678054810e-01 1.586196720600128174e-01 2.598876059055328369e-01 -2.262898981571197510e-01 -1.503840535879135132e-01 2.076868116855621338e-01 -1.042390242218971252e-01 -2.182916104793548584e-01 2.690455019474029541e-01 -7.217779755592346191e-02 -9.491696953773498535e-03 2.251235246658325195e-01 -2.905852347612380981e-02 2.438573352992534637e-02 -2.302871942520141602e-01 -9.366148710250854492e-02 -9.697365015745162964e-02 -8.002264052629470825e-02 1.938015073537826538e-01 4.980823397636413574e-02
-1.088217250071465969e-03 6.302384287118911743e-02 2.189508378505706787e-01 -4.982890486717224121e-01 -8.770107477903366089e-02 1.919857561588287354e-01 -2.137582898139953613e-01 5.707800388336181641e-02 -4.016146808862686157e-02 -2.797103226184844971e-01 -6.841347366571426392e-02 2.695824019610881805e-02 -1.477436721324920654e-01 -2.790710143744945526e-02 2.499938309192657471e-01 -3.935760632157325745e-02 -3.830447793006896973e-01 1.941938847303390503e-01 -6.575394421815872192e-02 6.289424747228622437e-02 -1.119693741202354431e-01 -2.839080616831779480e-02 -9.719374030828475952e-02 1.297407895326614380e-01 -2.354709953069686890e-01 3.128004372119903564e-01 -1.127190515398979187e-01 -2.266272716224193573e-02 -1.025453209877014160e-01 1.774332858622074127e-02 1.134919151663780212e-01 -1.087522804737091064e-01
2.158952206373214722e-01 4.357483610510826111e-02 2.219885736703872681e-01 -3.389478623867034912e-01 -7.664588093757629395e-02 3.493682667613029480e-02 4.395372793078422546e-02 -5.463619157671928406e-02 8.257152885198593140e-02 -6.436917930841445923e-02 -1.318725794553756714e-01 6.936492770910263062e-02 1.455334424972534180e-01 1.125494390726089478e-01 6.113113835453987122e-02 1.480567753314971924e-01 -2.093678265810012817e-01 -2.453168630599975586e-01 2.033657208085060120e-02 -3.146360442042350769e-02 1.019239574670791626e-01 -1.500865370035171509e-01 -2.407474070787429810e-01 2.790812849998474121e-01 2.281296551227569580e-01 3.888713419437408447e-01 1.916121095418930054e-01 -8.672367036342620850e-02 -1.499211490154266357e-01 3.190706372261047363e-01 -1.300393883138895035e-02 -1.910879760980606079e-01
5.370562523603439331e-02 -1.595093123614788055e-02 1.610636860132217407e-01 -2.911545708775520325e-02 -3.534935042262077332e-02 3.804875612258911133e-01 -1.468585338443517685e-02 1.403204798698425293e-01 2.455891370773315430e-01 1.686831004917621613e-02 -3.018949329853057861e-01 -1.040821522474288940e-01 -1.145685911178588867e-01 -3.972643613815307617e-02 -6.506019830703735352e-02 -2.873643636703491211e-01 -2.364184856414794922e-01 1.150545552372932434e-01 -2.864704132080078125e-01 -1.299135684967041016e-01 6.571940332651138306e-02 -2.594836242496967316e-02 -2.209160178899765015e-01 -1.884013265371322632e-01 8.379583060741424561e-02 3.130120337009429932e-01 -8.125436305999755859e-02 -2.023018747568130493e-01 -2.681265771389007568e-01 1.091127023100852966e-01 -1.134139448404312134e-01 -1.830478608608245850e-01
1.984432935714721680e-01 1.882098168134689331e-01 4.532532691955566406e-01 -2.471715360879898071e-01 -5.146351456642150879e-02 2.383993715047836304e-01 1.939490139484405518e-01 -5.101316422224044800e-02 2.483374774456024170e-01 2.709766477346420288e-02 -6.228131800889968872e-02 5.946752801537513733e-02 -7.835338823497295380e-03 -1.280191838741302490e-01 3.240062892436981201e-01 2.928909845650196075e-02 -6.019718013703823090e-03 -2.531616389751434326e-02 4.268012195825576782e-02 -2.057099640369415283e-01 1.273352950811386108e-01 7.508500665426254272e-02 -8.922225981950759888e-02 1.145317330956459045e-01 -3.351373970508575439e-01 2.518777847290039062e-01 4.096179082989692688e-02 -5.816776305437088013e-03 -2.471106648445129395e-01 -9.837374091148376465e-02 3.933557122945785522e-02 -1.713164746761322021e-01
4.053270518779754639e-01 -9.695927798748016357e-02 2.613312900066375732e-01 -1.596444547176361084e-01 -3.387286961078643799e-01 1.745086722075939178e-02 -1.179396212100982666e-01 -1.218159571290016174e-01 1.464621722698211670e-01 2.224511466920375824e-02 1.103830058127641678e-02 3.172724545001983643e-01 -1.169390082359313965e-01 8.580468595027923584e-02 1.825185492634773254e-02 -1.548466980457305908e-01 1.576864719390869141e-01 -3.216569125652313232e-02 1.932650059461593628e-02 9.863845072686672211e-03 3.274796307086944580e-01 -2.111823111772537231e-02 -5.912230536341667175e-02 8.065307047218084335e-04 2.092894762754440308e-01 2.956746518611907959e-01 -1.075462922453880310e-01 -8.911164849996566772e-02 -1.993735879659652710e-01 -1.028566993772983551e-02 -2.942661046981811523e-01 -7.696892321109771729e-02
-4.714524373412132263e-02 9.365192055702209473e-02 2.752781510353088379e-01 -4.333706200122833252e-01 -1.806831210851669312e-01 4.804285988211631775e-02 1.354906111955642700e-01 6.253473460674285889e-02 3.587089711800217628e-03 -1.374742984771728516e-01 8.637119084596633911e-02 1.862265318632125854e-01 3.483169078826904297e-01 -9.937953948974609375e-02 2.601702809333801270e-01 -2.640192210674285889e-01 -1.275752335786819458e-01 1.231749579310417175e-01 1.660701781511306763e-01 1.994059048593044281e-02 1.738506257534027100e-01 1.115149352699518204e-02 -2.367138564586639404e-01 2.716004550457000732e-01 -2.240991294384002686e-01 1.043147444725036621e-01 8.463338762521743774e-02 1.469267718493938446e-02 -1.576462686061859131e-01 -2.225621044635772705e-02 -4.641652107238769531e-03 -1.585073173046112061e-01
1.466185413300991058e-02 -1.846394836902618408e-01 4.813023656606674194e-02 -3.805755674839019775e-01 4.418835043907165527e-02 1.983201801776885986e-01 3.217487828806042671e-03 -6.879107560962438583e-03 2.077354192733764648e-01 1.798301637172698975e-01 -6.215044856071472168e-02 -3.137649223208427429e-02 -1.535357832908630371e-01 2.420224696397781372e-01 3.405932337045669556e-03 -8.529941737651824951e-02 -2.664137864485383034e-03 -2.031261473894119263e-01 -4.842230305075645447e-02 -1.528691351413726807e-01 6.878243759274482727e-03 1.881873458623886108e-01 -1.735848747193813324e-02 2.131762951612472534e-01 9.888680279254913330e-02 2.695036828517913818e-01 -2.793859839439392090e-01 -2.755887210369110107e-01 -3.610954284667968750e-01 1.985974907875061035e-01 -2.223879396915435791e-01 5.941526964306831360e-02
2.329597026109695435e-01 -4.256971925497055054e-02 -1.680515259504318237e-01 -3.591172993183135986e-01 -2.591946423053741455e-01 3.122613131999969482e-01 -1.317404508590698242e-01 -1.109146773815155029e-01 -5.905888974666595459e-02 2.712922357022762299e-02 1.023655086755752563e-01 -1.732471287250518799e-01 -9.702315926551818848e-02 1.754152923822402954e-01 3.085444867610931396e-01 -3.277868330478668213e-01 1.088420674204826355e-01 -3.096589818596839905e-02 2.367847785353660583e-02 -1.860967427492141724e-01 -9.276498109102249146e-02 2.375921234488487244e-02 -3.166197538375854492e-01 -1.405722945928573608e-01 -1.078603044152259827e-01 1.526855975389480591e-01 1.250592172145843506e-01 8.457133173942565918e-02 -5.933486297726631165e-02 2.423477768898010254e-01 8.263162523508071899e-02 -2.868652157485485077e-02
-1.249850988388061523e-01 -2.224963158369064331e-01 3.288084566593170166e-01 -3.560161590576171875e-01 -2.880641818046569824e-01 7.008841633796691895e-02 8.446183055639266968e-02 -9.953592717647552490e-02 3.054085075855255127e-01 2.317340224981307983e-01 -1.596597731113433838e-01 -2.923552505671977997e-02 -8.056791126728057861e-02 2.033881694078445435e-01 2.823748588562011719e-01 -1.485287696123123169e-01 -2.606571465730667114e-02 1.654976606369018555e-01 -2.322110235691070557e-01 -1.420296132564544678e-01 2.920283973217010498e-01 -6.792625784873962402e-02 -3.421358391642570496e-02 1.243112385272979736e-01 1.240324079990386963e-01 9.686081111431121826e-02 1.282317377626895905e-02 1.335679832845926285e-02 8.880627900362014771e-02 -4.887078329920768738e-02 1.383710950613021851e-01 -9.428466856479644775e-02
-1.731567271053791046e-02 -8.134922385215759277e-02 -2.436629310250282288e-02 -2.887513935565948486e-01 -2.749401628971099854e-01 3.667337894439697266e-01 -1.113605126738548279e-02 4.816289525479078293e-03 -1.756720393896102905e-01 -1.935790851712226868e-02 -4.042905196547508240e-02 -1.804602891206741333e-02 -9.414572268724441528e-02 1.025292500853538513e-01 2.147903740406036377e-01 -3.283950984477996826e-01 2.374200969934463501e-01 -5.226302519440650940e-02 -1.307642608880996704e-01 -1.644793301820755005e-01 6.891780346632003784e-02 1.908641133923083544e-04 -6.978844851255416870e-02 -1.745281517505645752e-01 2.712200582027435303e-02 9.072407335042953491e-02 9.105308353900909424e-02 -9.400092810392379761e-02 -2.997922897338867188e-01 3.980142474174499512e-01 2.224042564630508423e-01 -1.585832983255386353e-01
9.264809638261795044e-02 -6.182603165507316589e-02 8.010571449995040894e-02 -3.563483655452728271e-01 2.337082624435424805e-01 4.259658232331275940e-02 -5.060258880257606506e-02 1.158159971237182617e-01 -5.979378521442413330e-02 1.403587460517883301e-01 1.232651472091674805e-01 1.668782085180282593e-01 2.788101434707641602e-01 1.451214402914047241e-01 2.646079361438751221e-01 -1.781151592731475830e-01 -2.247256636619567871e-01 1.942829042673110962e-01 -4.527779674390330911e-05 -2.319562248885631561e-02 -1.997679099440574646e-02 1.082340106368064880e-01 -2.037159800529479980e-01 -5.154218524694442749e-02 2.220695912837982178e-01 1.063572242856025696e-01 1.760197728872299194e-01 -3.536300063133239746e-01 4.704788327217102051e-03 4.712643101811408997e-02 -1.182725876569747925e-01 -3.701041638851165771e-01
7.045833766460418701e-02 -1.955324113368988037e-01 2.013356536626815796e-01 -2.225849777460098267e-01 -1.683973073959350586e-01 2.419740557670593262e-01 1.056897938251495361e-01 -6.421881914138793945e-02 1.106705293059349060e-01 -1.004764884710311890e-01 1.063929870724678040e-02 -2.080024331808090210e-01 -8.533893525600433350e-02 2.657291293144226074e-01 2.274683713912963867e-01 2.705934345722198486e-01 -2.991070747375488281e-01 -1.472187340259552002e-01 -3.410980999469757080e-01 1.045363675802946091e-02 2.148185372352600098e-01 -2.222804725170135498e-02 -7.020509243011474609e-02 -6.376712024211883545e-02 2.676018513739109039e-03 1.117466017603874207e-01 -8.397404104471206665e-03 -1.822624206542968750e-01 -2.268163263797760010e-01 3.369935229420661926e-02 -1.764724552631378174e-01 -2.884442210197448730e-01
-1.431223601102828979e-01 1.734250634908676147e-01 7.536882162094116211e-02 -1.093335002660751343e-01 -1.249298006296157837e-01 3.354628384113311768e-01 2.505396902561187744e-01 9.322623163461685181e-02 -1.441230624914169312e-01 2.752536535263061523e-01 -4.218258708715438843e-02 -6.777792423963546753e-02 -3.400133252143859863e-01 -2.286888062953948975e-01 8.005788922309875488e-02 -6.038262322545051575e-02 -1.926383823156356812e-01 1.630033254623413086e-01 1.116433665156364441e-01 -2.843622565269470215e-01 2.649784982204437256e-01 2.016394026577472687e-02 -1.344107687473297119e-01 6.528943032026290894e-02 1.670485734939575195e-01 1.335250139236450195e-01 2.165910005569458008e-01 8.684138767421245575e-03 -2.486487776041030884e-01 1.753047853708267212e-01 -3.360800072550773621e-02 -1.223336979746818542e-01
1.072929203510284424e-01 3.501471132040023804e-02 6.857600063085556030e-02 -1.171390712261199951e-02 -1.359100937843322754e-01 2.653690874576568604e-01 1.585865616798400879e-01 2.347060590982437134e-01 2.123754620552062988e-01 1.378236860036849976e-01 -3.679050877690315247e-02 -3.776761293411254883e-01 -3.270708769559860229e-02 9.629903733730316162e-02 2.664290964603424072e-01 -3.272645771503448486e-01 -6.376215815544128418e-02 1.246306300163269043e-01 1.436220705509185791e-01 -2.387754619121551514e-01 -2.191314473748207092e-02 1.839898228645324707e-01 -5.715480819344520569e-02 3.570113703608512878e-02 8.648424595594406128e-02 2.038991600275039673e-01 1.851917803287506104e-01 -1.271768659353256226e-01 -2.761665284633636475e-01 -2.677326202392578125e-01 -1.643850803375244141e-01 -7.850752025842666626e-02
2.352329194545745850e-01 -4.924291372299194336e-02 -3.689724951982498169e-02 -3.266902863979339600e-01 -9.637911617755889893e-02 1.135125979781150818e-01 -2.154772430658340454e-01 1.208786070346832275e-01 -6.904224306344985962e-02 -5.135123059153556824e-02 -1.406317353248596191e-01 6.383199244737625122e-02 -2.627473473548889160e-01 2.418333739042282104e-01 2.926104962825775146e-01 -3.888631938025355339e-03 1.972825676202774048e-01 -1.044894009828567505e-02 3.177301213145256042e-02 -1.176812723278999329e-01 5.230432003736495972e-02 1.264848709106445312e-01 -5.830806866288185120e-02 -3.228900134563446045e-01 2.690164148807525635e-01 6.780699640512466431e-02 1.209358274936676025e-01 5.351863801479339600e-02 -2.734563946723937988e-01 -1.362961232662200928e-01 -8.787062019109725952e-02 -3.615408241748809814e-01
3.170710429549217224e-02 6.375369429588317871e-02 2.890758812427520752e-01 -1.069205850362777710e-01 -8.363763242959976196e-02 2.913648188114166260e-01 1.024508289992809296e-02 -5.027535930275917053e-02 -3.670481592416763306e-02 -2.293032854795455933e-01 -1.065440475940704346e-01 1.572533398866653442e-01 3.969740867614746094e-02 2.685711681842803955e-01 1.522918492555618286e-01 1.178295537829399109e-01 3.032726049423217773e-01 -9.799812920391559601e-03 -2.051965892314910889e-01 -1.341702938079833984e-01 -7.991010695695877075e-02 6.225527450442314148e-02 -3.846062421798706055e-01 6.269058585166931152e-02 -1.774965375661849976e-01 1.006814762949943542e-01 -6.679898500442504883e-02 -3.839927166700363159e-02 -3.456742167472839355e-01 4.364306852221488953e-02 -7.655134797096252441e-02 -3.398480713367462158e-01
4.147144854068756104e-01 -6.293557584285736084e-02 -7.415006868541240692e-03 -1.487039178609848022e-01 -2.194400178268551826e-03 3.071592748165130615e-02 6.426420062780380249e-02 -2.524264901876449585e-02 -2.612133137881755829e-02 1.099392585456371307e-02 -6.951160728931427002e-02 1.400103978812694550e-02 -2.624050378799438477e-01 2.381641417741775513e-01 4.242857396602630615e-01 7.395257800817489624e-02 6.750880926847457886e-02 2.845750451087951660e-01 -8.248185366392135620e-02 1.239104382693767548e-02 1.911846101284027100e-01 -1.619690954685211182e-01 -3.639761507511138916e-01 -8.883178234100341797e-02 1.102033108472824097e-01 1.210181415081024170e-01 -2.324569784104824066e-02 1.086671091616153717e-02 -3.763256669044494629e-01 -1.170860975980758667e-01 -2.436715923249721527e-02 -1.567817851901054382e-02
3.876516520977020264e-01 -3.288219124078750610e-02 -1.257199794054031372e-01 -3.780865967273712158e-01 -1.709786653518676758e-01 3.038993775844573975e-01 -9.670995920896530151e-02 -6.558426469564437866e-02 -4.206987097859382629e-02 -3.148042410612106323e-02 2.017751783132553101e-01 -9.201563149690628052e-02 5.083077400922775269e-02 2.220300734043121338e-01 2.922469079494476318e-01 -5.646202713251113892e-02 2.293744087219238281e-01 1.212115958333015442e-01 -6.529755145311355591e-02 -1.572089344263076782e-01 2.653797622770071030e-03 8.518380671739578247e-02 -2.490328401327133179e-01 -1.549786329269409180e-01 -6.024471949785947800e-03 1.686529368162155151e-01 2.569233477115631104e-01 7.912127673625946045e-02 -9.426795691251754761e-02 3.225645050406455994e-02 2.239948362112045288e-01 -1.086096987128257751e-01
1.474795937538146973e-01 -2.331628054380416870e-01 -1.807438395917415619e-02 -3.456298112869262695e-01 -1.790871173143386841e-01 1.645023226737976074e-01 -5.175556242465972900e-02 -7.767776399850845337e-02 -1.788317598402500153e-02 1.901479214429855347e-01 -1.548561155796051025e-01 7.845943421125411987e-02 -8.799751847982406616e-02 8.823069185018539429e-02 7.981596887111663818e-02 3.362673148512840271e-02 -3.105399906635284424e-01 5.684331804513931274e-02 2.598321139812469482e-01 -4.053987264633178711e-01 8.823658525943756104e-02 1.641059070825576782e-01 -1.378939002752304077e-01 1.947105526924133301e-01 -2.901559770107269287e-01 1.513541638851165771e-01 -1.087429821491241455e-01 -4.076006636023521423e-02 -1.201752349734306335e-01 1.043011844158172607e-01 -2.175147980451583862e-01 1.738431453704833984e-01
2.549198567867279053e-01 1.915296018123626709e-01 1.135386675596237183e-01 -3.598046600818634033e-01 1.806362271308898926e-01 4.637432470917701721e-02 1.850666850805282593e-01 1.512198299169540405e-01 1.097818836569786072e-01 1.758939027786254883e-01 -1.000509783625602722e-02 -2.800708450376987457e-02 1.175404712557792664e-01 1.387569904327392578e-01 1.595797836780548096e-01 9.549654088914394379e-03 9.784552268683910370e-03 -1.179257184267044067e-01 -3.106086850166320801e-01 5.673465505242347717e-02 1.093130111694335938e-01 8.562596142292022705e-02 -1.340883970260620117e-01 1.770512014627456665e-02 -1.741401106119155884e-02 1.663064211606979370e-01 1.785944104194641113e-01 2.691682279109954834e-01 -3.980837762355804443e-01 1.759427599608898163e-02 -2.137840166687965393e-02 -3.446220755577087402e-01
1.835765689611434937e-01 1.911169439554214478e-01 5.981802940368652344e-02 -2.287749499082565308e-01 -1.630434691905975342e-01 2.537513077259063721e-01 -1.547160595655441284e-01 1.184166409075260162e-02 6.408863514661788940e-02 1.963741034269332886e-01 1.572582870721817017e-01 2.184045910835266113e-01 8.347883820533752441e-02 -1.110733747482299805e-01 2.002774178981781006e-01 -2.649113237857818604e-01 1.376896817237138748e-02 -7.523563504219055176e-02 -2.059822529554367065e-01 -6.945535540580749512e-02 1.641436829231679440e-03 -1.157619059085845947e-01 9.385968744754791260e-02 1.909542679786682129e-01 2.132882475852966309e-01 2.841867506504058838e-02 5.144013464450836182e-02 1.205913648009300232e-01 -5.517492890357971191e-01 -1.041274401359260082e-03 1.386470198631286621e-01 -1.232604384422302246e-01
1.308843642473220825e-01 -2.526699304580688477e-01 3.934529423713684082e-01 -3.702437579631805420e-01 -1.060179248452186584e-01 9.403707832098007202e-02 3.213704749941825867e-02 -1.019422486424446106e-01 1.984065771102905273e-01 7.080952823162078857e-02 -2.232721000909805298e-01 1.031533852219581604e-01 -1.551278680562973022e-01 2.242294251918792725e-01 7.415109872817993164e-02 -2.090267390012741089e-01 2.681735157966613770e-01 1.492613554000854492e-02 -5.866113305091857910e-02 -2.854760289192199707e-01 1.630837768316268921e-01 -1.057535335421562195e-01 -1.619642227888107300e-01 1.472999155521392822e-01 1.957234144210815430e-01 7.316634058952331543e-02 -1.594793796539306641e-01 7.399476319551467896e-02 8.613506332039833069e-03 -3.529954701662063599e-02 6.614633649587631226e-02 -2.101826071739196777e-01
4.376256093382835388e-02 -1.607080921530723572e-02 2.219055294990539551e-01 -3.125287890434265137e-01 5.134150385856628418e-02 1.285436004400253296e-01 -7.606509327888488770e-02 -2.554008364677429199e-01 -1.355074942111968994e-01 -2.334779687225818634e-02 2.711791694164276123e-01 -6.974807381629943848e-02 9.808230400085449219e-02 -5.211856216192245483e-02 1.269128471612930298e-01 2.804459072649478912e-02 -9.924364835023880005e-02 -2.594709396362304688e-01 -1.446197628974914551e-01 -3.488391041755676270e-01 8.193179965019226074e-02 2.069126367568969727e-01 -1.393997967243194580e-01 1.929308921098709106e-01 -2.810629457235336304e-02 2.245390713214874268e-01 -2.188284695148468018e-02 -8.709024637937545776e-02 -3.386754095554351807e-01 -1.302524805068969727e-01 7.456842809915542603e-02 -3.342727124691009521e-01
1.193439438939094543e-01 5.615428835153579712e-02 2.587022632360458374e-02 -2.885956168174743652e-01 -1.538929343223571777e-01 1.943614631891250610e-01 1.727860271930694580e-01 8.259952068328857422e-02 -2.488699704408645630e-01 -6.740357726812362671e-02 9.716124087572097778e-02 -2.163238227367401123e-01 -9.371864609420299530e-03 1.010059043765068054e-01 4.814581871032714844e-01 1.929278224706649780e-01 6.954365223646163940e-02 7.601948082447052002e-02 2.368528991937637329e-01 -3.728471696376800537e-01 -1.171294525265693665e-01 8.992075920104980469e-02 -1.121376007795333862e-01 -8.652522414922714233e-02 1.781062781810760498e-01 2.732915580272674561e-01 1.633224338293075562e-01 -7.304602861404418945e-02 -7.024732977151870728e-02 -5.627730116248130798e-02 -6.516376882791519165e-02 1.080069132149219513e-02
1.203261986374855042e-01 1.717136241495609283e-02 -4.258018359541893005e-02 -4.892458021640777588e-02 -4.092956483364105225e-01 -1.673412919044494629e-01 3.841152042150497437e-02 9.504674375057220459e-02 -2.745582759380340576e-01 1.176136061549186707e-01 -2.913597226142883301e-02 8.061663806438446045e-02 -9.666039794683456421e-02 -7.731893565505743027e-03 3.256176710128784180e-01 -7.988961413502693176e-03 6.655088067054748535e-02 -2.637721002101898193e-01 6.603404879570007324e-02 -2.325174659490585327e-01 2.234915941953659058e-01 -5.195007845759391785e-02 -2.105414867401123047e-01 6.348620355129241943e-02 6.028180941939353943e-02 3.651700317859649658e-01 -9.109481470659375191e-04 -1.763280183076858521e-01 -2.107790559530258179e-01 -5.167153105139732361e-02 -3.184726834297180176e-01 -1.135553047060966492e-01
-1.060111448168754578e-01 7.638961076736450195e-02 -2.029856108129024506e-02 -3.473750352859497070e-01 4.173034057021141052e-02 -4.108663124497979879e-04 -6.567794084548950195e-02 2.022418677806854248e-01 -1.974261552095413208e-01 -1.835784614086151123e-01 -2.821758203208446503e-02 -1.353926360607147217e-01 -8.191866427659988403e-02 8.868875354528427124e-02 1.670197248458862305e-01 -1.805483698844909668e-01 1.358672529458999634e-01 -6.728194653987884521e-02 3.310555219650268555e-02 -8.310652524232864380e-02 4.458693265914916992e-01 -2.537835836410522461e-01 1.205212473869323730e-01 8.152765035629272461e-02 -5.195593833923339844e-02 2.935250103473663330e-01 -1.351588517427444458e-01 -1.772535294294357300e-01 -3.434474170207977295e-01 -1.767866313457489014e-01 4.971608892083168030e-02 -2.059638649225234985e-01
1.725046783685684204e-01 -2.668207138776779175e-02 1.676245927810668945e-01 -1.624064296483993530e-01 -4.534221440553665161e-02 2.824762649834156036e-02 7.879586517810821533e-02 1.731395572423934937e-01 2.716422080993652344e-01 8.120593428611755371e-02 -1.917099207639694214e-02 -8.814124763011932373e-02 1.531301718205213547e-02 3.168008625507354736e-01 7.756698876619338989e-02 -3.125315308570861816e-01 -1.225440651178359985e-01 1.005011051893234253e-01 -9.489477961324155331e-04 -4.543524682521820068e-01 -8.432301878929138184e-02 1.753652691841125488e-01 3.025890514254570007e-02 2.372436374425888062e-01 1.352425068616867065e-01 1.813755631446838379e-01 1.103359740227460861e-02 -2.743777930736541748e-01 -3.024300932884216309e-01 -3.884577006101608276e-02 1.501381844282150269e-01 1.203388795256614685e-01
-1.148249674588441849e-02 -1.191657781600952148e-01 3.151252567768096924e-01 -1.708729714155197144e-01 -1.411233544349670410e-01 -2.616040408611297607e-01 1.045503765344619751e-01 -6.847946345806121826e-02 8.757201582193374634e-02 -2.838946133852005005e-02 9.079920500516891479e-02 1.151630133390426636e-01 5.444020777940750122e-02 6.337026506662368774e-02 3.313285708427429199e-01 7.088106591254472733e-03 -9.337499737739562988e-02 2.070778049528598785e-03 3.216202184557914734e-02 -2.058077007532119751e-01 2.434886246919631958e-01 8.149197697639465332e-02 -2.219956219196319580e-01 -4.827272891998291016e-02 -2.122479975223541260e-01 3.631846606731414795e-01 1.431848704814910889e-01 1.224601417779922485e-01 -2.457310557365417480e-01 -2.184394448995590210e-01 1.731228530406951904e-01 -2.936446666717529297e-01
9.713907539844512939e-02 3.874833509325981140e-02 4.247135296463966370e-02 -2.943595349788665771e-01 -1.799142509698867798e-01 9.512116760015487671e-02 -4.827562719583511353e-02 4.071554541587829590e-02 3.351732343435287476e-02 3.633501008152961731e-02 1.315778493881225586e-01 1.589257568120956421e-01 1.259221136569976807e-01 3.155890405178070068e-01 2.695663273334503174e-01 9.484921582043170929e-03 -1.916035711765289307e-01 3.124045133590698242e-01 -2.306784689426422119e-01 -2.844348847866058350e-01 -1.867562085390090942e-01 1.975669562816619873e-01 -1.991266012191772461e-01 -3.471723794937133789e-01 1.961756944656372070e-01 1.130210012197494507e-01 1.098373830318450928e-01 3.756346181035041809e-02 -2.039498537778854370e-01 -5.190974101424217224e-02 -3.575048223137855530e-02 -9.573981165885925293e-02
3.218872472643852234e-02 -4.833307117223739624e-02 9.940964169800281525e-03 -2.282289564609527588e-01 1.081999093294143677e-01 7.842141389846801758e-02 2.965847253799438477e-01 1.358693540096282959e-01 -2.780228853225708008e-02 3.228087425231933594e-01 -4.800160601735115051e-02 -1.306633651256561279e-01 -2.048310637474060059e-02 1.792421936988830566e-01 2.592770755290985107e-01 -2.887638509273529053e-01 -1.686341017484664917e-01 7.649712264537811279e-02 -2.660979628562927246e-01 -3.852291405200958252e-01 3.131751716136932373e-02 7.404118776321411133e-02 -1.175388246774673462e-01 -1.304302960634231567e-01 7.438313961029052734e-02 1.699274778366088867e-01 5.330739915370941162e-02 1.789430230855941772e-01 -3.330588042736053467e-01 1.238211840391159058e-01 4.132267087697982788e-02 1.569124311208724976e-01
7.420425862073898315e-02 -2.250428348779678345e-01 9.351267665624618530e-02 -2.987446486949920654e-01 -1.479525268077850342e-01 2.419917583465576172e-01 9.099809452891349792e-03 -1.588023304939270020e-01 -2.244857400655746460e-01 2.565937042236328125e-01 2.102102935314178467e-01 6.382686644792556763e-02 2.696238644421100616e-02 1.536162495613098145e-01 1.603509783744812012e-01 -3.187663555145263672e-01 1.265247613191604614e-01 -4.377575218677520752e-02 -2.371741384267807007e-01 -2.205226421356201172e-01 -2.404298260807991028e-02 -1.930149793624877930e-01 7.571331690996885300e-03 -1.510570794343948364e-01 7.483873516321182251e-02 4.068201407790184021e-02 9.233544021844863892e-02 -5.393098574131727219e-03 -3.467798531055450439e-01 3.152217864990234375e-01 -3.328496962785720825e-02 -6.248886883258819580e-02
-9.559617936611175537e-02 -2.433632463216781616e-01 3.871358036994934082e-01 -1.783258169889450073e-01 -2.043071389198303223e-01 -4.955641180276870728e-02 -1.797002106904983521e-01 1.553341560065746307e-02 1.597209572792053223e-01 1.331935375928878784e-01 -1.088871881365776062e-01 -9.502502530813217163e-02 -2.779752910137176514e-01 7.001820206642150879e-02 2.784937024116516113e-01 -1.475663185119628906e-01 -2.493572384119033813e-01 1.894210427999496460e-01 -1.410282254219055176e-01 -8.489537984132766724e-02 3.036647737026214600e-01 -3.088247217237949371e-02 -1.229068785905838013e-01 1.778815984725952148e-01 -4.028260707855224609e-02 1.789679229259490967e-01 -9.117964655160903931e-02 -1.409344226121902466e-01 -5.746551603078842163e-02 -2.636222839355468750e-01 1.089748814702033997e-01 -1.265440583229064941e-01
-2.109904736280441284e-01 -1.240865364670753479e-01 1.659533530473709106e-01 -2.209576666355133057e-01 7.743598893284797668e-03 2.235648781061172485e-01 -3.675405383110046387e-01 1.043400019407272339e-01 -1.038527339696884155e-01 -6.612651795148849487e-02 1.704483926296234131e-01 1.319167613983154297e-01 -2.423564940690994263e-01 -6.013411656022071838e-02 2.057991474866867065e-01 5.385807529091835022e-02 -7.897991687059402466e-02 1.087365821003913879e-01 -7.060299813747406006e-02 -3.718619346618652344e-01 -6.535854935646057129e-02 -4.635046049952507019e-02 -1.830804944038391113e-01 -1.907958090305328369e-01 -1.434303075075149536e-01 2.562454640865325928e-01 1.766249835491180420e-01 -1.413742601871490479e-01 -9.573580324649810791e-02 -1.140903607010841370e-01 -6.136579439043998718e-02 -3.121781647205352783e-01
3.560964465141296387e-01 9.832122363150119781e-03 6.569516658782958984e-02 -2.103565493598580360e-03 -1.563617438077926636e-01 1.739733964204788208e-01 -1.709029972553253174e-01 -2.607607655227184296e-02 -1.226848885416984558e-01 3.034182786941528320e-01 -1.742772161960601807e-01 7.802034914493560791e-02 -1.203711554408073425e-01 3.341191709041595459e-01 3.625880777835845947e-01 -3.590822918340563774e-03 -6.560121476650238037e-02 -7.602910697460174561e-02 4.302219673991203308e-02 -1.952539384365081787e-02 -2.822076901793479919e-02 -7.584390789270401001e-02 -1.754076182842254639e-01 -1.786451041698455811e-02 1.764746010303497314e-01 2.607649862766265869e-01 4.146865010261535645e-01 -6.437888741493225098e-02 -1.357648223638534546e-01 -1.574838720262050629e-02 1.193301007151603699e-01 -1.577030122280120850e-01
1.701052188873291016e-01 -2.316152453422546387e-01 2.692133486270904541e-01 -2.336854636669158936e-01 -9.708496183156967163e-02 1.359381526708602905e-01 1.503559201955795288e-02 -4.306291639804840088e-01 1.554080843925476074e-01 -2.205531671643257141e-02 -6.023473292589187622e-02 -1.383211612701416016e-01 -1.744392886757850647e-02 4.123397916555404663e-02 1.818888336420059204e-01 -1.765161752700805664e-01 -1.322144567966461182e-01 2.042363882064819336e-01 -1.897213906049728394e-01 -1.748308539390563965e-01 -4.390426725149154663e-02 4.491294547915458679e-02 -2.676292359828948975e-01 7.500046491622924805e-02 -1.837796568870544434e-01 1.874945610761642456e-01 -2.591166794300079346e-01 -7.558307796716690063e-02 -1.710415780544281006e-01 1.265636384487152100e-01 3.650791570544242859e-02 2.603422701358795166e-01
3.829450532793998718e-02 -5.200501531362533569e-02 4.557006657123565674e-01 -8.934709429740905762e-02 -6.548304110765457153e-02 2.060122340917587280e-01 9.967032074928283691e-02 -1.201009079813957214e-01 -3.945136070251464844e-02 -1.140265986323356628e-01 -1.442039459943771362e-01 -2.011185586452484131e-01 1.067956015467643738e-01 -9.595501422882080078e-02 1.105296686291694641e-01 -3.641491010785102844e-02 -1.733363419771194458e-02 7.110793888568878174e-02 -1.497908681631088257e-01 -3.597793877124786377e-01 3.063527643680572510e-01 1.355309486389160156e-01 -2.523384392261505127e-01 2.743585407733917236e-01 3.661467880010604858e-02 1.420174092054367065e-01 -5.731235072016716003e-02 1.292305588722229004e-01 -2.772679030895233154e-01 1.196507140994071960e-01 -1.545871049165725708e-01 -1.847947835922241211e-01
1.877032071352005005e-01 8.633256703615188599e-02 1.793945580720901489e-01 -2.777739167213439941e-01 -4.905177950859069824e-01 1.482497602701187134e-01 1.587969362735748291e-01 1.998238079249858856e-02 -1.476817727088928223e-01 -5.829347670078277588e-02 -2.955013811588287354e-01 2.239324301481246948e-01 -9.320276789367198944e-03 -3.476221859455108643e-02 -3.561211377382278442e-02 -2.248729020357131958e-01 -8.422541618347167969e-02 -3.150306046009063721e-01 -1.092203930020332336e-01 -7.849887758493423462e-02 2.003441303968429565e-01 -1.409493088722229004e-01 -1.977698802947998047e-01 -4.620324820280075073e-02 -7.755056023597717285e-02 1.738390177488327026e-01 -8.658263087272644043e-02 1.014366224408149719e-01 -1.050060763955116272e-01 5.158324167132377625e-02 9.821983054280281067e-03 -2.246792465448379517e-01
-3.525064885616302490e-02 -1.345939040184020996e-01 3.807248175144195557e-01 -7.859650999307632446e-02 -6.187696009874343872e-02 -1.658478379249572754e-01 1.356626898050308228e-01 -7.011761516332626343e-02 3.129133023321628571e-03 -3.147242218255996704e-02 -1.267375051975250244e-01 1.249412074685096741e-02 3.985580056905746460e-02 1.394962668418884277e-01 1.888502389192581177e-01 4.635808989405632019e-02 3.652574261650443077e-03 1.587592363357543945e-01 -1.738386601209640503e-01 -2.911966145038604736e-01 4.144717752933502197e-02 1.539654284715652466e-01 -3.465894758701324463e-01 -7.137852907180786133e-02 -1.492925882339477539e-01 2.832468748092651367e-01 1.318353116512298584e-01 1.877577751874923706e-01 -3.926531374454498291e-01 -2.807407081127166748e-02 1.285556703805923462e-01 -2.850624620914459229e-01
2.720010578632354736e-01 6.513495743274688721e-02 3.053985834121704102e-01 -1.633272022008895874e-01 -1.287011504173278809e-01 1.858688890933990479e-01 2.578308060765266418e-02 2.188334241509437561e-02 2.258336544036865234e-01 5.898918956518173218e-02 7.685241848230361938e-02 6.889209896326065063e-02 3.047804236412048340e-01 -7.536219805479049683e-02 4.515212178230285645e-01 9.797778725624084473e-02 5.621561035513877869e-02 -8.781597763299942017e-02 8.714419603347778320e-02 -9.795392304658889771e-02 -1.119306161999702454e-01 6.238842755556106567e-02 -1.428305506706237793e-01 8.463081717491149902e-02 -4.790489748120307922e-02 4.337619245052337646e-01 -7.996451854705810547e-02 -8.950638771057128906e-02 -1.907332390546798706e-01 6.127716973423957825e-02 2.006652206182479858e-01 -1.228982284665107727e-01
-1.879587322473526001e-01 -3.082127571105957031e-01 1.555991023778915405e-01 -6.544504780322313309e-03 -9.168825298547744751e-02 2.764409184455871582e-01 1.941474080085754395e-01 1.619970202445983887e-01 -1.658802926540374756e-01 -4.070519655942916870e-02 -1.495843082666397095e-01 -1.561797261238098145e-01 5.114927515387535095e-02 2.400766015052795410e-01 8.986091613769531250e-02 -1.957838684320449829e-01 9.731569141149520874e-02 7.840769365429878235e-03 -2.350418129935860634e-03 1.277398690581321716e-02 -3.578062728047370911e-02 1.500085443258285522e-01 -2.185945063829421997e-01 1.505371332168579102e-01 -1.871724426746368408e-01 4.763601720333099365e-01 1.204596683382987976e-01 -2.097137123346328735e-01 -2.818927466869354248e-01 8.313980698585510254e-02 -3.214353695511817932e-02 -4.774539917707443237e-02
2.744649946689605713e-01 -4.132243990898132324e-02 -1.478828042745590210e-01 -2.880918979644775391e-01 -3.760983347892761230e-01 7.161612063646316528e-02 -9.879570454359054565e-02 1.013532951474189758e-01 1.271315757185220718e-02 4.663435742259025574e-02 2.359716594219207764e-02 5.576181784272193909e-02 -1.051647737622261047e-01 2.214322239160537720e-01 2.236607521772384644e-01 -1.435081362724304199e-01 1.264403760433197021e-01 3.438161313533782959e-02 1.162290573120117188e-01 -1.049063429236412048e-01 -1.548914313316345215e-01 -1.190289705991744995e-01 -4.103183448314666748e-01 -1.796475797891616821e-01 -4.274014011025428772e-02 2.327218353748321533e-01 1.151131018996238708e-01 2.566266059875488281e-01 -1.587665081024169922e-01 1.809856593608856201e-01 1.504819244146347046e-01 -1.363479197025299072e-01
2.869080007076263428e-01 -2.923939004540443420e-02 3.101920783519744873e-01 -1.764020770788192749e-01 -1.184927672147750854e-01 4.169404879212379456e-02 -7.896067947149276733e-02 -1.124197617173194885e-02 2.657627761363983154e-01 4.094021767377853394e-02 -4.485316202044487000e-02 -1.142392121255397797e-02 -1.978127472102642059e-02 -8.064623177051544189e-02 -5.220299214124679565e-02 3.810501098632812500e-02 -1.910770684480667114e-01 5.245842039585113525e-02 -5.682226642966270447e-02 -2.268819324672222137e-02 2.452591359615325928e-01 -3.266980051994323730e-01 -3.334943056106567383e-01 1.053754389286041260e-01 7.406999915838241577e-02 3.401530385017395020e-01 4.129807278513908386e-02 -3.470461368560791016e-01 -1.565333604812622070e-01 1.703058630228042603e-01 2.103200554847717285e-01 -9.241867065429687500e-02
-2.474521994590759277e-01 -1.564594209194183350e-01 -5.017253756523132324e-02 -3.525089919567108154e-01 -6.751621514558792114e-02 2.125167250633239746e-01 -3.602944612503051758e-01 4.040717482566833496e-01 2.341919951140880585e-02 -1.138800829648971558e-01 -4.177644848823547363e-02 1.160846427083015442e-01 1.270999461412429810e-01 -3.338556364178657532e-02 2.599774301052093506e-01 7.840777933597564697e-02 -1.296912580728530884e-01 1.255218982696533203e-01 -1.385433077812194824e-01 -2.077382057905197144e-01 1.795748770236968994e-01 -1.117152199149131775e-01 -1.328375749289989471e-02 -9.837509132921695709e-03 -6.378645449876785278e-02 1.371096223592758179e-01 2.220607250928878784e-01 -1.123236343264579773e-01 -2.052790969610214233e-01 -9.260030835866928101e-02 3.457310795783996582e-02 -2.198324054479598999e-01
8.971958607435226440e-02 -2.667012512683868408e-01 7.972652465105056763e-02 -4.159954190254211426e-01 -2.564320266246795654e-01 1.536574959754943848e-01 -1.082242000848054886e-02 -1.970348656177520752e-01 2.076912522315979004e-01 2.066166400909423828e-01 -1.237465217709541321e-01 1.770386844873428345e-01 -1.945274770259857178e-01 7.781788706779479980e-02 3.158645704388618469e-03 2.449946701526641846e-01 -1.811824887990951538e-01 8.109253644943237305e-02 -3.310484066605567932e-02 -1.375932991504669189e-01 1.780801415443420410e-01 1.793857067823410034e-01 -2.159774601459503174e-01 1.889789998531341553e-01 -8.526831865310668945e-02 2.214079052209854126e-01 -3.818637691438198090e-03 -8.082832396030426025e-02 -1.436998844146728516e-01 -1.570582985877990723e-01 4.480235651135444641e-02 -2.466726005077362061e-01
2.065116614103317261e-01 -7.858178764581680298e-02 1.806241273880004883e-01 -4.017701148986816406e-01 -1.945445239543914795e-01 2.672986090183258057e-01 -1.263563334941864014e-01 2.387724071741104126e-01 -1.953160017728805542e-01 -6.676038354635238647e-02 1.227711793035268784e-02 -2.327704727649688721e-01 4.196483641862869263e-02 5.219063255935907364e-03 8.353786170482635498e-02 -1.066097151488065720e-02 -9.747143834829330444e-02 1.561389537528157234e-03 1.761519759893417358e-01 -9.791620075702667236e-02 2.308145165443420410e-01 -4.955520853400230408e-02 -4.070783033967018127e-02 -1.927336752414703369e-01 2.120606303215026855e-01 1.063982918858528137e-01 -6.805012375116348267e-02 -4.661508500576019287e-01 -1.178308948874473572e-01 7.105221506208181381e-03 -1.781376898288726807e-01 -2.237576432526111603e-02
4.368305951356887817e-02 2.447943016886711121e-02 1.974513232707977295e-01 -2.784964442253112793e-01 -8.656770735979080200e-02 1.973998695611953735e-01 4.960319399833679199e-02 -1.673323959112167358e-01 -2.707938849925994873e-02 -2.493266016244888306e-01 -9.410325437784194946e-03 1.389832198619842529e-01 1.839075535535812378e-01 1.011477410793304443e-01 1.767892986536026001e-01 -2.686153538525104523e-02 -8.146200329065322876e-02 -8.660361170768737793e-02 -6.334634870290756226e-02 -1.314288973808288574e-01 3.020538389682769775e-01 -2.123634517192840576e-02 -3.289057314395904541e-01 3.404719829559326172e-01 1.894178688526153564e-01 1.766673475503921509e-01 5.788987502455711365e-02 1.214206665754318237e-01 -1.903332769870758057e-01 3.905154168605804443e-01 -7.364776730537414551e-02 -1.230657771229743958e-01
2.500060796737670898e-01 -1.299194693565368652e-01 7.277468591928482056e-02 -2.972172498703002930e-01 -1.901972442865371704e-01 1.871810257434844971e-01 -1.899492293596267700e-01 7.460328936576843262e-02 -1.484282761812210083e-01 2.467160969972610474e-01 2.020772993564605713e-01 -3.071160987019538879e-02 1.233422383666038513e-01 8.852540701627731323e-02 2.428400814533233643e-01 -1.478115469217300415e-01 -2.338855713605880737e-01 2.612617015838623047e-01 8.822533488273620605e-02 -3.372517600655555725e-02 2.010831236839294434e-01 6.133707240223884583e-02 -9.499518573284149170e-02 -1.241916492581367493e-01 2.701965570449829102e-01 6.818524003028869629e-02 -5.905901640653610229e-02 -2.245167642831802368e-01 -3.303273916244506836e-01 -1.302114874124526978e-01 -1.503604054450988770e-01 -6.943698227405548096e-02
1.293044686317443848e-01 -2.812348008155822754e-01 -1.009947061538696289e-01 -2.863812148571014404e-01 -2.517015635967254639e-01 3.494146466255187988e-01 1.531934086233377457e-02 -6.155018880963325500e-02 -1.204248815774917603e-01 -2.415662631392478943e-02 -1.195246949791908264e-01 -1.199685111641883850e-01 1.319605391472578049e-03 1.327351629734039307e-01 2.314470708370208740e-01 -2.279748916625976562e-01 1.931119263172149658e-01 -7.425959408283233643e-02 -9.644649922847747803e-02 -1.685499697923660278e-01 1.646550446748733521e-01 -1.469284147024154663e-01 2.504723146557807922e-02 -9.264504164457321167e-02 -6.367015093564987183e-02 1.191388964653015137e-01 -9.572842158377170563e-03 -5.142033100128173828e-03 -3.210320472717285156e-01 3.753630816936492920e-01 2.173623889684677124e-01 -8.707390725612640381e-02
3.310597240924835205e-01 -1.969438605010509491e-02 -6.772752106189727783e-02 -3.087517321109771729e-01 -3.316081315279006958e-02 4.285003244876861572e-02 -6.361740827560424805e-02 8.538630604743957520e-02 2.029523625969886780e-02 -1.447735354304313660e-02 4.392279684543609619e-02 8.913329243659973145e-02 -3.481324613094329834e-01 5.301379784941673279e-02 4.510454535484313965e-01 7.852608710527420044e-02 2.996666431427001953e-01 1.490377783775329590e-01 -2.859185449779033661e-02 -1.077093109488487244e-01 5.830463021993637085e-02 -8.753719180822372437e-02 -3.049343228340148926e-01 -2.462467551231384277e-01 1.093242913484573364e-01 1.128391399979591370e-01 -7.974492013454437256e-02 -6.621512025594711304e-02 -2.657011449337005615e-01 -6.708553433418273926e-02 -1.724071651697158813e-01 -4.844702780246734619e-02
1.162442192435264587e-01 -1.606381237506866455e-01 6.168695166707038879e-02 -2.222629338502883911e-01 -2.866577208042144775e-01 2.730858922004699707e-01 5.892384424805641174e-02 6.706272717565298080e-03 -1.872268915176391602e-01 9.374048560857772827e-02 2.501049339771270752e-01 8.177113533020019531e-02 -2.861501183360815048e-03 -2.134234830737113953e-02 1.732136756181716919e-01 -2.637826502323150635e-01 2.390866279602050781e-01 1.212260946631431580e-01 -1.169455200433731079e-01 -2.944931685924530029e-01 5.371171236038208008e-02 -8.115065097808837891e-02 -8.368480950593948364e-02 -1.019402891397476196e-01 6.104746460914611816e-02 1.387096196413040161e-01 5.839947238564491272e-02 -7.234783470630645752e-02 -2.718187570571899414e-01 4.781894683837890625e-01 1.059236656874418259e-02 -2.612044289708137512e-02
-1.023311465978622437e-01 -1.417427211999893188e-01 2.724795639514923096e-01 -3.869426846504211426e-01 3.745577763766050339e-03 1.458823382854461670e-01 8.478688448667526245e-02 1.297386139631271362e-01 -5.858951061964035034e-02 -1.818103194236755371e-01 5.300587043166160583e-02 1.207567192614078522e-02 1.587862819433212280e-01 1.472154408693313599e-01 -8.264280110597610474e-02 -1.285510510206222534e-01 2.053696215152740479e-01 8.766773343086242676e-02 -4.165781661868095398e-02 2.008034475147724152e-02 3.049141764640808105e-01 8.144575357437133789e-02 -4.024194180965423584e-01 2.122094482183456421e-01 -1.616047024726867676e-01 3.603181838989257812e-01 1.529706865549087524e-01 -1.805922538042068481e-01 9.980164468288421631e-03 -5.322365835309028625e-02 -2.811930514872074127e-02 -1.272954195737838745e-01
1.211465522646903992e-02 -8.766687661409378052e-02 3.578273355960845947e-01 -1.332022696733474731e-01 -6.416794843971729279e-03 6.683351844549179077e-02 1.578889191150665283e-01 1.852833181619644165e-01 2.519220411777496338e-01 1.151015609502792358e-01 -8.315190672874450684e-02 9.631915949285030365e-03 2.656883734744042158e-04 -4.222720116376876831e-02 5.633510351181030273e-01 5.035747587680816650e-02 4.923376441001892090e-02 -1.461404561996459961e-01 -1.106811985373497009e-01 -1.132444143295288086e-01 -3.370311856269836426e-02 -1.600782573223114014e-01 -6.426453590393066406e-02 7.973675429821014404e-02 -8.606620132923126221e-02 4.160231649875640869e-01 1.498711947351694107e-02 2.522831261157989502e-01 -1.038305014371871948e-01 6.127418577671051025e-02 1.331007331609725952e-01 -1.204352155327796936e-01
3.774721920490264893e-01 1.864490807056427002e-01 4.092463478446006775e-02 -1.192423924803733826e-01 -1.608450561761856079e-01 -3.966808319091796875e-02 1.452414244413375854e-01 9.756592661142349243e-02 1.414822321385145187e-02 3.366369307041168213e-01 -1.143324151635169983e-01 3.978150431066751480e-03 7.683582603931427002e-02 6.270310282707214355e-02 7.193384319543838501e-02 2.289801463484764099e-02 -2.076002061367034912e-01 1.425792425870895386e-01 -7.096740603446960449e-02 -4.565227031707763672e-02 1.600912958383560181e-01 -1.559220850467681885e-01 -2.459653168916702271e-01 1.581999808549880981e-01 2.939514517784118652e-01 3.792099356651306152e-01 -1.064608916640281677e-01 -2.872898578643798828e-01 -2.367098927497863770e-01 6.422809511423110962e-02 1.258281916379928589e-01 -2.390863560140132904e-02
-2.699174359440803528e-02 -1.933506131172180176e-01 4.424335956573486328e-01 -3.382117152214050293e-01 -2.260294705629348755e-01 4.863019660115242004e-02 1.073408722877502441e-01 -8.524015545845031738e-02 1.255208104848861694e-01 2.205297648906707764e-01 -1.556290984153747559e-01 -3.832760080695152283e-02 -1.237635910511016846e-01 1.737086325883865356e-01 4.763498902320861816e-03 -1.483118385076522827e-01 1.579329371452331543e-01 2.825432643294334412e-02 6.556849181652069092e-02 -2.445803582668304443e-01 2.052368372678756714e-01 -1.891405731439590454e-01 -3.288615345954895020e-01 2.111850976943969727e-01 1.826885491609573364e-01 1.050993055105209351e-01 -6.002715602517127991e-02 5.834209918975830078e-02 -8.654604665935039520e-03 -1.596828401088714600e-01 -9.714442491531372070e-02 -1.223799884319305420e-01
1.056392863392829895e-01 -2.707722038030624390e-02 1.027527526021003723e-01 -1.224630475044250488e-01 -1.966655254364013672e-01 9.675036370754241943e-02 1.082782167941331863e-02 1.337960213422775269e-01 -2.155354022979736328e-01 3.337316513061523438e-01 2.060834318399429321e-01 -6.529359519481658936e-02 -4.761723428964614868e-02 3.210376501083374023e-01 1.439606249332427979e-01 -1.680934876203536987e-01 -1.354945823550224304e-02 5.008617043495178223e-02 -3.511283174157142639e-02 -1.618365347385406494e-01 -1.520602107048034668e-01 6.274784449487924576e-03 1.067149117588996887e-01 2.571443282067775726e-02 -3.385253623127937317e-02 1.144910901784896851e-01 7.153138518333435059e-02 -9.175741672515869141e-02 -5.698896050453186035e-01 1.870867460966110229e-01 2.503316998481750488e-01 -1.485177129507064819e-01
-5.069807916879653931e-02 9.129615128040313721e-02 1.534763574600219727e-01 -1.443916112184524536e-01 7.402265816926956177e-02 1.870989650487899780e-01 -8.332975953817367554e-02 -2.696029096841812134e-02 5.414508748799562454e-03 -1.383919417858123779e-01 2.549666464328765869e-01 1.922636628150939941e-01 -2.868821024894714355e-01 3.490062430500984192e-02 1.985487937927246094e-01 7.397404313087463379e-02 1.229943260550498962e-01 -1.108307838439941406e-01 -4.826624318957328796e-02 -3.641892671585083008e-01 1.243521869182586670e-01 -2.485044151544570923e-01 -3.679464459419250488e-01 7.812316715717315674e-02 6.034376472234725952e-02 3.093522191047668457e-01 -1.713236272335052490e-01 -1.455484479665756226e-01 -6.848610192537307739e-02 -1.618979126214981079e-01 -1.535224765539169312e-01 -2.480715960264205933e-01
5.551533028483390808e-02 1.111718639731407166e-01 2.639140188694000244e-01 -1.728578209877014160e-01 -9.455207735300064087e-02 2.127744853496551514e-01 -1.535368897020816803e-02 -2.042778879404067993e-01 -1.088265851140022278e-01 2.305627465248107910e-01 -1.489231586456298828e-01 -1.028543561697006226e-01 8.737206459045410156e-02 1.309492718428373337e-02 2.961118519306182861e-01 -2.695606946945190430e-01 1.630265265703201294e-01 -2.325300499796867371e-02 -2.156707346439361572e-01 -1.803768277168273926e-01 -2.976335398852825165e-02 3.317892178893089294e-02 -1.927283108234405518e-01 -9.454847872257232666e-02 3.371828496456146240e-01 8.907098323106765747e-03 1.895708292722702026e-01 -4.041450023651123047e-01 -1.340538114309310913e-01 -1.845181137323379517e-01 5.067562311887741089e-02 -3.278056159615516663e-02
5.598349124193191528e-02 -7.766991853713989258e-02 3.615512549877166748e-01 -2.558965086936950684e-01 -3.533000648021697998e-01 1.435687690973281860e-01 -9.024337632581591606e-04 6.869161874055862427e-02 4.696384072303771973e-02 -4.898198693990707397e-02 -2.640887498855590820e-01 2.074008435010910034e-01 -2.263395935297012329e-01 9.265080094337463379e-02 1.301243249326944351e-02 -1.647041887044906616e-01 7.318268716335296631e-02 -3.505954146385192871e-02 6.992529332637786865e-02 -7.208672910928726196e-02 2.443961352109909058e-01 -1.804969906806945801e-01 -2.661308348178863525e-01 1.407132446765899658e-01 1.691114902496337891e-01 3.949978947639465332e-02 -2.169751971960067749e-01 -2.918780446052551270e-01 -6.845401972532272339e-02 -6.489515304565429688e-02 -9.252560883760452271e-02 -2.459908425807952881e-01
1.332953423261642456e-01 -2.748934924602508545e-01 -1.478417813777923584e-01 -3.326458632946014404e-01 -3.156137168407440186e-01 3.555305898189544678e-01 2.465228177607059479e-02 -1.963627338409423828e-02 -1.273922920227050781e-01 -1.835143379867076874e-02 1.306828558444976807e-01 -2.709363354369997978e-03 9.040075540542602539e-02 2.954104170203208923e-02 2.516684234142303467e-01 -1.402921378612518311e-01 1.789501607418060303e-01 -7.640643417835235596e-02 -1.578483134508132935e-01 -7.370553910732269287e-02 8.578091859817504883e-02 1.006486243568360806e-03 -1.410821676254272461e-01 -1.996576189994812012e-01 2.903987653553485870e-02 2.082843035459518433e-01 -8.353910595178604126e-02 2.983747608959674835e-02 -2.889766097068786621e-01 3.457713723182678223e-01 1.484507918357849121e-01 -9.433589875698089600e-02
1.841092556715011597e-01 2.395337820053100586e-01 2.223391532897949219e-01 -2.363799959421157837e-01 -8.618559688329696655e-02 2.151824720203876495e-02 1.890625990927219391e-02 6.016645953059196472e-02 5.333681404590606689e-02 -3.084429167211055756e-02 -1.980498880147933960e-01 -1.801098138093948364e-02 2.356427609920501709e-01 8.502563089132308960e-02 1.474874466657638550e-01 -1.502493619918823242e-01 -2.676495611667633057e-01 3.914368897676467896e-02 2.264512144029140472e-02 -2.375183552503585815e-01 3.222114741802215576e-01 -4.515014216303825378e-02 -7.908068597316741943e-02 8.428915590047836304e-02 -2.078431546688079834e-01 3.127657771110534668e-01 6.571406126022338867e-02 1.567291468381881714e-01 -4.114672839641571045e-01 1.345462799072265625e-01 9.188844263553619385e-02 -1.614051014184951782e-01
9.967796504497528076e-02 -2.092855125665664673e-01 1.743807941675186157e-01 -1.282090693712234497e-01 -3.124137222766876221e-01 -2.253160811960697174e-02 1.353070437908172607e-01 -1.367565710097551346e-02 8.390887826681137085e-02 9.631688892841339111e-02 -8.575782179832458496e-03 6.377521157264709473e-02 -1.950312256813049316e-01 9.912136197090148926e-02 3.033188283443450928e-01 1.024878025054931641e-01 -6.279245764017105103e-02 1.163810193538665771e-01 -5.701166391372680664e-02 -1.172778680920600891e-01 8.008637279272079468e-02 -2.310120165348052979e-01 -1.630237251520156860e-01 -7.855818420648574829e-02 3.576816618442535400e-02 2.102054208517074585e-01 8.786221034824848175e-03 -4.220358729362487793e-01 -3.677944242954254150e-01 -7.511444389820098877e-02 -3.398804664611816406e-01 6.981900334358215332e-02
1.160320863127708435e-01 -1.646573096513748169e-01 4.240878820419311523e-01 -2.096936851739883423e-01 -1.353690680116415024e-02 1.414446979761123657e-01 7.078366726636886597e-02 -7.719086855649948120e-02 -2.116594016551971436e-01 -8.062624931335449219e-02 -5.576373636722564697e-02 -3.845861554145812988e-01 -8.078268915414810181e-02 -1.544770747423171997e-01 1.859248429536819458e-01 2.385377325117588043e-02 -2.433479763567447662e-03 5.318265873938798904e-03 -5.650673061609268188e-02 -1.994598805904388428e-01 -8.619322627782821655e-02 -4.713596403598785400e-02 -3.892561495304107666e-01 1.386270951479673386e-02 -2.060819417238235474e-01 3.049834072589874268e-01 2.467474713921546936e-02 -1.364351212978363037e-01 6.142312288284301758e-02 1.376258432865142822e-01 2.142770141363143921e-01 -9.428711980581283569e-02
-2.891475260257720947e-01 -3.477131202816963196e-02 2.108384817838668823e-01 -1.026095375418663025e-01 -1.741368760121986270e-04 1.616003960371017456e-01 -2.411135882139205933e-01 1.755226850509643555e-01 4.615413490682840347e-03 1.282608229666948318e-02 -3.886754214763641357e-01 -1.129553616046905518e-01 -1.098792627453804016e-01 6.329507380723953247e-02 3.228146210312843323e-02 -2.413794547319412231e-01 6.834314018487930298e-02 1.593993306159973145e-01 1.670260541141033173e-02 -7.672100514173507690e-02 1.702577024698257446e-01 -8.854258060455322266e-02 -2.412814944982528687e-01 -2.127941846847534180e-01 -1.841808557510375977e-01 4.124624133110046387e-01 2.022443115711212158e-01 -1.365606635808944702e-01 -1.269596368074417114e-01 1.260205265134572983e-02 -1.824423670768737793e-01 -1.265435069799423218e-01
1.344417780637741089e-01 -1.609730571508407593e-01 2.963968813419342041e-01 -1.627008020877838135e-01 -3.132189512252807617e-01 1.760723739862442017e-01 -6.440392136573791504e-02 1.701615899801254272e-01 -7.378841191530227661e-02 -2.302693724632263184e-01 -2.666002213954925537e-01 1.931720227003097534e-01 -3.406538069248199463e-01 1.860195100307464600e-01 -3.862328128889203072e-03 -1.871904581785202026e-01 7.590922713279724121e-02 1.337814331054687500e-01 -1.105296313762664795e-01 -1.966999471187591553e-01 2.585471570491790771e-01 -1.750641018152236938e-01 -1.821503490209579468e-01 6.801424175500869751e-02 -9.130492806434631348e-02 4.715421795845031738e-02 -1.554338634014129639e-01 -6.584899127483367920e-02 -2.129718661308288574e-01 -2.031421754509210587e-03 1.475111693143844604e-01 1.042783781886100769e-01
1.666045635938644409e-01 3.009083867073059082e-01 1.571112424135208130e-01 -2.503061890602111816e-01 -5.430401489138603210e-02 1.362619102001190186e-01 5.555633455514907837e-02 1.746815741062164307e-01 2.806482277810573578e-02 -2.212366461753845215e-02 -1.553252190351486206e-01 4.796779528260231018e-02 2.219773977994918823e-01 1.828599721193313599e-01 1.838864237070083618e-01 -1.598020493984222412e-01 -2.326930910348892212e-01 -7.301645725965499878e-02 -8.880930021405220032e-03 -2.447673231363296509e-01 3.463709056377410889e-01 -9.190321713685989380e-02 -1.748970535118132830e-04 5.896198749542236328e-02 -2.220137268304824829e-01 2.825318276882171631e-01 8.547626435756683350e-02 1.221054717898368835e-01 -3.505182564258575439e-01 9.945756196975708008e-02 8.604261092841625214e-03 -1.842687278985977173e-01
2.782488986849784851e-02 -1.495631877332925797e-02 4.193143844604492188e-01 -7.676356285810470581e-02 -5.645439773797988892e-02 2.879276573657989502e-01 -4.615198448300361633e-02 5.250523611903190613e-02 4.161271266639232635e-03 -2.600921392440795898e-01 -2.469620900228619576e-03 -2.711577713489532471e-01 -8.979190886020660400e-02 1.550677418708801270e-01 2.721414566040039062e-01 1.192463189363479614e-02 -1.123032048344612122e-01 -4.272199794650077820e-02 -1.321232318878173828e-01 -1.950654834508895874e-01 2.015861272811889648e-01 -2.128649801015853882e-01 -2.210201025009155273e-01 1.333949863910675049e-01 -1.090582236647605896e-01 4.271882176399230957e-01 -1.223220229148864746e-01 -1.131978407502174377e-01 1.135949417948722839e-02 3.453578799962997437e-02 1.053533256053924561e-01 1.472455561161041260e-01
2.856635451316833496e-01 -1.498886048793792725e-01 1.533538997173309326e-01 -2.966398894786834717e-01 -2.472847700119018555e-01 3.054058253765106201e-01 8.947093039751052856e-02 1.249649971723556519e-01 4.778824746608734131e-02 -2.720576524734497070e-01 -5.641226842999458313e-02 1.044870093464851379e-01 -2.922296226024627686e-01 9.075072407722473145e-02 -1.183686964213848114e-02 -1.784467548131942749e-01 4.974559694528579712e-02 -5.716893449425697327e-02 -2.186111211776733398e-01 -2.747045457363128662e-01 2.571031451225280762e-01 -5.382066220045089722e-02 -2.828145623207092285e-01 1.630041152238845825e-01 1.344487220048904419e-01 7.342592347413301468e-03 -1.020407080650329590e-01 8.984852582216262817e-02 -1.491002589464187622e-01 -8.098904043436050415e-02 1.428159773349761963e-01 2.379777142778038979e-03
-8.798042312264442444e-03 -7.347050309181213379e-02 1.598589420318603516e-01 -3.724687993526458740e-01 -2.084678709506988525e-01 5.062311515212059021e-02 1.707033962011337280e-01 6.445718463510274887e-04 -1.860259026288986206e-01 1.930070817470550537e-01 -9.720718860626220703e-02 4.686176404356956482e-02 1.103285849094390869e-01 -6.759403739124536514e-03 -1.987278908491134644e-01 -2.313112765550613403e-01 8.056627959012985229e-02 3.773937523365020752e-01 -2.133242040872573853e-02 1.267445236444473267e-01 3.059725761413574219e-01 -4.481279104948043823e-02 -2.258254587650299072e-01 2.644587457180023193e-01 6.811730563640594482e-02 1.562930196523666382e-01 1.032931059598922729e-01 -1.043067052960395813e-01 -3.502055406570434570e-01 5.440162867307662964e-02 7.957893610000610352e-02 -4.248320311307907104e-02
4.629671275615692139e-01 -6.180581822991371155e-02 1.725064367055892944e-01 -6.810855120420455933e-02 -1.334652751684188843e-01 1.003365963697433472e-01 -2.309156805276870728e-01 -1.600687056779861450e-01 -1.884120330214500427e-02 1.043724939227104187e-01 -1.466667056083679199e-01 6.718537956476211548e-02 -4.399325326085090637e-02 2.354491949081420898e-01 -1.228619366884231567e-01 -1.408129334449768066e-01 -6.514056026935577393e-02 2.498464882373809814e-01 -4.496004804968833923e-02 -2.381389886140823364e-01 1.602694243192672729e-01 -1.026842743158340454e-02 -6.264629960060119629e-02 3.215698897838592529e-01 2.836654894053936005e-02 3.137427866458892822e-01 -1.334323287010192871e-01 -2.352173328399658203e-01 -1.253791600465774536e-01 -6.153144314885139465e-02 7.275917567312717438e-03 -2.461706846952438354e-01
1.082936748862266541e-01 6.155242398381233215e-02 1.586992889642715454e-01 -3.329415023326873779e-01 6.939575076103210449e-02 6.941549479961395264e-02 2.757918555289506912e-03 -9.456696361303329468e-02 -1.447080262005329132e-02 1.254792958498001099e-01 -8.046004176139831543e-02 -5.304045975208282471e-02 1.711407601833343506e-01 1.869518160820007324e-01 2.224493920803070068e-01 2.680020034313201904e-02 -2.232126295566558838e-01 -2.370059937238693237e-01 -3.200846612453460693e-01 -1.627661883831024170e-01 -8.173108100891113281e-02 8.475512266159057617e-02 -9.035419672727584839e-02 3.590508401393890381e-01 5.508154258131980896e-02 2.666381597518920898e-01 1.794902086257934570e-01 4.396959673613309860e-03 -2.412277609109878540e-01 -9.994522668421268463e-03 2.084387540817260742e-01 -3.101434111595153809e-01
4.140068218111991882e-02 3.167936205863952637e-02 3.569598868489265442e-02 -3.243693113327026367e-01 -1.109403818845748901e-01 2.478403747081756592e-01 -6.180028989911079407e-02 -5.757755134254693985e-03 -1.742427051067352295e-01 2.133166640996932983e-01 9.413116425275802612e-02 8.424887806177139282e-02 -6.128312647342681885e-02 3.853953480720520020e-01 4.595000669360160828e-02 -6.762145459651947021e-02 -3.562119901180267334e-01 4.085077941417694092e-01 -4.434863477945327759e-02 -1.847395747900009155e-01 7.662387192249298096e-02 1.325945258140563965e-01 -5.994324572384357452e-03 -1.634012162685394287e-01 1.576827019453048706e-01 1.834723651409149170e-01 -8.997113257646560669e-02 -9.058310091495513916e-02 -2.902395129203796387e-01 -2.509585767984390259e-02 -1.424915790557861328e-01 4.865302890539169312e-02
1.747546903789043427e-02 5.514782667160034180e-02 1.556490212678909302e-01 -2.039841711521148682e-01 1.062860712409019470e-01 1.988966763019561768e-01 -1.058324575424194336e-01 4.330049455165863037e-02 -1.956783235073089600e-01 -1.292712986469268799e-01 -1.164586842060089111e-01 -4.153833165764808655e-02 -2.600956857204437256e-01 -1.236705258488655090e-01 1.449166983366012573e-01 -3.927257657051086426e-02 1.505854725837707520e-01 -4.490549489855766296e-02 5.481857433915138245e-02 -3.412852883338928223e-01 6.133032590150833130e-02 1.167986467480659485e-01 -4.041858911514282227e-01 1.899512261152267456e-01 8.907856047153472900e-02 1.254714131355285645e-01 -2.049163281917572021e-01 -8.515007793903350830e-02 -2.136699855327606201e-01 -2.956134676933288574e-01 4.036978259682655334e-02 -3.499901294708251953e-01
[truncated: 3,275,636 more chars]
