# Supplementary material for: The Language of Innovation
Source: PLoS One. 2020 Apr 30;15(4):e0230107. doi: 10.1371/journal.pone.0230107 (PMC7194493; doi:10.1371/journal.pone.0230107)
Supplement: S8 File — (GZ) [file pone.0230107.s008.tar.gz › 1986-1990/V2Run_12_VS_4500_embeddings1986-1990ED32.txt]

-1.033558622002601624e-01 1.066430956125259399e-01 -9.120769053697586060e-02 2.230491302907466888e-02 -9.992996603250503540e-02 5.867185443639755249e-02 1.199722513556480408e-01 -3.729577064514160156e-01 -1.980086565017700195e-01 -3.162412345409393311e-02 -1.033553183078765869e-01 7.464086264371871948e-02 1.593441963195800781e-01 7.953149080276489258e-02 -3.948663175106048584e-01 1.835985034704208374e-01 -8.956874907016754150e-02 3.024355471134185791e-01 3.414117097854614258e-01 7.826530188322067261e-02 2.300633341073989868e-01 1.138617470860481262e-01 5.968125909566879272e-02 -2.450273483991622925e-01 -1.921398341655731201e-01 -6.728717684745788574e-02 -8.453126996755599976e-02 -1.343041658401489258e-01 9.691838175058364868e-02 5.242382735013961792e-02 -7.783482968807220459e-02 -2.964882850646972656e-01
-2.960199713706970215e-01 -1.055016927421092987e-02 -1.680557131767272949e-01 -6.063573062419891357e-02 -6.189436838030815125e-02 7.655545324087142944e-02 -4.240725338459014893e-01 -3.569428622722625732e-01 -1.142292842268943787e-01 1.467133313417434692e-01 -1.935403943061828613e-01 1.717035323381423950e-01 2.628310918807983398e-01 -7.924148440361022949e-02 -9.736060351133346558e-02 1.032479330897331238e-01 -2.825456857681274414e-01 7.084781676530838013e-02 1.424871832132339478e-01 9.469804912805557251e-02 -1.825489848852157593e-01 -8.650071173906326294e-02 5.039941892027854919e-02 -3.549832403659820557e-01 9.648202359676361084e-02 -8.180903643369674683e-02 -2.174102067947387695e-01 -2.519061416387557983e-02 -1.089504063129425049e-01 1.442782348021864891e-03 8.347241580486297607e-02 -1.295057591050863266e-02
-9.883423149585723877e-02 3.255399763584136963e-01 2.274515777826309204e-01 1.261235773563385010e-01 -1.182268559932708740e-01 6.907937349751591682e-04 -7.009760290384292603e-02 -4.932143986225128174e-01 1.344697456806898117e-02 3.682438284158706665e-02 -9.651134163141250610e-02 2.468912675976753235e-02 4.010605812072753906e-01 1.513588726520538330e-01 -1.539232581853866577e-01 2.743455581367015839e-02 -2.797635197639465332e-01 -1.231203377246856689e-01 1.644052863121032715e-01 -8.663364499807357788e-02 1.734193712472915649e-01 -1.075797677040100098e-01 -1.970405727624893188e-01 -2.091757208108901978e-01 -1.241777986288070679e-01 1.263113319873809814e-01 -1.498152911663055420e-01 -1.294707953929901123e-01 -3.610754385590553284e-02 5.170622840523719788e-02 8.364002406597137451e-02 -3.247194364666938782e-02
-3.079919219017028809e-01 -4.991229251027107239e-02 -6.912709772586822510e-02 -2.036134004592895508e-01 -1.198577806353569031e-01 -2.169916480779647827e-01 -1.031335219740867615e-01 -2.446403503417968750e-01 -2.123851925134658813e-01 9.342867881059646606e-02 -1.265079230070114136e-01 -1.354527920484542847e-01 2.693594992160797119e-02 -9.275442361831665039e-02 -4.520229697227478027e-01 7.486219704151153564e-02 -2.673863470554351807e-01 7.745909690856933594e-02 2.986950576305389404e-01 -3.445079028606414795e-01 6.636572629213333130e-02 -7.853636890649795532e-02 -2.458529360592365265e-02 1.145328278653323650e-03 -1.306007951498031616e-01 -2.212107181549072266e-02 -9.586346149444580078e-02 -8.899766951799392700e-02 1.179015263915061951e-02 -8.403171598911285400e-02 1.532827168703079224e-01 -2.347331643104553223e-01
-2.306554317474365234e-01 -2.441374771296977997e-02 7.002247869968414307e-02 -7.068964838981628418e-02 7.842990010976791382e-02 1.067894697189331055e-01 -2.913029491901397705e-01 -1.712062805891036987e-01 -1.626467704772949219e-01 7.042089104652404785e-02 -2.143007367849349976e-01 6.274880468845367432e-02 -1.748325186781585217e-03 4.869566112756729126e-02 1.633917540311813354e-02 1.783258914947509766e-01 -6.411429494619369507e-02 1.082009151577949524e-01 1.901834458112716675e-01 -3.022168017923831940e-02 1.041106879711151123e-01 -2.033142298460006714e-01 1.196020171046257019e-01 -3.626213073730468750e-01 -2.474354654550552368e-01 -1.179351434111595154e-01 -2.380568683147430420e-01 -2.437152713537216187e-01 1.715153008699417114e-01 -2.587933540344238281e-01 6.935457885265350342e-02 -3.815524876117706299e-01
-1.125412508845329285e-01 -2.171887308359146118e-01 -6.258670240640640259e-02 1.795433461666107178e-02 -1.896375864744186401e-01 -1.134847551584243774e-01 7.898809760808944702e-02 -4.682730138301849365e-01 -2.057744711637496948e-01 8.087262976914644241e-04 -2.726261913776397705e-01 -6.573058664798736572e-02 3.762198090553283691e-01 -5.374187603592872620e-03 -1.649241596460342407e-01 -1.091302484273910522e-01 -2.723242044448852539e-01 -8.145846426486968994e-02 3.029417432844638824e-02 -1.614969521760940552e-01 -4.398841038346290588e-02 -2.744305133819580078e-01 4.410458728671073914e-02 -6.785732507705688477e-02 -3.077876567840576172e-01 1.043389141559600830e-01 5.352104455232620239e-02 -1.263018995523452759e-01 -5.880894139409065247e-02 -1.330561339855194092e-01 -1.168967112898826599e-01 -9.507608413696289062e-02
-3.209675252437591553e-01 1.069737896323204041e-01 1.092521175742149353e-01 -1.731358766555786133e-01 4.555626213550567627e-02 -2.683661505579948425e-02 -2.388654351234436035e-01 -3.587246537208557129e-01 1.269870549440383911e-01 -1.630641222000122070e-01 -2.669629752635955811e-01 -1.724992394447326660e-01 2.747399806976318359e-01 4.339167848229408264e-02 -1.664563417434692383e-01 3.295999020338058472e-02 -2.478838860988616943e-01 1.244353968650102615e-02 2.224598079919815063e-01 -1.466316878795623779e-01 -4.104735329747200012e-02 -2.118848115205764771e-01 1.268382668495178223e-01 1.781968921422958374e-01 -2.913052141666412354e-01 4.696189425885677338e-03 -5.305951461195945740e-02 -8.026859909296035767e-02 3.827163577079772949e-02 -2.227447479963302612e-01 3.441411256790161133e-02 -1.782493442296981812e-01
-2.385643124580383301e-01 -1.093672886490821838e-01 7.556640356779098511e-02 9.815757162868976593e-03 -3.435106575489044189e-02 -2.656918950378894806e-02 -4.157054722309112549e-01 -4.469988122582435608e-02 -3.114819526672363281e-01 4.650378972291946411e-02 -1.460314095020294189e-01 7.819237560033798218e-02 1.429005861282348633e-01 -1.068600639700889587e-01 1.154775246977806091e-01 6.351722776889801025e-02 -3.275728821754455566e-01 -6.385736912488937378e-02 2.739996612071990967e-01 -1.227239891886711121e-01 -7.013632357120513916e-02 1.889520644908770919e-04 1.661284565925598145e-01 -1.717363744974136353e-01 -2.657946646213531494e-01 8.186475187540054321e-02 -3.869796171784400940e-02 -8.255734108388423920e-03 1.984399557113647461e-01 -2.091610878705978394e-01 2.191218882799148560e-01 -3.149709105491638184e-01
-1.138184592127799988e-01 -7.657027244567871094e-02 -2.368207722902297974e-01 -1.906147003173828125e-01 -1.562285721302032471e-01 2.014812529087066650e-01 -1.375456601381301880e-01 4.190950188785791397e-03 -2.816405892372131348e-01 5.251445621252059937e-02 -2.453070729970932007e-01 1.140052825212478638e-01 -8.858421444892883301e-02 2.434173077344894409e-01 5.356809869408607483e-02 1.973756551742553711e-01 -3.786880671977996826e-01 1.109440177679061890e-01 2.552743852138519287e-01 -5.883597210049629211e-02 1.583280228078365326e-02 -1.455092281103134155e-01 -3.998449817299842834e-02 -3.875579833984375000e-01 -1.388894170522689819e-01 1.494624614715576172e-01 -7.850259426049888134e-04 -1.247124932706356049e-02 -6.663506478071212769e-02 -2.683323919773101807e-01 3.913990035653114319e-02 -1.527249813079833984e-01
-2.145224809646606445e-02 8.711642026901245117e-02 -1.866828277707099915e-02 -1.192077845335006714e-01 -2.817534506320953369e-01 -7.093680649995803833e-02 -3.219993039965629578e-02 -2.420822679996490479e-01 -1.277283281087875366e-01 2.137471735477447510e-01 -2.198748141527175903e-01 2.455589361488819122e-02 1.397966593503952026e-01 -1.092677190899848938e-01 6.279533356428146362e-02 1.397667378187179565e-01 -2.843976318836212158e-01 3.447740375995635986e-01 2.933524250984191895e-01 2.265017330646514893e-01 -5.447768047451972961e-02 -1.896061003208160400e-01 2.636918425559997559e-02 -3.162172138690948486e-01 -3.631246462464332581e-02 1.363369673490524292e-01 -1.492904778569936752e-02 3.179395198822021484e-02 -8.078107982873916626e-02 -1.424235254526138306e-01 6.030216440558433533e-02 -3.729875087738037109e-01
-1.690476685762405396e-01 -1.178977936506271362e-01 -6.660325080156326294e-02 1.123766154050827026e-01 1.702898293733596802e-01 2.425443083047866821e-01 -1.037142425775527954e-01 -1.271527260541915894e-02 -7.617924362421035767e-02 -2.456100881099700928e-01 -1.898070424795150757e-01 1.977325677871704102e-01 2.828251421451568604e-01 3.116908716037869453e-03 -1.770045310258865356e-01 1.514780372381210327e-01 -1.215422526001930237e-01 -8.599368482828140259e-02 5.541877821087837219e-02 -5.944534018635749817e-02 6.030684709548950195e-02 9.884460270404815674e-02 -1.632450148463249207e-02 -1.623101383447647095e-01 -3.398740291595458984e-01 2.690679132938385010e-01 -1.890288144350051880e-01 -8.667210489511489868e-02 4.212425649166107178e-01 -1.439044028520584106e-01 -2.588952481746673584e-01 3.253404796123504639e-02
-2.503585219383239746e-01 5.037159193307161331e-03 1.510177105665206909e-01 2.077125199139118195e-02 -1.176629960536956787e-01 1.228154376149177551e-01 -1.773875020444393158e-02 2.837502025067806244e-02 -2.471719533205032349e-01 4.800101369619369507e-02 -3.074958622455596924e-01 2.593047320842742920e-01 1.759017407894134521e-01 1.785700917243957520e-01 -3.021548390388488770e-01 -2.440093643963336945e-02 -2.399028539657592773e-01 -8.343169465661048889e-03 -1.312177442014217377e-02 -1.845506429672241211e-01 -1.751221567392349243e-01 -4.372922331094741821e-02 1.571535766124725342e-01 -1.157402247190475464e-01 -8.677620440721511841e-02 7.878700271248817444e-03 -2.621715962886810303e-01 -1.816454976797103882e-01 -9.854037314653396606e-03 -3.478122651576995850e-01 -9.394450485706329346e-02 -3.199260532855987549e-01
-1.275935322046279907e-01 -7.377988845109939575e-02 3.894735500216484070e-02 -7.024218887090682983e-02 1.131972223520278931e-01 7.997597754001617432e-02 -4.163608327507972717e-02 -4.342245161533355713e-01 5.856453254818916321e-02 1.315015405416488647e-01 -2.071759551763534546e-01 1.561264600604772568e-02 9.042558819055557251e-02 1.643591970205307007e-01 -1.360097676515579224e-01 -1.417433023452758789e-01 -3.959805667400360107e-01 -1.985775828361511230e-01 2.746225297451019287e-01 8.258020877838134766e-02 1.500749588012695312e-01 -1.167082339525222778e-01 8.062477409839630127e-02 -5.263153463602066040e-02 -1.553828865289688110e-01 -6.698346883058547974e-02 -4.032606780529022217e-01 -8.577296882867813110e-02 -6.475143879652023315e-02 -1.182848364114761353e-01 -1.815691590309143066e-01 -2.258762568235397339e-01
-2.628081142902374268e-01 7.389093190431594849e-02 -1.746087148785591125e-02 -1.485870480537414551e-01 -2.380121648311614990e-01 -5.533865094184875488e-02 -1.744933873414993286e-01 -2.274377457797527313e-02 -1.120705995708703995e-02 8.526667207479476929e-02 -2.068891078233718872e-01 1.448307186365127563e-01 1.774546802043914795e-01 1.113290935754776001e-01 9.698763489723205566e-02 6.365439295768737793e-02 -3.379585444927215576e-01 8.769115433096885681e-03 3.313626348972320557e-01 8.955392241477966309e-02 -7.747752219438552856e-02 -1.580114811658859253e-01 -5.914313718676567078e-02 -7.870571315288543701e-02 -1.878695040941238403e-01 1.744511127471923828e-01 -3.243925869464874268e-01 7.448356132954359055e-03 -1.485133469104766846e-01 -4.225025177001953125e-01 1.846437156200408936e-01 -7.378979027271270752e-02
7.191494107246398926e-02 2.147806733846664429e-01 -8.817627280950546265e-02 -1.769375950098037720e-01 -2.080524563789367676e-01 3.523488640785217285e-01 -6.787557154893875122e-02 -1.548388302326202393e-01 -4.902356490492820740e-02 -2.061715871095657349e-01 -1.460525840520858765e-01 3.801245614886283875e-02 1.684474050998687744e-01 -1.122415587306022644e-01 -8.467329293489456177e-02 1.913519352674484253e-01 -2.432643175125122070e-01 1.011926978826522827e-01 5.156130343675613403e-02 -7.498549669981002808e-02 -2.530608475208282471e-01 -7.741323858499526978e-02 -3.666887059807777405e-02 -2.656504884362220764e-02 -3.895632326602935791e-01 -1.222777739167213440e-01 -4.106026291847229004e-01 -1.442474871873855591e-01 1.377213597297668457e-01 -1.896734237670898438e-01 4.458063631318509579e-04 -1.775712147355079651e-02
-1.005136743187904358e-01 -7.935562729835510254e-02 2.465145476162433624e-02 -2.752976715564727783e-01 4.145715758204460144e-02 1.230092719197273254e-01 -1.394874900579452515e-01 -1.281787604093551636e-01 -1.796144396066665649e-01 -6.885509192943572998e-02 -3.717505037784576416e-01 -2.494699060916900635e-01 1.735565215349197388e-01 2.117532342672348022e-01 -1.726845800876617432e-01 -1.500698179006576538e-01 -7.723599672317504883e-02 -3.542710840702056885e-02 3.685366213321685791e-01 -1.514155566692352295e-01 -2.027569152414798737e-02 -2.154034674167633057e-01 2.704187333583831787e-01 3.630755469202995300e-02 -2.113499939441680908e-01 2.327415198087692261e-01 -2.013444006443023682e-01 -1.686303913593292236e-01 -1.005037650465965271e-01 -1.358107924461364746e-01 4.119197279214859009e-02 -6.672520190477371216e-02
-2.283735871315002441e-01 -1.498652249574661255e-02 -1.934053599834442139e-01 4.276324510574340820e-01 -1.797132939100265503e-02 1.940667480230331421e-01 -7.083298265933990479e-02 -2.648393213748931885e-01 5.575045943260192871e-02 4.517781361937522888e-02 -2.757167518138885498e-01 -2.053142637014389038e-01 3.366811871528625488e-01 -1.510295551270246506e-02 -2.418143674731254578e-02 1.949034482240676880e-01 -1.919968575239181519e-01 3.105409145355224609e-01 9.135591983795166016e-02 7.503250241279602051e-02 2.232183888554573059e-02 -2.205462008714675903e-02 3.042486011981964111e-01 6.790808867663145065e-03 -6.156708300113677979e-02 6.985287368297576904e-02 -1.037542521953582764e-01 2.129155397415161133e-02 2.368434667587280273e-01 9.541236609220504761e-02 -3.183242678642272949e-02 -1.084177494049072266e-01
-3.472648262977600098e-01 5.772925168275833130e-02 1.771971285343170166e-01 2.035013735294342041e-01 -3.001908063888549805e-01 1.784524768590927124e-01 -4.254386425018310547e-01 -1.299658566713333130e-01 -2.748523354530334473e-01 7.171857357025146484e-02 -1.886494755744934082e-01 -2.026390880346298218e-01 5.219475179910659790e-02 1.239744797348976135e-01 -1.582634150981903076e-01 1.530559211969375610e-01 -1.371802240610122681e-01 1.010721549391746521e-01 1.143014505505561829e-01 -6.347787380218505859e-02 6.218934431672096252e-02 -1.901512145996093750e-01 -4.904175549745559692e-02 -1.603025496006011963e-01 -2.732833027839660645e-01 8.055464923381805420e-02 -1.318221241235733032e-01 -5.572886392474174500e-02 -8.203758299350738525e-02 -3.988715633749961853e-02 1.387823224067687988e-01 -1.265510320663452148e-01
-1.367927938699722290e-01 2.991795241832733154e-01 -1.712351143360137939e-01 -1.675946116447448730e-01 -2.081796675920486450e-01 3.347675502300262451e-01 -8.701382577419281006e-02 -1.357106864452362061e-01 -5.817476287484169006e-02 4.693176224827766418e-02 -2.845930457115173340e-01 7.990630343556404114e-03 2.450152784585952759e-01 -2.462702989578247070e-01 -8.878060430288314819e-02 -1.460158675909042358e-01 -3.296988010406494141e-01 3.882402554154396057e-02 3.455134481191635132e-02 -1.584207713603973389e-01 1.237767562270164490e-01 3.579559177160263062e-02 -7.132539898157119751e-02 -1.850688606500625610e-01 -2.069816589355468750e-01 -1.421367675065994263e-01 -2.191531658172607422e-01 -8.558178693056106567e-02 2.795095741748809814e-01 8.681821078062057495e-02 -1.130694821476936340e-01 -8.462484925985336304e-02
2.117530256509780884e-02 2.119448482990264893e-01 -2.164195030927658081e-01 5.095861107110977173e-02 -9.835301339626312256e-02 -4.424700140953063965e-02 -7.122363895177841187e-02 1.178708579391241074e-02 -2.478312402963638306e-01 8.379688858985900879e-02 -2.039866298437118530e-01 -6.610590964555740356e-02 3.218266963958740234e-01 1.904769092798233032e-01 -2.326237857341766357e-01 1.969097405672073364e-01 -2.912226617336273193e-01 5.560153722763061523e-02 2.141349911689758301e-01 -3.368203043937683105e-01 1.531878560781478882e-01 -9.363447874784469604e-02 -3.235542774200439453e-02 -2.085481882095336914e-01 1.254570335149765015e-01 1.188814714550971985e-01 -2.014881372451782227e-01 1.461798548698425293e-01 6.653559207916259766e-02 -3.465607464313507080e-01 1.925695873796939850e-02 -2.173937484622001648e-02
-2.894175648689270020e-01 -1.000212505459785461e-01 8.910413086414337158e-02 -2.284175753593444824e-01 -6.667800992727279663e-02 1.116637811064720154e-01 -3.388544023036956787e-01 -3.068980872631072998e-01 -2.039626091718673706e-01 -8.269124478101730347e-02 -3.004210293292999268e-01 6.760216783732175827e-03 8.517102897167205811e-02 1.315968930721282959e-01 -1.112064197659492493e-01 7.419754564762115479e-02 -4.380381852388381958e-02 -1.918910741806030273e-01 1.136210933327674866e-01 -8.273883163928985596e-02 -1.138483756221830845e-03 -2.073851078748703003e-01 2.202814072370529175e-01 2.545829396694898605e-03 -2.662989199161529541e-01 3.669683039188385010e-01 1.995607092976570129e-02 -2.021025419235229492e-01 -4.637463018298149109e-02 -7.436986081302165985e-03 -1.433999091386795044e-01 -1.392266601324081421e-01
-3.233183622360229492e-01 -9.126431308686733246e-03 1.079335436224937439e-01 -1.029620841145515442e-01 7.847315073013305664e-02 1.607028990983963013e-01 -2.915912866592407227e-01 -2.003720551729202271e-01 -9.839417785406112671e-02 -3.405001759529113770e-02 -3.540144562721252441e-01 -2.587791383266448975e-01 9.431865066289901733e-02 1.164526045322418213e-01 -2.911661863327026367e-01 4.518315568566322327e-02 -1.718877255916595459e-02 -1.577858924865722656e-01 2.350488007068634033e-01 2.374611496925354004e-01 -7.880508899688720703e-02 -2.456544637680053711e-01 2.045904099941253662e-01 1.516790781170129776e-02 -2.381450384855270386e-01 -4.912177566438913345e-03 -3.344011679291725159e-02 -1.742164045572280884e-01 1.662529408931732178e-01 -5.297156050801277161e-02 -1.907120496034622192e-01 -5.538883805274963379e-02
-3.307736217975616455e-01 2.768557146191596985e-02 -1.434947252273559570e-01 9.063591808080673218e-02 -5.219766497611999512e-02 -4.989979043602943420e-02 -2.540245838463306427e-02 -5.844778567552566528e-02 -1.037482544779777527e-01 5.929109826683998108e-02 -2.546718418598175049e-01 -3.384948968887329102e-01 7.485718280076980591e-02 1.843171715736389160e-01 -3.746819868683815002e-02 -5.941922962665557861e-02 -3.220915794372558594e-01 1.799786984920501709e-01 6.839802116155624390e-02 -4.629275575280189514e-02 1.342582106590270996e-01 2.024756222963333130e-01 3.605600297451019287e-01 -2.081466317176818848e-01 -1.298503875732421875e-01 1.892933100461959839e-01 -2.349378019571304321e-01 -1.060679629445075989e-01 -1.140649467706680298e-01 3.302447870373725891e-02 8.377900347113609314e-03 -3.238771855831146240e-01
-1.397166401147842407e-01 -1.165358051657676697e-01 2.010564655065536499e-01 -6.942322105169296265e-02 -6.527585536241531372e-02 -3.072777017951011658e-02 -1.192655935883522034e-01 -1.264371126890182495e-01 -1.815743148326873779e-01 1.926888227462768555e-01 -5.973851680755615234e-01 1.359836608171463013e-01 1.442836970090866089e-01 -4.219515714794397354e-03 -2.006541788578033447e-01 4.213406145572662354e-02 -1.992388963699340820e-01 -1.211907714605331421e-02 2.508904337882995605e-01 -3.115762472152709961e-01 1.883844882249832153e-01 -1.909526139497756958e-01 4.876712802797555923e-03 -6.874378770589828491e-02 -1.709601581096649170e-01 -1.223489940166473389e-01 -1.395464986562728882e-01 1.350304484367370605e-02 -7.786133140325546265e-02 -1.123257055878639221e-01 -7.780066691339015961e-03 -1.369157731533050537e-01
-1.545488089323043823e-01 6.971415877342224121e-02 -8.723937720060348511e-02 2.943521738052368164e-02 -3.137643933296203613e-01 2.583416998386383057e-01 -5.107886344194412231e-02 -2.075830549001693726e-01 -9.312349557876586914e-02 1.092074736952781677e-01 -2.436341047286987305e-01 -1.016052663326263428e-01 3.649445995688438416e-02 1.557983905076980591e-01 -8.598975837230682373e-02 -1.081656366586685181e-01 -1.918075829744338989e-01 -1.676215529441833496e-01 2.938266396522521973e-01 -1.455308049917221069e-01 -1.571113765239715576e-01 1.718517541885375977e-01 -9.797134995460510254e-02 -4.407455623149871826e-01 -1.918856501579284668e-01 5.653058364987373352e-02 -1.997020840644836426e-01 1.808620616793632507e-02 1.057479456067085266e-01 -9.110831469297409058e-02 -1.653934456408023834e-02 -2.940365970134735107e-01
-3.303831219673156738e-01 -1.583172082901000977e-01 2.403548173606395721e-02 -2.321591973304748535e-01 1.948940753936767578e-02 4.684065282344818115e-02 -1.636949777603149414e-01 -4.232810437679290771e-01 -1.434193849563598633e-01 -9.563557058572769165e-02 -3.190760612487792969e-01 -1.874437332153320312e-01 3.326201066374778748e-02 -1.521069109439849854e-01 -1.620317250490188599e-02 7.059008628129959106e-02 -1.337900310754776001e-01 -5.015115812420845032e-02 2.591744363307952881e-01 4.940615221858024597e-02 1.585420072078704834e-01 -3.507038354873657227e-01 1.843620091676712036e-01 2.625338174402713776e-02 -2.407265603542327881e-01 1.787817031145095825e-01 -9.682045131921768188e-02 -9.989234805107116699e-02 1.469259113073348999e-01 2.208014577627182007e-02 4.107404127717018127e-02 -2.758416347205638885e-02
-2.199719250202178955e-01 1.357434689998626709e-01 -3.281737491488456726e-02 1.566594839096069336e-02 -1.625081002712249756e-01 -3.137233853340148926e-02 -2.010683417320251465e-01 -5.632494688034057617e-01 1.360307913273572922e-02 1.236413270235061646e-01 -1.511107683181762695e-01 -2.953380160033702850e-02 1.844945698976516724e-01 1.110066920518875122e-01 -1.068489998579025269e-01 -2.556735277175903320e-01 -3.020060658454895020e-01 -3.858496621251106262e-02 3.016104996204376221e-01 6.975332647562026978e-02 4.131795093417167664e-02 -1.254039853811264038e-01 -4.149783402681350708e-03 4.397003725171089172e-02 6.560787558555603027e-02 2.172328233718872070e-01 -9.186282753944396973e-03 -1.922612488269805908e-01 2.108646333217620850e-01 -1.649515032768249512e-01 -7.976421713829040527e-02 -9.986793994903564453e-02
-3.774068504571914673e-02 1.659977883100509644e-01 -4.114374518394470215e-02 6.634012609720230103e-02 -3.799965605139732361e-02 -1.773841083049774170e-01 1.273541897535324097e-01 -1.933161318302154541e-01 -2.812053561210632324e-01 1.343982107937335968e-02 -2.224760502576828003e-01 -3.262947201728820801e-01 1.948033422231674194e-01 -1.542422175407409668e-01 -2.756272256374359131e-01 3.011973798274993896e-01 -1.887670904397964478e-01 4.763998091220855713e-02 2.816625535488128662e-01 -2.764551527798175812e-02 -8.843719214200973511e-02 -2.705070674419403076e-01 9.875216335058212280e-02 -6.144949421286582947e-02 -2.831481099128723145e-01 8.276277221739292145e-03 1.303483918309211731e-02 -2.320110648870468140e-01 3.229658305644989014e-02 -2.286467105150222778e-01 -7.592880725860595703e-02 -9.447290003299713135e-02
-5.419500917196273804e-02 1.054181065410375595e-02 6.887349486351013184e-02 -2.292074263095855713e-01 1.367225404828786850e-02 1.858453750610351562e-01 -3.395436108112335205e-01 -2.703258991241455078e-01 -1.844392269849777222e-01 4.194268956780433655e-02 -2.731208205223083496e-01 -1.568380296230316162e-01 3.091010451316833496e-01 1.392487585544586182e-01 -6.145515292882919312e-02 1.606607884168624878e-01 -2.144391238689422607e-01 -5.158393830060958862e-02 1.364822834730148315e-01 1.647253036499023438e-01 8.782011270523071289e-02 -3.401830196380615234e-01 3.982232809066772461e-01 6.144318729639053345e-02 -1.709732264280319214e-01 7.681008893996477127e-03 -3.393242508172988892e-02 -4.790488258004188538e-02 1.434985995292663574e-01 -5.359167233109474182e-02 7.589197717607021332e-03 2.507671527564525604e-02
-1.111154183745384216e-01 1.691784709692001343e-01 -1.291512697935104370e-01 -4.893732070922851562e-02 -1.301645301282405853e-02 -1.028523817658424377e-01 2.030508518218994141e-01 1.483679283410310745e-02 -1.008249372243881226e-01 1.411548256874084473e-01 -4.629868268966674805e-01 8.553382009267807007e-02 1.112545877695083618e-01 9.159671515226364136e-02 -1.873566806316375732e-01 8.178617805242538452e-02 3.219397366046905518e-01 1.298505067825317383e-01 3.145668208599090576e-01 1.345841884613037109e-01 7.777466624975204468e-02 -1.466372311115264893e-01 -2.444864362478256226e-01 -8.711761981248855591e-02 -8.737689256668090820e-02 1.764896661043167114e-01 -3.687931597232818604e-02 -1.979742050170898438e-01 1.677911281585693359e-01 -2.545608878135681152e-01 2.591753602027893066e-01 -3.855950012803077698e-02
-5.805795639753341675e-02 -1.466815918684005737e-01 -7.008524984121322632e-02 8.967599831521511078e-03 -1.329530328512191772e-01 -6.702735275030136108e-02 -1.728426814079284668e-01 -1.398924142122268677e-01 -1.428257226943969727e-01 1.615110486745834351e-01 -1.069929897785186768e-01 3.576954305171966553e-01 -1.656095683574676514e-01 2.374188899993896484e-01 -1.068695932626724243e-01 -1.774340122938156128e-01 -2.421560734510421753e-01 3.384944517165422440e-03 3.676374852657318115e-01 1.225744858384132385e-01 -6.499348580837249756e-02 -1.557532250881195068e-01 2.052213698625564575e-01 1.359197199344635010e-01 -8.657137304544448853e-02 1.178320944309234619e-01 -2.934110164642333984e-01 3.453358262777328491e-02 3.815287351608276367e-01 1.277393400669097900e-01 1.276047378778457642e-01 -3.462350741028785706e-02
-3.221486806869506836e-01 -1.763099245727062225e-02 -2.439183369278907776e-02 -9.591656178236007690e-02 -3.934705555438995361e-01 5.622009932994842529e-02 2.065719217061996460e-01 -9.447310864925384521e-02 -2.560304403305053711e-01 -1.708533018827438354e-01 -9.691909700632095337e-02 2.112256586551666260e-01 2.871360182762145996e-01 1.026674583554267883e-01 -9.566621482372283936e-02 1.889425814151763916e-01 -1.807437837123870850e-01 -1.020513698458671570e-01 1.446624398231506348e-01 9.100595116615295410e-02 4.921647161245346069e-02 -4.946519061923027039e-02 1.771548688411712646e-01 -1.868803501129150391e-01 -2.250711061060428619e-02 2.649094760417938232e-01 -3.554197251796722412e-01 6.797354668378829956e-02 1.984973102807998657e-01 -1.560259331017732620e-02 1.134431734681129456e-02 -7.124960422515869141e-02
-2.720811069011688232e-01 -8.887762576341629028e-02 9.286062419414520264e-02 -2.419495582580566406e-01 7.433260791003704071e-03 1.962086409330368042e-01 -7.735589891672134399e-02 -1.893360614776611328e-01 -2.050220370292663574e-01 -9.268087893724441528e-02 -2.170491516590118408e-01 -2.233968973159790039e-01 3.359283804893493652e-01 1.079810932278633118e-01 -2.528235912322998047e-01 1.493920013308525085e-02 -1.420455873012542725e-01 -7.113137841224670410e-02 2.136921435594558716e-01 -1.418799255043268204e-02 3.135085701942443848e-01 -2.651290893554687500e-01 1.620351970195770264e-01 -1.225230917334556580e-01 -2.914196550846099854e-01 1.341797262430191040e-01 1.045882776379585266e-01 -3.094354458153247833e-02 9.399480372667312622e-02 -1.624117195606231689e-01 -3.602847084403038025e-02 -4.412002861499786377e-02
-2.507096529006958008e-01 1.281266957521438599e-01 -2.182869613170623779e-02 -2.921191453933715820e-01 -1.767256557941436768e-01 -2.489912323653697968e-02 -3.163397014141082764e-01 -2.456244975328445435e-01 -7.634773105382919312e-02 2.974995076656341553e-01 -2.222816497087478638e-01 2.714357078075408936e-01 1.230622753500938416e-01 1.775564253330230713e-01 5.657971650362014771e-02 5.688457563519477844e-02 6.525175273418426514e-02 8.588487654924392700e-02 2.246285676956176758e-01 -2.092826552689075470e-02 2.809863090515136719e-01 -6.720683723688125610e-02 -4.625822603702545166e-02 -6.259781867265701294e-02 -1.105676814913749695e-01 1.200400944799184799e-02 -1.428719460964202881e-01 -3.493456542491912842e-01 -1.017988100647926331e-01 -1.260409504175186157e-01 9.621032327413558960e-02 -1.724723875522613525e-01
-3.387728035449981689e-01 -3.609305024147033691e-01 -4.851891472935676575e-02 1.771931648254394531e-01 -4.394799005240201950e-03 -7.914415001869201660e-02 -7.741974294185638428e-02 1.537291705608367920e-02 -1.802679151296615601e-01 -1.507241725921630859e-01 -1.721955686807632446e-01 1.257964223623275757e-01 2.556643486022949219e-01 -1.316926628351211548e-01 -2.695545554161071777e-01 -1.172074954956769943e-02 -1.430109888315200806e-01 6.097945943474769592e-02 3.242169320583343506e-01 1.008231490850448608e-01 -1.137131126597523689e-03 2.087391465902328491e-01 -4.944728687405586243e-02 7.993870973587036133e-02 -1.184836868196725845e-02 6.544713675975799561e-02 -3.451287746429443359e-01 8.568732440471649170e-02 1.473598778247833252e-01 -2.733658440411090851e-02 -1.655856370925903320e-01 -2.826321721076965332e-01
1.344185620546340942e-01 3.296007169410586357e-03 2.784375287592411041e-02 -9.000373631715774536e-02 -3.428987264633178711e-01 9.719153493642807007e-02 -4.344860836863517761e-02 -1.915972381830215454e-01 -2.089224159717559814e-01 2.521161139011383057e-01 -3.433191180229187012e-01 -1.489574313163757324e-01 9.682991355657577515e-02 2.011727169156074524e-02 -1.364154666662216187e-01 3.698186874389648438e-01 -1.494641005992889404e-01 -1.323473304510116577e-01 2.035502344369888306e-01 9.091562777757644653e-02 2.457629144191741943e-01 -4.204406961798667908e-02 6.520997732877731323e-02 -2.484091818332672119e-01 -5.229635536670684814e-02 -3.731660312041640282e-03 -2.329283058643341064e-01 -7.382629066705703735e-02 2.278491258621215820e-01 1.304636895656585693e-01 1.497663706541061401e-01 1.532900631427764893e-01
-2.003166675567626953e-01 1.897705197334289551e-01 -1.564995646476745605e-01 -9.168650954961776733e-02 4.396937787532806396e-02 8.272711187601089478e-02 1.452958956360816956e-02 -2.872180342674255371e-01 -1.440588384866714478e-01 6.013101339340209961e-02 -3.377709388732910156e-01 -2.463562637567520142e-01 6.047541275620460510e-02 2.735666036605834961e-01 -1.920136958360671997e-01 1.649020761251449585e-01 -1.631887853145599365e-01 1.524439752101898193e-01 1.809699386358261108e-01 -1.588232815265655518e-01 -1.291511207818984985e-01 -1.460397839546203613e-01 1.171372979879379272e-01 -1.711054593324661255e-01 -2.620465457439422607e-01 2.103950679302215576e-01 -1.989286690950393677e-01 -1.943901330232620239e-01 -9.942947328090667725e-02 -1.324227154254913330e-01 -1.732223331928253174e-01 -1.455987393856048584e-01
-7.965949177742004395e-02 -1.638085395097732544e-01 1.921944469213485718e-01 1.114290952682495117e-01 2.911277674138545990e-02 7.703923154622316360e-03 8.503071218729019165e-02 1.139024645090103149e-01 -2.130375802516937256e-01 1.927102357149124146e-01 -3.305170536041259766e-01 9.533709287643432617e-02 2.099341452121734619e-01 4.830466210842132568e-02 -3.566347956657409668e-01 -1.012063696980476379e-01 8.039508759975433350e-02 2.184904739260673523e-02 3.566267490386962891e-01 1.348545104265213013e-01 -5.427971854805946350e-02 -5.970669165253639221e-02 1.340978778898715973e-02 -1.145379617810249329e-01 -2.390380054712295532e-01 1.672019809484481812e-01 5.481709539890289307e-02 9.501690417528152466e-02 8.681040257215499878e-02 2.438394427299499512e-01 2.144828289747238159e-01 -3.597513735294342041e-01
-1.745971888303756714e-01 -4.858553037047386169e-02 -1.889570802450180054e-01 -6.563610583543777466e-02 2.903263270854949951e-01 -3.008001297712326050e-02 -9.227921813726425171e-02 -1.089034825563430786e-01 -2.128956764936447144e-01 -2.983100712299346924e-02 -8.380281925201416016e-02 1.771574318408966064e-01 5.143231153488159180e-01 -2.937162294983863831e-02 5.741002038121223450e-02 -4.123193398118019104e-02 -9.877301752567291260e-02 1.976286768913269043e-01 1.061207875609397888e-01 2.218583673238754272e-01 1.318064182996749878e-01 1.213894635438919067e-01 -1.723436564207077026e-01 -4.483175650238990784e-02 -1.323362141847610474e-01 3.529597222805023193e-01 -1.152183488011360168e-01 1.405966132879257202e-01 -3.606804646551609039e-03 1.563161313533782959e-01 -2.730477601289749146e-02 -3.051519989967346191e-01
-9.557506442070007324e-02 -2.221614271402359009e-01 7.059021294116973877e-02 1.509381681680679321e-01 1.163849011063575745e-01 -2.718265354633331299e-01 -1.865945160388946533e-01 -8.625326445326209068e-04 1.227549239993095398e-01 -1.856054551899433136e-02 -1.357429325580596924e-01 1.276973783969879150e-01 2.668086886405944824e-01 3.230341672897338867e-01 -1.755382716655731201e-01 -3.388012945652008057e-02 -2.505064941942691803e-02 -1.653463393449783325e-01 2.597354948520660400e-01 2.110657393932342529e-01 -3.437200561165809631e-02 3.069346584379673004e-02 1.387318372726440430e-01 9.022096544504165649e-02 -1.309579163789749146e-01 2.054674327373504639e-01 -1.442984789609909058e-01 9.831946343183517456e-02 1.629815697669982910e-01 -2.357162684202194214e-01 3.227363228797912598e-01 -2.970148324966430664e-01
-2.113528102636337280e-01 1.734128594398498535e-01 1.643666625022888184e-01 -2.390230596065521240e-01 -2.962990701198577881e-01 3.659631311893463135e-02 2.393288761377334595e-01 -7.130344957113265991e-02 -1.703584045171737671e-01 1.959960460662841797e-01 -3.608031868934631348e-01 1.823439598083496094e-01 2.220381945371627808e-01 8.855986408889293671e-03 -6.738093495368957520e-02 1.962751448154449463e-01 -2.172894328832626343e-01 -5.894471332430839539e-02 1.053248271346092224e-01 1.626176387071609497e-01 4.052858799695968628e-02 1.125790104269981384e-01 4.735274985432624817e-02 9.515683352947235107e-02 -1.629680395126342773e-01 2.029246985912322998e-01 -3.299968242645263672e-01 6.410679221153259277e-02 1.568055897951126099e-01 7.792760431766510010e-02 1.811063438653945923e-01 -9.088971465826034546e-02
-1.009466499090194702e-01 -7.213594019412994385e-02 -2.429492622613906860e-01 -3.336174041032791138e-02 -1.764682978391647339e-01 -1.202844604849815369e-01 -1.509833633899688721e-01 -1.801574230194091797e-01 -4.646578058600425720e-02 -6.761575490236282349e-02 -2.113384604454040527e-01 -3.319113850593566895e-01 2.934973835945129395e-01 3.683313261717557907e-03 -1.726897358894348145e-01 1.926411837339401245e-01 -6.386688351631164551e-02 2.331309765577316284e-01 5.947683751583099365e-02 1.928040832281112671e-01 -8.090223371982574463e-02 1.989514678716659546e-01 -1.424020081758499146e-01 -1.681700944900512695e-01 -3.000263571739196777e-01 8.385760337114334106e-02 -1.657043695449829102e-01 -3.469511866569519043e-01 9.515608689980581403e-05 -1.603126078844070435e-01 1.538869589567184448e-01 1.444690972566604614e-01
-1.020194776356220245e-02 -1.090116500854492188e-01 -2.668370306491851807e-02 8.896903693675994873e-02 -2.960921637713909149e-02 -3.998305276036262512e-02 -2.026841416954994202e-02 -3.771657943725585938e-01 -1.612555235624313354e-02 2.687264978885650635e-01 -2.949335277080535889e-01 -8.593094348907470703e-02 3.122708797454833984e-01 -1.056804582476615906e-01 -1.660840213298797607e-01 -9.957481920719146729e-02 -9.679988771677017212e-02 -1.429667174816131592e-01 1.813430488109588623e-01 -8.295089006423950195e-02 1.710412949323654175e-01 -1.082937493920326233e-01 -2.334114760160446167e-01 -1.576376557350158691e-01 -2.523716073483228683e-03 1.549717634916305542e-01 -2.243105620145797729e-01 -3.547464013099670410e-01 1.898912638425827026e-01 -2.184530198574066162e-01 -4.473100602626800537e-02 -2.129955440759658813e-01
-1.277318596839904785e-01 -3.368158638477325439e-02 1.907199807465076447e-02 -8.893494307994842529e-02 2.839409112930297852e-01 1.426561921834945679e-01 4.119346663355827332e-02 -2.180964499711990356e-01 -1.186859756708145142e-01 1.272273808717727661e-01 -3.449042439460754395e-01 3.351380303502082825e-02 1.424452364444732666e-01 1.275620982050895691e-02 -2.245672494173049927e-01 4.343580827116966248e-02 -1.001271307468414307e-01 1.005800068378448486e-02 2.286742180585861206e-01 -1.714987903833389282e-01 1.144909709692001343e-01 -4.081138968467712402e-01 6.131930649280548096e-02 2.364289946854114532e-02 -3.146173059940338135e-01 9.443853795528411865e-02 -6.041454523801803589e-02 -3.114462792873382568e-01 -2.682605013251304626e-02 -2.758261188864707947e-02 1.909762993454933167e-02 -3.386796712875366211e-01
-1.121052205562591553e-01 -1.475578844547271729e-01 -4.958653077483177185e-02 1.967113018035888672e-01 2.016518078744411469e-02 2.137680053710937500e-01 7.521240413188934326e-02 1.476998329162597656e-01 -1.966657042503356934e-01 -3.531818389892578125e-01 -3.196983933448791504e-01 -5.142635107040405273e-02 3.185863494873046875e-01 -1.485564000904560089e-02 -1.743712723255157471e-01 8.193752169609069824e-02 -2.189814001321792603e-01 1.001983582973480225e-01 -4.026447236537933350e-02 2.520678341388702393e-01 1.566212773323059082e-01 -2.057586237788200378e-02 9.827854484319686890e-02 1.931358724832534790e-01 -3.601599335670471191e-01 1.109996289014816284e-01 -2.772821113467216492e-03 3.809741139411926270e-02 2.495456635951995850e-01 4.755191504955291748e-02 5.732832476496696472e-02 -1.935049891471862793e-01
-2.331009954214096069e-01 1.076117008924484253e-01 1.831236644648015499e-03 -1.632350981235504150e-01 -1.430685669183731079e-01 1.763715893030166626e-01 1.546855736523866653e-02 -1.311114281415939331e-01 -4.678040146827697754e-01 -1.864993721246719360e-01 -2.748306095600128174e-01 -1.607134938240051270e-01 -1.598343998193740845e-01 -9.906964749097824097e-02 -2.430212348699569702e-01 1.647544652223587036e-01 -1.379912644624710083e-01 -1.114412620663642883e-01 4.694768786430358887e-02 -2.124924212694168091e-02 2.839031396433711052e-03 -2.281505912542343140e-01 7.501082122325897217e-02 1.319261342287063599e-01 -3.627512454986572266e-01 -1.099294871091842651e-01 -2.137718945741653442e-01 -1.561108976602554321e-01 1.386129409074783325e-01 -3.598570078611373901e-02 1.150926295667886734e-02 -1.352404803037643433e-01
-9.027670323848724365e-02 -2.124962806701660156e-01 -2.116399258375167847e-01 -2.229945734143257141e-02 -1.157400980591773987e-01 1.161153763532638550e-01 1.674763159826397896e-03 -2.232431992888450623e-02 -3.198058903217315674e-01 5.531360581517219543e-02 -6.100186333060264587e-02 1.611147522926330566e-01 1.920705884695053101e-01 -4.908232763409614563e-02 -2.434793859720230103e-01 1.108788624405860901e-01 4.812019877135753632e-03 -4.921595379710197449e-02 6.637280434370040894e-02 6.108081433922052383e-03 9.166983515024185181e-02 -2.379622161388397217e-01 -8.033357560634613037e-02 -7.812774926424026489e-02 -2.135283350944519043e-01 4.600018560886383057e-01 -8.722560852766036987e-02 1.172503605484962463e-01 3.901555836200714111e-01 1.457386165857315063e-01 -4.998781532049179077e-02 -2.985784709453582764e-01
1.051081717014312744e-01 8.859632164239883423e-02 -8.027526736259460449e-02 -1.265949904918670654e-01 7.183101773262023926e-02 3.549537435173988342e-02 -2.834071815013885498e-01 -1.843957453966140747e-01 -3.196922838687896729e-01 -1.297597885131835938e-01 -3.828006088733673096e-01 -1.013983041048049927e-01 -1.247182413935661316e-01 3.581218793988227844e-02 -1.223147660493850708e-01 6.227916479110717773e-02 -3.955495953559875488e-01 3.188228607177734375e-02 1.710788905620574951e-01 2.096945494413375854e-01 -2.185010910034179688e-02 -2.006054222583770752e-01 1.095668524503707886e-01 -8.801331371068954468e-02 -1.816823333501815796e-01 2.011699229478836060e-01 2.223651111125946045e-01 -2.287080734968185425e-01 -3.826517239212989807e-02 -1.251332461833953857e-01 -1.714409887790679932e-01 -1.158584728837013245e-01
-1.294405385851860046e-02 1.258922666311264038e-01 1.343437004834413528e-02 -2.042043209075927734e-02 -3.488148450851440430e-01 1.451728790998458862e-01 1.243608966469764709e-01 -7.993693649768829346e-02 -1.560231298208236694e-01 2.826690971851348877e-01 -1.829575747251510620e-01 3.991937637329101562e-02 1.260150223970413208e-01 -5.875812470912933350e-02 -1.997799724340438843e-01 2.318637445569038391e-02 -1.675276756286621094e-01 -1.082474365830421448e-01 4.380587339401245117e-01 2.999045550823211670e-01 2.469162791967391968e-01 1.844220161437988281e-01 1.697032749652862549e-01 -1.468752026557922363e-01 -5.872626975178718567e-02 1.289344578981399536e-01 -2.810179591178894043e-01 -3.128312900662422180e-02 6.207888945937156677e-02 -1.535989493131637573e-01 5.703590437769889832e-02 1.483093798160552979e-01
-8.513190597295761108e-02 8.870287984609603882e-02 3.129853308200836182e-02 -2.564642727375030518e-01 -3.662956655025482178e-01 1.827626228332519531e-01 1.242807433009147644e-01 4.680859670042991638e-02 -1.132670417428016663e-01 1.347074806690216064e-01 -2.309304922819137573e-01 9.463730268180370331e-03 8.405395597219467163e-02 1.341275870800018311e-01 -9.005597978830337524e-02 1.566191017627716064e-01 -1.639430969953536987e-01 1.983058154582977295e-01 2.708180844783782959e-01 2.733427882194519043e-01 1.717675477266311646e-01 1.375695019960403442e-01 1.032001525163650513e-01 -1.523026376962661743e-01 -1.915398389101028442e-01 2.850791066884994507e-02 -3.262949883937835693e-01 1.529137045145034790e-01 2.432328462600708008e-01 -1.563215069472789764e-02 3.071286948397755623e-03 -2.598579227924346924e-01
-9.566959738731384277e-02 -2.628707699477672577e-02 2.761438861489295959e-02 1.210833489894866943e-01 -1.721877977252006531e-02 3.118142485618591309e-03 -1.341918110847473145e-01 -1.202584877610206604e-01 -1.296545118093490601e-01 4.825850576162338257e-02 -2.560311853885650635e-01 -3.292687982320785522e-02 1.413208991289138794e-01 -2.350262850522994995e-01 -2.470922768115997314e-01 3.559792637825012207e-01 -2.424476444721221924e-01 8.918964117765426636e-02 6.149508804082870483e-02 -2.665127515792846680e-01 -1.818602532148361206e-01 -9.619116038084030151e-02 3.930523693561553955e-01 2.050870060920715332e-01 -3.085928857326507568e-01 3.017541766166687012e-01 -1.284205913543701172e-01 -7.864884287118911743e-02 -7.890571840107440948e-03 1.679153554141521454e-02 5.257372558116912842e-02 -2.651160396635532379e-02
-1.536950320005416870e-01 4.128587990999221802e-02 5.679102614521980286e-02 -3.684335574507713318e-02 -2.875694036483764648e-01 2.573197185993194580e-01 -3.711181506514549255e-02 -1.291937232017517090e-01 -1.472491174936294556e-01 -2.166562974452972412e-01 -3.388221263885498047e-01 7.917485386133193970e-02 6.963613629341125488e-02 -1.700641065835952759e-01 -2.915162034332752228e-02 -1.023120060563087463e-01 -7.669887691736221313e-02 2.423775941133499146e-01 3.126654326915740967e-01 5.446409434080123901e-02 3.592557087540626526e-02 -2.229647189378738403e-01 -8.611328154802322388e-02 -8.087086491286754608e-03 -9.816652536392211914e-02 2.104843407869338989e-02 -3.305914998054504395e-01 1.657060384750366211e-01 2.351821959018707275e-01 2.104662358760833740e-03 3.668923676013946533e-01 -8.796952664852142334e-02
-2.705982923507690430e-01 1.362996548414230347e-02 -3.004706464707851410e-03 -3.361662477254867554e-02 -1.765176206827163696e-01 -5.461186915636062622e-02 -9.694439172744750977e-02 -3.377117216587066650e-01 -4.382668137550354004e-01 -9.569808840751647949e-02 -8.677712827920913696e-02 1.077256053686141968e-01 -2.914522401988506317e-02 -1.401157677173614502e-01 -1.108985990285873413e-01 -1.436992920935153961e-02 -4.030396416783332825e-02 1.421357095241546631e-01 1.572490185499191284e-01 -1.565803401172161102e-02 -2.270881459116935730e-02 -1.880222111940383911e-01 7.598773390054702759e-02 2.794981598854064941e-01 -3.206889629364013672e-01 -4.125370085239410400e-02 -4.395003989338874817e-02 -2.289656400680541992e-01 3.276886418461799622e-02 -3.940178751945495605e-01 3.943149745464324951e-02 -1.765381395816802979e-01
4.818405210971832275e-02 1.326147466897964478e-01 -2.720422744750976562e-01 6.340174376964569092e-02 -1.656269133090972900e-01 -2.711756154894828796e-02 -1.179114505648612976e-01 -1.127257198095321655e-01 -2.189747840166091919e-01 4.289715550839900970e-03 -5.522108674049377441e-01 -2.160540819168090820e-01 1.668398231267929077e-01 4.205141589045524597e-02 -2.076555937528610229e-01 -9.363429248332977295e-02 -1.206346154212951660e-01 2.086336612701416016e-01 -1.833740994334220886e-02 -1.997109055519104004e-01 4.008661955595016479e-02 -1.920162588357925415e-01 1.047783717513084412e-01 -1.578849554061889648e-01 -5.424890294671058655e-02 1.394550204277038574e-01 -1.131302043795585632e-01 -2.335821837186813354e-01 -5.765067413449287415e-02 9.137416258454322815e-03 1.341664940118789673e-01 -2.869984507560729980e-01
-3.258159160614013672e-01 2.063554339110851288e-02 -4.886687174439430237e-02 -1.141158267855644226e-01 -2.446226216852664948e-02 1.598067134618759155e-01 8.345650136470794678e-02 -3.282915353775024414e-01 -8.981496840715408325e-02 -1.182986646890640259e-01 -4.028091132640838623e-01 -1.042305156588554382e-01 2.274272441864013672e-01 1.668459177017211914e-01 -1.676329970359802246e-02 1.783811673521995544e-02 -2.501282691955566406e-01 -4.733836278319358826e-03 -6.357517093420028687e-02 -2.119106501340866089e-01 -4.724687710404396057e-02 9.533487260341644287e-02 -1.392913609743118286e-01 -5.075155571103096008e-02 8.151871711015701294e-02 2.036213427782058716e-01 -2.609367370605468750e-01 7.824403047561645508e-02 2.940867841243743896e-01 -1.300650238990783691e-01 8.994703739881515503e-02 -2.883500158786773682e-01
-1.795956641435623169e-01 -1.276531666517257690e-01 -8.535929769277572632e-02 -2.509649097919464111e-01 -2.292862236499786377e-01 1.785087138414382935e-01 9.297192096710205078e-02 -5.069911107420921326e-02 -2.676395475864410400e-01 1.324333716183900833e-03 -4.418778698891401291e-03 1.385963410139083862e-01 2.062113732099533081e-01 1.104316860437393188e-01 3.994182124733924866e-02 1.087422668933868408e-01 -5.196760222315788269e-02 1.372401863336563110e-01 3.125943541526794434e-01 1.848100423812866211e-01 4.128670319914817810e-02 4.152769967913627625e-02 1.579700261354446411e-01 -4.077694192528724670e-02 1.933495514094829559e-02 2.366611659526824951e-01 -5.159639120101928711e-01 -6.012565642595291138e-02 2.978249788284301758e-01 -1.151440218091011047e-01 8.175618946552276611e-02 -9.065911173820495605e-02
-3.050606846809387207e-01 2.687397645786404610e-03 2.553207054734230042e-02 -3.320823907852172852e-01 -1.821416020393371582e-01 2.244603633880615234e-01 -1.920640170574188232e-01 -1.558095514774322510e-01 -2.537207901477813721e-01 1.995394192636013031e-02 -1.884967684745788574e-01 -1.402292549610137939e-01 -6.095431372523307800e-02 2.132644653320312500e-01 -1.815420538187026978e-01 8.099637180566787720e-02 -2.311330586671829224e-01 -2.606806345283985138e-02 2.319238036870956421e-01 8.789278566837310791e-02 2.818619012832641602e-01 -3.192106187343597412e-01 4.618907719850540161e-02 -2.479357086122035980e-02 -1.479870676994323730e-01 5.030891299247741699e-02 4.944007098674774170e-02 -1.266701966524124146e-01 8.823183178901672363e-02 -2.697591483592987061e-01 -1.742544211447238922e-02 -1.382366418838500977e-01
-2.831126451492309570e-01 1.383149325847625732e-01 -1.286884099245071411e-01 2.259713709354400635e-01 -6.119862943887710571e-02 1.490093171596527100e-01 -1.181165799498558044e-01 1.272908747196197510e-01 1.663123518228530884e-01 1.263443082571029663e-01 -2.717192173004150391e-01 -4.506922513246536255e-02 -4.560771211981773376e-02 1.664903759956359863e-01 -2.280968725681304932e-01 7.961402833461761475e-02 -3.034871816635131836e-01 2.829124927520751953e-01 2.597455680370330811e-02 1.494310647249221802e-01 1.607648879289627075e-01 -1.361930221319198608e-01 3.364867568016052246e-01 -1.267728954553604126e-01 -2.072658985853195190e-01 3.538918495178222656e-02 -2.209409326314926147e-01 -1.761366575956344604e-01 1.234099343419075012e-01 -3.202968463301658630e-02 5.996568500995635986e-02 -2.379050701856613159e-01
-1.957256160676479340e-02 2.542123496532440186e-01 -1.297547072172164917e-01 1.462869346141815186e-01 -1.824840456247329712e-01 -1.650943793356418610e-02 -3.365910351276397705e-01 -2.433712333440780640e-01 3.755107894539833069e-02 -1.767065227031707764e-01 -2.716401815414428711e-01 1.477441340684890747e-01 3.515952527523040771e-01 -2.236428856849670410e-01 -1.749934107065200806e-01 -2.251786366105079651e-02 2.143076062202453613e-02 -1.996529251337051392e-01 3.471975028514862061e-01 1.770247220993041992e-01 -5.518119782209396362e-03 2.786582102999091148e-03 5.303533747792243958e-02 2.787691354751586914e-01 4.037468507885932922e-02 -1.331576853990554810e-01 1.145408954471349716e-02 -3.589238598942756653e-02 8.708438277244567871e-02 3.424220532178878784e-02 3.512188419699668884e-02 -2.326065301895141602e-01
-2.402854524552822113e-02 6.519827246665954590e-02 7.168681174516677856e-02 -5.953662097454071045e-02 -2.016539685428142548e-02 -1.466571241617202759e-01 3.334366902709007263e-02 -3.637920022010803223e-01 -3.248566687107086182e-01 1.369873285293579102e-01 -3.034624829888343811e-02 -2.290979772806167603e-02 1.777970641851425171e-01 -1.547330617904663086e-01 -1.996995061635971069e-01 1.413296759128570557e-01 -3.761227428913116455e-01 -1.117973178625106812e-01 2.651529908180236816e-01 -1.789986193180084229e-01 -5.342648550868034363e-02 -7.886124402284622192e-02 1.490254551172256470e-01 6.675396114587783813e-03 -3.694690763950347900e-01 -7.767041027545928955e-02 -1.233429908752441406e-01 -3.615408018231391907e-02 -3.619075194001197815e-02 -2.482298389077186584e-02 1.288819909095764160e-01 -3.531688451766967773e-01
-3.576588630676269531e-02 1.662923395633697510e-01 2.294991910457611084e-01 -1.999734789133071899e-01 -1.167342960834503174e-01 6.979478895664215088e-02 -1.182432621717453003e-01 -3.903777897357940674e-01 -3.122257888317108154e-01 -3.203658387064933777e-02 -1.459490209817886353e-01 6.420934945344924927e-02 1.248169466853141785e-01 -2.268142253160476685e-02 -2.988650798797607422e-01 1.656773090362548828e-01 -7.545549422502517700e-02 3.014805614948272705e-01 3.736148476600646973e-01 -9.491017460823059082e-02 -1.024463400244712830e-02 -2.205126583576202393e-01 3.528857231140136719e-02 2.104141712188720703e-01 4.401040077209472656e-02 1.270446628332138062e-01 1.817497797310352325e-02 -1.724375635385513306e-01 4.061893373727798462e-02 -1.698703467845916748e-01 1.194828525185585022e-01 6.618721038103103638e-02
-3.204949498176574707e-01 1.022239103913307190e-01 1.594182252883911133e-01 2.297815829515457153e-01 -1.421148926019668579e-01 -9.466429054737091064e-02 -1.572045832872390747e-01 -1.195304617285728455e-01 -3.123437166213989258e-01 -6.353492848575115204e-03 -3.197791874408721924e-01 2.667068503797054291e-02 -2.619953826069831848e-02 -1.568468846380710602e-02 -1.265446096658706665e-01 -1.518362164497375488e-01 -2.754601836204528809e-01 6.100301072001457214e-02 2.171140909194946289e-01 -6.623955816030502319e-02 2.177635952830314636e-02 -9.097826480865478516e-02 1.408347636461257935e-01 -3.233292400836944580e-01 -5.993335694074630737e-02 -5.798716843128204346e-02 -1.871534287929534912e-01 -2.065306901931762695e-01 1.075714752078056335e-01 -3.547641038894653320e-01 9.380220621824264526e-02 6.909549981355667114e-02
-3.404800891876220703e-01 -1.716504096984863281e-01 4.308052361011505127e-02 2.063606083393096924e-01 5.332992225885391235e-02 -4.376036301255226135e-02 -2.185801118612289429e-01 2.300598844885826111e-02 -2.507577240467071533e-01 -2.219009101390838623e-01 -1.419726759195327759e-01 9.584593027830123901e-02 1.539200395345687866e-01 1.510614715516567230e-02 -2.960678339004516602e-01 1.973813958466053009e-02 -7.929061353206634521e-02 -9.483019262552261353e-02 2.647016644477844238e-01 5.568810924887657166e-02 -9.279034286737442017e-02 2.142324447631835938e-01 1.875312253832817078e-02 -8.817536383867263794e-02 2.087378315627574921e-02 2.662292718887329102e-01 -2.370374500751495361e-01 -6.388112902641296387e-03 2.565454244613647461e-01 -3.483667373657226562e-01 -9.609588235616683960e-02 -1.692484617233276367e-01
3.011987358331680298e-02 1.531226783990859985e-01 -1.246566139161586761e-02 4.268134385347366333e-02 -2.144609242677688599e-01 -2.371540665626525879e-01 6.664106156677007675e-03 -1.921589672565460205e-01 -2.408347725868225098e-01 -3.067141957581043243e-02 -4.392855167388916016e-01 -1.290253102779388428e-01 6.667809933423995972e-02 -1.822810769081115723e-01 -2.447761744260787964e-01 -6.740624457597732544e-02 -2.025756984949111938e-01 -1.164218112826347351e-01 7.704129815101623535e-02 -4.596707969903945923e-02 3.390020132064819336e-02 1.283683925867080688e-01 2.232020646333694458e-01 -1.223788261413574219e-01 -6.524387001991271973e-02 -2.102825324982404709e-03 -1.968025416135787964e-01 -2.102877646684646606e-01 1.386396735906600952e-01 -2.521424889564514160e-01 -1.125877574086189270e-01 -3.688123226165771484e-01
-2.809325754642486572e-01 -1.602649092674255371e-01 -2.146023660898208618e-01 2.923723757266998291e-01 1.473370939493179321e-01 2.183943390846252441e-01 1.664567738771438599e-02 1.454443484544754028e-01 5.647275596857070923e-02 -1.686614155769348145e-01 -2.666493356227874756e-01 1.089211702346801758e-01 3.215682804584503174e-01 5.713363736867904663e-02 -2.221419662237167358e-02 2.652475237846374512e-01 -8.921161293983459473e-02 1.970817297697067261e-01 1.586806774139404297e-01 5.793494358658790588e-02 7.424728572368621826e-02 -1.580138653516769409e-01 -6.681723147630691528e-02 -7.228770107030868530e-02 -4.234290122985839844e-01 1.074233353137969971e-01 -1.085324436426162720e-01 -4.379786923527717590e-02 1.790741235017776489e-01 -2.849269658327102661e-02 1.440642960369586945e-02 -1.666603684425354004e-01
-2.685324847698211670e-01 -1.218695491552352905e-01 1.937026083469390869e-01 -2.260885983705520630e-01 -2.200710624456405640e-01 -2.957579679787158966e-02 -1.840052306652069092e-01 -1.733308881521224976e-01 -2.756343781948089600e-01 1.483162492513656616e-01 -1.403697282075881958e-01 -8.188771456480026245e-02 3.039551079273223877e-01 -5.112165957689285278e-02 -7.450717687606811523e-02 1.729736775159835815e-01 -5.663968995213508606e-02 8.020712435245513916e-02 -3.509660810232162476e-02 -5.064545199275016785e-02 1.006356775760650635e-01 2.856400907039642334e-01 -1.628677248954772949e-01 -4.073688015341758728e-02 -4.388251602649688721e-01 1.322692930698394775e-01 -1.203458756208419800e-01 -5.534215271472930908e-02 3.100640699267387390e-02 -1.113235764205455780e-02 3.069549500942230225e-01 -9.103841148316860199e-03
-7.348779588937759399e-02 -2.066444456577301025e-01 -1.507726907730102539e-01 3.360313177108764648e-01 3.442643582820892334e-02 3.691120818257331848e-02 7.872871309518814087e-02 -1.192175000905990601e-01 2.445929870009422302e-02 -1.786866188049316406e-01 -2.576667070388793945e-01 3.644944354891777039e-02 2.307886332273483276e-01 2.397391758859157562e-02 -8.668173104524612427e-03 8.966681361198425293e-02 -2.499397695064544678e-01 2.663288712501525879e-01 1.374241709709167480e-01 -1.976352930068969727e-02 3.658132627606391907e-02 4.733612388372421265e-02 2.542039938271045685e-02 1.555454134941101074e-01 -5.378031730651855469e-01 1.226937472820281982e-01 7.783708721399307251e-02 -1.757111400365829468e-02 3.130034804344177246e-01 1.458942331373691559e-02 4.072163999080657959e-02 -1.987366825342178345e-01
-9.435801208019256592e-02 -4.431475698947906494e-02 -3.140810644254088402e-03 -1.981619745492935181e-01 -2.481297552585601807e-01 -5.384481325745582581e-02 1.898301988840103149e-01 -1.043606773018836975e-01 -1.269388496875762939e-01 1.374470591545104980e-01 -4.070569276809692383e-01 3.481194376945495605e-01 -3.824896737933158875e-02 1.183257550001144409e-01 9.055321104824542999e-03 7.343392074108123779e-02 -2.172192782163619995e-01 1.464226990938186646e-01 2.105460166931152344e-01 8.523441851139068604e-02 2.039743065834045410e-01 1.397521644830703735e-01 -1.032022237777709961e-01 -1.160340756177902222e-01 -1.809910684823989868e-01 8.308119326829910278e-02 -4.339809119701385498e-01 -6.764701753854751587e-02 8.650863170623779297e-02 4.848500713706016541e-02 2.169491648674011230e-01 -2.622727677226066589e-02
6.265740841627120972e-02 8.371325582265853882e-02 1.004842147231101990e-01 3.776596486568450928e-02 -1.981598436832427979e-01 -1.549207568168640137e-01 -1.362301111221313477e-01 -1.213803291320800781e-01 -2.232268750667572021e-01 5.215783044695854187e-02 -3.749374449253082275e-01 5.043428018689155579e-02 5.461412295699119568e-02 2.055447101593017578e-01 -1.012543737888336182e-01 7.792441546916961670e-02 -4.490292966365814209e-01 3.352587670087814331e-02 8.469159901142120361e-02 3.864920511841773987e-02 -1.022281050682067871e-01 -2.141111493110656738e-01 1.075855195522308350e-01 -1.419721245765686035e-01 -2.056630998849868774e-01 -6.966182589530944824e-02 -2.801066637039184570e-01 3.321783617138862610e-02 3.291918337345123291e-01 1.315963864326477051e-01 2.616484165191650391e-01 -5.877271294593811035e-02
-7.406450062990188599e-02 2.302391976118087769e-01 -5.685152485966682434e-02 1.082846671342849731e-01 -2.279320359230041504e-01 7.889367640018463135e-03 -3.510469794273376465e-01 -9.473767131567001343e-03 1.974719390273094177e-02 -8.739490807056427002e-02 1.414722576737403870e-02 -6.022883579134941101e-02 1.078341081738471985e-01 6.090057268738746643e-02 -1.109471544623374939e-01 2.079772204160690308e-01 -1.997518390417098999e-01 -1.423075050115585327e-01 3.952283561229705811e-01 5.211584642529487610e-02 -4.590078070759773254e-02 1.010764539241790771e-01 2.261252403259277344e-01 3.301971778273582458e-02 7.107479870319366455e-02 3.371475934982299805e-01 9.259420633316040039e-02 -3.018807172775268555e-01 2.096454948186874390e-01 -3.037476213648915291e-03 -1.572437137365341187e-01 -3.126013278961181641e-01
-3.473629355430603027e-01 3.049593865871429443e-01 2.067262530326843262e-01 -1.216723397374153137e-01 -2.201341092586517334e-02 1.807883754372596741e-02 -3.938817605376243591e-02 -3.402934372425079346e-01 -3.358902931213378906e-01 4.941959306597709656e-02 -5.435845255851745605e-02 -1.315548568964004517e-01 2.209663987159729004e-01 4.797293245792388916e-02 -3.064080178737640381e-01 3.364137560129165649e-02 2.988566458225250244e-02 1.832138597965240479e-01 2.877969145774841309e-01 1.103368178009986877e-01 1.790363192558288574e-01 -6.653410196304321289e-02 1.357226073741912842e-01 9.706948697566986084e-02 -2.013936042785644531e-01 8.020921796560287476e-02 -2.392330206930637360e-03 -1.672076284885406494e-01 6.342588458210229874e-03 -1.173413991928100586e-01 -2.133879810571670532e-01 -2.964763157069683075e-02
-2.633259594440460205e-01 5.478652194142341614e-02 3.372888267040252686e-02 -9.979083389043807983e-02 -1.203171685338020325e-01 -6.651429086923599243e-02 -4.747134149074554443e-01 1.211823057383298874e-02 -1.227713972330093384e-01 -1.572956517338752747e-02 -1.630737036466598511e-01 5.272869393229484558e-02 1.085433214902877808e-01 -6.872976571321487427e-02 -4.246227145195007324e-01 -3.204887034371495247e-03 -9.859748929738998413e-02 -9.775977581739425659e-02 1.581193655729293823e-01 -1.643475145101547241e-01 1.718721240758895874e-01 -2.768050432205200195e-01 9.225405007600784302e-02 -1.213461309671401978e-01 -2.769838571548461914e-01 5.618832632899284363e-02 -1.609488278627395630e-01 -1.171280220150947571e-01 8.064181357622146606e-02 -2.938406467437744141e-01 1.318939328193664551e-01 -1.480485126376152039e-02
-1.574917584657669067e-01 1.814358122646808624e-02 8.933135122060775757e-02 1.038874983787536621e-01 -3.913386911153793335e-02 1.853770762681961060e-01 -1.617961679585278034e-03 -4.169032573699951172e-01 -1.025714259594678879e-02 1.133885607123374939e-01 -2.373341917991638184e-01 -6.495306640863418579e-02 1.527328789234161377e-01 1.327773481607437134e-01 -2.863830029964447021e-01 1.817825250327587128e-04 -2.763517796993255615e-01 -2.039464265108108521e-01 2.220062315464019775e-01 5.440303683280944824e-02 9.969967603683471680e-02 -3.613398373126983643e-01 -9.671785682439804077e-02 1.327274590730667114e-01 -1.150888651609420776e-01 2.054781317710876465e-01 -1.492232978343963623e-01 -6.984005868434906006e-02 -9.879586845636367798e-02 -2.850718200206756592e-01 1.900738775730133057e-01 -4.951097443699836731e-02
-1.624754071235656738e-01 1.934379637241363525e-01 -1.392314559780061245e-03 1.613083034753799438e-01 -1.372735500335693359e-01 8.606959134340286255e-02 -5.267456918954849243e-02 -3.688212037086486816e-01 -4.103254079818725586e-01 -1.045605465769767761e-01 -1.356489360332489014e-01 -6.422863900661468506e-02 1.049679368734359741e-01 -1.717377901077270508e-01 -6.005843356251716614e-02 1.577811241149902344e-01 3.868742287158966064e-02 7.392565160989761353e-02 3.275806307792663574e-01 4.980171471834182739e-02 7.808202505111694336e-02 -2.027536183595657349e-01 9.570048004388809204e-02 1.944738179445266724e-01 -3.118653297424316406e-01 8.679270744323730469e-02 -5.511453747749328613e-02 -5.517916753888130188e-03 -2.164638042449951172e-02 -3.640625178813934326e-01 -1.049916893243789673e-01 1.069388315081596375e-01
-6.194542050361633301e-01 -9.432227909564971924e-02 -6.052083335816860199e-03 -1.864579021930694580e-01 -3.125507235527038574e-01 1.413589864969253540e-01 1.830281019210815430e-01 -2.722672522068023682e-01 1.787857338786125183e-02 7.669972628355026245e-02 -2.761968970298767090e-01 -1.264950186014175415e-01 1.731300204992294312e-01 -9.575203806161880493e-02 -1.012897193431854248e-01 7.833246886730194092e-02 -2.206118851900100708e-01 -9.446722269058227539e-02 8.970868587493896484e-02 -2.366661466658115387e-02 4.087704233825206757e-03 -1.796766370534896851e-02 2.603836916387081146e-02 -1.565401442348957062e-02 -1.809302419424057007e-01 9.944247454404830933e-02 -1.265463232994079590e-01 -1.545152217149734497e-01 1.113399490714073181e-02 -7.063497602939605713e-02 1.918206363916397095e-01 3.694996982812881470e-02
-1.521660834550857544e-01 -2.781042456626892090e-01 -2.138721495866775513e-01 9.738663583993911743e-02 2.774758338928222656e-01 1.813723742961883545e-01 1.201503798365592957e-01 -7.814400643110275269e-02 -1.362545788288116455e-01 -1.874898523092269897e-01 -3.381368815898895264e-01 2.480127848684787750e-02 3.110509216785430908e-01 5.610775202512741089e-02 -1.110941320657730103e-01 2.819817662239074707e-01 -1.710988879203796387e-01 1.146944090723991394e-01 1.756318211555480957e-01 -9.092742204666137695e-02 1.237214282155036926e-01 1.071468275040388107e-02 -1.661840826272964478e-02 -1.792370229959487915e-01 -2.876279354095458984e-01 1.088821142911911011e-01 -7.041419297456741333e-02 7.661080360412597656e-02 3.252290487289428711e-01 9.218110144138336182e-02 -6.932292599231004715e-03 -6.573511660099029541e-02
-1.671653985977172852e-01 -1.496614515781402588e-01 4.619897529482841492e-02 -5.233019217848777771e-02 -3.495177030563354492e-01 -6.095912680029869080e-02 -1.348301023244857788e-01 -3.037696480751037598e-01 -1.489091515541076660e-01 1.123467534780502319e-01 -2.960413694381713867e-01 5.286598950624465942e-02 9.305898845195770264e-02 3.220113515853881836e-01 -1.737780123949050903e-02 2.596255540847778320e-01 -8.616471290588378906e-02 2.109716385602951050e-01 3.045247495174407959e-01 -6.506060808897018433e-02 2.452822476625442505e-01 -1.184326559305191040e-01 1.536873728036880493e-01 6.129200384020805359e-02 -1.440751701593399048e-01 2.578806132078170776e-02 -1.806830018758773804e-01 -1.319752037525177002e-01 -2.204351276159286499e-01 -1.650300472974777222e-01 -6.693191826343536377e-02 -3.000060841441154480e-02
1.347708981484174728e-02 4.269500672817230225e-01 -2.106777876615524292e-01 -2.692842185497283936e-01 -4.246886074542999268e-01 -1.915508955717086792e-01 -8.996519446372985840e-02 -5.109146982431411743e-02 -1.946556568145751953e-01 -2.086415588855743408e-01 -2.414751201868057251e-01 1.088227257132530212e-01 8.552022278308868408e-02 1.705332696437835693e-01 -1.214321255683898926e-01 1.343465745449066162e-01 -7.513344287872314453e-02 -2.312942892313003540e-01 1.135718524456024170e-01 2.392067946493625641e-02 -3.168399631977081299e-02 1.500595360994338989e-01 4.137217998504638672e-02 4.466094821691513062e-02 -1.077777370810508728e-01 4.872660711407661438e-02 -4.007158428430557251e-02 -2.578280270099639893e-01 1.723428368568420410e-01 -4.485327377915382385e-02 1.899860948324203491e-01 -4.890023544430732727e-02
-2.582306414842605591e-02 5.568303167819976807e-02 -1.780653744935989380e-01 1.781341433525085449e-01 -1.676772534847259521e-01 4.503027349710464478e-02 -2.417628318071365356e-01 -1.017092019319534302e-01 -1.991574615240097046e-01 1.058244034647941589e-01 -3.703693747520446777e-01 9.685340523719787598e-02 1.966006755828857422e-01 1.895907074213027954e-01 -3.695740178227424622e-02 1.625408679246902466e-01 -3.162550032138824463e-01 3.685150146484375000e-01 1.357533968985080719e-02 1.435963958501815796e-01 3.576782345771789551e-02 -2.290270626544952393e-01 -1.505281478166580200e-01 7.311027497053146362e-02 -1.258671749383211136e-02 2.996417507529258728e-02 -2.767087221145629883e-01 2.128209173679351807e-01 1.961993873119354248e-01 -1.062875986099243164e-02 1.628219932317733765e-01 8.752984553575515747e-02
2.165281772613525391e-01 1.104156225919723511e-01 1.940085180103778839e-02 -9.962246567010879517e-02 -2.477369904518127441e-01 1.500076204538345337e-01 -1.490933913737535477e-02 -3.783969581127166748e-02 -1.406028121709823608e-01 1.862077116966247559e-01 -3.629073202610015869e-01 9.146158397197723389e-02 -1.416919752955436707e-02 -3.970479965209960938e-02 3.016304783523082733e-02 2.121225893497467041e-01 -2.908293604850769043e-01 -2.086567729711532593e-01 1.945158988237380981e-01 2.190046459436416626e-01 2.192530333995819092e-01 7.946888357400894165e-02 3.010568618774414062e-01 -3.981069475412368774e-02 -1.527005285024642944e-01 1.767506152391433716e-01 -1.799156814813613892e-01 -7.683239132165908813e-02 2.203433364629745483e-01 -2.059542983770370483e-01 2.373165786266326904e-01 -4.749415069818496704e-02
-1.175260543823242188e-02 2.123720347881317139e-01 5.394933372735977173e-02 -1.310375630855560303e-01 -3.058744072914123535e-01 -1.636474579572677612e-01 -8.309578150510787964e-02 -2.364565730094909668e-01 -2.386085242033004761e-01 -4.355993121862411499e-02 -2.645497024059295654e-01 -2.340739071369171143e-01 1.839434057474136353e-01 -2.896952033042907715e-01 -5.285712331533432007e-02 9.765109978616237640e-03 -3.141932785511016846e-01 -1.899777054786682129e-01 2.213088274002075195e-01 7.942880690097808838e-02 1.106210574507713318e-01 -1.273190826177597046e-01 -3.981211408972740173e-02 2.476993650197982788e-01 -3.116896450519561768e-01 -6.901170313358306885e-02 -9.003303200006484985e-02 -2.019953280687332153e-01 5.652077868580818176e-02 4.482647404074668884e-03 1.024512946605682373e-01 -3.537471964955329895e-02
-3.118133246898651123e-01 -1.968502812087535858e-02 -1.994391679763793945e-01 5.187824368476867676e-03 1.148631349205970764e-01 -1.364314462989568710e-02 1.492921449244022369e-02 -1.833797693252563477e-01 -1.212095767259597778e-01 -6.510205566883087158e-02 -9.913742542266845703e-02 2.410285472869873047e-01 2.966144382953643799e-01 -5.145475268363952637e-02 2.054209634661674500e-02 1.557657271623611450e-01 2.130420878529548645e-02 3.182248212397098541e-03 2.037601768970489502e-01 2.575837820768356323e-02 2.327811717987060547e-02 -7.923353463411331177e-02 1.144695281982421875e-01 9.504687041044235229e-02 -3.030993044376373291e-01 2.854715883731842041e-01 -2.579101622104644775e-01 1.095948889851570129e-01 3.859120309352874756e-01 3.460481166839599609e-01 -1.315901279449462891e-01 -6.080924347043037415e-02
-6.696426123380661011e-02 -2.687311172485351562e-01 -1.989546418190002441e-01 -4.541961103677749634e-02 -1.804352551698684692e-01 6.116244569420814514e-02 -2.840788364410400391e-01 -2.206540852785110474e-01 5.138204246759414673e-02 1.825745701789855957e-01 -1.832079887390136719e-01 -5.294535309076309204e-02 9.265168756246566772e-02 -5.840897187590599060e-02 -2.448992878198623657e-01 1.791354566812515259e-01 -1.837856322526931763e-01 2.373941093683242798e-01 1.667554825544357300e-01 1.182200387120246887e-01 5.718511715531349182e-02 -1.557715237140655518e-02 -1.075323522090911865e-01 -3.153416514396667480e-01 -1.216631308197975159e-01 2.469543814659118652e-01 -2.172961384057998657e-01 -1.219566464424133301e-01 -3.131418824195861816e-01 -1.839309185743331909e-01 -2.754677645862102509e-02 -1.503469496965408325e-01
-1.888269633054733276e-01 -9.042937308549880981e-02 -1.979797631502151489e-01 -6.110908091068267822e-02 -2.829599976539611816e-01 5.027091130614280701e-02 1.638812422752380371e-01 -1.283016800880432129e-01 -1.868934333324432373e-01 -1.517282873392105103e-01 -2.565500140190124512e-01 -1.679536700248718262e-02 2.586733996868133545e-01 4.752192646265029907e-02 1.916682720184326172e-01 5.936471000313758850e-02 -3.419984877109527588e-02 -4.707994312047958374e-02 3.711521029472351074e-01 1.171435937285423279e-01 1.042937561869621277e-01 1.032762005925178528e-01 2.690513432025909424e-01 1.179782450199127197e-01 -7.687687873840332031e-02 1.128106489777565002e-01 -4.076120555400848389e-01 2.265593707561492920e-01 1.393051594495773315e-01 -1.816321760416030884e-01 -1.934206113219261169e-02 -4.739553108811378479e-02
-2.797319293022155762e-01 -1.056660860776901245e-01 -1.157644540071487427e-01 -1.647388637065887451e-01 1.711418107151985168e-02 9.209676831960678101e-02 -1.001852154731750488e-01 -1.359844803810119629e-01 -2.134195528924465179e-02 1.738059222698211670e-01 -6.639350205659866333e-03 2.405154258012771606e-01 2.448009103536605835e-01 -1.556250825524330139e-02 -2.201779037714004517e-01 1.520490795373916626e-01 -1.856021732091903687e-01 -3.593721613287925720e-02 5.861568450927734375e-02 -1.746659353375434875e-02 2.607108950614929199e-01 2.105483561754226685e-01 -4.261619597673416138e-02 5.063473433256149292e-02 -2.367354482412338257e-01 3.166177868843078613e-01 -2.569427192211151123e-01 1.222371086478233337e-01 -1.334720291197299957e-02 -6.546714343130588531e-03 4.660486876964569092e-01 3.978160396218299866e-02
-1.178183257579803467e-01 -1.384305804967880249e-01 1.580695956945419312e-01 1.216047350317239761e-02 1.021724939346313477e-01 -4.517292231321334839e-02 -9.714227169752120972e-02 -5.250295251607894897e-02 -1.881950795650482178e-01 1.509580314159393311e-01 -3.736445903778076172e-01 -6.192740797996520996e-02 1.704518496990203857e-01 -6.994488835334777832e-02 -6.133728846907615662e-02 2.036630064249038696e-01 -4.140296876430511475e-01 -1.037674322724342346e-01 3.662466108798980713e-01 -2.175136655569076538e-01 1.836605072021484375e-01 -2.279440909624099731e-01 2.628768095746636391e-03 5.493527278304100037e-02 -7.444126158952713013e-02 -3.333123400807380676e-02 -1.593597829341888428e-01 -1.655122190713882446e-01 1.188363507390022278e-01 -1.724431514739990234e-01 -1.447932422161102295e-01 -2.443219870328903198e-01
-1.180364415049552917e-01 9.295754879713058472e-02 -5.352194234728813171e-02 -4.421421512961387634e-02 -1.382542997598648071e-01 -1.704190075397491455e-01 1.940895318984985352e-01 -5.743623897433280945e-02 -2.200050503015518188e-01 1.440705172717571259e-02 -4.692930281162261963e-01 3.326240926980972290e-02 2.371872663497924805e-01 -1.559614390134811401e-01 -1.161243617534637451e-01 -7.860624790191650391e-02 -4.042348861694335938e-01 1.152780577540397644e-01 2.778556644916534424e-01 -2.165565937757492065e-01 -2.925199642777442932e-02 2.306330762803554535e-02 1.615046262741088867e-01 -1.779850572347640991e-01 9.872137755155563354e-02 -5.589945241808891296e-02 -1.717214137315750122e-01 -4.551338031888008118e-02 1.342783123254776001e-01 -2.702071964740753174e-01 -4.175099357962608337e-02 -1.269685924053192139e-01
-3.312716186046600342e-01 5.296350922435522079e-03 1.096193678677082062e-02 -8.334689587354660034e-02 1.655089296400547028e-02 5.467873439192771912e-02 -1.062278226017951965e-01 -4.316636621952056885e-01 -3.551284074783325195e-01 -6.257812678813934326e-02 -8.146701753139495850e-02 -2.238011807203292847e-01 3.521447777748107910e-01 1.487161815166473389e-01 -1.034112721681594849e-01 2.044720947742462158e-01 -2.755734510719776154e-02 -4.981032758951187134e-02 2.351158559322357178e-01 1.080633699893951416e-01 1.493190079927444458e-01 -2.759862840175628662e-01 1.130101680755615234e-01 1.685004681348800659e-01 -5.992289516143500805e-04 7.395625859498977661e-02 -1.019775122404098511e-02 -8.209339529275894165e-02 1.200474724173545837e-01 -1.826095879077911377e-01 -7.126825302839279175e-02 -1.480723768472671509e-01
-1.380292326211929321e-01 9.224770963191986084e-02 -4.061473533511161804e-02 -1.444372683763504028e-01 2.424346283078193665e-02 -4.484750330448150635e-02 -2.970136404037475586e-01 -1.031670644879341125e-01 -3.110631704330444336e-01 1.615721583366394043e-01 -1.002841293811798096e-01 -6.128010153770446777e-02 3.442308902740478516e-01 -3.812881186604499817e-02 -2.601241469383239746e-01 2.114417850971221924e-01 -1.094410642981529236e-01 1.488394010812044144e-02 6.802774965763092041e-02 7.047152519226074219e-02 2.053373754024505615e-01 -6.327526271343231201e-02 1.709295511245727539e-01 1.128150150179862976e-01 -2.803683876991271973e-01 -4.729936271905899048e-02 1.659690737724304199e-01 -3.360561430454254150e-01 4.748985543847084045e-02 -2.912192046642303467e-01 -1.962567567825317383e-01 -1.505328714847564697e-01
1.894829794764518738e-02 1.305980086326599121e-01 -1.357848197221755981e-01 -2.183692157268524170e-01 -2.408291697502136230e-01 1.760851591825485229e-02 -1.033670306205749512e-01 2.121008746325969696e-02 -4.499884322285652161e-02 -4.117589816451072693e-02 -3.833319246768951416e-01 5.499872192740440369e-02 1.742333322763442993e-01 1.913941055536270142e-01 4.963494464755058289e-02 9.675806760787963867e-02 -2.280102521181106567e-01 9.872273355722427368e-02 2.823391854763031006e-01 1.093059703707695007e-01 1.284139752388000488e-01 3.511156737804412842e-01 2.060235291719436646e-01 1.256464421749114990e-01 8.247796446084976196e-02 -1.384998112916946411e-01 -3.244488686323165894e-02 -5.851138383150100708e-02 1.210155263543128967e-01 2.438780963420867920e-01 3.004027307033538818e-01 -2.613206505775451660e-01
-5.481662973761558533e-02 -1.665261685848236084e-01 1.588849723339080811e-01 -4.154287651181221008e-02 -1.729604452848434448e-01 2.628970742225646973e-01 8.512510359287261963e-02 -2.153127640485763550e-01 -2.553067803382873535e-01 5.064184963703155518e-02 -4.512113928794860840e-01 -1.244338154792785645e-01 2.791780829429626465e-01 1.499059610068798065e-02 -1.075209304690361023e-01 -6.454458832740783691e-02 -9.148372709751129150e-02 -5.354724451899528503e-02 1.840497702360153198e-01 -2.307415604591369629e-01 -3.128654882311820984e-02 6.317768990993499756e-02 -1.267913728952407837e-01 -2.654120326042175293e-01 7.628908008337020874e-02 2.608335316181182861e-01 -2.338576763868331909e-01 -3.959007561206817627e-02 2.663668394088745117e-01 8.130284398794174194e-02 2.714471518993377686e-02 -1.034054979681968689e-01
-6.519664824008941650e-02 -1.108867451548576355e-01 1.808574888855218887e-04 -1.008164510130882263e-02 -3.005587309598922729e-02 1.224459186196327209e-01 -2.930784523487091064e-01 -1.401128321886062622e-01 -2.356112748384475708e-02 3.358323127031326294e-02 -2.540700733661651611e-01 2.235519289970397949e-01 5.901883170008659363e-02 1.871914416551589966e-01 -3.076784908771514893e-01 -1.090889680199325085e-03 -1.258709728717803955e-01 3.740688562393188477e-01 8.502639085054397583e-02 -1.420589536428451538e-01 5.397321283817291260e-02 -2.733018100261688232e-01 1.619709283113479614e-01 7.961630076169967651e-02 -7.896691560745239258e-02 5.335381999611854553e-02 -3.057443201541900635e-01 -1.304768621921539307e-01 2.252093702554702759e-01 -8.556539565324783325e-02 3.667519688606262207e-01 8.386003226041793823e-02
1.756117939949035645e-01 -1.139972209930419922e-01 -1.623307764530181885e-01 -1.071544662117958069e-01 -1.705560088157653809e-01 1.773833036422729492e-01 -1.320958044379949570e-02 -1.028117686510086060e-01 -1.202352996915578842e-02 9.951123595237731934e-02 -3.771715462207794189e-01 -3.269343078136444092e-02 -4.586242605000734329e-03 -1.235118731856346130e-01 -1.543974876403808594e-01 2.415169030427932739e-01 -3.250167071819305420e-01 -2.605587542057037354e-01 3.129255771636962891e-01 1.094368696212768555e-01 1.237554848194122314e-01 1.455413252115249634e-01 1.654945015907287598e-01 -2.611857056617736816e-01 -3.280863910913467407e-02 1.902657002210617065e-01 -1.986362785100936890e-01 6.694247573614120483e-02 2.701039612293243408e-01 -1.184682324528694153e-01 6.476844102144241333e-02 9.101018309593200684e-02
-2.082576453685760498e-01 1.698939651250839233e-01 7.417197525501251221e-02 -2.886295318603515625e-01 -3.605679050087928772e-02 -5.434431880712509155e-02 2.179095298051834106e-01 -1.271099150180816650e-01 -5.923137441277503967e-02 2.665881216526031494e-01 -3.144500255584716797e-01 1.872455626726150513e-01 1.021862551569938660e-01 1.660176515579223633e-01 -2.995338663458824158e-02 1.894785314798355103e-01 -2.727077603340148926e-01 9.198344498872756958e-02 2.142957150936126709e-01 6.272311508655548096e-02 9.674901515245437622e-02 7.586632668972015381e-02 -4.327556490898132324e-02 -8.831501007080078125e-02 -2.611664235591888428e-01 9.754656255245208740e-02 -3.864414989948272705e-01 7.127479463815689087e-02 5.665249750018119812e-02 -3.048065118491649628e-02 2.636933028697967529e-01 -1.563722193241119385e-01
-2.036590576171875000e-01 -2.539165616035461426e-01 3.091725893318653107e-02 -1.469399631023406982e-01 -1.171084940433502197e-01 1.566937416791915894e-01 -2.103767991065979004e-01 -1.243915408849716187e-01 -2.387577891349792480e-01 -6.602486968040466309e-02 -2.542808055877685547e-01 6.631965935230255127e-02 1.572423130273818970e-01 5.284413695335388184e-02 -1.270823180675506592e-01 3.761767596006393433e-02 -2.821198403835296631e-01 -1.651825010776519775e-01 9.693074226379394531e-02 -6.717400997877120972e-02 -8.654373884201049805e-02 -3.418935239315032959e-01 2.840195596218109131e-01 -1.511304527521133423e-01 -3.525512814521789551e-01 -5.948040261864662170e-02 2.412081137299537659e-02 -1.390957832336425781e-01 1.776535511016845703e-01 -2.652104943990707397e-02 1.885413974523544312e-01 -1.837226003408432007e-01
-2.118071764707565308e-01 1.439106166362762451e-01 7.351129502058029175e-02 -2.065130621194839478e-01 -1.214027032256126404e-01 -7.615385949611663818e-02 -1.619116812944412231e-01 -2.435152679681777954e-01 -3.250226676464080811e-01 -2.389136003330349922e-03 -3.430050984025001526e-02 -8.466150611639022827e-02 3.485943675041198730e-01 6.036939844489097595e-02 -9.253507852554321289e-02 -9.504526108503341675e-02 5.717178434133529663e-02 2.371807396411895752e-01 3.971182405948638916e-01 -4.851780831813812256e-02 4.924826323986053467e-02 -2.343075275421142578e-01 8.746802806854248047e-02 1.082471385598182678e-01 -1.662052273750305176e-01 3.500995337963104248e-01 2.515016682446002960e-02 -1.667243391275405884e-01 1.102718710899353027e-01 -1.176828891038894653e-01 -1.485953629016876221e-01 -2.423905394971370697e-02
-6.865184288471937180e-03 1.163235977292060852e-01 -1.538698524236679077e-01 -8.505855500698089600e-02 -8.073312789201736450e-02 1.305330395698547363e-01 -8.655627071857452393e-02 -4.160537719726562500e-01 1.032254472374916077e-01 1.299235224723815918e-01 -2.080879062414169312e-01 -1.454117447137832642e-01 9.317913651466369629e-02 2.587482333183288574e-01 -3.239688575267791748e-01 -5.566143244504928589e-02 -2.878055870532989502e-01 -1.899218745529651642e-02 1.033684834837913513e-01 1.562335789203643799e-01 -1.726775914430618286e-01 7.341545820236206055e-02 -1.303893774747848511e-01 -4.951532185077667236e-02 -1.554817259311676025e-01 1.005350723862648010e-01 -1.202529892325401306e-01 -3.904942870140075684e-01 1.375406086444854736e-01 -2.457022964954376221e-01 1.332238018512725830e-01 -6.694969534873962402e-02
-3.464297056198120117e-01 -8.520627766847610474e-02 2.777534127235412598e-01 -3.191709816455841064e-01 -2.041767388582229614e-01 2.805098593235015869e-01 4.926969483494758606e-02 -2.977018654346466064e-01 -1.263681948184967041e-01 -1.142747849225997925e-01 -2.783192098140716553e-01 1.402865350246429443e-02 5.226477980613708496e-02 -8.514195680618286133e-03 -1.303249150514602661e-01 -9.291146881878376007e-03 -2.225522696971893311e-01 9.056115895509719849e-02 4.951547086238861084e-02 -1.115442719310522079e-02 6.448327749967575073e-02 3.625037893652915955e-02 2.664035558700561523e-01 -6.335448473691940308e-02 -1.773739755153656006e-01 3.767608106136322021e-02 -2.316323667764663696e-01 -2.869802415370941162e-01 7.626669853925704956e-02 -1.428206115961074829e-01 1.398850381374359131e-01 1.679370924830436707e-02
-2.337854504585266113e-01 1.177478730678558350e-01 8.653824776411056519e-02 9.413319081068038940e-02 -8.482990413904190063e-02 -8.377479971386492252e-04 -2.637290060520172119e-01 -2.611296176910400391e-01 -4.760282859206199646e-02 -1.864295452833175659e-02 -3.442456126213073730e-01 2.385663539171218872e-01 -1.473202258348464966e-01 -8.123888820409774780e-02 -9.707496501505374908e-03 1.986154466867446899e-01 -1.699629873037338257e-01 -1.157423667609691620e-02 1.002816855907440186e-01 1.148568764328956604e-01 1.842853128910064697e-01 1.513659060001373291e-01 1.669628769159317017e-01 -1.615567877888679504e-02 -5.797091498970985413e-02 -3.541267709806561470e-03 1.710772961378097534e-01 -3.089914321899414062e-01 1.715111732482910156e-01 3.727823793888092041e-01 1.486425697803497314e-01 -2.616098523139953613e-01
-2.455780953168869019e-01 1.423647999763488770e-01 -1.208605826832354069e-03 -1.724987328052520752e-01 -2.228537350893020630e-01 -1.125341206789016724e-01 2.113318890333175659e-01 -7.875487953424453735e-02 -4.198940470814704895e-02 1.434860825538635254e-01 -3.668013215065002441e-01 2.765246033668518066e-01 -1.548245251178741455e-01 1.196800544857978821e-01 -2.417953461408615112e-01 1.243819892406463623e-01 -2.107369899749755859e-01 -7.942897081375122070e-02 2.346235364675521851e-01 2.155686169862747192e-01 1.743663698434829712e-01 1.204082593321800232e-01 -1.732783205807209015e-02 1.782055245712399483e-03 -2.462521195411682129e-01 1.946471333503723145e-01 -2.409398704767227173e-01 2.217296063899993896e-01 1.059795767068862915e-01 -1.913289912045001984e-02 1.183330565690994263e-01 4.581073671579360962e-02
-7.828553766012191772e-02 -4.925162717700004578e-02 -2.056039124727249146e-01 -1.267766505479812622e-01 -2.424229867756366730e-02 4.126642830669879913e-03 -1.355054080486297607e-01 -3.473859429359436035e-01 8.530101180076599121e-02 4.367265477776527405e-02 -1.299243718385696411e-01 -8.215213567018508911e-02 1.267139464616775513e-01 1.106367334723472595e-01 -2.928548157215118408e-01 -1.772258728742599487e-01 -2.713250219821929932e-01 -3.285683318972587585e-02 2.169589698314666748e-01 -7.402743399143218994e-02 2.528296224772930145e-02 1.769983768463134766e-01 -1.909515559673309326e-01 -5.338719487190246582e-02 -8.144815266132354736e-02 2.122521102428436279e-01 -1.925599128007888794e-01 -4.300104081630706787e-01 4.375569149851799011e-02 -2.865903973579406738e-01 2.299932688474655151e-01 7.763484865427017212e-02
-2.277816534042358398e-01 -9.011660516262054443e-02 1.246109679341316223e-01 -3.478697240352630615e-01 -1.336732804775238037e-01 -1.585234254598617554e-01 -1.624431610107421875e-01 -1.872942894697189331e-01 -9.735443443059921265e-02 1.769037544727325439e-01 -2.456497251987457275e-01 1.119946613907814026e-01 1.209515929222106934e-01 8.591363579034805298e-02 4.862629622220993042e-02 2.654007375240325928e-01 -1.286169141530990601e-01 3.769003227353096008e-02 2.268313467502593994e-01 3.359365463256835938e-02 3.031229674816131592e-01 1.378013193607330322e-02 5.265567451715469360e-02 8.254408836364746094e-02 -2.296668142080307007e-01 -3.780875727534294128e-02 -1.941043138504028320e-01 -2.906606793403625488e-01 -1.368415951728820801e-01 -3.126816451549530029e-01 1.171913072466850281e-01 -1.083836182951927185e-01
-3.200854733586311340e-02 4.673508182168006897e-02 -3.370524570345878601e-02 -5.274489521980285645e-02 -1.782672703266143799e-01 -3.705771639943122864e-02 3.074427694082260132e-02 -2.039643675088882446e-01 -1.166173070669174194e-02 2.753826677799224854e-01 -3.339384794235229492e-01 -1.036721561104059219e-02 4.545005038380622864e-02 -2.760089002549648285e-02 -9.547343850135803223e-02 2.062351703643798828e-01 -1.910962015390396118e-01 7.106442004442214966e-02 2.604792714118957520e-01 1.436140835285186768e-01 2.969720959663391113e-01 3.818524479866027832e-01 1.186991706490516663e-01 -1.788999438285827637e-01 -1.219967976212501526e-01 2.431154102087020874e-01 -4.234407246112823486e-01 -1.550371199846267700e-02 -6.464567035436630249e-02 -1.226664055138826370e-02 7.407818734645843506e-02 4.019839689135551453e-02
-3.525401353836059570e-01 1.845023781061172485e-01 -9.846791625022888184e-02 -5.084234848618507385e-02 6.688485853374004364e-03 4.756243526935577393e-02 -3.435833752155303955e-02 -1.540648518130183220e-03 -1.256430596113204956e-01 8.713059872388839722e-02 -1.861913800239562988e-01 -2.385448664426803589e-02 3.215050995349884033e-01 5.709486082196235657e-02 -9.879443794488906860e-02 -9.821639209985733032e-02 9.217879921197891235e-02 -1.695777289569377899e-02 3.707639575004577637e-01 1.388864219188690186e-01 -3.601362183690071106e-02 -1.435406971722841263e-02 1.395079959183931351e-02 -2.303708195686340332e-01 2.126490324735641479e-02 1.066303849220275879e-01 -4.969432353973388672e-01 4.697186127305030823e-02 3.698329627513885498e-01 6.663006264716386795e-03 -3.518036380410194397e-02 -1.480183005332946777e-01
1.141831185668706894e-02 4.591943696141242981e-02 -1.529649347066879272e-01 9.511457383632659912e-02 1.121867354959249496e-02 -4.964299127459526062e-02 1.287036389112472534e-01 -1.863673627376556396e-01 -3.428433835506439209e-01 1.761599928140640259e-01 -4.894647896289825439e-01 8.798544295132160187e-03 1.179055273532867432e-01 -7.237116806209087372e-03 -2.502381503582000732e-01 6.624194234609603882e-02 -3.640817701816558838e-01 2.381286397576332092e-02 9.378778934478759766e-02 -2.581329345703125000e-01 6.450879573822021484e-02 -2.058444917201995850e-02 1.380220800638198853e-01 -7.881893962621688843e-02 1.193543672561645508e-01 -2.289928868412971497e-02 -1.954824924468994141e-01 -1.436642408370971680e-01 4.909706860780715942e-02 -2.075792700052261353e-01 -1.258702427148818970e-01 -2.624410986900329590e-01
-1.241776496171951294e-01 7.854150980710983276e-02 -1.279716193675994873e-01 8.030547201633453369e-02 2.337021380662918091e-02 -2.222140729427337646e-01 -4.549735784530639648e-01 -7.216306775808334351e-02 6.903366744518280029e-02 1.073997840285301208e-01 -2.454395741224288940e-01 -1.343518644571304321e-01 2.019845694303512573e-01 -5.506103485822677612e-02 2.546901442110538483e-02 -1.282437145709991455e-01 -1.532411873340606689e-01 3.922477364540100098e-02 3.083286881446838379e-01 -1.119377091526985168e-01 -8.158052712678909302e-02 -3.502970561385154724e-02 3.133368492126464844e-02 -1.562555134296417236e-01 -2.935629487037658691e-01 -3.047935664653778076e-02 -3.133851289749145508e-01 -1.955948323011398315e-01 3.442740142345428467e-01 1.311535835266113281e-01 6.132187321782112122e-02 -9.474039822816848755e-02
-2.328151166439056396e-01 3.106651306152343750e-01 -2.973654270172119141e-01 9.068166464567184448e-02 -5.851691216230392456e-02 1.270002722740173340e-01 -4.532789885997772217e-01 -1.569567173719406128e-01 -1.732708364725112915e-01 -2.205139994621276855e-01 -1.785169690847396851e-01 -2.170340903103351593e-02 1.880179159343242645e-02 -2.882276847958564758e-02 -6.607100367546081543e-02 -1.291370540857315063e-01 -3.407107889652252197e-01 -2.078074030578136444e-03 1.279259324073791504e-01 -2.062676399946212769e-01 8.346062153577804565e-02 -3.235600015614181757e-04 1.738143712282180786e-01 1.739913970232009888e-01 -8.104810118675231934e-02 9.870612993836402893e-03 -2.371628731489181519e-01 -1.279957741498947144e-01 -7.900817319750785828e-03 -1.098883990198373795e-02 -4.413189366459846497e-02 -2.142285704612731934e-01
-1.866565048694610596e-01 3.561142832040786743e-02 -5.787795875221490860e-03 -2.783484570682048798e-02 -1.376303434371948242e-01 1.820519864559173584e-01 1.028318703174591064e-01 -7.146041840314865112e-02 -1.572748571634292603e-01 -4.931784793734550476e-02 -2.236022353172302246e-01 3.432658612728118896e-01 8.256046101450920105e-03 2.507920563220977783e-01 3.904910385608673096e-02 1.251532733440399170e-01 -6.296042352914810181e-02 -3.618692606687545776e-02 8.211139589548110962e-02 4.791525378823280334e-02 -4.896973818540573120e-02 1.785515695810317993e-01 2.164973318576812744e-01 -1.348084807395935059e-01 -1.879624575376510620e-01 1.429029256105422974e-01 -3.636756241321563721e-01 9.849692881107330322e-02 2.058805227279663086e-01 -1.896059326827526093e-02 1.740765571594238281e-01 -4.855619370937347412e-01
-2.652443200349807739e-02 2.635347284376621246e-02 -5.143193528056144714e-02 -8.791241794824600220e-03 -6.943756341934204102e-02 -3.102800548076629639e-01 1.192376483231782913e-02 -9.166453033685684204e-02 5.739512667059898376e-02 1.358791142702102661e-01 -1.863561123609542847e-01 1.977625042200088501e-01 6.317222025245428085e-03 2.249307930469512939e-01 -1.225857958197593689e-01 7.427292317152023315e-02 -4.210430979728698730e-01 1.408589035272598267e-01 -2.333581447601318359e-02 8.396856486797332764e-02 3.894242942333221436e-01 3.588264808058738708e-02 2.582136988639831543e-01 -6.479509174823760986e-02 -5.443811789155006409e-02 2.270907759666442871e-01 -8.508483320474624634e-02 -1.920416392385959625e-02 2.642700374126434326e-01 -2.275982946157455444e-01 2.476573288440704346e-01 -2.140676081180572510e-01
-2.922993600368499756e-01 -1.635401248931884766e-01 -1.340909749269485474e-01 3.346177041530609131e-01 7.873439788818359375e-02 2.228734940290451050e-01 1.051426529884338379e-01 -8.584702759981155396e-02 -1.361203640699386597e-01 -1.529175490140914917e-01 -2.904086410999298096e-01 -3.257047152146697044e-03 4.215957224369049072e-01 -1.070729717612266541e-01 9.782763570547103882e-02 1.158031914383172989e-02 -1.375042051076889038e-01 4.660437256097793579e-02 1.643863171339035034e-01 1.111976951360702515e-01 1.541033834218978882e-01 1.301599740982055664e-01 3.310710424557328224e-03 1.303002685308456421e-01 -2.422455400228500366e-01 2.359887659549713135e-01 1.198576465249061584e-01 8.388112485408782959e-02 2.430634945631027222e-01 -1.071653608232736588e-02 1.256570965051651001e-01 -1.717329323291778564e-01
7.015855610370635986e-02 -2.657220140099525452e-02 7.332447916269302368e-02 3.149715811014175415e-02 -8.621125668287277222e-02 9.715547412633895874e-02 -2.842735052108764648e-01 -8.529652655124664307e-02 -2.082438766956329346e-01 7.688849419355392456e-02 -3.022297322750091553e-01 2.622714340686798096e-01 1.074567809700965881e-01 3.394956588745117188e-01 -1.914967745542526245e-01 1.171084269881248474e-01 -1.872346252202987671e-01 4.158906042575836182e-01 1.150468513369560242e-01 8.391349017620086670e-02 -1.907036006450653076e-01 -1.257625967264175415e-01 6.649131327867507935e-02 1.794313341379165649e-01 -1.671750247478485107e-01 -7.021863013505935669e-02 -2.174988985061645508e-01 9.015927207656204700e-04 2.958638072013854980e-01 -7.136929780244827271e-02 4.575564712285995483e-02 6.664285808801651001e-02
-7.189826667308807373e-02 -6.786099076271057129e-02 -8.342566341161727905e-02 -1.191047281026840210e-01 -1.028885468840599060e-01 -1.281396150588989258e-01 -6.100163236260414124e-02 -4.060565531253814697e-01 -1.800308078527450562e-01 -2.116897255182266235e-01 -1.668928712606430054e-01 1.405665129423141479e-01 -2.473648339509963989e-01 1.440551280975341797e-01 9.692087769508361816e-03 6.821960210800170898e-02 -2.825863361358642578e-01 1.348943859338760376e-01 3.356639146804809570e-01 4.791699349880218506e-02 1.338887661695480347e-01 8.057236671447753906e-02 1.193484961986541748e-01 -9.554962813854217529e-02 -1.934595555067062378e-01 -1.415021717548370361e-01 -3.582459986209869385e-01 -1.269178837537765503e-01 1.474813520908355713e-01 2.439526319503784180e-01 1.289182454347610474e-01 3.680773451924324036e-02
8.603819459676742554e-02 8.104386180639266968e-02 1.218438264913856983e-03 -4.704782366752624512e-02 -7.462622225284576416e-02 -2.731311619281768799e-01 -2.769353389739990234e-01 -9.487272053956985474e-02 -7.756159454584121704e-02 -6.340007483959197998e-02 -2.599579691886901855e-01 1.265593469142913818e-01 2.394811958074569702e-01 2.285489588975906372e-01 -8.437568694353103638e-02 -1.178321838378906250e-01 -2.476369440555572510e-01 9.453883022069931030e-02 1.377387046813964844e-01 -1.048846822232007980e-02 -1.444722563028335571e-01 -1.815902143716812134e-01 1.087932661175727844e-01 -2.657621204853057861e-01 -1.888535916805267334e-01 1.062391605228185654e-02 -1.961348652839660645e-01 7.539157569408416748e-02 4.258622229099273682e-01 2.905173785984516144e-02 2.015279531478881836e-01 -2.555909454822540283e-01
-3.002583086490631104e-01 1.322729289531707764e-01 6.709160655736923218e-02 -1.232326477766036987e-01 1.626585982739925385e-02 1.025602892041206360e-01 -2.892994880676269531e-01 -3.565685153007507324e-01 -4.465805292129516602e-01 -1.318159103393554688e-01 -1.446294188499450684e-01 -1.684966534376144409e-01 2.314052879810333252e-01 1.181480735540390015e-01 -2.651211321353912354e-01 5.180111899971961975e-02 9.469221346080303192e-03 8.304142951965332031e-02 1.882334053516387939e-01 4.352595657110214233e-03 8.555893599987030029e-02 -1.269950866699218750e-01 8.923707902431488037e-02 1.609663516283035278e-01 -5.278453603386878967e-02 -5.382458493113517761e-02 -5.283122882246971130e-02 -7.448702305555343628e-02 1.689112335443496704e-01 -2.295975089073181152e-01 -2.027685344219207764e-01 9.111934155225753784e-02
2.979348413646221161e-02 -2.871412336826324463e-01 -8.038410544395446777e-02 1.937048733234405518e-01 2.087901383638381958e-01 1.666576415300369263e-01 2.212828584015369415e-02 7.517965137958526611e-02 2.232222631573677063e-02 -1.591659933328628540e-01 -2.302833646535873413e-01 7.332505285739898682e-02 4.258611202239990234e-01 -4.801835492253303528e-02 -4.764539003372192383e-02 1.670221388339996338e-01 -2.677523493766784668e-01 2.243832200765609741e-01 2.429655790328979492e-01 -5.490990821272134781e-03 4.685612022876739502e-02 -4.995698481798171997e-02 7.405493874102830887e-03 5.451402068138122559e-02 -2.515422403812408447e-01 2.854987084865570068e-01 -1.146342307329177856e-01 -1.231939643621444702e-01 2.773483097553253174e-01 -9.253999218344688416e-03 9.226486086845397949e-02 -2.228447198867797852e-01
-4.678694903850555420e-01 -2.025767564773559570e-01 -1.173920556902885437e-01 1.408554762601852417e-01 -2.060234099626541138e-01 -1.269951313734054565e-01 -2.066018134355545044e-01 -2.900356426835060120e-02 -4.338156431913375854e-02 -3.264544606208801270e-01 -6.700156629085540771e-02 2.098130434751510620e-01 7.527663558721542358e-02 1.345232725143432617e-01 -3.195135295391082764e-01 -5.020105466246604919e-02 -2.497064173221588135e-01 1.062292233109474182e-01 2.628933489322662354e-01 2.496255338191986084e-01 -1.244516819715499878e-01 1.480728834867477417e-01 -9.563045948743820190e-02 -1.227842494845390320e-01 -1.199900135397911072e-01 8.229643106460571289e-02 -3.281920216977596283e-03 9.663706272840499878e-02 1.212599948048591614e-01 -6.148782372474670410e-02 -5.146376788616180420e-02 -2.552847564220428467e-02
2.158776670694351196e-01 8.528847992420196533e-02 1.654382795095443726e-01 -1.219585761427879333e-01 -3.166578710079193115e-02 8.645814657211303711e-02 -9.630884975194931030e-03 -1.171634271740913391e-01 -7.394049316644668579e-02 -1.149617955088615417e-01 -4.032641351222991943e-01 4.776819050312042236e-02 1.053033396601676941e-01 1.264374256134033203e-01 -2.256357669830322266e-01 2.741844654083251953e-01 -9.278235584497451782e-02 -3.268294334411621094e-01 4.030827581882476807e-01 3.841896355152130127e-02 2.335221916437149048e-01 5.720563977956771851e-02 1.269266009330749512e-01 -3.460532054305076599e-02 2.939509041607379913e-02 1.313688457012176514e-01 -2.968178875744342804e-02 -9.812106192111968994e-02 -3.085016645491123199e-02 -1.669254153966903687e-01 3.561020791530609131e-01 -7.800248265266418457e-02
-3.492277860641479492e-02 2.674135565757751465e-01 4.284549504518508911e-02 -1.154277548193931580e-01 2.559290966019034386e-03 1.547345370054244995e-01 1.917087435722351074e-01 -4.107510671019554138e-02 6.779380887746810913e-02 -7.927075959742069244e-03 -3.898769617080688477e-01 1.755420714616775513e-01 2.180447727441787720e-01 -7.358252257108688354e-02 -7.264756411314010620e-02 3.463583290576934814e-01 -1.262027770280838013e-01 8.731230348348617554e-02 3.881535530090332031e-01 1.433699727058410645e-01 3.047473728656768799e-01 3.264531865715980530e-02 2.908557467162609100e-02 -7.692129909992218018e-02 -9.097585827112197876e-02 -2.798777818679809570e-02 -2.506191842257976532e-02 9.052989631891250610e-02 -5.126832798123359680e-02 -2.271571010351181030e-01 3.007422983646392822e-01 -1.613012701272964478e-01
-1.434712260961532593e-01 -9.019436687231063843e-02 -9.157542139291763306e-02 9.260924160480499268e-02 -2.294066734611988068e-02 -1.888247728347778320e-01 -2.337058335542678833e-01 -1.463087052106857300e-01 -3.550728857517242432e-01 -6.741227209568023682e-02 -2.971004247665405273e-01 2.498975954949855804e-02 1.881948113441467285e-01 1.512176245450973511e-01 -1.808681637048721313e-01 -6.849531084299087524e-02 -1.305092424154281616e-01 -1.087692230939865112e-01 5.330892652273178101e-02 -2.220324575901031494e-01 1.413138359785079956e-01 -1.902883350849151611e-01 1.801872402429580688e-01 -1.939003765583038330e-01 8.850652724504470825e-02 2.403661608695983887e-02 -2.848932147026062012e-01 -8.203028887510299683e-02 1.057652235031127930e-01 -3.479715287685394287e-01 1.896379739046096802e-01 -2.347862720489501953e-01
-7.069724053144454956e-02 8.787168562412261963e-02 -6.916517019271850586e-02 -3.798139393329620361e-01 -1.281551122665405273e-01 1.477946341037750244e-01 -8.664049208164215088e-02 -2.207140922546386719e-01 -3.174902498722076416e-01 -1.097744032740592957e-01 -1.884651184082031250e-01 -1.505824327468872070e-01 1.196332722902297974e-01 -4.353259503841400146e-02 -2.254033647477626801e-02 3.058318514376878738e-03 -2.235535681247711182e-01 -2.900512516498565674e-01 7.374336011707782745e-03 7.451510429382324219e-02 1.648774445056915283e-01 -1.000158712267875671e-01 4.017199575901031494e-02 2.273256480693817139e-01 -2.153932601213455200e-01 -2.870784327387809753e-02 -2.827543020248413086e-01 -3.737831413745880127e-01 1.744742393493652344e-01 -3.474822640419006348e-02 6.077477708458900452e-02 -1.535078734159469604e-01
-3.327494859695434570e-01 -3.631262853741645813e-02 -6.832773983478546143e-02 5.575880035758018494e-02 -4.195973873138427734e-01 7.199222594499588013e-02 4.125815816223621368e-03 -1.387824118137359619e-01 4.496800154447555542e-02 -1.074259951710700989e-01 -1.468525677919387817e-01 2.835572361946105957e-01 2.086699455976486206e-01 -3.772790729999542236e-02 8.084117621183395386e-02 1.209735795855522156e-01 -1.188681181520223618e-02 -4.362629726529121399e-03 1.233165934681892395e-01 7.569883763790130615e-02 1.251141577959060669e-01 9.215665981173515320e-03 7.013563811779022217e-02 -2.853280603885650635e-01 2.260263543576002121e-03 2.123200744390487671e-01 -3.308901190757751465e-01 -9.168790280818939209e-02 2.609999477863311768e-01 -2.138035595417022705e-01 1.735218316316604614e-01 -2.605760395526885986e-01
-1.658635586500167847e-01 2.301541157066822052e-02 1.468411833047866821e-02 -5.880802124738693237e-02 8.386794477701187134e-02 1.197398733347654343e-02 1.150457262992858887e-01 -3.081804513931274414e-01 -4.564577713608741760e-02 -3.418274968862533569e-02 -3.194969892501831055e-01 -8.730828762054443359e-02 2.640582323074340820e-01 1.325131207704544067e-01 -1.868379414081573486e-01 -1.177307069301605225e-01 -3.264786303043365479e-01 -8.313904702663421631e-02 2.124378383159637451e-01 -3.105690144002437592e-02 1.860158592462539673e-01 -3.771792650222778320e-01 2.481405623257160187e-02 7.278054207563400269e-02 -1.841105371713638306e-01 2.635777294635772705e-01 -3.032044768333435059e-01 -1.466888189315795898e-01 -9.399078786373138428e-02 -1.519876420497894287e-01 -5.509758740663528442e-02 -9.861483424901962280e-02
-1.327901780605316162e-01 6.904968619346618652e-02 9.145999699831008911e-02 -2.114420533180236816e-01 -1.835575550794601440e-01 2.246605455875396729e-01 -4.489974305033683777e-02 -2.284033745527267456e-01 -1.613941341638565063e-01 1.260028928518295288e-01 -2.286340445280075073e-01 -2.349737137556076050e-01 5.432348325848579407e-02 -1.483348906040191650e-01 -3.492096960544586182e-01 2.367655932903289795e-01 -1.477063149213790894e-01 1.329581066966056824e-02 7.140509039163589478e-02 1.260534860193729401e-02 8.047857321798801422e-03 -7.852850854396820068e-02 1.264584958553314209e-01 1.846207827329635620e-01 -3.518673777580261230e-01 -1.933686435222625732e-01 -2.520285546779632568e-01 -2.217810302972793579e-01 1.678609251976013184e-01 4.732252564281225204e-03 1.476940605789422989e-02 -2.189082801342010498e-01
-2.336875945329666138e-01 6.108468025922775269e-02 -1.424101144075393677e-01 -6.849385797977447510e-02 -1.345312744379043579e-01 -9.153967350721359253e-02 -2.160664200782775879e-01 -2.255369275808334351e-01 -5.324947237968444824e-01 3.866199031472206116e-02 -1.826773881912231445e-01 -1.654684543609619141e-02 2.167048156261444092e-01 -6.889851391315460205e-02 1.058436813764274120e-03 -3.670641034841537476e-02 -1.076998338103294373e-01 -3.621333464980125427e-02 6.816060096025466919e-02 -1.180999651551246643e-01 4.282793998718261719e-01 -1.086072400212287903e-01 1.268488615751266479e-01 -1.284430772066116333e-01 -3.424267470836639404e-02 1.424412243068218231e-02 -6.597787141799926758e-02 -8.778082579374313354e-02 9.940851479768753052e-02 -2.157100886106491089e-01 -2.441823482513427734e-01 -1.792405992746353149e-01
1.329686939716339111e-01 -1.825348287820816040e-01 -3.231244906783103943e-02 -1.878739334642887115e-02 -7.107229903340339661e-03 1.179953590035438538e-01 -4.240908026695251465e-01 -1.407174468040466309e-01 -1.065875440835952759e-01 -4.324056580662727356e-02 -2.814960777759552002e-01 1.586512178182601929e-01 1.652697334066033363e-03 2.800575494766235352e-01 -1.576442420482635498e-01 3.451537340879440308e-02 -3.527775704860687256e-01 -5.634741391986608505e-04 1.592907160520553589e-01 -2.133953869342803955e-01 -3.248168900609016418e-02 -3.650524094700813293e-02 4.725198820233345032e-02 -1.350744068622589111e-01 -1.087027564644813538e-01 8.405639976263046265e-02 -2.099922001361846924e-01 2.249119579792022705e-01 3.693797290325164795e-01 -9.074332192540168762e-03 1.443096697330474854e-01 -1.507148891687393188e-01
-3.562124073505401611e-01 9.656960517168045044e-02 1.119471248239278793e-02 1.738487482070922852e-01 -1.239449679851531982e-01 1.535883452743291855e-02 2.643910050392150879e-02 1.507398188114166260e-01 -1.643441319465637207e-01 -3.962081298232078552e-02 -1.750475168228149414e-01 1.334069073200225830e-01 6.770041584968566895e-02 -2.865886986255645752e-01 -3.599346382543444633e-03 9.046092629432678223e-02 -1.001243442296981812e-01 -1.631775200366973877e-01 2.626600265502929688e-01 2.221835553646087646e-01 1.456534583121538162e-02 8.470439165830612183e-02 1.855734139680862427e-01 -8.501621335744857788e-02 -1.091042459011077881e-01 1.589369326829910278e-01 -5.315576791763305664e-01 3.785093501210212708e-02 2.552792727947235107e-01 -1.581702679395675659e-01 7.701724767684936523e-02 -3.406149893999099731e-02
-1.779815852642059326e-01 -1.212765499949455261e-01 1.683687716722488403e-01 6.986077874898910522e-02 1.134057641029357910e-01 1.433325465768575668e-02 -2.319025993347167969e-02 -2.373563349246978760e-01 -2.740909159183502197e-01 -2.496796287596225739e-02 -2.666617333889007568e-01 -9.088265895843505859e-02 -3.883841261267662048e-02 3.258264809846878052e-02 -2.503826022148132324e-01 1.344337612390518188e-01 -3.135514557361602783e-01 -1.124578192830085754e-01 2.836464643478393555e-01 -8.090353757143020630e-02 -6.183417141437530518e-02 -2.651201486587524414e-01 -1.072075031697750092e-02 1.321127861738204956e-01 -3.750687837600708008e-01 9.280459582805633545e-02 -2.389877736568450928e-01 -1.442097574472427368e-01 -1.778070181608200073e-01 6.308121606707572937e-03 -9.683002531528472900e-02 -2.326322942972183228e-01
-1.323188245296478271e-01 -1.799057051539421082e-02 -2.331299334764480591e-01 1.096098423004150391e-01 1.018672063946723938e-01 1.673729270696640015e-01 -1.032574698328971863e-01 -4.499281197786331177e-02 -2.412650883197784424e-01 2.013529092073440552e-01 -1.613312400877475739e-02 -3.515874594449996948e-02 1.674104332923889160e-01 -1.438769698143005371e-02 -3.868542611598968506e-02 2.352156937122344971e-01 -2.726588845252990723e-01 1.482160389423370361e-01 8.657211065292358398e-02 -1.176853328943252563e-01 6.285036448389291763e-03 -1.858480870723724365e-01 1.882107853889465332e-01 2.525524497032165527e-01 -2.355375140905380249e-01 -8.737149834632873535e-02 -3.894282877445220947e-01 -2.712011039257049561e-01 9.492100030183792114e-02 1.389436423778533936e-01 2.135817706584930420e-01 -2.563857138156890869e-01
-5.472100339829921722e-03 1.073613241314888000e-01 -6.470270454883575439e-02 2.495506703853607178e-01 1.755183041095733643e-01 1.125409454107284546e-01 -1.894946247339248657e-01 -5.307411029934883118e-02 6.472095102071762085e-02 1.948629170656204224e-01 -2.525645494461059570e-01 -1.035263761878013611e-01 2.441900819540023804e-01 2.200851291418075562e-01 -2.235273122787475586e-01 1.509323418140411377e-01 -2.742758989334106445e-01 1.496597975492477417e-01 1.342121511697769165e-01 2.950125187635421753e-02 -1.281310021877288818e-01 7.657749950885772705e-02 3.167234361171722412e-01 -1.217991560697555542e-01 -2.885093092918395996e-01 2.941862046718597412e-01 -1.308312416076660156e-01 -6.917263567447662354e-02 4.260522499680519104e-02 1.596491038799285889e-01 8.881881833076477051e-02 -2.479729950428009033e-01
-6.227135658264160156e-02 -6.999908387660980225e-02 1.746788993477821350e-02 9.596031159162521362e-02 -5.330225080251693726e-02 -4.118255525827407837e-02 -2.640891671180725098e-01 -5.159046128392219543e-02 -1.400165557861328125e-01 -3.244585916399955750e-02 -8.387146145105361938e-02 1.462034136056900024e-01 3.768457099795341492e-02 1.179968416690826416e-01 -1.196575462818145752e-01 1.654604524374008179e-01 -2.656252384185791016e-01 -8.777126669883728027e-02 2.756881415843963623e-01 -1.041335165500640869e-01 2.660080790519714355e-01 -4.641267657279968262e-01 -2.335216850042343140e-01 -8.864165842533111572e-02 -3.166485428810119629e-01 6.567972153425216675e-02 1.039899419993162155e-02 -3.203479647636413574e-01 2.250787764787673950e-01 -1.031678989529609680e-01 1.093043386936187744e-01 6.653433293104171753e-02
-2.203002721071243286e-01 2.395468577742576599e-02 1.359293609857559204e-01 4.465287923812866211e-02 -1.008395701646804810e-01 2.010888606309890747e-02 -7.865919172763824463e-02 -5.345269441604614258e-01 1.043849810957908630e-01 -2.808066457509994507e-02 -2.345065623521804810e-01 -1.204267144203186035e-01 3.141758441925048828e-01 -4.592175781726837158e-02 -2.333048135042190552e-01 -1.565266102552413940e-01 -1.870653927326202393e-01 -7.351353764533996582e-02 4.593043774366378784e-02 2.101912498474121094e-01 2.428363263607025146e-02 -5.115851294249296188e-03 -8.551991730928421021e-02 1.978300213813781738e-01 -1.832889914512634277e-01 2.041647732257843018e-01 -2.076485157012939453e-01 -2.337835580110549927e-01 -1.934702880680561066e-02 -2.000116258859634399e-01 1.010169908404350281e-01 -9.812396019697189331e-02
-5.142718553543090820e-03 1.689421236515045166e-01 5.059680715203285217e-02 3.485938012599945068e-01 -1.597937494516372681e-01 8.141976594924926758e-02 -3.606151044368743896e-01 -1.239432245492935181e-01 -9.119652095250785351e-04 -1.247808337211608887e-01 -1.199951544404029846e-01 -1.293545961380004883e-01 1.126619279384613037e-01 6.979619711637496948e-02 -5.487898737192153931e-02 1.214731186628341675e-01 -5.656446889042854309e-02 -1.906658262014389038e-01 4.291926324367523193e-01 7.773353159427642822e-02 1.178073212504386902e-01 -4.512540251016616821e-02 8.907230198383331299e-02 -1.425726152956485748e-02 -1.712385267019271851e-01 2.122641056776046753e-01 2.481051161885261536e-02 -3.104459643363952637e-01 -1.522679720073938370e-02 -9.627825580537319183e-03 -6.358435004949569702e-02 -3.976925909519195557e-01
-7.735985517501831055e-02 1.035560294985771179e-01 -1.759764999151229858e-01 1.750188320875167847e-01 1.135399788618087769e-01 -8.015269786119461060e-02 5.409011617302894592e-02 -2.847426235675811768e-01 -2.713172435760498047e-01 1.179833114147186279e-01 -2.598602473735809326e-01 7.882628589868545532e-02 1.935603171586990356e-01 1.077061332762241364e-02 -8.168540149927139282e-02 -1.063325256109237671e-01 -2.726651728153228760e-01 5.391574464738368988e-03 -1.087535768747329712e-01 -5.114724487066268921e-02 1.293862313032150269e-01 -6.687357276678085327e-02 5.418913811445236206e-02 2.045427972916513681e-04 4.913383722305297852e-02 -7.782740890979766846e-02 -3.400153815746307373e-01 -3.555869162082672119e-01 3.369298577308654785e-02 -2.216979861259460449e-01 8.117526024580001831e-02 -4.256420731544494629e-01
-2.882834672927856445e-01 -3.795077279210090637e-02 1.904691457748413086e-01 1.459981054067611694e-01 -5.175962299108505249e-02 2.255492657423019409e-01 3.222339088097214699e-03 -9.736687690019607544e-02 -2.144783735275268555e-01 -2.799006402492523193e-01 -1.359120905399322510e-01 3.498815596103668213e-01 9.413180500268936157e-02 -1.834767013788223267e-01 -1.021424159407615662e-01 -5.321447551250457764e-02 -1.646146550774574280e-02 -2.162684127688407898e-02 6.363505125045776367e-02 1.556291729211807251e-01 5.079532787203788757e-02 5.696932971477508545e-02 4.614705964922904968e-02 -1.877204626798629761e-01 -3.690109252929687500e-01 4.028828442096710205e-01 -9.593503177165985107e-02 -2.033630162477493286e-01 1.050297692418098450e-01 1.467676647007465363e-02 -7.254049181938171387e-02 -1.898346692323684692e-01
-2.003468573093414307e-01 9.825636446475982666e-02 -2.455246746540069580e-01 -7.500676810741424561e-02 -2.306356132030487061e-01 1.116681396961212158e-01 -1.314163357019424438e-01 -2.809954583644866943e-01 -1.837389469146728516e-01 -1.757641136646270752e-01 -2.435079813003540039e-01 -2.643885314464569092e-01 -1.114275157451629639e-01 -2.267266511917114258e-01 -7.636687159538269043e-02 3.828427195549011230e-02 -4.053072929382324219e-01 -2.040687054395675659e-01 1.615033149719238281e-01 2.589667402207851410e-02 8.463288843631744385e-02 1.167226769030094147e-02 -7.188219577074050903e-02 6.607933342456817627e-02 -1.836545914411544800e-01 -2.034941315650939941e-01 -1.805234700441360474e-01 -1.423758417367935181e-01 1.908130496740341187e-01 -7.586652040481567383e-02 9.205409139394760132e-02 -1.711600273847579956e-01
-7.579290121793746948e-02 1.202218234539031982e-01 -7.071933150291442871e-02 1.795499399304389954e-02 -1.605860441923141479e-01 -1.051613222807645798e-02 -1.817995309829711914e-02 -1.238701716065406799e-01 -2.000894993543624878e-01 7.867868989706039429e-02 -3.946753442287445068e-01 3.687313199043273926e-01 -3.454088419675827026e-02 2.907608449459075928e-01 -8.444171398878097534e-02 -7.514515519142150879e-02 -1.967587023973464966e-01 2.339211553335189819e-01 1.773591488599777222e-01 1.091355234384536743e-01 -2.088482081890106201e-01 -2.447367608547210693e-01 9.636040776968002319e-02 -1.412478834390640259e-01 -2.632148563861846924e-01 4.506884142756462097e-02 -1.658815443515777588e-01 9.927662461996078491e-02 2.223653346300125122e-01 -3.699682280421257019e-02 2.542574107646942139e-01 -5.232884362339973450e-02
-1.788157969713211060e-01 2.326326910406351089e-03 5.036478862166404724e-02 -1.177132576704025269e-01 -7.021468877792358398e-02 1.052475497126579285e-01 -2.813404500484466553e-01 -1.376805901527404785e-01 -3.675882518291473389e-01 2.627627551555633545e-02 -5.670001357793807983e-02 6.646476686000823975e-03 -1.791044324636459351e-02 -6.088072806596755981e-02 -1.997659802436828613e-01 9.395136684179306030e-02 -2.608689367771148682e-01 -1.231237724423408508e-01 1.930491477251052856e-01 1.821727156639099121e-01 2.208560332655906677e-02 -3.981608748435974121e-01 3.180193006992340088e-01 -2.184786647558212280e-01 -1.265281289815902710e-01 1.470542252063751221e-01 3.217206522822380066e-02 -1.022258624434471130e-01 2.524022459983825684e-01 -1.545424312353134155e-01 6.518673896789550781e-02 -2.077613174915313721e-01
-1.569636613130569458e-01 2.068588882684707642e-01 -2.342558801174163818e-01 -3.959601745009422302e-03 4.272056743502616882e-02 3.753921762108802795e-02 -7.421546429395675659e-02 -1.703419983386993408e-01 -2.043295800685882568e-01 1.728481799364089966e-01 -2.444075644016265869e-01 4.773512110114097595e-02 1.251764446496963501e-01 3.681581318378448486e-01 -5.928102415055036545e-03 7.035870105028152466e-02 -6.246369704604148865e-02 -2.427162826061248779e-01 1.622611880302429199e-01 1.472598612308502197e-01 1.068371757864952087e-01 8.885217458009719849e-02 1.811219155788421631e-01 4.027840122580528259e-02 -2.165257781744003296e-01 5.301786959171295166e-02 2.451634854078292847e-01 -3.942759707570075989e-02 7.697451859712600708e-02 -3.118857443332672119e-01 4.005650877952575684e-01 -1.025581657886505127e-01
9.389299520989879966e-05 3.502716124057769775e-01 -1.394756436347961426e-01 4.205892607569694519e-02 -1.304901391267776489e-02 1.147837042808532715e-01 -3.071339130401611328e-01 7.192607223987579346e-02 -1.490273773670196533e-01 -3.593767434358596802e-02 -2.889538109302520752e-01 -1.341874748468399048e-01 8.342295140027999878e-02 9.103234112262725830e-02 -1.486768275499343872e-01 3.047079034149646759e-02 -4.118308722972869873e-01 1.291459891945123672e-02 2.722421884536743164e-01 -1.041754782199859619e-01 -1.021462380886077881e-01 -1.522424519062042236e-01 1.548019051551818848e-01 6.234930455684661865e-02 8.749406784772872925e-02 1.603186577558517456e-01 -2.207715809345245361e-01 -3.413679301738739014e-01 5.292976275086402893e-02 6.042013689875602722e-02 1.436262130737304688e-01 -1.950486153364181519e-01
-1.356448680162429810e-01 -3.238850086927413940e-02 -1.006123498082160950e-01 -2.987066050991415977e-03 -2.847656048834323883e-02 -1.222008606418967247e-03 -3.915531188249588013e-02 -4.596878290176391602e-01 -1.898777782917022705e-01 7.689645141363143921e-02 -9.930138289928436279e-02 -1.101633012294769287e-01 -5.035230517387390137e-02 2.220539599657058716e-01 -2.308247089385986328e-01 4.357581492513418198e-03 -2.440699338912963867e-01 -1.150008365511894226e-01 2.458565123379230499e-02 8.482696861028671265e-02 -4.931675642728805542e-02 1.281662434339523315e-01 -2.005739510059356689e-01 -7.158844918012619019e-02 -2.445056885480880737e-01 3.393719792366027832e-01 6.304255221039056778e-03 -4.261471033096313477e-01 1.026401147246360779e-01 -2.743056416511535645e-01 2.062725275754928589e-02 -6.724828854203224182e-03
-2.120362222194671631e-01 8.146428503096103668e-03 8.945637382566928864e-03 -3.342977464199066162e-01 -3.177115023136138916e-01 3.002491593360900879e-02 -1.353989392518997192e-01 -1.370209902524948120e-01 -2.586582303047180176e-01 8.126658201217651367e-02 -3.253795802593231201e-01 -3.163300221785902977e-03 3.116236627101898193e-02 -4.519100487232208252e-02 -2.709212303161621094e-01 1.111110895872116089e-01 -2.802326381206512451e-01 -1.465820670127868652e-01 5.269208177924156189e-02 -8.668971806764602661e-02 8.822980336844921112e-03 4.778712987899780273e-02 5.932486802339553833e-02 2.832761108875274658e-01 -2.343009710311889648e-01 -1.170005947351455688e-01 -1.553043574094772339e-01 -2.031248360872268677e-01 -5.013403296470642090e-02 -1.029476150870323181e-01 2.957624197006225586e-01 -7.110235095024108887e-02
-3.239221572875976562e-01 1.269134879112243652e-01 -1.502121090888977051e-01 -1.633512973785400391e-01 -3.069117963314056396e-01 -1.846597194671630859e-01 -5.819204729050397873e-03 -1.804036647081375122e-01 -2.468278855085372925e-01 1.493498533964157104e-01 -2.697188854217529297e-01 2.591713964939117432e-01 -1.906784623861312866e-02 8.971565216779708862e-02 -3.318113833665847778e-02 1.512562781572341919e-01 -2.805919945240020752e-01 3.851718828082084656e-02 1.050577238202095032e-01 -7.319895923137664795e-02 8.189829066395759583e-03 -2.483485490083694458e-01 -5.067895352840423584e-02 8.296319842338562012e-02 -2.843369841575622559e-01 7.340075820684432983e-02 -1.759838461875915527e-01 -1.258362783119082451e-03 -2.776544727385044098e-02 -1.525854021310806274e-01 1.985150426626205444e-01 2.546231448650360107e-01
-1.228808760643005371e-01 1.232047602534294128e-01 -1.211820542812347412e-01 -7.604097574949264526e-02 -3.757326900959014893e-01 -5.701933428645133972e-02 -2.187195122241973877e-01 -1.693127304315567017e-01 -1.203065514564514160e-01 2.371955662965774536e-01 -2.971078753471374512e-01 2.098755240440368652e-01 2.045828551054000854e-01 3.239632248878479004e-01 3.024909086525440216e-02 2.927429080009460449e-01 -9.673780947923660278e-02 2.250897735357284546e-01 2.456851303577423096e-01 -4.739070776849985123e-03 4.266885668039321899e-02 -1.363212168216705322e-01 -8.605308085680007935e-02 1.624699980020523071e-01 -1.822705268859863281e-01 2.520286664366722107e-02 -1.940978318452835083e-01 -7.541886717081069946e-02 -1.086579561233520508e-01 -1.662439405918121338e-01 1.873297058045864105e-02 1.479740720242261887e-02
2.202714979648590088e-01 -1.084175556898117065e-01 7.678023073822259903e-03 2.054360508918762207e-02 -2.437387853860855103e-01 2.211494594812393188e-01 -1.523872315883636475e-01 -2.794223427772521973e-01 6.494499742984771729e-02 -3.529988527297973633e-01 -2.799916565418243408e-01 1.067231968045234680e-01 3.363688588142395020e-01 4.927140846848487854e-02 -1.685525923967361450e-01 1.080441102385520935e-01 1.026176586747169495e-01 -2.751143872737884521e-01 2.531469464302062988e-01 6.344691663980484009e-02 -9.808058850467205048e-03 1.646760851144790649e-02 -3.088480094447731972e-03 1.323479413986206055e-01 -1.264504939317703247e-01 -6.941810715943574905e-03 -5.262172222137451172e-02 -1.770257800817489624e-01 -2.383670583367347717e-02 -1.203439384698867798e-01 2.117830663919448853e-01 -2.703630328178405762e-01
-2.939029633998870850e-01 -7.902041822671890259e-02 -1.236092299222946167e-01 -7.928214967250823975e-02 -2.889374792575836182e-01 1.800045669078826904e-01 2.556527554988861084e-01 -1.584782451391220093e-01 -3.444164693355560303e-01 -4.905466921627521515e-03 -1.019298285245895386e-01 2.482232004404067993e-01 1.986695975065231323e-01 1.965914517641067505e-01 8.885861188173294067e-02 8.393318206071853638e-02 -1.135561093688011169e-01 1.438115723431110382e-02 2.565781474113464355e-01 1.388848721981048584e-01 4.728716239333152771e-02 -3.127548843622207642e-02 1.553001999855041504e-01 -4.624747112393379211e-02 -1.065487116575241089e-01 2.657171338796615601e-02 -3.849777877330780029e-01 1.436761319637298584e-01 2.349918186664581299e-01 -8.216535300016403198e-02 3.536066412925720215e-02 -1.546474248170852661e-01
-3.788340389728546143e-01 -2.259261161088943481e-02 -4.678450059145689011e-03 2.294035255908966064e-01 4.587907716631889343e-02 5.913412198424339294e-02 -2.725605666637420654e-02 2.534859813749790192e-02 -2.678650915622711182e-01 -1.525801867246627808e-01 -2.400099486112594604e-01 9.954058378934860229e-02 4.877338185906410217e-02 -6.600660830736160278e-02 -3.776055872440338135e-01 2.557230889797210693e-01 -1.704654246568679810e-01 1.659822762012481689e-01 1.338187307119369507e-01 4.663945641368627548e-03 1.029620841145515442e-01 1.316180527210235596e-01 -9.632257372140884399e-02 -5.876976251602172852e-02 -2.677764184772968292e-02 4.039147868752479553e-03 -2.232722640037536621e-01 2.635497152805328369e-01 1.918180584907531738e-01 -1.175424531102180481e-01 -4.627257212996482849e-02 -3.620634078979492188e-01
-2.232307791709899902e-01 -2.162326313555240631e-02 -1.240552589297294617e-02 4.440090432763099670e-02 -1.334547344595193863e-02 3.086209297180175781e-02 -3.345510661602020264e-01 -9.908070415258407593e-02 -2.367772907018661499e-01 5.616107210516929626e-02 -8.901856839656829834e-02 -5.186529457569122314e-02 1.632467508316040039e-01 -1.989861875772476196e-01 -1.519607752561569214e-01 1.241389196366071701e-02 -6.509982049465179443e-02 -2.057168632745742798e-01 2.982279658317565918e-01 -9.194506704807281494e-02 5.892584472894668579e-02 -4.317267537117004395e-01 1.064736545085906982e-01 -2.456754259765148163e-02 -2.768101990222930908e-01 -4.126439988613128662e-02 -1.739875823259353638e-01 -1.726090908050537109e-01 2.765472531318664551e-01 -2.451535016298294067e-01 1.886087805032730103e-01 -9.531216323375701904e-02
-1.910842806100845337e-01 -2.334221899509429932e-01 2.615577727556228638e-02 3.066476881504058838e-01 1.060234308242797852e-01 1.763982921838760376e-01 1.149246394634246826e-01 7.037835195660591125e-03 -1.209090873599052429e-01 -1.986103355884552002e-01 -1.439031064510345459e-01 3.522834274917840958e-03 2.919986844062805176e-01 -3.809299319982528687e-02 1.687243022024631500e-02 2.121138870716094971e-01 -1.975603699684143066e-01 1.011232510209083557e-01 1.544822454452514648e-01 1.828185319900512695e-01 2.061546146869659424e-01 8.980946987867355347e-02 4.939086735248565674e-02 -1.471716314554214478e-01 -3.851023912429809570e-01 1.730041801929473877e-01 -1.477697789669036865e-01 -1.268150955438613892e-01 1.227895766496658325e-01 -2.763504721224308014e-02 -6.633687019348144531e-02 -3.664573431015014648e-01
-9.260835498571395874e-02 -6.135325878858566284e-02 -2.323421686887741089e-01 6.940388679504394531e-02 7.779622822999954224e-02 -2.113914489746093750e-01 2.500532008707523346e-02 2.612632513046264648e-02 -1.356921195983886719e-01 1.096762344241142273e-01 -1.810832321643829346e-01 1.836847662925720215e-01 3.845313787460327148e-01 -2.023602575063705444e-01 -1.976327896118164062e-01 3.431180417537689209e-01 1.459054835140705109e-02 9.649642556905746460e-02 2.108750045299530029e-01 3.047044016420841217e-02 -1.104517206549644470e-01 -3.849713876843452454e-02 3.052689433097839355e-01 1.498895436525344849e-01 -3.159934878349304199e-01 -6.847855448722839355e-02 -3.470435440540313721e-01 -5.479034036397933960e-02 -5.779799818992614746e-02 1.170005574822425842e-01 -4.326387867331504822e-02 5.563512817025184631e-02
-6.494308263063430786e-02 1.659992784261703491e-01 -9.081817418336868286e-02 -1.369648277759552002e-01 -5.461360886693000793e-02 -2.069870233535766602e-01 -2.466817498207092285e-01 -2.988211344927549362e-03 -8.717930316925048828e-02 1.376618593931198120e-01 -3.110505640506744385e-01 1.993938684463500977e-01 -3.220067545771598816e-02 2.508462667465209961e-01 -3.988397717475891113e-01 1.274603903293609619e-01 -1.321496963500976562e-01 -1.943999081850051880e-01 3.179005980491638184e-01 2.514984607696533203e-01 3.424285650253295898e-01 3.209986537694931030e-02 4.318311437964439392e-02 -4.243433102965354919e-02 -4.124472290277481079e-02 -1.518698632717132568e-01 8.157380670309066772e-02 -1.819681562483310699e-02 -8.701169490814208984e-02 4.436761140823364258e-02 -3.049732930958271027e-02 -2.201132625341415405e-01
7.970414310693740845e-02 -4.247490689158439636e-02 -4.978797212243080139e-02 -2.512275278568267822e-01 -1.527203172445297241e-01 8.845658600330352783e-02 -3.176949918270111084e-01 -8.080197125673294067e-02 -1.190522164106369019e-01 1.057545770891010761e-03 -2.654417455196380615e-01 -1.333052366971969604e-01 6.066242232918739319e-02 7.792587578296661377e-02 -1.542057991027832031e-01 9.184256196022033691e-02 -2.265679240226745605e-01 1.515707522630691528e-01 4.051702320575714111e-01 1.329173445701599121e-01 -7.148797810077667236e-02 3.008582592010498047e-01 -9.501618891954421997e-02 -7.151412311941385269e-03 3.004582971334457397e-02 2.535687386989593506e-01 -1.159449070692062378e-01 -3.077317774295806885e-01 -2.713629901409149170e-01 -3.918038681149482727e-02 1.292828321456909180e-01 -1.311492323875427246e-01
-2.616762928664684296e-02 -3.354975208640098572e-02 -1.930253058671951294e-01 3.203368512913584709e-03 -2.197248041629791260e-01 1.411136984825134277e-01 8.182121813297271729e-02 -1.604411005973815918e-01 -2.472178339958190918e-01 3.252398073673248291e-01 -2.479675561189651489e-01 -5.707114934921264648e-03 1.131533384323120117e-01 1.723922491073608398e-01 -1.024308204650878906e-01 1.429851949214935303e-01 -2.824475765228271484e-01 -6.104687601327896118e-02 2.677691876888275146e-01 2.240967452526092529e-01 1.398227922618389130e-02 3.765253722667694092e-01 1.958542019128799438e-01 -1.976550556719303131e-02 5.611808970570564270e-02 1.117111593484878540e-01 -3.327617943286895752e-01 8.203078806400299072e-02 1.325154304504394531e-01 -3.126599639654159546e-02 6.218858063220977783e-02 1.295456141233444214e-01
-3.251264691352844238e-01 6.458672881126403809e-02 -3.011642694473266602e-01 -4.951734468340873718e-02 -3.291954100131988525e-01 1.585542112588882446e-01 2.091308385133743286e-01 -9.554919600486755371e-02 -2.773204743862152100e-01 8.844637125730514526e-02 -1.259170621633529663e-01 2.911201678216457367e-02 2.179390490055084229e-01 -7.774642109870910645e-02 5.286040902137756348e-02 1.818215996026992798e-01 -1.324605643749237061e-01 1.051273643970489502e-01 1.124006286263465881e-01 2.541525065898895264e-01 -9.744919836521148682e-03 -6.008701864629983902e-03 2.935354039072990417e-02 6.623892486095428467e-02 -7.092965394258499146e-02 1.609239913523197174e-02 -3.545519113540649414e-01 7.697526365518569946e-02 3.186124265193939209e-01 -9.827119857072830200e-02 5.755906552076339722e-02 -2.390733659267425537e-01
-1.171257495880126953e-01 1.161139011383056641e-01 9.756395965814590454e-02 -9.162125736474990845e-02 -2.586422562599182129e-01 7.009969651699066162e-02 -2.581509649753570557e-01 -1.571285426616668701e-01 -1.919172853231430054e-01 -1.061976030468940735e-01 -2.413623481988906860e-01 2.292850520461797714e-03 3.974723070859909058e-02 2.654314935207366943e-01 -1.300303041934967041e-01 2.647593021392822266e-01 -9.094418585300445557e-02 -2.797604352235794067e-02 4.075924158096313477e-01 1.209536418318748474e-01 2.568724751472473145e-01 -1.684018671512603760e-01 1.939253509044647217e-01 1.912063658237457275e-01 1.612767875194549561e-01 -3.934463858604431152e-02 -2.205388247966766357e-02 -1.562716513872146606e-01 -1.770108640193939209e-01 -1.920010894536972046e-01 5.794656276702880859e-02 -2.097371518611907959e-01
-4.814108833670616150e-02 -7.995437830686569214e-02 -1.431450843811035156e-01 -8.188933134078979492e-02 -1.350123733282089233e-01 1.929319649934768677e-02 2.699455060064792633e-02 -4.882746040821075439e-01 -1.126983612775802612e-01 3.833331912755966187e-02 -1.441831588745117188e-01 -6.193954870104789734e-02 1.254285126924514771e-01 2.246583104133605957e-01 -3.434962630271911621e-01 -1.317738443613052368e-01 -2.290194630622863770e-01 1.186480894684791565e-01 -9.866756387054920197e-03 1.068331748247146606e-01 4.728921875357627869e-02 1.548221856355667114e-01 -9.495827555656433105e-02 -6.482469290494918823e-02 -4.447872564196586609e-02 3.190854191780090332e-01 -1.800305247306823730e-01 -3.407624661922454834e-01 3.274780511856079102e-02 -3.075491487979888916e-01 1.094234269112348557e-02 2.080283500254154205e-02
1.241209581494331360e-01 -2.217986434698104858e-01 -7.330840080976486206e-02 1.683972179889678955e-01 -7.098814845085144043e-02 1.805685758590698242e-01 -2.861654460430145264e-01 -1.281760036945343018e-01 -7.288434356451034546e-02 6.114355102181434631e-02 -2.674812674522399902e-01 2.037464529275894165e-01 6.824506819248199463e-02 1.531677693128585815e-01 -2.355494648218154907e-01 4.981638863682746887e-02 -3.064236342906951904e-01 2.668289244174957275e-01 2.704407274723052979e-01 4.614493250846862793e-02 -1.224202066659927368e-01 -8.567217737436294556e-02 -5.885836482048034668e-02 1.557430773973464966e-01 -1.909725815057754517e-01 -1.068370789289474487e-01 -1.884857416152954102e-01 1.755072623491287231e-01 2.116100937128067017e-01 -1.961327940225601196e-01 2.600512504577636719e-01 4.489602148532867432e-02
-8.891092240810394287e-02 1.069661304354667664e-01 -3.168387413024902344e-01 1.785112172365188599e-01 -5.875424481928348541e-03 -1.311558485031127930e-01 -9.023032337427139282e-02 -9.095264226198196411e-02 -3.369745612144470215e-02 -1.163277551531791687e-01 -3.015947937965393066e-01 -6.576610356569290161e-02 4.654552042484283447e-02 7.411205023527145386e-02 -2.551016807556152344e-01 -1.356170326471328735e-02 -1.056385338306427002e-01 1.457520723342895508e-01 3.109189569950103760e-01 -5.846441164612770081e-02 -1.934748440980911255e-01 -1.390495896339416504e-01 4.245544970035552979e-01 1.270264238119125366e-01 -2.664970159530639648e-01 6.152151525020599365e-02 -1.462384909391403198e-01 -5.145357921719551086e-02 -2.698831260204315186e-01 -1.750781200826168060e-02 2.714922428131103516e-01 2.336777932941913605e-02
-1.208497881889343262e-01 -1.421528607606887817e-01 4.031302407383918762e-02 2.048457860946655273e-01 2.452354878187179565e-02 1.485662758350372314e-01 3.591080754995346069e-02 -1.096206679940223694e-01 -2.346032559871673584e-01 -2.392327636480331421e-01 -2.301125675439834595e-01 1.022308543324470520e-01 3.730836212635040283e-01 -9.144691377878189087e-02 -9.383312612771987915e-02 3.656142354011535645e-01 -1.560035794973373413e-01 -6.278654187917709351e-02 6.716489791870117188e-02 1.925661265850067139e-01 -1.715503036975860596e-01 -7.605288922786712646e-02 1.376237720251083374e-01 -5.829174816608428955e-02 -2.590201199054718018e-01 2.234065830707550049e-01 -8.957043290138244629e-02 -6.296777725219726562e-02 2.570959925651550293e-01 9.183875471353530884e-02 -2.383865416049957275e-01 -1.792775988578796387e-01
-1.872993260622024536e-01 6.122358515858650208e-02 -2.989623844623565674e-01 1.936980187892913818e-01 -1.270318403840065002e-02 6.741976737976074219e-02 -7.972943037748336792e-02 -3.541676402091979980e-01 -1.382703483104705811e-01 -5.840491503477096558e-03 -1.722639650106430054e-01 6.541358679533004761e-02 -1.744259847328066826e-03 -9.452873468399047852e-02 -4.064745604991912842e-01 1.612608283758163452e-01 7.852736860513687134e-02 -9.910406917333602905e-02 2.001930922269821167e-01 -1.028022840619087219e-01 3.892297297716140747e-02 -2.022240310907363892e-01 2.789956331253051758e-01 1.006575883366167545e-03 -1.170967221260070801e-01 -6.634884327650070190e-02 -3.190802931785583496e-01 -1.342813223600387573e-01 -2.308964431285858154e-01 -2.178124636411666870e-01 1.194937303662300110e-01 -6.803143769502639771e-02
7.292924076318740845e-02 -1.112651601433753967e-01 -2.004498243331909180e-01 1.846548318862915039e-01 -3.392602801322937012e-01 -6.924193352460861206e-02 -4.798051342368125916e-02 -7.673923671245574951e-02 -2.662492357194423676e-02 -1.368670724332332611e-02 -2.227181643247604370e-01 -1.223410144448280334e-01 2.378945611417293549e-02 9.131475351750850677e-03 -2.315816581249237061e-01 1.121094226837158203e-01 -5.406324192881584167e-02 -2.437386512756347656e-01 5.752977132797241211e-01 8.111105114221572876e-02 -1.040078103542327881e-01 -4.873940721154212952e-02 -1.358238011598587036e-01 1.324275881052017212e-02 -2.689994573593139648e-01 -2.638252824544906616e-02 -3.119505709037184715e-03 -1.708349734544754028e-01 1.282670535147190094e-02 8.951832540333271027e-03 -5.294082313776016235e-02 -3.326154649257659912e-01
-1.759191751480102539e-01 6.741457432508468628e-02 6.025290489196777344e-02 -5.680824816226959229e-02 -1.221579015254974365e-01 1.218766272068023682e-01 -1.976235955953598022e-01 -9.851159155368804932e-02 -2.016478031873703003e-01 1.111177951097488403e-01 -3.265559673309326172e-01 1.792122572660446167e-01 2.217948138713836670e-01 2.076085843145847321e-02 -1.012666746973991394e-01 -1.299816519021987915e-01 -3.015502393245697021e-01 2.749423384666442871e-01 -1.507341582328081131e-02 -1.257477998733520508e-01 1.374642103910446167e-01 -8.937345445156097412e-02 6.527310609817504883e-02 -1.673116385936737061e-01 -5.571538582444190979e-02 -3.125314833596348763e-03 1.108084991574287415e-02 -1.311163157224655151e-01 1.383531689643859863e-01 -4.893316328525543213e-01 1.487384885549545288e-01 -2.602564990520477295e-01
-1.705014705657958984e-01 -8.939586579799652100e-02 -1.977932453155517578e-01 -3.457239866256713867e-01 -1.345354467630386353e-01 2.171473950147628784e-01 -1.914168335497379303e-02 -2.144993394613265991e-01 -1.653881967067718506e-01 2.250675484538078308e-02 -2.784169316291809082e-01 -1.184547096490859985e-01 -1.302750129252672195e-02 -1.961623132228851318e-01 -2.229432612657546997e-01 2.390509843826293945e-01 -4.530746936798095703e-01 -9.977398812770843506e-02 -1.599887269549071789e-03 -4.293249547481536865e-02 1.169612817466259003e-02 9.999519586563110352e-02 -9.414688497781753540e-02 1.039830222725868225e-01 -1.168968975543975830e-01 -1.625085063278675079e-02 -2.628277540206909180e-01 2.519850619137287140e-03 8.640828728675842285e-02 -1.759017854928970337e-01 2.218065857887268066e-01 -1.012257114052772522e-01
1.870016157627105713e-01 -8.781041204929351807e-02 -2.779892683029174805e-01 -8.768158406019210815e-02 1.842275410890579224e-01 -1.491933614015579224e-01 1.003967449069023132e-01 -2.738825678825378418e-01 -2.588712871074676514e-01 -2.228701412677764893e-01 -2.179906517267227173e-01 8.580973744392395020e-02 3.649492189288139343e-02 2.711768746376037598e-01 -4.347667843103408813e-02 1.689682304859161377e-01 -4.065170586109161377e-01 1.801715046167373657e-02 2.130261510610580444e-01 7.624833285808563232e-02 7.738009840250015259e-02 -7.546078413724899292e-02 -9.900398552417755127e-02 -2.826464474201202393e-01 -1.080453246831893921e-01 5.753419920802116394e-02 -2.498400807380676270e-01 -1.347113847732543945e-01 1.985306106507778168e-02 5.277993902564048767e-02 1.544472873210906982e-01 -1.159893721342086792e-01
-5.017331615090370178e-02 7.324961572885513306e-02 1.813694648444652557e-02 -1.512224674224853516e-01 -2.291413247585296631e-01 -2.541673779487609863e-01 2.460201084613800049e-02 -3.056616485118865967e-01 -1.721963882446289062e-01 1.744670718908309937e-01 -3.708692491054534912e-01 2.406989037990570068e-02 1.771660521626472473e-02 -1.236928775906562805e-01 -7.088807225227355957e-02 -7.867226749658584595e-02 -1.995537281036376953e-01 -1.688816770911216736e-02 2.425417453050613403e-01 -2.804225683212280273e-01 2.401974648237228394e-01 1.151257976889610291e-01 -2.540388703346252441e-02 -8.852397650480270386e-02 -2.412040680646896362e-01 1.452676653861999512e-01 2.247143723070621490e-02 -3.132196962833404541e-01 6.401944160461425781e-02 1.247196868062019348e-01 -1.641136854887008667e-01 -2.263965755701065063e-01
-3.714735433459281921e-02 4.897835850715637207e-02 2.310398221015930176e-01 -6.131889298558235168e-02 -1.539640128612518311e-01 -5.897210538387298584e-02 -2.165111154317855835e-01 -2.850937247276306152e-01 -3.746435344219207764e-01 -2.061711549758911133e-01 -1.876851916313171387e-01 -8.639518916606903076e-02 3.956747651100158691e-01 1.617880165576934814e-01 -1.053840592503547668e-01 1.118904352188110352e-01 -1.439265906810760498e-01 1.520503759384155273e-01 2.770379185676574707e-01 -6.876966357231140137e-02 1.444078683853149414e-01 -2.103520482778549194e-01 8.365476131439208984e-02 -1.536144991405308247e-03 -1.937364339828491211e-01 3.720762673765420914e-03 -5.325967445969581604e-02 3.646916523575782776e-02 3.392924368381500244e-02 -1.537355035543441772e-01 -2.953707277774810791e-01 -2.590173855423927307e-02
-2.619058825075626373e-02 9.508386254310607910e-02 -2.286388576030731201e-01 1.634676456451416016e-01 -1.696062535047531128e-01 1.545568555593490601e-01 -2.804496288299560547e-01 -3.163344562053680420e-01 -7.369288057088851929e-02 -2.522425651550292969e-01 -3.127814829349517822e-01 3.047969043254852295e-01 1.197237223386764526e-01 -1.766898296773433685e-02 -1.852856129407882690e-01 1.183013096451759338e-01 -1.857286840677261353e-01 -8.112211525440216064e-02 2.036860734224319458e-01 5.095959454774856567e-02 -2.102251723408699036e-02 1.110991761088371277e-01 -3.310073167085647583e-02 2.848709821701049805e-01 9.603936225175857544e-03 -4.794242605566978455e-02 1.676881909370422363e-01 2.088071219623088837e-02 -2.753582224249839783e-02 -2.234422117471694946e-01 -1.144158616662025452e-01 -2.867494523525238037e-01
-2.673625648021697998e-01 1.279397755861282349e-01 7.102949917316436768e-02 1.283161044120788574e-01 -2.100230157375335693e-01 1.393744139932096004e-03 -1.391850858926773071e-01 -6.954943295568227768e-03 -6.739816814661026001e-02 -1.044921725988388062e-01 -1.700326800346374512e-01 1.235661953687667847e-01 3.288760781288146973e-01 7.295680791139602661e-02 -4.300668090581893921e-02 1.975401192903518677e-01 -2.079199533909559250e-03 3.048408031463623047e-01 3.617120981216430664e-01 3.284140825271606445e-01 -8.398661389946937561e-03 -3.794057667255401611e-01 1.953829824924468994e-02 -2.131350710988044739e-02 -6.972578912973403931e-02 -2.667575478553771973e-01 -1.077802926301956177e-01 -1.356312185525894165e-01 1.465187519788742065e-01 -5.615435540676116943e-02 -7.596158236265182495e-02 1.439759135246276855e-02
-1.757356822490692139e-01 -2.815059386193752289e-02 -1.762657314538955688e-01 1.840269006788730621e-02 1.249420363456010818e-02 7.795382291078567505e-02 -3.107206523418426514e-02 1.250485796481370926e-02 -1.629937142133712769e-01 -2.057195156812667847e-01 -2.908750176429748535e-01 5.075758695602416992e-02 3.427904248237609863e-01 -1.103132069110870361e-01 -1.339154541492462158e-01 2.216786146163940430e-01 1.909292116761207581e-02 2.646607458591461182e-01 7.533381134271621704e-02 7.959113270044326782e-02 1.078312173485755920e-01 1.523629762232303619e-02 1.312648504972457886e-01 -1.004020646214485168e-01 -2.240601778030395508e-01 2.781580090522766113e-01 -3.083265125751495361e-01 1.469290703535079956e-01 3.603976368904113770e-01 1.747660189867019653e-01 -1.124967113137245178e-01 -1.945155262947082520e-01
1.617249995470046997e-01 7.815007120370864868e-02 -1.170678883790969849e-01 -1.113028731197118759e-02 -4.086699187755584717e-01 1.791594177484512329e-02 3.983793407678604126e-02 -9.647030383348464966e-02 1.252028532326221466e-02 1.936937570571899414e-01 -4.121872186660766602e-01 1.940930038690567017e-01 1.389975547790527344e-01 1.891162246465682983e-02 -9.761811047792434692e-02 1.471956819295883179e-01 -1.399248391389846802e-01 -1.671306416392326355e-02 2.708122134208679199e-01 3.162435889244079590e-01 3.214270174503326416e-01 9.630244225263595581e-02 -1.270720269531011581e-03 2.867823466658592224e-02 -5.653690546751022339e-02 1.151918992400169373e-01 -2.395441532135009766e-01 1.024952977895736694e-01 2.402913570404052734e-01 -1.309770494699478149e-01 -2.151216007769107819e-02 1.150393784046173096e-01
-2.980095446109771729e-01 1.522413790225982666e-01 -1.484108865261077881e-01 -2.929011825472116470e-03 -1.109356656670570374e-01 -1.562637984752655029e-01 -1.712818145751953125e-01 -1.362631320953369141e-01 -6.487687677145004272e-02 8.867026120424270630e-02 -2.912326157093048096e-01 -2.233656868338584900e-02 1.703294515609741211e-01 4.149397611618041992e-01 -2.169617265462875366e-01 1.869357228279113770e-01 -5.906362086534500122e-02 -2.274919999763369560e-03 -4.963202401995658875e-02 2.160507440567016602e-01 1.502852886915206909e-01 6.416446715593338013e-02 -1.315556280314922333e-02 -1.895308345556259155e-01 -2.605485320091247559e-01 -5.433717370033264160e-02 2.278046905994415283e-01 8.954801596701145172e-03 2.075425237417221069e-01 -2.907308042049407959e-01 1.864488273859024048e-01 1.223562937229871750e-02
-2.241772264242172241e-01 -1.468341201543807983e-01 2.567953243851661682e-02 1.173871234059333801e-01 2.761249197646975517e-03 -7.314021885395050049e-02 -1.027324646711349487e-01 -7.316292077302932739e-02 -1.136208102107048035e-01 -3.098308444023132324e-01 -3.090298175811767578e-01 2.321143895387649536e-01 2.775042057037353516e-01 -1.141438037157058716e-01 -7.390804588794708252e-02 2.955843210220336914e-01 -2.415335327386856079e-01 -4.363762587308883667e-02 5.784334987401962280e-02 5.800031125545501709e-02 1.356823146343231201e-01 1.651225686073303223e-01 2.545805275440216064e-02 -2.479844540357589722e-01 -2.650776505470275879e-01 2.037906795740127563e-01 -9.395282715559005737e-02 -4.464930295944213867e-02 2.517592012882232666e-01 1.446707546710968018e-01 -2.226786613464355469e-01 -1.415714025497436523e-01
1.325890794396400452e-02 -2.504375018179416656e-02 6.617538630962371826e-02 -7.938558608293533325e-02 -1.613937914371490479e-01 1.369330137968063354e-01 9.655909240245819092e-02 -8.494458347558975220e-02 -2.211483418941497803e-01 -3.198311924934387207e-01 1.185326185077428818e-02 1.135155037045478821e-01 5.315526947379112244e-02 8.305336534976959229e-02 -9.777365624904632568e-02 1.406546980142593384e-01 -3.403048217296600342e-01 2.560510635375976562e-01 2.819650471210479736e-01 -1.630550175905227661e-01 -1.038827300071716309e-01 -5.156564060598611832e-03 8.220946788787841797e-02 3.853990882635116577e-02 -2.474906742572784424e-01 1.511205583810806274e-01 -3.811314702033996582e-01 -2.039072811603546143e-01 6.334870308637619019e-02 1.635061055421829224e-01 3.386451900005340576e-01 -3.173990175127983093e-02
2.206785837188363075e-03 -2.312215119600296021e-01 5.071531631983816624e-04 -2.607756257057189941e-01 1.433022320270538330e-01 2.711272053420543671e-02 -2.995057702064514160e-01 -1.536794900894165039e-01 -1.394407302141189575e-01 4.640743136405944824e-02 -3.750339150428771973e-01 -2.140924185514450073e-01 3.975199460983276367e-01 7.203995436429977417e-02 -1.227836757898330688e-01 1.184751167893409729e-01 -1.641741394996643066e-02 1.031084656715393066e-01 -6.635648012161254883e-02 8.707360364496707916e-03 2.736975438892841339e-02 9.606601297855377197e-02 8.128673769533634186e-03 8.407162129878997803e-02 -4.278109967708587646e-02 1.900489628314971924e-01 -7.710888981819152832e-02 -3.578734695911407471e-01 1.211735233664512634e-01 -3.126834034919738770e-01 1.618896573781967163e-01 -2.016005851328372955e-02
-2.516536414623260498e-01 8.600094169378280640e-02 -1.945429891347885132e-01 -3.911774232983589172e-02 -1.000218838453292847e-01 -4.789773374795913696e-02 4.109488334506750107e-03 -2.297543585300445557e-01 -2.090750336647033691e-01 2.162871211767196655e-01 -2.632822096347808838e-01 -5.504635348916053772e-02 1.159839704632759094e-02 4.238140583038330078e-01 -2.444573044776916504e-01 5.993063561618328094e-03 5.762732401490211487e-02 -1.603833287954330444e-01 1.892145276069641113e-01 3.035645186901092529e-01 3.561494052410125732e-01 -8.165579289197921753e-03 -1.403827965259552002e-01 9.371187770739197731e-04 -2.332605123519897461e-01 -9.096986055374145508e-02 1.158762946724891663e-01 1.636998727917671204e-02 5.718794837594032288e-02 -1.061973050236701965e-01 8.950316905975341797e-02 -1.408950686454772949e-01
2.129143476486206055e-02 4.434428215026855469e-01 -4.748287051916122437e-02 -8.991332724690437317e-03 8.226997405290603638e-02 1.745576858520507812e-01 -2.681852281093597412e-01 -2.678576707839965820e-01 -5.001780763268470764e-02 -2.689517140388488770e-01 -3.824117481708526611e-01 8.465258777141571045e-02 1.033608093857765198e-01 1.644789576530456543e-01 -8.619160205125808716e-02 1.918528676033020020e-01 4.181285202503204346e-02 -9.819158166646957397e-02 3.964641392230987549e-01 1.613006442785263062e-01 2.383980751037597656e-01 6.699158251285552979e-02 -3.296583890914916992e-02 -4.791191592812538147e-02 -3.426691144704818726e-02 -1.529180258512496948e-01 5.238517001271247864e-02 -3.605401143431663513e-02 -3.241112828254699707e-02 5.343068018555641174e-02 -4.710593819618225098e-02 -1.241899505257606506e-01
2.758294343948364258e-02 3.130057752132415771e-01 -2.966690659523010254e-01 7.253992557525634766e-02 -1.923136040568351746e-02 1.465954333543777466e-01 -1.864218413829803467e-01 1.772056706249713898e-02 -2.233248502016067505e-01 -1.037659496068954468e-01 -4.475204348564147949e-01 -2.982510924339294434e-01 2.820353582501411438e-02 1.022941619157791138e-01 -1.953380107879638672e-01 -1.810402050614356995e-02 -3.827472329139709473e-01 -7.768218219280242920e-02 2.297899872064590454e-01 -5.680541507899761200e-03 -3.831344842910766602e-02 -9.172990173101425171e-02 -3.480497375130653381e-02 -1.495837606489658356e-02 2.179451100528240204e-02 1.253999024629592896e-01 -2.058756351470947266e-01 -2.148648798465728760e-01 -9.913761913776397705e-02 7.732736319303512573e-02 3.813093900680541992e-02 -1.129351556301116943e-01
-1.427139714360237122e-02 1.514194905757904053e-01 -1.684579625725746155e-02 -2.951869666576385498e-01 -3.896868973970413208e-02 -1.324727982282638550e-01 -1.074942387640476227e-02 -1.378998458385467529e-01 -9.257747977972030640e-02 -2.575383782386779785e-01 -4.581112861633300781e-01 1.669782698154449463e-01 -1.631790697574615479e-01 1.814542412757873535e-01 -3.793729841709136963e-02 2.058811634778976440e-01 8.537125773727893829e-03 -1.410685479640960693e-01 1.368702203035354614e-01 1.162534300237894058e-02 1.891122907400131226e-01 -6.765836477279663086e-02 4.437126964330673218e-02 1.628289073705673218e-01 -1.228874456137418747e-02 1.079737991094589233e-01 -1.417071819305419922e-01 -2.696539759635925293e-01 1.767019480466842651e-01 6.065205484628677368e-02 1.919258981943130493e-01 -3.888700902462005615e-01
4.807575047016143799e-02 4.772445186972618103e-02 -7.574914395809173584e-02 2.003854364156723022e-01 2.360363863408565521e-02 -3.773037344217300415e-02 -1.726566106081008911e-01 -1.286381185054779053e-01 -3.792077004909515381e-01 7.431378960609436035e-02 -1.574464589357376099e-01 4.590196907520294189e-02 3.262797594070434570e-01 1.560179591178894043e-01 -5.796772614121437073e-02 1.728728562593460083e-01 -1.777702271938323975e-01 9.037192165851593018e-02 1.026454120874404907e-01 -2.488751709461212158e-01 2.402619868516921997e-01 -3.510397300124168396e-02 4.112806916236877441e-02 -4.512972831726074219e-01 -3.066440299153327942e-02 -7.704879343509674072e-02 -3.010044097900390625e-01 -1.799307912588119507e-01 2.507183328270912170e-02 -1.249625235795974731e-01 -4.601927474141120911e-02 -1.900962144136428833e-01
4.837657883763313293e-02 -1.506618037819862366e-02 -5.594843626022338867e-02 -1.194623559713363647e-01 -3.306991159915924072e-01 1.446945369243621826e-01 1.838483065366744995e-01 -6.927954405546188354e-02 8.500006049871444702e-03 2.251250743865966797e-01 -3.669574856758117676e-01 7.673012465238571167e-02 4.931420832872390747e-02 4.297787323594093323e-02 -1.943019181489944458e-01 1.868986040353775024e-01 -2.007875144481658936e-01 -2.821470610797405243e-02 1.330548971891403198e-01 3.250883221626281738e-01 1.984651535749435425e-01 2.873441018164157867e-02 1.270471066236495972e-01 -1.116690933704376221e-01 -1.090977862477302551e-01 1.505431979894638062e-01 -4.094552397727966309e-01 -1.789471805095672607e-01 2.425878047943115234e-01 7.692398875951766968e-02 4.622779786586761475e-02 9.167200326919555664e-02
-7.287416607141494751e-02 -4.375982657074928284e-02 3.604075685143470764e-02 4.445538520812988281e-01 2.171554565429687500e-01 1.435616314411163330e-01 -1.987852592719718814e-04 8.303898572921752930e-02 -1.950444430112838745e-01 -1.204394921660423279e-02 -2.913900911808013916e-01 -1.183151230216026306e-01 3.849731683731079102e-01 -2.043394558131694794e-02 -5.206979811191558838e-02 7.503036409616470337e-02 -2.785259187221527100e-01 1.065304875373840332e-01 1.245141550898551941e-01 7.320781797170639038e-02 -1.311730891466140747e-01 -4.547090828418731689e-02 1.249950379133224487e-01 3.227020427584648132e-02 -2.658437490463256836e-01 3.375343978404998779e-01 -1.648655533790588379e-01 -2.877777628600597382e-02 2.052689194679260254e-01 -2.941759489476680756e-02 -8.077547885477542877e-03 -1.540258079767227173e-01
-1.327529698610305786e-01 -5.263430625200271606e-02 -4.200415685772895813e-02 2.025526762008666992e-02 -3.577870428562164307e-01 1.438153386116027832e-01 -2.327128350734710693e-01 -8.426963537931442261e-02 2.257530391216278076e-02 -4.480395466089248657e-02 -1.503580901771783829e-02 2.199551910161972046e-01 -1.195233315229415894e-02 -1.098995581269264221e-01 -7.140953838825225830e-02 1.300441622734069824e-01 -4.471434652805328369e-01 1.931243836879730225e-01 2.822855412960052490e-01 1.731107383966445923e-01 -1.518052909523248672e-02 -1.577296406030654907e-01 -2.588577009737491608e-02 -3.236901760101318359e-02 -2.655183076858520508e-01 1.708666831254959106e-01 -2.325566560029983521e-01 7.910501211881637573e-02 -1.218534857034683228e-01 -3.032573461532592773e-01 1.880397945642471313e-01 -7.876664400100708008e-02
-1.887313723564147949e-01 6.945458054542541504e-02 -1.758288592100143433e-01 2.621274590492248535e-01 -1.873303502798080444e-01 -3.041808493435382843e-02 2.173033207654953003e-01 -1.555713713169097900e-01 -2.025602757930755615e-01 9.690869599580764771e-02 -2.119280844926834106e-01 2.268400937318801880e-01 2.761710286140441895e-01 9.855233877897262573e-02 -4.365026578307151794e-02 -1.460208557546138763e-02 -1.178974062204360962e-01 -1.101588532328605652e-01 3.819542229175567627e-01 -2.448092103004455566e-01 2.872715294361114502e-01 -7.403865922242403030e-03 1.887068967334926128e-03 1.358957141637802124e-01 -1.072889789938926697e-01 -9.250236302614212036e-02 1.463665068149566650e-01 7.820096798241138458e-03 1.042242646217346191e-01 -3.078180253505706787e-01 1.273521631956100464e-01 -1.459587216377258301e-01
5.760931596159934998e-02 7.560149580240249634e-02 -2.499711215496063232e-01 -3.756926953792572021e-02 -3.093439042568206787e-01 1.027538031339645386e-01 -1.800265535712242126e-02 -2.209180146455764771e-01 -2.613309398293495178e-02 -2.105318605899810791e-01 -4.226021766662597656e-01 1.275000721216201782e-01 1.117965653538703918e-01 2.613840699195861816e-01 -2.266537584364414215e-02 1.272938549518585205e-01 -1.744759380817413330e-01 3.364458307623863220e-02 7.158127427101135254e-02 2.320385426282882690e-01 -3.644459694623947144e-02 1.195210218429565430e-01 1.682727485895156860e-01 9.196186065673828125e-02 -4.687397554516792297e-02 -2.778738439083099365e-01 -3.260193467140197754e-01 -2.405492067337036133e-01 1.606628485023975372e-02 1.738234162330627441e-01 6.136865913867950439e-02 -1.164762154221534729e-01
1.388637442141771317e-02 -1.943484507501125336e-02 -2.098989337682723999e-01 3.012975864112377167e-02 -1.252084784209728241e-02 -5.630191415548324585e-02 4.356789216399192810e-02 4.752041399478912354e-02 -2.111307531595230103e-01 2.217532247304916382e-01 -1.511491239070892334e-01 1.446199044585227966e-02 3.979875445365905762e-01 3.167800903320312500e-01 -6.838649511337280273e-02 2.446384727954864502e-01 -2.011793404817581177e-01 -1.304823607206344604e-01 2.257352322340011597e-01 3.757950663566589355e-01 1.500966548919677734e-01 -1.078983247280120850e-01 2.186220837756991386e-03 9.576303511857986450e-02 -2.582040987908840179e-02 -1.833610981702804565e-01 1.593885943293571472e-02 -2.091933935880661011e-01 -1.139645949006080627e-01 1.037361994385719299e-01 1.678090840578079224e-01 -2.892583012580871582e-01
-2.571193575859069824e-01 1.785100549459457397e-01 -2.228247821331024170e-01 2.262765914201736450e-01 -6.508722156286239624e-02 -2.100357562303543091e-01 5.775912664830684662e-03 -4.193545505404472351e-02 -2.434152066707611084e-01 1.935162991285324097e-01 -2.401678711175918579e-01 5.920865107327699661e-03 9.814807772636413574e-02 -6.210114061832427979e-02 -2.210922092199325562e-01 3.271784633398056030e-02 -2.897900640964508057e-01 9.804338961839675903e-02 -9.001697762869298458e-04 -6.262298673391342163e-02 1.395440697669982910e-01 -1.997253149747848511e-01 2.363743185997009277e-01 -2.641178667545318604e-01 -1.564306020736694336e-01 1.165526360273361206e-01 -7.764260470867156982e-02 -2.498164623975753784e-01 1.025247052311897278e-01 -2.692186534404754639e-01 -6.063744053244590759e-02 -2.398040145635604858e-01
1.820818521082401276e-02 1.858508139848709106e-01 1.717608869075775146e-01 -7.893105596303939819e-02 -1.242660954594612122e-01 9.336441010236740112e-02 -7.535421848297119141e-02 -2.561687231063842773e-01 -5.025210231542587280e-02 -1.973692774772644043e-01 -4.366197288036346436e-01 1.103931069374084473e-01 1.182503849267959595e-01 8.400093764066696167e-02 1.345313787460327148e-01 5.219156295061111450e-02 -1.050828099250793457e-01 -4.311793297529220581e-02 2.891232669353485107e-01 1.022811308503150940e-01 -3.674320876598358154e-02 9.909865260124206543e-02 -5.955962929874658585e-03 -2.380967736244201660e-01 -2.477843314409255981e-01 1.516424585133790970e-03 -3.135078549385070801e-01 2.109300047159194946e-01 2.228465080261230469e-01 -1.430369168519973755e-01 3.057622611522674561e-01 -7.163210958242416382e-02
-1.233259439468383789e-01 4.097519814968109131e-02 -5.693498998880386353e-02 -1.862093247473239899e-02 -2.906421422958374023e-01 -1.781745068728923798e-02 1.294484478421509266e-03 1.258164942264556885e-01 -2.561855912208557129e-01 1.378354430198669434e-01 -4.779488742351531982e-01 2.737679332494735718e-02 2.033121138811111450e-01 3.877114653587341309e-01 4.429430142045021057e-02 2.506957054138183594e-01 -7.283310592174530029e-02 2.733127400279045105e-02 9.389481693506240845e-02 -4.077456891536712646e-03 3.049895465373992920e-01 -4.740479588508605957e-02 -1.189241837710142136e-02 2.169792056083679199e-01 -1.471495777368545532e-01 2.736645638942718506e-01 2.386560663580894470e-02 -1.202798411250114441e-01 -5.986667051911354065e-02 -1.889669597148895264e-01 -1.556845102459192276e-02 1.149881165474653244e-02
1.265384852886199951e-01 -1.804131455719470978e-02 -2.200199067592620850e-01 1.208523958921432495e-01 -2.391179203987121582e-01 6.912181526422500610e-02 -3.751548826694488525e-01 -2.728157043457031250e-01 -8.122124522924423218e-02 -2.702186405658721924e-01 -3.656179010868072510e-01 2.442287206649780273e-01 3.219326138496398926e-01 -6.373400986194610596e-02 -6.339134275913238525e-02 9.356663562357425690e-03 -9.276640415191650391e-02 -1.017463505268096924e-01 1.678704619407653809e-01 1.739165335893630981e-01 1.089966297149658203e-01 7.086616009473800659e-02 9.306214749813079834e-02 7.975256443023681641e-02 1.212611347436904907e-01 -5.907412245869636536e-02 9.948910772800445557e-02 -4.888358339667320251e-02 1.183011531829833984e-01 -1.780494898557662964e-01 -6.325770169496536255e-02 -2.632245123386383057e-01
-1.965811252593994141e-01 -6.935127079486846924e-02 -1.802194565534591675e-01 -1.513217389583587646e-01 -6.696285307407379150e-02 8.132812380790710449e-02 -1.149353608489036560e-01 -1.893654465675354004e-01 -6.629855185747146606e-02 -2.875396609306335449e-02 -3.760682940483093262e-01 -1.276029199361801147e-01 2.407155632972717285e-01 -1.414079368114471436e-01 8.104116469621658325e-02 6.856882013380527496e-03 -4.098645746707916260e-01 -6.694964598864316940e-03 6.459649652242660522e-02 -1.305923312902450562e-01 -1.097427457571029663e-01 5.160071328282356262e-02 1.106224507093429565e-01 1.649915724992752075e-01 -1.640833914279937744e-01 -2.130770981311798096e-01 -4.172129929065704346e-01 -5.361738055944442749e-02 2.625266611576080322e-01 7.835376262664794922e-02 1.261143684387207031e-01 -9.928189218044281006e-02
-1.465441137552261353e-01 2.599821053445339203e-02 -2.123556584119796753e-01 9.163510054349899292e-03 -1.538572162389755249e-01 -1.796793043613433838e-01 -1.456771194934844971e-01 -9.719796478748321533e-02 -1.630370318889617920e-01 3.089294582605361938e-02 -2.848081290721893311e-01 2.670277357101440430e-01 8.843413740396499634e-02 3.735022246837615967e-01 9.919378161430358887e-02 -1.097405850887298584e-01 -1.979548931121826172e-01 1.472523510456085205e-01 2.250098139047622681e-01 1.117371767759323120e-01 3.193436190485954285e-02 -2.027753368020057678e-02 -4.247266799211502075e-02 -3.330666422843933105e-01 -1.810842007398605347e-01 2.573387920856475830e-01 -1.436491906642913818e-01 -1.606648564338684082e-01 -2.445617616176605225e-01 1.212145984172821045e-01 1.118637472391128540e-01 -1.620186567306518555e-01
1.484224647283554077e-01 -6.593056023120880127e-02 -6.735678762197494507e-02 -9.550432115793228149e-02 1.052158027887344360e-01 2.048455737531185150e-02 -4.647581875324249268e-01 -2.060775309801101685e-01 -1.448122411966323853e-01 -1.844368875026702881e-01 -4.899137318134307861e-01 -2.752574086189270020e-01 8.094777911901473999e-02 -7.742932997643947601e-03 -1.473471373319625854e-01 -3.945427015423774719e-02 -1.611407846212387085e-01 5.911799520254135132e-02 1.674461811780929565e-01 1.057826131582260132e-01 6.444349884986877441e-02 1.540650576353073120e-01 -1.000839471817016602e-01 -1.026199683547019958e-01 -2.987333834171295166e-01 -1.463851332664489746e-01 -1.177658289670944214e-01 -1.362663805484771729e-01 -8.127684891223907471e-02 -1.249019280076026917e-01 -4.425679892301559448e-02 -7.041925936937332153e-02
-4.687542095780372620e-02 6.004153937101364136e-02 -1.657085567712783813e-01 1.258177757263183594e-01 -1.184455230832099915e-01 -1.999041996896266937e-02 1.123820394277572632e-01 -1.204549595713615417e-01 -2.871974706649780273e-01 1.603515893220901489e-01 -1.361579149961471558e-01 -1.404992341995239258e-01 1.932045817375183105e-01 1.106778457760810852e-01 -3.457923531532287598e-01 1.276596635580062866e-01 -1.027691960334777832e-01 7.480815052986145020e-02 2.735238075256347656e-01 -1.786158829927444458e-01 -9.313175827264785767e-02 2.312933206558227539e-01 3.095920979976654053e-01 1.433566119521856308e-02 -4.347964525222778320e-01 -2.096178531646728516e-01 -1.874755173921585083e-01 -1.088170185685157776e-01 -8.585729449987411499e-02 6.069146329537034035e-04 -9.082596749067306519e-02 -2.688041701912879944e-02
-2.704683542251586914e-01 1.918383873999118805e-02 1.049231439828872681e-01 3.386533260345458984e-02 1.527236867696046829e-02 -8.259010501205921173e-03 -2.548099122941493988e-02 -1.650209128856658936e-01 -1.440731137990951538e-01 1.142819449305534363e-01 -5.312508940696716309e-01 1.974924802780151367e-01 3.953124955296516418e-02 1.476961672306060791e-01 -1.905986070632934570e-01 -4.937407374382019043e-02 1.249260902404785156e-01 -9.290193766355514526e-02 1.953283548355102539e-01 1.162435710430145264e-01 -9.884776920080184937e-02 7.665182650089263916e-02 -5.523786693811416626e-02 1.153652667999267578e-01 -1.887809485197067261e-01 -2.721537835896015167e-02 -4.665879160165786743e-02 -1.426345258951187134e-01 1.594775170087814331e-01 -3.379108309745788574e-01 3.137189149856567383e-01 2.531859874725341797e-01
-1.512293219566345215e-01 9.974808245897293091e-02 -1.305292397737503052e-01 -1.000413205474615097e-02 -2.816205918788909912e-01 1.212128177285194397e-01 -6.871183961629867554e-02 -1.308607757091522217e-01 -2.131630927324295044e-01 1.849905587732791901e-02 3.928010538220405579e-02 1.970211267471313477e-01 -7.075101882219314575e-02 2.714995443820953369e-01 -1.328524798154830933e-01 3.406607210636138916e-01 -2.314193546772003174e-01 2.491592168807983398e-01 1.151745691895484924e-01 1.569640077650547028e-02 -8.689875900745391846e-02 4.088680073618888855e-02 6.888697296380996704e-02 -7.716242969036102295e-02 9.700321406126022339e-02 2.364555001258850098e-01 -4.431827664375305176e-01 4.307422786951065063e-02 1.418963372707366943e-01 -2.108873277902603149e-01 1.334630101919174194e-01 -2.013905942440032959e-01
-1.403930485248565674e-01 1.127116084098815918e-01 2.528840862214565277e-02 -1.469341814517974854e-01 -1.115546599030494690e-01 -8.662289381027221680e-02 -1.669016778469085693e-01 -5.196763947606086731e-02 6.226290389895439148e-02 1.126417890191078186e-01 -4.235263168811798096e-01 2.343561053276062012e-01 1.163852140307426453e-01 -1.283313781023025513e-01 -3.179755508899688721e-01 9.467767924070358276e-02 -2.293707579374313354e-01 -2.199240773916244507e-02 2.363046407699584961e-01 1.558133065700531006e-01 2.848537564277648926e-01 -3.685725331306457520e-01 2.147112973034381866e-02 1.149197742342948914e-01 8.419018983840942383e-02 1.603164225816726685e-01 -6.353273242712020874e-02 -1.093346327543258667e-01 -9.377470612525939941e-02 -2.288865447044372559e-01 -1.547979712486267090e-01 -7.817351073026657104e-02
-2.150630503892898560e-01 8.635707199573516846e-02 2.676208913326263428e-01 -6.900162994861602783e-02 -2.801368832588195801e-01 -2.542107105255126953e-01 -3.934407830238342285e-01 -9.314923733472824097e-02 -8.426760882139205933e-02 4.181068390607833862e-02 -2.791331410408020020e-01 9.087870270013809204e-02 1.809558272361755371e-01 -5.796451121568679810e-02 -2.026468366384506226e-01 1.442683637142181396e-01 -2.056780904531478882e-01 2.197745628654956818e-02 2.170940786600112915e-01 1.165065094828605652e-01 3.639734089374542236e-01 -1.291295886039733887e-01 1.383433490991592407e-01 1.344068348407745361e-01 -2.092869766056537628e-02 1.620395481586456299e-01 -7.856702059507369995e-02 -1.456017196178436279e-01 -1.168733183294534683e-02 -1.294437497854232788e-01 -2.180750481784343719e-02 -9.512052685022354126e-02
-2.311560064554214478e-01 -2.511548697948455811e-01 2.873730659484863281e-01 2.838615886867046356e-02 -2.299915067851543427e-02 -1.820414699614048004e-02 -7.133820094168186188e-03 -7.039335556328296661e-03 -2.012375593185424805e-01 -7.237201184034347534e-02 -1.165127679705619812e-01 6.084358319640159607e-02 1.836763918399810791e-01 2.812778055667877197e-01 -1.281911134719848633e-01 1.259762942790985107e-01 -1.583240479230880737e-01 1.523922979831695557e-01 3.664390146732330322e-01 2.924737334251403809e-01 4.204886034131050110e-02 -1.450849473476409912e-01 -5.102644674479961395e-03 3.931504487991333008e-02 -3.995267674326896667e-02 -1.074726209044456482e-01 -4.828878343105316162e-01 -1.542121917009353638e-01 7.291232049465179443e-02 6.053062155842781067e-02 2.194989100098609924e-02 1.374822854995727539e-01
-2.199444770812988281e-01 7.124146819114685059e-02 1.644900441169738770e-02 1.060525234788656235e-02 -3.052929937839508057e-01 -7.879113405942916870e-02 -7.088298350572586060e-02 -1.292754262685775757e-01 -3.523235907778143883e-03 -7.569942623376846313e-02 -1.660558432340621948e-01 1.632818728685379028e-01 2.914785444736480713e-01 1.831403374671936035e-01 -6.020455807447433472e-02 1.077118888497352600e-01 -3.292995989322662354e-01 -1.263002213090658188e-02 3.324856609106063843e-02 1.631548106670379639e-01 -2.128622494637966156e-02 5.610495060682296753e-02 -9.794034063816070557e-02 2.584577500820159912e-01 -3.159855604171752930e-01 -2.289962023496627808e-01 -9.058269858360290527e-02 -3.178585171699523926e-01 -1.407893747091293335e-01 5.565305054187774658e-02 2.282066047191619873e-01 -2.801320254802703857e-01
-2.754472792148590088e-01 -1.479446142911911011e-01 -8.252774924039840698e-02 -9.242758154869079590e-02 6.215997040271759033e-02 2.730261385440826416e-01 -8.569626510143280029e-02 6.894995272159576416e-02 2.182118147611618042e-01 -1.194555014371871948e-01 -2.298389971256256104e-01 1.482333242893218994e-01 1.440533846616744995e-01 2.096944451332092285e-01 -2.907093167304992676e-01 1.860487274825572968e-02 -1.543704718351364136e-01 9.711420536041259766e-02 3.231010437011718750e-01 1.963399201631546021e-01 1.142021492123603821e-01 1.217323020100593567e-01 1.168165132403373718e-01 -8.552950806915760040e-03 -1.284217238426208496e-01 2.352465838193893433e-01 -9.762222319841384888e-02 3.684929907321929932e-01 1.425588577985763550e-01 6.123479828238487244e-02 1.602763086557388306e-01 -1.594345718622207642e-01
-1.794576528482139111e-03 -5.063516646623611450e-02 -1.308269202709197998e-01 1.929677128791809082e-01 -1.823361963033676147e-01 -1.503439992666244507e-01 -9.199230372905731201e-02 1.464096605777740479e-01 1.631949692964553833e-01 -2.046634852886199951e-01 -1.697687655687332153e-01 1.589088439941406250e-01 -3.360825125128030777e-03 1.141106411814689636e-01 -3.189599215984344482e-01 1.949678808450698853e-01 -2.031596601009368896e-01 -1.176494732499122620e-01 4.167788326740264893e-01 2.348158806562423706e-01 -6.369216740131378174e-02 6.834536790847778320e-02 1.216942220926284790e-01 -8.198191970586776733e-02 -2.914952039718627930e-01 1.047005131840705872e-01 7.893820106983184814e-02 -1.993973255157470703e-01 2.087842971086502075e-01 -1.675039343535900116e-02 1.076289918273687363e-02 -2.860643863677978516e-01
-1.872360706329345703e-02 -4.419212043285369873e-02 -1.132728755474090576e-01 1.573900878429412842e-01 -9.453831613063812256e-02 1.055031046271324158e-01 1.162466481328010559e-01 -3.026002049446105957e-01 1.301081925630569458e-01 -2.577986381947994232e-02 -1.787842810153961182e-01 2.359142005443572998e-01 -5.312962457537651062e-02 1.964736878871917725e-01 -7.419212907552719116e-02 2.683807015419006348e-01 -3.157078027725219727e-01 1.925077438354492188e-01 2.139378488063812256e-01 2.468223571777343750e-01 -1.215723529458045959e-01 -1.235817521810531616e-01 6.986594945192337036e-02 -8.560018986463546753e-02 -2.549260854721069336e-01 2.408403716981410980e-02 -2.505216896533966064e-01 -2.918708324432373047e-01 1.640764325857162476e-01 1.096252128481864929e-01 1.979458481073379517e-01 1.829085052013397217e-01
-2.957182526588439941e-01 1.248016431927680969e-01 5.834813043475151062e-02 -1.115240156650543213e-01 -4.082012176513671875e-01 1.651179045438766479e-01 -9.644017554819583893e-03 -2.539244666695594788e-02 -2.888552844524383545e-01 -4.839776456356048584e-02 -5.143924430012702942e-02 3.325285911560058594e-01 2.452134191989898682e-01 -2.199033461511135101e-02 1.836774051189422607e-01 -6.563605275005102158e-03 -5.580545589327812195e-02 -6.779790669679641724e-02 3.569536805152893066e-01 1.461151987314224243e-01 -6.070794165134429932e-02 -2.817281335592269897e-02 1.364861577749252319e-01 -6.149440631270408630e-02 -6.558317691087722778e-02 1.934823244810104370e-01 -2.630257904529571533e-01 -3.762267529964447021e-02 7.756055891513824463e-02 -5.746078118681907654e-02 1.828019022941589355e-01 -2.338260561227798462e-01
-2.021422237157821655e-01 -1.363861113786697388e-01 -1.626450419425964355e-01 3.919780254364013672e-01 -8.677278459072113037e-02 1.507022697478532791e-02 6.821557879447937012e-02 -3.734518587589263916e-01 -1.537180244922637939e-01 1.306529790163040161e-01 -4.433589577674865723e-01 8.118556439876556396e-02 -5.590949207544326782e-02 1.658888608217239380e-01 -1.527825891971588135e-01 2.083476483821868896e-01 9.191527962684631348e-02 5.879882257431745529e-03 3.846077620983123779e-02 1.491397172212600708e-01 2.209898978471755981e-01 -2.497118152678012848e-02 2.031995654106140137e-01 1.064252555370330811e-01 -1.517459601163864136e-01 1.134951636195182800e-01 2.797189354896545410e-02 6.978615652769804001e-03 -8.383695036172866821e-02 1.492694616317749023e-01 2.176681756973266602e-01 1.399887204170227051e-01
-5.837251897901296616e-03 8.066218346357345581e-02 1.902578398585319519e-02 -2.310248091816902161e-02 -1.840557754039764404e-01 -1.694875508546829224e-01 6.280808150768280029e-02 -8.632291853427886963e-02 -2.384919375181198120e-01 9.036306291818618774e-02 -5.364452600479125977e-01 2.989694476127624512e-01 2.151626795530319214e-01 1.460364907979965210e-01 -2.797599509358406067e-02 2.684430480003356934e-01 -1.440625488758087158e-01 -1.826593875885009766e-01 3.443090915679931641e-01 8.749760687351226807e-02 -2.542493864893913269e-03 8.267793804407119751e-02 -2.113390900194644928e-02 8.441061526536941528e-02 -1.174647640436887741e-02 3.258272632956504822e-02 7.063060998916625977e-02 -1.404585093259811401e-01 -2.008932679891586304e-01 -2.308739274740219116e-01 1.466657817363739014e-01 8.545101620256900787e-03
-3.298168778419494629e-01 5.630118399858474731e-02 -1.952841877937316895e-02 -1.087770238518714905e-01 2.192450016736984253e-01 7.289980351924896240e-02 -1.570353657007217407e-01 -3.499122858047485352e-01 -4.326209425926208496e-01 -1.240118667483329773e-01 -2.025772482156753540e-01 -8.942966163158416748e-02 2.932964861392974854e-01 2.285907045006752014e-02 -2.738920748233795166e-01 6.407141685485839844e-03 -6.343919038772583008e-02 -2.971044182777404785e-02 6.057706847786903381e-02 -2.399178966879844666e-02 1.107440441846847534e-01 -2.450959682464599609e-01 5.242753401398658752e-02 1.235157847404479980e-01 -2.487919330596923828e-01 3.661572560667991638e-02 -9.806992858648300171e-02 -6.476254761219024658e-02 1.632201373577117920e-01 -2.134454250335693359e-01 -4.199068620800971985e-02 1.080331355333328247e-01
-4.811682403087615967e-01 -2.226872295141220093e-01 -2.902045287191867828e-02 6.592361629009246826e-02 -2.145640254020690918e-01 5.949468910694122314e-02 -1.260551661252975464e-01 7.742484565824270248e-03 -1.224470138549804688e-01 -2.642892599105834961e-01 -2.059885561466217041e-01 1.483191400766372681e-01 1.215083077549934387e-01 3.793869167566299438e-02 -3.900816440582275391e-01 4.025420174002647400e-02 -1.188923940062522888e-01 4.349080100655555725e-02 2.044712156057357788e-01 1.584565043449401855e-01 -2.553567886352539062e-01 1.402413398027420044e-01 -5.042362585663795471e-02 -3.324257442727684975e-03 2.098880708217620850e-02 7.326129078865051270e-02 -2.559728026390075684e-01 3.807941079139709473e-02 1.997480541467666626e-01 3.449460864067077637e-02 -9.940242767333984375e-02 -1.865226179361343384e-01
1.413749456405639648e-01 9.236022084951400757e-02 -9.144383668899536133e-02 -9.167096763849258423e-02 -3.031573258340358734e-02 -2.197419404983520508e-01 -2.277453690767288208e-01 -1.886688917875289917e-01 -1.330433487892150879e-01 -8.467549458146095276e-03 -3.488790094852447510e-01 1.204010192304849625e-02 9.431628882884979248e-02 4.034326970577239990e-02 -9.204681217670440674e-02 -1.981297284364700317e-01 -2.943955361843109131e-01 8.027253672480583191e-03 2.405135482549667358e-01 -1.658883690834045410e-02 1.853796839714050293e-01 9.255521744489669800e-02 2.372166514396667480e-01 -3.993236422538757324e-01 -2.426304668188095093e-01 -1.430515258107334375e-04 -3.502749502658843994e-01 -7.956653833389282227e-02 -1.435566395521163940e-01 8.919662982225418091e-02 3.756347869057208300e-04 -1.366886682808399200e-02
-2.432227432727813721e-01 -1.116761639714241028e-01 -1.120583191514015198e-01 2.314379811286926270e-01 1.052992343902587891e-01 4.314706847071647644e-02 -7.191352546215057373e-02 -2.971639670431613922e-02 -1.809396445751190186e-01 -2.933466136455535889e-01 -3.593733608722686768e-01 2.629536688327789307e-01 3.430453538894653320e-01 -4.581816494464874268e-02 -1.179369017481803894e-01 1.862235665321350098e-01 -2.070175111293792725e-01 -1.484159030951559544e-03 1.963491924107074738e-02 9.633107483386993408e-02 9.607202559709548950e-02 6.452710926532745361e-02 4.810725525021553040e-02 -8.215101063251495361e-02 -2.072795033454895020e-01 1.926842033863067627e-01 -1.245799586176872253e-01 3.913623467087745667e-02 3.258144259452819824e-01 1.116033047437667847e-01 -2.451965510845184326e-01 -8.329183608293533325e-02
7.839469611644744873e-02 1.430208235979080200e-01 -2.149445712566375732e-01 1.680055111646652222e-01 -2.447989881038665771e-01 2.234136909246444702e-01 -2.644021511077880859e-01 -2.082694023847579956e-01 9.325292706489562988e-02 -2.244046926498413086e-01 -1.922194361686706543e-01 1.143448203802108765e-01 2.569577395915985107e-01 -1.872739642858505249e-01 -2.045596688985824585e-01 1.730860173702239990e-01 -1.359115689992904663e-01 -2.164413779973983765e-01 1.285753399133682251e-01 6.911773979663848877e-02 1.374421119689941406e-01 3.722564503550529480e-02 6.680482625961303711e-02 1.393390297889709473e-01 -1.105401292443275452e-01 1.020356491208076477e-01 1.299516558647155762e-01 -1.247639656066894531e-01 2.377422451972961426e-01 -1.951279938220977783e-01 -7.931628823280334473e-02 -3.272846639156341553e-01
-3.833188861608505249e-02 -2.472095005214214325e-02 1.717792749404907227e-01 -8.834292739629745483e-02 -4.199396073818206787e-02 -3.025414980947971344e-02 1.419587731361389160e-01 6.589892785996198654e-03 -6.349446624517440796e-02 -1.792569756507873535e-01 -4.368933141231536865e-01 6.269372999668121338e-02 1.446522176265716553e-01 6.038434803485870361e-03 -2.212426364421844482e-01 3.099517226219177246e-01 -1.803075671195983887e-01 -1.384943127632141113e-01 1.523357778787612915e-01 1.632141172885894775e-01 4.526794552803039551e-01 9.248705953359603882e-02 1.621943116188049316e-01 -4.725575074553489685e-02 -3.113702498376369476e-02 1.269083321094512939e-01 -1.503245979547500610e-01 -1.432646214962005615e-01 -1.203498020768165588e-01 -2.114262282848358154e-01 2.785549461841583252e-01 1.605831831693649292e-02
-1.621814817190170288e-02 -1.692892760038375854e-01 -9.652965515851974487e-02 1.111587882041931152e-01 2.011017501354217529e-01 3.041279315948486328e-01 1.187093779444694519e-01 4.365600645542144775e-02 2.511568740010261536e-02 -2.365314215421676636e-01 -3.015596568584442139e-01 6.609898060560226440e-02 3.144141733646392822e-01 8.688992261886596680e-02 -8.418830484151840210e-02 3.699228167533874512e-01 -1.673177629709243774e-01 1.735990941524505615e-01 1.762666553258895874e-01 -5.865322425961494446e-02 -5.615046247839927673e-02 8.592242002487182617e-02 9.351150691509246826e-02 -3.457566350698471069e-02 -3.498968183994293213e-01 1.844859868288040161e-01 -1.626923829317092896e-01 -3.073200955986976624e-02 1.935301274061203003e-01 -7.894807495176792145e-03 -1.286317128688097000e-04 -2.524649500846862793e-01
-2.007487565279006958e-01 -2.703339792788028717e-02 -4.977487400174140930e-02 -1.499898135662078857e-01 -2.317931205034255981e-01 1.061973199248313904e-01 -1.048719882965087891e-01 -2.036500722169876099e-01 -2.589668631553649902e-01 3.181065320968627930e-01 -2.049269825220108032e-01 1.797014176845550537e-01 8.999691903591156006e-02 1.106530148535966873e-02 -3.193700909614562988e-01 2.977998256683349609e-01 -1.930247098207473755e-01 -1.578848809003829956e-01 2.227604761719703674e-02 -3.869170323014259338e-02 1.634112447500228882e-01 2.344931215047836304e-01 -1.796431094408035278e-01 -6.021571904420852661e-02 -3.131895959377288818e-01 1.213459223508834839e-01 2.036507800221443176e-02 4.361087922006845474e-03 -1.073364317417144775e-01 1.322502493858337402e-01 2.257894575595855713e-01 -8.027951233088970184e-03
-1.271548122167587280e-01 2.279366254806518555e-01 -1.285242475569248199e-02 1.823335289955139160e-01 -8.780739456415176392e-02 -1.643332093954086304e-01 -2.442283555865287781e-02 -1.319747567176818848e-01 -1.587527096271514893e-01 -3.905485942959785461e-02 -3.547319471836090088e-01 -3.572098538279533386e-02 6.849662959575653076e-02 -3.065463900566101074e-01 -2.367994189262390137e-01 -9.716127067804336548e-02 -1.441787332296371460e-01 -2.332840412855148315e-01 2.104551643133163452e-01 -2.224647849798202515e-01 1.918782740831375122e-01 2.000728845596313477e-01 -3.469361364841461182e-02 -5.248775333166122437e-02 -2.868383824825286865e-01 8.071557432413101196e-02 -2.086945772171020508e-01 -3.124817609786987305e-01 7.082885503768920898e-02 5.165555328130722046e-02 -1.619578748941421509e-01 -1.184069886803627014e-01
-3.803516179323196411e-02 9.718954563140869141e-02 -3.181387782096862793e-01 2.851268462836742401e-02 -6.203839555382728577e-02 -3.321760296821594238e-01 -6.419397145509719849e-02 -7.550438493490219116e-02 -2.693110406398773193e-01 3.073103129863739014e-01 -3.578587472438812256e-01 -1.296427547931671143e-01 3.541601598262786865e-01 -1.506779938936233521e-01 -2.525731325149536133e-01 1.175856739282608032e-01 -1.140596568584442139e-01 6.431671231985092163e-02 1.709016263484954834e-01 -1.222499608993530273e-01 9.237254410982131958e-02 6.722880899906158447e-02 1.927549093961715698e-01 1.923719421029090881e-02 -1.314120143651962280e-01 -1.016388088464736938e-01 -1.446751058101654053e-01 -1.134345605969429016e-01 -7.481002807617187500e-02 5.181519687175750732e-02 -1.293498426675796509e-01 -1.649041771888732910e-01
-1.787895560264587402e-01 3.312461823225021362e-02 5.326975509524345398e-02 6.593439728021621704e-02 -2.000945359468460083e-01 -6.557986140251159668e-03 -4.192866384983062744e-01 -6.501799076795578003e-02 -2.243637144565582275e-01 -1.262059360742568970e-01 -6.740007549524307251e-02 1.572021096944808960e-01 4.954086616635322571e-02 2.025551199913024902e-01 -2.051531821489334106e-01 7.379901409149169922e-02 -3.378691673278808594e-01 -6.372752040624618530e-02 6.295070052146911621e-02 1.501789540052413940e-01 3.510232865810394287e-01 -2.606448233127593994e-01 1.288184970617294312e-01 1.041519939899444580e-01 -2.703637778759002686e-01 -9.650052338838577271e-02 -1.845598816871643066e-01 -2.347836345434188843e-01 8.034349977970123291e-02 -8.515254408121109009e-02 3.502739220857620239e-02 5.698908492922782898e-02
-1.133708953857421875e-01 2.105826744809746742e-03 -2.788482047617435455e-02 -9.482587687671184540e-03 2.864646613597869873e-01 -9.741137921810150146e-02 2.768026478588581085e-02 -3.640436232089996338e-01 -6.197411939501762390e-02 6.660822778940200806e-02 -1.900922954082489014e-01 -8.753634244203567505e-02 1.783183962106704712e-01 -1.319346427917480469e-01 -6.257555633783340454e-02 5.242196843028068542e-02 -1.803095340728759766e-01 4.477241635322570801e-02 3.045447170734405518e-01 -1.900022029876708984e-01 -4.365283995866775513e-02 1.028415784239768982e-01 4.385275542736053467e-01 -1.250045746564865112e-01 -2.949695289134979248e-01 3.266444429755210876e-02 -1.989762187004089355e-01 -3.132933676242828369e-01 1.448535174131393433e-01 5.252118781208992004e-02 -1.395330131053924561e-01 2.606873027980327606e-02
-5.733937770128250122e-02 3.007424473762512207e-01 -2.392434924840927124e-01 -2.118698358535766602e-01 -2.146273255348205566e-01 -1.810620129108428955e-01 -2.068554423749446869e-02 -1.018924042582511902e-01 -1.965471655130386353e-01 1.207796633243560791e-01 -3.374150097370147705e-01 3.480681777000427246e-02 -8.218427002429962158e-02 -1.102063655853271484e-01 -1.314259767532348633e-01 1.841895431280136108e-01 2.467741817235946655e-02 1.960509270429611206e-02 3.354145586490631104e-01 5.373811721801757812e-02 -7.270324043929576874e-03 -7.957294583320617676e-02 2.994796931743621826e-01 2.267300635576248169e-01 -3.076791465282440186e-01 3.380409628152847290e-02 -1.866060122847557068e-02 -2.743754349648952484e-02 -3.222589939832687378e-02 -3.271131813526153564e-01 -1.145550701767206192e-02 -8.460603654384613037e-02
-2.178508490324020386e-01 -3.818169236183166504e-02 -8.660428225994110107e-02 1.984161436557769775e-01 1.492554843425750732e-01 1.005000323057174683e-01 9.465364366769790649e-02 3.507751971483230591e-02 -1.991525441408157349e-01 -1.531827896833419800e-01 -2.246870845556259155e-01 1.112996637821197510e-01 3.493807017803192139e-01 4.349384456872940063e-02 1.391780525445938110e-01 2.388226985931396484e-01 -1.804048568010330200e-01 1.913808435201644897e-01 1.053635999560356140e-01 4.960347898304462433e-03 2.517579495906829834e-02 -4.014711454510688782e-02 2.017764151096343994e-01 5.631811544299125671e-02 -4.487758576869964600e-01 9.130982309579849243e-02 -1.221965998411178589e-03 -9.741958230733871460e-03 3.149200677871704102e-01 2.183023281395435333e-02 2.240029573440551758e-01 -2.217902243137359619e-01
-1.825158596038818359e-01 2.158243209123611450e-01 -9.247020632028579712e-02 3.073445558547973633e-01 -5.548438057303428650e-02 2.528108060359954834e-01 -2.024325281381607056e-01 -4.400631412863731384e-02 4.315154626965522766e-02 -1.456011533737182617e-01 -1.984104216098785400e-01 1.229708045721054077e-01 1.705460995435714722e-01 3.112219832837581635e-02 -2.193462252616882324e-01 1.022715494036674500e-01 -1.645828485488891602e-01 -2.075227349996566772e-01 2.861388921737670898e-01 1.774823814630508423e-01 1.457214951515197754e-01 6.210742145776748657e-02 4.773852601647377014e-02 1.237794235348701477e-01 6.227904930710792542e-02 -1.255539208650588989e-01 6.699261814355850220e-02 -2.895942926406860352e-01 1.788330376148223877e-01 -1.110818907618522644e-01 -4.914706572890281677e-02 -4.000746905803680420e-01
1.999462544918060303e-01 6.713119149208068848e-02 8.879675716161727905e-02 -1.165078431367874146e-01 6.429291516542434692e-02 2.143581025302410126e-02 -1.687466353178024292e-01 -2.688358426094055176e-01 -2.678168416023254395e-01 -1.354538053274154663e-01 -2.520101368427276611e-01 2.308915704488754272e-01 -2.080545425415039062e-01 -1.364450007677078247e-01 -2.946063280105590820e-01 2.574775815010070801e-01 -7.273310422897338867e-02 -1.258598715066909790e-01 3.659005463123321533e-01 1.496654599905014038e-01 3.585143089294433594e-01 -1.589589403010904789e-03 1.168359816074371338e-01 8.954995125532150269e-02 8.767691254615783691e-02 1.793902516365051270e-01 -3.801504522562026978e-02 1.221818756312131882e-02 6.005122512578964233e-02 -1.643032878637313843e-01 6.920587271451950073e-02 -4.855288565158843994e-02
7.573661953210830688e-02 8.272443711757659912e-02 6.405874341726303101e-02 -8.674730360507965088e-02 -1.454766392707824707e-01 6.094912067055702209e-02 1.477859821170568466e-02 -9.995392709970474243e-02 -1.240314543247222900e-01 3.480805456638336182e-01 -3.062987327575683594e-01 7.024057954549789429e-02 3.220782428979873657e-02 -6.902892142534255981e-02 -1.702547222375869751e-01 3.842298388481140137e-01 -1.417116820812225342e-01 -1.317120790481567383e-01 3.059076368808746338e-01 2.220415621995925903e-01 2.500694394111633301e-01 2.068462036550045013e-02 1.240782067179679871e-01 -1.039490550756454468e-01 1.480545699596405029e-01 7.951629906892776489e-02 -2.563672959804534912e-01 -2.381666749715805054e-02 3.806532025337219238e-01 -3.304481133818626404e-02 9.907440096139907837e-02 -5.632103234529495239e-02
-1.314017623662948608e-01 1.598602831363677979e-01 -1.040832772850990295e-01 -8.154697716236114502e-02 1.502781659364700317e-01 -1.421456485986709595e-01 1.475597023963928223e-01 8.064327761530876160e-03 -8.982670307159423828e-02 9.048853814601898193e-02 -5.995097160339355469e-01 1.823492944240570068e-01 7.476792484521865845e-02 -3.651338070631027222e-02 1.013985797762870789e-01 2.920283749699592590e-02 -1.306529939174652100e-01 9.457065910100936890e-02 2.041275352239608765e-01 1.982818990945816040e-01 1.924574561417102814e-02 -1.743535883724689484e-02 4.115212708711624146e-03 9.546025097370147705e-02 -2.253284677863121033e-02 3.262415230274200439e-01 -1.065783575177192688e-01 -9.696444869041442871e-02 2.448099106550216675e-01 -2.269663661718368530e-01 3.034398257732391357e-01 7.988435216248035431e-03
-2.546844184398651123e-01 3.352485597133636475e-02 7.154684979468584061e-03 -2.963396012783050537e-01 -2.549790143966674805e-01 2.505502104759216309e-01 5.821197479963302612e-02 -3.418692350387573242e-01 -4.774927347898483276e-02 -7.128714025020599365e-02 -3.081139028072357178e-01 -1.748083829879760742e-01 1.344364434480667114e-01 3.336407244205474854e-02 -1.651856005191802979e-01 9.522841125726699829e-02 -2.358600348234176636e-01 8.048694580793380737e-03 1.692800968885421753e-01 1.084785684943199158e-01 -1.596610294654965401e-03 -2.021701335906982422e-01 2.326197028160095215e-01 -1.809385605156421661e-02 -1.450521349906921387e-01 7.159752398729324341e-02 5.723465234041213989e-02 -3.004658818244934082e-01 -3.050164692103862762e-02 -2.041541486978530884e-01 2.353837490081787109e-01 -2.293968759477138519e-02
-2.239878475666046143e-01 1.296027004718780518e-01 -8.725971914827823639e-03 -4.885679110884666443e-02 -2.136649042367935181e-01 1.564158797264099121e-01 -3.261071443557739258e-02 -2.726645022630691528e-02 -1.379832476377487183e-01 -2.742546983063220978e-02 -1.499639898538589478e-01 -4.356854129582643509e-03 2.884174883365631104e-01 2.012641876935958862e-01 -2.105246484279632568e-01 -2.203993871808052063e-02 -2.713022232055664062e-01 8.238441497087478638e-02 1.385543048381805420e-01 3.799515962600708008e-01 3.807733580470085144e-02 3.675515577197074890e-02 5.572882294654846191e-02 1.512348502874374390e-01 -2.120961397886276245e-01 -1.704372838139533997e-02 -5.811363458633422852e-02 3.879596292972564697e-01 2.706287205219268799e-01 -2.278149425983428955e-01 -2.226760238409042358e-01 3.500721231102943420e-02
-6.177000701427459717e-02 -3.758009523153305054e-02 -9.602638334035873413e-02 -9.274593740701675415e-02 4.451451450586318970e-02 -6.219364702701568604e-02 1.763392686843872070e-01 3.566271811723709106e-02 -2.760248780250549316e-01 1.055286005139350891e-01 -6.402788162231445312e-01 2.181521654129028320e-01 1.086463406682014465e-01 -1.016592308878898621e-01 -2.591027021408081055e-01 7.464856654405593872e-02 -1.250399798154830933e-01 -3.601206466555595398e-02 -4.823040217161178589e-03 2.843092978000640869e-01 1.204006224870681763e-01 -6.004174053668975830e-02 -5.100395530462265015e-02 -3.631300851702690125e-02 -3.440142795443534851e-02 -5.340626090764999390e-02 -3.646616265177726746e-02 -1.457737535238265991e-01 7.691401988267898560e-02 -2.257315367460250854e-01 2.897115051746368408e-01 1.085675060749053955e-01
1.429349835962057114e-02 -3.867911174893379211e-02 -1.488884985446929932e-01 -9.973811917006969452e-03 -1.237531453371047974e-01 -1.041736751794815063e-01 -1.178847625851631165e-01 4.958047717809677124e-02 -6.895726919174194336e-02 1.669376045465469360e-01 -3.057268261909484863e-01 -1.238557100296020508e-01 2.558757066726684570e-01 2.786766886711120605e-01 -3.106344938278198242e-01 8.083358407020568848e-02 -1.896504759788513184e-01 -1.565788984298706055e-01 2.996185719966888428e-01 2.988020181655883789e-01 -4.761557281017303467e-02 -1.407869905233383179e-01 4.232620820403099060e-02 -2.111520431935787201e-02 -1.362096071243286133e-01 9.867271035909652710e-02 3.028416335582733154e-01 7.348665595054626465e-02 7.184000313282012939e-02 3.759488463401794434e-02 3.657636046409606934e-01 -1.276452392339706421e-01
1.505398005247116089e-02 1.203604713082313538e-01 2.215657383203506470e-01 1.260111480951309204e-01 -1.761887371540069580e-01 -7.490555197000503540e-02 -6.609205156564712524e-02 -2.444917112588882446e-01 -1.120506152510643005e-01 6.487833708524703979e-02 -4.811970293521881104e-01 -8.795360336080193520e-04 1.341865360736846924e-01 -1.946645677089691162e-01 8.537402004003524780e-02 7.401975989341735840e-02 -1.492068767547607422e-01 -1.400738209486007690e-02 1.041269153356552124e-01 1.794871240854263306e-01 -1.316840797662734985e-01 6.636733561754226685e-02 -4.265230149030685425e-02 -1.592968255281448364e-01 -1.562619954347610474e-01 2.200133651494979858e-01 -2.776629328727722168e-01 1.439277529716491699e-01 2.742696702480316162e-01 -1.069443151354789734e-01 2.713045477867126465e-01 -2.391142398118972778e-01
-1.227112784981727600e-01 1.281384825706481934e-01 1.456121206283569336e-01 9.496818482875823975e-02 1.396643519401550293e-01 -1.880859434604644775e-01 -1.666212081909179688e-01 -7.703753560781478882e-02 -2.309549152851104736e-01 2.924798615276813507e-02 -4.379500448703765869e-02 1.399437487125396729e-01 3.010947108268737793e-01 1.304159015417098999e-01 -3.088517189025878906e-01 1.449260413646697998e-01 -1.777724027633666992e-01 -4.691790789365768433e-02 8.140340447425842285e-02 -5.695279687643051147e-03 5.184950828552246094e-01 1.194712296128273010e-01 -9.317134320735931396e-02 -8.374097198247909546e-02 -2.727628052234649658e-01 1.700766235589981079e-01 -1.849703490734100342e-01 -4.860880225896835327e-02 1.330804545432329178e-02 1.411790400743484497e-01 1.634930670261383057e-01 1.547749936580657959e-01
-1.358559280633926392e-01 -7.060032337903976440e-02 7.551185041666030884e-02 1.851853430271148682e-01 -1.246146783232688904e-01 -4.048100672662258148e-03 -3.772683143615722656e-01 -2.167034149169921875e-01 -1.954679787158966064e-01 -4.611625801771879196e-03 -2.476687729358673096e-02 9.409417957067489624e-02 7.012536749243736267e-03 6.235957518219947815e-02 -2.340299487113952637e-01 5.004041641950607300e-02 -2.872699499130249023e-01 -1.336238905787467957e-02 2.297695577144622803e-01 -1.436016149818897247e-02 2.484431117773056030e-01 -2.731546759605407715e-01 3.585917502641677856e-02 -1.462299972772598267e-01 -4.259090721607208252e-01 -1.016645431518554688e-01 -7.919925451278686523e-02 -2.537862062454223633e-01 1.209593489766120911e-01 -1.822023242712020874e-01 -4.899530671536922455e-03 1.335727274417877197e-01
-1.255358159542083740e-01 -8.526261150836944580e-02 -7.326938211917877197e-02 9.634851664304733276e-02 5.533532053232192993e-02 -1.732638031244277954e-01 1.621526479721069336e-01 -1.912808120250701904e-01 -3.190317749977111816e-01 1.601765006780624390e-01 -2.343782484531402588e-01 2.518857419490814209e-01 5.257934704422950745e-02 7.191041111946105957e-02 6.192733719944953918e-02 1.482120752334594727e-01 -2.284851223230361938e-01 1.352147907018661499e-01 3.102781474590301514e-01 -1.741367429494857788e-01 -3.121512234210968018e-01 -1.836934834718704224e-01 -8.962989598512649536e-02 9.038706310093402863e-03 -1.472313255071640015e-01 -5.668126791715621948e-02 -1.925528794527053833e-01 -2.776378989219665527e-01 7.729993760585784912e-02 -6.839312147349119186e-03 7.130140066146850586e-02 -3.166446089744567871e-01
-3.397978842258453369e-01 8.258581906557083130e-02 6.748197227716445923e-02 -5.996260792016983032e-02 3.922478295862674713e-03 1.064621433615684509e-01 -1.658013015985488892e-01 -2.379488795995712280e-01 -3.969195485115051270e-01 -1.320276707410812378e-01 1.394664347171783447e-01 -8.137608319520950317e-02 3.273167610168457031e-01 -4.464466497302055359e-02 -2.322133332490921021e-01 1.673417687416076660e-01 -8.236239105463027954e-02 -2.113483697175979614e-01 2.150577157735824585e-01 -8.362107723951339722e-02 -9.699086658656597137e-03 -1.113697662949562073e-01 1.501628011465072632e-01 1.493990123271942139e-01 -3.089231550693511963e-01 1.069984026253223419e-02 -7.001723349094390869e-02 -1.577087305486202240e-02 1.335189044475555420e-01 -2.798734903335571289e-01 1.477866470813751221e-01 -3.530886769294738770e-02
-7.714073359966278076e-02 1.385121643543243408e-01 -1.551785618066787720e-01 8.830668032169342041e-02 1.337207704782485962e-01 1.315662115812301636e-01 -3.033957779407501221e-01 -2.383749783039093018e-01 -1.581865251064300537e-01 -2.133384048938751221e-01 -2.232668548822402954e-01 -8.251015841960906982e-02 1.804908365011215210e-01 6.296387314796447754e-02 -1.092741936445236206e-01 3.650778234004974365e-01 -1.190540790557861328e-01 -7.879971712827682495e-02 4.268525540828704834e-01 1.180455759167671204e-01 1.366290003061294556e-01 -2.212217263877391815e-02 -3.297792375087738037e-01 3.739184141159057617e-02 8.985093981027603149e-02 7.225092500448226929e-02 1.023217961192131042e-01 -1.283902525901794434e-01 -1.044886633753776550e-01 -1.215881705284118652e-01 1.862889975309371948e-01 5.902354046702384949e-02
-9.313172847032546997e-02 2.048061341047286987e-01 -2.016864717006683350e-01 6.472723186016082764e-02 1.784779727458953857e-01 1.411571819335222244e-02 -1.569578647613525391e-01 -6.084004417061805725e-02 3.585396707057952881e-02 -3.392735868692398071e-02 -5.100919604301452637e-01 1.032168939709663391e-01 8.358792960643768311e-02 1.562238931655883789e-01 -1.160234808921813965e-01 6.196787953376770020e-02 -6.844444572925567627e-02 9.556951001286506653e-03 2.360543757677078247e-01 2.864070050418376923e-02 -1.709221750497817993e-01 5.475759133696556091e-02 -3.487208783626556396e-01 1.927893608808517456e-01 -1.522123217582702637e-01 2.525993883609771729e-01 -2.089323848485946655e-02 -6.555758416652679443e-02 1.865229308605194092e-01 -2.338697761297225952e-01 2.370093315839767456e-01 1.801975369453430176e-01
-5.187210068106651306e-02 -4.971564188599586487e-02 2.674681246280670166e-01 1.427071634680032730e-02 9.063265472650527954e-02 -3.025708198547363281e-01 -6.724262237548828125e-02 -1.134101524949073792e-01 -2.346751987934112549e-01 1.393321156501770020e-01 7.427078089676797390e-04 1.845303624868392944e-01 2.194473147392272949e-01 1.550565846264362335e-02 -1.417191773653030396e-01 1.817340105772018433e-01 -2.729389667510986328e-01 -2.653766982257366180e-02 2.368795424699783325e-01 1.527330726385116577e-01 3.776671588420867920e-01 -1.408661454916000366e-01 -1.868006587028503418e-01 -2.061519771814346313e-01 -2.242740392684936523e-01 2.791944146156311035e-01 1.381929777562618256e-02 -1.045145243406295776e-01 2.125247567892074585e-01 -1.911768876016139984e-02 1.257488876581192017e-01 -2.617785148322582245e-02
-3.830517455935478210e-02 1.146741062402725220e-01 1.572018265724182129e-01 8.528482168912887573e-02 -8.884999901056289673e-03 -4.228701069951057434e-02 7.851675152778625488e-02 2.821644023060798645e-02 -5.195183679461479187e-03 -9.137763641774654388e-03 -3.978627920150756836e-01 2.365746796131134033e-01 1.675256192684173584e-01 -1.722666919231414795e-01 -3.063086271286010742e-01 1.617806106805801392e-01 -3.122339546680450439e-01 -1.836595833301544189e-01 1.870704591274261475e-01 3.185348510742187500e-01 1.442048549652099609e-01 -3.116198070347309113e-02 -8.459158241748809814e-03 -1.486310511827468872e-01 -1.726648211479187012e-02 -3.574764356017112732e-02 -1.351887732744216919e-01 -8.337385207414627075e-02 -2.042244225740432739e-01 -3.119249343872070312e-01 2.373180240392684937e-01 -1.368195712566375732e-01
-1.649210005998611450e-01 -1.303430795669555664e-01 -3.434200584888458252e-02 6.870194338262081146e-03 1.320116966962814331e-01 1.284139156341552734e-01 6.509011238813400269e-02 -3.047181665897369385e-01 -2.213263325393199921e-02 1.118093654513359070e-01 -2.945517003536224365e-01 -2.679691612720489502e-01 -4.322532936930656433e-02 3.910895809531211853e-02 -2.387439906597137451e-01 1.074972301721572876e-01 -2.080595046281814575e-01 -6.283827871084213257e-02 3.874120712280273438e-01 -1.255980879068374634e-01 -1.048039086163043976e-02 -2.197848260402679443e-01 8.199328929185867310e-02 -2.708005905151367188e-02 -3.594702482223510742e-01 2.695748507976531982e-01 -1.541901528835296631e-01 -1.109685450792312622e-01 -1.160780340433120728e-01 -9.128247946500778198e-02 -1.078221425414085388e-01 -1.992093175649642944e-01
-1.481629461050033569e-01 7.122406363487243652e-02 1.798382401466369629e-01 9.712453931570053101e-03 -2.265151143074035645e-01 6.699786335229873657e-02 2.633950673043727875e-02 -1.999128162860870361e-01 -2.132596820592880249e-01 -8.907752484083175659e-02 -1.564552485942840576e-01 2.066532671451568604e-01 7.977486401796340942e-02 3.637354969978332520e-01 -1.207666750997304916e-02 2.577018439769744873e-01 -2.100989967584609985e-01 2.168962508440017700e-01 2.033417373895645142e-01 1.101721972227096558e-01 2.449226798489689827e-03 -2.089446932077407837e-01 5.471612140536308289e-02 -1.815589219331741333e-01 -1.629324555397033691e-01 4.920812323689460754e-02 -4.540522098541259766e-01 1.245539262890815735e-01 2.756626531481742859e-02 -1.592560857534408569e-01 4.406399559229612350e-03 -1.310735046863555908e-01
-1.099601164460182190e-01 -1.718050837516784668e-01 -5.218111723661422729e-02 1.506492048501968384e-01 -3.944092430174350739e-03 1.518754661083221436e-01 -3.984518721699714661e-02 9.022261947393417358e-02 -1.462313234806060791e-01 -2.995473444461822510e-01 -2.474732697010040283e-01 1.123137697577476501e-01 3.698889017105102539e-01 -1.218980774283409119e-01 -4.931641370058059692e-02 3.331815600395202637e-01 -2.214645147323608398e-01 -1.206628140062093735e-02 1.203793287277221680e-01 4.787022620439529419e-02 -8.520610630512237549e-02 5.002969503402709961e-02 5.328681319952011108e-02 -7.125813513994216919e-02 -2.077751755714416504e-01 3.111183643341064453e-01 -1.038064714521169662e-02 -6.640718132257461548e-02 2.757580280303955078e-01 7.491470873355865479e-02 -1.977309435606002808e-01 -3.180965185165405273e-01
-1.346821337938308716e-01 -1.363964527845382690e-01 9.194029867649078369e-02 -2.111894190311431885e-01 -1.682656817138195038e-02 7.537338137626647949e-02 -1.331196725368499756e-01 -3.306401073932647705e-01 -5.085718035697937012e-01 -1.726263612508773804e-01 -5.169701576232910156e-02 -2.554626576602458954e-02 2.407768070697784424e-01 5.292056500911712646e-02 -1.810606718063354492e-01 9.863578528165817261e-02 8.964952081441879272e-02 3.404214605689048767e-02 1.053584441542625427e-01 -1.055477634072303772e-01 2.442833036184310913e-01 -1.401545256376266479e-01 1.999417245388031006e-01 1.089560016989707947e-01 -1.864011734724044800e-01 2.242621965706348419e-02 -1.045777872204780579e-01 -2.140089273452758789e-01 2.276533097028732300e-01 -1.865076273679733276e-01 -7.830230146646499634e-02 -1.865719109773635864e-01
-4.595132172107696533e-02 2.717025876045227051e-01 -1.340138167142868042e-01 1.153233367949724197e-02 -1.015566438436508179e-01 -2.291010767221450806e-01 -2.619444727897644043e-01 -3.931680321693420410e-02 -2.539914846420288086e-01 -1.908795088529586792e-01 -3.114747703075408936e-01 3.094366751611232758e-02 1.261217296123504639e-01 6.198123842477798462e-02 -5.594284087419509888e-02 4.408937320113182068e-02 -2.579020261764526367e-01 2.092000991106033325e-01 3.467673659324645996e-01 -7.640957087278366089e-02 1.729092448949813843e-01 7.631181925535202026e-02 -9.637069702148437500e-02 -3.581061363220214844e-01 -1.674815416336059570e-01 4.431200027465820312e-02 5.276283714920282364e-03 -1.464457809925079346e-01 -1.002671495079994202e-01 1.643527001142501831e-01 2.352179586887359619e-02 2.248338311910629272e-01
-2.907995581626892090e-01 -4.231169819831848145e-02 -5.722948536276817322e-02 2.436909079551696777e-02 2.737385407090187073e-02 -9.762669354677200317e-02 2.111749164760112762e-02 -7.806009962223470211e-04 -1.099487468600273132e-01 -2.850707769393920898e-01 -3.290288448333740234e-01 1.509345471858978271e-01 3.114425241947174072e-01 -1.769253909587860107e-01 -8.828885108232498169e-02 2.289366722106933594e-01 -1.288034468889236450e-01 -6.050119921565055847e-02 6.622085720300674438e-02 1.005143746733665466e-01 4.938611015677452087e-02 -6.700548343360424042e-03 -1.033563688397407532e-01 -2.558442354202270508e-01 -3.255160748958587646e-01 1.972761750221252441e-01 -9.428146481513977051e-02 -1.160105913877487183e-01 2.851841449737548828e-01 1.483853608369827271e-01 -2.341620475053787231e-01 -2.176701873540878296e-01
-5.285484343767166138e-02 5.070899426937103271e-02 -9.395580738782882690e-02 -9.291214868426322937e-03 -5.927070230245590210e-02 1.415209770202636719e-01 -8.011206239461898804e-02 -2.566957473754882812e-01 -1.277644485235214233e-01 3.030356168746948242e-01 -3.895505368709564209e-01 -2.344849854707717896e-01 1.653271019458770752e-01 1.112413778901100159e-01 -1.004632338881492615e-01 -3.851190209388732910e-02 -2.080601155757904053e-01 6.756184250116348267e-02 2.718337178230285645e-01 3.010451234877109528e-02 -9.503821283578872681e-02 -2.087012231349945068e-01 -6.077500432729721069e-02 -4.418762624263763428e-01 -1.810597181320190430e-01 8.810312300920486450e-02 -1.573922634124755859e-01 -4.211269691586494446e-02 5.202681943774223328e-02 7.173828780651092529e-03 1.175772119313478470e-02 -2.819944918155670166e-01
-2.415531873703002930e-01 3.183362260460853577e-02 4.262641817331314087e-02 2.380495145916938782e-02 5.400212854146957397e-02 7.609466463327407837e-02 1.376357227563858032e-01 -4.211944043636322021e-01 -1.298207091167569160e-03 7.439982891082763672e-02 -4.087565839290618896e-01 -1.189080551266670227e-01 1.604165881872177124e-01 1.006064787507057190e-01 -2.312313318252563477e-01 -1.263981014490127563e-01 -3.268025815486907959e-01 -6.199388578534126282e-02 1.645174771547317505e-01 -8.062607795000076294e-02 1.079208850860595703e-01 -2.757642865180969238e-01 1.615317165851593018e-02 1.684292778372764587e-02 -2.413973957300186157e-01 1.049821972846984863e-01 -2.438749819993972778e-01 -1.429477781057357788e-01 -2.097500301897525787e-02 -2.090934664011001587e-01 1.736588031053543091e-02 -1.225992292165756226e-01
-3.936639130115509033e-01 -6.937973201274871826e-02 1.039899736642837524e-01 -1.846561729907989502e-01 -1.188594847917556763e-01 9.297659248113632202e-02 -7.954018563032150269e-02 -8.406268060207366943e-02 -2.072838842868804932e-01 -1.012244373559951782e-01 -3.241657912731170654e-01 1.675484478473663330e-01 2.268319763243198395e-02 -1.146282255649566650e-01 -2.973815500736236572e-01 2.618306875228881836e-01 -1.348711848258972168e-01 -4.408698529005050659e-02 1.310714334249496460e-01 2.255377471446990967e-01 1.609324067831039429e-01 2.391069382429122925e-01 1.470076441764831543e-01 2.451454550027847290e-01 8.293483406305313110e-03 -1.636390537023544312e-01 7.344207167625427246e-02 -3.288038969039916992e-01 -1.710755191743373871e-02 -4.262484237551689148e-02 7.750942558050155640e-02 2.635166607797145844e-02
-1.836403012275695801e-01 6.407918781042098999e-02 -9.761414676904678345e-02 -1.855861991643905640e-01 6.940400600433349609e-02 1.292434185743331909e-01 8.520423620939254761e-02 -4.329695403575897217e-01 -3.434877842664718628e-02 7.457724213600158691e-02 -3.127245008945465088e-01 -2.327035665512084961e-01 1.073693707585334778e-01 1.581951393745839596e-03 -1.703236997127532959e-01 1.724816709756851196e-01 -1.806664317846298218e-01 1.398065090179443359e-01 1.547471135854721069e-01 4.887494444847106934e-02 1.686237566173076630e-02 -1.361060291528701782e-01 3.586352765560150146e-01 -1.296167075634002686e-01 -8.135993778705596924e-02 1.198314204812049866e-01 -1.288020908832550049e-01 -3.433617353439331055e-01 -1.920613087713718414e-02 -6.773126870393753052e-02 -6.752666831016540527e-02 -2.554275393486022949e-01
-2.192120999097824097e-01 -2.045693062245845795e-02 3.404445946216583252e-02 -1.811776608228683472e-01 -2.009203732013702393e-01 2.298843562602996826e-01 3.215233609080314636e-02 8.644451200962066650e-02 -1.669946312904357910e-01 1.768763661384582520e-01 -1.981313079595565796e-01 9.634654223918914795e-02 2.715313732624053955e-01 2.114771306514739990e-02 -1.998971551656723022e-01 1.691173464059829712e-01 2.845844440162181854e-02 -4.690257459878921509e-02 2.412101179361343384e-01 3.603993058204650879e-01 7.382470369338989258e-02 -6.336756050586700439e-02 2.466931343078613281e-01 1.123306434601545334e-02 5.512663722038269043e-02 2.187109291553497314e-01 -2.679605484008789062e-01 2.303694337606430054e-01 2.984578609466552734e-01 -3.916691988706588745e-02 1.901639848947525024e-01 -3.640429675579071045e-02
-1.665740907192230225e-01 -9.551741927862167358e-02 -1.277225166559219360e-01 1.022656261920928955e-01 -1.810042411088943481e-01 2.327206879854202271e-01 -7.799591869115829468e-02 -4.512099921703338623e-01 2.266715466976165771e-02 3.011785261332988739e-02 -1.345683187246322632e-01 2.424237504601478577e-02 8.190517872571945190e-02 2.135454267263412476e-01 -7.814519107341766357e-02 6.871910393238067627e-02 -1.102593764662742615e-01 6.543549895286560059e-02 4.072876274585723877e-02 -1.333978921175003052e-01 -3.810819471254944801e-03 -4.138572886586189270e-02 -2.168441563844680786e-01 -3.620290458202362061e-01 -8.610007911920547485e-02 -7.086418569087982178e-02 -2.122074067592620850e-01 -6.336547434329986572e-03 4.350672662258148193e-01 -2.595128118991851807e-01 -1.462371349334716797e-01 -7.264389842748641968e-02
-6.363830715417861938e-02 1.383188068866729736e-01 -1.017823815345764160e-01 3.804986178874969482e-02 1.798996180295944214e-01 5.733154714107513428e-02 7.340428978204727173e-02 -5.340775847434997559e-01 -2.556534484028816223e-02 -1.317483782768249512e-01 -2.179607003927230835e-01 -5.439494550228118896e-02 1.943640708923339844e-01 8.707078546285629272e-02 -1.912497729063034058e-01 -1.481766551733016968e-01 -3.952271640300750732e-01 -2.356136739253997803e-01 1.132975816726684570e-01 1.402110159397125244e-01 2.047584801912307739e-01 -9.970459155738353729e-03 -8.432663232088088989e-02 2.134981937706470490e-02 -1.750517487525939941e-01 2.318948507308959961e-01 -1.625243574380874634e-01 -8.159608393907546997e-02 -1.318087726831436157e-01 -1.107444912195205688e-01 9.181053936481475830e-02 -1.303873807191848755e-01
-1.524320244789123535e-01 -1.739025115966796875e-01 -4.013718571513891220e-03 -9.004435688257217407e-02 -2.636247277259826660e-01 -7.156646251678466797e-02 -2.591181099414825439e-01 -1.246866211295127869e-01 -1.444727182388305664e-01 -5.594781786203384399e-02 -6.736567616462707520e-02 1.430609226226806641e-01 1.303121098317205906e-03 1.238719373941421509e-01 1.420965194702148438e-01 1.427954584360122681e-01 -2.608335912227630615e-01 1.176181808114051819e-01 1.811891198158264160e-01 -1.359954774379730225e-01 1.543146073818206787e-01 -2.395266443490982056e-01 -7.930912077426910400e-02 1.766435503959655762e-01 -4.309625923633575439e-01 3.089216947555541992e-01 -2.589075565338134766e-01 -9.862595796585083008e-02 6.437008082866668701e-02 -1.938713341951370239e-02 1.965846270322799683e-01 -1.523043066263198853e-01
-2.267144620418548584e-01 2.990722469985485077e-02 -1.498409509658813477e-01 -1.310331523418426514e-01 4.680879041552543640e-02 -3.853080049157142639e-02 -5.554264783859252930e-02 -2.989727556705474854e-01 -9.596541523933410645e-02 -8.075596392154693604e-02 -3.512137234210968018e-01 -2.640592455863952637e-01 7.819890975952148438e-02 -1.426208205521106720e-02 -1.580944657325744629e-01 9.678026288747787476e-02 -1.176170036196708679e-01 3.108105957508087158e-01 1.153096258640289307e-01 -8.204668760299682617e-02 -7.943861931562423706e-02 -6.335746496915817261e-02 2.699511647224426270e-01 -1.846669167280197144e-01 -2.077964246273040771e-01 1.998365372419357300e-01 -2.305000275373458862e-01 -2.179096788167953491e-01 -9.034261852502822876e-02 -1.948561072349548340e-01 -1.895892322063446045e-01 -2.210925817489624023e-01
-3.029829859733581543e-01 2.719832658767700195e-01 -2.287949025630950928e-01 9.244038164615631104e-02 -6.102794036269187927e-02 -1.709346622228622437e-01 -3.121273815631866455e-01 -1.948373317718505859e-01 -2.037734687328338623e-01 1.902575939893722534e-01 -1.194415763020515442e-01 -1.886640675365924835e-02 5.819353461265563965e-02 5.787646025419235229e-02 -2.541977167129516602e-01 -1.790283173322677612e-01 -1.838045269250869751e-01 -2.282350510358810425e-01 2.759988605976104736e-01 2.051812112331390381e-01 1.230372786521911621e-01 -1.387877464294433594e-01 1.838019862771034241e-02 1.423737555742263794e-01 -1.141472607851028442e-01 -1.654997467994689941e-03 2.631282210350036621e-01 -1.095626056194305420e-01 9.996443986892700195e-02 1.679900847375392914e-02 2.102473378181457520e-01 3.671712800860404968e-02
-2.699629664421081543e-01 5.635767057538032532e-02 -2.062982618808746338e-01 -7.711566239595413208e-02 3.293628990650177002e-02 -1.153028085827827454e-01 1.916885226964950562e-01 -6.658829003572463989e-02 -7.200632244348526001e-02 1.959669291973114014e-01 -5.128687024116516113e-01 2.141453474760055542e-01 -4.358208552002906799e-02 8.663329482078552246e-02 -3.218910843133926392e-02 -6.909139337949454784e-04 -2.527070045471191406e-02 1.354095041751861572e-01 2.848280370235443115e-01 2.688835561275482178e-01 1.185913532972335815e-01 6.350331753492355347e-02 -9.613335877656936646e-02 6.813622266054153442e-02 -2.311146445572376251e-02 1.626766324043273926e-01 -1.203711703419685364e-01 -7.741577923297882080e-02 2.864559292793273926e-01 -2.120867520570755005e-01 2.358513474464416504e-01 1.497790217399597168e-01
1.604303419589996338e-01 -4.698067158460617065e-02 6.425158679485321045e-02 1.341510713100433350e-01 -2.307512052357196808e-02 1.108731776475906372e-01 1.043433621525764465e-01 -1.063575148582458496e-01 -1.259382367134094238e-01 -1.450173091143369675e-03 -3.183064162731170654e-01 -3.644710173830389977e-03 2.620517313480377197e-01 3.228217065334320068e-01 -1.372429430484771729e-01 6.279187649488449097e-02 8.438343554735183716e-02 -1.938448995351791382e-01 2.220451384782791138e-01 2.112364917993545532e-01 1.849003881216049194e-01 3.674732148647308350e-02 3.838568925857543945e-01 -9.592361748218536377e-02 -3.057393729686737061e-01 1.420207768678665161e-01 2.358048558235168457e-01 -9.188669174909591675e-02 1.759741455316543579e-01 1.926150321960449219e-01 1.405586302280426025e-01 -7.630298286676406860e-02
-1.382294744253158569e-01 -6.008100695908069611e-03 -5.312199890613555908e-02 -9.450170211493968964e-03 4.413962364196777344e-02 -2.415902316570281982e-01 -1.453943103551864624e-01 -2.078863531351089478e-01 -8.074422925710678101e-02 1.138773337006568909e-01 1.341205835342407227e-01 4.614240303635597229e-02 1.569025069475173950e-01 8.806333877146244049e-03 -1.331973224878311157e-01 9.465903788805007935e-02 -5.270870327949523926e-01 2.179398685693740845e-01 2.289153039455413818e-01 1.183760836720466614e-01 3.379786014556884766e-01 3.624114021658897400e-02 7.683610171079635620e-02 -2.086262255907058716e-01 -2.116516381502151489e-01 7.320307195186614990e-02 -7.793892920017242432e-02 -1.536191347986459732e-02 2.201392203569412231e-01 -1.445713639259338379e-01 2.478528618812561035e-01 1.353077441453933716e-01
-2.332959473133087158e-01 1.751867085695266724e-01 -9.984869509935379028e-02 -5.478378757834434509e-02 -2.114506959915161133e-01 1.856560856103897095e-01 2.896148264408111572e-01 -1.053437739610671997e-01 -2.867590188980102539e-01 -6.134322658181190491e-02 -2.532659173011779785e-01 2.840974554419517517e-02 3.244462311267852783e-01 2.091932892799377441e-01 4.335721954703330994e-02 4.053764417767524719e-02 -5.398371815681457520e-02 -1.458739978261291981e-03 3.572840392589569092e-01 7.563166320323944092e-02 -1.624155044555664062e-02 -1.422504186630249023e-01 1.780887693166732788e-01 -1.086944714188575745e-01 -9.053277224302291870e-02 9.042103588581085205e-02 -3.110842704772949219e-01 1.350713074207305908e-01 2.830092906951904297e-01 -3.944193944334983826e-02 -3.218266367912292480e-02 -9.934844821691513062e-02
-1.194123178720474243e-01 7.732710242271423340e-02 -1.837599277496337891e-01 -4.950590431690216064e-02 -1.925638914108276367e-01 1.558493226766586304e-01 1.560376286506652832e-01 -7.135063409805297852e-02 -4.180493354797363281e-01 -1.059491261839866638e-01 -3.190207183361053467e-01 1.190212815999984741e-01 2.905734181404113770e-01 6.038488820195198059e-02 1.434255540370941162e-01 1.493141502141952515e-01 7.546257972717285156e-02 -2.220831252634525299e-02 2.243569642305374146e-01 1.458719521760940552e-01 9.738064557313919067e-02 -5.082086846232414246e-02 1.481238901615142822e-01 3.312325477600097656e-02 -6.829404085874557495e-02 2.788920328021049500e-02 -3.603333532810211182e-01 2.230464220046997070e-01 2.408728599548339844e-01 -1.769421696662902832e-01 1.167527437210083008e-01 -1.377001553773880005e-01
-1.954650878906250000e-01 1.066319048404693604e-01 -4.111017286777496338e-02 -2.234386205673217773e-01 -2.512933686375617981e-02 -1.068495810031890869e-01 2.486024983227252960e-02 -2.378394454717636108e-01 -1.039767488837242126e-01 2.234945818781852722e-02 -3.349032700061798096e-01 1.457399278879165649e-01 -1.473638117313385010e-01 1.611700356006622314e-01 -8.728262782096862793e-02 -8.005315065383911133e-02 2.161221504211425781e-01 8.854738622903823853e-02 3.571916818618774414e-01 1.981848627328872681e-01 2.148102819919586182e-01 -1.355917192995548248e-02 -6.889824569225311279e-02 1.304669082164764404e-01 -9.603548794984817505e-02 1.304177194833755493e-01 -1.551955044269561768e-01 3.450400009751319885e-02 2.713928520679473877e-01 -2.901024818420410156e-01 3.522399663925170898e-01 -1.555351726710796356e-02
-1.776513606309890747e-01 3.675187006592750549e-02 -1.596292257308959961e-01 -2.374954521656036377e-03 -1.658529490232467651e-01 2.310537844896316528e-01 1.053259670734405518e-01 -1.162196621298789978e-01 -2.408662736415863037e-01 9.449479728937149048e-02 -4.755270481109619141e-02 1.224279776215553284e-01 3.551485240459442139e-01 1.083964183926582336e-01 2.835054323077201843e-02 1.104793474078178406e-01 -1.174196824431419373e-01 -6.953340023756027222e-02 3.094742000102996826e-01 1.799869984388351440e-01 4.951947927474975586e-02 6.654233485460281372e-02 1.392081379890441895e-01 -1.436736136674880981e-01 -8.086726069450378418e-03 2.192619144916534424e-01 -4.003581106662750244e-01 2.070729285478591919e-01 3.578050732612609863e-01 8.667626418173313141e-03 8.853147178888320923e-02 -1.417242139577865601e-01
-2.345470339059829712e-01 -3.889396414160728455e-02 -2.655904181301593781e-02 2.532343268394470215e-01 -8.134612441062927246e-02 -1.285680532455444336e-01 -2.261534482240676880e-01 -1.135365813970565796e-01 -5.012227222323417664e-02 1.160296574234962463e-01 -1.695397049188613892e-01 1.872344873845577240e-02 2.035488188266754150e-01 1.468663513660430908e-01 -2.465008050203323364e-01 -1.019656509160995483e-01 -1.217708364129066467e-01 1.215992569923400879e-01 2.664888203144073486e-01 1.039730291813611984e-02 -4.417465999722480774e-02 2.434556633234024048e-01 8.061385015025734901e-04 -3.743850886821746826e-01 -1.633979827165603638e-01 1.087358742952346802e-01 -1.950019896030426025e-01 1.904605329036712646e-01 2.542852759361267090e-01 1.051715835928916931e-01 2.924578189849853516e-01 -1.898040920495986938e-01
8.576975762844085693e-02 2.264325618743896484e-01 3.758154809474945068e-02 -1.365641951560974121e-01 7.661465555429458618e-02 -2.787265926599502563e-02 2.159419842064380646e-02 -4.224155843257904053e-01 -2.573127150535583496e-01 -2.273808978497982025e-02 -9.797409176826477051e-02 3.363822996616363525e-01 -1.022976934909820557e-01 2.500502765178680420e-02 -4.825945571064949036e-02 2.483565509319305420e-01 5.774413235485553741e-03 -1.443495303392410278e-01 1.999184042215347290e-01 1.421706229448318481e-01 3.578475713729858398e-01 1.662580668926239014e-01 3.471471667289733887e-01 1.975126564502716064e-03 -1.791347265243530273e-01 -8.611734956502914429e-03 -1.414912939071655273e-01 -3.263372927904129028e-02 2.492265542969107628e-03 -2.016528397798538208e-01 -5.907643213868141174e-02 -1.285034567117691040e-01
-8.773778378963470459e-02 -1.612090617418289185e-01 1.292075216770172119e-01 2.906101346015930176e-01 -8.250654675066471100e-03 2.387079596519470215e-01 1.621131598949432373e-01 -9.578596055507659912e-02 -5.519552528858184814e-02 1.457423716783523560e-01 -1.178143993020057678e-01 6.600304692983627319e-02 1.624486297369003296e-01 4.639855027198791504e-02 -3.444912731647491455e-01 -6.040108948945999146e-02 9.359200485050678253e-03 7.640740275382995605e-02 3.910598754882812500e-01 1.287528574466705322e-01 -3.083099424839019775e-02 2.031644731760025024e-01 1.788719147443771362e-01 -1.260687112808227539e-01 -3.111335337162017822e-01 2.838703393936157227e-01 1.542737334966659546e-01 -8.234139531850814819e-02 2.297035232186317444e-02 1.589489541947841644e-02 2.888555526733398438e-01 -1.467666476964950562e-01
-4.660679027438163757e-02 7.590369880199432373e-02 1.347678005695343018e-01 -1.119960620999336243e-01 -1.319546699523925781e-01 6.332585215568542480e-02 2.557017840445041656e-02 4.863865301012992859e-02 -2.201245725154876709e-01 -2.844832651317119598e-02 -2.163506150245666504e-01 1.958831250667572021e-01 1.804509013891220093e-01 3.599875569343566895e-01 -1.618204265832901001e-01 -5.249050632119178772e-02 -2.286515682935714722e-01 -1.019506305456161499e-01 9.645727276802062988e-02 2.342880219221115112e-01 6.339466571807861328e-02 -2.037705155089497566e-03 -8.053474873304367065e-02 2.820523381233215332e-01 -3.640706837177276611e-01 1.616504639387130737e-01 -2.824334204196929932e-01 2.946047782897949219e-01 1.996930837631225586e-01 -7.634354382753372192e-02 -4.080681502819061279e-02 -1.477838903665542603e-01
-3.321025073528289795e-01 7.756324857473373413e-02 1.614623814821243286e-01 -1.440971493721008301e-01 -1.296440511941909790e-02 1.453391164541244507e-01 -4.731366410851478577e-02 -1.469324678182601929e-01 6.124008446931838989e-02 -1.713749021291732788e-01 -1.041726917028427124e-01 -5.187068134546279907e-02 3.576359152793884277e-01 -7.643219083547592163e-02 -4.453023672103881836e-01 -3.745825961232185364e-02 -2.383987456560134888e-01 -2.373281866312026978e-02 5.437128618359565735e-02 1.342777311801910400e-01 -1.358005963265895844e-02 1.178737543523311615e-02 -1.089627221226692200e-01 -1.107902824878692627e-01 -8.867787569761276245e-02 3.050364553928375244e-01 -1.811841316521167755e-02 -3.386371135711669922e-01 -5.027059838175773621e-02 -2.747252285480499268e-01 9.719574451446533203e-02 7.359636574983596802e-02
-9.892223775386810303e-02 8.815881609916687012e-02 -9.469676017761230469e-02 -6.911122798919677734e-02 -1.184482797980308533e-01 6.453187018632888794e-02 -2.842245101928710938e-01 -1.272426843643188477e-01 -4.119647443294525146e-01 -6.063431128859519958e-02 -9.536530077457427979e-02 1.154667064547538757e-01 4.041224718093872070e-03 -1.651194840669631958e-01 -1.360471695661544800e-01 4.592215642333030701e-02 -9.627521038055419922e-02 1.789182275533676147e-01 4.059478640556335449e-01 -2.116040289402008057e-01 1.249487027525901794e-01 -1.978623420000076294e-01 1.119828745722770691e-01 -1.731450259685516357e-01 -2.425066977739334106e-01 -1.710740178823471069e-01 -1.239148080348968506e-01 -1.618156880140304565e-01 1.491062939167022705e-01 -1.853440403938293457e-01 2.627210021018981934e-01 -8.036710321903228760e-02
-2.552395462989807129e-01 1.054900959134101868e-01 6.226056814193725586e-02 2.369594424962997437e-01 -4.009748809039592743e-03 -2.087828069925308228e-01 1.546571105718612671e-01 -4.278754889965057373e-01 -2.560837864875793457e-01 1.506547033786773682e-01 -2.218617200851440430e-01 6.738697737455368042e-02 8.221504092216491699e-02 -8.701151609420776367e-02 -1.150625646114349365e-01 7.624910026788711548e-02 2.611166536808013916e-01 4.512649029493331909e-02 1.065815761685371399e-01 2.103563696146011353e-01 2.643612325191497803e-01 1.759383380413055420e-01 2.719632089138031006e-01 3.406146168708801270e-02 -7.516323775053024292e-02 1.559380292892456055e-01 -1.413054913282394409e-01 -7.222407311201095581e-02 9.867708384990692139e-02 8.952634781599044800e-02 2.508073449134826660e-01 8.580652065575122833e-03
-1.375562846660614014e-01 -1.270452141761779785e-01 7.438545674085617065e-02 -8.677434921264648438e-02 -1.890220642089843750e-01 -2.216637803940102458e-04 -1.560830175876617432e-01 -3.382771015167236328e-01 -2.943174839019775391e-01 -4.520161822438240051e-02 -6.279580295085906982e-03 6.842862814664840698e-02 3.304395377635955811e-01 -1.534947156906127930e-01 -3.428156673908233643e-01 6.695453077554702759e-03 2.199108302593231201e-01 1.192755475640296936e-01 3.436490893363952637e-01 7.175881415605545044e-02 1.510037034749984741e-01 -1.069500148296356201e-01 4.581873863935470581e-02 1.731318235397338867e-01 -1.893510222434997559e-01 -4.605669237207621336e-04 -2.928365208208560944e-02 -2.584284842014312744e-01 -5.666608363389968872e-02 -2.644972503185272217e-01 3.460742533206939697e-03 -6.943554431200027466e-02
1.113296747207641602e-01 1.980680227279663086e-01 -5.327469855546951294e-02 -9.496806561946868896e-02 8.224146068096160889e-02 -1.839579790830612183e-01 -3.153802454471588135e-01 -2.196069508790969849e-01 -1.340152174234390259e-01 -1.515094041824340820e-01 -4.774344265460968018e-01 -2.429407835006713867e-01 -5.763628706336021423e-02 -8.067986369132995605e-02 -2.519825994968414307e-01 5.856132879853248596e-02 -2.491829693317413330e-01 -1.373724825680255890e-02 6.122129410505294800e-02 7.048518210649490356e-02 1.381018161773681641e-01 -1.337995827198028564e-01 1.753014326095581055e-02 -1.559807956218719482e-01 -1.130307763814926147e-01 -7.379136979579925537e-03 -8.882816880941390991e-02 -2.472447901964187622e-01 1.102017462253570557e-01 -5.047839134931564331e-02 1.164158731698989868e-01 -3.176189661026000977e-01
-4.407379031181335449e-02 3.110741078853607178e-02 -3.073791414499282837e-02 1.591518521308898926e-01 9.819991886615753174e-02 -1.953441202640533447e-01 -3.184714913368225098e-01 -2.614133954048156738e-01 1.152415014803409576e-02 3.237498998641967773e-01 -2.025933563709259033e-01 2.588692493736743927e-02 -7.522012293338775635e-02 1.511492282152175903e-01 -1.322540491819381714e-01 8.595775067806243896e-02 -2.993489205837249756e-01 -7.977484166622161865e-02 1.903544813394546509e-01 1.701843589544296265e-01 4.427769780158996582e-01 -1.008882001042366028e-01 1.633822321891784668e-01 -1.701723188161849976e-01 -1.244445592164993286e-01 2.005259543657302856e-01 4.892718791961669922e-02 -1.837456375360488892e-01 1.467773914337158203e-01 -4.589870199561119080e-02 5.493862181901931763e-02 -1.078489273786544800e-01
-1.650366485118865967e-01 -4.443251341581344604e-02 -1.919106990098953247e-01 -4.707015305757522583e-02 -2.643217146396636963e-01 -1.033642366528511047e-01 -1.510406136512756348e-01 -2.339006364345550537e-01 -6.237255036830902100e-02 -1.421722024679183960e-01 -1.281159371137619019e-01 1.768599897623062134e-01 1.541182845830917358e-01 5.502965301275253296e-02 -2.742565870285034180e-01 1.290118396282196045e-01 -3.706464171409606934e-01 -1.451105177402496338e-01 -4.229868575930595398e-02 2.347049713134765625e-01 1.184514388442039490e-01 8.170226961374282837e-02 4.292836040258407593e-02 1.452465802431106567e-01 -1.787299662828445435e-01 -2.290021479129791260e-01 -2.131160348653793335e-01 -3.523732721805572510e-01 -9.388738125562667847e-02 1.441241055727005005e-01 -4.897875338792800903e-02 -1.957508772611618042e-01
-3.681253641843795776e-02 1.449031829833984375e-01 2.035423219203948975e-01 1.376254856586456299e-01 -2.605201117694377899e-02 9.884029626846313477e-02 -1.952738314867019653e-01 -1.247137337923049927e-01 -6.971074640750885010e-02 3.835488110780715942e-02 8.306802250444889069e-03 2.874472141265869141e-01 1.305650621652603149e-01 2.072430551052093506e-01 1.882079802453517914e-02 2.379594296216964722e-01 -3.872434794902801514e-01 1.585226953029632568e-01 1.645118445158004761e-01 1.372024714946746826e-01 3.515772148966789246e-02 -2.379862070083618164e-01 1.576840579509735107e-01 -6.591434776782989502e-02 -1.564718633890151978e-01 2.898922562599182129e-01 -2.462889105081558228e-01 7.214774191379547119e-02 -8.435128629207611084e-02 -1.059890985488891602e-01 2.616133689880371094e-01 -2.791230678558349609e-01
-2.189400494098663330e-01 1.399312317371368408e-01 9.535362944006919861e-03 1.037736013531684875e-01 -2.346765846014022827e-01 1.266913563013076782e-01 -3.742677569389343262e-01 2.474172413349151611e-02 -2.355339080095291138e-01 1.243486553430557251e-01 -1.260139048099517822e-03 -8.758396655321121216e-02 1.938777714967727661e-01 1.342417597770690918e-01 -1.493472903966903687e-01 9.168557822704315186e-02 -2.227213531732559204e-01 -5.067173019051551819e-02 3.407533764839172363e-01 -1.324272751808166504e-01 1.093451157212257385e-01 -2.905719578266143799e-01 1.715247482061386108e-01 1.375753246247768402e-02 -2.434565275907516479e-01 7.819240912795066833e-03 -2.304147630929946899e-01 -3.033858835697174072e-01 1.224000155925750732e-01 -5.724324285984039307e-02 -8.462765067815780640e-02 5.633321031928062439e-02
-2.850919663906097412e-01 2.801243960857391357e-02 1.128518506884574890e-01 6.363270431756973267e-02 -1.505087614059448242e-01 7.523943483829498291e-02 2.124206162989139557e-02 -4.481777176260948181e-02 -1.882691830396652222e-01 1.729445904493331909e-01 -1.967413276433944702e-01 1.016217246651649475e-01 1.258809119462966919e-02 8.125045150518417358e-02 -2.677679434418678284e-02 3.314104676246643066e-01 -5.335517227649688721e-02 3.502606600522994995e-02 2.973026931285858154e-01 4.118334949016571045e-01 1.587629616260528564e-01 -3.394752442836761475e-01 -2.013806253671646118e-01 -1.157500669360160828e-01 -2.266133576631546021e-01 9.544045664370059967e-03 -1.630928069353103638e-01 -1.663271486759185791e-01 -1.174233183264732361e-01 -6.349585950374603271e-02 -2.343799918889999390e-01 6.121231243014335632e-02
-8.372235298156738281e-02 -2.088200151920318604e-01 -1.210573241114616394e-01 -2.970009744167327881e-01 5.009816586971282959e-02 1.488197147846221924e-01 -1.051421556621789932e-02 -4.426412582397460938e-01 -1.525210291147232056e-01 1.131362020969390869e-01 -2.087160646915435791e-01 1.973902136087417603e-01 1.342105418443679810e-01 -9.987261891365051270e-02 -2.384536564350128174e-01 2.297516353428363800e-02 -1.082886382937431335e-01 1.106244698166847229e-01 1.969574391841888428e-01 -6.320964079350233078e-03 1.136763095855712891e-01 3.335987627506256104e-01 -1.261767446994781494e-01 -2.638836018741130829e-02 -2.701175510883331299e-01 4.134560748934745789e-02 -8.809497207403182983e-02 9.726487100124359131e-02 -1.239218115806579590e-01 8.031070977449417114e-02 3.166339099407196045e-01 -6.539921462535858154e-02
-8.050288259983062744e-02 -1.517379134893417358e-01 -7.762180268764495850e-02 2.590808570384979248e-01 -5.008174851536750793e-02 7.699634134769439697e-02 -7.031864672899246216e-02 4.844462499022483826e-02 -3.975754082202911377e-01 -3.062733449041843414e-02 -1.833259612321853638e-01 2.010075002908706665e-01 1.535182595252990723e-01 8.342345803976058960e-02 -1.005923748016357422e-01 -4.213858768343925476e-02 -1.469586342573165894e-01 -2.994497418403625488e-01 1.428536176681518555e-01 2.967154085636138916e-01 -8.929447084665298462e-02 -1.548462659120559692e-01 -2.286344970343634486e-04 -5.715094506740570068e-02 -3.373654186725616455e-01 2.003433257341384888e-01 -1.083087101578712463e-01 2.732610702514648438e-01 8.980912715196609497e-02 2.666293457150459290e-02 3.341979347169399261e-03 -3.195399641990661621e-01
-1.382367163896560669e-01 4.836455732583999634e-02 -1.578727066516876221e-01 -1.053907498717308044e-01 1.831986941397190094e-02 1.410533636808395386e-01 -1.923993974924087524e-01 -2.822001874446868896e-01 -5.116901993751525879e-01 -8.653051219880580902e-03 -4.892497137188911438e-02 7.226502150297164917e-02 2.769266664981842041e-01 6.934834271669387817e-02 -2.098541259765625000e-01 1.131987199187278748e-02 -6.154869496822357178e-02 -1.359846442937850952e-01 2.028156071901321411e-01 -4.673919081687927246e-02 9.811843931674957275e-02 -3.656777441501617432e-01 2.388087511062622070e-01 1.003025695681571960e-01 -1.689198911190032959e-01 -1.049521267414093018e-01 -2.569982316344976425e-03 2.676761709153652191e-02 1.406468898057937622e-01 -2.510730922222137451e-01 -9.447287768125534058e-03 -1.059958338737487793e-01
-2.064145505428314209e-01 1.559307128190994263e-01 -1.807448714971542358e-01 6.829516589641571045e-02 -2.691776119172573090e-02 -4.803752526640892029e-02 -5.396832153201103210e-02 -3.427198231220245361e-01 7.668028771877288818e-02 8.051496744155883789e-02 -3.013197481632232666e-01 -1.711345016956329346e-01 1.827144026756286621e-01 2.378023415803909302e-01 -2.913657426834106445e-01 -7.033631950616836548e-02 -2.358071953058242798e-01 -5.367853678762912750e-03 -2.975790947675704956e-02 5.189198628067970276e-02 7.020174711942672729e-02 -1.659519970417022705e-02 -1.062191426753997803e-01 9.511359967291355133e-03 -1.594525873661041260e-01 2.698401808738708496e-01 -2.084193229675292969e-01 -4.634825289249420166e-01 3.252676874399185181e-02 -1.493284106254577637e-01 -2.141178958117961884e-02 -6.346259266138076782e-02
-2.223680615425109863e-01 -5.949159711599349976e-02 3.213701397180557251e-02 -3.319270908832550049e-02 -4.312463402748107910e-01 1.783918440341949463e-01 -1.929141283035278320e-01 -2.465890645980834961e-01 -1.765266656875610352e-01 -1.188499946147203445e-02 -3.827795684337615967e-01 1.413034647703170776e-01 6.198739632964134216e-02 2.459742724895477295e-01 8.577030897140502930e-02 2.031753063201904297e-01 -2.690654695034027100e-01 1.891951411962509155e-01 1.512123197317123413e-01 -1.109036058187484741e-01 2.086836844682693481e-01 -1.157319545745849609e-01 -2.305808663368225098e-02 -1.188781671226024628e-02 -7.131630182266235352e-02 1.807672083377838135e-01 -9.545948356389999390e-02 -1.646433025598526001e-01 -1.085320115089416504e-01 -1.506492942571640015e-01 -7.931697182357311249e-03 9.378634393215179443e-02
-1.237511858344078064e-01 -2.110953181982040405e-01 -1.768881231546401978e-01 -3.080010600388050079e-02 -1.239374727010726929e-01 -1.786954998970031738e-01 -1.722850799560546875e-01 -2.967849373817443848e-01 1.845585703849792480e-01 4.450491443276405334e-02 -1.158448681235313416e-01 9.059941768646240234e-02 -3.798115998506546021e-02 -4.181684926152229309e-02 -6.384084373712539673e-02 3.378588557243347168e-01 -3.141807317733764648e-01 1.439408957958221436e-01 -1.739770732820034027e-02 -1.364149749279022217e-01 2.012858390808105469e-01 -1.267293374985456467e-02 1.840737164020538330e-01 2.144924551248550415e-01 -1.043581962585449219e-02 5.587643384933471680e-02 -2.651103436946868896e-01 -3.579356968402862549e-01 2.928995788097381592e-01 6.155607290565967560e-03 7.621027529239654541e-02 -1.075573712587356567e-01
-3.637518584728240967e-01 1.474333405494689941e-01 -2.824833095073699951e-01 7.589703798294067383e-02 -5.344539508223533630e-02 1.376529633998870850e-01 2.153960615396499634e-01 -1.546439230442047119e-01 -2.530902922153472900e-01 -3.748324932530522346e-03 -2.384581267833709717e-01 2.175566405057907104e-01 2.391713708639144897e-01 8.035760372877120972e-03 6.953842937946319580e-02 3.191971406340599060e-02 1.097999140620231628e-01 1.620292067527770996e-01 -1.824259199202060699e-02 2.895730137825012207e-01 9.164058417081832886e-02 1.599261611700057983e-01 -4.547994956374168396e-02 -8.283786475658416748e-02 -1.995223909616470337e-01 9.447795897722244263e-02 5.917052179574966431e-02 -1.371122896671295166e-01 -9.151381999254226685e-02 -3.331846296787261963e-01 2.764645516872406006e-01 -6.809258460998535156e-02
-3.418517410755157471e-01 2.809718810021877289e-02 -1.527763307094573975e-01 -3.698984906077384949e-02 -9.505984187126159668e-02 3.633733838796615601e-02 1.322351098060607910e-01 -3.424476832151412964e-02 -6.176352873444557190e-02 -7.986200600862503052e-02 -2.513553798198699951e-01 -1.878068968653678894e-02 2.574575543403625488e-01 1.698027104139328003e-01 -1.810057610273361206e-01 4.489059001207351685e-02 7.800516486167907715e-02 4.160356149077415466e-02 3.492870330810546875e-01 9.551401436328887939e-02 9.692480787634849548e-03 -3.887055814266204834e-02 1.106387600302696228e-01 -2.061226814985275269e-01 -4.514636844396591187e-02 3.092990443110466003e-02 -4.580630958080291748e-01 1.449320763349533081e-01 3.182193040847778320e-01 -5.235621333122253418e-02 -5.359512567520141602e-02 -2.983815371990203857e-01
-2.685968279838562012e-01 -1.182908043265342712e-01 -3.421624749898910522e-02 1.064376533031463623e-01 1.339633315801620483e-01 -2.816314697265625000e-01 -1.725830435752868652e-01 -2.047539204359054565e-01 -2.173223942518234253e-01 9.372434020042419434e-02 -2.064348012208938599e-01 2.577853202819824219e-01 6.908198352903127670e-03 1.541151702404022217e-01 -1.659486144781112671e-01 -1.919955611228942871e-01 9.447801858186721802e-02 -1.208296418190002441e-01 2.864049673080444336e-01 6.544234603643417358e-02 4.067688584327697754e-01 4.764445871114730835e-02 2.450821697711944580e-01 -5.847366899251937866e-02 -1.888058781623840332e-01 9.903427958488464355e-02 9.341293014585971832e-03 -2.509880959987640381e-01 9.040925651788711548e-02 9.057366847991943359e-02 1.065522655844688416e-01 4.229995235800743103e-02
4.907754249870777130e-03 4.069678112864494324e-02 -2.170991301536560059e-01 -9.611930698156356812e-02 -2.132599800825119019e-01 1.290218085050582886e-01 -1.263530999422073364e-01 -2.173969298601150513e-01 2.029373683035373688e-02 1.520765945315361023e-02 2.213676925748586655e-03 8.894564211368560791e-02 -2.420872263610363007e-02 -3.821088373661041260e-02 -5.439652875065803528e-02 1.089937910437583923e-01 -5.139474272727966309e-01 3.256054520606994629e-01 2.122560143470764160e-01 -1.782511472702026367e-01 1.214090138673782349e-01 2.994122914969921112e-02 -7.303148508071899414e-02 7.877482101321220398e-03 -2.055756896734237671e-01 8.935517817735671997e-02 -4.063807427883148193e-01 -1.204022839665412903e-01 1.378977596759796143e-01 1.941034495830535889e-01 1.817127615213394165e-01 -5.944157019257545471e-02
-2.393364906311035156e-01 -1.435021013021469116e-01 -2.537050247192382812e-01 9.438814967870712280e-02 1.862556636333465576e-01 1.696516945958137512e-02 -1.425397545099258423e-01 -3.015347465407103300e-04 -1.357801556587219238e-01 1.165422499179840088e-01 -2.723456621170043945e-01 4.200522229075431824e-02 1.066088080406188965e-01 -1.499456167221069336e-01 -1.743341982364654541e-01 4.867639765143394470e-02 -3.377781212329864502e-01 2.312070429325103760e-01 1.210781112313270569e-01 -2.517098486423492432e-01 2.368280105292797089e-02 5.339264497160911560e-02 3.196719884872436523e-01 2.128669768571853638e-01 -3.324783146381378174e-01 1.185767427086830139e-01 -1.412627398967742920e-01 -1.450211703777313232e-01 1.483491212129592896e-01 1.648412644863128662e-01 -3.007684648036956787e-02 8.265180885791778564e-02
-1.127005964517593384e-01 1.418421864509582520e-01 -1.333267986774444580e-02 -7.554943859577178955e-02 -1.072790026664733887e-01 1.115867644548416138e-01 1.872266829013824463e-02 -7.435330748558044434e-02 -1.790049523115158081e-01 1.694173514842987061e-01 -2.867927849292755127e-01 2.553522400557994843e-02 2.511059641838073730e-01 5.255866423249244690e-02 -2.065601013600826263e-02 1.026118472218513489e-01 -1.871561855077743530e-01 6.541806459426879883e-02 1.571240723133087158e-01 1.272282451391220093e-01 -2.127257734537124634e-02 1.909298002719879150e-01 5.234808102250099182e-02 -1.161647811532020569e-01 -2.031731754541397095e-01 3.394721820950508118e-02 -5.414027571678161621e-01 3.137021064758300781e-01 2.687484025955200195e-01 3.752681612968444824e-02 1.698353290557861328e-01 -2.031649053096771240e-01
-7.721868902444839478e-02 6.827445700764656067e-03 -2.807073295116424561e-01 -5.545173212885856628e-02 2.958588302135467529e-02 4.393180366605520248e-03 -8.069315552711486816e-02 -1.986426115036010742e-01 -3.553204983472824097e-02 8.855076134204864502e-02 -1.807298511266708374e-01 -1.475963443517684937e-01 -1.957424246938899159e-04 -1.590683013200759888e-01 -4.268229305744171143e-01 5.193114653229713440e-02 2.116268426179885864e-01 8.477025479078292847e-02 2.809195816516876221e-01 -2.394263297319412231e-01 1.274316310882568359e-01 -2.432866767048835754e-02 3.342311680316925049e-01 3.225899068638682365e-03 -2.429070174694061279e-01 1.442849636077880859e-01 -3.886151909828186035e-01 -4.422965645790100098e-02 4.523124918341636658e-02 8.914861828088760376e-02 1.719013303518295288e-01 -4.916730150580406189e-02
-3.692969381809234619e-01 1.156057268381118774e-01 -1.226463094353675842e-01 2.995167076587677002e-01 -5.873254686594009399e-02 1.799655556678771973e-01 1.149495840072631836e-01 4.355995357036590576e-02 -6.756091117858886719e-02 3.708217665553092957e-02 -3.438515663146972656e-01 1.163705587387084961e-01 2.111162841320037842e-01 1.354119777679443359e-01 -1.553868204355239868e-01 -2.346209250390529633e-02 -5.052773281931877136e-02 -9.618413448333740234e-02 2.862178981304168701e-01 -4.496232047677040100e-02 -9.665203280746936798e-03 -3.905273042619228363e-03 5.897559970617294312e-02 -9.206242114305496216e-02 -4.478144273161888123e-02 1.098167002201080322e-01 -5.271375179290771484e-01 6.378482282161712646e-02 2.495274394750595093e-01 -1.483248313888907433e-03 -8.056207560002803802e-03 -5.558368563652038574e-02
-9.759965538978576660e-02 2.643087878823280334e-02 -2.768984735012054443e-01 8.063793648034334183e-04 2.967454679310321808e-02 1.759553700685501099e-01 -1.361451596021652222e-01 -2.977007031440734863e-01 2.815703861415386200e-02 -2.440423220396041870e-01 -2.944087684154510498e-01 -1.805161982774734497e-01 1.813750946894288063e-03 -1.840146481990814209e-01 -2.064302712678909302e-01 1.344077140092849731e-01 1.973300613462924957e-02 2.557011246681213379e-01 4.085767865180969238e-01 2.278966363519430161e-03 2.780159413814544678e-01 -1.710475832223892212e-01 1.232930459082126617e-02 9.818408638238906860e-02 1.695794910192489624e-01 3.488907217979431152e-02 -1.618336737155914307e-01 -2.501021027565002441e-01 -7.528101652860641479e-02 -1.162634268403053284e-01 -1.947570219635963440e-02 -1.122958809137344360e-01
3.923987969756126404e-02 8.543122559785842896e-02 -4.721253365278244019e-02 -5.113301426172256470e-02 -2.990302145481109619e-01 1.707609929144382477e-02 -1.063444241881370544e-01 -1.646908074617385864e-01 -3.044958412647247314e-01 1.458022743463516235e-02 -2.238758802413940430e-01 6.334709376096725464e-02 1.632770448923110962e-01 2.400388568639755249e-01 3.533817827701568604e-02 4.939952865242958069e-02 -1.402025669813156128e-01 1.430943459272384644e-01 4.047607779502868652e-01 -7.690234482288360596e-02 1.569395363330841064e-01 -1.670487225055694580e-01 1.609629541635513306e-01 2.512900531291961670e-01 -2.583206258714199066e-02 1.077935099601745605e-01 -3.493212759494781494e-01 2.329252064228057861e-01 -1.058951392769813538e-01 -1.969868391752243042e-01 1.622537523508071899e-01 -8.225223422050476074e-02
-3.365257680416107178e-01 -2.916741669178009033e-01 -6.488031148910522461e-02 1.886150538921356201e-01 -1.661286950111389160e-01 -4.052057862281799316e-02 -1.308999061584472656e-01 -5.981505662202835083e-02 -1.444594562053680420e-01 -2.141785174608230591e-01 -1.789444684982299805e-01 2.015561461448669434e-01 -2.188661880791187286e-02 9.821921586990356445e-02 -3.714181780815124512e-01 2.980918996036052704e-02 -1.713355183601379395e-01 9.137562662363052368e-02 2.981250584125518799e-01 1.710456609725952148e-01 -1.203081533312797546e-01 2.730883061885833740e-01 -1.546442806720733643e-01 -8.229313045740127563e-02 -2.788394689559936523e-02 1.121562048792839050e-01 -1.849769353866577148e-01 1.020847484469413757e-01 1.777809858322143555e-01 -4.875540733337402344e-02 -1.043281406164169312e-01 -2.124723196029663086e-01
4.598064720630645752e-02 -1.826733052730560303e-01 -9.034515917301177979e-02 3.707893192768096924e-02 1.498694419860839844e-01 -1.751432865858078003e-01 2.555798180401325226e-02 -3.182131648063659668e-01 -2.757055461406707764e-01 -2.270335406064987183e-01 -2.823580205440521240e-01 3.351011574268341064e-01 -1.298010200262069702e-01 1.945744156837463379e-01 -4.981955140829086304e-02 -3.129445016384124756e-02 -4.663530290126800537e-01 1.587188541889190674e-01 1.465954035520553589e-01 1.183566451072692871e-01 2.869864739477634430e-02 7.068835198879241943e-02 1.091554909944534302e-01 -1.744926422834396362e-01 -7.813295722007751465e-02 3.964564204216003418e-02 -1.324260979890823364e-01 -2.404320389032363892e-01 2.882561273872852325e-02 4.469637572765350342e-02 7.748349010944366455e-02 -6.303372234106063843e-02
-1.901229172945022583e-01 -9.177297353744506836e-02 -4.333674907684326172e-02 8.147710561752319336e-02 -1.653009951114654541e-01 2.808503247797489166e-02 7.863005250692367554e-02 7.200869172811508179e-02 4.052082076668739319e-02 1.891152262687683105e-01 -2.583545148372650146e-01 -8.264222741127014160e-02 3.668021857738494873e-01 1.149520650506019592e-01 -1.422550231218338013e-01 -4.888654802925884724e-04 2.220095321536064148e-02 -1.884305328130722046e-01 3.513830006122589111e-01 3.967779576778411865e-01 1.859992146492004395e-01 3.193503618240356445e-02 1.513287574052810669e-01 -6.108738109469413757e-02 -1.571275144815444946e-01 3.862446844577789307e-01 1.371610909700393677e-01 -1.014668568968772888e-01 -1.487914778408594429e-05 1.747480332851409912e-01 1.194453835487365723e-01 -3.897858038544654846e-02
-2.155445218086242676e-01 -7.005894184112548828e-02 -2.264622002840042114e-01 3.397783264517784119e-02 4.256816580891609192e-02 1.324626654386520386e-01 1.260593086481094360e-01 1.333822160959243774e-01 -1.043682917952537537e-01 7.561098318547010422e-03 -3.777197897434234619e-01 1.753960549831390381e-01 4.065884277224540710e-02 1.597510725259780884e-01 1.801453158259391785e-02 -3.786835446953773499e-02 -1.364269554615020752e-01 4.613404348492622375e-02 4.469881057739257812e-01 1.682589948177337646e-01 -1.649677753448486328e-01 -2.150358557701110840e-01 4.992063716053962708e-02 1.090996339917182922e-01 -4.019902646541595459e-02 3.180083036422729492e-01 5.367066711187362671e-02 4.152225330471992493e-02 3.428772985935211182e-01 -1.505461782217025757e-01 2.095583230257034302e-01 4.051078110933303833e-02
-4.465883225202560425e-02 1.577144488692283630e-02 -1.911435090005397797e-02 1.394233573228120804e-02 3.515042960643768311e-01 -2.631704509258270264e-01 -9.808193892240524292e-02 -7.745040953159332275e-02 -1.575899422168731689e-01 2.797378040850162506e-02 -1.578740775585174561e-01 6.527084857225418091e-02 4.156472980976104736e-01 1.516554802656173706e-01 -2.208667062222957611e-02 -1.763351820409297943e-02 -1.499517709016799927e-01 -8.127665519714355469e-02 2.715492844581604004e-01 1.416334062814712524e-01 4.595057070255279541e-01 -1.104365512728691101e-01 1.006589829921722412e-02 -1.327256560325622559e-01 -6.991155445575714111e-02 1.041872128844261169e-01 -3.072722442448139191e-02 8.416362851858139038e-02 2.180905640125274658e-01 -1.745399534702301025e-01 2.646726369857788086e-01 -4.003817588090896606e-02
-1.949454843997955322e-01 1.351723913103342056e-03 -3.348191976547241211e-01 -1.176344885607250035e-04 -9.972053021192550659e-02 8.069698512554168701e-02 -4.792306199669837952e-02 -1.358509808778762817e-01 -1.568176746368408203e-01 -2.087784558534622192e-01 -1.632323116064071655e-01 1.205995827913284302e-01 2.306050509214401245e-01 6.823584437370300293e-02 -2.438691109418869019e-01 3.554025432094931602e-03 -7.574041187763214111e-02 -1.232425719499588013e-01 -1.951970625668764114e-03 1.459093391895294189e-01 7.829677313566207886e-02 -2.547043375670909882e-02 1.380111575126647949e-01 -1.440244615077972412e-01 -3.981426358222961426e-01 1.576595008373260498e-01 -1.053426861763000488e-01 2.518792748451232910e-01 3.307251334190368652e-01 2.157845646142959595e-01 -1.493357867002487183e-01 -2.470788508653640747e-01
-3.682685792446136475e-01 -1.826438754796981812e-01 4.688714072108268738e-02 -9.218736737966537476e-02 1.990789324045181274e-01 -1.449428964406251907e-02 -2.732197754085063934e-02 -3.324100971221923828e-01 -1.803083419799804688e-01 1.056209951639175415e-01 -2.264291793107986450e-02 -1.167612615972757339e-02 2.349533736705780029e-01 9.621985256671905518e-02 -6.557528395205736160e-03 9.478251636028289795e-02 -3.373166546225547791e-02 1.883164197206497192e-01 3.750149859115481377e-03 2.778660953044891357e-01 2.276386022567749023e-01 1.368607580661773682e-01 -2.585942484438419342e-02 1.471536979079246521e-02 -3.084988594055175781e-01 8.602434396743774414e-02 -1.828623265027999878e-01 1.274381130933761597e-01 2.299136668443679810e-01 2.225850373506546021e-01 2.197296768426895142e-01 -2.514694631099700928e-01
-1.970785558223724365e-01 -2.038751542568206787e-01 -2.647466361522674561e-01 -6.368595361709594727e-02 -7.131522893905639648e-02 4.914707317948341370e-02 -1.853010952472686768e-01 -4.876840114593505859e-01 2.060272917151451111e-02 2.500061690807342529e-01 -2.573008835315704346e-01 3.080190718173980713e-01 1.868762373924255371e-01 -1.396344900131225586e-01 -1.240021213889122009e-01 1.456099152565002441e-01 -3.509964421391487122e-02 -5.038911849260330200e-02 -9.408601373434066772e-02 1.168174222111701965e-01 4.615690559148788452e-02 9.704548865556716919e-02 -3.024948202073574066e-02 -7.897483184933662415e-03 -3.468577861785888672e-01 2.341274619102478027e-01 1.454434171319007874e-02 6.598001718521118164e-02 1.122844070196151733e-01 9.095788933336734772e-03 5.747067928314208984e-02 1.276281177997589111e-01
-3.040800094604492188e-01 1.163815930485725403e-01 -5.474845319986343384e-02 2.588478028774261475e-01 6.833005696535110474e-02 5.111153051257133484e-02 -6.987749040126800537e-02 6.301303207874298096e-02 1.553930789232254028e-01 1.594225615262985229e-01 -2.375956624746322632e-01 -5.269945412874221802e-02 3.123696744441986084e-01 1.184121072292327881e-01 -2.414850592613220215e-01 2.745287120342254639e-01 -2.623838782310485840e-01 3.021831996738910675e-02 1.783128976821899414e-01 1.015271097421646118e-01 -7.454240694642066956e-04 -1.158574968576431274e-01 1.512677669525146484e-01 -6.719261407852172852e-02 1.259275823831558228e-01 3.093251883983612061e-01 -1.251351088285446167e-01 4.231785982847213745e-02 1.756246536970138550e-01 2.582440078258514404e-01 5.185126140713691711e-02 -2.681295275688171387e-01
-3.459061682224273682e-01 -1.422899682074785233e-02 -5.032209306955337524e-02 -1.349031776189804077e-01 -1.329593807458877563e-01 3.663505241274833679e-02 -4.313768818974494934e-02 6.558705121278762817e-02 -7.076432555913925171e-02 -1.693965792655944824e-01 -2.791269719600677490e-01 1.834259927272796631e-01 2.822264432907104492e-01 -5.710828583687543869e-03 -2.443387806415557861e-01 -1.450713127851486206e-01 1.432337909936904907e-01 1.072402950376272202e-02 4.841841459274291992e-01 7.357215881347656250e-02 -9.582684142515063286e-04 8.734448999166488647e-02 -2.879466488957405090e-02 -1.517968773841857910e-01 -8.620316162705421448e-03 -1.672861427068710327e-01 -2.646030485630035400e-01 1.123981401324272156e-01 3.029784262180328369e-01 -1.124340370297431946e-01 -5.279204249382019043e-02 -1.364931464195251465e-01
-1.280082315206527710e-01 -2.539719939231872559e-01 -7.154886424541473389e-02 3.316923975944519043e-01 1.820392012596130371e-01 1.810851842164993286e-01 -4.072833061218261719e-02 1.476658741012215614e-03 3.013251908123493195e-02 -1.165036559104919434e-01 -4.168923199176788330e-01 7.370804250240325928e-02 2.681703567504882812e-01 7.230545580387115479e-02 2.442413195967674255e-02 2.122836709022521973e-01 -1.611620336771011353e-01 1.255606710910797119e-01 1.079699471592903137e-01 8.665551990270614624e-02 5.086376890540122986e-02 7.747782021760940552e-02 7.747446000576019287e-02 -5.745739117264747620e-02 -2.250980287790298462e-01 1.126168742775917053e-01 -2.787600457668304443e-01 -3.967565298080444336e-02 3.381782174110412598e-01 1.548794955015182495e-01 3.834246098995208740e-02 -2.420956641435623169e-01
1.109462007880210876e-01 6.930865347385406494e-02 -2.012760490179061890e-01 7.516785711050033569e-02 6.027605384588241577e-02 -1.812001466751098633e-01 -2.489374130964279175e-01 -3.532187044620513916e-01 -1.368502825498580933e-01 -2.259346246719360352e-01 -8.681210130453109741e-02 7.552560418844223022e-02 3.740664198994636536e-02 5.125312507152557373e-02 5.777521803975105286e-02 8.804328739643096924e-02 -4.595508873462677002e-01 -2.205449342727661133e-02 3.582357466220855713e-01 1.983341276645660400e-01 -7.025963813066482544e-02 3.568568825721740723e-02 1.093630716204643250e-01 4.434403404593467712e-02 4.949333146214485168e-02 1.856178343296051025e-01 -1.883040219545364380e-01 3.591925650835037231e-02 2.222900390625000000e-01 -3.716964647173881531e-02 1.908471733331680298e-01 2.346186786890029907e-01
-2.696263194084167480e-01 2.305425554513931274e-01 -2.303416877985000610e-01 -3.906698524951934814e-02 -8.145440369844436646e-03 -1.558755524456501007e-02 -1.561572849750518799e-01 -1.374971866607666016e-01 5.451294779777526855e-02 -4.077649712562561035e-01 -2.069988101720809937e-01 1.683646291494369507e-01 7.188006490468978882e-02 -2.995456336066126823e-03 -1.351635754108428955e-01 8.368153939954936504e-04 -5.414193496108055115e-03 -1.696000695228576660e-01 2.983348667621612549e-01 -9.599430114030838013e-02 2.368739545345306396e-01 -1.234695035964250565e-02 -7.094117999076843262e-02 -3.802320361137390137e-02 8.388368040323257446e-02 2.467162311077117920e-01 -9.849157184362411499e-02 -3.437896966934204102e-01 -1.380281001329421997e-01 1.300801187753677368e-01 2.077943682670593262e-01 -2.176761180162429810e-01
-1.725231111049652100e-01 1.266432404518127441e-01 8.406456559896469116e-02 7.828699052333831787e-02 2.310456633567810059e-01 -1.830558031797409058e-01 -1.059418171644210815e-01 -1.046468093991279602e-01 -2.644141316413879395e-01 4.248047620058059692e-02 1.724360734224319458e-01 1.486599594354629517e-01 4.274331331253051758e-01 1.148165836930274963e-01 -6.660933792591094971e-02 7.615023851394653320e-02 -2.937925159931182861e-01 -5.823319777846336365e-02 2.573492527008056641e-01 1.938451528549194336e-01 3.479967415332794189e-01 2.049745619297027588e-01 -6.625742465257644653e-02 -1.114315586164593697e-03 -1.552706807851791382e-01 1.800137162208557129e-01 -1.728515885770320892e-02 -1.170189529657363892e-01 2.113635540008544922e-01 5.685172043740749359e-03 1.180278733372688293e-01 1.100156232714653015e-01
-1.484759449958801270e-01 8.974253386259078979e-02 5.591861903667449951e-02 -1.535652875900268555e-01 1.889106584712862968e-03 -1.102411448955535889e-01 -2.273152321577072144e-01 -1.080109402537345886e-01 -5.066255927085876465e-01 -4.080349206924438477e-02 -6.561584770679473877e-02 -5.271558091044425964e-02 3.625409603118896484e-01 -1.070504263043403625e-01 -1.577742099761962891e-01 4.044594988226890564e-02 -8.426951617002487183e-02 1.120895817875862122e-01 2.807836234569549561e-01 1.172110438346862793e-01 1.643745452165603638e-01 -3.138911426067352295e-01 1.213431283831596375e-01 1.928643286228179932e-01 -1.782549172639846802e-01 -1.017649024724960327e-01 -1.931952834129333496e-01 -9.032191336154937744e-02 -7.711964845657348633e-02 -1.800761669874191284e-01 -2.912744879722595215e-02 -1.276967227458953857e-01
6.949139386415481567e-02 1.653497070074081421e-01 -3.435646295547485352e-01 -7.827439159154891968e-02 1.184667944908142090e-01 -1.101760715246200562e-01 5.244592204689979553e-02 4.733734240289777517e-04 -4.441905766725540161e-02 1.588658243417739868e-02 -3.073189258575439453e-01 9.893768467009067535e-03 2.527843713760375977e-01 1.966128647327423096e-01 7.445194572210311890e-02 2.229042798280715942e-01 -2.805675268173217773e-01 -2.195803076028823853e-01 3.226104378700256348e-01 2.754228413105010986e-01 -1.403844356536865234e-01 3.865590319037437439e-02 1.245691105723381042e-01 2.540850043296813965e-01 -7.894483208656311035e-02 -5.509385094046592712e-02 -9.339512139558792114e-02 -9.975878894329071045e-02 1.310448348522186279e-01 1.022202223539352417e-01 -1.636223793029785156e-01 -2.640172243118286133e-01
-3.610032200813293457e-01 1.993945986032485962e-02 -1.728611737489700317e-01 1.387133151292800903e-01 1.072367727756500244e-01 -1.998005360364913940e-01 -6.778740137815475464e-02 -5.381096899509429932e-02 -2.023884952068328857e-01 2.120395153760910034e-01 -2.517881691455841064e-01 -2.537090480327606201e-01 2.631025314331054688e-01 3.944219276309013367e-02 -9.044790267944335938e-02 1.151762977242469788e-01 -2.001796215772628784e-01 2.705588936805725098e-02 1.760100722312927246e-01 -1.413168311119079590e-01 -2.176466435194015503e-01 -4.234964773058891296e-02 1.211955547332763672e-01 -1.056609228253364563e-01 -2.315543889999389648e-01 9.670688956975936890e-02 -1.777478605508804321e-01 -4.031043052673339844e-01 1.213538348674774170e-01 1.064827889204025269e-01 6.361080706119537354e-02 -3.734512254595756531e-02
-1.109534502029418945e-01 1.877029091119766235e-01 -2.036509215831756592e-01 1.176883582957088947e-03 2.606949210166931152e-01 2.750476896762847900e-01 -3.131168782711029053e-01 -5.356969684362411499e-02 1.639314927160739899e-02 -3.281486332416534424e-01 -3.819173574447631836e-01 1.065104529261589050e-01 1.200206875801086426e-01 2.027149684727191925e-02 -7.358294725418090820e-02 7.554261386394500732e-02 9.121232479810714722e-02 -1.208976134657859802e-01 2.806845605373382568e-01 2.595733106136322021e-01 -1.512446533888578415e-02 2.353857606649398804e-01 -2.375554107129573822e-02 1.351726800203323364e-01 -2.349873930215835571e-01 -2.533551305532455444e-02 -3.583102952688932419e-03 -1.913060992956161499e-01 -9.682265669107437134e-02 -6.638705730438232422e-03 1.310173869132995605e-01 -1.128677129745483398e-01
1.264422573149204254e-02 2.051430791616439819e-01 -1.754294633865356445e-01 7.723518460988998413e-02 -2.150168567895889282e-01 -2.038961648941040039e-01 -1.468826681375503540e-01 -2.086305618286132812e-01 5.198961123824119568e-02 -3.061221167445182800e-02 -1.991928219795227051e-01 1.700676828622817993e-01 -1.353989988565444946e-01 -4.344800859689712524e-02 -2.514085769653320312e-01 1.126104295253753662e-01 -4.182222187519073486e-01 -5.590222775936126709e-03 1.236960440874099731e-01 -8.093807846307754517e-03 -2.511086165904998779e-01 -1.273647099733352661e-01 1.856459677219390869e-01 1.903013698756694794e-02 -4.400720447301864624e-02 1.681531518697738647e-01 -1.846464872360229492e-01 -4.109871760010719299e-02 1.617169007658958435e-02 -1.643436551094055176e-01 2.558307051658630371e-01 -3.696392774581909180e-01
-1.407957375049591064e-01 9.618549793958663940e-02 -7.346099615097045898e-02 -2.711440324783325195e-01 -2.283384352922439575e-01 1.364749968051910400e-01 -3.704203292727470398e-02 -2.225253134965896606e-01 -1.588749438524246216e-01 -9.340684115886688232e-02 -3.885087072849273682e-01 -1.677694767713546753e-01 6.811720132827758789e-02 -5.004176124930381775e-02 -3.088113069534301758e-01 1.945154741406440735e-02 -2.266116738319396973e-01 -1.886068843305110931e-02 -5.176317691802978516e-02 1.440460234880447388e-02 1.786445379257202148e-01 5.449201539158821106e-02 -1.023098826408386230e-01 2.037506699562072754e-01 -2.659002244472503662e-01 -9.371113032102584839e-02 -2.890409231185913086e-01 -3.146419525146484375e-01 8.710993826389312744e-02 3.056760877370834351e-02 1.920094192028045654e-01 7.441639900207519531e-02
-1.273522973060607910e-01 1.076370179653167725e-01 -4.449314251542091370e-02 -3.021870255470275879e-01 -1.470485776662826538e-01 -1.079317256808280945e-01 2.942993640899658203e-01 -6.673778872936964035e-03 -9.335261583328247070e-02 1.578564047813415527e-01 -4.777843058109283447e-01 1.860203593969345093e-01 -8.334580063819885254e-02 9.315393865108489990e-02 -1.833369135856628418e-01 1.556642353534698486e-01 -1.525735408067703247e-01 1.015935838222503662e-01 2.538081705570220947e-01 1.774691641330718994e-01 1.715657711029052734e-01 1.440438628196716309e-01 -3.382967412471771240e-02 -5.448543280363082886e-02 -2.237519323825836182e-01 2.450125217437744141e-01 -1.609537005424499512e-01 7.397587597370147705e-02 1.186522841453552246e-02 -4.210766777396202087e-02 2.440220266580581665e-01 4.734762758016586304e-02
-2.211231738328933716e-01 6.705075502395629883e-02 1.380423158407211304e-01 -8.970900624990463257e-02 1.486568897962570190e-01 2.321853861212730408e-02 8.715631812810897827e-02 -3.281030356884002686e-01 -1.497015729546546936e-02 -1.407416537404060364e-02 -3.901237845420837402e-01 -8.651966601610183716e-02 -2.069427818059921265e-02 8.928034454584121704e-02 -1.521131694316864014e-01 -4.349575564265251160e-02 -3.233379423618316650e-01 -4.347123950719833374e-02 2.012110650539398193e-01 1.158890351653099060e-01 1.188119128346443176e-01 -2.399448156356811523e-01 8.575484901666641235e-02 1.910455673933029175e-01 -3.375745415687561035e-01 2.329289913177490234e-01 -1.235195174813270569e-01 -7.980641722679138184e-02 -1.089565753936767578e-01 -1.503005474805831909e-01 4.113575443625450134e-02 -2.935942709445953369e-01
-6.474208086729049683e-03 -1.937990188598632812e-01 -2.777153551578521729e-01 4.512347653508186340e-02 5.446360632777214050e-02 -5.187281966209411621e-02 1.185975149273872375e-01 -1.949395537376403809e-01 -2.432719767093658447e-01 -2.350553125143051147e-01 -1.436874419450759888e-01 1.894292384386062622e-01 -1.744620501995086670e-02 4.851228743791580200e-02 1.578125357627868652e-01 6.421428918838500977e-02 -4.069047272205352783e-01 2.390512377023696899e-01 3.238664567470550537e-01 -5.017922725528478622e-03 2.102749422192573547e-02 1.508854776620864868e-01 -5.217152833938598633e-02 -7.338827103376388550e-02 -5.705885589122772217e-02 -5.758205801248550415e-02 -2.669072449207305908e-01 -3.451723158359527588e-01 1.837754994630813599e-01 -1.270978599786758423e-01 1.248098313808441162e-01 -3.819387778639793396e-02
1.687614619731903076e-01 -1.963810529559850693e-03 -1.185218337923288345e-02 -8.917158469557762146e-03 -4.021211564540863037e-01 6.960406154394149780e-02 -2.998304963111877441e-01 -9.397605806589126587e-02 -2.204439342021942139e-01 1.460254788398742676e-01 -2.069196105003356934e-01 1.514133810997009277e-01 3.268763422966003418e-01 1.584738194942474365e-01 4.671382531523704529e-02 2.182214856147766113e-01 -2.949773073196411133e-01 1.738580912351608276e-01 2.614469826221466064e-01 2.466991171240806580e-02 -1.327578723430633545e-01 -3.010145574808120728e-02 -2.646981179714202881e-02 -2.500392310321331024e-02 -7.399588078260421753e-02 2.377678602933883667e-01 -1.686198413372039795e-01 -1.450332999229431152e-01 -2.229047417640686035e-01 -1.458204686641693115e-01 -1.002872269600629807e-02 3.031990723684430122e-03
-8.492999710142612457e-03 -2.942767168860882521e-04 -8.986205607652664185e-02 -3.015462458133697510e-01 -1.545637995004653931e-01 -1.445628255605697632e-01 -2.357621788978576660e-01 -2.162560075521469116e-01 -5.769928917288780212e-02 -6.702551245689392090e-02 -4.340888857841491699e-01 -2.643437087535858154e-01 6.724125891923904419e-02 -1.618983573280274868e-03 8.617095649242401123e-02 1.533941626548767090e-01 -1.264158636331558228e-01 1.096445694565773010e-01 2.902819812297821045e-01 2.891907393932342529e-01 2.417436614632606506e-02 1.678791046142578125e-01 1.751963049173355103e-02 2.177151478826999664e-02 -1.065488979220390320e-01 1.350650042295455933e-01 -1.548956930637359619e-01 -2.306115180253982544e-01 -2.029868215322494507e-01 7.692983001470565796e-02 2.269185036420822144e-01 -1.460891366004943848e-01
-6.179941818118095398e-02 9.727685153484344482e-02 8.891621232032775879e-02 -6.965119391679763794e-03 -1.091859266161918640e-01 -7.203144580125808716e-02 -2.031655311584472656e-01 -1.112813651561737061e-01 -2.938741147518157959e-01 -1.146755516529083252e-01 -9.238189086318016052e-03 2.001757323741912842e-01 -3.385060932487249374e-03 1.774103194475173950e-01 -1.321024596691131592e-01 -2.721305564045906067e-02 -3.048218488693237305e-01 -8.840672671794891357e-02 2.605929672718048096e-01 -5.464016646146774292e-02 1.938700079917907715e-01 -4.030592739582061768e-01 -5.966199561953544617e-02 -1.791699677705764771e-01 -3.161531984806060791e-01 1.371759027242660522e-01 -4.869505390524864197e-02 -3.912951350212097168e-01 1.095247641205787659e-01 -1.350464224815368652e-01 -2.927664481103420258e-02 -7.729233801364898682e-02
-1.164711266756057739e-01 3.326766192913055420e-02 -2.450127154588699341e-01 2.313943207263946533e-01 1.844270341098308563e-02 -7.869491726160049438e-02 -1.975471973419189453e-01 -2.830168008804321289e-01 -2.835172712802886963e-01 -4.001687839627265930e-02 -6.405030936002731323e-02 4.946205765008926392e-03 6.763499230146408081e-02 -3.807098045945167542e-02 -3.533524572849273682e-01 -5.774769559502601624e-02 -1.105855852365493774e-01 -7.705867290496826172e-02 2.483856528997421265e-01 -1.800619252026081085e-02 4.335959851741790771e-01 -6.053381413221359253e-02 2.159059047698974609e-01 -2.057226449251174927e-01 1.277549862861633301e-01 1.403657943010330200e-01 2.486377209424972534e-01 -5.569452047348022461e-02 1.169075742363929749e-01 3.462521824985742569e-03 2.242916971445083618e-01 6.583962123841047287e-03
1.399189084768295288e-01 -1.000240072607994080e-01 1.515616662800312042e-02 6.952036917209625244e-02 5.231179669499397278e-02 -1.532285660505294800e-01 -4.178631007671356201e-01 -1.669134646654129028e-01 -4.972314089536666870e-02 6.418959051370620728e-02 -4.150684475898742676e-01 -1.398825645446777344e-01 1.279124468564987183e-01 -1.310642361640930176e-01 -1.804694384336471558e-01 1.436943560838699341e-01 -1.693308055400848389e-01 1.065862849354743958e-01 5.308640189468860626e-03 1.134264171123504639e-01 -1.007112115621566772e-01 1.242430061101913452e-01 -1.389002054929733276e-01 1.212041452527046204e-01 -2.568885982036590576e-01 1.600546538829803467e-01 -2.669481039047241211e-01 -2.908086776733398438e-01 -1.904037222266197205e-02 -2.503288984298706055e-01 1.641617119312286377e-01 3.956063464283943176e-02
-3.229044079780578613e-01 4.024792835116386414e-02 1.208187416195869446e-01 -5.511667579412460327e-02 -6.212119013071060181e-02 6.296818703413009644e-02 1.219121292233467102e-01 -1.033716276288032532e-01 -1.069684773683547974e-01 1.454777270555496216e-01 -3.170109093189239502e-01 3.464573323726654053e-01 1.670521795749664307e-01 7.576484978199005127e-02 -1.706137508153915405e-01 8.553479798138141632e-03 -2.875969111919403076e-01 -8.559648692607879639e-02 3.324953019618988037e-01 -2.990179061889648438e-01 2.798679769039154053e-01 6.084437016397714615e-03 7.338885962963104248e-02 1.094885542988777161e-01 -2.867498248815536499e-02 -1.038383916020393372e-01 -9.304858744144439697e-02 -1.144675165414810181e-01 9.231199324131011963e-02 -3.121465146541595459e-01 -3.897481411695480347e-02 2.366942539811134338e-02
1.348513411357998848e-03 3.181492686271667480e-01 -5.041294917464256287e-02 -1.683228611946105957e-01 -2.442327886819839478e-01 2.578154504299163818e-01 1.219231709837913513e-01 -7.411759346723556519e-02 -1.026381552219390869e-01 2.894748151302337646e-01 -3.901246190071105957e-01 1.128210052847862244e-01 8.435931801795959473e-02 -2.924448635894805193e-04 -4.493905976414680481e-02 1.393644809722900391e-01 -2.806241512298583984e-01 -6.194306164979934692e-02 1.886566281318664551e-01 3.054435551166534424e-01 1.657072901725769043e-01 1.046804264187812805e-01 1.326734572649002075e-01 -4.786172509193420410e-02 -1.837942153215408325e-01 2.051417380571365356e-01 -2.557534873485565186e-01 4.117155447602272034e-02 2.850408665835857391e-02 6.243619136512279510e-03 1.413728892803192139e-01 4.820659290999174118e-03
-1.060417294502258301e-01 6.877608597278594971e-02 -2.422905713319778442e-01 -3.645743429660797119e-02 -1.885530948638916016e-01 1.993519514799118042e-01 -8.282157592475414276e-03 -3.703342750668525696e-02 -3.758117854595184326e-01 7.161112129688262939e-02 -6.557362526655197144e-02 2.048216909170150757e-01 1.099536865949630737e-01 4.355521127581596375e-02 3.082304820418357849e-02 7.497646380215883255e-03 -7.670316100120544434e-02 4.639450088143348694e-02 1.370242834091186523e-01 1.243377327919006348e-01 5.829973611980676651e-03 -9.418203681707382202e-02 2.828440964221954346e-01 -2.998225986957550049e-01 -1.784717589616775513e-01 1.780449301004409790e-01 -3.941705822944641113e-01 1.179757416248321533e-01 3.733435273170471191e-01 5.693793669342994690e-02 -3.861593827605247498e-02 -2.040115147829055786e-01
-1.775445640087127686e-01 1.142855808138847351e-01 -2.304499000310897827e-01 9.401328116655349731e-02 -3.720068037509918213e-01 4.805588349699974060e-02 4.233189299702644348e-02 -1.108928993344306946e-01 -1.910152733325958252e-01 -4.363225996494293213e-01 -3.827905282378196716e-02 7.530395686626434326e-02 2.904337458312511444e-02 -1.468701213598251343e-01 -2.815750241279602051e-01 -1.724283397197723389e-01 -1.013707816600799561e-01 2.277118712663650513e-02 1.460711061954498291e-01 4.303383827209472656e-02 -6.375155597925186157e-02 1.190962791442871094e-01 1.507194638252258301e-01 -1.892952322959899902e-01 -1.295571923255920410e-01 -1.372466981410980225e-02 -1.282461285591125488e-01 -7.634267956018447876e-02 3.922582268714904785e-01 1.989772310480475426e-03 2.517471015453338623e-01 -7.730921357870101929e-02
1.343540549278259277e-01 -2.147993296384811401e-01 -2.185874134302139282e-01 -2.381722033023834229e-01 -8.547181636095046997e-02 1.645330786705017090e-01 -4.471666645258665085e-03 -4.104484617710113525e-02 1.404690146446228027e-01 -8.091732859611511230e-02 -2.562900483608245850e-01 3.681457936763763428e-01 1.909878402948379517e-01 -4.788749292492866516e-02 -1.417265832424163818e-01 3.804425522685050964e-02 -1.023774519562721252e-01 7.840391248464584351e-02 6.587433815002441406e-02 5.630992352962493896e-02 2.742080092430114746e-01 1.829921901226043701e-01 4.956899210810661316e-02 9.765121340751647949e-02 -1.989768892526626587e-01 -1.427795886993408203e-01 -1.975469291210174561e-01 -3.208433389663696289e-01 8.919223397970199585e-02 -5.996696278452873230e-02 -3.691132739186286926e-02 -3.843953609466552734e-01
1.847597211599349976e-01 -1.106178313493728638e-01 5.735769122838973999e-02 -4.299110174179077148e-02 -4.705972224473953247e-02 1.012294664978981018e-01 -2.894124984741210938e-01 -2.787867188453674316e-02 -3.216407597064971924e-01 1.085389778017997742e-01 -3.963044583797454834e-01 2.525463700294494629e-02 1.362178027629852295e-01 -2.357617765665054321e-01 -8.948353677988052368e-02 -7.845839112997055054e-02 -1.316695660352706909e-01 6.049529090523719788e-02 2.457069158554077148e-01 1.444283276796340942e-01 -6.716441363096237183e-02 6.008191406726837158e-02 -1.746538579463958740e-01 -5.693084374070167542e-02 -1.466289609670639038e-01 1.384375840425491333e-01 -1.675271987915039062e-01 -4.560960829257965088e-01 -3.875108808279037476e-02 1.221911683678627014e-01 2.225574404001235962e-01 -5.871980637311935425e-02
-2.292055450379848480e-02 1.751175383105874062e-03 -1.327254343777894974e-02 1.454707086086273193e-01 -3.808533772826194763e-02 6.903952360153198242e-02 -1.050278916954994202e-02 4.923427477478981018e-02 -6.241923198103904724e-02 -2.714053168892860413e-02 -4.238915741443634033e-01 3.005315959453582764e-01 2.482438385486602783e-01 -2.118134126067161560e-02 -2.989970147609710693e-01 9.929002076387405396e-02 -1.675542891025543213e-01 -5.409292876720428467e-02 4.300184845924377441e-01 -6.789571046829223633e-02 2.531886696815490723e-01 -2.042481154203414917e-01 1.805421262979507446e-01 7.522610574960708618e-02 4.360069707036018372e-02 -2.396124005317687988e-01 2.295029535889625549e-02 -8.107682690024375916e-03 -2.156997770071029663e-01 -2.264050692319869995e-01 7.472125440835952759e-02 -7.440482079982757568e-02
-4.399315714836120605e-01 3.738399222493171692e-02 -2.111745765432715416e-03 -3.608626723289489746e-01 -1.598730236291885376e-01 7.378779351711273193e-02 6.928170472383499146e-02 -3.467513918876647949e-01 -9.800216555595397949e-02 -1.181656718254089355e-01 -1.527795493602752686e-01 -1.124257966876029968e-01 1.037052124738693237e-01 -8.208212256431579590e-02 -2.306879609823226929e-01 8.475020527839660645e-02 -2.812321186065673828e-01 1.994391158223152161e-02 3.152079507708549500e-02 1.341596096754074097e-01 7.298392057418823242e-02 -6.974342465400695801e-02 5.605914071202278137e-02 -2.604690752923488617e-02 -1.137364953756332397e-01 2.635779678821563721e-01 1.285653002560138702e-02 -4.126570522785186768e-01 1.016013473272323608e-01 6.146340817213058472e-02 3.978171199560165405e-02 1.784036308526992798e-02
1.283667683601379395e-01 -1.456933766603469849e-01 -6.271592527627944946e-02 2.067986875772476196e-01 -2.671619877219200134e-02 -1.737172156572341919e-01 -4.335738718509674072e-02 -3.147763609886169434e-01 -2.372404187917709351e-01 2.451449260115623474e-02 -2.988591194152832031e-01 2.110577523708343506e-01 2.392022013664245605e-01 -8.943045884370803833e-02 -4.444962367415428162e-02 7.977090775966644287e-02 -2.254427522420883179e-01 8.310339599847793579e-02 2.843760251998901367e-01 -3.094896376132965088e-01 -2.754102051258087158e-01 -1.552560031414031982e-01 -1.058361604809761047e-01 -1.238636597990989685e-01 -9.380893409252166748e-02 6.605593860149383545e-02 -3.116686642169952393e-01 -1.329516321420669556e-01 3.697985038161277771e-02 -5.826330184936523438e-02 1.353262662887573242e-01 -8.663161098957061768e-02
-1.428589690476655960e-02 -9.708074480295181274e-02 -1.797555834054946899e-01 1.105672642588615417e-01 -2.010490000247955322e-01 1.880492269992828369e-02 -2.025446295738220215e-01 -2.622791230678558350e-01 -3.095107078552246094e-01 1.654101163148880005e-01 2.146318927407264709e-02 2.264909893274307251e-01 -5.953805986791849136e-03 -1.730130910873413086e-01 -7.138787768781185150e-03 3.549287915229797363e-01 -9.270745515823364258e-02 8.337200433015823364e-02 3.746221661567687988e-01 -7.410978525876998901e-02 7.408450543880462646e-02 -2.570664584636688232e-01 -2.765475027263164520e-02 -1.404454559087753296e-01 -1.240164116024971008e-01 1.303911507129669189e-01 -1.887914538383483887e-01 -1.558155268430709839e-01 -1.159041747450828552e-02 -2.337712198495864868e-01 2.370911836624145508e-01 -8.715139329433441162e-02
-1.712987422943115234e-01 -3.818942233920097351e-02 2.324907332658767700e-01 9.675666689872741699e-02 8.031862974166870117e-02 1.134222224354743958e-01 7.557931542396545410e-02 -1.918498277664184570e-01 -2.879011332988739014e-01 -2.875482141971588135e-01 -3.232796490192413330e-01 2.253682166337966919e-01 7.290332764387130737e-02 -6.209777668118476868e-02 -9.953423589468002319e-02 1.668483167886734009e-01 -2.256462723016738892e-01 2.768107317388057709e-02 2.202018052339553833e-01 2.082087099552154541e-02 7.534608989953994751e-02 3.619108721613883972e-02 -1.309774816036224365e-01 -2.063787728548049927e-01 -1.852979063987731934e-01 1.137195900082588196e-01 -2.266179323196411133e-01 -5.624330416321754456e-02 2.856944799423217773e-01 -7.009130902588367462e-03 -3.459314703941345215e-01 -7.548421621322631836e-02
7.979031652212142944e-03 7.600637525320053101e-02 -1.585693806409835815e-01 9.844414144754409790e-02 -1.313693523406982422e-01 2.170767337083816528e-01 -2.768591940402984619e-01 -7.897523045539855957e-02 -2.063106894493103027e-01 -1.791126877069473267e-01 -2.224743664264678955e-01 -1.221180334687232971e-01 7.510662823915481567e-02 3.680170327425003052e-02 -1.856856346130371094e-01 -1.691720820963382721e-02 -3.046057224273681641e-01 -1.732227206230163574e-01 9.944209456443786621e-02 -1.441265195608139038e-01 2.340643405914306641e-01 -9.039043635129928589e-02 2.430968880653381348e-01 1.730223894119262695e-01 -1.447566449642181396e-01 -3.716566716320812702e-04 -1.995007842779159546e-01 -2.775675654411315918e-01 -6.898374110460281372e-02 -3.495247289538383484e-02 9.624826163053512573e-02 -4.156410396099090576e-01
-3.472844660282135010e-01 1.974056661128997803e-01 -3.183316066861152649e-02 1.631414592266082764e-01 -3.041564822196960449e-01 2.720256149768829346e-01 -5.256695672869682312e-02 -1.187282130122184753e-01 -1.614988595247268677e-01 1.121703088283538818e-01 -2.025649398565292358e-01 2.427956610918045044e-01 1.670776903629302979e-01 -2.987846359610557556e-02 -1.660658568143844604e-01 6.786283105611801147e-02 2.356475405395030975e-02 -6.993009895086288452e-02 2.654647231101989746e-01 -8.622046560049057007e-03 -1.009835302829742432e-01 -9.460809081792831421e-02 3.151211515069007874e-02 -1.042769253253936768e-01 2.291719429194927216e-02 -1.798772369511425495e-03 -4.641407132148742676e-01 6.065641343593597412e-02 2.839635312557220459e-01 -1.266323179006576538e-01 -7.956747896969318390e-03 -8.009300380945205688e-02
-1.455314755439758301e-01 -4.715758562088012695e-02 -7.588896900415420532e-02 6.528224796056747437e-02 -2.149466127157211304e-01 -4.159531742334365845e-02 -3.433357775211334229e-01 3.398529812693595886e-02 -1.855182051658630371e-01 3.965548425912857056e-02 -9.988763183355331421e-02 9.774454683065414429e-02 1.776288896799087524e-01 1.124752759933471680e-01 -2.977286875247955322e-01 5.973175540566444397e-02 -7.950454950332641602e-02 1.117333173751831055e-01 9.497033804655075073e-02 4.117381200194358826e-02 3.686490952968597412e-01 -4.869554340839385986e-01 1.379919499158859253e-01 8.416613936424255371e-02 -2.793127000331878662e-01 1.710385084152221680e-01 -7.526350021362304688e-02 -2.012701779603958130e-01 1.280446797609329224e-01 -2.347959391772747040e-02 -8.863809704780578613e-02 -2.746305242180824280e-02
-1.592147201299667358e-01 -1.315909922122955322e-01 -1.831984966993331909e-01 2.220771312713623047e-01 1.924130767583847046e-01 1.336392164230346680e-01 7.604606449604034424e-02 8.502886444330215454e-02 4.026157036423683167e-02 -1.148015856742858887e-01 -3.683806061744689941e-01 1.120264232158660889e-01 3.034988641738891602e-01 -8.774716407060623169e-02 -4.803217574954032898e-02 2.236098051071166992e-01 -2.266755104064941406e-01 2.105375081300735474e-01 2.276863753795623779e-01 8.971385657787322998e-02 -1.157927289605140686e-01 9.474889189004898071e-02 9.690428525209426880e-02 3.403757885098457336e-02 -2.655170559883117676e-01 2.133991718292236328e-01 -4.173432290554046631e-02 -2.410188131034374237e-02 3.279128968715667725e-01 3.801586106419563293e-02 6.897895783185958862e-02 -2.660115659236907959e-01
-3.510723412036895752e-01 1.172296050935983658e-02 -2.815683484077453613e-01 -2.045443952083587646e-01 -4.080905020236968994e-01 5.511986464262008667e-02 7.005351781845092773e-02 -1.146018505096435547e-01 -2.195423543453216553e-01 -7.553486526012420654e-02 -5.073341354727745056e-02 -7.634911686182022095e-03 2.710829973220825195e-01 3.079080767929553986e-02 1.217128336429595947e-01 2.121821939945220947e-01 -1.877663880586624146e-01 5.750572308897972107e-03 3.179669976234436035e-01 2.006749808788299561e-01 1.344923209398984909e-02 1.070777922868728638e-01 1.191190928220748901e-01 1.904777809977531433e-02 -1.608899235725402832e-01 -2.740006707608699799e-02 -2.515011131763458252e-01 1.471155285835266113e-01 1.867237836122512817e-01 -1.133863404393196106e-01 -7.749030739068984985e-02 -9.459325671195983887e-02
-1.822346746921539307e-01 1.792547106742858887e-01 -1.501712203025817871e-01 1.792079508304595947e-01 -2.157792001962661743e-01 -1.419095396995544434e-01 4.450983181595802307e-02 -3.027278780937194824e-01 -2.387554794549942017e-01 -1.029987484216690063e-01 -1.874894499778747559e-01 1.665436029434204102e-01 1.381554752588272095e-01 -2.066375464200973511e-01 -9.236016310751438141e-03 3.029284477233886719e-01 -1.899167336523532867e-02 1.157686486840248108e-01 1.907101273536682129e-01 -8.521582931280136108e-02 2.947574555873870850e-01 -6.665643304586410522e-02 -2.982219215482473373e-03 4.293321445584297180e-02 -2.682147026062011719e-01 -5.250285565853118896e-02 -1.742127537727355957e-01 -9.148501604795455933e-02 -1.097494959831237793e-01 -3.499119877815246582e-01 1.515322774648666382e-01 1.187229305505752563e-01
-1.733125001192092896e-01 2.516287267208099365e-01 1.982139423489570618e-02 -6.689329445362091064e-02 -1.522237062454223633e-01 4.020454734563827515e-02 3.079421259462833405e-02 -5.907516460865736008e-03 -1.819222271442413330e-01 -2.655958011746406555e-02 -1.173943132162094116e-01 1.548902243375778198e-01 1.270789802074432373e-01 1.692994385957717896e-01 -1.632022708654403687e-01 -1.076922640204429626e-01 -1.440217494964599609e-01 -1.550103127956390381e-01 1.809925436973571777e-01 3.167130947113037109e-01 4.063744470477104187e-02 2.579616010189056396e-02 -9.731085598468780518e-02 6.192292645573616028e-02 -3.303367495536804199e-01 2.515279054641723633e-01 -3.109264373779296875e-01 2.658292353153228760e-01 2.053206861019134521e-01 -2.366025596857070923e-01 -9.675031155347824097e-02 -2.840867340564727783e-01
-1.113403812050819397e-01 1.993854343891143799e-01 7.775278389453887939e-02 8.125161379575729370e-02 -1.212839633226394653e-01 1.429439932107925415e-01 6.462623924016952515e-02 -1.289409771561622620e-02 -1.612399220466613770e-01 -1.431074887514114380e-01 -7.242038846015930176e-02 2.737176790833473206e-02 7.610107958316802979e-02 -2.043815702199935913e-01 -1.893011629581451416e-01 2.075218558311462402e-01 -1.007723808288574219e-01 -1.181475371122360229e-01 2.988624870777130127e-01 9.953446686267852783e-02 6.471746601164340973e-03 -1.421033740043640137e-01 -9.804217517375946045e-02 -7.479531317949295044e-02 -8.843749016523361206e-02 1.355612725019454956e-01 -4.627816081047058105e-01 3.963382169604301453e-02 2.913531959056854248e-01 -1.138478815555572510e-01 4.262745380401611328e-01 -1.910632103681564331e-01
-2.703474462032318115e-01 -8.543293178081512451e-02 -6.453873217105865479e-02 1.091582048684358597e-02 -8.516190201044082642e-02 1.070516183972358704e-01 6.433424353599548340e-02 -1.862346082925796509e-01 -2.469512075185775757e-01 1.220610216259956360e-01 -2.964637875556945801e-01 3.202966600656509399e-02 8.268535882234573364e-02 4.608791321516036987e-02 -3.142954036593437195e-02 -9.905743598937988281e-02 -1.385212838649749756e-01 -1.879484802484512329e-01 2.539181709289550781e-01 -8.774302899837493896e-02 -2.111745774745941162e-01 2.598860561847686768e-01 -2.448516488075256348e-01 -1.806875020265579224e-01 -8.613120764493942261e-02 1.802054941654205322e-01 1.715809106826782227e-02 -2.026035636663436890e-01 2.014331519603729248e-01 5.053941160440444946e-02 -2.459170669317245483e-01 -3.961955606937408447e-01
-2.456063032150268555e-01 -1.254063397645950317e-01 2.047317624092102051e-01 2.400668114423751831e-01 1.087518408894538879e-01 1.812561042606830597e-02 -2.143379114568233490e-02 -4.824857786297798157e-02 -2.411538064479827881e-01 -1.979515403509140015e-01 -3.434495329856872559e-01 2.993663549423217773e-01 1.360948979854583740e-01 -4.031163454055786133e-02 -1.861535757780075073e-01 8.449359983205795288e-02 -1.087653934955596924e-01 7.015678286552429199e-02 1.477575302124023438e-01 5.672340467572212219e-02 9.099698811769485474e-02 5.983611568808555603e-02 2.001729980111122131e-02 -1.152040585875511169e-01 -1.547933518886566162e-01 2.848092652857303619e-02 -3.241503834724426270e-01 -7.276128046214580536e-03 2.374548465013504028e-01 -3.432035446166992188e-02 -2.496431916952133179e-01 -3.542394340038299561e-01
-9.829368442296981812e-02 -1.304844170808792114e-01 -1.861557811498641968e-01 6.682311184704303741e-03 -6.601380556821823120e-02 2.398897707462310791e-01 -1.027590259909629822e-01 -3.932222351431846619e-02 -3.410519361495971680e-01 -1.339636594057083130e-01 -1.419136226177215576e-01 1.429882794618606567e-01 2.343281805515289307e-01 2.054631561040878296e-01 -2.561170160770416260e-01 -4.112686961889266968e-02 -1.596335172653198242e-01 -2.150366306304931641e-01 1.190596818923950195e-01 1.604101434350013733e-02 1.263828426599502563e-01 -1.233513653278350830e-01 8.068189769983291626e-02 -1.048998758196830750e-01 -2.218176126480102539e-01 1.536806970834732056e-01 -1.451889723539352417e-01 2.622568905353546143e-01 2.697950601577758789e-01 2.327376157045364380e-01 -2.210440933704376221e-01 -2.280116677284240723e-01
-3.309012949466705322e-01 -1.517086029052734375e-01 -1.875042915344238281e-01 9.786590188741683960e-02 -2.139210999011993408e-01 -4.664375260472297668e-02 -1.726075261831283569e-01 -1.018388047814369202e-01 -1.101723834872245789e-01 9.790249913930892944e-02 -1.675594896078109741e-01 6.503294408321380615e-02 1.116730645298957825e-01 9.673348814249038696e-02 -1.561695784330368042e-01 1.161917671561241150e-01 -5.087996646761894226e-02 1.214233972132205963e-02 2.476076185703277588e-01 1.470012366771697998e-01 3.983100056648254395e-01 -3.390619158744812012e-01 -1.151994615793228149e-02 9.510243311524391174e-03 -1.320904046297073364e-01 -2.651851177215576172e-01 -6.507421284914016724e-02 -3.009375333786010742e-01 1.595389284193515778e-02 -1.445183604955673218e-01 -2.391778826713562012e-01 -2.230407297611236572e-02
-1.918966919183731079e-01 -4.220389574766159058e-02 -6.114944443106651306e-02 -1.178004369139671326e-01 4.518913105130195618e-02 2.612720727920532227e-01 -1.857849061489105225e-01 -3.117567300796508789e-01 -1.169483289122581482e-01 -1.201008409261703491e-01 -1.838996559381484985e-01 -1.506864875555038452e-01 7.472126930952072144e-02 5.505344271659851074e-02 -1.775717139244079590e-01 1.906328201293945312e-01 -1.054323241114616394e-01 -3.521359711885452271e-02 2.116988599300384521e-01 -5.258958786725997925e-02 8.854652941226959229e-02 -3.205096125602722168e-01 2.786890566349029541e-01 -1.960045695304870605e-01 -4.724484086036682129e-01 1.125001907348632812e-01 -8.860929310321807861e-02 5.526199936866760254e-02 -3.224189952015876770e-02 -1.740570962429046631e-01 -8.437583595514297485e-02 -9.400662779808044434e-02
-1.816519051790237427e-01 -5.381597578525543213e-02 -1.503641158342361450e-02 -2.003022469580173492e-02 5.265177413821220398e-02 5.029998347163200378e-02 -2.394108176231384277e-01 -4.256570637226104736e-01 -4.507586658000946045e-01 -2.250149995088577271e-01 -4.015867412090301514e-02 -1.727508455514907837e-01 2.168902158737182617e-01 -1.430365443229675293e-01 -2.371463626623153687e-01 6.605906039476394653e-02 2.913515456020832062e-02 -1.161873489618301392e-01 2.839375138282775879e-01 -7.989820092916488647e-02 1.450386643409729004e-01 -1.275299638509750366e-01 1.857351064682006836e-01 6.136404350399971008e-02 -1.792951822280883789e-01 4.559291899204254150e-02 -1.356845051050186157e-01 1.889944449067115784e-02 6.331680715084075928e-02 -2.580646276473999023e-01 -6.838367879390716553e-02 3.331555798649787903e-02
1.324336677789688110e-01 -7.376805692911148071e-02 -3.675093650817871094e-01 -1.609544605016708374e-01 -1.667378842830657959e-01 2.194937318563461304e-01 -5.425798147916793823e-02 -9.001789242029190063e-02 -3.274053707718849182e-02 6.807228177785873413e-02 -4.525502026081085205e-01 4.676752164959907532e-02 -8.591635269112884998e-04 -1.299122814089059830e-02 -2.843635976314544678e-01 4.432411864399909973e-02 -2.063982486724853516e-01 -1.567598059773445129e-02 1.066121682524681091e-01 1.660015732049942017e-01 9.434662759304046631e-02 -3.118501976132392883e-02 5.703844130039215088e-02 -1.086695343255996704e-01 3.413574397563934326e-02 3.300580978393554688e-01 -9.698864072561264038e-02 -2.633463144302368164e-01 1.067521274089813232e-01 3.087519705295562744e-01 4.305891692638397217e-02 1.708453446626663208e-01
-2.428078092634677887e-02 3.853784874081611633e-02 6.316452473402023315e-02 -7.865380495786666870e-02 -1.153274625539779663e-01 -1.049916893243789673e-01 1.749386191368103027e-01 -2.525861561298370361e-01 -1.304146349430084229e-01 3.282600045204162598e-01 -4.023319780826568604e-01 -5.807556584477424622e-02 3.346028327941894531e-01 -1.071839258074760437e-01 -1.281780749559402466e-01 1.362895071506500244e-01 -4.056348800659179688e-01 1.355886459350585938e-02 1.919891536235809326e-01 -1.167950779199600220e-01 -6.243232637643814087e-03 -2.448314987123012543e-02 -8.252704888582229614e-02 3.813850134611129761e-02 -1.063506603240966797e-01 -4.775653034448623657e-02 -6.867714971303939819e-02 -1.805557161569595337e-01 1.090103685855865479e-01 -1.461490392684936523e-01 -1.667826026678085327e-01 -2.906346917152404785e-01
-7.737085223197937012e-02 1.486531645059585571e-01 7.995580881834030151e-02 -2.336751520633697510e-01 -1.557055562734603882e-01 -5.755706876516342163e-02 9.446201473474502563e-02 -1.659876406192779541e-01 -2.451505810022354126e-01 8.911956846714019775e-02 -2.194336056709289551e-01 8.216525614261627197e-02 5.480753630399703979e-02 -1.394501924514770508e-01 -2.902429699897766113e-01 2.652145922183990479e-01 -5.735811591148376465e-02 7.014016062021255493e-02 3.842930793762207031e-01 8.404415100812911987e-02 1.803635954856872559e-01 -5.617735907435417175e-02 6.737573444843292236e-02 2.484024614095687866e-01 -1.319653540849685669e-01 -7.909331470727920532e-02 -5.077292770147323608e-02 -2.367617040872573853e-01 -2.293421775102615356e-01 -2.224958837032318115e-01 1.587101966142654419e-01 -2.691344916820526123e-01
-1.675780266523361206e-01 -6.299936026334762573e-02 -2.625252604484558105e-01 -1.888410300016403198e-01 -1.428841650485992432e-01 3.811179846525192261e-02 2.493556439876556396e-01 -9.052553027868270874e-02 -1.965718567371368408e-01 -1.855465620756149292e-01 -1.547270864248275757e-01 1.571537852287292480e-01 1.875741183757781982e-01 1.875807046890258789e-01 -3.944220766425132751e-02 1.542910635471343994e-01 -1.415839493274688721e-01 -1.081218719482421875e-01 2.557023465633392334e-01 3.720079064369201660e-01 3.616883978247642517e-02 -8.328341692686080933e-02 1.374538838863372803e-01 -7.643902301788330078e-02 6.105928122997283936e-02 9.571740776300430298e-02 -3.713049292564392090e-01 1.459065228700637817e-01 9.809078276157379150e-02 -2.193187922239303589e-01 -1.294943839311599731e-01 -1.966239362955093384e-01
1.446195244789123535e-01 3.830557689070701599e-02 -6.365415453910827637e-02 -5.076154321432113647e-02 -8.762950450181961060e-02 -2.553570456802845001e-02 -3.163072168827056885e-01 -9.709470719099044800e-02 -3.271647095680236816e-01 1.453761905431747437e-01 -4.621068239212036133e-01 -4.946308955550193787e-02 -2.321409992873668671e-02 -1.521794199943542480e-01 -2.059260606765747070e-01 -1.261302083730697632e-01 -1.484162509441375732e-01 8.158261771313846111e-04 2.389078885316848755e-01 2.814563214778900146e-01 -2.649746090173721313e-02 5.118436366319656372e-02 -1.750218719244003296e-01 -7.489140331745147705e-02 4.407352581620216370e-02 -5.770631134510040283e-02 -1.928671896457672119e-01 -3.844158947467803955e-01 3.191884607076644897e-02 4.021927714347839355e-02 9.106530994176864624e-02 -1.671741604804992676e-01
1.010036394000053406e-01 -1.035319790244102478e-01 -8.774874359369277954e-02 1.488713771104812622e-01 -1.522415727376937866e-01 -1.236145347356796265e-01 -1.483629196882247925e-01 -1.005407422780990601e-01 9.082838892936706543e-02 -5.462579429149627686e-02 -2.294211685657501221e-01 -3.838228294625878334e-03 -8.103254437446594238e-02 1.099389493465423584e-01 -6.556311249732971191e-02 2.124842405319213867e-01 -1.300986409187316895e-01 -1.660045236349105835e-01 6.697202324867248535e-01 5.677890777587890625e-02 1.018957197666168213e-01 1.549550592899322510e-01 -4.002232570201158524e-03 -1.511436849832534790e-01 -1.256842762231826782e-01 -1.433884650468826294e-01 -2.207076251506805420e-01 -2.286992669105529785e-01 2.217541188001632690e-01 3.388210758566856384e-02 6.192732974886894226e-02 -4.048394784331321716e-02
5.628894641995429993e-02 -1.165359914302825928e-01 -9.317708015441894531e-02 -6.753266602754592896e-02 -1.876037567853927612e-02 1.242950633168220520e-01 -3.289304375648498535e-01 -2.089586406946182251e-01 -1.321427822113037109e-01 -1.035296320915222168e-01 -3.804719150066375732e-01 -1.000277772545814514e-01 9.094136953353881836e-02 -1.233350187540054321e-01 -2.551163733005523682e-01 1.607365719974040985e-02 -1.105355992913246155e-01 3.221118748188018799e-01 1.531628817319869995e-01 2.392766028642654419e-01 -4.539412632584571838e-02 1.661949455738067627e-01 -1.898395717144012451e-01 -1.571203172206878662e-01 -7.707985490560531616e-02 1.091666147112846375e-01 -1.637141257524490356e-01 -4.190042018890380859e-01 -9.864540770649909973e-03 -7.489808648824691772e-02 1.213675960898399353e-01 5.313216894865036011e-02
-1.503640506416559219e-02 -1.402525752782821655e-01 -2.162898480892181396e-01 8.732816576957702637e-02 -2.797669172286987305e-01 -2.986084669828414917e-02 1.445465069264173508e-02 -1.115068718791007996e-01 2.267834693193435669e-01 -1.968232095241546631e-01 -2.788505256175994873e-01 8.238073438405990601e-02 -4.396328702569007874e-02 -1.378103047609329224e-01 -3.698013350367546082e-02 2.008750103414058685e-02 -2.278199195861816406e-01 -6.405591219663619995e-02 4.371521472930908203e-01 2.143007963895797729e-01 1.009086519479751587e-01 3.258877098560333252e-01 5.063418671488761902e-02 -1.233116537332534790e-01 -1.191070377826690674e-01 -8.869584649801254272e-02 -1.173397451639175415e-01 -3.799322247505187988e-01 4.798015207052230835e-02 1.834997162222862244e-02 9.407503157854080200e-02 -1.327992975711822510e-01
-3.062789142131805420e-01 5.606887489557266235e-02 -1.848679929971694946e-01 -1.146725639700889587e-01 -2.797556854784488678e-02 -1.743155866861343384e-01 2.229332923889160156e-01 -1.964403241872787476e-01 1.176076009869575500e-01 2.108223885297775269e-01 -8.634449541568756104e-02 2.038124203681945801e-01 2.875473201274871826e-01 2.535269595682621002e-02 -3.152312338352203369e-01 1.585900783538818359e-01 -1.536039263010025024e-01 9.169144928455352783e-02 1.092701777815818787e-01 1.216010749340057373e-01 -4.325252398848533630e-02 -2.005796134471893311e-02 8.421932905912399292e-02 5.176398903131484985e-02 -3.282221257686614990e-01 2.519836425781250000e-01 -2.318752259016036987e-01 1.499055474996566772e-01 1.756114214658737183e-01 -1.065301001071929932e-01 -2.410337775945663452e-01 5.122784897685050964e-02
-2.656620144844055176e-01 -3.186905384063720703e-02 -3.057303838431835175e-02 -6.314056366682052612e-02 5.803332105278968811e-02 2.069321274757385254e-02 1.560837496072053909e-02 -2.945051789283752441e-01 -5.429921671748161316e-02 1.341223418712615967e-01 -7.707894593477249146e-02 1.755257844924926758e-01 1.201544627547264099e-01 2.208434194326400757e-01 -3.559977412223815918e-01 1.039914563298225403e-01 1.495551764965057373e-01 7.416030019521713257e-02 7.793411612510681152e-02 1.608561873435974121e-01 1.300518065690994263e-01 -6.708829849958419800e-02 6.586892902851104736e-02 -5.748517811298370361e-02 -3.558534383773803711e-01 1.993023976683616638e-02 2.428044751286506653e-02 4.204314947128295898e-01 2.406951040029525757e-01 -1.390727162361145020e-01 1.697641760110855103e-01 -2.737145721912384033e-01
-3.498383462429046631e-01 1.465345770120620728e-01 -1.690921038389205933e-01 -1.288581490516662598e-01 -2.598596513271331787e-01 4.487496241927146912e-02 2.071099169552326202e-02 -1.975100189447402954e-01 -1.790240406990051270e-01 -1.839918941259384155e-01 -6.619620323181152344e-02 6.216607615351676941e-02 2.859164774417877197e-01 1.603190451860427856e-01 1.338198781013488770e-01 2.075260430574417114e-01 -7.674283534288406372e-02 -1.847470551729202271e-01 3.724792599678039551e-01 5.172280967235565186e-02 8.467080071568489075e-03 1.414406672120094299e-02 1.343880742788314819e-01 8.213917165994644165e-02 3.741811215877532959e-02 1.109834462404251099e-01 -3.477334380149841309e-01 8.426045626401901245e-02 3.003263771533966064e-01 -7.131259888410568237e-02 -1.208522319793701172e-01 3.537714853882789612e-02
-5.125297233462333679e-02 -4.712622612714767456e-02 -6.172190885990858078e-03 -3.617201372981071472e-02 -5.100604146718978882e-02 6.388895213603973389e-03 1.437473148107528687e-01 -3.451791703701019287e-01 4.438549280166625977e-02 2.176413685083389282e-01 -1.191314309835433960e-01 -1.162100881338119507e-01 2.593753933906555176e-01 1.081742569804191589e-01 -2.816440761089324951e-01 -7.382638286799192429e-03 -2.350364923477172852e-01 1.802408397197723389e-01 1.995657980442047119e-01 9.683240950107574463e-02 4.759464785456657410e-02 5.021004751324653625e-02 -1.073265746235847473e-01 1.055004075169563293e-02 -5.363931134343147278e-02 3.574359714984893799e-01 1.858238247223198414e-03 -4.751559495925903320e-01 1.144126579165458679e-01 -2.598454654216766357e-01 1.469495296478271484e-01 6.320052593946456909e-02
-1.914304494857788086e-01 -4.007424786686897278e-02 -2.773732841014862061e-01 1.839516609907150269e-01 -2.467208653688430786e-01 -3.287962451577186584e-02 -1.929411292076110840e-01 -1.006292328238487244e-01 1.999561190605163574e-01 -6.103891506791114807e-02 -5.288654565811157227e-02 2.260978221893310547e-01 -1.542537063360214233e-01 3.106291592121124268e-01 -3.114497065544128418e-01 5.819624662399291992e-02 -1.115595828741788864e-02 -4.075263068079948425e-02 3.739793598651885986e-01 3.967531919479370117e-01 2.703340910375118256e-02 8.251681923866271973e-02 1.143998876214027405e-01 -7.347913086414337158e-02 -3.940032422542572021e-02 1.706280857324600220e-01 -5.605095997452735901e-02 -9.368685632944107056e-02 7.114038616418838501e-02 -1.157061457633972168e-01 1.139404550194740295e-01 -1.557878404855728149e-01
1.231696829199790955e-01 -1.840991200879216194e-03 -4.383432865142822266e-02 -5.552388355135917664e-02 1.786062717437744141e-01 -1.161254942417144775e-01 -4.576231241226196289e-01 -1.393510699272155762e-01 -1.410990655422210693e-01 -1.760474890470504761e-01 -4.246963858604431152e-01 -1.648178398609161377e-01 4.984071478247642517e-02 -1.143184211105108261e-02 -1.745232492685317993e-01 1.547119319438934326e-01 -3.233253955841064453e-01 2.557365223765373230e-02 2.655432820320129395e-01 1.575983595103025436e-03 7.287671416997909546e-02 6.359044462442398071e-02 -2.165630459785461426e-02 -1.181857958436012268e-01 -7.730069011449813843e-02 -2.170248515903949738e-02 -1.340628713369369507e-01 -2.545089125633239746e-01 -1.886365711688995361e-01 -1.812897175550460815e-01 7.550404965877532959e-02 -1.652598679065704346e-01
-8.416542410850524902e-02 1.322902506217360497e-03 -3.868140280246734619e-01 2.091233879327774048e-01 -5.348787456750869751e-02 3.048672378063201904e-01 -2.804418504238128662e-01 -1.997521966695785522e-01 -7.684887945652008057e-02 1.264671534299850464e-01 -1.073411330580711365e-01 2.096386253833770752e-02 -1.016343012452125549e-01 4.249582067131996155e-02 -6.849650293588638306e-02 -3.945744782686233521e-02 -1.402343958616256714e-01 2.024226635694503784e-02 1.462886780500411987e-01 3.566932678222656250e-02 9.759640693664550781e-02 1.123188063502311707e-01 4.875983297824859619e-01 1.821545809507369995e-01 -1.903528571128845215e-01 1.555213481187820435e-01 -8.648397400975227356e-03 -1.961755305528640747e-01 9.726946055889129639e-02 1.153430528938770294e-02 1.725653111934661865e-01 -2.424520552158355713e-01
-3.273232281208038330e-01 -1.707616150379180908e-01 -8.016743697226047516e-03 2.934249043464660645e-01 -1.006180197000503540e-01 5.632631108164787292e-02 -1.328143179416656494e-01 -1.017270237207412720e-02 -3.262425363063812256e-01 -1.034824252128601074e-01 -1.212106719613075256e-01 3.155568540096282959e-01 -6.663580983877182007e-02 6.630031764507293701e-02 -4.093209803104400635e-01 3.925961628556251526e-02 -8.878085762262344360e-02 1.721684187650680542e-01 1.347084343433380127e-01 5.920249968767166138e-02 9.789337962865829468e-02 2.045324295759201050e-01 2.646150626242160797e-02 -6.257329136133193970e-03 1.637888606637716293e-03 1.806790679693222046e-01 -1.502211242914199829e-01 3.527353331446647644e-02 3.359807133674621582e-01 -6.199903413653373718e-02 -1.164641529321670532e-01 -1.977006494998931885e-01
-9.789291024208068848e-02 -8.453660644590854645e-03 -2.016532421112060547e-01 -1.548325177282094955e-02 5.007133632898330688e-02 -8.333308994770050049e-02 5.275443196296691895e-02 7.891282439231872559e-02 -5.304961279034614563e-02 1.895320266485214233e-01 -2.795356512069702148e-01 8.664229512214660645e-02 1.439981907606124878e-01 -2.458318602293729782e-03 -2.761018574237823486e-01 3.360199332237243652e-01 -2.174011915922164917e-01 1.476395279169082642e-01 3.115626573562622070e-01 5.672903731465339661e-03 -6.048438698053359985e-02 1.020132973790168762e-01 2.619622945785522461e-01 -2.657598629593849182e-02 -3.153059482574462891e-01 -1.762636899948120117e-01 -2.294925898313522339e-01 1.099282577633857727e-01 2.998075187206268311e-01 3.467566519975662231e-02 -1.765694618225097656e-01 1.721971929073333740e-01
-2.767654657363891602e-01 2.418236285448074341e-01 1.503740809857845306e-02 -2.194923013448715210e-01 -1.696040332317352295e-01 1.827764883637428284e-02 1.085115149617195129e-01 -1.878672987222671509e-01 -5.648612603545188904e-02 -1.132269017398357391e-02 -3.752504885196685791e-01 9.780888259410858154e-02 6.865300983190536499e-02 -1.419629901647567749e-03 -3.647534549236297607e-02 1.429603844881057739e-01 -1.495752632617950439e-01 1.252210140228271484e-01 2.132671177387237549e-01 -1.569853127002716064e-01 6.544044613838195801e-02 8.973345905542373657e-02 4.632849246263504028e-02 -7.746265828609466553e-02 -1.663839519023895264e-01 4.622033536434173584e-01 -3.761310875415802002e-01 2.031270712614059448e-01 -1.454543229192495346e-02 -2.797970548272132874e-02 8.017855137586593628e-02 -5.791946314275264740e-03
8.349222689867019653e-02 2.392287850379943848e-01 -1.082990244030952454e-01 2.008955627679824829e-01 -2.685274481773376465e-01 5.905077978968620300e-02 -1.174376755952835083e-01 -1.545723974704742432e-01 1.660353243350982666e-01 -1.254054754972457886e-01 -3.548934459686279297e-01 1.184180527925491333e-01 -4.303362593054771423e-02 6.447114795446395874e-02 -2.003421932458877563e-01 1.739414781332015991e-01 -2.095171809196472168e-01 -5.095251277089118958e-02 3.916301131248474121e-01 1.552398055791854858e-01 1.763211041688919067e-01 1.419335305690765381e-01 4.126436635851860046e-02 -3.695734962821006775e-02 9.351995587348937988e-02 2.136053889989852905e-01 1.457143872976303101e-01 -1.642432212829589844e-01 1.077841147780418396e-01 9.055613726377487183e-02 -1.004951968789100647e-01 -3.162220120429992676e-01
-2.406823039054870605e-01 1.642300784587860107e-01 -1.995548307895660400e-01 8.813025057315826416e-02 -3.435506671667098999e-02 2.590132057666778564e-01 1.777825355529785156e-01 7.811021059751510620e-02 -2.318791672587394714e-02 6.541713327169418335e-02 -3.080076873302459717e-01 2.493691630661487579e-02 1.818659454584121704e-01 1.644067466259002686e-01 -2.458831518888473511e-01 -1.188503950834274292e-01 3.456497564911842346e-02 -5.663350969552993774e-02 3.490779697895050049e-01 -3.986003249883651733e-02 5.498717539012432098e-03 -5.614361166954040527e-02 1.425145938992500305e-02 -1.181563064455986023e-01 -8.747661858797073364e-02 7.654101401567459106e-02 -4.659337699413299561e-01 8.363685756921768188e-02 3.013946115970611572e-01 -8.540537953376770020e-02 -5.872383341193199158e-02 -2.053411602973937988e-01
-2.135733962059020996e-01 3.313108384609222412e-01 -3.079047203063964844e-01 -2.360380738973617554e-01 -9.912991523742675781e-02 -2.242598235607147217e-01 2.477171365171670914e-03 9.142238646745681763e-03 -7.340918481349945068e-02 2.788165211677551270e-02 -2.813117504119873047e-01 3.664014115929603577e-02 -5.477765202522277832e-02 1.731772869825363159e-01 -1.660385429859161377e-01 1.935694664716720581e-01 4.779912531375885010e-02 -1.956999748945236206e-01 2.932140827178955078e-01 6.684541236609220505e-03 2.662858180701732635e-02 -3.081496991217136383e-02 2.518438994884490967e-01 1.671271026134490967e-01 -2.645531296730041504e-01 -4.713771864771842957e-02 -2.005122601985931396e-01 6.120640784502029419e-02 -5.695988610386848450e-02 -1.168539673089981079e-01 3.067017197608947754e-01 -4.972474649548530579e-02
-3.542747795581817627e-01 -1.691516488790512085e-02 4.938777163624763489e-02 -6.367062032222747803e-02 -1.831699609756469727e-01 -8.577974885702133179e-02 -8.795499056577682495e-02 9.222266823053359985e-02 -1.751991808414459229e-01 -2.549197152256965637e-02 -2.854148149490356445e-01 3.119597136974334717e-01 3.266186714172363281e-01 -7.961232960224151611e-02 -1.520019769668579102e-01 8.251479268074035645e-02 -3.078838586807250977e-01 -6.312350928783416748e-02 4.934570193290710449e-02 -1.570227593183517456e-01 1.164320204406976700e-02 9.757526963949203491e-02 2.853494510054588318e-02 5.221840366721153259e-02 3.596412017941474915e-02 1.360729187726974487e-01 -1.938981264829635620e-01 1.398179531097412109e-01 3.052387833595275879e-01 -1.312907934188842773e-01 -1.916188299655914307e-01 -3.071762025356292725e-01
-4.412796795368194580e-01 -7.154934108257293701e-02 -5.205136910080909729e-02 -2.329857200384140015e-01 7.710899412631988525e-02 5.795229971408843994e-02 -2.157355993986129761e-01 -4.850415885448455811e-02 -2.600099444389343262e-01 -9.755452722311019897e-02 -3.958476185798645020e-01 5.412770435214042664e-02 -1.112975403666496277e-01 1.289767324924468994e-01 -3.982376307249069214e-02 3.902392834424972534e-02 -2.612531483173370361e-01 3.010670468211174011e-02 2.203408181667327881e-01 3.256381303071975708e-02 -7.086345553398132324e-02 -2.099543362855911255e-01 2.606304287910461426e-01 -2.252843379974365234e-01 -2.826865613460540771e-01 6.345477700233459473e-02 6.926944106817245483e-02 -1.378002613782882690e-01 5.181773379445075989e-02 -1.520200353115797043e-02 1.298052817583084106e-01 -4.516078904271125793e-02
1.306328773498535156e-01 2.303538843989372253e-02 1.479436922818422318e-02 -6.081699207425117493e-02 -5.509001761674880981e-02 -1.727186590433120728e-01 -1.339975148439407349e-01 -2.919567227363586426e-01 8.483143150806427002e-02 -2.572897970676422119e-01 -1.191018372774124146e-01 1.658970415592193604e-01 1.325287390500307083e-02 1.781990826129913330e-01 -6.514011323451995850e-02 9.321323782205581665e-02 -2.682368755340576172e-01 1.847647726535797119e-01 4.898569285869598389e-01 6.273365765810012817e-02 -1.245778948068618774e-01 -2.384978532791137695e-01 1.079787015914916992e-01 -5.710932984948158264e-02 -2.830514013767242432e-01 3.050321899354457855e-02 -2.465843111276626587e-01 -7.672929018735885620e-02 2.673108577728271484e-01 7.386926561594009399e-02 4.449232295155525208e-02 1.361065953969955444e-01
3.988495841622352600e-02 9.204386919736862183e-02 -3.947697579860687256e-01 -6.235922127962112427e-02 -1.679959706962108612e-02 -1.563985496759414673e-01 -1.296281218528747559e-01 -1.250776797533035278e-01 3.178790211677551270e-02 -8.065501600503921509e-02 -2.775342762470245361e-01 1.722077578306198120e-01 2.343783378601074219e-01 3.108419477939605713e-01 1.295516192913055420e-01 5.277214944362640381e-02 -2.466202080249786377e-01 -3.626516461372375488e-01 2.166357636451721191e-01 3.325177356600761414e-02 2.756243199110031128e-02 9.299154579639434814e-02 1.345446705818176270e-01 1.256031692028045654e-01 -3.715731799602508545e-01 8.817919343709945679e-02 1.168767362833023071e-02 -1.327880322933197021e-01 7.277771830558776855e-02 7.555623352527618408e-02 -8.405084162950515747e-02 -1.495068222284317017e-01
-9.802285581827163696e-02 -1.697362363338470459e-01 -1.369916945695877075e-01 5.867936834692955017e-02 -9.154680371284484863e-02 -2.387011349201202393e-01 -2.168442457914352417e-01 -1.728316843509674072e-01 -1.150752454996109009e-01 1.033231839537620544e-01 -4.380261301994323730e-01 -1.711941063404083252e-01 -6.591168348677456379e-04 3.933813050389289856e-02 -1.890813559293746948e-01 2.946446649730205536e-02 -1.144000701606273651e-02 -1.707993894815444946e-01 1.960318535566329956e-02 2.375499606132507324e-01 -1.349665820598602295e-01 5.482272431254386902e-02 1.454972177743911743e-01 -3.030739724636077881e-01 -3.462907075881958008e-01 1.804683059453964233e-01 -2.488552331924438477e-01 1.392590254545211792e-01 -4.090759530663490295e-02 6.539594847708940506e-03 1.912278532981872559e-01 -1.463050395250320435e-01
-1.460702344775199890e-02 2.413992732763290405e-01 -3.322787582874298096e-02 -6.755815446376800537e-02 -2.973991632461547852e-01 1.487764865159988403e-01 1.264505237340927124e-01 -2.083958983421325684e-01 -1.063943952322006226e-01 1.807782202959060669e-01 -1.687061637639999390e-01 -5.637938156723976135e-02 4.425365626811981201e-01 7.307340856641530991e-03 -3.392775356769561768e-02 3.328236192464828491e-02 -2.779250442981719971e-01 -2.499418705701828003e-02 4.991881921887397766e-02 3.979044854640960693e-01 1.053384765982627869e-01 1.101372167468070984e-01 2.132571488618850708e-01 5.429448094218969345e-03 -1.759424805641174316e-01 -5.760467611253261566e-04 -3.176662027835845947e-01 8.702764660120010376e-02 1.264403462409973145e-01 -5.242994055151939392e-02 9.563085436820983887e-02 -1.315659731626510620e-01
-3.190339207649230957e-01 8.309099823236465454e-02 -5.189539864659309387e-02 -8.240877836942672729e-02 7.713225483894348145e-02 -2.533009648323059082e-01 -5.576600506901741028e-02 -1.561070978641510010e-01 -2.170729637145996094e-01 1.187338382005691528e-01 -5.896273255348205566e-01 1.192974224686622620e-01 6.223735585808753967e-02 5.379736796021461487e-02 -8.945699781179428101e-02 5.365250259637832642e-02 1.707445830106735229e-01 1.128446981310844421e-01 -2.240476012229919434e-02 2.554410509765148163e-02 -8.862006478011608124e-03 1.252871602773666382e-01 1.449547410011291504e-01 1.551837623119354248e-01 -2.054769545793533325e-01 9.315946698188781738e-02 1.170863583683967590e-01 -1.944188624620437622e-01 2.009554654359817505e-01 -2.864533364772796631e-01 1.037715747952461243e-01 -6.287660449743270874e-02
-9.425393491983413696e-02 -1.376336216926574707e-01 -2.167310118675231934e-01 -3.402830660343170166e-01 -1.266053169965744019e-01 2.238141149282455444e-01 -3.513451665639877319e-02 -2.460619807243347168e-01 -1.526296138763427734e-01 1.427289545536041260e-01 -1.593682542443275452e-02 2.967314422130584717e-01 2.239048182964324951e-01 -2.625898458063602448e-03 -4.621365666389465332e-02 2.309177368879318237e-01 -8.930654078722000122e-02 -9.478218853473663330e-02 1.658882498741149902e-01 1.447263360023498535e-01 1.704443991184234619e-01 3.081342279911041260e-01 -4.366883076727390289e-03 -1.828171461820602417e-01 -4.002532958984375000e-01 -6.017317995429039001e-03 -1.754117906093597412e-01 5.896890535950660706e-02 2.059227786958217621e-02 -7.087721675634384155e-02 1.389007121324539185e-01 4.296870529651641846e-02
-1.697312295436859131e-01 -2.834814414381980896e-02 -8.940658718347549438e-02 -1.503345072269439697e-01 -3.507748842239379883e-01 2.224712967872619629e-01 1.132322549819946289e-01 -1.336209774017333984e-01 -2.113276422023773193e-01 -4.378490615636110306e-03 4.563670605421066284e-02 1.566856950521469116e-01 1.963551789522171021e-01 1.947151869535446167e-01 5.780420452356338501e-02 9.604152292013168335e-02 -1.818463355302810669e-01 1.488770544528961182e-01 3.366374969482421875e-01 3.011373579502105713e-01 4.292723536491394043e-02 -5.276924464851617813e-03 1.417710781097412109e-01 -1.845774985849857330e-02 -5.762575194239616394e-02 1.436037123203277588e-01 -3.795022368431091309e-01 -3.047164343297481537e-02 2.398624420166015625e-01 -1.613538861274719238e-01 1.002874225378036499e-01 -1.793422698974609375e-01
-6.761090457439422607e-02 -3.793941810727119446e-02 -1.690448820590972900e-01 -2.465558238327503204e-02 -3.057917058467864990e-01 -6.392512470483779907e-02 -1.634057164192199707e-01 -3.474022820591926575e-02 1.051376760005950928e-01 1.270052939653396606e-01 -2.491012215614318848e-01 -5.096989870071411133e-02 -2.514518797397613525e-02 1.429584771394729614e-01 -2.479951828718185425e-01 2.775323390960693359e-01 4.656425490975379944e-02 -3.426880538463592529e-01 4.463984668254852295e-01 1.326065659523010254e-01 9.783970564603805542e-02 2.486734539270401001e-01 1.443995237350463867e-01 -1.436496526002883911e-01 6.708429008722305298e-02 1.976833492517471313e-01 2.560904249548912048e-04 -8.988297730684280396e-02 1.444812119007110596e-01 -5.373254045844078064e-02 1.543977856636047363e-01 -1.981354504823684692e-01
-2.060343176126480103e-01 -1.860314160585403442e-01 5.260660126805305481e-02 1.551187876611948013e-02 -1.352205313742160797e-02 1.894276589155197144e-01 -5.585183203220367432e-02 -1.927624270319938660e-02 -3.080912530422210693e-01 -2.664590477943420410e-01 -2.319721728563308716e-01 -3.296550735831260681e-02 1.207514479756355286e-01 8.124941959977149963e-03 -8.050096035003662109e-02 3.119779564440250397e-02 5.778700485825538635e-02 3.336883187294006348e-01 2.048651427030563354e-01 1.448120027780532837e-01 -6.011893227696418762e-02 7.902459055185317993e-02 1.035285443067550659e-01 -9.732840210199356079e-02 -2.067351937294006348e-01 8.106856048107147217e-02 -3.224646747112274170e-01 2.556349150836467743e-02 3.778393268585205078e-01 8.222988992929458618e-02 -1.736394017934799194e-01 -3.100924491882324219e-01
-1.931774020195007324e-01 -1.606358215212821960e-02 -7.850664108991622925e-02 1.655151695013046265e-01 6.369450688362121582e-02 1.925493218004703522e-02 -7.333604991436004639e-02 -6.679667532444000244e-02 -1.230811551213264465e-01 -2.856119871139526367e-01 -2.493197023868560791e-01 1.535203456878662109e-01 3.765136003494262695e-01 -9.983044117689132690e-02 -1.841962635517120361e-01 1.951775103807449341e-01 -1.556519567966461182e-01 -6.815105210989713669e-03 1.537177432328462601e-02 1.176818460226058960e-01 1.348276734352111816e-01 1.389101296663284302e-01 -5.368176102638244629e-02 -1.923543512821197510e-01 -2.379622906446456909e-01 2.588624656200408936e-01 -1.861674487590789795e-01 -4.013495147228240967e-02 3.486182093620300293e-01 2.032900303602218628e-01 -1.724888682365417480e-01 -2.004010081291198730e-01
-3.385514914989471436e-01 5.634631589055061340e-02 -1.230001896619796753e-01 -1.577921062707901001e-01 -2.305672466754913330e-01 1.582823842763900757e-01 9.716807981021702290e-04 -3.308028280735015869e-01 -1.157636269927024841e-01 -3.533608466386795044e-02 -2.642036378383636475e-01 -3.053617477416992188e-01 1.938898414373397827e-01 -3.929267078638076782e-02 -1.721563041210174561e-01 1.492466479539871216e-01 -3.380977809429168701e-01 7.119273394346237183e-02 8.141610771417617798e-02 -6.619612127542495728e-02 1.573790907859802246e-01 -1.060005798935890198e-01 1.668047010898590088e-01 -3.339851275086402893e-02 -3.810991346836090088e-02 2.650730684399604797e-02 -2.347034513950347900e-01 -2.961582541465759277e-01 -4.486463218927383423e-02 -2.079660147428512573e-01 1.533239986747503281e-02 2.236344153061509132e-03
3.948139026761054993e-02 6.119130551815032959e-02 -2.512151300907135010e-01 5.766464164480566978e-04 -2.925431132316589355e-01 1.195961982011795044e-01 -2.559366524219512939e-01 -5.914004519581794739e-02 -3.779708966612815857e-02 -2.356237322092056274e-01 -1.997354477643966675e-01 5.657665804028511047e-02 2.046953439712524414e-01 -1.125281974673271179e-01 -1.125483214855194092e-01 9.533977508544921875e-02 -4.651825129985809326e-02 1.045278012752532959e-01 1.730239242315292358e-01 -1.195969898253679276e-02 3.915844559669494629e-01 1.218391396105289459e-02 2.407567352056503296e-01 1.848753392696380615e-01 -1.004999056458473206e-01 1.605803221464157104e-01 1.001194491982460022e-01 -1.843757033348083496e-01 1.406193524599075317e-02 1.345358937978744507e-01 8.383826166391372681e-02 -4.385301768779754639e-01
-1.282097399234771729e-01 -7.941962033510208130e-02 3.445451706647872925e-02 5.757924541831016541e-02 6.094641983509063721e-02 2.346155792474746704e-01 1.061537191271781921e-01 -2.474023401737213135e-01 -2.162445783615112305e-01 -9.633160382509231567e-02 -1.894696950912475586e-01 3.162173330783843994e-01 3.062117099761962891e-02 -7.367689162492752075e-02 -1.441442519426345825e-01 4.463820718228816986e-03 2.431403249502182007e-01 2.006675451993942261e-01 1.305103749036788940e-01 1.080633699893951416e-01 3.737229108810424805e-02 -7.250118255615234375e-02 6.500244885683059692e-02 3.263166174292564392e-02 -4.225249290466308594e-01 2.900644242763519287e-01 -2.115957438945770264e-01 1.930084377527236938e-01 1.679099351167678833e-01 -2.970498800277709961e-02 1.684798300266265869e-01 -2.832486927509307861e-01
1.454403251409530640e-01 8.030471205711364746e-02 1.138349920511245728e-01 3.924613352864980698e-03 1.881262809038162231e-01 1.607360690832138062e-01 -2.014371901750564575e-01 -2.236912548542022705e-01 -1.396203190088272095e-01 -6.100201979279518127e-02 -3.486212491989135742e-01 -1.039009392261505127e-01 1.460765600204467773e-01 2.112467437982559204e-01 -1.483307331800460815e-01 2.572110295295715332e-01 -1.759456694126129150e-01 -2.605066075921058655e-02 2.040958553552627563e-01 2.267176657915115356e-02 -8.774928748607635498e-02 3.379594385623931885e-01 -2.698556780815124512e-01 1.219514161348342896e-01 -1.548486500978469849e-01 9.371118247509002686e-02 -1.235236302018165588e-01 -3.315198719501495361e-01 5.814480781555175781e-02 -5.485730245709419250e-02 2.420036122202873230e-02 2.227040082216262817e-01
-2.483361214399337769e-01 8.104918897151947021e-02 1.383722275495529175e-01 -6.992052495479583740e-02 3.063277900218963623e-01 1.543875485658645630e-01 -8.043789863586425781e-02 -1.766422390937805176e-01 -1.419075429439544678e-01 2.215672582387924194e-01 -2.082082927227020264e-01 1.080348119139671326e-01 -7.148015499114990234e-02 1.159018576145172119e-01 -2.280129790306091309e-01 1.989515125751495361e-01 -2.035029530525207520e-01 -1.726772189140319824e-01 1.490996628999710083e-01 2.871859669685363770e-01 2.247387170791625977e-01 1.045116335153579712e-01 -7.015983760356903076e-02 -1.140889525413513184e-01 -1.730347238481044769e-02 4.766362905502319336e-02 3.653275081887841225e-03 -3.339453414082527161e-02 2.576123178005218506e-01 -4.942477215081453323e-03 3.877013921737670898e-01 -2.056844383478164673e-01
1.581497192382812500e-01 8.970917761325836182e-02 -1.895491778850555420e-01 1.711589097976684570e-01 6.310684978961944580e-02 7.623848319053649902e-02 -1.606883853673934937e-01 -3.268380761146545410e-01 1.152359172701835632e-01 9.771069139242172241e-02 -1.716003268957138062e-01 1.390203237533569336e-01 -6.830572616308927536e-03 -3.213285505771636963e-01 -2.814863063395023346e-02 2.073930501937866211e-01 -3.407445251941680908e-01 -1.187197938561439514e-01 4.218097627162933350e-01 1.645772010087966919e-01 6.908515840768814087e-02 -6.443506479263305664e-02 4.053762927651405334e-02 3.787077963352203369e-03 -8.079902082681655884e-02 -2.336721308529376984e-02 -1.055653765797615051e-01 -1.175586357712745667e-01 2.843576371669769287e-01 7.066378742456436157e-02 8.657189458608627319e-02 2.634320855140686035e-01
-2.472579330205917358e-01 1.552620064467191696e-02 -4.193445742130279541e-01 -1.178641468286514282e-01 1.308047678321599960e-03 -2.195241004228591919e-01 1.860177889466285706e-02 7.695358246564865112e-02 1.907365769147872925e-02 -1.090392544865608215e-01 -4.120163023471832275e-01 7.058852165937423706e-02 -7.763225585222244263e-02 1.761526316404342651e-01 -1.815975904464721680e-01 1.115597113966941833e-01 9.350243955850601196e-02 1.703453436493873596e-02 1.198757514357566833e-01 -1.011700332164764404e-01 1.888256222009658813e-01 1.108153909444808960e-01 -2.351894527673721313e-01 1.406538649462163448e-04 -1.795688569545745850e-01 1.599102169275283813e-01 -1.196658685803413391e-01 -1.326745301485061646e-01 1.976406872272491455e-01 -2.933918535709381104e-01 2.468408644199371338e-01 -1.106765419244766235e-01
-3.579055517911911011e-02 2.524654939770698547e-02 -2.701863348484039307e-01 1.209963783621788025e-01 -2.816916704177856445e-01 -4.325136169791221619e-02 -2.910189032554626465e-01 2.142318338155746460e-02 2.156882137060165405e-01 -5.157205834984779358e-02 -2.253445684909820557e-01 1.290434896945953369e-01 5.698792263865470886e-02 2.341351956129074097e-01 -1.502528935670852661e-01 2.406825423240661621e-01 5.235693976283073425e-02 -8.321803063154220581e-02 5.061429738998413086e-01 1.695822179317474365e-02 1.840081065893173218e-01 1.824578791856765747e-01 -9.333371371030807495e-02 -2.325447201728820801e-01 -6.672297418117523193e-02 1.598248630762100220e-01 -1.078582778573036194e-01 -9.515876881778240204e-03 -1.132295350544154644e-03 -9.787981212139129639e-02 1.586412042379379272e-01 -1.278392225503921509e-01
-8.997739106416702271e-02 -1.230897009372711182e-01 -1.375422924757003784e-01 6.234008818864822388e-03 4.686595872044563293e-02 -3.714369609951972961e-03 -3.020624071359634399e-02 7.082854956388473511e-02 -1.249521076679229736e-01 2.880049645900726318e-01 -1.191148906946182251e-01 -5.913862958550453186e-03 4.157916009426116943e-01 2.391964048147201538e-01 -1.283007264137268066e-01 3.492273986339569092e-01 -5.534326657652854919e-02 6.299002468585968018e-02 2.749159932136535645e-01 -5.647011846303939819e-02 6.806327402591705322e-02 3.400633111596107483e-02 3.823245465755462646e-01 3.405272215604782104e-02 -3.168068826198577881e-01 -1.620506867766380310e-02 -5.409961938858032227e-02 1.351887732744216919e-01 1.703505963087081909e-01 1.584073007106781006e-01 -8.508144319057464600e-02 -2.150657624006271362e-01
1.330133080482482910e-01 1.998812705278396606e-01 -5.129567161202430725e-02 1.607005447149276733e-01 -1.077349111437797546e-01 8.783064037561416626e-02 -1.002177149057388306e-01 -2.208109050989151001e-01 -1.075214520096778870e-01 -2.342053204774856567e-01 -2.460201978683471680e-01 4.531547054648399353e-02 3.346318304538726807e-01 -6.284706294536590576e-03 4.601810127496719360e-02 3.092479147017002106e-02 -6.630781292915344238e-02 -1.415471434593200684e-01 2.409793585538864136e-01 9.556120634078979492e-02 2.815445065498352051e-01 -1.690703630447387695e-01 -5.757543444633483887e-02 3.224274814128875732e-01 1.683368720114231110e-02 2.679993212223052979e-01 3.103100880980491638e-02 -2.843335866928100586e-01 8.110579848289489746e-02 1.291674524545669556e-01 2.583614289760589600e-01 -2.024899572134017944e-01
-3.555512726306915283e-01 -1.724727265536785126e-02 -1.391529589891433716e-01 1.758167296648025513e-01 8.615127950906753540e-02 4.891724139451980591e-02 -4.243912920355796814e-02 8.244618773460388184e-02 -9.123612195253372192e-02 -1.760578304529190063e-01 -2.523538768291473389e-01 2.165697515010833740e-01 7.014078646898269653e-02 -1.110990867018699646e-01 -4.063596129417419434e-01 6.390540301799774170e-02 -1.722832322120666504e-01 4.689174517989158630e-02 1.074778512120246887e-01 2.717179954051971436e-01 -1.098242476582527161e-01 2.237091958522796631e-01 -1.005449593067169189e-01 2.763683162629604340e-02 6.246304139494895935e-02 2.100734114646911621e-01 -1.442528665065765381e-01 1.564056128263473511e-01 2.577823996543884277e-01 -6.024303659796714783e-02 -1.183105707168579102e-01 -3.171624839305877686e-01
7.394888997077941895e-02 2.982422411441802979e-01 6.011922284960746765e-02 -1.120568960905075073e-01 -1.071020588278770447e-01 -6.420220434665679932e-02 -3.899780511856079102e-01 -2.422008067369461060e-01 7.805290818214416504e-02 -1.183432117104530334e-01 -3.700347244739532471e-01 2.860338687896728516e-01 2.603262960910797119e-01 -1.281431168317794800e-01 -1.165417805314064026e-01 2.681213617324829102e-01 -1.403261870145797729e-01 -8.313318714499473572e-03 1.334609687328338623e-01 1.020858958363533020e-01 3.006675839424133301e-01 6.614493578672409058e-02 5.406014621257781982e-02 7.981625199317932129e-02 9.275224059820175171e-03 -2.106098830699920654e-02 8.436302654445171356e-03 -8.263918757438659668e-02 2.358201518654823303e-02 -1.935669481754302979e-01 -7.548005878925323486e-02 -2.266285568475723267e-01
1.026003509759902954e-01 1.074892729520797729e-01 -4.396000802516937256e-01 -2.934084460139274597e-02 1.957737654447555542e-01 1.790135353803634644e-01 -4.208435118198394775e-01 -1.317310780286788940e-01 -5.317897070199251175e-03 -1.587272435426712036e-01 -4.264134168624877930e-01 1.390088647603988647e-01 1.138243451714515686e-01 -4.289794340729713440e-02 -8.414062671363353729e-03 2.188715338706970215e-01 -3.743435442447662354e-02 -8.771660178899765015e-02 2.388625890016555786e-01 1.108168736100196838e-01 2.139091789722442627e-01 1.081094145774841309e-01 2.940133912488818169e-03 4.132189974188804626e-02 1.129820942878723145e-02 6.451549381017684937e-02 8.480463922023773193e-02 -1.865740120410919189e-01 1.790368407964706421e-01 8.356763422489166260e-02 2.814413979649543762e-02 -7.819610834121704102e-02
-3.491067886352539062e-01 2.744402587413787842e-01 -5.066686775535345078e-03 1.063620522618293762e-01 -3.290604427456855774e-02 -7.184398919343948364e-02 6.161201372742652893e-02 -5.075570195913314819e-03 -2.674104273319244385e-01 6.480591744184494019e-02 -4.499332606792449951e-01 5.728210508823394775e-02 1.113905161619186401e-01 1.253493782132863998e-02 -2.480390518903732300e-01 2.387624680995941162e-01 -2.637718319892883301e-01 -5.440774932503700256e-02 -8.069729804992675781e-02 1.540868580341339111e-01 1.909402012825012207e-01 9.608500450849533081e-02 -2.225947529077529907e-01 -1.575905680656433105e-01 -7.310031354427337646e-02 -1.289475113153457642e-01 -6.680263578891754150e-02 -6.661823391914367676e-02 1.030873730778694153e-01 -3.070964515209197998e-01 1.009976714849472046e-01 -2.290304284542798996e-03
1.946196407079696655e-01 1.014267951250076294e-01 -4.545000195503234863e-02 1.426011621952056885e-01 -3.503733500838279724e-02 1.358247827738523483e-02 -3.004547357559204102e-01 -1.468560546636581421e-01 -1.877334713935852051e-01 1.810590177774429321e-01 -3.526593148708343506e-01 -6.931141763925552368e-02 3.617803156375885010e-01 2.166732400655746460e-01 -8.281657844781875610e-02 1.396501809358596802e-01 9.478452056646347046e-02 3.497663438320159912e-01 1.985877007246017456e-01 -1.344748307019472122e-02 2.135198563337326050e-01 2.747116796672344208e-02 -1.281794458627700806e-01 1.228337585926055908e-01 -5.684738606214523315e-02 1.032302342355251312e-02 -3.508492410182952881e-01 1.064609736204147339e-02 -1.665332913398742676e-01 -9.725087881088256836e-02 -4.268372058868408203e-02 -2.072692476212978363e-02
-2.056633979082107544e-01 -1.056339219212532043e-02 -2.882188856601715088e-01 7.342181354761123657e-02 -2.864766167476773262e-03 1.598473340272903442e-01 -3.125090524554252625e-02 -1.397097483277320862e-02 -1.569421887397766113e-01 -6.104481965303421021e-02 -1.637285649776458740e-01 -1.043361350893974304e-01 2.418821901082992554e-01 -3.327776193618774414e-01 -1.525516510009765625e-01 8.832619525492191315e-03 1.040417104959487915e-01 -4.856288060545921326e-02 2.710663080215454102e-01 -5.336666107177734375e-02 1.546151787042617798e-01 -1.739929020404815674e-01 2.528122365474700928e-01 1.069536209106445312e-01 -9.299053996801376343e-02 1.676650792360305786e-01 -2.542930245399475098e-01 -3.229597806930541992e-01 -6.331001222133636475e-02 -3.674178421497344971e-01 1.351596117019653320e-01 -4.136643186211585999e-02
-2.890675961971282959e-01 -7.116724550724029541e-02 -1.047001481056213379e-01 -2.384060770273208618e-01 -1.362788826227188110e-01 5.789341032505035400e-02 -2.018020749092102051e-01 -2.216343730688095093e-01 -4.499863088130950928e-02 6.778756529092788696e-02 -1.859497874975204468e-01 1.389780342578887939e-01 1.591410338878631592e-01 -5.531361326575279236e-02 -2.256885021924972534e-01 1.525882780551910400e-01 -2.087514847517013550e-01 6.185510195791721344e-03 9.592532366514205933e-02 1.210390105843544006e-01 2.473476231098175049e-01 3.231799304485321045e-01 -1.437193304300308228e-01 1.511441729962825775e-02 -4.508155286312103271e-01 1.365243643522262573e-01 -1.010180190205574036e-01 1.981928348541259766e-01 -1.103254035115242004e-01 1.263071745634078979e-01 1.083467677235603333e-01 5.907472595572471619e-02
-2.011444866657257080e-01 -1.374248564243316650e-01 -9.043139219284057617e-02 -1.086430177092552185e-01 2.624334692955017090e-01 1.848972737789154053e-01 -1.082546710968017578e-01 -1.867708414793014526e-01 -1.898377090692520142e-01 1.686763763427734375e-01 -2.564660012722015381e-01 -4.410091340541839600e-01 1.051784902811050415e-01 -1.143112182617187500e-01 -1.853566318750381470e-01 9.926011413335800171e-02 -1.396757513284683228e-01 6.162770092487335205e-03 1.907466650009155273e-01 9.752941876649856567e-02 -5.884115584194660187e-03 3.111760877072811127e-02 1.915694922208786011e-01 1.606707721948623657e-01 -2.510154247283935547e-01 9.975101053714752197e-02 -8.314897306263446808e-03 -3.727802038192749023e-01 1.211749836802482605e-01 -9.279527515172958374e-02 -1.108326762914657593e-01 3.725937381386756897e-02
-3.212327361106872559e-01 8.793085068464279175e-02 -7.891161739826202393e-02 1.247633248567581177e-01 7.447999715805053711e-02 -2.973706722259521484e-01 -2.356976643204689026e-02 1.501043438911437988e-01 -4.421777278184890747e-02 1.563015393912792206e-02 -4.838225543498992920e-01 2.158152610063552856e-01 1.966787278652191162e-01 -3.513216227293014526e-02 -7.471039891242980957e-02 8.357915282249450684e-02 9.118034690618515015e-02 -8.046524599194526672e-03 1.330953389406204224e-01 1.601070910692214966e-01 6.698267906904220581e-02 -5.993406102061271667e-02 -1.166195273399353027e-01 -8.969380706548690796e-02 -3.347631990909576416e-01 -2.936506085097789764e-02 -2.941572293639183044e-02 -1.730987727642059326e-01 1.848395764827728271e-01 -2.955305278301239014e-01 2.494337111711502075e-01 7.712367922067642212e-02
-1.412445455789566040e-01 1.022057756781578064e-01 6.322004646062850952e-02 -2.522776424884796143e-01 -1.130052581429481506e-01 4.805326461791992188e-02 -1.104168966412544250e-01 -4.867457598447799683e-02 -1.312662065029144287e-01 -1.359171583317220211e-03 -4.741709530353546143e-01 -2.013970464468002319e-01 2.219349592924118042e-01 -4.299829155206680298e-02 -3.402559161186218262e-01 1.455058902502059937e-01 1.730313450098037720e-01 1.806176602840423584e-01 1.603317260742187500e-01 -2.766920812427997589e-02 -2.259943867102265358e-03 -2.460555881261825562e-01 1.723910868167877197e-01 2.118741273880004883e-01 -1.473030596971511841e-01 1.827510893344879150e-01 4.668032005429267883e-02 -1.006040498614311218e-01 3.932378441095352173e-02 -1.350215822458267212e-01 -4.466655105352401733e-02 -2.971199750900268555e-01
-1.129313036799430847e-01 9.856592863798141479e-02 5.176891013979911804e-02 -1.722886972129344940e-02 -1.600397229194641113e-01 1.261037215590476990e-02 5.785712972283363342e-03 -9.387604892253875732e-03 -2.403253614902496338e-01 -1.290814578533172607e-01 -2.057682722806930542e-01 7.812449336051940918e-02 9.001179784536361694e-02 2.186277508735656738e-01 -1.276888549327850342e-01 -1.168072670698165894e-01 -1.195693463087081909e-01 -1.360920667648315430e-01 9.375797212123870850e-02 2.424653619527816772e-01 -5.999490618705749512e-03 7.776955142617225647e-03 -9.289693087339401245e-02 9.933611750602722168e-02 -4.188264608383178711e-01 2.242985516786575317e-01 -2.917799055576324463e-01 3.004116415977478027e-01 2.700801789760589600e-01 -1.462126523256301880e-01 -7.066893577575683594e-02 -3.471813499927520752e-01
1.560497283935546875e-02 1.515619456768035889e-01 -7.864362001419067383e-02 -3.111413419246673584e-01 -2.104498744010925293e-01 -1.972621679306030273e-01 3.044314682483673096e-02 -1.904863566160202026e-01 9.844457358121871948e-02 -3.227387070655822754e-01 -3.011990487575531006e-01 1.881517916917800903e-01 1.106398552656173706e-01 2.898394465446472168e-01 -1.063616573810577393e-01 1.700910031795501709e-01 -9.307042509317398071e-02 -1.201701909303665161e-01 2.505267858505249023e-01 -1.322581321001052856e-01 1.577816158533096313e-01 2.187096029520034790e-01 3.444068133831024170e-03 1.868852227926254272e-02 -9.525218605995178223e-02 9.936751425266265869e-02 -1.800263077020645142e-01 -2.631630897521972656e-01 2.764079719781875610e-02 -1.233267411589622498e-01 1.619717627763748169e-01 -1.940219998359680176e-01
-1.092881038784980774e-01 1.474957764148712158e-01 -1.667852997779846191e-01 3.541662693023681641e-01 -5.968397855758666992e-02 1.474441140890121460e-01 -1.861836016178131104e-01 -1.975831985473632812e-01 -8.672089129686355591e-02 1.118107438087463379e-01 -1.661387085914611816e-01 6.604887545108795166e-02 1.165355741977691650e-01 2.249591648578643799e-01 -3.243774175643920898e-01 1.053037494421005249e-01 -1.774276793003082275e-01 -4.276170954108238220e-02 6.201030686497688293e-02 -1.173171773552894592e-01 2.258613556623458862e-01 3.618523851037025452e-02 3.347078561782836914e-01 -6.194997578859329224e-02 -2.494069039821624756e-01 1.806870847940444946e-01 -3.725447133183479309e-02 -1.328389495611190796e-01 -2.352262735366821289e-01 7.775942981243133545e-02 2.952592372894287109e-01 3.449510782957077026e-03
-2.240398377180099487e-01 -1.273432821035385132e-01 -3.097217716276645660e-02 1.192600205540657043e-01 3.398351371288299561e-03 1.058838963508605957e-01 -3.500730171799659729e-02 -4.031669348478317261e-02 -4.335594922304153442e-02 -2.787338197231292725e-01 -3.129416406154632568e-01 2.395665645599365234e-01 3.844699859619140625e-01 5.303369089961051941e-02 -8.301587402820587158e-02 2.656747400760650635e-01 -2.062464505434036255e-01 1.343170106410980225e-01 -4.535102471709251404e-02 1.939098164439201355e-02 1.693904846906661987e-01 -2.605185378342866898e-03 5.908619984984397888e-02 -1.867092251777648926e-01 -2.440292239189147949e-01 2.274941504001617432e-01 4.129295051097869873e-02 -9.089274704456329346e-02 3.158733844757080078e-01 8.194483816623687744e-02 -1.440687924623489380e-01 -2.505041062831878662e-01
-1.532241702079772949e-01 7.159620523452758789e-02 -1.444329172372817993e-01 -4.726704955101013184e-02 -3.022418916225433350e-01 1.492066383361816406e-01 1.964279916137456894e-03 -2.247308045625686646e-01 -3.705827891826629639e-02 1.483273208141326904e-01 -1.343457847833633423e-01 -1.254234462976455688e-01 2.691774368286132812e-01 8.070193976163864136e-02 -1.605619490146636963e-02 1.500961482524871826e-01 -3.361880183219909668e-01 -2.127761580049991608e-02 8.455279469490051270e-02 2.911130785942077637e-01 1.273732334375381470e-01 2.301199287176132202e-01 1.226726323366165161e-01 1.081039682030677795e-01 -1.549423933029174805e-01 -2.691132761538028717e-02 -4.618806838989257812e-01 1.908661872148513794e-01 1.621097773313522339e-01 -1.197051405906677246e-01 6.151375919580459595e-02 -7.139699906110763550e-02
7.319345325231552124e-02 3.399545848369598389e-01 -2.369250953197479248e-01 1.740187406539916992e-01 7.372336089611053467e-02 6.074584648013114929e-02 -1.633220911026000977e-01 -6.442523002624511719e-02 -3.222073018550872803e-01 -8.966200053691864014e-02 -4.479824602603912354e-01 -1.566834002733230591e-01 4.127152636647224426e-02 1.325686424970626831e-01 -2.799440324306488037e-01 -1.000585630536079407e-01 -2.100650817155838013e-01 -1.652317820116877556e-03 2.052070796489715576e-01 -4.746734630316495895e-03 -1.048822179436683655e-01 -3.850668296217918396e-02 -6.241304054856300354e-02 1.412137746810913086e-01 -1.617393456399440765e-02 1.158576756715774536e-01 -2.356024235486984253e-01 -1.838403195142745972e-01 -2.030467540025711060e-01 1.364267468452453613e-01 9.647384285926818848e-02 -1.150414943695068359e-01
-1.903771609067916870e-01 -1.826987229287624359e-02 1.573005765676498413e-01 1.775184720754623413e-01 -2.693524025380611420e-02 1.565184593200683594e-01 3.297940269112586975e-02 -8.278952538967132568e-02 -1.778111755847930908e-01 -3.114180564880371094e-01 -4.301947653293609619e-01 1.719990819692611694e-01 2.128431349992752075e-01 -1.067010834813117981e-01 -1.490988731384277344e-01 7.149035483598709106e-02 -1.921490281820297241e-01 -2.891781553626060486e-02 1.780218333005905151e-01 1.918675154447555542e-01 8.084914088249206543e-02 5.233008787035942078e-02 -1.332306861877441406e-01 -1.793975234031677246e-01 -1.679102331399917603e-01 5.906328558921813965e-02 -3.613059222698211670e-02 6.525279488414525986e-03 3.485721349716186523e-01 -3.879909217357635498e-02 -3.001340925693511963e-01 -1.874382793903350830e-01
7.634985446929931641e-02 7.486498355865478516e-02 -2.792309783399105072e-02 2.202826440334320068e-01 5.986176431179046631e-02 8.555176854133605957e-02 -7.888666540384292603e-02 -1.314785331487655640e-01 -2.500431835651397705e-01 1.719345450401306152e-01 -1.489333510398864746e-01 2.643927000463008881e-02 1.011191159486770630e-01 -8.855473250150680542e-02 -2.857159674167633057e-01 -1.355571150779724121e-01 -3.943361043930053711e-01 -1.355450302362442017e-01 7.869134098291397095e-02 3.751218318939208984e-01 -4.349259287118911743e-02 1.453122496604919434e-01 -1.159303635358810425e-01 -2.412536367774009705e-02 -3.323668241500854492e-01 2.152037918567657471e-01 -3.202116489410400391e-01 -1.548077911138534546e-01 -1.447199136018753052e-01 -5.520893633365631104e-02 -2.033760026097297668e-02 7.944689691066741943e-02
1.751019060611724854e-01 3.116609901189804077e-02 -2.428991161286830902e-02 -1.274633258581161499e-01 -3.673559054732322693e-02 4.866070579737424850e-03 4.235202446579933167e-02 -3.429149389266967773e-01 -1.392256617546081543e-01 9.214159846305847168e-02 -3.246252536773681641e-01 -2.163061648607254028e-01 1.761099994182586670e-01 2.090681791305541992e-01 -3.162920773029327393e-01 -1.420810818672180176e-01 -4.489069283008575439e-01 5.545452982187271118e-02 1.189878955483436584e-01 1.618201285600662231e-01 -6.328713148832321167e-02 1.306270658969879150e-01 -1.248329654335975647e-01 1.267824470996856689e-01 -9.247178584337234497e-02 1.164100617170333862e-01 -3.026728630065917969e-01 -1.417006403207778931e-01 5.793659016489982605e-02 -1.370397210121154785e-01 4.270314797759056091e-02 1.906164363026618958e-02
1.079191192984580994e-01 9.975221008062362671e-02 -1.371555626392364502e-01 -1.298167183995246887e-02 -1.060939282178878784e-01 8.778077363967895508e-02 -5.831800028681755066e-02 -3.433237075805664062e-01 -9.666592627763748169e-02 1.403349786996841431e-01 -2.829807698726654053e-01 -2.946501970291137695e-01 -3.649189695715904236e-02 2.001467645168304443e-01 -4.198161661624908447e-01 -1.264512259513139725e-02 -4.725542664527893066e-01 -1.006022747606039047e-02 7.679031789302825928e-02 7.426676899194717407e-02 4.042847454547882080e-02 9.912072867155075073e-02 -1.970060914754867554e-01 9.263809770345687866e-02 -4.185142368078231812e-02 1.729535013437271118e-01 -2.580446600914001465e-01 -1.605967432260513306e-02 8.249760419130325317e-02 -9.381155483424663544e-03 -7.391671836376190186e-02 -3.029429726302623749e-02
-2.648433446884155273e-01 -4.651281610131263733e-02 -1.246602311730384827e-01 1.657614409923553467e-01 -1.639280281960964203e-02 3.409525379538536072e-02 2.415014430880546570e-02 2.144716307520866394e-02 -7.380130141973495483e-02 8.048739284276962280e-02 -9.159706532955169678e-02 -1.068292930722236633e-01 5.401051044464111328e-01 -1.027237102389335632e-01 -1.552954614162445068e-01 -4.951388388872146606e-02 -2.050572633743286133e-01 2.504524588584899902e-01 9.820406883955001831e-02 1.338331848382949829e-01 -1.412347108125686646e-01 1.036455035209655762e-01 1.884199827909469604e-01 -3.113495931029319763e-02 -3.118126392364501953e-01 2.101652920246124268e-01 1.085995659232139587e-01 -3.271039575338363647e-02 1.276012510061264038e-03 7.297372817993164062e-02 2.594481706619262695e-01 -3.086256384849548340e-01
-3.539643585681915283e-01 -4.289154708385467529e-02 -8.414029330015182495e-02 -1.263031959533691406e-01 -3.735345304012298584e-01 -3.636612370610237122e-02 -2.009092420339584351e-01 -8.571111410856246948e-02 -1.849039644002914429e-01 -3.076672740280628204e-02 -2.191845625638961792e-01 2.513086795806884766e-01 1.116936802864074707e-01 5.612573772668838501e-02 -2.483042329549789429e-02 -1.624464243650436401e-02 -2.425467520952224731e-01 1.054108887910842896e-01 5.550413206219673157e-02 -3.070411458611488342e-02 1.815610229969024658e-01 -1.976401358842849731e-01 -8.174519985914230347e-03 -3.112744092941284180e-01 -2.659765183925628662e-01 7.073701173067092896e-02 -6.044751405715942383e-02 -1.876647323369979858e-01 -3.613136708736419678e-02 -2.160928696393966675e-01 1.959721297025680542e-01 -2.333703786134719849e-01
-4.225513935089111328e-01 1.238202825188636780e-01 -3.060543239116668701e-01 -3.571674227714538574e-01 1.256809234619140625e-01 3.886736929416656494e-02 6.058972701430320740e-02 -1.526817232370376587e-01 -7.780472189188003540e-02 3.926251456141471863e-02 -2.165454030036926270e-01 8.325851708650588989e-02 1.427911370992660522e-01 -4.007090628147125244e-02 -5.022377967834472656e-01 6.466328632086515427e-03 -1.941735148429870605e-01 -1.260745823383331299e-01 2.150472104549407959e-01 5.907027050852775574e-02 -9.799805283546447754e-02 4.204265028238296509e-02 6.677603721618652344e-02 -2.694595977663993835e-02 1.221259981393814087e-01 3.715607151389122009e-02 8.706868439912796021e-02 -1.117871925234794617e-01 1.115143224596977234e-01 -4.745084047317504883e-02 -1.763878762722015381e-01 5.321608111262321472e-02
-1.579017341136932373e-01 1.352561861276626587e-01 2.511901967227458954e-02 1.735688447952270508e-01 -8.033038675785064697e-02 1.054680794477462769e-01 -1.805439591407775879e-01 -1.172099038958549500e-01 -2.149098366498947144e-01 4.525652155280113220e-02 -1.625701189041137695e-01 -1.088993903249502182e-02 2.586344480514526367e-01 -1.153663359582424164e-02 -3.102563619613647461e-01 2.213130444288253784e-01 -1.344672888517379761e-01 8.249102532863616943e-02 2.213056981563568115e-01 -9.656167589128017426e-03 1.772288382053375244e-01 -8.970178663730621338e-03 4.915814399719238281e-01 1.820940524339675903e-01 -8.517047762870788574e-02 3.046295046806335449e-02 8.606265485286712646e-02 -3.295063972473144531e-01 -1.994547247886657715e-01 -1.276744902133941650e-01 9.343645721673965454e-02 -7.633024454116821289e-02
-9.425974637269973755e-02 -2.516848146915435791e-01 -7.464694976806640625e-02 2.447072416543960571e-03 -1.520330011844635010e-01 2.836620993912220001e-02 -3.518570363521575928e-01 -1.837282627820968628e-01 3.297023102641105652e-02 9.295181185007095337e-02 -1.351316124200820923e-01 1.637655049562454224e-01 1.569046229124069214e-01 2.683334946632385254e-01 -3.809134364128112793e-01 -1.112332120537757874e-01 -5.912418663501739502e-02 2.315669059753417969e-01 2.175526171922683716e-01 1.178747341036796570e-01 -1.136641278862953186e-01 -7.630264014005661011e-02 1.069446280598640442e-01 9.420838207006454468e-02 -2.077795714139938354e-01 -5.650006607174873352e-02 -2.042586952447891235e-01 2.898696362972259521e-01 2.134130448102951050e-01 6.066990643739700317e-02 2.130966335535049438e-01 -8.759936690330505371e-02
-3.517473340034484863e-01 1.747760325670242310e-01 -1.436196863651275635e-01 1.338073015213012695e-01 -1.853157281875610352e-01 1.996648460626602173e-01 6.086792796850204468e-03 -1.847970997914671898e-03 -1.513799279928207397e-01 1.032981500029563904e-01 -1.678196936845779419e-01 2.281154692173004150e-01 2.074936181306838989e-01 -8.991611003875732422e-02 -1.592590808868408203e-01 5.206698551774024963e-03 1.216032542288303375e-02 -3.864125907421112061e-02 2.488509267568588257e-01 2.568501420319080353e-02 2.155974321067333221e-02 -5.244480073451995850e-02 -7.421521842479705811e-02 -1.897208988666534424e-01 -3.156521916389465332e-02 1.031329557299613953e-01 -5.608149170875549316e-01 -4.390553757548332214e-02 2.503875494003295898e-01 -1.556610167026519775e-01 -2.625701203942298889e-02 -1.341641098260879517e-01
-7.962378859519958496e-02 -8.103542774915695190e-02 -4.324855655431747437e-02 9.386525303125381470e-02 -7.976952940225601196e-02 -1.877827942371368408e-01 -9.067671000957489014e-02 -1.559878736734390259e-01 -1.190996617078781128e-01 1.678671836853027344e-01 -2.828389406204223633e-01 2.109579443931579590e-01 1.675184518098831177e-01 3.843932598829269409e-02 -2.609109580516815186e-01 -9.050924330949783325e-02 1.772239655256271362e-01 1.227465644478797913e-01 1.834508925676345825e-01 2.202109992504119873e-01 5.284713506698608398e-01 -2.008209936320781708e-02 2.507787644863128662e-01 -1.550838053226470947e-01 -1.486366689205169678e-01 8.807525038719177246e-02 5.141033604741096497e-02 -1.617884486913681030e-01 6.808386743068695068e-02 9.168220311403274536e-02 2.416241616010665894e-01 -6.496471166610717773e-02
2.097022384405136108e-01 8.238517493009567261e-02 -9.609989821910858154e-02 -2.034311741590499878e-02 -1.114133149385452271e-01 2.198772281408309937e-01 3.991254419088363647e-02 -2.194084674119949341e-01 -8.095047622919082642e-02 3.594973385334014893e-01 -2.914910912513732910e-01 -1.927237585186958313e-02 1.924111098051071167e-01 6.522858142852783203e-02 -2.165132462978363037e-01 1.143583878874778748e-01 -1.324403584003448486e-01 -1.050283387303352356e-01 2.192210257053375244e-01 2.149045169353485107e-01 1.914765238761901855e-01 5.375767871737480164e-02 1.442333757877349854e-01 -2.305883020162582397e-01 -9.938327968120574951e-02 1.180549114942550659e-01 -4.424647986888885498e-01 3.725545946508646011e-03 2.132748514413833618e-01 -5.920312553644180298e-02 4.019022732973098755e-02 1.356897316873073578e-02
-2.467899471521377563e-01 -1.096419617533683777e-02 -1.871911995112895966e-02 7.192744314670562744e-02 -3.411487340927124023e-01 2.201739251613616943e-01 3.512401133775711060e-02 -5.888898670673370361e-02 -1.956526786088943481e-01 1.331844031810760498e-01 8.024790883064270020e-02 1.145099103450775146e-01 3.174331486225128174e-01 -1.797204017639160156e-01 -1.664164215326309204e-01 2.035210281610488892e-01 -1.581944078207015991e-01 1.488496512174606323e-01 1.854161620140075684e-01 4.725413024425506592e-02 -2.856016717851161957e-02 1.854025274515151978e-01 -8.019448816776275635e-02 5.837030336260795593e-02 -5.076308175921440125e-02 6.402113288640975952e-02 -4.220808744430541992e-01 7.275249809026718140e-02 3.012267649173736572e-01 -8.680190145969390869e-02 4.722945019602775574e-02 -2.582553327083587646e-01
2.363044917583465576e-01 -6.111725233495235443e-04 -1.373078115284442902e-02 2.277864813804626465e-01 4.154090955853462219e-02 3.818262740969657898e-02 -2.393503673374652863e-03 -2.112503796815872192e-01 -1.808861047029495239e-01 1.982716917991638184e-01 -1.236310880631208420e-02 3.999497741460800171e-02 9.249923378229141235e-02 -4.101466760039329529e-02 -3.206036686897277832e-01 -8.418332785367965698e-02 -3.158851563930511475e-01 -1.382667943835258484e-02 1.802278459072113037e-01 2.390970587730407715e-01 -8.632020093500614166e-03 1.423251926898956299e-01 -1.648683845996856689e-01 -3.443103283643722534e-02 -3.717853426933288574e-01 1.984198242425918579e-01 -3.639031946659088135e-01 -1.733761578798294067e-01 -9.946492314338684082e-02 -2.279247343540191650e-01 9.125652909278869629e-02 -4.243048280477523804e-02
-2.091498076915740967e-01 -4.912625998258590698e-02 -5.624600127339363098e-02 6.663048267364501953e-02 6.078594177961349487e-02 3.660643398761749268e-01 -4.936540126800537109e-02 -2.149816006422042847e-01 -1.570669859647750854e-01 -1.407728642225265503e-01 -2.761909365653991699e-01 -1.163582131266593933e-02 7.762777805328369141e-02 -9.054010361433029175e-02 -1.972149461507797241e-01 1.459919661283493042e-01 -6.512261182069778442e-02 6.596403568983078003e-02 3.828440904617309570e-01 -2.399366647005081177e-01 3.363017737865447998e-02 2.060102298855781555e-02 1.619913130998611450e-01 1.821286529302597046e-01 2.840252965688705444e-02 -2.257458493113517761e-02 5.121621862053871155e-02 -2.373508214950561523e-01 -8.934339880943298340e-02 -4.114508330821990967e-01 -5.273475870490074158e-02 -2.247760146856307983e-01
-8.133381605148315430e-02 -1.249672025442123413e-01 -4.213504791259765625e-01 -1.721556782722473145e-01 -9.595832973718643188e-02 -7.000252604484558105e-02 -7.425917685031890869e-02 -1.928357034921646118e-01 -2.804923802614212036e-03 9.054064005613327026e-02 -2.525212168693542480e-01 2.563918381929397583e-02 -1.184756774455308914e-02 4.499945938587188721e-01 -1.027335673570632935e-01 1.034898310899734497e-01 -2.242857962846755981e-01 -2.038340717554092407e-01 2.284159362316131592e-01 9.320697933435440063e-02 3.479493781924247742e-02 6.240995228290557861e-02 -1.228763088583946228e-01 1.758373975753784180e-01 -6.517937779426574707e-02 -4.640093818306922913e-02 1.846982166171073914e-02 3.607707098126411438e-02 5.867509171366691589e-02 2.581441104412078857e-01 4.377020150423049927e-02 -3.652101159095764160e-01
7.155829668045043945e-02 -1.137263625860214233e-01 -2.728901207447052002e-01 1.051411405205726624e-01 -2.704988420009613037e-01 5.657183378934860229e-02 -1.947048604488372803e-01 -4.108331799507141113e-01 1.420488953590393066e-02 -1.614753156900405884e-01 -1.760379523038864136e-01 1.302542835474014282e-01 4.045687913894653320e-01 1.628604158759117126e-02 -1.708394587039947510e-01 1.010321974754333496e-01 -8.786877617239952087e-03 -2.646180391311645508e-01 1.455359011888504028e-01 2.265664935111999512e-01 8.252052217721939087e-02 1.095927730202674866e-01 2.950234711170196533e-02 6.720146536827087402e-02 -2.981626614928245544e-02 -1.541722118854522705e-01 -1.166413202881813049e-01 -2.418158948421478271e-01 -1.429697275161743164e-01 -5.631778016686439514e-02 1.574047505855560303e-01 -1.544208079576492310e-01
-3.430052101612091064e-01 -8.438902348279953003e-02 -3.047610223293304443e-01 -2.814861014485359192e-02 -3.089435100555419922e-01 -7.591068744659423828e-02 -1.676009148359298706e-01 -1.543500572443008423e-01 -4.241650924086570740e-02 -1.903863847255706787e-01 -1.120287477970123291e-01 7.428631931543350220e-02 1.454678624868392944e-01 1.501970887184143066e-01 -8.441495895385742188e-02 -4.021305590867996216e-02 -2.919043600559234619e-01 8.202234655618667603e-02 6.426441669464111328e-02 1.335576623678207397e-01 -6.814486533403396606e-02 1.049619074910879135e-02 -1.235513240098953247e-01 2.400985956192016602e-01 -2.091115564107894897e-01 5.988635122776031494e-02 -1.520226746797561646e-01 -3.008189499378204346e-01 -1.066937074065208435e-01 2.325391322374343872e-01 2.864124812185764313e-02 -3.179448246955871582e-01
-4.186058044433593750e-01 1.301586031913757324e-01 -1.845059730112552643e-02 1.093428954482078552e-01 -1.274133771657943726e-01 5.450782179832458496e-02 -3.744764626026153564e-02 -2.539043128490447998e-01 -1.755087226629257202e-01 3.165925387293100357e-03 -2.713989913463592529e-01 -8.154005557298660278e-02 -1.172865368425846100e-02 -2.411018162965774536e-01 -2.176750600337982178e-01 1.728031784296035767e-01 -1.836598366498947144e-01 2.958045005798339844e-01 4.504527151584625244e-02 -4.689514636993408203e-02 2.401556819677352905e-01 9.606049954891204834e-02 3.697781860828399658e-01 7.310027629137039185e-02 -1.101938933134078979e-01 -6.924624741077423096e-02 2.011836273595690727e-03 -2.516500353813171387e-01 -8.418293297290802002e-02 -1.705030053853988647e-01 7.362824678421020508e-02 -8.681085705757141113e-02
9.611798822879791260e-02 6.370619684457778931e-02 -3.890491649508476257e-02 1.603623293340206146e-02 -5.015568062663078308e-02 -6.320837419480085373e-03 -2.593968510627746582e-01 8.205886185169219971e-02 -2.280760705471038818e-01 3.641125932335853577e-02 -3.552029132843017578e-01 -5.713269859552383423e-02 2.194424867630004883e-01 -7.161691039800643921e-02 -3.079080879688262939e-01 -6.502939015626907349e-02 6.682973355054855347e-02 -5.767711997032165527e-02 1.039413958787918091e-01 5.523219704627990723e-01 -7.217559218406677246e-02 -1.689004153013229370e-02 -1.044389605522155762e-02 -1.358189582824707031e-01 -1.367198824882507324e-01 1.573510235175490379e-03 -1.740849614143371582e-01 -3.550094664096832275e-01 -3.915376961231231689e-02 1.472303718328475952e-01 1.484260708093643188e-01 -7.265970110893249512e-02
-8.532476611435413361e-03 1.174382418394088745e-01 -3.069439716637134552e-02 -1.182190403342247009e-01 -4.338196665048599243e-02 1.144516319036483765e-01 -2.473691403865814209e-01 -7.723084092140197754e-02 -4.274671971797943115e-01 3.116122260689735413e-02 -2.389536201953887939e-01 -1.504559367895126343e-01 1.331487745046615601e-01 -8.325310051441192627e-02 -1.721501648426055908e-01 7.381690293550491333e-02 -1.875324845314025879e-01 -6.049883365631103516e-02 1.956005841493606567e-01 -1.022097617387771606e-01 3.771245479583740234e-02 -4.409282207489013672e-01 1.340264379978179932e-01 8.084302395582199097e-02 -2.110980451107025146e-01 6.806655228137969971e-02 -6.336341798305511475e-02 -1.286819279193878174e-01 1.081591844558715820e-01 -2.980948612093925476e-02 4.505168274044990540e-02 -4.167028963565826416e-01
1.530016027390956879e-02 4.323306083679199219e-01 -1.107086986303329468e-01 -3.598798811435699463e-02 -1.925391703844070435e-01 2.050274759531021118e-01 -3.401645272970199585e-02 -7.189784198999404907e-02 -1.052227392792701721e-01 -2.177205085754394531e-01 -2.338223457336425781e-01 7.745827734470367432e-02 4.978683218359947205e-02 -2.620052918791770935e-02 -2.650115191936492920e-01 8.525191247463226318e-02 -1.041555777192115784e-01 -1.651439964771270752e-01 3.792030215263366699e-01 2.727770246565341949e-02 3.360874056816101074e-01 4.014881327748298645e-02 2.075918465852737427e-01 -5.167992413043975830e-02 6.275682151317596436e-02 1.954139769077301025e-01 -6.457465887069702148e-02 -1.722505502402782440e-02 -2.240172177553176880e-01 -2.603728771209716797e-01 2.643366530537605286e-02 7.615653425455093384e-02
-1.155985519289970398e-01 1.009442210197448730e-01 7.249104976654052734e-02 -2.582968473434448242e-01 -1.679919660091400146e-01 7.251883298158645630e-02 -5.528452247381210327e-02 -3.097541928291320801e-01 -2.668305635452270508e-01 -7.113897241652011871e-03 -3.417606949806213379e-01 -2.012270689010620117e-01 2.630735188722610474e-02 -4.764331504702568054e-02 -2.555007934570312500e-01 2.109072059392929077e-01 1.161304786801338196e-01 1.599038206040859222e-02 4.443912506103515625e-01 9.660325013101100922e-03 -8.561318367719650269e-02 -1.267901808023452759e-01 1.050796657800674438e-01 1.562048196792602539e-01 -1.191820427775382996e-01 9.017832577228546143e-02 1.847650855779647827e-01 -6.388957798480987549e-02 -1.679632626473903656e-02 4.401969909667968750e-02 -1.625079512596130371e-01 -2.671575844287872314e-01
7.770629227161407471e-02 9.257186949253082275e-02 -1.617690920829772949e-01 1.471554785966873169e-01 -2.081226557493209839e-02 1.843613535165786743e-01 -2.101043760776519775e-01 -7.094092667102813721e-02 -1.094046831130981445e-01 1.935285329818725586e-01 -4.589790999889373779e-01 -8.303110301494598389e-02 -5.056042969226837158e-02 1.748922616243362427e-01 -4.694779589772224426e-02 8.510451018810272217e-02 6.228795275092124939e-02 -4.936691746115684509e-02 3.136225640773773193e-01 6.066995486617088318e-02 2.300546020269393921e-01 2.907707691192626953e-01 1.116682738065719604e-01 3.440190479159355164e-02 -7.764659821987152100e-02 1.315307766199111938e-01 -1.439183950424194336e-01 6.320468336343765259e-02 -6.967283785343170166e-02 1.611025631427764893e-01 3.731675744056701660e-01 -2.584925889968872070e-01
-3.173062503337860107e-01 -2.696329168975353241e-02 1.587194353342056274e-01 2.755392491817474365e-01 2.840950153768062592e-02 2.805231884121894836e-02 -9.739589691162109375e-02 -1.069502085447311401e-01 -3.006228208541870117e-01 -2.468192577362060547e-01 -2.490542083978652954e-01 2.216045707464218140e-01 1.237010359764099121e-01 -1.316899210214614868e-01 -1.612130999565124512e-01 7.161053270101547241e-02 -2.087314575910568237e-01 1.214675381779670715e-01 2.090375423431396484e-01 9.492108970880508423e-02 -3.482389822602272034e-02 9.735985100269317627e-02 -1.907871961593627930e-01 -6.475629657506942749e-02 -1.507906913757324219e-01 5.803512409329414368e-02 -8.691380918025970459e-02 8.502848446369171143e-02 3.763194978237152100e-01 7.518009282648563385e-03 -1.125301569700241089e-01 -3.020350933074951172e-01
2.667202353477478027e-01 1.913996599614620209e-02 -2.665775120258331299e-01 1.722488552331924438e-01 -2.068339139223098755e-01 -1.149837672710418701e-02 -2.594226002693176270e-01 -4.052658081054687500e-01 -1.489968895912170410e-01 -1.160993054509162903e-01 -1.821578592061996460e-01 2.141413092613220215e-02 1.704217940568923950e-01 -2.909520082175731659e-02 -3.059343695640563965e-01 1.320340037345886230e-01 -7.812044769525527954e-02 -1.784682571887969971e-01 2.069688439369201660e-01 1.813704818487167358e-01 8.594343811273574829e-02 1.831797808408737183e-01 -1.790701299905776978e-01 4.135201126337051392e-02 4.259138926863670349e-02 -1.441237777471542358e-01 -1.351052373647689819e-01 5.863758549094200134e-02 1.011486425995826721e-01 -1.862046718597412109e-01 -5.270295217633247375e-02 -2.504177987575531006e-01
-2.321979552507400513e-01 -1.182142496109008789e-01 -6.403599679470062256e-02 -1.105975476093590260e-03 -3.283507004380226135e-02 2.252438850700855255e-02 -1.177151203155517578e-01 -6.383636593818664551e-02 -1.150416955351829529e-01 -2.744287848472595215e-01 -2.153476774692535400e-01 1.635773777961730957e-01 3.743194639682769775e-01 -9.510569274425506592e-02 -9.508574008941650391e-02 1.920317560434341431e-01 -1.238792985677719116e-01 4.291577264666557312e-02 8.375347405672073364e-02 5.344454944133758545e-02 1.520906388759613037e-01 1.846711039543151855e-01 -2.965945005416870117e-02 -2.414183616638183594e-01 -3.043326735496520996e-01 1.720735877752304077e-01 -1.089507639408111572e-01 -1.059231068938970566e-02 3.537358939647674561e-01 1.507200002670288086e-01 -2.643759548664093018e-01 -2.373352199792861938e-01
-2.973104268312454224e-02 -6.158936023712158203e-02 -2.948861420154571533e-01 3.899269504472613335e-03 -1.678369194269180298e-01 1.845734938979148865e-02 1.159625872969627380e-02 -1.434300988912582397e-01 -1.014791522175073624e-02 1.938955336809158325e-01 -4.296764731407165527e-01 2.066811770200729370e-01 4.784135613590478897e-03 1.417568027973175049e-01 -2.333055138587951660e-01 -3.660384938120841980e-02 -1.060594618320465088e-01 1.945617645978927612e-01 2.772680222988128662e-01 9.564426541328430176e-02 -2.121988981962203979e-01 -1.776623725891113281e-01 7.801690697669982910e-02 9.572149813175201416e-02 -1.890253573656082153e-01 2.013896405696868896e-01 -3.121505305171012878e-02 4.066030681133270264e-02 2.479304969310760498e-01 -1.167655661702156067e-01 2.236382365226745605e-01 2.953014671802520752e-01
-2.025556517764925957e-03 1.686632186174392700e-01 -4.191413819789886475e-01 1.730385422706604004e-01 2.385358661413192749e-01 1.460121423006057739e-01 -1.258021891117095947e-01 7.029309123754501343e-02 -1.886316947638988495e-02 1.473951502703130245e-03 -2.657621502876281738e-01 -2.560637593269348145e-01 -9.052468836307525635e-02 1.837726496160030365e-02 -2.178732901811599731e-01 1.067265793681144714e-01 -3.786818087100982666e-01 7.581369578838348389e-02 2.868785560131072998e-01 6.964663416147232056e-02 6.682856380939483643e-02 -9.266443550586700439e-02 9.228324890136718750e-02 -5.009934306144714355e-02 -1.224245578050613403e-01 1.922811269760131836e-01 -1.941165179014205933e-01 2.983700297772884369e-02 2.106948010623455048e-02 6.236579269170761108e-02 3.099784851074218750e-01 -1.080031543970108032e-01
-7.916873693466186523e-02 1.641038656234741211e-01 -1.072826460003852844e-01 7.233446091413497925e-02 2.385916411876678467e-01 -2.217761725187301636e-01 -3.680189326405525208e-02 -1.431945264339447021e-01 -8.796426653861999512e-02 1.565471738576889038e-01 4.591644927859306335e-02 3.748489171266555786e-02 3.934042453765869141e-01 3.736885637044906616e-02 -7.762322574853897095e-02 1.392084062099456787e-01 -2.000238746404647827e-01 -1.499961018562316895e-01 2.565675973892211914e-01 2.184421420097351074e-01 2.492839246988296509e-01 1.510331481695175171e-01 -7.738146930932998657e-02 -1.263432353734970093e-01 -3.250330984592437744e-01 3.105981647968292236e-01 -8.048000186681747437e-02 2.098704129457473755e-02 -1.402476131916046143e-01 1.743432283401489258e-01 1.233072429895401001e-01 -2.179534435272216797e-01
6.301190704107284546e-02 4.918797314167022705e-02 -3.686882182955741882e-02 6.287387013435363770e-02 -1.842284947633743286e-01 -1.093033701181411743e-01 -1.887761503458023071e-01 -3.882933855056762695e-01 -1.360105872154235840e-01 1.995270103216171265e-01 -4.234244227409362793e-01 -1.786353737115859985e-01 7.806301862001419067e-02 -1.310425549745559692e-01 2.342351339757442474e-02 1.464690174907445908e-02 2.038706652820110321e-02 -5.285254865884780884e-02 1.242983937263488770e-01 1.639872789382934570e-01 -1.237780675292015076e-01 1.853759586811065674e-02 1.282616611570119858e-02 -2.502963840961456299e-01 -3.952360898256301880e-02 3.882736265659332275e-01 -1.623187959194183350e-01 -4.454231355339288712e-03 3.689688444137573242e-01 -2.509235404431819916e-02 8.084032684564590454e-02 -1.282472759485244751e-01
-2.998871505260467529e-01 -1.912527531385421753e-01 1.172404438257217407e-01 -2.603389695286750793e-02 -3.921853601932525635e-01 5.047783628106117249e-02 -9.685711562633514404e-02 3.594601154327392578e-02 -5.304272100329399109e-02 1.034506857395172119e-01 -2.287617176771163940e-01 5.617835000157356262e-02 3.115220367908477783e-01 -4.359569400548934937e-02 5.865889787673950195e-02 1.259581744670867920e-01 -8.541489392518997192e-02 1.059657782316207886e-01 2.795392870903015137e-01 1.137302145361900330e-01 -2.845367416739463806e-02 -1.212899014353752136e-01 -1.979188770055770874e-01 -1.474543064832687378e-01 -1.877579838037490845e-01 1.047285124659538269e-01 -3.087031245231628418e-01 1.431817263364791870e-01 2.931909263134002686e-01 -4.559911042451858521e-02 -3.960061445832252502e-02 -2.590654194355010986e-01
8.351547643542289734e-03 6.331480294466018677e-02 -7.591730356216430664e-02 1.761148497462272644e-02 -3.781110346317291260e-01 1.215081512928009033e-01 -4.658086001873016357e-01 -1.125225946307182312e-01 -1.446878910064697266e-01 1.967572569847106934e-01 -3.005798161029815674e-01 -9.880915284156799316e-02 1.099192500114440918e-01 1.297050565481185913e-01 1.262430399656295776e-01 6.101717427372932434e-02 -1.757540553808212280e-01 9.870627522468566895e-02 2.975544929504394531e-01 -1.250388920307159424e-01 1.687772274017333984e-01 -1.940528452396392822e-01 1.846065521240234375e-01 7.855805009603500366e-02 -2.587231993675231934e-01 5.573419854044914246e-03 -1.288661956787109375e-01 -1.931986808776855469e-01 9.328447282314300537e-02 3.883893601596355438e-03 8.238627016544342041e-02 -8.091124147176742554e-02
-2.833497226238250732e-01 1.264587938785552979e-01 -2.914932072162628174e-01 -1.285303533077239990e-01 -1.741144061088562012e-01 9.291680157184600830e-02 1.809196174144744873e-01 -1.114563643932342529e-01 -2.044080197811126709e-01 -8.156904950737953186e-03 -6.118156015872955322e-02 -1.953737996518611908e-02 3.046981394290924072e-01 1.645488291978836060e-01 7.843557000160217285e-02 1.791054010391235352e-01 -1.244217902421951294e-01 -1.619577407836914062e-01 3.748063147068023682e-01 1.951818466186523438e-01 -1.119775623083114624e-01 -7.483931630849838257e-02 1.690692305564880371e-01 1.701979711651802063e-02 4.423793405294418335e-02 7.017341256141662598e-02 -3.532638549804687500e-01 3.310812264680862427e-02 2.138073593378067017e-01 -1.213118731975555420e-01 -1.224471330642700195e-01 -1.962389200925827026e-01
-2.453974634408950806e-01 -6.226337701082229614e-02 5.025394260883331299e-02 4.681503400206565857e-02 -1.074261963367462158e-01 2.139117717742919922e-01 -1.531716436147689819e-01 -8.715080469846725464e-02 -2.725572586059570312e-01 -1.192217171192169189e-01 -1.483096778392791748e-01 1.931167095899581909e-01 2.581391856074333191e-02 1.632336974143981934e-01 -1.535582244396209717e-01 1.641414761543273926e-01 -4.255287349224090576e-02 1.058043539524078369e-01 2.153611332178115845e-01 3.840719163417816162e-02 -2.395557314157485962e-01 5.478157103061676025e-02 5.921894684433937073e-02 -1.890780549729242921e-04 -5.320582166314125061e-02 1.274414509534835815e-01 -4.190042316913604736e-01 5.972750112414360046e-02 4.024682939052581787e-01 2.203369885683059692e-02 -1.883912980556488037e-01 -3.103034496307373047e-01
-5.539322644472122192e-02 -1.043588519096374512e-01 1.008214354515075684e-01 1.337893307209014893e-01 -3.095085024833679199e-01 1.288380473852157593e-01 -1.962439715862274170e-01 -8.298749476671218872e-02 -7.647435367107391357e-02 2.141423523426055908e-01 -4.481580480933189392e-02 6.291937828063964844e-02 1.128942370414733887e-01 1.359227299690246582e-01 -2.036951482295989990e-01 2.815592885017395020e-01 -3.795163333415985107e-02 -2.716516852378845215e-01 2.864730656147003174e-01 2.246509641408920288e-01 1.468946784734725952e-01 1.825920045375823975e-01 1.708352714776992798e-01 1.601337045431137085e-01 -1.397470533847808838e-01 2.005505412817001343e-01 1.549105532467365265e-02 -2.185427993535995483e-01 3.193831816315650940e-02 2.916812002658843994e-01 6.554237753152847290e-02 -2.736113071441650391e-01
-4.215246140956878662e-01 -7.295469939708709717e-02 -2.023150324821472168e-01 1.121771559119224548e-01 9.631454199552536011e-02 -5.803487449884414673e-02 -2.027401775121688843e-01 -1.893033832311630249e-01 -1.473096162080764771e-01 1.875239312648773193e-01 -1.865960657596588135e-02 -1.591558009386062622e-01 2.103990912437438965e-01 4.825865104794502258e-02 -1.645492017269134521e-01 1.435488462448120117e-01 -1.164171397686004639e-01 2.347441017627716064e-01 1.990189254283905029e-01 -2.402901351451873779e-01 -1.728240698575973511e-01 -2.160068834200501442e-03 1.452610492706298828e-01 -2.455517351627349854e-01 -2.013546526432037354e-01 -4.742997512221336365e-02 -1.208831593394279480e-01 -2.663316428661346436e-01 2.241614609956741333e-01 -1.239161789417266846e-01 -1.218130812048912048e-02 -1.603336632251739502e-01
-6.934993714094161987e-02 -3.690176084637641907e-02 -3.361660242080688477e-02 1.530942171812057495e-01 1.656462848186492920e-01 -2.832575738430023193e-01 -2.344177663326263428e-02 -1.608157306909561157e-01 -2.550539970397949219e-01 1.752612441778182983e-01 -3.619500622153282166e-02 1.328644454479217529e-01 1.514792144298553467e-01 1.466564368456602097e-02 -1.914279907941818237e-01 1.617633998394012451e-01 -4.675622284412384033e-02 1.452769786119461060e-01 9.812884032726287842e-02 -1.575486809015274048e-01 1.109371110796928406e-01 1.193795725703239441e-01 3.097039759159088135e-01 -1.966906189918518066e-01 -4.150703847408294678e-01 1.390959918498992920e-01 -3.265176713466644287e-01 -8.623213507235050201e-03 1.711868494749069214e-01 -2.319847047328948975e-01 -1.590289920568466187e-01 -9.399463981389999390e-02
1.792450994253158569e-01 9.558084607124328613e-02 -3.074989654123783112e-02 2.307965606451034546e-02 -2.171407639980316162e-01 1.163782179355621338e-01 -3.044360280036926270e-01 -2.430269867181777954e-01 -9.348683804273605347e-02 -2.598303854465484619e-01 -2.709257304668426514e-01 1.182962656021118164e-01 3.910596966743469238e-01 -9.834755212068557739e-02 -2.880606353282928467e-01 2.174052745103836060e-01 -5.348322540521621704e-02 -1.271528303623199463e-01 1.632878929376602173e-01 -8.269938081502914429e-02 7.143776118755340576e-02 1.034242287278175354e-01 -4.199689254164695740e-02 9.701777994632720947e-02 6.868165731430053711e-02 3.029533661901950836e-02 3.193471580743789673e-02 -3.602011827751994133e-03 1.869262009859085083e-02 -8.258587867021560669e-02 1.088868826627731323e-01 -4.279358685016632080e-01
-8.417327702045440674e-02 1.321246325969696045e-01 -4.839005321264266968e-02 1.399423629045486450e-01 5.608718842267990112e-02 -3.145192936062812805e-02 -1.893807500600814819e-01 -2.168989330530166626e-01 -9.286399930715560913e-02 2.409835010766983032e-01 -4.823042079806327820e-02 7.022513449192047119e-02 -1.058253645896911621e-01 2.002595067024230957e-01 -7.943501323461532593e-02 3.076547384262084961e-02 -4.813964962959289551e-01 9.869350492954254150e-02 2.315809130668640137e-01 1.117588952183723450e-01 2.794095873832702637e-01 -1.180501282215118408e-01 4.598113298416137695e-01 7.680520415306091309e-02 -1.233490854501724243e-01 8.319265395402908325e-02 -2.005429565906524658e-01 -6.741347163915634155e-02 6.990359723567962646e-02 -1.859831064939498901e-02 9.404522925615310669e-02 -1.899065226316452026e-01
-2.281669378280639648e-01 9.366603195667266846e-02 -1.001461148262023926e-01 1.402070466428995132e-02 -1.029680371284484863e-01 2.057664692401885986e-01 1.533691287040710449e-01 -2.282479852437973022e-01 -2.197328060865402222e-01 -2.285049557685852051e-01 2.125398255884647369e-02 1.256622672080993652e-01 -5.223811604082584381e-03 -5.066513270139694214e-02 -5.847287550568580627e-02 -7.630418986082077026e-02 -3.021777570247650146e-01 2.333021536469459534e-02 2.536413967609405518e-01 1.149236634373664856e-01 -1.114820465445518494e-01 2.308643050491809845e-02 -6.784656643867492676e-02 -1.893167346715927124e-01 -1.927119046449661255e-01 6.171521171927452087e-02 -3.413746356964111328e-01 3.902132809162139893e-02 2.580105960369110107e-01 1.133726723492145538e-02 4.188983142375946045e-01 -2.186823189258575439e-01
-3.504658043384552002e-01 -4.596700891852378845e-02 4.734364524483680725e-02 -1.884381771087646484e-01 -3.830879181623458862e-02 2.099871039390563965e-01 1.894199103116989136e-01 -2.937344610691070557e-01 -4.685580357909202576e-02 1.446165293455123901e-01 -3.700000345706939697e-01 1.504119038581848145e-01 1.478804051876068115e-01 -1.417225748300552368e-01 6.287369132041931152e-02 2.049025446176528931e-01 -3.528356254100799561e-01 7.554093003273010254e-02 1.759298741817474365e-01 -6.218934804201126099e-02 9.282066673040390015e-02 7.401754707098007202e-02 2.068440802395343781e-02 2.440761327743530273e-01 -2.064670622348785400e-01 1.124148592352867126e-01 -2.066157162189483643e-01 -6.075406912714242935e-03 -1.648241132497787476e-01 -2.331238985061645508e-02 1.850312501192092896e-01 -3.135046688839793205e-03
6.540594249963760376e-02 9.869108349084854126e-02 7.604685612022876740e-03 -6.581798940896987915e-02 1.491359472274780273e-01 2.263673394918441772e-02 1.471444312483072281e-02 -3.858953118324279785e-01 -5.759609490633010864e-02 -5.935979634523391724e-02 -2.608496844768524170e-01 -7.819300144910812378e-02 3.618249893188476562e-01 5.682570859789848328e-02 -3.485060632228851318e-01 -2.185290902853012085e-01 -4.526246190071105957e-01 -7.135256379842758179e-02 8.584485948085784912e-02 9.898939728736877441e-02 1.114424541592597961e-01 -9.010910987854003906e-03 -1.066109389066696167e-01 2.166622281074523926e-01 -6.358591467142105103e-02 2.670528292655944824e-01 -1.157824993133544922e-01 -2.789425291121006012e-02 3.686776384711265564e-02 -1.719515919685363770e-01 7.844237983226776123e-02 -2.810132317245006561e-02
-7.442047446966171265e-02 5.516363680362701416e-02 -5.533008277416229248e-02 1.245092377066612244e-01 -1.205041110515594482e-01 -1.328701376914978027e-01 -9.464032948017120361e-02 -4.059973359107971191e-01 -1.060243993997573853e-01 3.302153944969177246e-02 -4.390251338481903076e-01 2.054649889469146729e-01 -1.162468418478965759e-01 -6.540617346763610840e-02 -1.885091960430145264e-01 7.900642603635787964e-02 7.015042752027511597e-02 2.948404662311077118e-02 1.300956029444932938e-02 1.652594357728958130e-01 -7.393524050712585449e-02 2.063449025154113770e-01 3.034951090812683105e-01 -2.902571856975555420e-01 -3.021456599235534668e-01 1.093355938792228699e-01 1.465288102626800537e-01 -1.593485102057456970e-02 2.064702510833740234e-01 9.112878888845443726e-02 1.501285582780838013e-01 -6.253907084465026855e-02
-4.622500240802764893e-01 -2.053881585597991943e-01 -4.198131337761878967e-02 -3.382834494113922119e-01 7.060129940509796143e-02 2.003947347402572632e-01 -7.347366213798522949e-02 -1.238047629594802856e-01 -2.703662812709808350e-01 -3.078661300241947174e-02 -9.297806769609451294e-02 -3.691146522760391235e-02 -2.765671350061893463e-02 1.271731704473495483e-01 -1.409196853637695312e-01 1.701224446296691895e-01 -2.337216734886169434e-01 -4.543168842792510986e-02 1.882861405611038208e-01 -5.219103023409843445e-02 7.106770575046539307e-02 -2.070754766464233398e-01 2.205705940723419189e-01 -7.779218256473541260e-02 -2.325623780488967896e-01 1.132209002971649170e-01 -9.545208513736724854e-02 -2.085184901952743530e-01 9.050058573484420776e-02 -1.727783977985382080e-01 7.134200632572174072e-02 -2.283769845962524414e-01
-3.011942505836486816e-01 -9.436759166419506073e-03 8.206262253224849701e-03 -3.340778872370719910e-02 -4.810104891657829285e-02 -1.508748829364776611e-01 -5.839091539382934570e-02 2.622396312654018402e-02 -2.751631662249565125e-02 -3.473556414246559143e-02 -4.845245555043220520e-02 2.526523172855377197e-02 9.898985922336578369e-02 3.529704809188842773e-01 -2.688893079757690430e-01 6.129360944032669067e-02 -4.009830057621002197e-01 2.725150287151336670e-01 2.132800966501235962e-01 3.225069344043731689e-01 -1.424184441566467285e-01 -6.186947226524353027e-03 1.317283958196640015e-01 -1.198254525661468506e-01 -7.416860014200210571e-02 7.127396017313003540e-02 -2.487272173166275024e-01 8.648064732551574707e-02 3.186494112014770508e-01 -1.867849379777908325e-02 2.056703418493270874e-01 -5.240007117390632629e-02
-1.642808169126510620e-01 -6.941501796245574951e-02 -7.249298691749572754e-02 1.574785709381103516e-01 -2.317247167229652405e-02 1.178464367985725403e-01 1.893960684537887573e-01 -2.327179312705993652e-01 -1.213981807231903076e-01 -9.752246737480163574e-02 -3.100697994232177734e-01 -4.256859421730041504e-02 3.519479334354400635e-01 1.680713295936584473e-01 -2.388126105070114136e-01 -2.010928392410278320e-01 5.214940011501312256e-02 6.171374022960662842e-02 3.262590765953063965e-01 2.740406095981597900e-01 -2.017855644226074219e-01 1.991811096668243408e-01 1.541918665170669556e-01 1.400186307728290558e-02 -5.108115822076797485e-02 2.209837436676025391e-01 7.756354659795761108e-02 4.127587750554084778e-02 -1.228585913777351379e-01 1.135736852884292603e-01 2.372137010097503662e-01 -1.613603830337524414e-01
-6.587105989456176758e-02 -2.300079464912414551e-01 -1.379079073667526245e-01 1.563582569360733032e-01 9.541926532983779907e-02 1.712450534105300903e-01 -2.287971042096614838e-02 1.389703005552291870e-01 -1.580801457166671753e-01 -6.152819842100143433e-03 -1.244138404726982117e-01 1.063213571906089783e-01 3.762977421283721924e-01 -2.573001198470592499e-02 -1.873668879270553589e-01 2.818417847156524658e-01 -4.784937947988510132e-02 2.204535156488418579e-01 1.868155151605606079e-01 3.751976415514945984e-02 2.150382846593856812e-01 9.519744664430618286e-02 1.616738438606262207e-01 6.909409910440444946e-02 -2.989240586757659912e-01 1.512102484703063965e-01 -1.107906401157379150e-01 8.821845985949039459e-03 4.444770514965057373e-01 1.002745330333709717e-01 -1.003222092986106873e-01 -1.294063925743103027e-01
1.008723601698875427e-01 8.410047739744186401e-03 -4.020744264125823975e-01 -9.461195208132266998e-03 -2.657030820846557617e-01 -8.398514240980148315e-02 -5.112015455961227417e-02 -3.377037942409515381e-01 1.413503736257553101e-01 -2.720569372177124023e-01 -2.589391767978668213e-01 1.738592237234115601e-01 5.588584020733833313e-02 8.110686391592025757e-02 -2.154374122619628906e-01 6.379608809947967529e-02 -1.865680515766143799e-01 -1.473177820444107056e-01 1.455804705619812012e-01 2.001104652881622314e-01 3.833310306072235107e-02 1.301391422748565674e-01 7.162042427808046341e-03 1.181870773434638977e-01 -1.094022542238235474e-01 -2.041327953338623047e-01 -2.441641539335250854e-01 -2.088475674390792847e-01 -5.130855739116668701e-02 -2.496246248483657837e-01 9.192677587270736694e-02 4.236373305320739746e-02
1.296440213918685913e-01 -1.249997466802597046e-01 1.453243754804134369e-02 5.461539328098297119e-02 -1.100685968995094299e-01 -1.303477585315704346e-01 -3.988481312990188599e-02 -2.508251368999481201e-01 -2.160845994949340820e-01 -1.252090185880661011e-01 -1.270040124654769897e-01 9.209968149662017822e-02 8.376707881689071655e-02 3.564801067113876343e-02 6.760546565055847168e-02 2.984067238867282867e-02 -2.463843673467636108e-01 3.469615280628204346e-01 4.197927415370941162e-01 1.836459636688232422e-01 1.626108288764953613e-01 -2.201303541660308838e-01 1.954070925712585449e-01 -9.887465089559555054e-02 -2.152954638004302979e-01 -5.879731848835945129e-02 -2.986559271812438965e-01 -1.115579977631568909e-01 1.860540658235549927e-01 3.387067699804902077e-03 1.740917414426803589e-01 1.993702650070190430e-01
-1.317998766899108887e-01 1.596708148717880249e-01 -1.340289860963821411e-01 5.270404368638992310e-02 -1.968900114297866821e-01 1.321852058172225952e-01 8.331218361854553223e-02 3.768310695886611938e-02 -1.052473634481430054e-01 2.255166620016098022e-01 -3.493435680866241455e-01 1.854565590620040894e-01 2.318359464406967163e-01 -1.044170092791318893e-02 -2.839328646659851074e-01 1.335519552230834961e-01 -1.705459356307983398e-01 -5.043348297476768494e-02 1.083735302090644836e-01 -2.552464902400970459e-01 -1.072805225849151611e-01 7.379740476608276367e-02 3.872619941830635071e-02 -1.736198812723159790e-01 -8.260342292487621307e-03 -5.419936403632164001e-02 -4.333269298076629639e-01 6.327103078365325928e-02 2.942495048046112061e-01 -9.608554095029830933e-02 1.350699365139007568e-02 -2.306718528270721436e-01
-4.312009364366531372e-02 2.105878293514251709e-01 -3.181239962577819824e-01 -2.874637767672538757e-02 4.891052469611167908e-02 1.151110902428627014e-01 -3.398011028766632080e-01 -1.605257987976074219e-01 -1.311661005020141602e-01 -4.765331372618675232e-02 -1.967971622943878174e-01 1.673108935356140137e-01 1.140286028385162354e-01 1.120555996894836426e-01 5.914752930402755737e-02 1.568065583705902100e-01 -1.102343052625656128e-01 -2.799579799175262451e-01 1.509603559970855713e-01 1.279297173023223877e-01 1.092935204505920410e-01 -8.198446780443191528e-02 1.117724999785423279e-01 -6.650074385106563568e-03 -3.766745924949645996e-01 2.221575751900672913e-02 2.880242466926574707e-01 -1.798402667045593262e-01 1.215515136718750000e-01 1.967730522155761719e-01 -2.695395611226558685e-02 -2.868086099624633789e-01
-2.051177769899368286e-01 -2.972146309912204742e-02 1.059513762593269348e-01 3.055750392377376556e-02 1.265298277139663696e-01 2.017750293016433716e-01 -4.091076552867889404e-01 -4.638706520199775696e-02 -7.565010339021682739e-02 4.677890241146087646e-02 -2.581685781478881836e-01 -2.771657407283782959e-01 7.898738980293273926e-02 5.265314131975173950e-02 -3.135816454887390137e-01 -1.491170097142457962e-02 -2.342296391725540161e-01 -2.835520356893539429e-02 2.519443631172180176e-01 1.097107380628585815e-01 4.418302774429321289e-01 -6.849194318056106567e-02 2.014174014329910278e-01 7.672387361526489258e-02 -1.393264979124069214e-01 -1.312387268990278244e-02 -1.305729523301124573e-02 -1.965755969285964966e-01 -5.761210247874259949e-02 -1.894026249647140503e-02 -7.883616723120212555e-03 -1.414657235145568848e-01
-1.610164940357208252e-01 -6.412508338689804077e-02 -1.949080675840377808e-01 1.511103361845016479e-01 2.623162791132926941e-02 2.864309549331665039e-01 -1.450923085212707520e-02 -2.910101115703582764e-01 -7.946138083934783936e-02 9.004484862089157104e-03 -2.448988556861877441e-01 -1.996092498302459717e-01 -3.598219528794288635e-02 -1.014379188418388367e-01 -4.635677486658096313e-02 1.354255676269531250e-01 7.000814378261566162e-02 4.806816205382347107e-02 3.794651925563812256e-01 -1.820022314786911011e-01 1.821482032537460327e-01 -1.152507141232490540e-01 -1.669768244028091431e-02 2.335246801376342773e-01 -1.035436764359474182e-01 1.497239023447036743e-01 -1.221460103988647461e-01 -1.874246299266815186e-01 -1.120608896017074585e-01 -2.420941293239593506e-01 -1.027634665369987488e-01 -3.907745778560638428e-01
-4.013231098651885986e-01 -1.190352886915206909e-01 -1.228366047143936157e-01 -2.088744044303894043e-01 -9.906487166881561279e-02 1.222531571984291077e-01 -3.305493891239166260e-01 -1.135046854615211487e-01 -1.946042180061340332e-01 -1.369635015726089478e-01 -9.733465313911437988e-02 -8.566233515739440918e-02 5.077617242932319641e-03 1.135363802313804626e-01 4.485643282532691956e-02 1.079075261950492859e-01 -2.039127498865127563e-01 -1.373374611139297485e-01 3.445221781730651855e-01 -2.486179023981094360e-02 2.176857925951480865e-02 -1.366207301616668701e-01 3.977366983890533447e-01 -1.905495524406433105e-01 -2.250607013702392578e-01 8.730497956275939941e-02 -1.262349635362625122e-01 -1.669569760560989380e-01 9.700125455856323242e-02 4.806937277317047119e-02 3.621079400181770325e-02 -1.030483469367027283e-01
-1.527887880802154541e-01 1.008574292063713074e-01 -1.436847746372222900e-01 -1.402480751276016235e-01 -1.554949730634689331e-01 1.796723902225494385e-01 -3.369681537151336670e-01 3.882458060979843140e-02 -4.472663402557373047e-01 1.394672542810440063e-01 1.099396217614412308e-02 1.153338178992271423e-01 5.624871328473091125e-02 -2.016191333532333374e-01 -2.781373262405395508e-01 8.109191060066223145e-02 -9.760291874408721924e-02 8.185611665248870850e-02 3.488816618919372559e-01 -1.403518468141555786e-01 5.818039551377296448e-02 -2.273632586002349854e-01 -5.370870605111122131e-02 -1.541813611984252930e-01 -2.153176963329315186e-01 1.972058974206447601e-02 -1.228280737996101379e-01 -2.086647003889083862e-01 9.025079011917114258e-02 -7.939105480909347534e-02 8.919209986925125122e-02 -1.637694835662841797e-01
-1.379322558641433716e-01 -1.060994490981101990e-01 -1.139587908983230591e-01 -1.768239438533782959e-01 4.222601652145385742e-03 -1.368098109960556030e-01 -1.671667993068695068e-01 -2.899748384952545166e-01 -1.784032434225082397e-01 -7.011877000331878662e-02 -1.643189936876296997e-01 -1.999127119779586792e-01 7.562239468097686768e-02 3.205721080303192139e-01 -1.632944643497467041e-01 2.534415721893310547e-01 -3.466589748859405518e-02 1.316369026899337769e-01 7.370828092098236084e-02 3.786368966102600098e-01 -8.438735455274581909e-02 2.901107072830200195e-01 -1.410122513771057129e-01 -8.404382318258285522e-02 -1.742535233497619629e-01 1.059430539608001709e-01 -2.504188716411590576e-01 -2.511467635631561279e-01 1.117875147610902786e-02 -1.837241202592849731e-01 -6.182708591222763062e-02 3.113918751478195190e-02
-3.661276102066040039e-01 -9.752009063959121704e-02 1.038503795862197876e-01 1.828405857086181641e-01 -1.603363454341888428e-01 -2.782591804862022400e-02 -3.887023404240608215e-02 1.167684495449066162e-01 -3.145661652088165283e-01 1.766569912433624268e-02 -8.636229485273361206e-02 2.017915695905685425e-01 5.206473544239997864e-02 -7.487999647855758667e-02 -3.398012816905975342e-01 1.146721094846725464e-01 -6.024916842579841614e-02 8.552829176187515259e-02 2.491586357355117798e-01 -6.779573857784271240e-02 6.823705136775970459e-02 1.839075386524200439e-01 7.295184582471847534e-02 3.139466419816017151e-02 -1.448801718652248383e-03 2.064606547355651855e-01 -2.481824755668640137e-01 2.138713747262954712e-02 3.042596876621246338e-01 -3.717715619131922722e-03 -1.860644072294235229e-01 -3.632183372974395752e-01
-2.202283143997192383e-01 1.899184286594390869e-01 1.409828383475542068e-02 1.189193725585937500e-01 -7.871431857347488403e-02 -5.152745917439460754e-02 -1.859742999076843262e-01 -6.322315335273742676e-02 -2.681550979614257812e-01 -1.696917414665222168e-01 -3.818532228469848633e-01 1.008481439203023911e-02 -1.638787984848022461e-02 -2.434954978525638580e-02 -3.421930670738220215e-01 3.192564249038696289e-01 -2.579445540904998779e-01 -1.659589260816574097e-01 -8.711308985948562622e-02 2.235165089368820190e-01 2.682548165321350098e-01 -3.583679720759391785e-02 7.291665766388177872e-03 -1.471789460629224777e-02 -5.850588530302047729e-02 -2.464950084686279297e-01 -9.110035747289657593e-02 -1.225343197584152222e-01 5.961301550269126892e-02 -2.353777885437011719e-01 1.074755489826202393e-01 6.334333866834640503e-02
2.101655602455139160e-01 1.821967773139476776e-02 -2.486154586076736450e-01 1.658696383237838745e-01 -9.166745096445083618e-02 -3.157521039247512817e-02 4.423084482550621033e-02 -2.452460229396820068e-01 -3.041282594203948975e-01 -3.772537112236022949e-01 -2.615654170513153076e-01 1.355492621660232544e-01 -6.789337098598480225e-02 5.373131111264228821e-02 -8.648627996444702148e-02 -9.907915256917476654e-03 -2.545207440853118896e-01 2.045983225107192993e-01 2.459452301263809204e-01 1.539835035800933838e-01 1.003227382898330688e-01 9.019179642200469971e-02 -3.845966234803199768e-02 -1.287631243467330933e-01 -3.392470628023147583e-02 2.250766307115554810e-01 -3.888958394527435303e-01 -1.300380285829305649e-02 3.538689762353897095e-02 -3.296646103262901306e-02 -5.497338622808456421e-02 1.493825018405914307e-01
-7.734625041484832764e-02 -7.989360392093658447e-02 -2.016874551773071289e-01 1.820203289389610291e-02 -3.626282215118408203e-01 -6.798941642045974731e-03 -2.033226937055587769e-01 -4.063222557306289673e-03 1.851449608802795410e-01 -7.480319589376449585e-02 -2.835875749588012695e-01 -4.246516525745391846e-02 2.651717141270637512e-02 9.848870337009429932e-02 -1.412189006805419922e-01 2.860413193702697754e-01 -1.509174555540084839e-01 -2.754698097705841064e-01 4.541794955730438232e-01 1.255435347557067871e-01 4.959388449788093567e-02 6.581674516201019287e-02 1.062908619642257690e-01 1.267120987176895142e-01 -2.333536744117736816e-01 -1.025304347276687622e-01 -1.147311329841613770e-01 -1.619082242250442505e-01 -5.771673470735549927e-02 -8.119253069162368774e-02 1.282877177000045776e-01 -2.321378588676452637e-01
4.626468941569328308e-02 2.871984243392944336e-02 -3.486159816384315491e-02 -1.929006576538085938e-01 -1.558925211429595947e-01 2.364618629217147827e-01 3.858330100774765015e-02 -2.489170990884304047e-02 -1.139916628599166870e-01 -1.095017269253730774e-01 -2.045239321887493134e-02 2.127206325531005859e-02 9.065900743007659912e-02 2.758705317974090576e-01 -1.960038691759109497e-01 5.842560902237892151e-02 -3.250257372856140137e-01 6.277695298194885254e-02 1.366257369518280029e-01 2.029300779104232788e-01 1.673263907432556152e-01 1.326192021369934082e-01 -1.730799973011016846e-01 1.467950791120529175e-01 -3.984534144401550293e-01 1.245862990617752075e-01 -5.254320427775382996e-02 1.684768050909042358e-01 2.871409654617309570e-01 -4.020475447177886963e-01 -7.195699959993362427e-02 -5.522786453366279602e-02
-2.404310554265975952e-01 1.065850928425788879e-01 -3.244015574455261230e-02 4.804898798465728760e-02 5.036953836679458618e-02 1.846849322319030762e-01 -8.942994475364685059e-02 -9.050988405942916870e-02 -3.691796660423278809e-01 -1.868209801614284515e-02 -3.153112828731536865e-01 -1.293996069580316544e-02 1.864950507879257202e-01 -1.586759537458419800e-01 -1.994027048349380493e-01 1.840521395206451416e-02 -2.556139230728149414e-02 3.111207783222198486e-01 1.946529150009155273e-01 -8.723436295986175537e-02 2.872027456760406494e-01 -1.654720008373260498e-01 2.562721669673919678e-01 1.485906988382339478e-01 -1.293925791978836060e-01 6.448544561862945557e-02 1.817046999931335449e-01 -3.453432619571685791e-01 5.011415854096412659e-02 -1.259360909461975098e-01 -7.618043571710586548e-02 2.054057456552982330e-02
-6.048858910799026489e-02 1.452051401138305664e-01 7.361250370740890503e-02 -3.005703091621398926e-01 -1.609379798173904419e-01 -1.202148571610450745e-01 1.322931945323944092e-01 3.532370924949645996e-02 -5.858772993087768555e-02 1.086414232850074768e-01 -1.646601408720016479e-01 8.517554402351379395e-02 1.394515931606292725e-01 2.177872657775878906e-01 -2.784909605979919434e-01 -6.980306655168533325e-02 -1.710092872381210327e-01 3.267651051282882690e-02 3.832083642482757568e-01 1.834078580141067505e-01 1.569753736257553101e-01 9.554272890090942383e-02 5.538195371627807617e-02 6.644862890243530273e-02 -3.209667801856994629e-01 2.809253633022308350e-01 -1.611375659704208374e-01 1.698339134454727173e-01 3.565406203269958496e-01 -1.170360762625932693e-02 -6.134133413434028625e-02 4.077268391847610474e-02
-2.891659736633300781e-01 -1.032333895564079285e-01 1.426129974424839020e-02 1.501652151346206665e-01 5.935841798782348633e-02 -5.650615319609642029e-03 -6.726151704788208008e-02 -2.532322145998477936e-02 -6.643573939800262451e-02 -2.353322058916091919e-01 -4.121344685554504395e-01 1.486179679632186890e-01 4.185709059238433838e-01 -7.736805081367492676e-02 -2.354538999497890472e-02 1.983972787857055664e-01 -1.846627295017242432e-01 7.177072018384933472e-02 2.231048233807086945e-02 1.570391505956649780e-01 3.321504965424537659e-02 1.199284866452217102e-01 -1.857955008745193481e-02 -1.297320574522018433e-01 -2.762204408645629883e-01 1.405379474163055420e-01 -1.504596471786499023e-01 -1.962350122630596161e-02 3.120091259479522705e-01 1.756177842617034912e-01 -1.575437635183334351e-01 -1.796013116836547852e-01
-2.358253747224807739e-01 4.978273808956146240e-02 -8.799995481967926025e-02 -2.609140425920486450e-02 -3.832535445690155029e-01 -5.966478213667869568e-02 2.105274423956871033e-02 -8.904548361897468567e-03 -3.755441308021545410e-01 -4.519525542855262756e-02 -6.037067621946334839e-02 2.042049467563629150e-01 2.804611921310424805e-01 2.563654258847236633e-02 1.045954003930091858e-01 1.329764425754547119e-01 -1.642849668860435486e-02 -2.200163342058658600e-02 2.657943367958068848e-01 2.568810284137725830e-01 3.084613569080829620e-02 -7.905585318803787231e-02 1.170031428337097168e-01 -1.838592067360877991e-02 -1.458322256803512573e-01 5.440145265311002731e-03 -3.606673777103424072e-01 6.885363254696130753e-03 3.497816026210784912e-01 -5.442491918802261353e-02 -1.035637557506561279e-01 -2.002035826444625854e-01
-6.362250447273254395e-02 -1.750177741050720215e-01 -2.368895560503005981e-01 6.328943371772766113e-02 1.959978342056274414e-01 1.132693588733673096e-01 -6.507855653762817383e-02 -9.533438831567764282e-02 -3.034172058105468750e-01 -2.134969681501388550e-01 -9.464813768863677979e-02 1.050239279866218567e-01 1.881911009550094604e-01 -9.390493854880332947e-03 -1.234213635325431824e-01 1.097760200500488281e-01 -1.441777125000953674e-02 1.061575040221214294e-01 1.128829419612884521e-01 3.203196078538894653e-02 3.905599117279052734e-01 1.365942806005477905e-01 -2.827785536646842957e-02 -3.235589340329170227e-02 -3.565513193607330322e-01 3.220545053482055664e-01 -1.133761927485466003e-01 9.190189093351364136e-02 3.402296602725982666e-01 1.112314686179161072e-01 -1.655230522155761719e-01 -1.193680092692375183e-01
3.859280049800872803e-02 2.179603576660156250e-01 -1.579639613628387451e-01 -2.443933859467506409e-02 2.046335637569427490e-01 5.382014438509941101e-02 -3.577148318290710449e-01 -1.343491226434707642e-01 -1.418728753924369812e-02 -1.647071987390518188e-01 -3.051136434078216553e-01 -1.968421936035156250e-01 1.795625984668731689e-01 2.254720032215118408e-02 -2.258170396089553833e-01 3.149677217006683350e-01 -1.347382962703704834e-01 2.043553069233894348e-02 2.876110076904296875e-01 2.481205202639102936e-02 2.146857082843780518e-01 9.489293396472930908e-02 -2.943562865257263184e-01 1.137241050601005554e-01 -1.335197240114212036e-01 -4.191419854760169983e-02 -1.357985436916351318e-01 -1.996919363737106323e-01 3.211234137415885925e-02 -2.172804176807403564e-01 4.858916997909545898e-02 8.640777319669723511e-02
1.246980112046003342e-02 -1.310461908578872681e-01 -1.651128977537155151e-01 -1.357058584690093994e-01 -1.366493254899978638e-01 2.161556109786033630e-02 -6.342229992151260376e-02 -2.399500906467437744e-01 -3.275294899940490723e-01 5.441353097558021545e-02 3.131249174475669861e-02 -4.111031815409660339e-02 1.467682719230651855e-01 -9.211236983537673950e-02 -2.085799723863601685e-01 2.423852682113647461e-02 -1.674085669219493866e-02 -2.681216597557067871e-01 3.626831769943237305e-01 -1.169515773653984070e-01 1.372594982385635376e-01 -2.485672533512115479e-01 2.383894771337509155e-01 -4.217251390218734741e-02 -2.794944047927856445e-01 -1.274351179599761963e-01 -2.273098975419998169e-01 -2.413538694381713867e-01 2.080925256013870239e-01 -2.507068812847137451e-01 4.662289097905158997e-02 4.832597624044865370e-04
-2.552702724933624268e-01 7.635778933763504028e-02 -7.984992861747741699e-02 -3.120351210236549377e-02 -1.216967031359672546e-02 -2.681932970881462097e-02 7.869094610214233398e-02 5.345964804291725159e-02 -3.491072654724121094e-01 1.032339408993721008e-01 -5.404996275901794434e-01 8.020734041929244995e-02 2.217565476894378662e-01 1.794783771038055420e-01 -1.602657586336135864e-01 5.691013485193252563e-02 -1.387094557285308838e-01 -1.426016539335250854e-01 3.133919555693864822e-03 2.768315672874450684e-01 2.379340529441833496e-01 4.251412302255630493e-02 1.754672266542911530e-02 2.543926471844315529e-03 1.352420821785926819e-02 -1.029404401779174805e-01 -2.998301526531577110e-03 -1.147526577115058899e-01 7.015737891197204590e-02 -2.674050629138946533e-01 3.079600334167480469e-01 1.189233921468257904e-02
4.070724919438362122e-02 2.282162904739379883e-01 -8.515602350234985352e-02 -2.160506136715412140e-02 -1.106647327542304993e-01 1.378796100616455078e-01 -2.420466542243957520e-01 -3.050318360328674316e-01 -1.069906167685985565e-02 -2.395803630352020264e-01 -2.817231714725494385e-01 2.500343024730682373e-01 3.248708844184875488e-01 -5.946528911590576172e-02 -6.418706476688385010e-02 2.921938300132751465e-01 -4.765589162707328796e-02 -1.971974372863769531e-01 2.317335009574890137e-01 2.265096008777618408e-01 1.472132802009582520e-01 8.979328908026218414e-03 -1.150850672274827957e-02 6.266546994447708130e-02 -5.522818118333816528e-02 -6.005118414759635925e-02 -4.685744061134755611e-04 2.702245675027370453e-02 -8.281239122152328491e-02 -2.174924612045288086e-01 -9.979948401451110840e-02 -3.379299044609069824e-01
-1.819451451301574707e-01 -1.386643201112747192e-01 1.337391138076782227e-02 1.670915484428405762e-01 1.671638339757919312e-01 -6.618220359086990356e-03 -6.166798621416091919e-02 -1.746621429920196533e-01 -1.508412957191467285e-01 7.212630659341812134e-02 -2.456436008214950562e-01 1.098434478044509888e-01 2.720370888710021973e-01 -7.078515831381082535e-03 -2.001480758190155029e-01 4.299127683043479919e-02 3.085299022495746613e-02 5.246224626898765564e-02 -7.386724650859832764e-02 2.181247621774673462e-01 1.721761077642440796e-01 -8.795916289091110229e-02 3.270165324211120605e-01 -3.104250878095626831e-02 -4.244572818279266357e-01 6.045737117528915405e-02 -2.828727364540100098e-01 3.721542954444885254e-01 6.340325926430523396e-04 -1.973675191402435303e-02 1.509756296873092651e-01 -1.157870888710021973e-01
-1.033733561635017395e-01 8.545270562171936035e-02 1.863328218460083008e-01 -5.461902171373367310e-02 -3.414612114429473877e-01 -2.601443529129028320e-01 -3.207573890686035156e-01 -1.157736629247665405e-01 1.718722283840179443e-01 -8.812443912029266357e-02 -3.181465268135070801e-01 2.753541767597198486e-01 1.929163336753845215e-01 -6.619742512702941895e-02 -5.794975906610488892e-02 1.198124736547470093e-01 -3.063828349113464355e-01 1.751988232135772705e-01 2.345155775547027588e-01 2.189886569976806641e-02 8.909033983945846558e-02 -1.049628555774688721e-01 2.039464861154556274e-01 1.098887845873832703e-01 -1.869900822639465332e-01 1.644281893968582153e-01 -1.553083807229995728e-01 -5.892806127667427063e-02 -4.734337702393531799e-02 -1.004518941044807434e-03 -1.583802998065948486e-01 -2.248845994472503662e-02
1.263125538825988770e-01 -1.925754360854625702e-02 -7.745695859193801880e-02 4.949077963829040527e-02 -1.698328852653503418e-01 -1.289281994104385376e-01 -3.877492621541023254e-02 7.586226612329483032e-02 -3.778881430625915527e-01 2.367009967565536499e-02 -2.150728255510330200e-01 1.466543227434158325e-01 3.771074712276458740e-01 2.273305356502532959e-01 -3.587314188480377197e-01 -3.182654380798339844e-01 -1.971931904554367065e-01 2.308151870965957642e-01 5.185956135392189026e-02 -4.248866811394691467e-02 2.848782837390899658e-01 5.010798573493957520e-02 6.403199583292007446e-02 -9.742006659507751465e-02 1.680442504584789276e-02 1.170799285173416138e-01 -2.538712620735168457e-01 6.383653730154037476e-02 9.532079100608825684e-02 1.204720465466380119e-03 3.834769129753112793e-02 -2.281894534826278687e-02
1.990120559930801392e-01 3.857984840869903564e-01 1.398076862096786499e-01 9.584061056375503540e-02 -2.232553809881210327e-01 -4.561950638890266418e-02 -1.682399585843086243e-02 -2.688868343830108643e-01 -9.764815866947174072e-02 -2.394678592681884766e-01 -2.534892261028289795e-01 -2.011496946215629578e-02 1.913163065910339355e-01 -1.990743540227413177e-02 -1.121308729052543640e-01 3.893782496452331543e-01 -6.832963973283767700e-02 -2.913071215152740479e-02 2.433235645294189453e-01 3.828546777367591858e-02 2.304100692272186279e-01 -1.691614463925361633e-02 9.361333213746547699e-04 1.473861634731292725e-01 -1.197145208716392517e-01 1.361987292766571045e-01 -1.549505293369293213e-01 -1.638694703578948975e-01 -2.402233481407165527e-01 -3.837099671363830566e-02 1.351475864648818970e-01 -1.520171910524368286e-01
-2.069428712129592896e-01 -1.198573783040046692e-01 -1.452359706163406372e-01 1.606975495815277100e-01 9.269900619983673096e-02 1.120810508728027344e-01 -1.272101700305938721e-01 6.221922859549522400e-02 -1.353504210710525513e-01 -2.695106267929077148e-01 -3.056342601776123047e-01 2.134124785661697388e-01 2.321947067975997925e-01 -1.477671265602111816e-01 -2.005504518747329712e-01 2.389406859874725342e-01 -2.003106474876403809e-01 6.543198227882385254e-02 7.624501734972000122e-02 6.181463599205017090e-02 9.442761540412902832e-02 9.211961179971694946e-02 -3.422356769442558289e-02 -2.031411379575729370e-01 -1.726252585649490356e-01 9.307956695556640625e-02 -1.078712195158004761e-01 -8.624845184385776520e-03 4.294518530368804932e-01 1.769312322139739990e-01 -2.353639304637908936e-01 -1.285433620214462280e-01
-1.316470801830291748e-01 -5.781922489404678345e-02 2.041527442634105682e-02 -1.249526441097259521e-01 8.423427492380142212e-02 -9.407203644514083862e-03 1.075081899762153625e-01 -3.331999182701110840e-01 -1.033311784267425537e-01 6.008500233292579651e-02 -2.377075999975204468e-01 -2.246079742908477783e-01 9.159785509109497070e-02 1.228694021701812744e-01 -2.201043814420700073e-01 1.127237081527709961e-01 -2.277527153491973877e-01 7.944321632385253906e-02 3.026578426361083984e-01 -6.707304716110229492e-02 -4.002058878540992737e-02 -1.952358037233352661e-01 1.487671136856079102e-01 -3.654507920145988464e-02 -3.332359790802001953e-01 1.913652420043945312e-01 -2.465488314628601074e-01 -2.158885449171066284e-01 -8.037985861301422119e-02 -8.294654637575149536e-02 -9.614728391170501709e-02 -3.640546202659606934e-01
1.152386702597141266e-02 -2.018235158175230026e-03 -1.554023325443267822e-01 2.805067785084247589e-02 -2.132785022258758545e-01 2.811467647552490234e-01 1.930697262287139893e-02 -1.635295003652572632e-01 -1.327359825372695923e-01 3.560018837451934814e-01 -1.348615884780883789e-01 9.455113857984542847e-02 2.216700464487075806e-01 -2.028229683637619019e-01 -1.717072427272796631e-01 3.788933157920837402e-01 -1.145312562584877014e-01 -1.013614796102046967e-02 2.442850023508071899e-01 1.738471835851669312e-01 2.107205986976623535e-01 9.985465556383132935e-02 5.559959262609481812e-02 3.350886749103665352e-03 -2.373660653829574585e-01 -1.328828036785125732e-01 -2.449200004339218140e-01 1.002571731805801392e-01 1.987159624695777893e-02 -8.063951879739761353e-02 2.773478329181671143e-01 5.150134209543466568e-03
-9.328312426805496216e-02 2.321780622005462646e-01 -2.636488080024719238e-01 -8.374621719121932983e-02 5.152285471558570862e-02 -6.490325927734375000e-02 -2.829087078571319580e-01 -2.340196222066879272e-01 -5.483440682291984558e-02 -2.484031915664672852e-01 -3.441329300403594971e-02 5.245905742049217224e-02 8.705924451351165771e-02 2.184121161699295044e-01 -4.771818593144416809e-02 -3.179027885198593140e-02 -1.541929394006729126e-01 -9.496664255857467651e-02 1.557801812887191772e-01 2.173954546451568604e-01 3.450302481651306152e-01 -3.332616090774536133e-01 -6.157093867659568787e-02 7.969368249177932739e-02 -4.674254655838012695e-01 -4.571669921278953552e-02 -2.791123650968074799e-02 -8.789918571710586548e-02 2.731281891465187073e-02 7.770387083292007446e-02 -6.358725577592849731e-02 -8.658657222986221313e-02
1.364521682262420654e-01 -3.214429691433906555e-02 -2.377397418022155762e-01 1.288351416587829590e-02 -1.294823288917541504e-01 1.982086598873138428e-01 -1.744579970836639404e-01 -1.676695942878723145e-01 -2.878743708133697510e-01 -5.590467527508735657e-02 -2.356005311012268066e-01 4.824143275618553162e-02 2.057539671659469604e-01 1.058060079813003540e-01 -2.317530661821365356e-01 -1.540319621562957764e-02 -2.489496916532516479e-01 7.810328900814056396e-02 -1.477102097123861313e-02 1.682613343000411987e-01 -6.401406973600387573e-02 1.913948170840740204e-02 -1.266805529594421387e-01 -5.700926482677459717e-02 -2.185380607843399048e-01 2.259500622749328613e-01 -5.720774084329605103e-02 -4.839576780796051025e-01 -1.153128296136856079e-01 3.596180677413940430e-02 5.231885006651282310e-04 2.940973937511444092e-01
-8.431094698607921600e-03 1.718801707029342651e-01 -3.014101460576057434e-02 7.121768593788146973e-02 -6.723799556493759155e-02 4.628460109233856201e-02 1.719311624765396118e-02 -1.975620687007904053e-01 -1.525928825139999390e-01 -4.900552928447723389e-01 -1.600967049598693848e-01 1.324110478162765503e-01 3.901766836643218994e-01 -2.261666767299175262e-02 -1.518136262893676758e-01 8.685587346553802490e-02 -8.326037786900997162e-03 -1.816683262586593628e-01 2.746371626853942871e-01 -3.883001953363418579e-02 2.167933732271194458e-01 -1.871365495026111603e-02 5.012495070695877075e-02 2.347854822874069214e-01 -6.617768667638301849e-03 9.429593384265899658e-02 -1.062268912792205811e-01 -3.807860314846038818e-01 -3.454948961734771729e-02 8.207305520772933960e-02 1.929671019315719604e-01 -5.565260350704193115e-02
-1.818676441907882690e-01 2.696973970159888268e-03 2.953726984560489655e-02 3.915972635149955750e-02 1.342923343181610107e-01 2.887562476098537445e-02 9.303573518991470337e-02 -3.257234394550323486e-01 -1.306009590625762939e-01 5.717800930142402649e-02 -2.248045653104782104e-01 -1.862754672765731812e-01 1.743869632482528687e-01 1.062996610999107361e-01 -3.040961027145385742e-01 1.231661364436149597e-01 -1.303011775016784668e-01 5.503720045089721680e-02 2.550301551818847656e-01 -6.875745207071304321e-02 -2.265661954879760742e-01 -2.560531198978424072e-01 1.279002577066421509e-01 -1.595720648765563965e-01 -2.616362273693084717e-01 2.150521725416183472e-01 -2.581780552864074707e-01 -2.419567853212356567e-01 -1.219303309917449951e-01 -9.309900552034378052e-02 -6.737472116947174072e-02 -2.439438551664352417e-01
1.718650907278060913e-01 1.867429912090301514e-01 -1.913558095693588257e-01 -6.307415664196014404e-02 -1.248467117547988892e-01 4.319370537996292114e-02 -2.096760272979736328e-01 -2.023187726736068726e-01 -7.649827003479003906e-02 -1.984411180019378662e-01 -2.133545428514480591e-01 -1.758584827184677124e-01 -1.217934861779212952e-02 2.016114443540573120e-01 -4.053323864936828613e-01 7.929326966404914856e-03 -4.018334448337554932e-01 -1.457076985388994217e-02 2.863746508955955505e-02 1.207259297370910645e-01 2.903272807598114014e-01 -2.179996371269226074e-01 1.535373553633689880e-02 9.363447129726409912e-02 -3.209163248538970947e-01 -6.816659122705459595e-02 -2.619977667927742004e-02 -2.524288184940814972e-02 2.421190403401851654e-02 -9.018895030021667480e-02 7.260162383317947388e-02 -1.580241322517395020e-01
1.074529811739921570e-01 1.097320020198822021e-01 -1.199801862239837646e-01 2.327916324138641357e-01 -1.256956458091735840e-01 1.773193925619125366e-01 -3.358302265405654907e-02 -1.334361284971237183e-01 -3.183144330978393555e-01 -3.996482193470001221e-01 -1.680903732776641846e-01 2.101864516735076904e-01 2.506735324859619141e-01 -2.671546069905161858e-03 -1.941535770893096924e-01 1.316759362816810608e-02 -2.663541026413440704e-02 -1.859454363584518433e-01 1.126879155635833740e-01 -9.614104777574539185e-02 2.384629696607589722e-01 -1.358065605163574219e-01 9.717644006013870239e-02 2.634645700454711914e-01 -1.190525740385055542e-01 2.192501723766326904e-01 -6.465512514114379883e-02 -3.416020870208740234e-01 3.673489019274711609e-02 5.138508230447769165e-02 8.812170475721359253e-02 -3.462178260087966919e-02
-3.222767263650894165e-02 1.719034612178802490e-01 1.648177392780780792e-02 3.450598940253257751e-02 2.805640995502471924e-01 1.261095255613327026e-01 -7.712168246507644653e-02 -2.020605057477951050e-01 -7.152435183525085449e-02 -1.148150265216827393e-01 -2.011076956987380981e-01 5.406704545021057129e-02 2.121392488479614258e-01 2.056020647287368774e-01 -2.993047535419464111e-01 4.402950108051300049e-01 -7.716596871614456177e-02 3.028091276064515114e-03 2.731248438358306885e-01 1.404793858528137207e-01 1.458829343318939209e-01 8.623560518026351929e-02 -9.890862554311752319e-02 1.080586165189743042e-01 5.821852013468742371e-02 8.942665904760360718e-02 1.950618475675582886e-01 2.255987562239170074e-02 7.273640483617782593e-02 -1.878882050514221191e-01 3.762260675430297852e-01 -1.077564209699630737e-01
-2.078547142446041107e-02 4.687683880329132080e-01 9.355527907609939575e-02 2.263791412115097046e-01 -1.329855620861053467e-01 -1.678950339555740356e-01 -1.121748462319374084e-01 -2.357552051544189453e-01 -7.055124640464782715e-02 4.867650195956230164e-02 -2.120290547609329224e-01 1.572051793336868286e-01 3.094592988491058350e-01 9.176490828394889832e-03 -2.002191543579101562e-01 3.054045140743255615e-01 -1.586563140153884888e-01 -1.142772659659385681e-01 1.690727919340133667e-01 1.573952883481979370e-01 6.564667820930480957e-02 -7.382102310657501221e-02 1.493979245424270630e-01 -1.240062117576599121e-01 -4.699840024113655090e-02 -1.302519291639328003e-01 -2.732672542333602905e-02 -1.530078239738941193e-02 -1.896931678056716919e-01 1.594767533242702484e-02 2.971191704273223877e-01 -1.258637607097625732e-01
-2.654083371162414551e-01 1.277779191732406616e-01 -2.310512810945510864e-01 3.185966610908508301e-01 8.318648673593997955e-03 -1.778119504451751709e-01 -6.271298974752426147e-02 -2.646543085575103760e-01 -2.505465447902679443e-01 2.693945467472076416e-01 -1.763528436422348022e-01 3.951723501086235046e-02 -1.343946605920791626e-01 6.609000265598297119e-02 -1.710182577371597290e-01 7.916584610939025879e-02 -3.425306379795074463e-01 1.403449624776840210e-01 9.280902892351150513e-02 -5.995716527104377747e-02 1.783382147550582886e-01 -6.918904185295104980e-02 2.902445197105407715e-01 -1.439327448606491089e-01 -1.948408037424087524e-01 -1.725011132657527924e-02 -1.411283314228057861e-01 -2.140308618545532227e-01 -7.867155596613883972e-03 -1.706081181764602661e-01 -3.886139765381813049e-02 -3.577379882335662842e-02
-1.179544404149055481e-01 -5.387234315276145935e-02 -2.069373615086078644e-02 -4.204601515084505081e-03 -3.083446025848388672e-01 -2.184725701808929443e-01 1.737589575350284576e-02 5.738923326134681702e-02 4.299107939004898071e-02 2.770262025296688080e-02 -2.348749488592147827e-01 1.533750630915164948e-02 3.040909767150878906e-01 4.127145707607269287e-01 -2.736784219741821289e-01 2.381344512104988098e-02 -1.462322324514389038e-01 -1.976277865469455719e-02 2.400295734405517578e-01 2.741020321846008301e-01 8.376234769821166992e-02 4.323885589838027954e-02 1.374708861112594604e-01 4.626896977424621582e-02 -1.210762262344360352e-01 3.285677134990692139e-01 5.622117221355438232e-02 1.797596067190170288e-01 2.563652098178863525e-01 6.376105546951293945e-02 1.634218841791152954e-01 3.188807144761085510e-02
-2.016794383525848389e-01 2.035858482122421265e-01 1.158092319965362549e-01 6.499428302049636841e-03 -2.688830792903900146e-01 -2.480440586805343628e-02 -3.147535622119903564e-01 -2.450695037841796875e-01 5.888830870389938354e-02 -5.690947547554969788e-02 -1.291036903858184814e-01 2.614370584487915039e-01 -1.192578524351119995e-01 1.536823213100433350e-01 -1.047922112047672272e-02 1.952816247940063477e-01 -2.830710709095001221e-01 2.117498368024826050e-01 8.440893143415451050e-02 1.183662265539169312e-01 1.238143518567085266e-01 8.569345623254776001e-02 1.091085076332092285e-01 -5.836640298366546631e-02 -2.458790689706802368e-01 1.261993646621704102e-01 -2.414246201515197754e-01 -4.976848512887954712e-02 -1.179769262671470642e-01 -3.276363909244537354e-01 3.790987282991409302e-02 -2.462495118379592896e-01
[truncated: 3,276,514 more chars]
