# Supplementary material for: The Language of Innovation
Source: PLoS One. 2020 Apr 30;15(4):e0230107. doi: 10.1371/journal.pone.0230107 (PMC7194493; doi:10.1371/journal.pone.0230107)
Supplement: S8 File — (GZ) [file pone.0230107.s008.tar.gz › 1986-1990/V2Run_27_VS_4500_embeddings1986-1990ED32.txt]

5.158657208085060120e-02 1.049903333187103271e-01 3.239366039633750916e-02 1.379389874637126923e-02 -1.699256002902984619e-01 2.379192970693111420e-02 -1.405394375324249268e-01 -3.712046742439270020e-01 5.083918944001197815e-02 -2.509161233901977539e-01 2.773405052721500397e-02 -4.238919541239738464e-02 -1.234763711690902710e-01 -1.383012384176254272e-01 3.061023950576782227e-01 1.815147697925567627e-01 -4.677669405937194824e-01 4.267657641321420670e-03 -8.884831517934799194e-02 5.787394940853118896e-02 9.984434396028518677e-02 3.473927974700927734e-01 2.651341259479522705e-01 -5.937824025750160217e-02 1.105166822671890259e-01 1.216646805405616760e-01 1.582813821732997894e-02 -2.749514067545533180e-03 9.043386206030845642e-03 2.098540663719177246e-01 -3.469945490360260010e-02 -2.486421763896942139e-01
1.162009164690971375e-01 2.171866782009601593e-02 7.168113440275192261e-02 3.560208976268768311e-01 -1.763371080160140991e-01 3.483781218528747559e-02 -2.559681832790374756e-01 -3.544078469276428223e-01 1.569165587425231934e-01 -1.604066938161849976e-01 -7.509230822324752808e-02 9.122905135154724121e-02 1.145421713590621948e-01 -1.087855324149131775e-01 3.382161259651184082e-03 1.393491625785827637e-01 -2.584200203418731689e-01 6.369807571172714233e-02 -3.489659130573272705e-01 -2.293665148317813873e-02 -1.813170164823532104e-01 5.008180812001228333e-02 -1.475048959255218506e-01 1.418183296918869019e-01 -3.583472222089767456e-02 3.038848936557769775e-01 -2.524458169937133789e-01 1.819711178541183472e-01 1.409749239683151245e-01 -1.334766596555709839e-01 -1.114886254072189331e-01 1.049611121416091919e-01
4.691812768578529358e-02 -2.622298300266265869e-01 -8.160274475812911987e-02 1.830710321664810181e-01 -2.377410233020782471e-01 -1.670782417058944702e-01 2.186689525842666626e-01 -2.059562206268310547e-01 -8.235669136047363281e-02 5.604615435004234314e-02 -3.341032266616821289e-01 3.280425369739532471e-01 1.557544916868209839e-01 -1.508191376924514771e-01 2.004197239875793457e-01 1.134870797395706177e-01 -1.316226422786712646e-01 -9.992791339755058289e-03 -1.154657378792762756e-01 2.136193960905075073e-01 -1.466124355792999268e-01 2.595080733299255371e-01 -2.696861028671264648e-01 -3.234365954995155334e-02 -1.254355628043413162e-02 1.221613585948944092e-01 -2.155052572488784790e-01 1.638031303882598877e-01 -2.898248657584190369e-02 1.179732456803321838e-01 -2.442919649183750153e-03 2.070065736770629883e-01
1.020309980958700180e-02 -2.738519310951232910e-01 -7.715136557817459106e-02 2.059762179851531982e-01 -3.377832472324371338e-01 9.163647890090942383e-02 -1.384803354740142822e-01 -1.897458732128143311e-01 1.141032651066780090e-01 -3.715944588184356689e-01 -1.916490346193313599e-01 2.144566178321838379e-01 2.915104292333126068e-02 -2.803228329867124557e-03 3.701653797179460526e-03 2.949495911598205566e-01 -5.304001271724700928e-02 -2.047622501850128174e-01 -2.262242585420608521e-01 6.077958270907402039e-02 -2.429273426532745361e-01 9.526848793029785156e-02 2.340573370456695557e-01 -5.264031235128641129e-03 2.155149914324283600e-02 -1.450095921754837036e-01 1.706718504428863525e-01 2.308894544839859009e-01 9.184926003217697144e-02 9.277825057506561279e-02 -8.725425601005554199e-02 1.614208519458770752e-01
9.531018882989883423e-02 -8.364431560039520264e-02 3.520279005169868469e-02 1.942327767610549927e-01 -1.056708171963691711e-01 -4.408260807394981384e-02 -3.777602687478065491e-02 -3.796058595180511475e-01 1.573529541492462158e-01 -3.078977763652801514e-01 -8.842513710260391235e-02 2.599531114101409912e-01 7.728344947099685669e-02 -1.677430719137191772e-01 9.652535617351531982e-02 1.161510311067104340e-02 -2.229998707771301270e-01 2.038823366165161133e-01 -2.081616520881652832e-01 -1.047475039958953857e-01 -8.250891417264938354e-02 3.462208807468414307e-01 -1.132139638066291809e-01 -1.725827604532241821e-01 -2.373364418745040894e-01 6.006926670670509338e-02 2.855799198150634766e-01 1.824577152729034424e-01 1.372256726026535034e-01 -1.351684331893920898e-01 -1.412230283021926880e-01 -3.302414342761039734e-02
7.158333808183670044e-02 1.277173869311809540e-03 -2.225992083549499512e-01 8.780695497989654541e-02 -1.840727329254150391e-01 -5.245180800557136536e-02 -7.163577526807785034e-02 -1.266307830810546875e-01 9.310498088598251343e-02 1.820399053394794464e-02 -2.659226059913635254e-01 3.456091582775115967e-01 1.596404463052749634e-01 -1.506608575582504272e-01 2.295580655336380005e-01 2.879269123077392578e-01 -1.920403242111206055e-01 -3.908834159374237061e-01 -2.597143352031707764e-01 1.617499440908432007e-01 -1.174537837505340576e-01 1.899558603763580322e-01 -9.413645416498184204e-02 -1.646720319986343384e-01 1.751596629619598389e-01 -4.015008360147476196e-02 1.406844109296798706e-01 1.474531739950180054e-01 1.563769876956939697e-01 1.076506674289703369e-01 1.053112372756004333e-01 -8.226968348026275635e-02
3.783971816301345825e-02 -1.543881595134735107e-01 -1.145958304405212402e-01 1.367016881704330444e-01 -2.265420556068420410e-01 -6.134197488427162170e-02 -9.885802865028381348e-03 -1.633160859346389771e-01 2.591109275817871094e-01 -1.337618678808212280e-01 -2.133677303791046143e-01 3.116731941699981689e-01 2.910298705101013184e-01 -2.557778954505920410e-01 -1.484910696744918823e-01 3.398323953151702881e-01 -2.728553414344787598e-01 -2.188555449247360229e-01 -1.374939382076263428e-01 7.499196380376815796e-02 5.885113775730133057e-02 2.699366211891174316e-01 1.493204683065414429e-01 -1.778576672077178955e-01 -3.613821417093276978e-02 -1.171294823288917542e-01 2.789144963026046753e-02 5.817689746618270874e-02 -1.418604701757431030e-01 -1.087190732359886169e-01 -1.303924322128295898e-01 2.088617160916328430e-02
2.564566135406494141e-01 -4.772352427244186401e-02 -1.901349239051342010e-02 6.296690553426742554e-02 -1.488927155733108521e-01 1.948049962520599365e-01 1.199452877044677734e-01 -4.740821719169616699e-01 1.665524691343307495e-01 -3.434120714664459229e-01 -2.053165622055530548e-02 1.844105422496795654e-01 -6.481944769620895386e-02 -1.753576844930648804e-01 -1.033900752663612366e-01 2.238638550043106079e-01 -1.492491960525512695e-01 1.756246089935302734e-01 -3.417539000511169434e-01 -4.251068830490112305e-02 7.535595446825027466e-02 1.930578947067260742e-01 -1.689141392707824707e-01 -8.089677244424819946e-02 1.390784829854965210e-01 -8.156322687864303589e-02 2.008524537086486816e-01 6.865090131759643555e-02 1.151852831244468689e-01 -1.771204173564910889e-02 -1.257699728012084961e-01 4.809069633483886719e-02
-3.840919956564903259e-02 -1.676884442567825317e-01 7.081331312656402588e-02 1.965222358703613281e-01 -2.018380463123321533e-01 8.327886462211608887e-02 -2.339176684617996216e-01 -3.708674013614654541e-01 1.462877988815307617e-01 -8.705841749906539917e-02 -1.230445802211761475e-01 5.131195485591888428e-02 2.207371890544891357e-01 -3.974910378456115723e-01 -2.379805296659469604e-01 -3.108575753867626190e-02 -7.348962128162384033e-02 5.350342392921447754e-02 -2.952988147735595703e-01 -2.427525967359542847e-01 -4.157748818397521973e-02 2.814474403858184814e-01 1.808028854429721832e-02 -1.219812408089637756e-01 1.025544106960296631e-02 8.776831626892089844e-02 1.231395229697227478e-01 -2.255791053175926208e-02 3.054530918598175049e-01 2.548744343221187592e-02 8.556590974330902100e-02 -2.153757587075233459e-02
-6.048559769988059998e-02 -1.079991310834884644e-01 -8.933645673096179962e-03 1.624132543802261353e-01 -2.076553851366043091e-01 2.127978503704071045e-01 -3.592809662222862244e-02 -3.070605695247650146e-01 1.707430034875869751e-01 -1.725365966558456421e-01 -2.007529288530349731e-01 2.971149682998657227e-01 3.805605173110961914e-01 -2.782792150974273682e-01 -7.683669775724411011e-02 -1.183131635189056396e-01 -3.527177497744560242e-02 1.772222369909286499e-01 -2.047548592090606689e-01 -2.535248994827270508e-01 5.026780441403388977e-02 2.483635395765304565e-01 -2.104033380746841431e-01 4.577628150582313538e-02 -3.987792879343032837e-02 1.027207598090171814e-01 -1.872340738773345947e-01 1.926705241203308105e-01 3.729005111381411552e-03 -4.527956247329711914e-02 9.108677506446838379e-02 -2.148379944264888763e-02
2.498335018754005432e-02 -1.363642215728759766e-01 2.154714241623878479e-02 -3.343096971511840820e-01 -4.594616964459419250e-02 3.070244751870632172e-02 2.971683442592620850e-02 -4.957884550094604492e-01 1.559603661298751831e-01 -2.366013079881668091e-01 -2.652267813682556152e-01 2.057637721300125122e-01 1.410606205463409424e-01 -1.025695130228996277e-01 -7.888909429311752319e-03 6.928048282861709595e-02 -4.029525071382522583e-02 -3.821249306201934814e-02 1.888643577694892883e-02 2.731322348117828369e-01 7.975689321756362915e-02 2.284756302833557129e-01 -1.584734320640563965e-01 1.250287890434265137e-01 -5.145799368619918823e-02 -1.141467541456222534e-01 -2.721258811652660370e-02 -1.689620502293109894e-02 2.033179551362991333e-01 9.887835383415222168e-02 3.495180606842041016e-02 -3.796730339527130127e-01
9.379661083221435547e-02 -2.342864573001861572e-01 1.351913511753082275e-01 3.035154640674591064e-01 -2.047618180513381958e-01 2.963752448558807373e-01 -1.900326460599899292e-01 -2.667044997215270996e-01 -3.176298737525939941e-02 -1.471787244081497192e-01 4.191101714968681335e-02 2.806793749332427979e-01 -3.171656280755996704e-02 -1.342006921768188477e-01 3.735585510730743408e-02 1.872058957815170288e-01 -1.411011815071105957e-01 -2.082826346158981323e-01 1.414124667644500732e-02 -2.469346160069108009e-03 -2.803073227405548096e-01 3.290704190731048584e-01 -1.129223406314849854e-01 -2.167170494794845581e-01 -1.271176189184188843e-01 -1.484664827585220337e-01 -3.453925251960754395e-02 9.373627603054046631e-02 1.878973394632339478e-01 -2.037112228572368622e-02 -2.186446450650691986e-02 -1.891711950302124023e-01
-5.179669708013534546e-02 6.551174819469451904e-02 -2.467440515756607056e-01 1.781742274761199951e-01 -1.709749549627304077e-01 -6.918242201209068298e-03 6.404016911983489990e-02 -3.676921129226684570e-01 -1.586263626813888550e-01 -7.324219495058059692e-02 -1.696043312549591064e-01 1.541250795125961304e-01 2.125401645898818970e-01 -1.190512105822563171e-01 -7.547777611762285233e-03 1.568533778190612793e-01 -2.144816219806671143e-01 -3.867783546447753906e-01 -1.497358977794647217e-01 -1.012862399220466614e-01 -1.386878043413162231e-01 1.897316128015518188e-01 -1.605922728776931763e-01 -3.176167607307434082e-01 -1.163051128387451172e-01 -4.937839880585670471e-02 -1.468134373426437378e-01 2.616074681282043457e-01 -8.623941987752914429e-02 9.948364645242691040e-02 -1.767466515302658081e-01 -7.116857916116714478e-03
3.018967211246490479e-01 -1.279979646205902100e-01 -1.350578218698501587e-01 1.867572516202926636e-01 -1.021260768175125122e-01 9.382028877735137939e-02 3.003500401973724365e-02 -1.950252205133438110e-01 8.415217697620391846e-02 -4.325500726699829102e-01 6.909921765327453613e-02 7.799634337425231934e-02 1.486378163099288940e-01 -3.686890006065368652e-01 -1.412439346313476562e-01 -7.351142913103103638e-02 -7.094360142946243286e-02 -7.892157882452011108e-02 -3.342479169368743896e-01 -1.503404229879379272e-01 -1.729681342840194702e-01 2.469964921474456787e-01 -3.356594592332839966e-02 -5.286069586873054504e-02 -1.439541876316070557e-01 -5.767486058175563812e-03 -2.160974219441413879e-02 1.975585073232650757e-01 2.310275435447692871e-01 1.504845321178436279e-01 1.253982335329055786e-01 -1.846926100552082062e-02
1.578099876642227173e-01 -4.053923860192298889e-02 1.637542545795440674e-01 1.519336253404617310e-01 -3.811435401439666748e-01 -2.057619988918304443e-01 -2.153117656707763672e-01 -2.400525808334350586e-01 2.860603630542755127e-01 -1.597867161035537720e-01 -3.405603021383285522e-02 6.515038758516311646e-02 9.555422514677047729e-02 -2.331734150648117065e-01 -1.514876633882522583e-01 9.309557080268859863e-02 5.401509255170822144e-02 -3.597072362899780273e-01 8.465178543701767921e-04 -1.448453813791275024e-01 2.655212022364139557e-02 -4.691619798541069031e-02 -1.955861151218414307e-01 -1.642400920391082764e-01 -2.555261552333831787e-01 7.700208574533462524e-02 -6.690437346696853638e-02 2.746941745281219482e-01 1.386118233203887939e-01 -3.108520992100238800e-02 1.446008235216140747e-01 -1.020309478044509888e-01
3.423734307289123535e-01 1.290605068206787109e-01 -1.656682044267654419e-01 1.442243605852127075e-01 -2.068006247282028198e-01 9.836210310459136963e-02 -1.588537395000457764e-01 -2.600130140781402588e-01 1.118613705039024353e-01 -1.969094127416610718e-01 -2.499846071004867554e-01 1.465317457914352417e-01 8.839085698127746582e-02 -2.366195470094680786e-01 1.763228476047515869e-01 4.949556291103363037e-02 -2.066705822944641113e-01 -1.910008639097213745e-01 -1.638057976961135864e-01 1.121229156851768494e-01 1.529946550726890564e-02 3.263504505157470703e-01 2.325574159622192383e-01 -2.959255278110504150e-01 5.182961374521255493e-02 -1.715725213289260864e-01 -1.160368509590625763e-02 -1.744872145354747772e-02 -6.340187042951583862e-02 -1.230366304516792297e-01 -1.273117214441299438e-01 7.129327207803726196e-02
2.211271226406097412e-01 -8.733982592821121216e-02 -7.851982861757278442e-02 -2.278496026992797852e-01 -4.474035501480102539e-01 2.312502115964889526e-01 -1.611252278089523315e-01 -3.056035339832305908e-01 6.335512548685073853e-02 -2.902659773826599121e-01 -1.226475313305854797e-01 1.441749371588230133e-02 1.084356829524040222e-01 -1.462695281952619553e-02 2.167342156171798706e-01 -6.042522564530372620e-02 -1.142429113388061523e-01 -2.115175127983093262e-01 -3.227216005325317383e-02 2.953338623046875000e-02 2.418192289769649506e-02 7.421985268592834473e-02 -2.436561882495880127e-01 2.079523056745529175e-01 -7.639352977275848389e-02 -9.361673146486282349e-02 -1.351982951164245605e-01 2.531394660472869873e-01 -1.350001692771911621e-01 1.219771951436996460e-01 -1.870694011449813843e-01 -1.131771579384803772e-01
9.121079742908477783e-02 7.881048321723937988e-02 -1.323844939470291138e-01 -6.432325392961502075e-02 -1.215519830584526062e-01 2.277136445045471191e-01 3.672760725021362305e-02 -4.158246219158172607e-01 3.385671973228454590e-01 -1.524032503366470337e-01 -4.076951369643211365e-02 1.733420342206954956e-01 1.322055011987686157e-01 2.832857333123683929e-02 -1.020620577037334442e-02 -2.970987930893898010e-02 -3.024670481681823730e-01 -2.312514334917068481e-01 -3.377204537391662598e-01 1.339977234601974487e-02 2.716936543583869934e-02 3.864498436450958252e-01 -5.501052364706993103e-02 -6.400869041681289673e-02 -6.206370145082473755e-02 1.378802061080932617e-01 4.261843860149383545e-02 -2.950416319072246552e-02 1.809269338846206665e-01 -3.767954558134078979e-02 -2.354750484228134155e-01 5.031561106443405151e-02
-1.055743321776390076e-01 -2.948280889540910721e-03 8.571562170982360840e-02 7.037825882434844971e-02 -3.858581185340881348e-01 -1.889972537755966187e-01 -9.251844137907028198e-02 -3.031950891017913818e-01 4.032904282212257385e-02 -2.418558150529861450e-01 -5.747452378273010254e-03 2.991049289703369141e-01 -1.482623070478439331e-01 -1.638385355472564697e-01 -1.466422677040100098e-01 1.615462750196456909e-01 2.205289714038372040e-02 -2.010558545589447021e-01 -1.141374837607145309e-02 1.645556390285491943e-01 -3.622712194919586182e-02 1.792443841695785522e-01 -9.467215090990066528e-02 -1.535421311855316162e-01 -1.212013065814971924e-01 2.148368805646896362e-01 -1.143481060862541199e-01 3.218040466308593750e-01 1.750857084989547729e-01 -2.186057269573211670e-01 1.137499045580625534e-02 -2.350743860006332397e-01
3.441928029060363770e-01 -1.968337446451187134e-01 -1.485825926065444946e-01 2.068005651235580444e-01 -1.457736492156982422e-01 1.009440049529075623e-01 -2.380690351128578186e-02 -1.003081947565078735e-01 1.530216336250305176e-01 -2.740274369716644287e-02 -6.787212938070297241e-02 2.089080065488815308e-01 5.464508011937141418e-02 -1.668208837509155273e-01 -1.113712638616561890e-01 2.723372876644134521e-01 2.265266515314579010e-02 1.347375661134719849e-01 -1.203749999403953552e-01 3.954666852951049805e-02 8.212234079837799072e-02 3.181959092617034912e-01 -9.668201953172683716e-02 -1.539575904607772827e-01 6.734898686408996582e-02 1.020438596606254578e-01 -1.905315369367599487e-01 4.269257485866546631e-01 1.934270709753036499e-01 1.524664163589477539e-01 -2.746817469596862793e-01 2.613484114408493042e-02
3.486146330833435059e-01 1.992559134960174561e-01 -1.110675483942031860e-01 2.448854297399520874e-01 -6.796068698167800903e-02 1.371906995773315430e-01 -6.346135586500167847e-02 -2.806033790111541748e-01 3.281816095113754272e-02 -1.898653507232666016e-01 -1.284437179565429688e-01 3.492670953273773193e-01 1.322185844182968140e-01 -1.540140956640243530e-01 -1.147376596927642822e-01 2.186997234821319580e-01 -2.695495188236236572e-01 -1.914700865745544434e-01 -2.567515671253204346e-01 2.960990369319915771e-01 1.312320381402969360e-01 1.730886846780776978e-01 1.245348900556564331e-01 -3.683188930153846741e-03 -1.489170938730239868e-01 -9.958077967166900635e-02 8.338710665702819824e-02 -2.745361067354679108e-03 7.681401818990707397e-02 -9.756907075643539429e-02 -4.468882456421852112e-02 1.893248036503791809e-02
3.241138160228729248e-01 5.348633974790573120e-02 -3.693831339478492737e-02 3.734288737177848816e-02 4.032849147915840149e-02 8.505483716726303101e-02 4.347254708409309387e-02 -3.428927659988403320e-01 2.274617850780487061e-01 -1.859576255083084106e-01 -2.445995956659317017e-01 -2.101110108196735382e-02 2.087892442941665649e-01 -2.852836847305297852e-01 8.520419150590896606e-02 1.005810722708702087e-01 -3.904177546501159668e-01 -1.425337493419647217e-01 -2.493806183338165283e-01 2.403576523065567017e-01 8.848525583744049072e-02 7.042425870895385742e-02 2.035128921270370483e-01 -9.924091398715972900e-02 -1.843203306198120117e-01 -5.907801911234855652e-02 1.184702366590499878e-01 1.119859069585800171e-01 -1.363323032855987549e-01 -1.421969830989837646e-01 1.084725111722946167e-01 2.619273960590362549e-02
1.829370409250259399e-01 7.576313614845275879e-02 -2.510050497949123383e-02 -1.509374678134918213e-01 -3.408705592155456543e-01 2.271429747343063354e-01 -2.066968530416488647e-01 -2.520335316658020020e-01 1.416397094726562500e-01 -8.996093273162841797e-02 2.093882262706756592e-01 1.775003373622894287e-01 2.094022631645202637e-01 -1.419132947921752930e-01 1.602926403284072876e-01 5.438233166933059692e-02 -1.745147705078125000e-01 -1.424953639507293701e-01 -6.443323940038681030e-02 1.894958466291427612e-01 -3.459813892841339111e-01 2.400131970643997192e-01 -6.699397414922714233e-02 -1.728058308362960815e-01 2.070080935955047607e-01 1.217947807163000107e-02 -1.103776618838310242e-01 2.307771295309066772e-01 -1.082436591386795044e-01 9.516751021146774292e-02 -1.884421855211257935e-01 2.618406142573803663e-04
-6.027791649103164673e-02 -4.982180520892143250e-02 -2.547397315502166748e-01 2.728127539157867432e-01 -3.117834031581878662e-01 1.622313559055328369e-01 1.387181878089904785e-01 -2.640574872493743896e-01 2.763054892420768738e-02 -3.720347210764884949e-02 -8.440615236759185791e-02 7.890596985816955566e-02 8.996860682964324951e-02 -9.871995076537132263e-03 1.891538500785827637e-01 2.418611645698547363e-01 -2.262153178453445435e-01 7.423892151564359665e-03 -2.149157822132110596e-01 -4.480617865920066833e-02 -2.100364267826080322e-01 5.141065716743469238e-01 1.279475688934326172e-01 -2.675852179527282715e-01 8.141497150063514709e-03 -1.915805414319038391e-02 1.295173466205596924e-01 -4.870981723070144653e-02 7.490924745798110962e-02 1.366125140339136124e-02 4.785096272826194763e-02 -2.481271140277385712e-02
-1.277160048484802246e-01 -1.378210037946701050e-01 9.860106743872165680e-03 1.765377819538116455e-01 -1.301211714744567871e-01 2.910149656236171722e-02 -2.053847014904022217e-01 -2.497749477624893188e-01 1.505459845066070557e-01 -2.298709601163864136e-01 -6.722453236579895020e-02 1.137272343039512634e-01 2.438617199659347534e-01 -1.469650566577911377e-01 8.089295029640197754e-02 -5.455170199275016785e-02 -2.133740186691284180e-01 -2.544636130332946777e-01 -4.778370261192321777e-02 -4.245872050523757935e-02 -9.436680004000663757e-03 1.877042502164840698e-01 -4.436442686710506678e-04 -2.991402745246887207e-01 1.096828281879425049e-01 2.666418850421905518e-01 4.990749061107635498e-03 3.048323392868041992e-01 7.921516895294189453e-02 -1.935107111930847168e-01 -2.336024492979049683e-01 -3.376347422599792480e-01
1.307937651872634888e-01 8.558613806962966919e-02 -1.260971426963806152e-01 4.424785450100898743e-02 -1.528408080339431763e-01 -5.498271808028221130e-02 3.437914885580539703e-03 -5.813041329383850098e-01 1.594709455966949463e-01 -1.781867742538452148e-01 -2.857447266578674316e-01 3.087082803249359131e-01 9.976714849472045898e-02 -2.321467399597167969e-01 -1.862348616123199463e-02 8.566194772720336914e-02 -1.588416546583175659e-01 -1.343723088502883911e-01 -1.172772049903869629e-01 1.189601197838783264e-01 -2.416817098855972290e-02 2.034857422113418579e-01 1.566064804792404175e-01 1.917742639780044556e-01 -2.013369053602218628e-01 -1.571805924177169800e-01 2.742277458310127258e-02 3.248655935749411583e-03 3.671113401651382446e-02 -2.115950286388397217e-01 3.287508338689804077e-02 6.784891709685325623e-03
5.146235600113868713e-02 -9.174167364835739136e-02 1.422619521617889404e-01 1.958183646202087402e-01 -1.534420847892761230e-01 9.743119031190872192e-02 -2.540604211390018463e-02 -6.982724368572235107e-02 -1.533128172159194946e-01 -1.143536642193794250e-01 -3.174254596233367920e-01 2.132943272590637207e-01 5.266981944441795349e-02 -2.796636819839477539e-01 1.822649389505386353e-01 1.639030128717422485e-01 -3.182899653911590576e-01 -3.257530331611633301e-01 -1.814628988504409790e-01 1.335152983665466309e-01 -6.851562112569808960e-02 2.002070397138595581e-01 -1.163508594036102295e-01 -1.557369679212570190e-01 -1.209760159254074097e-01 1.611970812082290649e-01 -1.626883298158645630e-01 1.364378929138183594e-01 -2.140488624572753906e-01 2.707100808620452881e-01 -1.396863907575607300e-01 -5.314576253294944763e-02
1.298696398735046387e-01 -1.439382731914520264e-01 -2.903350591659545898e-01 -9.282157570123672485e-02 -4.187726676464080811e-01 -1.295932978391647339e-01 -2.765862643718719482e-02 -2.028549462556838989e-01 1.967274248600006104e-01 -7.021977007389068604e-02 -1.928613036870956421e-01 2.110161334276199341e-01 2.136274129152297974e-01 -2.034299820661544800e-01 1.867666542530059814e-01 1.953469663858413696e-01 -1.025357767939567566e-01 -6.134021654725074768e-02 -1.508813118562102318e-03 1.051946431398391724e-01 -5.486733466386795044e-02 1.564251631498336792e-01 -1.238439977169036865e-01 4.573347046971321106e-02 -2.304729074239730835e-01 -1.388324946165084839e-01 7.985550910234451294e-02 2.377203553915023804e-01 3.230927884578704834e-01 -5.874790623784065247e-02 -1.248135715723037720e-01 1.451046615839004517e-01
1.222226321697235107e-01 8.382552862167358398e-02 5.660885199904441833e-02 6.174668669700622559e-02 -1.292585730552673340e-01 1.191445291042327881e-01 -1.539086103439331055e-01 -3.611463308334350586e-01 2.320034056901931763e-01 -1.100054010748863220e-01 -9.965416043996810913e-02 2.437139451503753662e-01 1.547979861497879028e-01 -2.494549304246902466e-01 -1.429867744445800781e-01 -3.334878385066986084e-02 -2.617759108543395996e-01 -1.299488097429275513e-01 -1.738414019346237183e-01 3.899970650672912598e-01 -1.315473467111587524e-01 1.644486933946609497e-01 2.620411291718482971e-02 -1.926396191120147705e-01 -2.088681012392044067e-01 -2.882585525512695312e-01 -1.985135301947593689e-02 1.209606304764747620e-01 5.512512475252151489e-02 -1.819612681865692139e-01 1.178246811032295227e-01 3.668568655848503113e-02
-4.178366810083389282e-02 -7.515680789947509766e-02 1.365285366773605347e-01 2.527711987495422363e-01 -2.013311535120010376e-01 -1.189857646822929382e-01 -2.104680798947811127e-02 -1.412530094385147095e-01 2.560985088348388672e-02 1.528992317616939545e-02 3.801407516002655029e-01 1.922833323478698730e-01 3.640894293785095215e-01 -3.786944597959518433e-02 4.585750028491020203e-02 1.137503162026405334e-01 -3.162393569946289062e-01 -3.304015472531318665e-02 -2.304803282022476196e-01 -5.384350195527076721e-02 2.704048752784729004e-01 8.434320241212844849e-02 2.634338848292827606e-02 -1.869942992925643921e-01 1.133624091744422913e-01 -3.280366063117980957e-01 -1.418707668781280518e-01 -1.000710427761077881e-01 -2.794160973280668259e-03 2.501872479915618896e-01 3.536112233996391296e-02 -1.269380152225494385e-01
-5.664475262165069580e-02 6.228132173418998718e-02 -6.105697154998779297e-02 -6.184997037053108215e-03 -2.795009315013885498e-01 -1.443855613470077515e-01 -1.001832783222198486e-01 -3.983341157436370850e-01 4.919690266251564026e-02 -4.359579682350158691e-01 2.102402895689010620e-01 1.473313719034194946e-01 -1.493789106607437134e-01 2.605517627671360970e-03 -9.343585371971130371e-02 -9.762930124998092651e-02 -3.012954257428646088e-02 2.053795754909515381e-01 -2.783956527709960938e-01 -1.338651180267333984e-01 1.041812151670455933e-01 1.846847832202911377e-01 -1.949787139892578125e-01 -8.083923906087875366e-02 -7.009047549217939377e-03 1.335495114326477051e-01 2.251144265756011009e-03 -6.274321675300598145e-02 -2.215515077114105225e-02 3.638780415058135986e-01 -1.104399263858795166e-01 -1.659930646419525146e-01
-5.301756784319877625e-02 2.273520454764366150e-03 6.286746263504028320e-02 3.518866896629333496e-01 1.614011637866497040e-02 1.163376346230506897e-01 1.129999682307243347e-01 -3.075459301471710205e-01 1.792216002941131592e-01 -2.935991585254669189e-01 -2.085069715976715088e-01 -5.933270603418350220e-02 1.339740399271249771e-02 -3.086347281932830811e-01 -1.212047636508941650e-01 -4.030761122703552246e-02 5.561417341232299805e-02 1.107235159724950790e-02 -2.224053069949150085e-02 2.599877417087554932e-01 -6.219654157757759094e-02 2.724061906337738037e-01 -1.140116974711418152e-01 -9.454585611820220947e-02 8.476004004478454590e-03 -7.746379822492599487e-02 -1.453625261783599854e-01 1.356666088104248047e-01 2.785142883658409119e-02 3.276219069957733154e-01 2.616762742400169373e-02 -3.814090192317962646e-01
2.343293130397796631e-01 5.938549339771270752e-02 7.594163995236158371e-03 5.714255198836326599e-02 -1.349479556083679199e-01 -1.782404482364654541e-01 -9.834048897027969360e-02 -3.450096845626831055e-01 5.040718615055084229e-02 3.798101842403411865e-02 -2.605317831039428711e-01 9.169992059469223022e-02 1.141396090388298035e-01 -2.536349296569824219e-01 1.174311637878417969e-01 5.412516370415687561e-02 -3.258875608444213867e-01 -2.058589905500411987e-01 -2.650236785411834717e-01 3.152550160884857178e-01 -1.272346228361129761e-01 3.548616766929626465e-01 2.112811654806137085e-01 -1.379126757383346558e-01 -1.281038820743560791e-01 -1.198997646570205688e-01 9.457249939441680908e-02 1.721930876374244690e-02 1.053022667765617371e-01 -8.843833953142166138e-02 -2.565165236592292786e-02 -4.044721275568008423e-02
-3.279555588960647583e-02 -4.917174950242042542e-02 1.015689373016357422e-01 4.184452295303344727e-01 -1.784708648920059204e-01 1.262419372797012329e-01 5.274869967252016068e-03 -1.736362725496292114e-01 1.885565370321273804e-01 -1.915408968925476074e-01 -5.645853001624345779e-03 2.559529244899749756e-01 8.504219353199005127e-02 -1.390096396207809448e-01 1.664466410875320435e-01 4.268777370452880859e-02 -2.088495343923568726e-01 -1.154546439647674561e-01 -2.255189120769500732e-01 -1.491253077983856201e-01 -1.130494549870491028e-01 2.271791547536849976e-01 2.575298249721527100e-01 -9.500899910926818848e-02 -1.503183245658874512e-01 -2.395047992467880249e-02 -1.032421961426734924e-01 -2.090527117252349854e-01 1.653359234333038330e-01 3.062959611415863037e-01 -7.008933275938034058e-02 2.566688358783721924e-01
7.951436936855316162e-02 -7.391344010829925537e-02 -2.384208738803863525e-01 1.815182566642761230e-01 -8.700983226299285889e-02 1.257571298629045486e-02 2.358835935592651367e-02 -5.392450690269470215e-01 -5.148676410317420959e-02 -2.935538589954376221e-01 -1.403064280748367310e-01 -1.316642612218856812e-01 -2.218392677605152130e-02 9.931915253400802612e-02 -3.909720852971076965e-02 2.410614192485809326e-01 -2.392277419567108154e-01 -2.746663689613342285e-01 -1.523346900939941406e-01 4.604041576385498047e-02 6.404047831892967224e-03 6.674212962388992310e-02 -1.295185834169387817e-01 2.531931102275848389e-01 5.173724517226219177e-02 -2.044594287872314453e-01 6.861580535769462585e-03 2.611576206982135773e-02 6.140268221497535706e-02 2.231706827878952026e-01 9.524602442979812622e-02 -2.286423295736312866e-01
1.967086195945739746e-01 1.643701791763305664e-01 4.193600118160247803e-01 1.445259451866149902e-01 -2.659325897693634033e-01 1.044696643948554993e-01 1.412002444267272949e-01 -2.998228073120117188e-01 3.241240605711936951e-02 -8.029057085514068604e-02 1.006865352392196655e-01 1.065928041934967041e-01 1.547852903604507446e-02 -3.168124556541442871e-01 -6.446596235036849976e-02 -1.135778203606605530e-01 -1.740026921033859253e-01 -1.277813464403152466e-01 1.746958196163177490e-01 -3.292391076683998108e-02 1.504386514425277710e-01 3.806613981723785400e-01 -2.773150242865085602e-02 -6.597838550806045532e-02 -7.391213625669479370e-02 1.526746749877929688e-01 5.913143604993820190e-02 7.708429545164108276e-02 2.218815386295318604e-01 1.552794277667999268e-01 7.218575477600097656e-02 -1.782700121402740479e-01
2.766108512878417969e-01 3.558372613042593002e-03 -1.625644564628601074e-01 -9.250998497009277344e-03 -3.019493222236633301e-01 1.025097221136093140e-01 -2.058280706405639648e-01 -1.752549707889556885e-01 -3.642433136701583862e-02 -2.655042409896850586e-01 -1.232001483440399170e-01 1.129402965307235718e-01 2.489857226610183716e-01 -3.551870286464691162e-01 1.968986839056015015e-01 1.235303357243537903e-01 -1.934159696102142334e-01 -1.722217500209808350e-01 -3.370667248964309692e-02 3.171747922897338867e-02 1.339308265596628189e-02 1.108549833297729492e-01 -6.531284190714359283e-03 -2.585268914699554443e-01 -1.450297981500625610e-01 1.254829694516956806e-03 -2.284298883751034737e-03 3.654469847679138184e-01 8.987934887409210205e-02 -2.067974060773849487e-01 -1.536375880241394043e-01 5.164588242769241333e-02
2.450744509696960449e-01 -9.754270315170288086e-02 6.297392398118972778e-02 2.241181433200836182e-01 -1.726045161485671997e-01 1.914470642805099487e-01 -2.322837561368942261e-01 -3.619231879711151123e-01 5.584522336721420288e-02 -1.522621065378189087e-01 -3.790920600295066833e-02 -1.628779023885726929e-01 3.032838702201843262e-01 2.224048972129821777e-02 1.047477871179580688e-02 -1.257068365812301636e-01 -1.395992096513509750e-02 2.286970019340515137e-01 2.316961251199245453e-02 3.935297727584838867e-01 -3.416556715965270996e-01 -5.442492663860321045e-02 1.329481154680252075e-01 -1.560101956129074097e-01 1.165583506226539612e-01 -1.336764097213745117e-01 -5.706389993429183960e-02 1.563425809144973755e-01 -1.761228032410144806e-02 1.682572364807128906e-01 1.591839455068111420e-02 -6.746154278516769409e-02
1.108718514442443848e-01 -1.526739299297332764e-01 2.408602535724639893e-01 1.376864407211542130e-02 -1.305003762245178223e-01 -6.185923516750335693e-02 -1.279620230197906494e-01 -3.170823752880096436e-01 8.108641952276229858e-02 -3.424319028854370117e-01 3.983945772051811218e-02 2.378396540880203247e-01 -1.022734642028808594e-01 -1.749518215656280518e-01 2.320302575826644897e-01 2.334507405757904053e-01 -1.158143579959869385e-01 5.738765001296997070e-02 -3.482386469841003418e-02 3.877664208412170410e-01 -2.367724664509296417e-02 -2.229000814259052277e-02 -6.340391933917999268e-02 2.111205309629440308e-01 3.302190899848937988e-01 1.793145574629306793e-02 2.703189849853515625e-03 -7.287497073411941528e-02 1.342733800411224365e-01 1.723765628412365913e-03 2.525288164615631104e-01 -1.503632366657257080e-01
1.738771349191665649e-01 -1.701561957597732544e-01 1.198573037981987000e-01 1.441099196672439575e-01 -2.036784142255783081e-01 8.705639839172363281e-02 -7.099670916795730591e-02 -3.190058171749114990e-01 6.804839521646499634e-02 6.717389076948165894e-02 7.887062430381774902e-02 2.531291730701923370e-02 1.367402076721191406e-01 6.078951060771942139e-02 1.438617985695600510e-02 -1.537023335695266724e-01 -1.361586600542068481e-01 -2.640378475189208984e-01 -1.509496662765741348e-02 2.440883070230484009e-01 -1.691378057003021240e-01 -3.298299759626388550e-02 -1.049244180321693420e-01 -1.974151432514190674e-01 3.595635890960693359e-01 -1.454406976699829102e-01 1.194003075361251831e-01 -6.124634295701980591e-02 1.502829641103744507e-01 4.391744136810302734e-01 -7.019656896591186523e-02 -2.664764821529388428e-01
4.003569483757019043e-02 -7.249573618173599243e-02 9.382612258195877075e-02 2.289063781499862671e-01 -3.765746951103210449e-01 8.799408376216888428e-02 -4.501436837017536163e-03 -6.467312574386596680e-02 -3.669942542910575867e-02 -2.328228503465652466e-01 2.507313899695873260e-02 1.325735002756118774e-01 2.210944443941116333e-01 -8.243439346551895142e-02 2.021797448396682739e-01 -5.516769737005233765e-02 5.707161873579025269e-02 -3.350705280900001526e-02 -1.117268428206443787e-01 1.156626343727111816e-01 1.027618348598480225e-01 4.994160830974578857e-01 1.059705670922994614e-02 -6.078792735934257507e-02 1.544487476348876953e-01 -2.457730239257216454e-03 -1.677402108907699585e-01 1.066029593348503113e-01 4.148190096020698547e-02 1.893806755542755127e-01 3.323904275894165039e-01 -3.152374327182769775e-01
-1.794602125883102417e-01 6.612221896648406982e-02 -1.018653064966201782e-01 -9.003245830535888672e-02 -2.048671245574951172e-01 6.191564723849296570e-02 -7.597330212593078613e-02 -2.146691977977752686e-01 3.228894174098968506e-01 -2.191934883594512939e-01 -1.853829771280288696e-01 5.569660570472478867e-04 1.048293262720108032e-01 -3.536743819713592529e-01 4.839629679918289185e-02 1.626961231231689453e-01 -1.709811240434646606e-01 1.486810594797134399e-01 -6.256184726953506470e-02 2.034236043691635132e-01 2.679027318954467773e-01 1.670107096433639526e-01 -9.333064779639244080e-03 -1.967107206583023071e-01 2.773408889770507812e-01 2.834553420543670654e-01 -8.911230415105819702e-02 1.645293086767196655e-02 1.157080084085464478e-01 1.206037625670433044e-01 -4.312163591384887695e-02 2.556777000427246094e-01
-2.602317929267883301e-01 4.859941825270652771e-02 -7.225213199853897095e-02 1.012819334864616394e-01 -1.641928255558013916e-01 5.910713598132133484e-02 1.329279541969299316e-01 -2.605492174625396729e-01 -1.200256422162055969e-01 -2.277758270502090454e-01 -8.803509175777435303e-02 2.529888749122619629e-01 1.750959455966949463e-01 -2.104004472494125366e-01 2.372478693723678589e-01 1.274453103542327881e-01 -2.629942297935485840e-01 -5.163670983165502548e-03 -7.179034501314163208e-02 3.140060231089591980e-02 -2.779985070228576660e-01 1.000504717230796814e-01 -1.065983176231384277e-01 -1.530532240867614746e-01 -7.741920650005340576e-03 3.784178942441940308e-02 1.880975067615509033e-01 4.391129016876220703e-01 -1.042897030711174011e-01 2.357400357723236084e-01 4.433586448431015015e-02 1.319497972726821899e-01
1.301889568567276001e-01 4.156346619129180908e-02 -3.076364994049072266e-01 3.008838593959808350e-01 -2.917201519012451172e-01 -6.290405988693237305e-02 -3.669145703315734863e-02 -2.471820563077926636e-01 8.060203492641448975e-02 -2.023840993642807007e-01 -1.564228683710098267e-01 2.715406715869903564e-01 2.063265889883041382e-01 -9.935375303030014038e-02 2.020340263843536377e-01 1.851458996534347534e-01 -3.745647370815277100e-01 -9.624075144529342651e-02 6.726408842951059341e-03 1.155765056610107422e-01 -2.651029825210571289e-01 1.337128281593322754e-01 6.787807494401931763e-02 -1.069049015641212463e-01 -1.433392018079757690e-01 -8.310104906558990479e-02 1.677378863096237183e-01 -4.209683835506439209e-02 -1.768423169851303101e-01 -9.839011728763580322e-02 -7.377877086400985718e-02 -2.315330505371093750e-02
5.180888622999191284e-02 -6.942339986562728882e-02 -1.332676261663436890e-01 -1.341112405061721802e-01 -2.709431052207946777e-01 1.222320795059204102e-01 -1.674309074878692627e-01 -2.444669455289840698e-01 8.790742605924606323e-02 -3.429034352302551270e-01 -3.031459152698516846e-01 3.380802273750305176e-02 1.291435509920120239e-01 -9.776551276445388794e-02 3.405637666583061218e-02 7.542321085929870605e-02 -9.367676824331283569e-02 2.553148567676544189e-02 -1.056944355368614197e-01 3.441010117530822754e-01 -4.312693327665328979e-02 -3.721294924616813660e-02 1.920514106750488281e-01 5.769116058945655823e-02 2.477200925350189209e-01 -2.679671943187713623e-01 -3.434757888317108154e-01 2.649869769811630249e-02 4.423330351710319519e-02 1.879123747348785400e-01 -4.444126039743423462e-02 -2.358255833387374878e-01
2.837874591350555420e-01 1.583994776010513306e-01 1.877471618354320526e-02 1.330509483814239502e-01 -2.452076226472854614e-01 -2.516700327396392822e-01 1.305110603570938110e-01 -4.183887839317321777e-01 2.179052084684371948e-01 -1.917413026094436646e-01 2.124489471316337585e-02 2.707779349293559790e-04 2.863139286637306213e-02 -6.991660594940185547e-02 2.171689085662364960e-02 3.614181578159332275e-01 -1.081010401248931885e-01 -3.633538186550140381e-01 -1.050561144948005676e-01 6.091204471886157990e-03 -5.612758919596672058e-02 1.164021715521812439e-01 5.368082970380783081e-02 -7.829052209854125977e-02 -1.283514052629470825e-01 -1.405358612537384033e-01 1.579484492540359497e-01 2.588501274585723877e-01 1.217396333813667297e-01 -4.643337742891162634e-04 6.391062587499618530e-02 1.081367433071136475e-01
9.403008222579956055e-02 -3.639729619026184082e-01 1.119966339319944382e-02 1.545991152524948120e-01 -5.586658604443073273e-03 -1.965690851211547852e-01 -2.186712473630905151e-01 -3.757065236568450928e-01 -2.869655378162860870e-02 -3.420512080192565918e-01 -2.322771996259689331e-01 1.210586354136466980e-01 1.145259290933609009e-01 -1.193673685193061829e-01 5.620595067739486694e-02 2.867279648780822754e-01 8.860801905393600464e-02 1.460631610825657845e-03 1.300691664218902588e-01 9.649419784545898438e-02 1.657802313566207886e-01 -1.030074898153543472e-02 4.507835581898689270e-02 1.787594854831695557e-01 -9.386796504259109497e-02 9.727367432788014412e-04 -2.712179720401763916e-01 9.901143610477447510e-03 2.847881019115447998e-01 1.153803467750549316e-01 -6.559730321168899536e-02 -1.760610342025756836e-01
3.555617034435272217e-01 1.923107206821441650e-01 4.216517508029937744e-02 1.771850138902664185e-02 -1.463585793972015381e-01 7.016304880380630493e-02 4.157231003046035767e-02 -1.165329441428184509e-01 8.964153379201889038e-02 -2.027443051338195801e-01 -2.367538809776306152e-01 1.840644478797912598e-01 1.628959476947784424e-01 -3.040429353713989258e-01 -2.766949534416198730e-01 9.488601237535476685e-02 -4.181206822395324707e-01 -1.266065835952758789e-01 6.208700314164161682e-02 2.047116309404373169e-01 -1.363110989332199097e-01 9.394776076078414917e-02 -3.561147674918174744e-02 -1.527115851640701294e-01 -7.165442407131195068e-02 1.169967800378799438e-01 8.056405186653137207e-02 -5.015811324119567871e-02 3.022806644439697266e-01 -9.652975201606750488e-02 -1.774514317512512207e-01 2.477689646184444427e-02
5.688668787479400635e-02 2.500928342342376709e-01 1.879054903984069824e-01 2.374508678913116455e-01 -2.907457351684570312e-01 5.904829874634742737e-02 1.230004355311393738e-01 -2.287947237491607666e-01 -1.267465502023696899e-01 -2.861216962337493896e-01 4.673217236995697021e-02 1.596510708332061768e-01 1.366656124591827393e-01 -3.912470489740371704e-02 -1.438607573509216309e-01 -1.367077976465225220e-01 -1.670600026845932007e-01 -2.336908876895904541e-02 1.673497073352336884e-02 2.310800254344940186e-01 6.337267160415649414e-02 2.549111843109130859e-01 -1.138702407479286194e-01 4.646649956703186035e-02 -4.651198536157608032e-02 2.973111569881439209e-01 -1.138413697481155396e-02 7.660262286663055420e-02 3.108836710453033447e-01 9.150709211826324463e-02 1.579219996929168701e-01 -3.302476406097412109e-01
-9.505829960107803345e-02 -2.858990803360939026e-03 -1.678724773228168488e-02 3.401167690753936768e-01 -3.653138875961303711e-01 1.768446899950504303e-02 2.426715753972530365e-02 -1.065532416105270386e-01 -1.849291101098060608e-02 -4.076757729053497314e-01 -5.198445543646812439e-02 -4.912469908595085144e-02 1.573159396648406982e-01 -8.109323680400848389e-02 -6.997180730104446411e-02 -1.836763024330139160e-01 -3.020128607749938965e-02 5.781545862555503845e-02 -2.214468270540237427e-01 1.329167783260345459e-01 -3.037264384329319000e-02 2.889581918716430664e-01 -1.710441559553146362e-01 1.601072028279304504e-02 1.076563168317079544e-02 1.416815519332885742e-01 -9.537149220705032349e-02 1.876480430364608765e-01 -1.188736502081155777e-02 3.134011030197143555e-01 1.417508423328399658e-01 -3.461594283580780029e-01
5.298256278038024902e-01 -3.888586908578872681e-02 -6.126768514513969421e-02 -9.110473841428756714e-02 -3.688362836837768555e-01 2.204315662384033203e-01 -2.010394185781478882e-01 -2.807582020759582520e-01 1.790291965007781982e-01 3.638504818081855774e-02 -1.213913485407829285e-01 3.188069462776184082e-01 2.704374492168426514e-01 1.665020734071731567e-02 -1.540852244943380356e-02 2.503536641597747803e-01 2.595093660056591034e-02 -8.371114730834960938e-02 1.544185355305671692e-02 3.204832226037979126e-02 1.725686192512512207e-01 4.193888977169990540e-02 -1.108510121703147888e-01 1.309233438223600388e-02 -7.532114535570144653e-02 8.353044837713241577e-02 6.798423081636428833e-02 8.269953727722167969e-02 1.050873026251792908e-01 4.841864109039306641e-02 8.915907144546508789e-02 -1.318191289901733398e-01
-3.796323016285896301e-02 3.830219432711601257e-02 -1.315734833478927612e-01 1.158274039626121521e-01 -2.869779467582702637e-01 -5.662829428911209106e-02 -5.028201267123222351e-02 -4.714597761631011963e-01 2.986324429512023926e-01 -1.130810454487800598e-01 5.959727615118026733e-02 -1.578285545110702515e-01 -5.398138985037803650e-02 -1.643485724925994873e-01 -1.908869668841362000e-02 7.611522078514099121e-02 1.835307478904724121e-01 -1.656470447778701782e-01 -1.792898029088973999e-01 1.204396318644285202e-02 1.438715755939483643e-01 3.719582557678222656e-01 9.014619514346122742e-03 -1.483145803213119507e-01 7.529915124177932739e-02 6.929734349250793457e-02 -1.744186878204345703e-01 8.577007800340652466e-02 -7.104869186878204346e-02 3.471119403839111328e-01 1.220587715506553650e-01 -1.620481610298156738e-01
1.241265237331390381e-01 -4.533492401242256165e-02 -5.543435737490653992e-02 -1.218053624033927917e-01 -2.370511144399642944e-01 -1.007715985178947449e-01 7.253488153219223022e-02 -2.111060172319412231e-02 3.451938331127166748e-01 -3.835387825965881348e-01 -1.338605582714080811e-01 1.137593388557434082e-01 1.448096930980682373e-01 -8.457574248313903809e-02 1.006721183657646179e-01 2.619623541831970215e-01 -1.078366115689277649e-01 -1.688683927059173584e-01 -3.005686104297637939e-01 -9.256704151630401611e-02 -5.249049142003059387e-02 2.234398722648620605e-01 6.183679029345512390e-02 -1.195061057806015015e-01 -1.487100720405578613e-01 -3.166566491127014160e-01 6.399498879909515381e-02 1.580176502466201782e-01 2.446049749851226807e-01 1.453703045845031738e-01 -2.110890597105026245e-01 -4.188835620880126953e-02
2.098682522773742676e-01 2.924629673361778259e-02 -1.573406755924224854e-01 2.891171607188880444e-04 -3.931999206542968750e-01 9.997703135013580322e-02 -1.191842369735240936e-02 -2.646834850311279297e-01 9.066429734230041504e-02 8.255694410763680935e-04 9.896533936262130737e-02 1.292194873094558716e-01 3.654737770557403564e-02 -2.793364524841308594e-01 2.165872007608413696e-01 -1.773517020046710968e-02 -1.739358752965927124e-01 -1.984433978796005249e-01 -1.698814481496810913e-01 7.707532495260238647e-02 -1.223876047879457474e-02 1.956350952386856079e-01 1.973629444837570190e-01 -1.092304810881614685e-01 2.257033586502075195e-01 1.978361755609512329e-01 1.807844191789627075e-01 4.424121379852294922e-01 1.223463639616966248e-01 6.090245023369789124e-02 -2.416566200554370880e-02 5.240895971655845642e-02
1.518529951572418213e-01 3.385530784726142883e-02 1.226856037974357605e-01 2.035533785820007324e-01 -4.884894005954265594e-04 -1.050093472003936768e-01 -5.928331241011619568e-02 -3.930257558822631836e-01 -1.166953667998313904e-01 -1.201988011598587036e-01 -1.626361161470413208e-01 1.442022919654846191e-01 1.936764419078826904e-01 -2.344932109117507935e-01 6.511062383651733398e-03 1.932307630777359009e-01 1.296347826719284058e-01 -9.695143252611160278e-02 2.136820927262306213e-02 1.242853850126266479e-01 -3.814354836940765381e-01 3.653494715690612793e-01 7.014867663383483887e-02 -2.378672361373901367e-01 1.882530450820922852e-01 2.253444492816925049e-02 -1.511563509702682495e-01 7.118353247642517090e-02 2.674746140837669373e-02 1.149377003312110901e-01 -6.360455602407455444e-02 -2.840637266635894775e-01
8.365584164857864380e-02 3.158274292945861816e-02 -2.083602175116539001e-02 4.046986401081085205e-01 -2.924740314483642578e-01 -5.255813896656036377e-02 -6.927408277988433838e-02 -1.631844341754913330e-01 2.475692480802536011e-01 -3.647018969058990479e-01 -1.036860421299934387e-01 1.779159344732761383e-02 -1.436259364709258080e-03 -2.697529792785644531e-01 -6.734755635261535645e-02 -2.119357697665691376e-02 7.017399370670318604e-02 1.122265905141830444e-01 -1.479498147964477539e-01 6.796336919069290161e-02 9.374934434890747070e-02 2.251403629779815674e-01 -1.562250107526779175e-01 7.845532894134521484e-02 -3.756725462153553963e-03 -7.012403802946209908e-04 -5.807106196880340576e-02 8.340387046337127686e-02 1.516970545053482056e-01 2.492876052856445312e-01 3.119434602558612823e-02 -4.409086704254150391e-01
1.420594900846481323e-01 -2.545602247118949890e-02 2.399443462491035461e-02 -3.900587558746337891e-02 -2.152798622846603394e-01 3.476120904088020325e-02 1.714428327977657318e-02 -3.039160370826721191e-01 5.606184713542461395e-03 -2.268545776605606079e-01 -1.254936605691909790e-01 2.972152233123779297e-01 2.989963628351688385e-02 -2.794944643974304199e-01 4.637531936168670654e-02 2.815789170563220978e-02 -1.975056231021881104e-01 -3.553827404975891113e-01 -3.225701749324798584e-01 -2.044635359197854996e-03 2.035454474389553070e-02 2.087047100067138672e-01 -6.665114779025316238e-03 -1.737428605556488037e-01 -3.092822730541229248e-01 -1.855202317237854004e-01 -7.701469212770462036e-02 -1.562158316373825073e-01 2.615327835083007812e-01 -1.471803188323974609e-01 6.110633909702301025e-02 3.948500379920005798e-02
3.356558978557586670e-01 -6.527148932218551636e-02 -2.206294238567352295e-02 -1.977305300533771515e-02 -3.477485775947570801e-01 3.350003361701965332e-01 -1.445348262786865234e-01 -2.650551497936248779e-01 1.163124665617942810e-01 -2.103284448385238647e-01 1.062441542744636536e-01 1.219098493456840515e-01 -3.805520758032798767e-02 -8.478339016437530518e-02 9.302709251642227173e-02 -1.307474523782730103e-01 -3.190260529518127441e-01 -6.281641870737075806e-02 -2.416630983352661133e-01 -1.809430867433547974e-02 4.295360669493675232e-02 5.743521824479103088e-02 -5.263951048254966736e-02 -2.194276303052902222e-01 -2.598987519741058350e-02 -2.991527691483497620e-02 -1.247199326753616333e-01 6.666427105665206909e-02 -2.793438434600830078e-01 8.267080038785934448e-02 -2.543711066246032715e-01 -2.189508527517318726e-01
2.623959183692932129e-01 1.722748391330242157e-02 1.222065985202789307e-01 1.423085480928421021e-01 -1.598179042339324951e-01 -2.180746346712112427e-01 1.143075749278068542e-01 -3.738937079906463623e-01 2.829052135348320007e-02 1.496039927005767822e-01 3.069781884551048279e-02 -4.959493875503540039e-03 1.825114935636520386e-01 -1.468879282474517822e-01 -1.999443918466567993e-01 1.398890018463134766e-01 -2.427050173282623291e-01 1.444641407579183578e-02 -1.642359048128128052e-01 2.883231043815612793e-01 1.719445586204528809e-01 -1.168777123093605042e-01 1.193135902285575867e-01 -7.208967115730047226e-03 -3.973138630390167236e-01 3.458857163786888123e-02 9.361150860786437988e-02 1.479052007198333740e-01 -9.360067546367645264e-03 3.273343443870544434e-01 6.894257664680480957e-02 5.205089226365089417e-02
1.280177980661392212e-01 -1.649106740951538086e-01 -1.029135212302207947e-01 1.205611750483512878e-01 -2.827933132648468018e-01 -5.786278471350669861e-02 8.170114015229046345e-04 -3.485892415046691895e-01 1.938568800687789917e-01 -2.569719851016998291e-01 -1.579881310462951660e-01 4.297841489315032959e-01 8.391777426004409790e-02 7.721105962991714478e-02 2.107754796743392944e-01 4.344606995582580566e-01 -5.491883028298616409e-03 -2.629300206899642944e-02 -9.583526849746704102e-02 -7.281865924596786499e-02 -1.510391384363174438e-01 7.860829681158065796e-02 1.283946074545383453e-02 -9.873343259096145630e-02 5.138675868511199951e-02 -2.014195173978805542e-01 3.803947940468788147e-02 2.008642703294754028e-01 1.415065396577119827e-02 5.655730143189430237e-02 -1.449961564503610134e-03 1.563968360424041748e-01
1.409115642309188843e-01 -1.728208661079406738e-01 -3.871120512485504150e-02 4.576930776238441467e-02 -2.319574952125549316e-01 3.216985985636711121e-02 -1.211605370044708252e-01 -9.108272939920425415e-02 6.859307759441435337e-04 -1.765048950910568237e-01 -2.566910386085510254e-01 -1.501273456960916519e-02 1.795852333307266235e-01 -1.245929151773452759e-01 9.268243610858917236e-02 3.050047755241394043e-01 -5.110109969973564148e-02 -2.796989977359771729e-01 -2.163486033678054810e-01 -4.531096294522285461e-02 5.442897602915763855e-02 3.698311746120452881e-01 8.486770838499069214e-02 -8.276456594467163086e-02 -4.088185429573059082e-01 -1.879872977733612061e-01 -1.648689955472946167e-01 -7.222323119640350342e-02 -1.125681307166814804e-02 2.690171599388122559e-01 -1.379210054874420166e-01 1.110151708126068115e-01
-3.740359470248222351e-02 -4.806879907846450806e-02 6.989248096942901611e-02 2.528437376022338867e-01 -7.673276960849761963e-02 2.133443355560302734e-01 -3.977176174521446228e-02 -3.501352667808532715e-01 2.980647981166839600e-02 5.962329730391502380e-02 2.082775682210922241e-01 2.482154518365859985e-01 1.089442595839500427e-01 -2.621377110481262207e-01 1.000340804457664490e-01 1.528139263391494751e-01 -2.864587604999542236e-01 -2.331895940005779266e-02 -3.241789042949676514e-01 -1.838944256305694580e-01 -1.283013671636581421e-01 2.191635668277740479e-01 -2.179996818304061890e-01 -7.980702444911003113e-03 -2.347085252404212952e-02 -2.154790014028549194e-01 2.164194136857986450e-01 2.123649567365646362e-01 1.295268386602401733e-01 1.556222885847091675e-01 -1.186743155121803284e-01 3.044865280389785767e-02
5.707781761884689331e-02 -1.163824796676635742e-01 -1.083014681935310364e-01 1.092071905732154846e-01 -1.572761088609695435e-01 -1.005470156669616699e-01 9.698491543531417847e-03 -5.594698786735534668e-01 1.394216120243072510e-01 -1.697953343391418457e-01 -1.983525753021240234e-01 -7.220630347728729248e-02 1.273155659437179565e-01 3.626948222517967224e-02 -1.598280221223831177e-01 1.862536519765853882e-01 -1.731230765581130981e-01 -1.548186689615249634e-01 -1.142768040299415588e-01 2.522528171539306641e-01 -2.246168255805969238e-01 -7.597236894071102142e-03 -3.310737907886505127e-01 -5.818097293376922607e-02 3.100618161261081696e-02 -1.861695647239685059e-01 -3.470833599567413330e-02 -1.135958358645439148e-01 7.245559245347976685e-02 6.843786686658859253e-02 1.327106505632400513e-01 -2.638143599033355713e-01
9.051347523927688599e-02 -9.385699033737182617e-02 1.622838079929351807e-01 1.361853033304214478e-01 -3.533789515495300293e-01 4.530275613069534302e-02 8.266253024339675903e-02 -2.600693106651306152e-01 -8.116420358419418335e-02 -1.950428821146488190e-02 9.112655371427536011e-02 3.204482793807983398e-01 1.936992555856704712e-01 -5.090276896953582764e-02 1.320296078920364380e-01 9.476702660322189331e-02 -2.006508409976959229e-01 -6.005139276385307312e-02 8.351840823888778687e-02 -8.696501702070236206e-02 -3.194944858551025391e-01 2.370025515556335449e-01 1.012304797768592834e-01 3.338786959648132324e-02 1.358412653207778931e-01 -7.671428471803665161e-02 8.355510234832763672e-02 4.077967107295989990e-01 3.007772266864776611e-01 1.604554504156112671e-01 7.578423246741294861e-03 1.016515344381332397e-01
2.770372629165649414e-01 -8.780004084110260010e-02 -5.526813864707946777e-02 -1.168934777379035950e-01 -2.274089455604553223e-01 1.325644403696060181e-01 5.511730909347534180e-02 -3.433383405208587646e-01 3.561927750706672668e-02 -2.232849150896072388e-01 -6.660568714141845703e-02 1.296891123056411743e-01 5.130270123481750488e-02 -2.807293832302093506e-01 1.549511253833770752e-01 1.248198375105857849e-01 -1.250968128442764282e-01 -7.130703330039978027e-02 -4.872960969805717468e-02 2.568049728870391846e-01 7.578156143426895142e-02 2.815478481352329254e-02 -2.455575764179229736e-02 1.553761661052703857e-01 1.474983543157577515e-01 -1.669722944498062134e-01 -2.242189049720764160e-01 3.802788676694035530e-03 1.110328286886215210e-01 8.702673017978668213e-02 -2.787019014358520508e-01 -4.442591071128845215e-01
5.071731656789779663e-02 5.948406644165515900e-03 4.069837555289268494e-02 9.944502264261245728e-02 -2.070661038160324097e-01 9.980242699384689331e-02 1.412935554981231689e-01 -1.301701813936233521e-01 3.283925950527191162e-01 -3.945379853248596191e-01 -1.803621798753738403e-01 -3.820164874196052551e-02 3.069921135902404785e-01 -1.474300473928451538e-01 2.941747605800628662e-01 -1.275900602340698242e-01 1.308748424053192139e-01 -1.739809364080429077e-01 -1.105783507227897644e-01 1.467725634574890137e-01 -1.406215410679578781e-02 2.744610905647277832e-01 -3.813742846250534058e-02 5.575297772884368896e-02 1.242843642830848694e-01 1.698862165212631226e-01 1.011627465486526489e-01 -1.441298574209213257e-01 3.316609859466552734e-01 1.485982984304428101e-01 1.056082993745803833e-01 -2.560300286859273911e-03
2.588853240013122559e-01 -7.839095592498779297e-02 -1.939683109521865845e-01 -2.242381572723388672e-01 -2.312755882740020752e-01 8.895811438560485840e-02 -3.606493771076202393e-02 -2.411455214023590088e-01 2.995859086513519287e-02 -4.563645422458648682e-01 -2.038154304027557373e-01 1.921788975596427917e-02 -6.291443854570388794e-02 -2.043182253837585449e-01 7.624047249555587769e-02 3.023170530796051025e-01 -2.505606114864349365e-01 2.861953340470790863e-02 -1.267941892147064209e-01 1.567565500736236572e-01 2.165441215038299561e-01 -1.334247551858425140e-02 -4.093110933899879456e-02 1.447700858116149902e-01 1.795684844255447388e-01 -1.126645207405090332e-01 -2.326721101999282837e-01 6.527914851903915405e-02 9.131314232945442200e-03 2.353888936340808868e-02 -5.168545991182327271e-02 -2.085370421409606934e-01
-1.830505207180976868e-02 -3.679018840193748474e-02 1.564194709062576294e-01 3.989051282405853271e-01 -3.079985976219177246e-01 3.166461363434791565e-02 -4.032124206423759460e-02 -2.890154421329498291e-01 -6.361366063356399536e-02 -1.793399453163146973e-01 1.085684970021247864e-01 -3.721384704113006592e-02 1.822120547294616699e-01 -1.462329477071762085e-01 1.477860808372497559e-01 -9.384726732969284058e-02 -7.290877401828765869e-02 1.331430822610855103e-01 -1.363056749105453491e-01 -1.924977898597717285e-01 8.661752939224243164e-02 3.540890514850616455e-01 1.750687062740325928e-01 -2.166003137826919556e-01 4.922184720635414124e-02 1.171661838889122009e-01 -1.949789822101593018e-01 -1.724016852676868439e-02 -4.351514577865600586e-02 1.948522031307220459e-01 3.319155275821685791e-01 -7.392687350511550903e-02
1.466694623231887817e-01 2.217531204223632812e-01 4.590757656842470169e-03 1.778299063444137573e-01 -2.085186690092086792e-01 4.883524030447006226e-02 -3.858577087521553040e-02 -4.997834563255310059e-01 9.264391660690307617e-02 -1.835856139659881592e-01 1.649108678102493286e-01 2.598985731601715088e-01 -2.566614933311939240e-02 -2.734804898500442505e-02 5.540831387042999268e-02 -7.674325257539749146e-02 1.084706280380487442e-02 5.127650871872901917e-02 -2.997181713581085205e-01 -1.732547208666801453e-02 -9.784375876188278198e-02 1.372397541999816895e-01 -1.894380301237106323e-01 -1.788427233695983887e-01 3.580709695816040039e-01 8.998020738363265991e-02 4.033103585243225098e-02 1.502359211444854736e-01 1.096637025475502014e-01 2.595033943653106689e-01 6.433194130659103394e-02 -1.412904411554336548e-01
7.370430231094360352e-02 -8.091229945421218872e-03 1.444236487150192261e-01 -2.075494267046451569e-02 -4.442216157913208008e-01 -1.194879412651062012e-01 -2.535170912742614746e-01 -4.367519319057464600e-01 2.530383765697479248e-01 1.026031821966171265e-01 -9.417043626308441162e-02 1.219694688916206360e-01 1.742527633905410767e-02 2.445068210363388062e-02 -7.606731355190277100e-02 -1.473330408334732056e-01 -1.959577649831771851e-01 4.020683094859123230e-02 -9.814989566802978516e-02 1.570684313774108887e-01 2.188870310783386230e-01 1.838080435991287231e-01 1.388456225395202637e-01 1.131029278039932251e-01 -2.625666856765747070e-01 -4.842983093112707138e-03 1.670223027467727661e-01 -2.037623077630996704e-01 1.591756492853164673e-01 1.527291536331176758e-01 6.583715789020061493e-03 6.863519549369812012e-02
3.479963168501853943e-02 8.363592624664306641e-02 -8.490550518035888672e-02 3.803012426942586899e-03 -1.496748812496662140e-02 -7.021229714155197144e-02 -1.181473508477210999e-01 -2.656133770942687988e-01 1.879764348268508911e-01 -7.965887337923049927e-02 -2.446723878383636475e-01 3.013270497322082520e-01 1.406766772270202637e-01 -1.424656510353088379e-01 1.875586509704589844e-01 2.873820364475250244e-01 -1.526643633842468262e-01 -4.211526364088058472e-02 8.289476484060287476e-02 2.696590423583984375e-01 -2.157493261620402336e-03 1.928445994853973389e-01 1.085801944136619568e-01 -1.410016715526580811e-01 -4.223502278327941895e-01 -1.887583732604980469e-01 1.287377178668975830e-01 1.582962274551391602e-01 2.206509374082088470e-02 2.358781546354293823e-01 -2.418586909770965576e-01 3.028408996760845184e-02
2.756542563438415527e-01 -2.324365228414535522e-01 6.820589303970336914e-02 -1.958835870027542114e-02 -1.137889698147773743e-01 3.800782933831214905e-02 1.222611288540065289e-03 -3.833040893077850342e-01 2.750593125820159912e-01 -1.071650460362434387e-01 -4.006429109722375870e-03 2.376706451177597046e-01 -1.005048304796218872e-01 -1.687940657138824463e-01 7.937106490135192871e-02 1.871694624423980713e-01 -2.824243903160095215e-01 1.457245498895645142e-01 -2.270132303237915039e-01 -1.082977093756198883e-02 -1.757000088691711426e-01 3.972187042236328125e-01 1.957266926765441895e-01 -8.532327413558959961e-02 -3.919783607125282288e-02 -8.136219531297683716e-02 2.221084237098693848e-01 -4.807686898857355118e-03 9.777559340000152588e-02 2.271324396133422852e-02 4.168917611241340637e-02 1.544243246316909790e-01
8.573172241449356079e-02 -4.487435519695281982e-02 -1.989357471466064453e-01 1.544376462697982788e-01 -3.872271254658699036e-02 -5.165128782391548157e-02 2.169319391250610352e-01 -3.467343747615814209e-01 -2.165738344192504883e-01 -8.604375272989273071e-02 -2.393262982368469238e-01 3.791103959083557129e-01 2.145390361547470093e-01 -3.896823227405548096e-01 -3.079532831907272339e-02 1.214049160480499268e-01 -2.763578593730926514e-01 -3.352671861648559570e-01 -1.378709673881530762e-01 -2.248562499880790710e-02 -1.021064594388008118e-01 1.412132084369659424e-01 -4.436647519469261169e-02 2.084765769541263580e-02 -7.247988879680633545e-02 -8.545324206352233887e-03 5.264554545283317566e-02 -3.280783770605921745e-03 4.926703497767448425e-02 1.730320602655410767e-01 -1.158948522061109543e-02 7.218117266893386841e-02
4.646379500627517700e-02 1.621388457715511322e-02 1.183501034975051880e-01 1.079951152205467224e-01 -7.445664703845977783e-02 -5.939094722270965576e-02 -8.853410929441452026e-02 -4.051569849252700806e-02 3.143095672130584717e-01 -1.099916547536849976e-01 -3.046249151229858398e-01 4.231724143028259277e-02 1.274829059839248657e-01 -5.202735215425491333e-02 3.866960406303405762e-01 2.599186003208160400e-01 -1.342208683490753174e-01 5.968660488724708557e-02 -2.567983269691467285e-01 5.873050540685653687e-02 1.790685951709747314e-01 2.602903842926025391e-01 -9.980875067412853241e-03 -1.834909319877624512e-01 -3.096724450588226318e-01 -2.237806320190429688e-01 2.106601893901824951e-01 1.373195648193359375e-01 2.044648975133895874e-01 1.265682280063629150e-01 -5.758400261402130127e-02 -1.300906985998153687e-01
6.616455316543579102e-02 2.724672853946685791e-01 1.139931529760360718e-01 2.774126231670379639e-01 -1.004749089479446411e-01 2.610247582197189331e-02 4.898629337549209595e-02 -3.140064477920532227e-01 -1.184325944632291794e-02 -3.037735819816589355e-01 -3.346576988697052002e-01 -2.212060382589697838e-03 2.152311950922012329e-01 -1.635714173316955566e-01 1.575988531112670898e-01 2.576874792575836182e-01 1.420260071754455566e-01 -1.847610920667648315e-01 -2.722308337688446045e-01 -7.111814804375171661e-03 4.716273397207260132e-02 3.684940040111541748e-01 1.694676876068115234e-01 -1.285120993852615356e-01 2.344550192356109619e-02 -2.837430313229560852e-02 3.293605148792266846e-02 8.499732613563537598e-02 4.159725084900856018e-02 -1.469996664673089981e-02 1.536775231361389160e-01 -6.303313374519348145e-02
2.629952132701873779e-01 -1.753492839634418488e-02 -1.702080070972442627e-01 -2.729645371437072754e-01 -2.133647054433822632e-01 -5.803330987691879272e-02 2.318511344492435455e-02 -4.892991185188293457e-01 1.017982233315706253e-02 -8.546002954244613647e-02 -1.623147577047348022e-01 -5.608799308538436890e-02 1.783152669668197632e-01 -1.444565802812576294e-01 1.342237591743469238e-01 1.963413655757904053e-01 4.339653605711646378e-05 5.920486897230148315e-02 -6.635114550590515137e-03 2.426676303148269653e-01 8.981451392173767090e-02 9.693707525730133057e-02 -2.216701582074165344e-02 1.223635599017143250e-01 3.030685894191265106e-02 5.323169007897377014e-02 -3.191350996494293213e-01 1.016239076852798462e-01 9.779650717973709106e-02 2.019691318273544312e-01 -1.149735674262046814e-01 -3.423554599285125732e-01
1.779048703610897064e-02 1.675166934728622437e-01 -1.658420860767364502e-01 2.189078181982040405e-01 -1.495692282915115356e-01 2.318128496408462524e-01 4.888368304818868637e-03 -2.876406610012054443e-01 2.492835819721221924e-01 -1.083915233612060547e-01 -1.250428892672061920e-02 2.504454851150512695e-01 1.718375682830810547e-01 -1.080223247408866882e-01 -8.167515695095062256e-02 -4.803525283932685852e-02 -8.075518161058425903e-02 -1.261591911315917969e-01 -1.815715432167053223e-01 3.441967815160751343e-02 -1.810084283351898193e-01 2.612186670303344727e-01 1.219083070755004883e-01 -6.565234065055847168e-02 -3.420030176639556885e-01 4.428805038332939148e-02 -1.968149840831756592e-02 -6.564527004957199097e-02 2.790551483631134033e-01 4.013095498085021973e-01 7.146768271923065186e-02 7.725499570369720459e-02
-3.683027997612953186e-02 7.169546931982040405e-02 1.110675260424613953e-01 2.157562375068664551e-01 -5.783876776695251465e-01 -1.377672702074050903e-01 3.075110912322998047e-01 -8.513410389423370361e-02 1.947079449892044067e-01 -1.117322295904159546e-01 -1.602549292147159576e-02 4.936817288398742676e-02 -1.365694850683212280e-01 -1.362232118844985962e-01 -1.841528415679931641e-01 1.692107692360877991e-02 -1.815426498651504517e-01 3.535171225666999817e-02 -1.791738420724868774e-01 6.958679854869842529e-02 1.779762059450149536e-01 -1.319405343383550644e-02 1.008449420332908630e-01 -1.727821975946426392e-01 1.206524148583412170e-01 3.528598323464393616e-02 -8.119170367717742920e-02 -5.547738075256347656e-02 2.892000377178192139e-01 2.337067723274230957e-01 2.081356756389141083e-02 -2.181989848613739014e-01
1.158733889460563660e-01 1.002264767885208130e-01 2.848740480840206146e-02 -2.098527736961841583e-02 2.103990130126476288e-02 1.419147243723273277e-03 -1.216729804873466492e-01 -3.261662125587463379e-01 -1.530619687400758266e-03 -1.757791340351104736e-01 6.265650689601898193e-02 2.600178122520446777e-01 4.415258765220642090e-02 -1.655811667442321777e-01 -1.545186936855316162e-01 -8.843254297971725464e-02 -6.180477514863014221e-02 2.685534358024597168e-01 -9.234039485454559326e-02 2.709991671144962311e-02 -1.604434698820114136e-01 2.911440134048461914e-01 -3.035721182823181152e-01 -1.871972829103469849e-01 -9.398915618658065796e-02 -2.217237092554569244e-02 -2.891875505447387695e-01 2.211015224456787109e-01 3.011694848537445068e-01 2.919848263263702393e-01 2.105960845947265625e-01 7.132006436586380005e-02
6.668875366449356079e-02 1.538688689470291138e-01 2.913422584533691406e-01 2.347814887762069702e-01 -2.494163662195205688e-01 8.763323724269866943e-02 3.005246818065643311e-01 -1.171535328030586243e-01 -7.817693054676055908e-02 -5.431442260742187500e-01 3.626738116145133972e-02 -1.740273647010326385e-02 1.200533583760261536e-01 -9.318848699331283569e-02 9.301906684413552284e-04 -1.230273991823196411e-01 -2.327456325292587280e-01 4.378555342555046082e-02 9.652013331651687622e-02 -2.331618964672088623e-02 8.461581915616989136e-02 2.664922773838043213e-01 -1.690090447664260864e-02 -8.862432837486267090e-02 -1.215896904468536377e-01 1.839794069528579712e-01 5.764847621321678162e-02 1.032057031989097595e-01 2.025492042303085327e-01 1.577688604593276978e-01 4.939696565270423889e-02 -1.837041378021240234e-01
3.599728643894195557e-02 1.415908038616180420e-01 -6.627468019723892212e-02 2.302716858685016632e-02 -3.783028125762939453e-01 -2.848974168300628662e-01 1.533413082361221313e-01 -1.814856380224227905e-01 3.049068152904510498e-01 -2.350140661001205444e-01 -2.598281204700469971e-01 2.360437810420989990e-01 5.643210373818874359e-03 6.424940377473831177e-02 2.561452239751815796e-02 2.563437521457672119e-01 -1.238346546888351440e-01 -2.107391655445098877e-01 7.246378064155578613e-02 6.621097028255462646e-02 -1.774345934391021729e-01 3.044483959674835205e-01 2.555916309356689453e-01 -5.239083617925643921e-02 -4.679506819229573011e-04 1.305107921361923218e-01 1.075939610600471497e-01 -2.830586023628711700e-02 1.303906887769699097e-01 1.698480695486068726e-01 6.153678521513938904e-02 1.018618643283843994e-01
2.086841464042663574e-01 -1.754377484321594238e-01 -1.059778854250907898e-01 1.194720789790153503e-01 -5.684212315827608109e-03 3.579274192452430725e-02 -1.935905516147613525e-01 -3.986215889453887939e-01 8.003299683332443237e-02 -1.166989430785179138e-01 -2.209886461496353149e-01 1.338803172111511230e-01 -2.072468400001525879e-02 8.303444087505340576e-02 2.583065927028656006e-01 1.391550004482269287e-01 6.432348489761352539e-02 3.935852088034152985e-03 -8.906302601099014282e-02 3.931432366371154785e-01 2.994927167892456055e-01 1.780211180448532104e-01 5.504471436142921448e-02 1.141159310936927795e-01 1.657209545373916626e-01 1.430176794528961182e-01 -2.765572965145111084e-01 7.115338742733001709e-02 1.466111093759536743e-01 1.143506988883018494e-01 1.131346896290779114e-01 -2.033763378858566284e-01
-1.357076317071914673e-01 1.049550473690032959e-01 -7.193292025476694107e-03 1.650047302246093750e-01 -2.875365912914276123e-01 4.258412867784500122e-02 -3.125586807727813721e-01 -4.841694608330726624e-02 2.727856338024139404e-01 -5.011898279190063477e-02 -2.030828297138214111e-01 1.478956490755081177e-01 2.984772026538848877e-01 -3.069843351840972900e-01 1.159531623125076294e-02 -9.545452892780303955e-02 -2.699899077415466309e-01 -8.695647865533828735e-02 -3.365932106971740723e-01 -7.373737543821334839e-02 5.940827727317810059e-02 1.637340784072875977e-01 6.936632841825485229e-02 7.860871404409408569e-02 3.413105383515357971e-02 3.430727422237396240e-01 3.491700813174247742e-02 4.516270011663436890e-02 1.153115257620811462e-01 1.910658329725265503e-01 2.108152210712432861e-02 1.151549369096755981e-01
1.767058670520782471e-01 -3.764697536826133728e-02 9.297584742307662964e-02 3.558233082294464111e-01 -1.421464532613754272e-01 2.803046815097332001e-02 -5.471658706665039062e-02 1.427116990089416504e-02 1.574849486351013184e-01 -1.822230666875839233e-01 -8.384335786104202271e-02 -8.063575625419616699e-02 1.079080030322074890e-01 -4.156233072280883789e-01 -5.992675200104713440e-02 6.106857210397720337e-02 -2.287938594818115234e-01 -1.224806066602468491e-02 -1.122044995427131653e-01 1.947854012250900269e-01 5.434887111186981201e-02 3.458197712898254395e-01 -1.087147444486618042e-01 1.272839754819869995e-01 3.424691408872604370e-02 -9.395079314708709717e-02 -9.055656194686889648e-02 5.399691313505172729e-02 -6.030876189470291138e-02 3.354946374893188477e-01 2.834489755332469940e-02 -3.911034762859344482e-01
5.585113912820816040e-02 -3.610588014125823975e-01 2.160743921995162964e-01 1.293414682149887085e-01 -2.398105263710021973e-01 1.646629348397254944e-02 -2.199487946927547455e-02 -2.919614017009735107e-01 9.055127389729022980e-03 -1.128000095486640930e-01 8.353068679571151733e-02 -6.979196518659591675e-02 3.344640135765075684e-01 -2.062408924102783203e-01 2.291571199893951416e-01 -5.020616948604583740e-02 -2.962821908295154572e-02 -2.424130961298942566e-02 -1.368449032306671143e-01 2.666686773300170898e-01 -1.271499395370483398e-01 1.715250760316848755e-01 -1.155402287840843201e-01 1.247367635369300842e-01 2.672029659152030945e-02 6.448699627071619034e-03 6.537416484206914902e-03 -6.169465556740760803e-02 1.779391914606094360e-01 1.262886673212051392e-01 4.510377049446105957e-01 6.366630643606185913e-02
-6.119659543037414551e-02 -2.323088981211185455e-02 -2.289984077215194702e-01 1.150296330451965332e-01 -2.760920822620391846e-01 1.757195144891738892e-01 1.573521047830581665e-01 -3.421419560909271240e-01 1.571354418992996216e-01 -2.252003401517868042e-01 -2.516485452651977539e-01 1.227987185120582581e-01 -1.470445394515991211e-01 -1.162770017981529236e-01 1.401080489158630371e-01 3.903910815715789795e-01 -2.383921742439270020e-01 6.732686609029769897e-02 -1.288911104202270508e-01 -5.105542764067649841e-02 -8.423083275556564331e-02 2.926697731018066406e-01 -2.849455457180738449e-03 -3.186413943767547607e-01 -1.520524471998214722e-01 2.396379597485065460e-03 1.158743947744369507e-01 3.810616210103034973e-02 7.527844514697790146e-03 -2.387928031384944916e-02 -7.652401924133300781e-02 -2.766484022140502930e-02
-3.737890347838401794e-02 -2.104175388813018799e-01 -4.712381213903427124e-02 2.666201293468475342e-01 -2.542545199394226074e-01 2.559731900691986084e-01 -6.077647581696510315e-02 -2.890353798866271973e-01 -1.362507790327072144e-01 -6.767879426479339600e-02 8.593944460153579712e-02 1.127151027321815491e-01 1.113668307662010193e-01 -2.207783162593841553e-01 1.923887059092521667e-02 3.656703531742095947e-01 -1.210922375321388245e-01 -5.024293437600135803e-02 -4.824756085872650146e-02 -1.583471447229385376e-01 -1.405765712261199951e-01 2.454481273889541626e-01 -8.067903667688369751e-02 -1.166309975087642670e-02 5.133903399109840393e-02 -6.063196808099746704e-02 -3.261758387088775635e-02 4.228970110416412354e-01 2.787458896636962891e-01 2.085122745484113693e-03 1.471885740756988525e-01 -9.124255180358886719e-02
8.083754032850265503e-02 -6.707547605037689209e-02 4.671436920762062073e-02 1.081092208623886108e-01 1.964408904314041138e-02 -3.042110614478588104e-02 -1.354424208402633667e-01 -2.914567291736602783e-01 1.961791366338729858e-01 -2.305686771869659424e-01 -3.771078884601593018e-01 1.272436082363128662e-01 -1.168832462280988693e-02 -1.317348182201385498e-01 2.095134258270263672e-01 1.507888287305831909e-01 -2.400985360145568848e-01 -1.765064597129821777e-01 -7.838546484708786011e-02 3.957898318767547607e-01 6.030690670013427734e-02 2.166926562786102295e-01 -1.024254877120256424e-02 -1.556503921747207642e-01 -2.155835330486297607e-01 -2.639335691928863525e-01 7.292943447828292847e-02 4.215002432465553284e-02 1.939035803079605103e-01 3.758981358259916306e-03 -3.490018425509333611e-03 2.212286591529846191e-01
2.041714042425155640e-01 8.215011097490787506e-03 1.545561403036117554e-01 6.739043444395065308e-02 -1.958912163972854614e-01 9.943425655364990234e-02 8.458718657493591309e-02 -1.924748122692108154e-01 3.961751163005828857e-01 7.877654582262039185e-02 -1.418419778347015381e-01 2.912295460700988770e-01 -3.326378762722015381e-02 -1.227882727980613708e-01 2.003057748079299927e-01 3.355808556079864502e-01 -2.631516158580780029e-01 -2.277404963970184326e-01 -4.784705117344856262e-02 1.543221920728683472e-01 4.349226132035255432e-02 2.148156166076660156e-01 5.960111320018768311e-02 -9.096833318471908569e-02 -2.177397459745407104e-01 -8.709448575973510742e-02 1.120523810386657715e-01 -6.732375174760818481e-02 2.644252777099609375e-01 1.728342920541763306e-01 -1.020845398306846619e-01 1.046849191188812256e-01
-1.770627796649932861e-01 -3.166779279708862305e-01 1.031595617532730103e-01 3.035214841365814209e-01 -3.473985791206359863e-01 -1.305152624845504761e-01 2.126758992671966553e-01 -1.889139264822006226e-01 1.283998489379882812e-01 -2.228296548128128052e-01 1.868055164813995361e-01 2.060195207595825195e-01 -5.543821305036544800e-02 -1.674814969301223755e-01 9.093851596117019653e-02 -2.541617155075073242e-01 -2.844110727310180664e-01 6.917362660169601440e-02 3.527285903692245483e-02 4.476499557495117188e-02 1.635254323482513428e-01 2.947245538234710693e-02 2.414259314537048340e-01 -1.545496881008148193e-01 -6.533453240990638733e-03 8.646812289953231812e-02 -1.190171614289283752e-01 1.661327630281448364e-01 4.158493876457214355e-02 2.120682448148727417e-01 3.050272352993488312e-02 6.216750293970108032e-02
-1.027816161513328552e-01 -2.271967567503452301e-02 1.203472614288330078e-01 2.024699449539184570e-01 -8.391740731894969940e-03 -2.857595309615135193e-02 -1.125587746500968933e-01 -4.100546538829803467e-01 1.036347970366477966e-01 -1.317563951015472412e-01 -3.506029024720191956e-02 1.662730127573013306e-01 2.577077746391296387e-01 -6.668552756309509277e-02 1.837879270315170288e-01 -5.134428665041923523e-02 -1.766130626201629639e-01 -5.307575687766075134e-02 1.206776201725006104e-01 1.234053969383239746e-01 -2.746182978153228760e-01 4.025945067405700684e-01 7.177107036113739014e-02 -6.842612475156784058e-02 1.385400295257568359e-01 -1.081139743328094482e-01 -8.519114553928375244e-02 3.736482858657836914e-01 8.330015093088150024e-02 -1.089974865317344666e-01 1.334313601255416870e-01 -2.489632368087768555e-01
2.394270151853561401e-01 7.663875818252563477e-02 1.198804229497909546e-01 1.361588090658187866e-01 -4.403045773506164551e-02 -1.280979998409748077e-02 -2.999425232410430908e-01 -4.049186110496520996e-01 8.835840225219726562e-02 -3.154243528842926025e-01 1.112160757184028625e-01 3.383122384548187256e-01 2.831497192382812500e-01 1.062836050987243652e-01 -5.505501851439476013e-02 4.202010575681924820e-03 -9.723210334777832031e-02 1.985666155815124512e-01 -2.511344552040100098e-01 -1.603920012712478638e-01 -2.513695657253265381e-01 4.912245646119117737e-02 4.154039546847343445e-02 -1.187985613942146301e-01 -3.334848955273628235e-02 -8.985967189073562622e-02 -8.937584608793258667e-02 9.875307232141494751e-02 8.436405658721923828e-02 2.156940698623657227e-01 -8.322349190711975098e-02 1.122984439134597778e-01
2.199031263589859009e-01 1.376060992479324341e-01 1.920547783374786377e-01 4.365722537040710449e-01 -1.539566367864608765e-01 1.219936367124319077e-02 1.708221584558486938e-01 -2.862270772457122803e-01 -1.508248317986726761e-02 -2.346160262823104858e-01 -1.245442871004343033e-02 6.639317423105239868e-02 2.127572745084762573e-01 -1.629344373941421509e-01 -2.412435859441757202e-01 1.377584487199783325e-01 -2.404989153146743774e-01 -9.517239034175872803e-02 2.615248262882232666e-01 -7.506491988897323608e-02 1.236727163195610046e-01 4.965635389089584351e-02 -1.868998259305953979e-01 -6.154456175863742828e-03 -1.864220947027206421e-02 2.101447880268096924e-01 1.900446484796702862e-03 1.153735145926475525e-01 2.695410549640655518e-01 2.617590315639972687e-02 4.241911228746175766e-03 -1.913334429264068604e-01
6.989927589893341064e-02 -1.198929995298385620e-01 5.864296481013298035e-02 3.636921048164367676e-01 -2.974586188793182373e-01 1.976578123867511749e-02 1.336673051118850708e-01 -2.092934846878051758e-01 -5.724336951971054077e-02 -3.259227275848388672e-01 1.954065561294555664e-01 1.389858275651931763e-01 2.558053135871887207e-01 -1.626866459846496582e-01 1.609432101249694824e-01 -6.249254569411277771e-02 8.158339560031890869e-02 3.669308125972747803e-02 -3.383408486843109131e-01 5.579337105154991150e-02 8.231640607118606567e-02 3.661991059780120850e-01 -2.037404291331768036e-02 -3.619218990206718445e-02 -3.630210831761360168e-02 -5.412715021520853043e-03 -1.188830137252807617e-01 1.393887549638748169e-01 2.089984714984893799e-02 1.637797057628631592e-01 2.342336475849151611e-01 -1.433294266462326050e-01
2.258480489253997803e-01 -3.780036792159080505e-02 8.065883070230484009e-02 7.113269716501235962e-02 -1.720704287290573120e-01 -2.459103241562843323e-02 4.847751557826995850e-02 -5.062278509140014648e-01 3.187382593750953674e-02 -3.042109012603759766e-01 5.677511170506477356e-02 2.208924442529678345e-01 4.004726558923721313e-02 -1.091891825199127197e-01 -2.784002944827079773e-02 7.992738485336303711e-02 -1.590473353862762451e-01 -1.572889834642410278e-02 -4.318332970142364502e-01 9.051512181758880615e-02 -1.092685684561729431e-01 1.272346377372741699e-01 3.704950958490371704e-02 -1.187196671962738037e-01 2.728417702019214630e-02 -2.846190333366394043e-01 1.454927325248718262e-01 2.232993543148040771e-01 8.304696530103683472e-02 -2.202062308788299561e-01 -6.916081160306930542e-02 6.431414932012557983e-02
1.745823621749877930e-01 -6.666833162307739258e-02 -1.303726732730865479e-01 6.142865121364593506e-02 1.324747037142515182e-02 -2.012703195214271545e-02 -1.989708244800567627e-01 -3.899456560611724854e-01 3.643276989459991455e-01 8.552902191877365112e-02 -9.727108478546142578e-02 3.658986836671829224e-02 1.272024661302566528e-01 -1.943508982658386230e-01 2.336998879909515381e-01 2.905015349388122559e-01 -1.296836435794830322e-01 -1.248378083109855652e-01 -1.847443729639053345e-01 4.820684343576431274e-02 2.208985984325408936e-01 2.621386647224426270e-01 6.152876093983650208e-02 -1.404977738857269287e-01 -3.091752529144287109e-01 -1.869477778673171997e-01 -4.105058312416076660e-02 -9.559141471982002258e-03 7.481312006711959839e-02 1.569375395774841309e-01 -1.152853295207023621e-01 1.501364856958389282e-01
-6.154501810669898987e-02 1.388269662857055664e-01 9.514427743852138519e-03 1.782494336366653442e-01 -1.021638810634613037e-01 5.623367428779602051e-02 1.108959093689918518e-01 -2.002771943807601929e-01 -1.724228411912918091e-01 -3.202794790267944336e-01 -2.962040007114410400e-01 3.793588280677795410e-02 2.773881852626800537e-01 -2.649990320205688477e-01 8.956199884414672852e-02 4.476141184568405151e-02 -1.270308494567871094e-01 -2.741702497005462646e-01 1.821921207010746002e-02 2.442545890808105469e-01 1.137996017932891846e-01 1.033007949590682983e-01 4.040309041738510132e-02 -2.197456657886505127e-01 1.547831594944000244e-01 1.514687985181808472e-01 -2.202609553933143616e-02 3.089213371276855469e-01 1.209777444601058960e-01 1.892697662115097046e-01 -1.313934475183486938e-01 2.549662292003631592e-01
-4.341648891568183899e-03 2.665061652660369873e-01 2.105341404676437378e-01 2.598520815372467041e-01 -1.993387788534164429e-01 -4.049836471676826477e-02 -6.425894796848297119e-02 -3.966173827648162842e-01 1.736820936203002930e-01 -1.168878525495529175e-01 3.273941203951835632e-02 2.337995469570159912e-01 7.454080879688262939e-02 -3.347514867782592773e-01 1.486339718103408813e-01 1.032824069261550903e-01 8.794847130775451660e-02 -2.191735655069351196e-01 -3.405695557594299316e-01 9.129835665225982666e-02 4.671856015920639038e-02 2.695010304450988770e-01 2.021864950656890869e-01 -1.040083765983581543e-01 -1.083380877971649170e-01 -1.583619266748428345e-01 -4.798303917050361633e-02 1.085621714591979980e-01 -2.891976945102214813e-02 -4.138260614126920700e-03 -7.337830960750579834e-02 2.477358654141426086e-02
3.425728678703308105e-01 -1.718436479568481445e-01 2.503944635391235352e-01 1.757842153310775757e-01 -2.739622592926025391e-01 -2.757568657398223877e-02 3.764962404966354370e-02 -2.634821534156799316e-01 2.497885823249816895e-01 -7.403468247503042221e-03 -9.907088428735733032e-02 2.278957217931747437e-01 8.495426923036575317e-02 -1.855565607547760010e-01 1.302001774311065674e-01 -3.927662968635559082e-02 -9.162256866693496704e-02 2.228560745716094971e-01 2.439060956239700317e-01 1.141867935657501221e-01 2.049912884831428528e-02 3.980074077844619751e-02 2.362843304872512817e-01 -6.023797765374183655e-02 -1.730547249317169189e-01 2.541967481374740601e-02 -1.634729653596878052e-01 3.144115209579467773e-02 -3.046859242022037506e-02 3.092761337757110596e-01 -2.309524863958358765e-01 1.680464446544647217e-01
1.406180858612060547e-01 -4.653605446219444275e-02 1.350373476743698120e-01 3.142663538455963135e-01 -2.946639060974121094e-01 1.049175783991813660e-01 -3.873683884739875793e-02 -1.362947970628738403e-01 -2.926788926124572754e-01 -3.254576027393341064e-01 1.766508072614669800e-01 -1.689304783940315247e-02 2.939063012599945068e-01 1.864410005509853363e-02 3.821848705410957336e-02 2.901211939752101898e-02 -4.071047902107238770e-02 5.211260542273521423e-02 -3.199618458747863770e-01 9.060338139533996582e-02 1.769527345895767212e-01 2.718912661075592041e-01 -7.150876801460981369e-03 -1.798574812710285187e-02 -3.073925524950027466e-02 8.904306218028068542e-03 -2.149579972028732300e-01 6.192949134856462479e-03 1.301190406084060669e-01 2.238712608814239502e-01 1.384721249341964722e-01 -2.774584591388702393e-01
-6.586887408047914505e-03 1.322188996709883213e-03 8.589131385087966919e-02 5.495840683579444885e-02 2.762457542121410370e-02 1.083524548448622227e-03 6.792656145989894867e-03 -2.100986987352371216e-01 -5.169962067157030106e-03 -3.022418320178985596e-01 -1.947813034057617188e-01 3.325939774513244629e-01 1.958786100149154663e-01 -4.784551858901977539e-01 1.320583671331405640e-01 1.235835161060094833e-02 -3.651280701160430908e-02 -2.439698725938796997e-01 4.757103323936462402e-02 2.070909142494201660e-01 1.651839166879653931e-01 -5.379869416356086731e-02 7.735732942819595337e-02 -1.765864044427871704e-01 1.624834835529327393e-01 4.953143745660781860e-02 -9.464159607887268066e-03 2.409979254007339478e-01 2.276186347007751465e-01 2.686539888381958008e-01 -1.043337211012840271e-01 1.566664874553680420e-01
1.295240968465805054e-02 -9.591756761074066162e-02 -3.471454605460166931e-02 2.170552164316177368e-01 -2.341862022876739502e-01 9.155440330505371094e-02 1.239481344819068909e-01 -8.385439962148666382e-02 2.161588519811630249e-01 -2.247833907604217529e-01 -3.315017744898796082e-02 2.290764898061752319e-01 2.172582447528839111e-01 -2.467386573553085327e-01 9.833484143018722534e-02 3.236070647835731506e-02 -3.048229217529296875e-01 -2.042555212974548340e-01 -1.829802542924880981e-01 -1.687414646148681641e-01 -1.253848671913146973e-01 3.138577044010162354e-01 1.737382113933563232e-01 1.214260011911392212e-01 -2.491795867681503296e-01 -7.490649074316024780e-02 2.028689021244645119e-03 -1.827885955572128296e-01 2.673720717430114746e-01 1.925481557846069336e-01 7.923458516597747803e-02 1.239383220672607422e-01
2.128127366304397583e-01 4.319138452410697937e-02 8.564841002225875854e-02 4.183891713619232178e-01 -1.265097111463546753e-01 8.446915447711944580e-02 8.245299011468887329e-02 -1.163208633661270142e-01 -2.393065486103296280e-03 -1.365765184164047241e-01 9.466231614351272583e-02 1.745433807373046875e-01 2.626856863498687744e-01 -2.498064637184143066e-01 1.657886803150177002e-01 -4.411811009049415588e-02 -4.035421609878540039e-01 -1.111048236489295959e-01 2.162231691181659698e-02 -6.068842485547065735e-02 1.667268872261047363e-01 2.594893574714660645e-01 4.330375790596008301e-02 5.258765071630477905e-02 -4.725686460733413696e-02 3.394119441509246826e-01 -1.269189715385437012e-01 8.228433877229690552e-02 1.203941926360130310e-01 9.920577704906463623e-02 1.959686726331710815e-01 -1.609320938587188721e-01
2.259142696857452393e-01 -8.704424649477005005e-02 -1.252962946891784668e-01 3.907793164253234863e-01 -4.643585160374641418e-02 1.491968147456645966e-02 -2.500303089618682861e-02 -3.958360254764556885e-01 8.019290119409561157e-02 -1.488943099975585938e-01 1.957005634903907776e-02 -2.286619544029235840e-01 1.690560393035411835e-02 -1.280982792377471924e-01 1.535065472126007080e-01 -3.074062056839466095e-02 -2.144227474927902222e-01 -1.036115214228630066e-01 4.751389846205711365e-02 1.046573892235755920e-01 1.661478355526924133e-02 4.485529959201812744e-01 -1.133230179548263550e-01 1.556678563356399536e-01 2.886592224240303040e-02 -3.736826777458190918e-02 -4.834412038326263428e-02 3.035680353641510010e-01 -4.323005676269531250e-02 1.123291701078414917e-01 -1.243150904774665833e-01 -2.359648942947387695e-01
1.216443181037902832e-01 -7.645919919013977051e-02 -1.667171567678451538e-01 3.180544972419738770e-01 -3.190876543521881104e-01 2.609474360942840576e-01 9.271717630326747894e-03 -2.294556647539138794e-01 2.629447728395462036e-02 -3.795665875077247620e-02 -3.998998925089836121e-02 1.973793804645538330e-01 -7.846419699490070343e-03 -2.909948825836181641e-01 1.278009265661239624e-01 2.684521079063415527e-01 -1.569745540618896484e-01 -2.561784535646438599e-02 1.969156414270401001e-01 -3.006544895470142365e-02 -2.021194547414779663e-01 2.485238015651702881e-01 1.115927174687385559e-01 -1.393256932497024536e-01 6.442940980195999146e-02 2.214571274816989899e-02 8.540993928909301758e-02 3.845767974853515625e-01 1.796962916851043701e-01 8.883465826511383057e-02 -1.094313561916351318e-01 -2.183254808187484741e-02
8.587063848972320557e-02 -9.832685440778732300e-02 5.114426836371421814e-02 1.303597390651702881e-01 -2.411612570285797119e-01 1.193298250436782837e-01 -1.842775642871856689e-01 -3.671014308929443359e-01 1.613361090421676636e-01 -3.799723982810974121e-01 1.145955771207809448e-01 1.510275602340698242e-01 -2.743960358202457428e-02 8.721053600311279297e-02 1.189488321542739868e-01 5.547231808304786682e-02 -3.138169050216674805e-01 -1.685642749071121216e-01 -1.396363079547882080e-01 3.784329071640968323e-02 1.183370351791381836e-01 -1.543457061052322388e-01 -1.051736474037170410e-01 -2.847214043140411377e-01 1.778897792100906372e-01 1.967132650315761566e-02 6.113496143370866776e-03 3.334769904613494873e-01 5.809349939227104187e-03 -1.413966268301010132e-01 1.088782176375389099e-01 1.932810842990875244e-01
1.201845034956932068e-01 1.075641252100467682e-02 1.350209563970565796e-01 -3.178343176841735840e-02 -6.027458906173706055e-01 1.592735387384891510e-02 -5.169713869690895081e-02 -3.623312413692474365e-01 9.117490053176879883e-02 3.179239481687545776e-02 1.248719021677970886e-01 3.190650939941406250e-01 8.559603244066238403e-02 1.656768145039677620e-03 -1.136455237865447998e-01 2.308209538459777832e-01 -2.137903571128845215e-01 -2.089148014783859253e-02 -1.519940793514251709e-01 1.913955435156822205e-02 7.699687499552965164e-03 1.547620296478271484e-01 5.213559418916702271e-02 -2.359857708215713501e-01 5.081995576620101929e-02 1.259862482547760010e-01 3.222968429327011108e-02 1.025793105363845825e-01 -1.244893893599510193e-01 1.196475923061370850e-01 -1.725237444043159485e-02 2.372501194477081299e-01
-1.255690306425094604e-01 -1.023296788334846497e-01 -1.626100987195968628e-01 4.076907932758331299e-01 -1.472744047641754150e-01 1.440803855657577515e-01 -1.985196955502033234e-02 -3.405736982822418213e-01 1.832282096147537231e-01 -3.525760769844055176e-01 1.259021759033203125e-01 -1.360770463943481445e-01 6.974470615386962891e-02 -5.476483330130577087e-02 6.092702969908714294e-02 2.744071418419480324e-03 -1.443075388669967651e-02 -1.231151148676872253e-01 -1.324893832206726074e-01 1.768084242939949036e-02 4.519001021981239319e-02 7.795371115207672119e-02 -4.600959643721580505e-02 1.060316190123558044e-01 1.626360565423965454e-01 3.606263920664787292e-02 -2.338242530822753906e-01 1.756758242845535278e-01 2.203786522150039673e-01 3.665651977062225342e-01 4.080059472471475601e-03 -2.597872912883758545e-01
2.155055403709411621e-01 -7.492626458406448364e-02 1.066524162888526917e-01 2.390653938055038452e-01 5.828547477722167969e-02 3.602442741394042969e-01 1.099049523472785950e-01 -1.804320961236953735e-01 -1.946995705366134644e-01 -3.660271763801574707e-01 2.154420875012874603e-02 2.232632786035537720e-01 6.158755719661712646e-02 -1.859793961048126221e-01 4.899616166949272156e-02 -6.234003603458404541e-02 -1.478610485792160034e-01 -3.888303786516189575e-02 -1.177191361784934998e-01 1.443452108651399612e-02 -1.086416691541671753e-01 7.035423070192337036e-02 -1.041252017021179199e-01 -2.722666859626770020e-01 -1.368851494044065475e-02 2.050062417984008789e-01 8.457823097705841064e-02 -1.610311865806579590e-01 -1.587199792265892029e-02 4.618000984191894531e-01 -6.366205215454101562e-02 -5.213006958365440369e-02
8.625970035791397095e-02 -7.288489490747451782e-02 -1.155584901571273804e-01 -1.558206081390380859e-01 -4.275726675987243652e-01 3.795479238033294678e-02 -8.548859506845474243e-03 -2.653884291648864746e-01 4.780895262956619263e-02 -4.353237450122833252e-01 -2.017707228660583496e-01 -1.527597289532423019e-02 9.485488384962081909e-02 -6.307344883680343628e-02 1.962309628725051880e-01 1.157068535685539246e-01 -2.316723763942718506e-02 1.142738908529281616e-01 7.019749283790588379e-02 1.991458982229232788e-01 9.120272006839513779e-04 -1.191595476120710373e-02 4.351986199617385864e-02 1.657288074493408203e-01 1.201141923666000366e-01 -3.080114424228668213e-01 -9.475680440664291382e-02 1.984968185424804688e-01 -1.211781725287437439e-01 2.104277014732360840e-01 4.651765525341033936e-02 -3.012501895427703857e-01
9.825042635202407837e-02 1.049637347459793091e-01 1.731386408209800720e-02 1.013274565339088440e-01 1.434851884841918945e-01 -5.186449736356735229e-02 -2.351557463407516479e-01 -4.571447074413299561e-01 1.485665440559387207e-01 -3.010500073432922363e-01 6.368836015462875366e-02 3.925516605377197266e-01 4.787588864564895630e-02 -6.998628377914428711e-02 -5.881427973508834839e-02 2.865839749574661255e-02 -9.539964795112609863e-02 2.173362523317337036e-01 -1.265653371810913086e-01 -1.086177974939346313e-01 1.059738397598266602e-01 -2.684964053332805634e-02 -1.983457058668136597e-01 -2.479954063892364502e-01 -2.143761366605758667e-01 -9.392718970775604248e-02 -8.311244845390319824e-02 9.401500225067138672e-02 6.918453425168991089e-02 3.509697020053863525e-01 -2.427049539983272552e-02 5.338584259152412415e-02
1.559025794267654419e-01 6.002889573574066162e-02 -1.668282598257064819e-01 1.301854997873306274e-01 -4.752617478370666504e-01 -1.905160248279571533e-01 1.061133146286010742e-01 -3.088249266147613525e-01 1.532310247421264648e-01 -8.353869616985321045e-02 -1.170648038387298584e-01 1.926954984664916992e-01 -7.678723335266113281e-02 -1.156099885702133179e-01 1.169597730040550232e-01 -5.342412739992141724e-02 -1.483426392078399658e-01 1.415240913629531860e-01 -9.502837061882019043e-02 -1.773825585842132568e-01 -5.259770434349775314e-03 -1.128137391060590744e-02 -6.717322766780853271e-02 -2.205483913421630859e-01 3.292329907417297363e-01 -3.306669369339942932e-02 -1.849720329046249390e-01 5.262140557169914246e-02 -9.730616211891174316e-02 2.354950904846191406e-01 2.622832059860229492e-01 -1.593412309885025024e-01
1.329612582921981812e-01 5.606853216886520386e-02 1.704179495573043823e-01 1.760233789682388306e-01 -1.457512080669403076e-01 -6.394366919994354248e-02 -1.303662061691284180e-01 -3.880920112133026123e-01 1.214800700545310974e-01 -2.351379394531250000e-01 6.369793415069580078e-02 1.214866191148757935e-01 -1.359051913022994995e-01 -1.283705234527587891e-01 1.242929399013519287e-01 2.513265935704112053e-03 -1.539663970470428467e-01 2.754780352115631104e-01 -2.924558818340301514e-01 -5.568867549300193787e-02 3.374600410461425781e-02 1.062438264489173889e-01 -2.073317468166351318e-01 -2.848811447620391846e-01 3.508532643318176270e-01 1.432596743106842041e-01 5.287830159068107605e-02 2.241106927394866943e-01 -1.215793890878558159e-03 1.015396788716316223e-01 -8.983639627695083618e-02 -2.170691490173339844e-01
2.434644252061843872e-01 -2.608215203508734703e-03 2.630954608321189880e-02 -1.260793185792863369e-03 1.881957054138183594e-02 7.530098315328359604e-03 -1.346184909343719482e-01 -1.693817675113677979e-01 2.090505212545394897e-01 -1.444679051637649536e-01 -3.708424866199493408e-01 1.147575601935386658e-01 -7.874930649995803833e-02 -2.681150138378143311e-01 1.146931052207946777e-01 2.565911710262298584e-01 -3.152896165847778320e-01 -3.807242587208747864e-02 -1.801479607820510864e-01 2.265847772359848022e-01 -4.003708809614181519e-02 1.341042965650558472e-01 2.709727175533771515e-02 -9.172394126653671265e-02 -3.470408916473388672e-01 -2.827906608581542969e-01 -9.298450499773025513e-02 2.400660365819931030e-01 1.181044280529022217e-01 1.123732700943946838e-01 -1.159339100122451782e-01 1.913172937929630280e-02
2.132298648357391357e-01 -5.304824560880661011e-02 -3.873980045318603516e-02 -3.458376526832580566e-01 -2.467909753322601318e-01 8.602470159530639648e-02 2.414853498339653015e-02 -3.564091324806213379e-01 -3.995837271213531494e-02 -3.245907425880432129e-01 -7.055233418941497803e-02 -8.244474232196807861e-02 9.839738905429840088e-02 -2.192773818969726562e-01 1.789466440677642822e-01 1.023164540529251099e-01 -1.455313563346862793e-01 8.850152045488357544e-02 -8.096025139093399048e-02 2.780794501304626465e-01 1.276734024286270142e-01 2.025887668132781982e-01 9.357853978872299194e-02 5.949407443404197693e-02 6.362632662057876587e-02 -1.856800317764282227e-01 -2.652022540569305420e-01 4.199002310633659363e-02 -2.372609265148639679e-02 7.602771371603012085e-02 -1.854004412889480591e-01 -2.860785126686096191e-01
1.336714476346969604e-01 -1.258821785449981689e-01 -1.576621234416961670e-01 4.440319538116455078e-02 -1.439771614968776703e-02 -1.146194264292716980e-01 -7.270405441522598267e-02 -3.985189497470855713e-01 -2.712177671492099762e-02 -2.111748009920120239e-01 -2.407093793153762817e-01 -1.750074326992034912e-01 -2.515374682843685150e-02 -2.486393414437770844e-02 1.037380844354629517e-02 3.751729428768157959e-02 -3.188980519771575928e-01 -1.621018797159194946e-01 -7.384809851646423340e-02 2.944231219589710236e-02 -2.325776815414428711e-01 3.638206794857978821e-02 -2.595564424991607666e-01 -1.471846103668212891e-01 -1.560357213020324707e-01 -7.891873829066753387e-03 -3.980489820241928101e-02 -1.628148704767227173e-01 7.209731638431549072e-02 3.996500074863433838e-01 -1.577389240264892578e-01 -3.229534327983856201e-01
-4.653858020901679993e-02 -8.124930411577224731e-02 6.908103078603744507e-02 4.745311662554740906e-02 -3.795605599880218506e-01 -1.635418683290481567e-01 1.036552637815475464e-01 5.183407664299011230e-02 -8.335244655609130859e-02 -7.797998934984207153e-02 -1.011389959603548050e-02 3.361485153436660767e-02 -8.937787264585494995e-02 -2.122927010059356689e-01 2.868038117885589600e-01 2.856876142323017120e-02 -2.931841015815734863e-01 -8.679565042257308960e-02 -1.763035506010055542e-01 3.898072987794876099e-02 1.895461082458496094e-01 1.702849864959716797e-01 1.016935482621192932e-01 -2.131594866514205933e-01 -2.666969001293182373e-01 6.557811796665191650e-02 -2.207137644290924072e-01 -4.393732920289039612e-02 3.857559263706207275e-01 1.807875931262969971e-01 8.841389790177345276e-03 -3.084420561790466309e-01
2.257555127143859863e-01 -8.114958554506301880e-02 2.079820036888122559e-01 2.666974961757659912e-01 -2.016190886497497559e-01 -4.955009371042251587e-02 4.668933153152465820e-01 -4.877508059144020081e-02 -5.329120159149169922e-02 -1.310519129037857056e-01 2.087931036949157715e-01 1.299591213464736938e-01 3.770912531763315201e-03 -1.358418464660644531e-01 2.040619105100631714e-01 4.864160344004631042e-02 -2.702403366565704346e-01 -2.361869998276233673e-02 -1.659176200628280640e-01 1.857732832431793213e-01 4.459084197878837585e-02 3.045926094055175781e-01 -8.292694576084613800e-03 -1.054824516177177429e-01 7.898028939962387085e-02 -1.710237115621566772e-01 -1.621551662683486938e-01 6.114570051431655884e-02 2.391116470098495483e-01 1.080180481076240540e-01 1.320316344499588013e-01 -1.680332273244857788e-01
2.195539623498916626e-01 -1.000555679202079773e-01 4.510786011815071106e-02 4.018723368644714355e-01 -4.530085250735282898e-02 1.048312634229660034e-01 -1.438187062740325928e-01 -2.185115814208984375e-01 4.721559956669807434e-02 -3.661109134554862976e-03 2.830766700208187103e-02 1.831078082323074341e-01 -1.383791118860244751e-01 -2.520488798618316650e-01 4.152080416679382324e-02 2.111456841230392456e-01 -3.233751356601715088e-01 -1.700098626315593719e-02 -1.810017824172973633e-01 -2.458783984184265137e-02 2.315590158104896545e-02 2.881954014301300049e-01 1.080852299928665161e-01 -2.312603145837783813e-01 1.443059742450714111e-01 -3.326039016246795654e-02 1.596184223890304565e-01 3.481739759445190430e-01 1.739633530378341675e-01 1.868516504764556885e-01 -5.894675105810165405e-02 8.337489515542984009e-02
-7.365579158067703247e-02 2.469276636838912964e-01 1.158912554383277893e-01 3.295523822307586670e-01 -2.781453430652618408e-01 -1.758473813533782959e-01 9.809139184653759003e-03 -4.152035117149353027e-01 1.545530706644058228e-01 -1.025229319930076599e-01 -2.340570986270904541e-01 2.906467914581298828e-01 1.506143994629383087e-02 9.925368940457701683e-04 -1.233005076646804810e-01 2.012884467840194702e-01 -1.030951738357543945e-01 -2.126896232366561890e-01 1.028902903199195862e-01 9.728539735078811646e-02 -1.238886341452598572e-01 3.409326076507568359e-02 2.584893703460693359e-01 -1.152467057108879089e-01 -2.034034132957458496e-01 1.115298122167587280e-01 9.304161369800567627e-02 1.274326741695404053e-01 1.506237685680389404e-01 7.545049488544464111e-02 6.417461484670639038e-02 1.321087926626205444e-01
1.271068602800369263e-01 -5.570317059755325317e-02 1.202308572828769684e-02 4.762996137142181396e-01 -1.832669600844383240e-02 1.323225200176239014e-01 1.119434088468551636e-01 -3.803189992904663086e-01 1.736740022897720337e-01 -4.673777520656585693e-01 -1.536664366722106934e-01 1.885302364826202393e-02 1.465847948566079140e-03 -1.084043830633163452e-01 -6.832915544509887695e-02 -1.260406374931335449e-01 -1.257423609495162964e-01 -1.224317774176597595e-01 -1.394839137792587280e-01 -1.976930722594261169e-02 6.777115166187286377e-02 1.808911710977554321e-01 9.684296697378158569e-02 -5.430970713496208191e-02 1.674474589526653290e-02 1.003558188676834106e-02 -1.610875725746154785e-01 -7.255958765745162964e-02 -1.424416154623031616e-01 1.006062403321266174e-01 2.174856700003147125e-02 -3.332634568214416504e-01
7.143341749906539917e-02 3.971152752637863159e-02 -3.381420671939849854e-01 1.470925211906433105e-01 -1.903133094310760498e-01 -3.209036309272050858e-03 7.132520526647567749e-02 -3.354220092296600342e-01 -2.436656802892684937e-01 -1.822753250598907471e-01 -2.164167761802673340e-01 2.064851522445678711e-01 7.310117781162261963e-02 -3.395526111125946045e-01 3.175108507275581360e-02 2.226644158363342285e-01 -3.466839194297790527e-01 -2.437277883291244507e-01 -2.454440481960773468e-02 1.339354962110519409e-01 -1.950459629297256470e-01 2.322998493909835815e-01 1.001353636384010315e-01 -1.653300672769546509e-01 2.345279417932033539e-02 -3.128771483898162842e-02 -3.048684448003768921e-02 7.724528014659881592e-02 3.022958524525165558e-02 -7.108400575816631317e-03 -8.087064325809478760e-02 8.240991085767745972e-02
7.482485473155975342e-02 4.243480414152145386e-02 1.741480231285095215e-01 1.072745546698570251e-01 -2.986874580383300781e-01 -1.018070727586746216e-01 8.606319129467010498e-02 -4.274402558803558350e-01 3.444201946258544922e-01 -1.674279719591140747e-01 -1.966386884450912476e-01 1.310671716928482056e-01 2.235746681690216064e-01 -2.364013530313968658e-02 -5.732490867376327515e-02 2.713378071784973145e-01 3.933136537671089172e-02 -2.395893484354019165e-01 1.121282856911420822e-02 1.561085730791091919e-01 -1.722304373979568481e-01 3.880652785301208496e-02 1.423424575477838516e-02 -2.523851394653320312e-01 -1.822976619005203247e-01 -6.774762272834777832e-02 2.463311553001403809e-01 2.064849138259887695e-01 -8.632231503725051880e-03 3.381064860150218010e-03 9.530211240053176880e-02 4.790867865085601807e-02
1.188051998615264893e-01 -1.365200895816087723e-02 -6.261116266250610352e-02 3.796238452196121216e-02 -1.856221258640289307e-01 -5.735081806778907776e-02 -1.695203632116317749e-01 -1.540044248104095459e-01 1.306934654712677002e-01 7.048366591334342957e-03 -2.311810664832592010e-02 2.208679616451263428e-01 -1.767897903919219971e-01 -4.992276430130004883e-02 -8.379170671105384827e-03 3.170166313648223877e-01 -1.527113467454910278e-01 -1.566392555832862854e-02 -2.110610008239746094e-01 3.107835650444030762e-01 -2.195768654346466064e-01 3.824201822280883789e-01 4.285970330238342285e-02 -2.808651626110076904e-01 -9.477369487285614014e-02 4.001593217253684998e-02 1.772421151399612427e-01 1.928781419992446899e-01 2.717668414115905762e-01 2.730924189090728760e-01 -1.371789723634719849e-01 -5.512367933988571167e-02
-2.129145152866840363e-02 -1.425711158663034439e-02 4.048695322126150131e-03 1.586223989725112915e-01 -1.399529576301574707e-01 -1.501281708478927612e-01 -3.276614248752593994e-01 -4.563063085079193115e-01 2.640341222286224365e-01 -2.389646619558334351e-01 1.707480251789093018e-01 3.491052389144897461e-01 -1.774787902832031250e-01 -1.383781433105468750e-01 -1.524316817522048950e-01 -1.576576754450798035e-02 -2.120478302240371704e-01 1.347387880086898804e-01 -2.131333053112030029e-01 1.764879561960697174e-02 -8.580619096755981445e-02 5.138796195387840271e-02 5.023193359375000000e-02 -8.386626839637756348e-02 2.046564519405364990e-01 1.316887289285659790e-01 1.489408165216445923e-01 6.133342161774635315e-02 1.394815444946289062e-01 9.673059731721878052e-02 -9.228760749101638794e-02 -1.164806932210922241e-01
6.702690571546554565e-02 -1.573504209518432617e-01 9.895764291286468506e-02 1.650841385126113892e-01 -6.997323036193847656e-02 9.701430797576904297e-02 2.476625144481658936e-01 -3.559116721153259277e-01 1.204240098595619202e-01 -3.396751880645751953e-01 1.254699081182479858e-01 -9.063556790351867676e-02 5.773476324975490570e-03 -2.277074195444583893e-02 -7.439819723367691040e-02 -1.602654717862606049e-02 -7.400519400835037231e-02 -2.273519039154052734e-01 -1.486323177814483643e-01 1.793720060959458351e-03 2.292360663414001465e-01 2.428088784217834473e-01 -2.136451750993728638e-01 6.424687802791595459e-02 1.860188692808151245e-02 -1.056820824742317200e-01 7.031248509883880615e-02 2.586767375469207764e-01 1.691658608615398407e-02 2.757880389690399170e-01 1.170065402984619141e-01 -3.965564668178558350e-01
1.490975767374038696e-01 -1.054242551326751709e-01 -1.972392797470092773e-01 1.444456875324249268e-01 -2.947641611099243164e-01 5.254219472408294678e-02 -1.842090301215648651e-02 -4.192952811717987061e-01 1.336649805307388306e-01 -6.590662896633148193e-02 -2.305514961481094360e-01 2.533442378044128418e-01 1.489604357630014420e-02 -2.051931023597717285e-01 4.180642589926719666e-02 2.734011411666870117e-01 -3.367119729518890381e-01 -1.628474295139312744e-01 2.521757408976554871e-02 -2.269659563899040222e-02 -1.835004687309265137e-01 3.866190789267420769e-03 -1.306691020727157593e-02 -2.926235496997833252e-01 -3.969988971948623657e-02 -2.326387763023376465e-01 1.581289917230606079e-01 1.098745465278625488e-01 -6.902337819337844849e-02 -9.360234439373016357e-02 2.167927660048007965e-02 -1.241859868168830872e-01
3.123403191566467285e-01 6.836009770631790161e-02 -4.644313454627990723e-02 -1.849762350320816040e-01 -3.224056959152221680e-01 7.457820326089859009e-02 -8.569432422518730164e-03 -3.793798685073852539e-01 1.492747366428375244e-01 -1.131883263587951660e-01 -1.410958915948867798e-01 4.678691923618316650e-01 -8.869718760251998901e-03 2.133411169052124023e-01 2.097244113683700562e-01 2.041568048298358917e-02 -2.426457777619361877e-02 1.391122043132781982e-01 -1.555490791797637939e-01 5.805958807468414307e-02 -3.151836991310119629e-02 2.245775014162063599e-01 1.344041060656309128e-02 1.731376163661479950e-02 -7.545581087470054626e-03 -2.477814815938472748e-02 -1.022385954856872559e-01 3.004443347454071045e-01 -6.368358433246612549e-02 1.126365512609481812e-01 1.470878869295120239e-01 6.931704282760620117e-02
3.428018093109130859e-01 -1.559400185942649841e-02 8.042389526963233948e-03 -2.122953766956925392e-03 -3.980591893196105957e-01 2.564678788185119629e-01 -2.423607707023620605e-01 -2.727778851985931396e-01 1.290964335203170776e-01 -1.385269165039062500e-01 1.149158179759979248e-01 1.787411868572235107e-01 1.154082119464874268e-01 -2.203077264130115509e-02 2.125497907400131226e-01 -1.356267482042312622e-01 -3.598340153694152832e-01 -5.644041299819946289e-02 -9.328722208738327026e-02 1.989046931266784668e-01 -1.719782315194606781e-02 4.436135664582252502e-02 -1.133787557482719421e-01 1.878933608531951904e-01 2.961727380752563477e-01 -1.587601192295551300e-02 -1.765902787446975708e-01 1.031384468078613281e-01 -2.192166168242692947e-03 2.093614451587200165e-02 -5.414349958300590515e-02 4.352508857846260071e-02
2.077477425336837769e-01 -2.317959070205688477e-01 2.174266129732131958e-01 -7.068564742803573608e-02 -7.159800082445144653e-02 1.000004187226295471e-01 9.871241450309753418e-02 -3.255982398986816406e-01 -1.597916707396507263e-02 -1.751194149255752563e-01 -1.887949109077453613e-01 1.566454321146011353e-01 -3.716406598687171936e-02 -8.624272793531417847e-02 1.266487687826156616e-01 2.956170588731765747e-02 -4.164903461933135986e-01 -1.850784942507743835e-02 -2.453886121511459351e-01 -1.736655235290527344e-01 -8.316719532012939453e-02 1.024101153016090393e-01 -2.108438462018966675e-01 -2.900999784469604492e-01 -1.651653498411178589e-01 -2.352747023105621338e-01 -1.297765821218490601e-01 -4.997060447931289673e-02 8.997865021228790283e-02 6.786263734102249146e-02 1.497061848640441895e-01 2.362921088933944702e-01
-1.199708431959152222e-01 1.859339177608489990e-01 -2.359946072101593018e-01 1.895226836204528809e-01 -1.421356201171875000e-01 -1.954427510499954224e-01 1.214738562703132629e-01 -2.019709348678588867e-01 -1.105414107441902161e-01 -9.644750505685806274e-02 -2.623680233955383301e-01 2.685690224170684814e-01 1.826221048831939697e-01 -4.328043758869171143e-01 1.676598936319351196e-01 2.208441793918609619e-01 -3.226529061794281006e-01 -2.712664008140563965e-01 2.714573964476585388e-02 1.276443749666213989e-01 3.288073092699050903e-02 -8.219116367399692535e-03 4.408558015711605549e-04 1.814901595935225487e-03 -1.512971241027116776e-02 1.119363605976104736e-01 -9.666730463504791260e-02 1.873095482587814331e-01 -3.640590980648994446e-02 1.650449186563491821e-01 5.453945323824882507e-02 -2.888015285134315491e-02
1.281271725893020630e-01 9.480396658182144165e-02 6.166658923029899597e-02 -7.050808519124984741e-02 -3.900271952152252197e-01 9.695785492658615112e-02 1.790740876458585262e-03 -4.939553141593933105e-01 2.420737594366073608e-01 1.668344587087631226e-01 -1.268708854913711548e-01 -1.271569132804870605e-01 7.755652070045471191e-02 3.276297450065612793e-02 -6.410580873489379883e-02 -1.843212246894836426e-01 -1.743596047163009644e-01 -9.754844754934310913e-02 -1.931463330984115601e-01 2.412517964839935303e-01 6.964432448148727417e-02 2.755516171455383301e-01 2.251073271036148071e-01 -7.683230191469192505e-02 -2.135008573532104492e-01 8.613530546426773071e-03 1.790214329957962036e-01 6.146712228655815125e-03 5.894580110907554626e-02 1.600026637315750122e-01 -1.181288510560989380e-01 -5.366381257772445679e-02
-2.436243928968906403e-02 -1.752466112375259399e-01 -1.066108513623476028e-02 2.815431058406829834e-01 -2.734616696834564209e-01 1.794047057628631592e-01 -2.647949196398258209e-02 -1.899258941411972046e-01 -7.810850162059068680e-03 -3.196896240115165710e-02 -2.391955256462097168e-02 3.608391880989074707e-01 -5.353503674268722534e-02 -3.259548842906951904e-01 -1.349254697561264038e-02 2.292563915252685547e-01 -2.912985086441040039e-01 -7.155198603868484497e-02 2.250940501689910889e-01 -1.729166209697723389e-01 -3.141071274876594543e-02 1.587126702070236206e-01 1.128280833363533020e-01 -1.094972714781761169e-01 3.382337838411331177e-02 -2.281397022306919098e-02 4.984419420361518860e-02 3.809065818786621094e-01 -4.265884310007095337e-02 2.355547249317169189e-01 -5.371011793613433838e-02 1.448928415775299072e-01
1.142050046473741531e-02 -2.048975825309753418e-01 1.984891295433044434e-01 3.446338698267936707e-02 1.853207359090447426e-03 2.348653078079223633e-01 -9.886931627988815308e-02 -3.893124461174011230e-01 1.633564680814743042e-01 -2.789050042629241943e-01 -1.679536253213882446e-01 1.480395048856735229e-01 1.512698233127593994e-01 -6.427529454231262207e-02 1.282682120800018311e-01 1.270332634449005127e-01 -3.411956876516342163e-02 3.415390104055404663e-02 -2.607591822743415833e-02 1.486672013998031616e-01 -1.181446388363838196e-01 8.399287611246109009e-02 5.845163762569427490e-02 -1.795148476958274841e-02 -1.394829154014587402e-01 -3.908826112747192383e-01 -6.451366096735000610e-02 -1.157948281615972519e-02 -2.903948910534381866e-02 2.315703630447387695e-01 2.470234781503677368e-01 -3.803960382938385010e-01
8.719477802515029907e-02 1.148874312639236450e-02 2.513410747051239014e-01 1.740009933710098267e-01 -4.052519798278808594e-01 -1.880831867456436157e-01 1.361003983765840530e-02 -3.458593487739562988e-01 6.992914248257875443e-03 -1.289393156766891479e-01 -1.066909879446029663e-01 2.832856476306915283e-01 3.444549813866615295e-02 -9.075971692800521851e-02 -2.774154841899871826e-01 2.873055636882781982e-01 -9.803389012813568115e-02 -1.910897940397262573e-01 -1.434952137060463428e-03 2.301396988332271576e-02 3.649241058155894279e-03 1.350688785314559937e-01 3.057672977447509766e-01 2.129676006734371185e-02 1.689813733100891113e-01 5.260172113776206970e-02 1.085084378719329834e-01 1.417208462953567505e-01 1.519091427326202393e-01 7.221034914255142212e-02 1.331516206264495850e-01 1.846890300512313843e-01
-1.420034021139144897e-01 5.052837729454040527e-02 -9.145859628915786743e-03 1.992214322090148926e-01 -1.143961027264595032e-01 -1.249853298068046570e-01 -6.206272915005683899e-02 -4.563099443912506104e-01 1.427491307258605957e-01 -3.268218934535980225e-01 3.155990242958068848e-01 2.121495902538299561e-01 8.316688239574432373e-02 3.627720847725868225e-02 6.922486424446105957e-02 -1.816327124834060669e-01 -4.836875200271606445e-02 1.270782202482223511e-01 -1.947824805974960327e-01 -1.575181931257247925e-01 5.212821438908576965e-02 2.251267582178115845e-01 -2.524349391460418701e-01 -1.053052991628646851e-01 1.050318777561187744e-01 4.153311625123023987e-02 -6.678675115108489990e-02 -3.375575318932533264e-02 8.683085441589355469e-02 3.702924847602844238e-01 1.681893691420555115e-02 -7.853116840124130249e-02
1.959955841302871704e-01 -3.483593463897705078e-02 5.497254803776741028e-02 -2.223892137408256531e-02 -6.885858625173568726e-02 7.093522697687149048e-02 -1.789867579936981201e-01 -3.100629150867462158e-01 -6.682010740041732788e-02 -3.688721060752868652e-01 -5.996537953615188599e-02 1.769597828388214111e-01 -4.745426028966903687e-02 -2.012360244989395142e-01 -1.141484752297401428e-01 1.541774719953536987e-01 -3.795390725135803223e-01 2.438703365623950958e-02 -3.361316025257110596e-01 7.691539078950881958e-02 7.616046816110610962e-02 2.280921041965484619e-01 -1.341732144355773926e-01 -1.741890013217926025e-01 -1.524129509925842285e-01 -1.590577065944671631e-01 2.539071440696716309e-01 3.554922342300415039e-02 9.249719977378845215e-02 -4.789199307560920715e-02 1.134006828069686890e-01 2.371283024549484253e-01
1.007426530122756958e-02 -2.677974998950958252e-01 7.528781890869140625e-02 7.251286506652832031e-02 -3.719379305839538574e-01 2.249234020709991455e-01 5.078043043613433838e-02 -2.120387852191925049e-01 -1.579122096300125122e-01 1.099842563271522522e-01 -1.160063892602920532e-01 6.466896831989288330e-02 1.894299536943435669e-01 -6.089261919260025024e-02 9.056344628334045410e-03 3.718144074082374573e-02 -1.930434852838516235e-01 -1.678306162357330322e-01 -4.115648567676544189e-02 -4.043409973382949829e-02 1.748387813568115234e-01 2.451171167194843292e-02 9.485934674739837646e-02 -2.647415697574615479e-01 8.579938858747482300e-02 7.569489628076553345e-02 -1.945070475339889526e-01 -1.252537369728088379e-01 2.571730315685272217e-01 3.415091931819915771e-01 -3.121988773345947266e-01 -2.433021664619445801e-01
2.462643831968307495e-01 1.483724117279052734e-01 -1.339872181415557861e-01 3.992980718612670898e-02 -5.411552190780639648e-01 -7.868465781211853027e-02 3.614994697272777557e-03 -1.961720585823059082e-01 1.323529183864593506e-01 -1.596145927906036377e-01 -6.466644816100597382e-03 3.419793248176574707e-01 9.534570388495922089e-03 8.523383736610412598e-02 7.338780164718627930e-02 -1.347895562648773193e-01 -3.027083873748779297e-01 -1.301933825016021729e-01 -2.037715911865234375e-01 5.976646393537521362e-02 6.552865356206893921e-02 2.007920742034912109e-01 1.998268812894821167e-01 -1.517982631921768188e-01 1.629161238670349121e-01 1.990210115909576416e-01 5.350120365619659424e-02 1.324967145919799805e-01 -8.784940838813781738e-02 1.432563550770282745e-02 7.960204035043716431e-03 1.163738146424293518e-01
-2.757344543933868408e-01 8.433421701192855835e-02 1.731486525386571884e-03 3.332439437508583069e-02 -1.366251409053802490e-01 1.793218851089477539e-01 5.797401070594787598e-02 -1.920917928218841553e-01 6.817343831062316895e-02 -3.618407547473907471e-01 -2.748785614967346191e-01 1.617116034030914307e-01 4.743807315826416016e-01 -2.244650721549987793e-01 2.237796932458877563e-01 1.166896373033523560e-01 -1.311469823122024536e-01 -2.216189354658126831e-01 -2.283067256212234497e-02 1.609880030155181885e-01 1.176991909742355347e-01 5.534073337912559509e-02 4.183042794466018677e-02 -9.322147816419601440e-02 1.289355158805847168e-01 2.712935023009777069e-02 3.859481960535049438e-02 1.163826659321784973e-01 -5.135475099086761475e-02 2.132012099027633667e-01 -1.450580656528472900e-01 1.631677746772766113e-01
1.144696399569511414e-01 -7.856956869363784790e-02 5.937403813004493713e-02 1.279181241989135742e-01 -4.202187955379486084e-01 -1.526525616645812988e-01 1.027128249406814575e-01 -2.381194233894348145e-01 2.758148312568664551e-01 -1.639152765274047852e-01 -9.682642295956611633e-03 4.063658043742179871e-02 2.222924083471298218e-01 -1.440931409597396851e-01 -1.222656667232513428e-01 2.531397044658660889e-01 8.460419625043869019e-02 -2.240180373191833496e-01 -1.809106320142745972e-01 -1.008602790534496307e-02 -3.318575620651245117e-01 1.751919537782669067e-01 3.116593062877655029e-01 -7.328148186206817627e-02 -7.039589434862136841e-02 -2.667115069925785065e-02 -4.104708135128021240e-02 1.901607029139995575e-02 2.423632442951202393e-01 1.586633920669555664e-01 4.637216031551361084e-02 1.119451299309730530e-01
1.440509110689163208e-01 -2.372750453650951385e-02 -7.206898927688598633e-02 1.391665637493133545e-01 -2.707014083862304688e-01 9.007016569375991821e-02 -1.915640383958816528e-01 -1.621805578470230103e-01 1.487354934215545654e-01 -1.779038608074188232e-01 1.126648709177970886e-01 3.125138580799102783e-01 1.321925818920135498e-01 -1.038049831986427307e-01 -4.739002883434295654e-02 9.221445024013519287e-02 5.598830431699752808e-02 -7.586181908845901489e-02 -3.938758969306945801e-01 -1.874076426029205322e-01 8.544872514903545380e-03 2.741000950336456299e-01 4.551625996828079224e-02 -9.201734513044357300e-02 -6.081835925579071045e-02 -4.704385064542293549e-03 -9.448109567165374756e-02 -1.393262203782796860e-02 4.093646407127380371e-01 1.750465482473373413e-01 2.572470903396606445e-01 -2.108860462903976440e-01
4.475663602352142334e-02 7.975939661264419556e-03 -1.305796205997467041e-01 2.285410165786743164e-01 -1.336148232221603394e-01 2.852914333343505859e-01 -7.860539108514785767e-02 -2.348361462354660034e-01 1.531779319047927856e-01 -2.092453837394714355e-01 -4.781380668282508850e-02 2.484836727380752563e-01 2.066566348075866699e-01 -1.062173470854759216e-01 -1.329635828733444214e-01 -1.233595237135887146e-01 -1.332179158926010132e-01 -1.407089084386825562e-02 -1.516070067882537842e-01 -1.390311717987060547e-01 -3.723938763141632080e-02 3.048042356967926025e-01 1.788479089736938477e-01 -1.170607209205627441e-01 -2.977877557277679443e-01 -2.659468352794647217e-02 -1.835779547691345215e-01 7.142358273267745972e-02 2.397362142801284790e-01 3.640710711479187012e-01 1.207994595170021057e-01 1.299023330211639404e-01
-6.701357662677764893e-02 3.530121222138404846e-02 1.094155907630920410e-01 2.070448175072669983e-02 -2.454498112201690674e-01 -1.483367979526519775e-01 -3.320534527301788330e-02 -3.622447252273559570e-01 -6.446803361177444458e-02 1.273841708898544312e-01 1.679182946681976318e-01 -1.249498203396797180e-01 -9.068693965673446655e-02 -2.284001372754573822e-02 6.970471888780593872e-02 1.833505630493164062e-01 -3.764334022998809814e-01 -3.075348027050495148e-02 -1.495190560817718506e-01 2.262967973947525024e-01 2.688962221145629883e-01 4.774764180183410645e-02 1.680180132389068604e-01 -2.033119797706604004e-01 -2.787177562713623047e-01 9.478616714477539062e-02 -3.606781661510467529e-01 6.227240711450576782e-02 4.139615222811698914e-02 2.533575594425201416e-01 9.146828949451446533e-02 2.461354993283748627e-02
1.690889336168766022e-02 -8.531402796506881714e-02 -6.651089340448379517e-02 4.706368446350097656e-01 -1.873806715011596680e-01 8.145124465227127075e-02 -1.200483515858650208e-01 -1.647336035966873169e-01 2.024672925472259521e-01 -2.505916357040405273e-01 -1.353440284729003906e-01 5.811191350221633911e-02 -3.831815347075462341e-02 -2.259154766798019409e-01 1.853060722351074219e-02 1.929876022040843964e-02 -5.679409205913543701e-02 7.596650160849094391e-03 -6.759791076183319092e-02 1.409081071615219116e-01 3.425318747758865356e-02 3.000996112823486328e-01 -4.728795960545539856e-02 4.719172790646553040e-02 1.152240633964538574e-01 -1.246713846921920776e-01 -2.157284021377563477e-01 1.272586584091186523e-01 3.443294763565063477e-02 3.862244784832000732e-01 8.766779303550720215e-02 -3.626494705677032471e-01
-6.579166650772094727e-02 -2.296665459871292114e-01 -2.320606857538223267e-01 1.816732734441757202e-01 -9.377261251211166382e-02 -8.201942592859268188e-02 -2.567439107224345207e-03 -4.726493954658508301e-01 1.133907586336135864e-02 -1.416998654603958130e-01 -1.124699190258979797e-01 1.452388614416122437e-01 -6.812907755374908447e-02 2.689819969236850739e-02 -1.349567472934722900e-01 3.474869728088378906e-01 -3.225301504135131836e-01 6.966838985681533813e-02 1.613621972501277924e-02 2.151084691286087036e-01 4.543028771877288818e-02 2.102473527193069458e-01 -7.430683821439743042e-02 4.257667809724807739e-02 5.564190819859504700e-02 -1.049288734793663025e-01 -1.850866973400115967e-01 -2.175109088420867920e-02 -1.490260362625122070e-01 6.660919636487960815e-02 1.944044232368469238e-02 -3.660500645637512207e-01
1.526051759719848633e-01 -7.018767762929201126e-03 1.086592972278594971e-01 9.305962920188903809e-02 -1.010230556130409241e-01 -1.968151330947875977e-01 -3.446745127439498901e-02 -2.377519756555557251e-01 2.394558936357498169e-01 -2.194585651159286499e-01 -9.495473653078079224e-02 3.092304468154907227e-01 9.860828518867492676e-02 6.154008582234382629e-02 -2.777760103344917297e-02 2.650372385978698730e-01 -3.809145689010620117e-01 9.834028780460357666e-02 -2.449515163898468018e-01 5.874769389629364014e-02 -1.470542103052139282e-01 3.285318613052368164e-01 -5.919708684086799622e-02 -2.305527627468109131e-01 -8.488199859857559204e-02 -2.000457495450973511e-01 2.110722959041595459e-01 1.464236229658126831e-01 3.723868355154991150e-02 -2.395553141832351685e-02 5.659890547394752502e-02 1.790433675050735474e-01
8.549606800079345703e-02 -3.992195427417755127e-02 -3.149378299713134766e-02 -2.408440858125686646e-01 -1.990406811237335205e-01 2.104074209928512573e-01 -2.010140419006347656e-01 -4.811462461948394775e-01 1.558521017432212830e-02 -2.764618098735809326e-01 -1.711665987968444824e-01 -4.109420254826545715e-02 1.125500258058309555e-02 -2.481936663389205933e-01 1.254710555076599121e-01 2.310818135738372803e-01 -8.087265305221080780e-03 -9.607237577438354492e-02 -6.881186366081237793e-02 1.376044154167175293e-01 -2.836109371855854988e-03 5.356432870030403137e-03 1.083908528089523315e-01 1.567215025424957275e-01 6.292442977428436279e-02 -1.658265888690948486e-01 -1.445955187082290649e-01 -2.603012509644031525e-02 -2.890808321535587311e-02 2.354391962289810181e-01 -1.816814988851547241e-01 -3.551647067070007324e-01
3.147590756416320801e-01 4.229463264346122742e-02 -2.307928502559661865e-01 1.584357954561710358e-02 -5.621250346302986145e-02 1.584807932376861572e-01 -8.178445696830749512e-02 -1.896034479141235352e-01 -5.361235141754150391e-02 -1.337772011756896973e-01 -1.305305957794189453e-01 2.534584999084472656e-01 2.445984482765197754e-01 1.667419373989105225e-01 -2.181366784498095512e-03 1.604892313480377197e-01 -2.573575079441070557e-01 -1.093573123216629028e-01 1.894764751195907593e-01 -2.266335859894752502e-02 3.780701160430908203e-01 2.140098959207534790e-01 -1.481800712645053864e-02 1.825527548789978027e-01 -3.253154084086418152e-02 -2.084486745297908783e-02 -1.728142611682415009e-02 2.584265768527984619e-01 2.660985291004180908e-01 1.766726672649383545e-01 -2.015133500099182129e-01 -1.056894958019256592e-01
2.798572480678558350e-01 -2.559445798397064209e-01 2.520278990268707275e-01 1.739304512739181519e-01 -2.635615170001983643e-01 -3.581734374165534973e-03 2.404104769229888916e-01 -1.087405011057853699e-01 -7.911924272775650024e-02 7.217153324745595455e-05 -2.399265319108963013e-01 6.647568941116333008e-02 1.286316514015197754e-01 -1.229438036680221558e-01 1.012616753578186035e-01 9.281300008296966553e-02 -3.677807748317718506e-01 8.759045600891113281e-02 -2.733872234821319580e-01 -2.112160772085189819e-01 6.235584616661071777e-02 -7.257425785064697266e-02 8.528274297714233398e-02 8.818516135215759277e-02 -2.770631909370422363e-01 5.851374194025993347e-02 -2.225547283887863159e-02 3.758867084980010986e-02 1.596942543983459473e-01 2.527549564838409424e-01 -1.960627585649490356e-01 -9.007475525140762329e-02
1.684732735157012939e-02 3.157524168491363525e-01 -3.239335864782333374e-02 4.106043279170989990e-02 -2.531430423259735107e-01 3.340019285678863525e-02 8.123677223920822144e-02 -1.424147933721542358e-01 1.392783969640731812e-01 -1.944205462932586670e-01 -4.882697761058807373e-02 2.606526911258697510e-01 -9.015473915496841073e-05 -2.865192294120788574e-01 1.617376059293746948e-01 -1.317474097013473511e-01 -3.768313825130462646e-01 -2.237766981124877930e-03 -1.302366405725479126e-01 1.587375104427337646e-01 -1.012044306844472885e-02 1.359509229660034180e-01 1.797671765089035034e-01 5.319735035300254822e-02 2.968389987945556641e-01 1.655557006597518921e-01 -1.701765060424804688e-01 -1.660880595445632935e-01 2.479998916387557983e-01 2.006104290485382080e-01 4.886921867728233337e-02 1.948590725660324097e-01
1.823372580111026764e-02 2.559894323348999023e-01 1.039460152387619019e-01 3.071004748344421387e-01 -3.360393047332763672e-01 4.952553287148475647e-02 -2.401544153690338135e-02 -1.035714372992515564e-01 2.702501788735389709e-02 -1.818448752164840698e-01 1.027291342616081238e-01 1.486434340476989746e-01 1.844140291213989258e-01 -1.624729037284851074e-01 -1.024114526808261871e-02 -1.625493750907480717e-03 -2.260963469743728638e-01 1.621634364128112793e-01 6.760313361883163452e-02 1.302267611026763916e-01 -3.286476433277130127e-02 2.351262569427490234e-01 -1.395250707864761353e-01 2.440089434385299683e-01 -1.732013560831546783e-02 2.722496688365936279e-01 -2.769939415156841278e-02 1.253389716148376465e-01 -5.859851464629173279e-02 3.155115842819213867e-01 1.596202254295349121e-01 -3.488671779632568359e-01
6.625525653362274170e-02 -7.644784450531005859e-02 4.459364339709281921e-02 2.956201136112213135e-01 -1.766739636659622192e-01 -9.030731767416000366e-02 9.230030328035354614e-02 -1.083421334624290466e-01 2.500842511653900146e-01 -3.122774064540863037e-01 -1.418400704860687256e-01 1.419386714696884155e-01 1.209261789917945862e-01 -2.015454322099685669e-01 -2.498978227376937866e-01 -1.569536328315734863e-02 -7.116207480430603027e-02 -1.656386069953441620e-03 1.658237166702747345e-02 1.169076040387153625e-01 2.147038280963897705e-02 3.664478063583374023e-01 3.291910886764526367e-02 1.835926622152328491e-01 6.578895449638366699e-02 -7.504964619874954224e-02 -8.445496670901775360e-03 2.006532847881317139e-01 -1.358534097671508789e-01 2.780808806419372559e-01 1.810094565153121948e-01 -3.938386440277099609e-01
2.278402000665664673e-01 3.335010632872581482e-02 5.503956601023674011e-02 1.838415712118148804e-01 -3.223311007022857666e-01 8.914101123809814453e-02 1.348166614770889282e-01 -6.185247376561164856e-02 1.463152319192886353e-01 -5.970716103911399841e-02 2.778832614421844482e-02 1.647129505872726440e-01 3.625519201159477234e-02 -1.446208804845809937e-01 5.912910401821136475e-02 -3.981172572821378708e-03 -2.530744373798370361e-01 -2.028681039810180664e-01 -2.150370776653289795e-01 8.980084955692291260e-02 6.594810634851455688e-02 2.490609884262084961e-01 1.937467008829116821e-01 -2.291727960109710693e-01 -4.926471710205078125e-01 -3.556085051968693733e-03 -8.233935385942459106e-02 5.951308179646730423e-03 2.816935181617736816e-01 1.118877083063125610e-01 -1.820207536220550537e-01 -8.491748571395874023e-02
-1.716876178979873657e-01 5.959939211606979370e-02 9.716826677322387695e-02 1.137221138924360275e-02 -1.659506559371948242e-02 8.489567041397094727e-02 -5.852908268570899963e-02 -2.810559570789337158e-01 -2.841408364474773407e-02 -2.580027878284454346e-01 -3.207028210163116455e-01 2.348684072494506836e-01 3.297755420207977295e-01 -3.432955443859100342e-01 1.482144296169281006e-01 5.597757920622825623e-02 -1.263675242662429810e-01 -3.424081802368164062e-01 2.049489133059978485e-02 9.407582879066467285e-02 2.052493244409561157e-01 5.403586104512214661e-02 -4.019013047218322754e-02 -1.186293084174394608e-02 4.630959406495094299e-02 7.670807838439941406e-02 -6.655265111476182938e-03 2.726747989654541016e-01 5.954752862453460693e-02 2.946120798587799072e-01 3.880355507135391235e-02 1.638613790273666382e-01
4.198408871889114380e-02 2.094649225473403931e-01 2.820194931700825691e-03 9.912381321191787720e-02 -1.024979427456855774e-01 -6.754790246486663818e-02 -4.791238307952880859e-01 -3.985650539398193359e-01 8.977925032377243042e-02 -3.544862270355224609e-01 1.229723393917083740e-01 1.474905461072921753e-01 -1.367923896759748459e-02 -7.190400362014770508e-02 1.114678010344505310e-02 -6.122826784849166870e-02 -6.523326784372329712e-02 2.141964137554168701e-01 -1.460383683443069458e-01 4.742367938160896301e-02 7.000084966421127319e-03 -1.117250770330429077e-01 -1.224314570426940918e-01 -2.164506465196609497e-01 -1.168857961893081665e-01 -1.864168643951416016e-01 -5.538642033934593201e-02 1.084116846323013306e-01 2.181161940097808838e-01 2.943010032176971436e-01 1.252242028713226318e-01 -5.693659652024507523e-03
2.858359813690185547e-01 1.090448126196861267e-01 -8.104107528924942017e-02 3.597333654761314392e-02 -5.913160443305969238e-01 2.751671075820922852e-01 -3.253596425056457520e-01 4.931761883199214935e-03 -1.581587083637714386e-02 -1.663170307874679565e-01 -2.342073619365692139e-01 -8.252615481615066528e-02 1.946914941072463989e-01 -4.539538640528917313e-03 -6.501659005880355835e-02 2.891246462240815163e-03 -1.467345952987670898e-01 -8.091283589601516724e-02 -1.245414689183235168e-01 4.426698014140129089e-02 2.145174741744995117e-01 1.411991119384765625e-01 9.475794620811939240e-03 -6.142146512866020203e-02 7.864551246166229248e-02 -5.257544293999671936e-02 -5.049895122647285461e-02 1.267561167478561401e-01 1.433392018079757690e-01 1.273207813501358032e-01 -2.282075136899948120e-01 6.153899058699607849e-02
5.373337119817733765e-02 -4.631999135017395020e-02 6.732942163944244385e-02 -8.287733048200607300e-02 -1.103776395320892334e-01 3.460313081741333008e-01 4.823240637779235840e-02 -5.032349228858947754e-01 6.564977020025253296e-02 -4.328967928886413574e-01 -3.311259448528289795e-01 1.700557954609394073e-02 1.835820376873016357e-01 7.814001291990280151e-02 7.776889950037002563e-02 1.537542492151260376e-01 1.715667732059955597e-02 6.058558076620101929e-02 -5.580865778028964996e-03 7.530336827039718628e-02 -2.389103360474109650e-02 1.141810566186904907e-01 1.269904337823390961e-02 6.725998967885971069e-02 6.925330311059951782e-02 4.903742298483848572e-02 -2.940447926521301270e-01 -8.289188891649246216e-02 -6.089340895414352417e-03 1.126051321625709534e-01 -2.174631692469120026e-02 -2.885289788246154785e-01
1.112635731697082520e-01 -5.799360945820808411e-02 -2.993117086589336395e-02 -2.049136674031615257e-03 -4.936735630035400391e-01 6.064237095415592194e-03 -7.454100996255874634e-02 5.483216373249888420e-04 -1.124326735734939575e-01 -2.580173015594482422e-01 -7.060915231704711914e-02 1.186503171920776367e-01 1.867966651916503906e-01 -5.571823939681053162e-02 5.687742680311203003e-02 1.839202046394348145e-01 -2.098958641290664673e-01 5.460255593061447144e-02 -3.030075430870056152e-01 -1.063176523894071579e-02 6.917159259319305420e-02 3.335753083229064941e-01 8.334612101316452026e-02 6.465436518192291260e-02 -4.374429211020469666e-02 -1.024833843111991882e-01 3.293876647949218750e-01 1.518865972757339478e-01 1.534087955951690674e-01 8.937816321849822998e-02 -3.436160683631896973e-01 3.143454343080520630e-02
5.405027791857719421e-02 9.809535741806030273e-02 1.072320714592933655e-01 3.525244295597076416e-01 -2.003013491630554199e-01 -1.899154633283615112e-01 5.079323053359985352e-02 -4.793332219123840332e-01 2.176456898450851440e-01 -1.098809111863374710e-02 -3.516426309943199158e-02 -3.135854378342628479e-02 -6.186717748641967773e-02 2.029782533645629883e-02 1.187609508633613586e-02 -1.080414131283760071e-01 -3.917881250381469727e-01 1.477309465408325195e-01 -4.877821728587150574e-02 6.281880289316177368e-02 -4.016682878136634827e-02 1.444743275642395020e-01 1.978133469820022583e-01 4.523757100105285645e-02 -2.251617461442947388e-01 -3.563497066497802734e-01 1.220488250255584717e-01 1.192123219370841980e-01 1.644437015056610107e-02 1.167153567075729370e-01 -9.301132708787918091e-02 -5.240266770124435425e-02
-4.422857612371444702e-02 -1.394062340259552002e-01 1.557291001081466675e-01 3.787517249584197998e-01 4.452839028090238571e-03 2.180958837270736694e-01 3.305428475141525269e-02 -1.340779960155487061e-01 1.969290897250175476e-02 -1.808519065380096436e-01 -9.405118972063064575e-02 2.566024959087371826e-01 1.216154024004936218e-01 -3.069606125354766846e-01 -6.811311095952987671e-02 2.069135159254074097e-01 -2.530228793621063232e-01 7.537312805652618408e-02 -9.304757416248321533e-02 -1.382952183485031128e-02 -2.072486132383346558e-01 3.371649980545043945e-01 -2.083641290664672852e-01 -1.897497177124023438e-01 -2.891933545470237732e-02 2.946390025317668915e-02 1.714155972003936768e-01 1.048742211423814297e-03 3.001771271228790283e-01 1.215710863471031189e-01 -1.707891523838043213e-01 1.579552888870239258e-02
5.568486452102661133e-02 -4.375641234219074249e-03 2.076840102672576904e-01 2.787853777408599854e-01 -2.609919607639312744e-01 -1.870113313198089600e-01 8.465722948312759399e-02 -3.267694711685180664e-01 2.448862046003341675e-01 -9.963797032833099365e-02 -7.743772119283676147e-02 1.715354025363922119e-01 2.893811762332916260e-01 -1.168252006173133850e-01 -1.894084960222244263e-01 3.737053573131561279e-01 9.117457270622253418e-02 -2.815380990505218506e-01 -3.686761111021041870e-02 2.253880538046360016e-02 1.000723335891962051e-02 1.384762227535247803e-01 -9.583970531821250916e-03 9.502434730529785156e-02 -2.548879198729991913e-02 2.490120232105255127e-01 3.790673217736184597e-04 1.362589299678802490e-01 1.993648707866668701e-01 7.227546721696853638e-02 9.241446852684020996e-02 1.678612977266311646e-01
2.443560399115085602e-02 -4.937693476676940918e-02 -3.063824772834777832e-01 1.503710001707077026e-01 -2.862576246261596680e-01 -9.627100825309753418e-02 -2.036584308370947838e-03 -4.374234080314636230e-01 4.223090782761573792e-02 -2.991705760359764099e-02 -1.661530584096908569e-01 3.076109290122985840e-01 7.605627179145812988e-02 -2.750581800937652588e-01 -1.424973309040069580e-01 -8.126454800367355347e-02 -2.444483637809753418e-01 9.899231046438217163e-02 7.358986884355545044e-02 -2.471524477005004883e-02 1.177464351058006287e-01 -1.950742751359939575e-01 -1.382873207330703735e-01 -2.465636879205703735e-01 2.460077702999114990e-01 8.106598258018493652e-02 -2.001266367733478546e-02 1.969770994037389755e-03 8.657773584127426147e-02 1.824022680521011353e-01 1.912063360214233398e-01 1.114867553114891052e-01
-1.795829832553863525e-01 -1.785336881875991821e-01 -5.550526827573776245e-02 -7.385171949863433838e-02 -4.742786288261413574e-01 -3.561682626605033875e-02 4.905935749411582947e-02 -1.539366245269775391e-01 3.721227496862411499e-02 -1.716157793998718262e-01 -1.248255223035812378e-01 2.058236151933670044e-01 2.558166384696960449e-01 1.029440686106681824e-01 2.913640141487121582e-01 7.306533306837081909e-02 -1.189533174037933350e-01 -1.971908062696456909e-01 -6.996841169893741608e-03 -3.372576460242271423e-02 -3.450339734554290771e-01 2.284595370292663574e-01 1.607807874679565430e-01 -1.044780388474464417e-01 -1.655284911394119263e-01 1.538150012493133545e-01 -1.064737811684608459e-01 2.409781515598297119e-01 1.260342746973037720e-01 7.003262639045715332e-02 7.322274893522262573e-02 -1.055016592144966125e-01
1.459750533103942871e-01 4.816116765141487122e-02 -8.176404237747192383e-02 5.259207263588905334e-02 -6.456382572650909424e-02 -6.362506002187728882e-02 -3.365420997142791748e-01 -2.197945266962051392e-01 3.318472579121589661e-02 2.509630657732486725e-02 -2.656077742576599121e-01 2.246117591857910156e-01 -9.681424498558044434e-02 -1.792926341295242310e-01 1.271559484302997589e-02 4.106250703334808350e-01 -2.615443766117095947e-01 3.171695396304130554e-02 -2.341673374176025391e-01 5.173112824559211731e-02 1.769416332244873047e-01 2.397629618644714355e-01 1.091609988361597061e-02 -1.914826184511184692e-01 -2.642821967601776123e-01 -1.158006787300109863e-01 -8.379235863685607910e-03 -7.888436317443847656e-02 2.413216382265090942e-01 1.074907481670379639e-01 -1.874921917915344238e-01 -1.308372616767883301e-01
3.227586746215820312e-01 -7.215717341750860214e-03 -4.601260647177696228e-02 -1.115806624293327332e-01 -2.580518126487731934e-01 -1.268667876720428467e-01 1.328829377889633179e-01 -2.995290160179138184e-01 1.152634061872959137e-02 -7.702858000993728638e-02 -7.474564015865325928e-02 -1.267903596162796021e-01 -5.501344054937362671e-02 -2.404909580945968628e-01 -7.610330730676651001e-02 8.669327199459075928e-02 -2.945607304573059082e-01 4.725327342748641968e-02 -3.787426277995109558e-02 1.361150294542312622e-01 3.542035520076751709e-01 2.368894219398498535e-02 1.349265128374099731e-01 -2.376249879598617554e-01 -3.392960429191589355e-01 4.847673233598470688e-03 1.668695509433746338e-01 1.422586143016815186e-01 7.311079651117324829e-02 2.983756959438323975e-01 1.472336947917938232e-01 -1.775113679468631744e-02
-1.151277944445610046e-01 -7.516787201166152954e-02 1.419544816017150879e-01 2.231232821941375732e-01 -6.656074523925781250e-02 8.505090139806270599e-03 -1.600979715585708618e-01 -1.677476465702056885e-01 1.662658900022506714e-02 -1.127921715378761292e-01 -8.891861140727996826e-02 1.155627444386482239e-01 1.015952080488204956e-01 -7.212176173925399780e-02 -2.548096468672156334e-03 -1.740786433219909668e-01 -3.043112456798553467e-01 -1.927451789379119873e-01 -4.382297396659851074e-01 3.420422598719596863e-02 4.459968209266662598e-02 2.642486058175563812e-02 -1.725594997406005859e-01 -2.881821393966674805e-01 -3.178564608097076416e-01 -2.074357271194458008e-01 1.566146761178970337e-01 2.262922823429107666e-01 9.026176482439041138e-02 2.341513186693191528e-01 1.758987754583358765e-01 -1.435158997774124146e-01
5.567385628819465637e-02 -6.588044017553329468e-02 1.310014724731445312e-02 -1.663971319794654846e-02 -4.791462421417236328e-02 1.161962468177080154e-02 -1.221381053328514099e-01 -5.235074162483215332e-01 -8.928062766790390015e-02 -3.348329365253448486e-01 -1.846825629472732544e-01 1.799758523702621460e-01 1.170242056250572205e-01 -7.494533061981201172e-02 1.884131580591201782e-01 -1.695227622985839844e-02 -5.413385573774576187e-03 3.785707429051399231e-02 5.769865214824676514e-02 1.711280643939971924e-01 3.241112530231475830e-01 1.178606227040290833e-01 -5.887844786047935486e-02 8.403678238391876221e-02 5.773166939616203308e-02 -6.765363365411758423e-02 -3.162623345851898193e-01 4.237318038940429688e-02 -8.976952731609344482e-02 1.698940396308898926e-01 -2.977825142443180084e-02 -3.846303522586822510e-01
9.318126738071441650e-02 1.337414514273405075e-02 1.304964274168014526e-01 2.530122995376586914e-01 -2.775740325450897217e-01 -8.276017755270004272e-02 1.434808373451232910e-01 -1.305241435766220093e-01 -9.248305857181549072e-02 -1.879780292510986328e-01 1.384959071874618530e-01 1.394179612398147583e-01 2.703520357608795166e-01 -6.518242508172988892e-02 -1.732379496097564697e-01 -3.823712840676307678e-02 -3.450669944286346436e-01 1.852751225233078003e-01 -7.944817841053009033e-02 -1.653607562184333801e-02 1.600815951824188232e-01 2.455013990402221680e-01 -1.779033243656158447e-01 3.151422366499900818e-02 -1.305897533893585205e-01 2.331406325101852417e-01 -1.330268830060958862e-01 2.468251883983612061e-01 1.249172985553741455e-01 1.992703527212142944e-01 1.692873388528823853e-01 -2.910886108875274658e-01
-1.115441396832466125e-01 -2.790520489215850830e-01 9.753774851560592651e-02 4.176467284560203552e-02 -2.804763317108154297e-01 1.715908795595169067e-01 1.121934279799461365e-01 -1.299138069152832031e-01 -1.137628778815269470e-01 -3.563279658555984497e-02 -1.546985656023025513e-01 4.499813169240951538e-02 3.934186398983001709e-01 -1.743308752775192261e-01 -1.712941825389862061e-01 9.799570590257644653e-02 -2.848105132579803467e-01 5.385641753673553467e-02 -1.676297187805175781e-01 2.918215468525886536e-02 1.249729003757238388e-02 -5.243480950593948364e-02 -1.282023191452026367e-01 -1.659691780805587769e-01 2.813014388084411621e-01 5.885842815041542053e-02 1.835679262876510620e-01 -1.848787069320678711e-01 1.736596226692199707e-01 1.927019953727722168e-01 -2.816887795925140381e-01 -1.990063488483428955e-01
-7.426927983760833740e-02 6.210022140294313431e-03 5.942925438284873962e-02 -8.651911467313766479e-02 -1.529189646244049072e-01 1.615185737609863281e-01 -1.966021489351987839e-03 -5.077971816062927246e-01 -6.206278130412101746e-02 -1.729050278663635254e-01 -3.328915834426879883e-01 2.356132119894027710e-02 1.927675604820251465e-01 1.311604976654052734e-01 1.728225648403167725e-01 1.880181133747100830e-01 -8.218739181756973267e-02 -5.028799176216125488e-02 -1.118188351392745972e-01 3.673167824745178223e-01 -8.411109447479248047e-03 9.907614439725875854e-02 -3.824273869395256042e-02 5.214574187994003296e-02 -1.629697829484939575e-01 -2.103324607014656067e-02 -5.325452238321304321e-02 7.250443845987319946e-02 2.195232734084129333e-02 6.146279349923133850e-02 -3.840341791510581970e-02 -4.469753503799438477e-01
3.430598378181457520e-01 1.448634662665426731e-03 -1.461116969585418701e-01 1.142521202564239502e-01 -2.557715773582458496e-01 -8.775120973587036133e-02 -2.494879364967346191e-01 -3.841424286365509033e-01 3.047515451908111572e-01 -2.101999074220657349e-01 -1.109812334179878235e-01 4.150669649243354797e-02 2.926205657422542572e-02 -1.701471507549285889e-01 -2.057793140411376953e-01 -4.312553256750106812e-02 -7.124876976013183594e-02 -1.324037015438079834e-01 1.118672713637351990e-01 -2.120379656553268433e-01 -3.852351382374763489e-02 3.496441990137100220e-02 6.581035256385803223e-02 -3.743187710642814636e-02 1.089693456888198853e-01 -1.042827591300010681e-02 1.282203570008277893e-02 1.510306447744369507e-01 1.601243466138839722e-01 2.706884741783142090e-01 3.324708342552185059e-01 -8.331471681594848633e-02
-2.383581129834055901e-03 1.274642497301101685e-01 1.613415628671646118e-01 -1.274144947528839111e-01 -1.082021817564964294e-01 4.336664825677871704e-02 6.708628684282302856e-02 -1.693749725818634033e-01 2.199491411447525024e-01 -1.383034735918045044e-01 -1.031537950038909912e-01 3.033743500709533691e-01 2.493837177753448486e-01 -2.887351214885711670e-01 1.443677097558975220e-01 1.645058095455169678e-01 -2.106270194053649902e-01 -1.956286579370498657e-01 -2.378608137369155884e-01 2.187043279409408569e-01 1.505042016506195068e-01 -6.946458015590906143e-03 -2.152763456106185913e-01 -3.021472096443176270e-01 1.929175555706024170e-01 4.981004167348146439e-03 1.673636771738529205e-02 -1.748670488595962524e-01 3.248811960220336914e-01 3.383317496627569199e-03 2.524244040250778198e-02 9.685514867305755615e-02
-4.002234712243080139e-02 -2.070228010416030884e-01 1.549447476863861084e-01 1.373701989650726318e-01 -2.627234756946563721e-01 1.358210295438766479e-01 1.064600050449371338e-01 -1.961557269096374512e-01 -2.587287425994873047e-01 3.783475980162620544e-02 -2.647477090358734131e-01 5.615162849426269531e-02 3.600533902645111084e-01 -1.891524158418178558e-02 -4.678738117218017578e-02 1.466705650091171265e-01 -4.200562536716461182e-01 6.577959656715393066e-02 -1.760867685079574585e-01 -1.815048418939113617e-02 1.137582678347826004e-02 -5.020896345376968384e-02 -1.651832461357116699e-01 1.228472441434860229e-01 9.849236346781253815e-03 -7.837035506963729858e-02 2.526292204856872559e-02 -2.174448966979980469e-01 2.166877388954162598e-01 2.940215468406677246e-01 -1.872424930334091187e-01 -1.751773804426193237e-02
2.047348916530609131e-01 -7.530926913022994995e-02 1.121849492192268372e-01 4.958982393145561218e-02 -1.813990771770477295e-01 -2.716057896614074707e-01 2.453277260065078735e-01 -4.802668839693069458e-02 4.499004408717155457e-02 -9.501869976520538330e-02 -1.591258198022842407e-01 -1.503715664148330688e-02 1.682836562395095825e-01 -7.488799840211868286e-02 6.385240703821182251e-02 -1.397185623645782471e-01 -3.130361139774322510e-01 1.835748106241226196e-01 -1.140286400914192200e-01 2.428583651781082153e-01 1.557037085294723511e-01 1.716186106204986572e-01 1.305269598960876465e-01 -3.405991792678833008e-01 -1.949717402458190918e-01 -1.519405692815780640e-01 -1.134200915694236755e-01 2.114721387624740601e-01 2.308110892772674561e-01 2.739697396755218506e-01 -6.255831569433212280e-02 1.809070110321044922e-01
9.445414692163467407e-02 1.832157373428344727e-01 -6.552006304264068604e-02 5.441415123641490936e-03 -4.917472302913665771e-01 -1.884014718234539032e-02 3.761645779013633728e-02 -1.718882769346237183e-01 1.520529389381408691e-01 -1.359242796897888184e-01 1.127600446343421936e-01 2.399169206619262695e-01 1.752038002014160156e-01 -1.077130660414695740e-01 3.208789974451065063e-02 -3.301204741001129150e-02 -3.046306669712066650e-01 -1.757050901651382446e-01 -1.743815690279006958e-01 6.720379739999771118e-02 1.669313013553619385e-01 1.441060304641723633e-01 1.605134010314941406e-01 -2.294744998216629028e-01 2.187203168869018555e-01 2.163617461919784546e-01 6.903895735740661621e-02 3.075543045997619629e-01 -1.707936972379684448e-01 3.507579211145639420e-03 -1.100893095135688782e-01 5.297077074646949768e-02
5.133233964443206787e-02 6.778945028781890869e-02 1.870207190513610840e-01 3.583462834358215332e-01 -4.618363678455352783e-01 -2.636260092258453369e-01 1.263339072465896606e-01 -3.203373774886131287e-02 1.411443650722503662e-01 -3.197495043277740479e-01 -4.981173574924468994e-02 1.284849941730499268e-01 4.579417034983634949e-02 6.315445154905319214e-02 -2.196168713271617889e-02 1.608692109584808350e-01 -2.611018419265747070e-01 1.114051118493080139e-01 -2.158594578504562378e-01 1.460223793983459473e-01 9.236048161983489990e-02 -5.973727675154805183e-04 2.220059037208557129e-01 -4.697144776582717896e-02 -5.480032786726951599e-02 4.161652922630310059e-02 -2.545580863952636719e-01 -1.935488879680633545e-01 -1.736809127032756805e-02 1.452053487300872803e-01 -8.766383677721023560e-02 1.068219691514968872e-01
1.626775711774826050e-01 -5.092762783169746399e-02 -4.274789988994598389e-02 5.794771015644073486e-02 -1.089183464646339417e-01 2.750488221645355225e-01 -1.541049331426620483e-01 -3.880681991577148438e-01 8.924475871026515961e-03 3.269274160265922546e-02 -8.301316201686859131e-02 1.776628494262695312e-01 -5.224953964352607727e-02 -1.672748178243637085e-01 8.181454241275787354e-02 2.356683462858200073e-01 -1.590796262025833130e-01 2.269242256879806519e-01 5.412757024168968201e-02 -1.726424247026443481e-01 -2.112826406955718994e-01 2.786359190940856934e-01 -4.414505325257778168e-03 -2.405009269714355469e-01 1.370170861482620239e-01 2.396281249821186066e-02 -4.312891885638237000e-02 3.647973239421844482e-01 2.460684776306152344e-01 1.948004961013793945e-01 -1.608081012964248657e-01 5.507353320717811584e-02
2.074574977159500122e-01 2.660731375217437744e-01 1.728201806545257568e-01 2.284204214811325073e-01 -3.049989640712738037e-01 -5.354312062263488770e-02 1.658723503351211548e-01 -2.231571674346923828e-01 -1.453736871480941772e-01 -2.465860396623611450e-01 8.684580028057098389e-02 1.081244871020317078e-01 1.721979528665542603e-01 -1.802100539207458496e-01 -3.715264424681663513e-02 -2.463193144649267197e-03 -7.937590032815933228e-02 -1.343985199928283691e-01 6.629894673824310303e-02 -7.594124227762222290e-02 1.323092728853225708e-01 3.302218019962310791e-01 -1.022164896130561829e-01 2.108318358659744263e-02 -1.368889771401882172e-02 2.846267521381378174e-01 -1.271459162235260010e-01 1.723361462354660034e-01 8.590392768383026123e-02 2.699588835239410400e-01 2.023803256452083588e-02 -2.941613197326660156e-01
1.700979918241500854e-01 -1.039902269840240479e-01 -2.332166135311126709e-01 -2.789803147315979004e-01 -4.562017619609832764e-01 2.595826089382171631e-01 -8.386829495429992676e-02 -2.397793382406234741e-01 5.359021201729774475e-02 -2.401984333992004395e-01 9.480114094913005829e-03 -2.451589517295360565e-02 6.001630425453186035e-02 -3.189585730433464050e-02 2.375538945198059082e-01 3.862285241484642029e-02 -2.078510075807571411e-01 -1.146128103137016296e-01 -1.739638894796371460e-01 1.419842839241027832e-01 -1.171578932553529739e-02 2.646014690399169922e-01 -4.855015501379966736e-02 1.712337732315063477e-01 2.228761166334152222e-01 -5.888911709189414978e-02 -1.207824200391769409e-01 -6.493411958217620850e-02 -1.732191257178783417e-02 1.381223052740097046e-01 1.400380209088325500e-02 -2.531593739986419678e-01
2.786860466003417969e-01 3.533624857664108276e-02 9.541845321655273438e-02 3.854387998580932617e-02 -1.509870290756225586e-01 1.668669469654560089e-02 -8.492605388164520264e-02 -8.396787196397781372e-02 2.494451701641082764e-01 -3.278749883174896240e-01 -1.455483585596084595e-01 1.058324798941612244e-01 2.437966614961624146e-01 -1.300907731056213379e-01 -1.232241615653038025e-01 2.684664539992809296e-02 -1.155995726585388184e-01 -1.009847149252891541e-01 -3.344326019287109375e-01 -2.908505797386169434e-01 -1.442550420761108398e-01 2.371254414319992065e-01 -3.300901949405670166e-01 -1.182916313409805298e-01 -3.669302386697381735e-04 -1.280907839536666870e-01 -1.389573663473129272e-01 -2.976085431873798370e-02 1.296447664499282837e-01 2.890972197055816650e-01 -1.267892774194478989e-02 -1.471145600080490112e-01
-1.636012224480509758e-03 -2.822421789169311523e-01 5.222899466753005981e-02 2.432548701763153076e-01 -1.421736627817153931e-01 6.679505854845046997e-02 1.735353171825408936e-01 -2.467993199825286865e-01 -1.658040583133697510e-01 -2.513919472694396973e-01 4.296391829848289490e-02 -1.069481819868087769e-01 2.071663737297058105e-01 3.332842513918876648e-02 -8.048252202570438385e-03 3.669380545616149902e-01 -3.814517334103584290e-02 1.000115275382995605e-01 -2.437846064567565918e-01 -2.807310409843921661e-02 -1.101001631468534470e-02 8.672478049993515015e-02 -4.990792647004127502e-02 -4.373624622821807861e-01 -1.664181202650070190e-01 -5.155891180038452148e-02 7.105385418981313705e-03 2.135939151048660278e-01 1.942622214555740356e-01 2.313920706510543823e-01 -1.057764142751693726e-01 9.184978902339935303e-02
6.767937541007995605e-02 -4.702119901776313782e-02 -2.202237024903297424e-02 4.519079625606536865e-01 -2.443105876445770264e-01 -2.493885159492492676e-01 1.916371583938598633e-01 -3.294536769390106201e-01 1.770066469907760620e-01 -9.713363647460937500e-02 -2.235862463712692261e-01 -4.086285084486007690e-02 1.460963208228349686e-02 -1.043824553489685059e-01 -9.021426551043987274e-03 -6.577338278293609619e-02 -2.109139710664749146e-01 -1.422567516565322876e-01 6.870113313198089600e-02 -3.995367139577865601e-02 6.953383237123489380e-02 -1.425750404596328735e-01 9.406661242246627808e-02 -9.686608612537384033e-02 1.139094755053520203e-01 2.136484347283840179e-02 -2.077268958091735840e-01 3.222076594829559326e-01 2.647000551223754883e-01 1.784527301788330078e-01 1.429909616708755493e-01 1.273680627346038818e-01
-7.187219709157943726e-02 -3.009688556194305420e-01 3.189785033464431763e-02 1.579976081848144531e-01 -2.916727662086486816e-01 2.444660961627960205e-01 1.197804138064384460e-01 -3.795713782310485840e-01 -2.274355106055736542e-02 3.619887307286262512e-02 -1.757480204105377197e-01 -3.018518723547458649e-02 1.121991053223609924e-01 -8.076204359531402588e-02 1.348876804113388062e-01 -1.194839105010032654e-01 -2.798431813716888428e-01 -1.619610786437988281e-01 -2.649644613265991211e-01 1.161298807710409164e-02 1.163304224610328674e-01 -3.137058019638061523e-01 8.938878029584884644e-02 2.798523567616939545e-02 6.173945590853691101e-02 -1.700213253498077393e-01 -2.303497493267059326e-01 2.290775030851364136e-01 1.910583376884460449e-01 1.242286339402198792e-01 2.251490019261837006e-03 6.328296661376953125e-02
1.788895726203918457e-01 -2.028006166219711304e-01 3.165445104241371155e-02 -3.482275456190109253e-02 -2.898349761962890625e-01 2.278449535369873047e-01 6.002974137663841248e-02 -2.975327968597412109e-01 1.437031924724578857e-01 -2.586816437542438507e-02 5.664646998047828674e-02 4.249467551708221436e-01 -6.640598177909851074e-02 -1.381469964981079102e-01 2.617038786411285400e-01 1.530033200979232788e-01 -2.035385817289352417e-01 1.912243291735649109e-02 -1.517283767461776733e-01 2.098097652196884155e-02 -5.155987292528152466e-02 1.629340052604675293e-01 -2.183637320995330811e-01 -1.085123280063271523e-03 -2.929331175982952118e-02 8.190672099590301514e-02 2.570837736129760742e-01 3.415190279483795166e-01 1.857538670301437378e-01 5.974704399704933167e-02 -4.363009333610534668e-02 -6.074639037251472473e-02
-1.626892760396003723e-02 3.719515725970268250e-02 -2.907516062259674072e-02 1.625874042510986328e-01 -2.051562070846557617e-01 -3.717263042926788330e-02 1.082493960857391357e-01 -4.408454596996307373e-01 2.350118309259414673e-01 -1.702928915619850159e-02 2.081565707921981812e-01 -1.446020305156707764e-01 2.916378676891326904e-01 -1.071981415152549744e-01 7.979150861501693726e-02 -3.970682248473167419e-02 5.642740800976753235e-02 1.260458678007125854e-02 -1.170330047607421875e-01 3.670362383127212524e-02 1.305141896009445190e-01 2.721717953681945801e-01 -2.424735128879547119e-01 -2.559203207492828369e-01 5.414795503020286560e-02 1.235388144850730896e-01 -2.876188755035400391e-01 2.541626393795013428e-01 -1.332800369709730148e-02 1.792280077934265137e-01 1.115617230534553528e-01 -2.307402044534683228e-01
4.322631284594535828e-02 1.103568449616432190e-02 -1.726073324680328369e-01 2.320538759231567383e-01 -1.381434202194213867e-01 3.815422058105468750e-01 -3.087123110890388489e-02 -3.017092496156692505e-02 8.864786475896835327e-02 -4.645504802465438843e-02 1.154477968811988831e-01 3.499574959278106689e-01 2.120091021060943604e-01 -1.427365243434906006e-01 -1.906369179487228394e-01 -3.636735305190086365e-02 -2.100327461957931519e-01 -6.397541612386703491e-02 -1.956578642129898071e-01 1.964366436004638672e-01 1.160492822527885437e-01 -2.442160621285438538e-02 1.592614203691482544e-01 -1.004364714026451111e-01 -1.207843795418739319e-01 -1.973631978034973145e-01 -1.485562771558761597e-01 -4.185760021209716797e-02 2.255310267210006714e-01 3.798210322856903076e-01 1.999713629484176636e-01 -1.094259321689605713e-01
2.440802752971649170e-01 3.930424153804779053e-02 5.376943200826644897e-02 -3.128706663846969604e-02 -3.500460982322692871e-01 -3.471309840679168701e-01 6.646659970283508301e-02 -2.943184971809387207e-01 -1.455587614327669144e-02 -3.151319175958633423e-02 2.385300211608409882e-02 7.022236473858356476e-03 -1.443658620119094849e-01 -9.044778347015380859e-02 -5.243429541587829590e-02 1.522006690502166748e-01 -2.078683823347091675e-01 1.061930581927299500e-01 -1.557737775146961212e-02 2.123809605836868286e-01 1.963715106248855591e-01 -6.460300832986831665e-02 3.461495414376258850e-02 -2.212456166744232178e-01 -3.648735880851745605e-01 8.090678602457046509e-02 8.984033763408660889e-02 1.979093849658966064e-01 6.186430156230926514e-02 3.978363871574401855e-01 -6.544572766870260239e-03 -4.896066337823867798e-02
3.084957785904407501e-02 1.704489812254905701e-02 1.875136047601699829e-01 1.120329797267913818e-01 -2.145856618881225586e-01 -6.017899140715599060e-02 -1.881819665431976318e-01 -3.774002194404602051e-01 6.055023521184921265e-02 -1.995671242475509644e-01 3.554559126496315002e-02 3.020889759063720703e-01 -3.681813180446624756e-02 -1.014383733272552490e-01 -1.905266791582107544e-01 3.847733139991760254e-01 -8.611036464571952820e-03 -3.279693424701690674e-01 -5.331166088581085205e-02 -1.551343053579330444e-01 2.444564923644065857e-02 5.190719664096832275e-02 8.971405774354934692e-02 -1.592704951763153076e-01 1.687270402908325195e-01 7.131519168615341187e-02 -1.165821328759193420e-01 3.038348555564880371e-01 1.595291793346405029e-01 1.257624626159667969e-01 1.528163552284240723e-01 -1.272301822900772095e-01
-5.895458627492189407e-03 1.149546056985855103e-01 -2.644435465335845947e-01 1.475460231304168701e-01 -2.911064326763153076e-01 7.253478467464447021e-02 2.958047389984130859e-02 -3.647539913654327393e-01 -2.906181290745735168e-02 -2.179838269948959351e-01 1.039573643356561661e-02 -5.858071148395538330e-02 1.895786374807357788e-01 -2.898270785808563232e-01 1.483672708272933960e-01 -2.953989207744598389e-01 -1.811137944459915161e-01 1.020773276686668396e-01 -1.345233470201492310e-01 -2.055833637714385986e-01 -1.819603145122528076e-01 1.967591196298599243e-01 -7.352330535650253296e-02 -1.021789237856864929e-01 -2.577640488743782043e-02 2.312438040971755981e-01 -1.833260357379913330e-01 3.657713159918785095e-02 2.091690450906753540e-01 1.838944703340530396e-01 -1.782524287700653076e-01 1.819965429604053497e-02
1.880864351987838745e-01 3.383776545524597168e-01 8.938775956630706787e-02 1.366223394870758057e-01 -1.450099050998687744e-01 -5.550877377390861511e-02 3.277554363012313843e-02 -1.089855208992958069e-01 2.834885418415069580e-01 -6.332068704068660736e-03 -9.735873341560363770e-02 2.260502576828002930e-01 1.520070880651473999e-01 -3.081352710723876953e-01 -5.090444535017013550e-02 7.816196978092193604e-02 -3.996952474117279053e-01 1.245800182223320007e-01 -7.891930639743804932e-02 2.497218847274780273e-01 -1.002485007047653198e-01 -3.173704445362091064e-02 6.057649478316307068e-02 -2.421606183052062988e-01 2.900844812393188477e-01 -4.088927991688251495e-03 7.261526584625244141e-02 1.433017551898956299e-01 9.118251502513885498e-02 2.125717997550964355e-01 8.276719599962234497e-02 1.763806492090225220e-01
2.408447265625000000e-01 8.058637380599975586e-02 -1.743130087852478027e-01 -4.330036044120788574e-02 -2.658592164516448975e-01 1.405318975448608398e-01 -1.790869981050491333e-01 -1.899094581604003906e-01 -2.390882745385169983e-02 -1.247729957103729248e-01 -1.934607513248920441e-02 3.351128473877906799e-02 2.665766775608062744e-01 8.461204171180725098e-02 1.831267774105072021e-01 3.353165388107299805e-01 -1.889863908290863037e-01 1.817946881055831909e-02 3.170268535614013672e-01 8.171442151069641113e-02 -1.704173088073730469e-01 1.576500982046127319e-01 4.436857253313064575e-02 -6.127749755978584290e-02 1.154389814473688602e-03 1.463869865983724594e-02 6.685268878936767578e-02 3.941601216793060303e-01 3.479079306125640869e-01 1.311804354190826416e-01 2.896908298134803772e-02 2.926010265946388245e-02
-3.800480812788009644e-02 -7.808043807744979858e-02 -6.254733353853225708e-02 5.091318115592002869e-02 -3.880324959754943848e-01 -9.871765226125717163e-02 1.596092879772186279e-01 -2.461720257997512817e-01 2.123324014246463776e-02 -8.718159049749374390e-02 2.129538506269454956e-01 2.524765729904174805e-01 4.636728763580322266e-01 2.449007146060466766e-02 1.492131948471069336e-01 2.707098722457885742e-01 -7.993491739034652710e-02 5.882422998547554016e-02 6.595896929502487183e-02 -1.811585873365402222e-01 8.548974245786666870e-02 3.079561516642570496e-03 9.664827026426792145e-03 -1.499158740043640137e-01 1.412603408098220825e-01 -2.105179131031036377e-01 -5.318980291485786438e-02 -1.712277978658676147e-01 1.932252049446105957e-01 2.528409659862518311e-01 4.068837687373161316e-02 -1.871711611747741699e-01
6.400674581527709961e-02 -1.225824058055877686e-01 -6.201060488820075989e-02 2.644941210746765137e-01 -2.083554863929748535e-01 2.090390212833881378e-02 -1.806799769401550293e-01 -1.235807538032531738e-01 3.262334764003753662e-01 -4.342509806156158447e-01 -1.453728377819061279e-01 4.212449863553047180e-02 -4.894583486020565033e-03 -3.971749916672706604e-02 -1.876479536294937134e-01 -1.864495724439620972e-01 -4.544936120510101318e-02 7.653010636568069458e-02 -7.852484285831451416e-02 -5.416089668869972229e-03 1.205907948315143585e-02 2.862530350685119629e-01 -3.707614541053771973e-01 -5.954168364405632019e-02 -1.560608595609664917e-01 -7.525865733623504639e-02 -5.511679872870445251e-02 1.406923830509185791e-01 1.865238547325134277e-01 2.166670560836791992e-01 2.214623689651489258e-01 -7.053673267364501953e-02
1.153082400560379028e-01 1.000234205275774002e-02 -1.893601864576339722e-01 1.944368332624435425e-02 -9.774804860353469849e-02 1.238918453454971313e-01 2.598054111003875732e-01 -2.338080704212188721e-01 -7.404305785894393921e-02 -3.133195340633392334e-01 5.627475678920745850e-02 2.727153301239013672e-01 2.164317481219768524e-02 -2.972185909748077393e-01 -3.223626315593719482e-02 1.073544919490814209e-01 -2.058468461036682129e-01 -4.639073088765144348e-02 -1.675335615873336792e-01 -3.098377026617527008e-02 5.419395118951797485e-02 1.821125298738479614e-01 2.236159741878509521e-01 -3.467619419097900391e-01 -3.456780612468719482e-01 1.120674461126327515e-01 2.367708832025527954e-01 -8.358363807201385498e-02 6.466210633516311646e-02 1.521477401256561279e-01 1.262577325105667114e-01 -4.963548481464385986e-02
1.373491883277893066e-01 -2.455912679433822632e-01 -1.885608583688735962e-02 -1.191119477152824402e-01 -1.667037308216094971e-01 -2.786778658628463745e-02 1.119199469685554504e-01 -1.610355377197265625e-01 1.182849332690238953e-01 -2.326927036046981812e-01 1.020628586411476135e-01 2.849341928958892822e-01 1.215732544660568237e-01 -2.134429663419723511e-01 -2.451601177453994751e-01 1.764711737632751465e-02 -2.393119633197784424e-01 -4.001389443874359131e-02 -1.180308088660240173e-01 8.848506212234497070e-02 -1.135906428098678589e-01 3.753565847873687744e-01 1.372292041778564453e-01 -3.646542727947235107e-01 -2.983998358249664307e-01 1.506183110177516937e-02 1.961369067430496216e-02 -1.406240016222000122e-01 1.136516854166984558e-01 2.100165188312530518e-01 7.013335824012756348e-02 3.396570309996604919e-02
1.847924441099166870e-01 -9.828725457191467285e-02 -2.215176969766616821e-01 7.123585045337677002e-02 -2.815066650509834290e-02 -1.817088872194290161e-01 -9.056118130683898926e-02 -3.042475879192352295e-01 8.972925134003162384e-03 -1.132228374481201172e-01 1.783790439367294312e-02 1.880464106798171997e-01 1.100741028785705566e-01 -1.055545210838317871e-01 -5.805822461843490601e-02 -3.729006648063659668e-01 -2.558466196060180664e-01 -3.199250400066375732e-01 -3.379684090614318848e-01 7.832825928926467896e-02 -8.266290649771690369e-03 -1.623209379613399506e-02 -2.423560619354248047e-01 -1.220545768737792969e-01 -1.124516353011131287e-01 -9.913908690214157104e-02 -1.465219631791114807e-02 1.872280985116958618e-01 1.900900602340698242e-01 1.197506040334701538e-01 -2.509605884552001953e-02 -2.867484390735626221e-01
-1.940490007400512695e-01 -2.121175676584243774e-01 1.139419823884963989e-01 1.775438897311687469e-02 -4.502751827239990234e-01 2.178596705198287964e-01 2.216053009033203125e-01 -3.290761709213256836e-01 3.661106526851654053e-02 -7.853288203477859497e-02 -3.186665475368499756e-01 6.227109208703041077e-02 -2.649794705212116241e-02 -7.759757339954376221e-02 -1.950480341911315918e-01 -7.438293844461441040e-02 -1.527277678251266479e-01 -5.561971664428710938e-02 9.969821572303771973e-02 -4.374863579869270325e-02 1.863591000437736511e-02 1.041158661246299744e-01 2.074010968208312988e-01 -2.072775959968566895e-01 1.039816415868699551e-04 -3.292149677872657776e-02 -3.230704665184020996e-01 1.654241383075714111e-01 1.565524339675903320e-01 1.741456538438796997e-01 8.943488448858261108e-02 4.595068469643592834e-02
2.971942722797393799e-01 -4.147493243217468262e-01 3.752618655562400818e-02 7.411340624094009399e-02 -1.531591713428497314e-01 -1.140137910842895508e-01 -3.739547133445739746e-01 -2.013960033655166626e-01 -4.833142831921577454e-02 -3.243672549724578857e-01 5.605255812406539917e-02 -1.201215609908103943e-01 1.692127436399459839e-02 -5.610394850373268127e-02 1.133722960948944092e-01 -1.135480031371116638e-02 -1.927134394645690918e-01 2.835736796259880066e-02 -4.551719501614570618e-02 1.604542732238769531e-01 1.756997965276241302e-02 7.027182728052139282e-02 -2.335748225450515747e-01 -1.330379098653793335e-01 9.774493053555488586e-03 -1.519733518362045288e-01 -2.059100717306137085e-01 -9.514310210943222046e-02 1.342891752719879150e-01 1.541039049625396729e-01 -7.019423693418502808e-02 -3.312798142433166504e-01
1.184213832020759583e-01 -6.529475748538970947e-02 1.308966148644685745e-02 2.400265038013458252e-01 -1.164769753813743591e-01 -5.520658940076828003e-02 -4.973220452666282654e-02 -4.456308186054229736e-01 2.074409127235412598e-01 3.401514375582337379e-03 -1.097195819020271301e-01 -1.790384054183959961e-01 -7.113644387573003769e-04 9.643990546464920044e-03 2.273260615766048431e-02 -1.595659554004669189e-01 -5.029234886169433594e-01 1.777339577674865723e-01 -2.109568268060684204e-01 2.444156259298324585e-02 1.452993601560592651e-01 1.663452237844467163e-01 7.588497549295425415e-02 3.115008585155010223e-02 -1.334748268127441406e-01 -5.841258540749549866e-02 1.132423207163810730e-01 -2.212890088558197021e-01 -1.774636805057525635e-01 2.983790338039398193e-01 -1.076494716107845306e-02 -6.521736830472946167e-02
2.389030754566192627e-01 2.231373786926269531e-01 1.078664604574441910e-02 1.887173205614089966e-01 -2.406471967697143555e-01 -2.532474100589752197e-01 -1.036159023642539978e-01 -3.760456442832946777e-01 -4.891294986009597778e-02 -2.764066755771636963e-01 -1.811755746603012085e-01 3.082120418548583984e-01 -1.144142001867294312e-01 -1.151447445154190063e-01 1.460151188075542450e-02 -1.704890280961990356e-01 -6.271721422672271729e-02 1.161296516656875610e-01 7.118115574121475220e-02 -9.126280248165130615e-02 1.768522709608078003e-02 2.652283385396003723e-02 -1.536528319120407104e-01 4.144738987088203430e-02 1.204930767416954041e-01 5.426131933927536011e-02 -1.919367462396621704e-01 -1.445464193820953369e-01 2.414632290601730347e-01 3.308759331703186035e-01 1.122233197093009949e-01 -9.077054262161254883e-02
1.380538493394851685e-01 -1.013358458876609802e-01 -1.203364357352256775e-01 4.071099162101745605e-01 -1.385480016469955444e-01 -6.851937621831893921e-02 1.415048837661743164e-01 -1.907710731029510498e-01 4.026564657688140869e-01 -3.130193054676055908e-01 -2.201657295227050781e-01 -1.378585249185562134e-01 1.412116587162017822e-01 -6.818191707134246826e-02 -1.100093647837638855e-01 -9.254007041454315186e-02 -1.006458178162574768e-01 4.772559925913810730e-02 -2.801313698291778564e-01 -7.304393220692873001e-03 -6.764399819076061249e-03 2.486766874790191650e-01 -3.999575972557067871e-02 -3.803303465247154236e-03 9.985721111297607422e-02 9.691459126770496368e-03 -2.172102928161621094e-01 1.855161637067794800e-01 1.035151481628417969e-01 1.099386587738990784e-01 -9.727499447762966156e-03 -2.613543868064880371e-01
-2.005728930234909058e-01 -6.520646065473556519e-02 2.083411812782287598e-01 1.070864275097846985e-01 -2.667350471019744873e-01 9.187919646501541138e-02 -2.479092031717300415e-02 -2.079019695520401001e-01 5.180975422263145447e-02 -8.509215712547302246e-02 2.791010960936546326e-02 2.331532686948776245e-01 5.239252448081970215e-01 1.036119312047958374e-01 1.177553832530975342e-01 -4.271971061825752258e-02 -1.536394059658050537e-01 6.410270184278488159e-02 2.467560768127441406e-01 2.095479816198348999e-01 -1.015787571668624878e-02 -1.519116461277008057e-01 1.306702941656112671e-01 -1.952951103448867798e-01 -1.733861714601516724e-01 6.621602177619934082e-02 -1.245134845376014709e-01 -4.487735778093338013e-02 -5.469368025660514832e-02 3.789639472961425781e-01 3.551213070750236511e-02 -2.212777361273765564e-02
-1.745185554027557373e-01 2.670168876647949219e-03 -1.202021725475788116e-02 1.554357819259166718e-02 -3.507942855358123779e-01 1.265754848718643188e-01 3.955113589763641357e-01 -9.312937408685684204e-02 -6.537805497646331787e-02 -3.568984270095825195e-01 1.203752905130386353e-01 8.617070317268371582e-02 1.627324074506759644e-01 -3.736408054828643799e-02 1.445482969284057617e-01 6.981641054153442383e-02 -2.137154042720794678e-01 -3.785821050405502319e-02 -1.527739763259887695e-01 -7.256224006414413452e-02 7.168290019035339355e-02 1.174234747886657715e-01 6.444101780652999878e-02 -8.142700418829917908e-03 -1.764833778142929077e-01 -9.908488951623439789e-03 -2.663189768791198730e-01 2.357375249266624451e-02 3.486249446868896484e-01 3.501177728176116943e-01 9.812226146459579468e-02 4.922421649098396301e-02
1.973644047975540161e-01 1.664580255746841431e-01 -1.144989058375358582e-01 8.095037192106246948e-02 -9.466658532619476318e-02 -2.186807692050933838e-01 -1.112527623772621155e-01 -1.878230273723602295e-01 1.541047990322113037e-01 -1.859537065029144287e-01 -3.839185237884521484e-01 6.878410279750823975e-02 4.840228706598281860e-02 -1.919243633747100830e-01 1.277520209550857544e-01 2.031177282333374023e-01 -2.912358045578002930e-01 -6.476879119873046875e-02 -2.135687470436096191e-01 3.296276628971099854e-01 -1.225368678569793701e-01 1.564895659685134888e-01 4.408289492130279541e-02 1.491515804082155228e-02 -1.619582623243331909e-01 -2.868044972419738770e-01 -9.631216526031494141e-02 2.099821567535400391e-01 1.338132768869400024e-01 9.121444821357727051e-02 -1.329230368137359619e-01 1.064500436186790466e-01
1.908821426331996918e-02 -3.051468171179294586e-02 -2.067388743162155151e-01 5.484586209058761597e-02 -4.568803310394287109e-02 -3.201805055141448975e-02 -7.789126038551330566e-02 -4.265464246273040771e-01 6.219765543937683105e-02 -2.905070781707763672e-01 -2.453885823488235474e-01 -1.664922833442687988e-01 6.192940473556518555e-02 -5.761327967047691345e-02 -1.839908808469772339e-01 2.511746287345886230e-01 -2.892412245273590088e-01 -1.984481662511825562e-01 1.011997386813163757e-01 8.748299628496170044e-02 -8.962763100862503052e-02 1.750431507825851440e-01 -1.828873157501220703e-01 -7.126504927873611450e-02 2.069233451038599014e-03 -2.738819643855094910e-02 5.186121910810470581e-03 -6.461889296770095825e-02 9.587076306343078613e-02 2.709227800369262695e-01 -4.918176308274269104e-02 -4.164579510688781738e-01
9.331995248794555664e-02 8.110622316598892212e-02 -4.777089506387710571e-02 9.917965531349182129e-02 -2.136301398277282715e-01 1.021404713392257690e-01 -8.930313587188720703e-02 -1.267773360013961792e-01 -1.125787869095802307e-01 -5.094456672668457031e-02 -1.055464297533035278e-01 2.557103037834167480e-01 2.448671031743288040e-03 -2.277293503284454346e-01 1.264963895082473755e-01 3.916984051465988159e-02 -4.402328729629516602e-01 5.221882089972496033e-02 7.553586363792419434e-02 -3.370673656463623047e-01 9.521034359931945801e-02 3.288540244102478027e-01 -7.916387170553207397e-02 -3.356911838054656982e-01 1.432276368141174316e-01 1.009782850742340088e-01 -1.288591921329498291e-01 3.033180534839630127e-01 1.309724897146224976e-01 1.264498233795166016e-01 -8.152743428945541382e-02 1.233743410557508469e-02
-1.904004748212173581e-04 -2.005871385335922241e-01 -7.352534681558609009e-02 -1.616059392690658569e-01 -5.575093999505043030e-02 1.129456982016563416e-01 1.098130941390991211e-01 -5.155526399612426758e-01 2.753029949963092804e-02 -1.732947230339050293e-01 -3.195573985576629639e-01 9.792505949735641479e-02 1.607125103473663330e-01 -2.811034023761749268e-02 1.755343228578567505e-01 1.913126707077026367e-01 -1.000677570700645447e-01 -2.628974989056587219e-02 -1.430884189903736115e-02 3.096266984939575195e-01 1.322909593582153320e-01 2.104300365317612886e-04 -5.744782835245132446e-02 1.955487579107284546e-02 -5.754493549466133118e-02 -3.653030609712004662e-03 -2.713597118854522705e-01 8.037086576223373413e-02 2.369563654065132141e-02 4.922691732645034790e-02 -2.436941722407937050e-03 -4.285142123699188232e-01
3.195173740386962891e-01 4.751434549689292908e-02 1.480409651994705200e-01 -9.814657270908355713e-02 -3.449927270412445068e-01 -1.904455572366714478e-01 9.545295685529708862e-02 -4.764593243598937988e-01 1.488312035799026489e-01 2.629155293107032776e-02 -8.950241841375827789e-03 -1.532826721668243408e-01 -5.129846557974815369e-02 -1.906056702136993408e-01 5.058529786765575409e-04 2.342609129846096039e-02 -1.101267784833908081e-01 4.900987073779106140e-02 -1.410571634769439697e-01 2.631449997425079346e-01 2.195772379636764526e-01 -5.712723359465599060e-02 1.093458086252212524e-01 -2.972906529903411865e-01 -2.906216979026794434e-01 1.012482494115829468e-01 -6.464477628469467163e-04 3.899712488055229187e-02 7.848345488309860229e-02 1.340569108724594116e-01 -7.976806163787841797e-02 -6.740760058164596558e-02
4.192278906702995300e-02 -9.730555862188339233e-02 1.612459570169448853e-01 -3.794283419847488403e-02 -3.794651329517364502e-01 -3.024847246706485748e-02 2.154143601655960083e-01 5.056766793131828308e-02 -5.444351583719253540e-02 -1.223599612712860107e-01 1.427095732651650906e-03 1.570894420146942139e-01 -2.878765016794204712e-02 -3.645959794521331787e-01 1.419700682163238525e-01 2.005523145198822021e-01 -2.969425618648529053e-01 1.688275188207626343e-01 -1.617982536554336548e-01 4.413998872041702271e-02 1.045197397470474243e-01 2.674518227577209473e-01 9.298254735767841339e-03 -1.911847591400146484e-01 -1.757386922836303711e-01 7.314173132181167603e-02 -3.305781185626983643e-01 -1.094560697674751282e-01 1.901712417602539062e-01 1.595887839794158936e-01 4.664406925439834595e-02 -2.133330255746841431e-01
3.242656886577606201e-01 6.188430637121200562e-02 2.655958943068981171e-02 -2.597464323043823242e-01 -2.694653272628784180e-01 1.543013900518417358e-01 -3.575852885842323303e-02 -4.414217770099639893e-01 1.226567104458808899e-01 -1.584822833538055420e-01 -1.869602203369140625e-01 -1.907727867364883423e-02 3.694618493318557739e-02 -1.159291788935661316e-01 1.336673051118850708e-01 1.244428679347038269e-01 -6.409880518913269043e-02 1.796335447579622269e-03 3.070299513638019562e-02 8.545055985450744629e-02 1.863473057746887207e-01 1.346532106399536133e-01 -8.712375909090042114e-02 3.774511814117431641e-02 1.983522474765777588e-01 -5.541632696986198425e-02 -2.980803251266479492e-01 -6.226611789315938950e-03 8.465248346328735352e-02 2.146445512771606445e-01 -1.965472996234893799e-01 -3.305398523807525635e-01
9.509754925966262817e-02 -3.428435698151588440e-02 3.065157234668731689e-01 1.655993312597274780e-01 -2.670489251613616943e-01 1.021521314978599548e-01 5.346052348613739014e-02 -9.342233091592788696e-02 3.424127995967864990e-01 -2.184835225343704224e-01 1.315909624099731445e-01 -4.136167466640472412e-02 3.947620391845703125e-01 -2.854728996753692627e-01 3.502747118473052979e-01 -7.075280696153640747e-02 -7.270676642656326294e-02 -1.879384815692901611e-01 -7.746081054210662842e-02 9.943950921297073364e-02 4.213534295558929443e-02 1.791262924671173096e-01 6.522046029567718506e-02 1.155860573053359985e-01 -1.374466568231582642e-01 1.062558591365814209e-02 -3.038032213225960732e-03 -1.207463666796684265e-01 1.443009376525878906e-01 2.197608649730682373e-01 1.042103171348571777e-01 6.700398772954940796e-02
-1.335221529006958008e-01 -1.436702311038970947e-01 -3.726092353463172913e-02 -3.644067794084548950e-02 -5.436852574348449707e-01 -1.539852619171142578e-01 -2.873997390270233154e-02 -2.279352992773056030e-01 -1.452884227037429810e-01 -2.915623486042022705e-01 -4.377999901771545410e-02 1.577139943838119507e-01 1.609646230936050415e-01 -1.059223338961601257e-01 2.189545631408691406e-01 1.189808174967765808e-01 -3.032548725605010986e-02 1.560937892645597458e-02 -5.677528306841850281e-02 -1.759663075208663940e-01 -2.680767476558685303e-01 -5.388439446687698364e-02 1.098391786217689514e-01 -1.056042611598968506e-01 3.692914266139268875e-03 9.849390387535095215e-02 3.440907597541809082e-02 3.230197727680206299e-01 2.621761858463287354e-01 8.557575941085815430e-02 -1.319201886653900146e-01 -1.120494455099105835e-01
-1.163014620542526245e-01 -5.459401383996009827e-02 -2.020255476236343384e-01 3.711007535457611084e-02 -4.327611327171325684e-01 1.497832983732223511e-01 -1.625630706548690796e-01 -3.201487958431243896e-01 -8.448377996683120728e-02 -1.242565959692001343e-01 2.925797551870346069e-02 1.948279142379760742e-01 7.798608392477035522e-02 3.855835273861885071e-02 1.338870227336883545e-01 2.208923697471618652e-01 -1.337964087724685669e-01 -1.830227226018905640e-01 2.108189612627029419e-01 -1.272749342024326324e-02 -2.545612864196300507e-02 1.697810292243957520e-01 2.119221091270446777e-01 3.237438946962356567e-02 -1.038024723529815674e-01 2.140636891126632690e-01 1.510433405637741089e-01 1.959566324949264526e-01 2.932475209236145020e-01 1.976498216390609741e-01 -2.160173356533050537e-01 7.753300666809082031e-02
1.079911664128303528e-01 -1.247528344392776489e-01 2.271409630775451660e-01 -5.046986788511276245e-02 -6.030337512493133545e-02 1.237494125962257385e-01 1.951072178781032562e-02 -4.455223381519317627e-01 1.323030591011047363e-01 -1.120584383606910706e-01 -2.172219380736351013e-02 2.697856128215789795e-01 4.330315627157688141e-03 -2.442791126668453217e-03 -4.568280279636383057e-02 -7.588148117065429688e-03 -4.564008712768554688e-01 -1.393054127693176270e-01 -1.675401180982589722e-01 7.317146752029657364e-03 -2.600830197334289551e-01 1.926992684602737427e-01 -1.744105853140354156e-02 -1.154702827334403992e-01 -3.407541215419769287e-01 7.232198864221572876e-02 -8.793445676565170288e-02 7.516777515411376953e-02 1.165737062692642212e-01 1.880333423614501953e-01 1.841627247631549835e-02 1.925368010997772217e-01
3.056608736515045166e-01 -5.058775097131729126e-02 -2.677218616008758545e-01 1.257726103067398071e-01 -7.973129302263259888e-02 2.160916775465011597e-01 -1.012827754020690918e-01 -2.522963285446166992e-01 1.301340609788894653e-01 -1.201557889580726624e-01 -1.460235565900802612e-01 3.333443999290466309e-01 3.356373906135559082e-01 -6.190609559416770935e-02 2.887980937957763672e-01 1.942007690668106079e-01 -3.702372312545776367e-01 -2.070802636444568634e-02 1.545142680406570435e-01 -1.255277246236801147e-01 -5.605849623680114746e-02 6.219797581434249878e-02 1.194223389029502869e-01 6.927656382322311401e-02 4.928249865770339966e-02 -1.441773325204849243e-01 5.007607862353324890e-02 1.479464322328567505e-01 1.244808360934257507e-01 -1.975338906049728394e-02 1.218649372458457947e-01 8.112151175737380981e-02
2.121895551681518555e-01 5.853112414479255676e-02 -5.072827264666557312e-02 2.205281257629394531e-01 -4.057102799415588379e-01 1.165398880839347839e-01 2.419896423816680908e-02 7.284044474363327026e-02 4.131814092397689819e-02 -1.447870284318923950e-01 -1.457410901784896851e-01 1.102135553956031799e-01 2.465210407972335815e-01 9.241213090717792511e-03 1.005411427468061447e-02 9.667479991912841797e-02 -1.387643516063690186e-01 -1.200522780418395996e-01 1.214009523391723633e-01 -1.296169012784957886e-01 7.295088376849889755e-03 3.182408213615417480e-01 1.823064535856246948e-01 -1.366638690233230591e-01 -1.535215228796005249e-01 -3.654074668884277344e-01 1.669075042009353638e-01 -4.007558524608612061e-02 3.314952850341796875e-01 2.345433086156845093e-01 9.414816647768020630e-02 -1.055360436439514160e-01
2.874871492385864258e-01 -8.938185870647430420e-03 -2.131353914737701416e-01 -1.414276659488677979e-01 -3.913415372371673584e-01 2.066768854856491089e-01 6.775139831006526947e-03 -1.467281132936477661e-01 8.770567178726196289e-02 -4.426873326301574707e-01 -5.225288867950439453e-02 5.446605384349822998e-02 2.632430940866470337e-02 -1.685218960046768188e-01 1.875948160886764526e-01 2.086886018514633179e-01 1.476180180907249451e-02 1.926689967513084412e-02 -2.806371264159679413e-02 1.349102258682250977e-01 1.279418468475341797e-01 -4.963900893926620483e-02 3.955972194671630859e-02 3.255256265401840210e-02 9.444704651832580566e-02 -4.274909570813179016e-02 -1.603421866893768311e-01 5.081056803464889526e-02 -4.805915802717208862e-02 2.535929381847381592e-01 -1.197426766157150269e-02 -4.127599298954010010e-01
3.080277144908905029e-01 5.925783142447471619e-02 1.296600699424743652e-01 -1.361351609230041504e-01 -2.813870310783386230e-01 -8.488635718822479248e-02 -3.724262816831469536e-03 -4.312820732593536377e-01 1.877598650753498077e-02 7.178290188312530518e-02 -2.808346785604953766e-02 -4.181204363703727722e-02 1.542922109365463257e-02 -1.535711735486984253e-01 -6.497385352849960327e-02 -1.715132743120193481e-01 -3.254408538341522217e-01 1.501175016164779663e-01 -1.536972373723983765e-01 3.089518547058105469e-01 9.651609510183334351e-02 1.266966015100479126e-01 2.649578452110290527e-01 -6.015292927622795105e-02 -3.505009710788726807e-01 -1.370391696691513062e-01 -5.691258702427148819e-04 7.873755693435668945e-02 1.243578568100929260e-01 1.222959086298942566e-01 5.338604561984539032e-03 -5.803320184350013733e-02
3.757946193218231201e-01 -5.832436308264732361e-02 -8.966959081590175629e-03 1.354404240846633911e-01 -1.977176368236541748e-01 -1.197044774889945984e-01 2.583557069301605225e-01 -8.649691939353942871e-03 -8.852623403072357178e-03 -3.213195130228996277e-02 -3.620996475219726562e-01 -1.393894013017416000e-02 1.477644592523574829e-01 -2.655315026640892029e-02 1.824550330638885498e-01 2.557428479194641113e-01 -3.625029623508453369e-01 3.534787893295288086e-02 -1.305298358201980591e-01 -2.924802713096141815e-02 2.588540017604827881e-01 1.676759421825408936e-01 2.658327519893646240e-01 -1.651002615690231323e-01 -8.857507258653640747e-02 1.014789640903472900e-01 -1.573610752820968628e-01 4.132770746946334839e-02 1.111583486199378967e-01 5.704270675778388977e-02 2.298310101032257080e-01 -8.006206899881362915e-02
1.899715960025787354e-01 9.977769106626510620e-02 2.061963528394699097e-01 2.052595317363739014e-01 -3.246166110038757324e-01 1.440323442220687866e-01 2.873381376266479492e-01 -2.159897387027740479e-01 -4.444232676178216934e-03 -1.104794219136238098e-01 8.845639228820800781e-02 2.063568867743015289e-02 1.777998805046081543e-01 -4.847623035311698914e-02 3.250686451792716980e-02 4.096215218305587769e-02 -2.081014961004257202e-01 -1.373030841350555420e-01 1.476031392812728882e-01 -1.844507455825805664e-01 1.942949593067169189e-01 3.020100891590118408e-01 -1.274999380111694336e-01 8.189470320940017700e-02 -1.149579808115959167e-01 7.679101824760437012e-02 -5.384203791618347168e-02 1.825370788574218750e-01 1.722744703292846680e-01 1.879656910896301270e-01 5.643456801772117615e-02 -4.042048156261444092e-01
-1.197466999292373657e-01 -3.382722288370132446e-02 -1.500545740127563477e-01 2.305528819561004639e-01 -1.188159659504890442e-01 3.402636572718620300e-02 6.239453330636024475e-02 -3.995285630226135254e-01 -1.354354321956634521e-01 -1.815891116857528687e-01 2.569304704666137695e-01 2.034288942813873291e-01 3.010309636592864990e-01 -3.304395452141761780e-02 6.165940314531326294e-03 1.092749238014221191e-01 -9.619776159524917603e-02 -2.502951584756374359e-02 -1.103461608290672302e-01 8.474070578813552856e-03 4.350661337375640869e-01 1.648817062377929688e-01 -6.536243017762899399e-03 -2.342420667409896851e-01 1.506063044071197510e-01 -4.512157663702964783e-02 -1.031028181314468384e-01 -1.837847232818603516e-01 1.662775427103042603e-01 1.776000261306762695e-01 1.847423911094665527e-01 -1.081471666693687439e-01
-8.647428825497627258e-03 2.379353344440460205e-01 1.395438462495803833e-01 9.277670830488204956e-02 -2.114671319723129272e-01 8.079814910888671875e-02 -1.567070372402667999e-02 -4.201642274856567383e-01 4.757463932037353516e-02 -1.815026551485061646e-01 -2.568858861923217773e-01 2.782066464424133301e-01 1.623257249593734741e-01 -3.424463868141174316e-01 -2.031689509749412537e-02 1.790254712104797363e-01 1.203817948698997498e-01 -1.097617074847221375e-01 -2.353452742099761963e-01 2.117126733064651489e-01 -6.596094369888305664e-02 2.078306078910827637e-01 2.225765436887741089e-01 -1.615261733531951904e-01 -1.800716817378997803e-01 -7.280793786048889160e-02 -4.777855798602104187e-02 1.282184720039367676e-01 -2.067591808736324310e-02 4.733887314796447754e-02 -2.629507705569267273e-02 1.509637236595153809e-01
5.729044973850250244e-02 -1.583396047353744507e-01 -1.509278118610382080e-01 1.255233883857727051e-01 -1.882585585117340088e-01 -9.789896011352539062e-02 -2.857832014560699463e-01 -8.182544261217117310e-02 -2.054213732481002808e-01 -2.021100670099258423e-01 -4.493597149848937988e-02 6.571150571107864380e-02 2.044091820716857910e-01 -2.483724616467952728e-02 -2.043550461530685425e-01 -1.001463457942008972e-02 -1.948063671588897705e-01 -8.759061805903911591e-03 -1.705908477306365967e-01 2.557317018508911133e-01 1.382124572992324829e-01 1.408158242702484131e-01 -7.631020247936248779e-02 2.619735896587371826e-02 3.428793326020240784e-02 3.516485914587974548e-02 5.852201581001281738e-02 4.337895214557647705e-01 1.575265377759933472e-01 3.281891942024230957e-01 6.931819766759872437e-02 -3.417122960090637207e-01
-7.439703494310379028e-02 5.780767649412155151e-03 2.323380410671234131e-01 4.935955256223678589e-02 -2.221659123897552490e-01 -9.964717552065849304e-03 1.363934129476547241e-01 -1.349922418594360352e-01 -4.251450300216674805e-02 -1.620005965232849121e-01 1.700864881277084351e-01 4.831878840923309326e-01 1.956530362367630005e-01 -2.839905619621276855e-01 1.213285177946090698e-01 2.556247711181640625e-01 -1.731161922216415405e-01 1.863645762205123901e-02 -6.409022957086563110e-02 -1.416201442480087280e-01 1.732713282108306885e-01 5.972543731331825256e-03 -2.337034419178962708e-02 -7.659355551004409790e-02 4.323948547244071960e-02 5.497561767697334290e-02 -1.829775422811508179e-01 -1.556605398654937744e-01 6.407941132783889771e-02 2.679246366024017334e-01 -6.910371780395507812e-02 -3.578607738018035889e-01
1.660848706960678101e-01 -3.471046090126037598e-01 -3.099122084677219391e-02 1.108760461211204529e-01 -3.675416409969329834e-01 7.581648230552673340e-02 4.627310112118721008e-02 -8.539037406444549561e-02 8.304223418235778809e-02 -1.358345299959182739e-01 -1.382601074874401093e-02 -2.279719151556491852e-02 3.219460248947143555e-01 1.749952733516693115e-01 2.816291712224483490e-02 -7.321231067180633545e-02 -3.658741712570190430e-01 -1.245994269847869873e-01 -1.934618353843688965e-01 -2.506106160581111908e-03 -7.075490057468414307e-02 -9.823095053434371948e-02 -1.100430041551589966e-01 2.963788574561476707e-03 2.394003719091415405e-01 2.103283815085887909e-02 -2.151232771575450897e-02 -1.106179580092430115e-01 1.883873790502548218e-01 3.361608088016510010e-01 -2.757619619369506836e-01 -1.154982149600982666e-01
4.598022252321243286e-02 1.499344706535339355e-01 3.231637552380561829e-02 2.630675733089447021e-01 -3.054591454565525055e-02 -3.793836385011672974e-02 5.817236751317977905e-02 -4.390575289726257324e-01 1.742459982633590698e-01 3.919985890388488770e-02 1.805313974618911743e-01 -1.210523396730422974e-01 3.591642975807189941e-01 -2.899840846657752991e-02 1.844269186258316040e-01 -1.519953459501266479e-02 -1.186358556151390076e-01 -1.076248753815889359e-02 -9.518753737211227417e-02 7.043517380952835083e-02 2.417979203164577484e-02 3.881117701530456543e-01 -2.916961908340454102e-01 -1.896390467882156372e-01 8.468079566955566406e-02 1.339703202247619629e-01 2.715746872127056122e-02 2.849037647247314453e-01 -2.872353605926036835e-02 1.729023158550262451e-01 1.147144585847854614e-01 -1.096262410283088684e-01
7.134350389242172241e-02 -2.242924273014068604e-01 -6.565351504832506180e-03 2.630764618515968323e-02 -2.668338418006896973e-01 8.694808185100555420e-02 1.125092729926109314e-01 -3.407944738864898682e-01 3.947349265217781067e-02 -2.526889145374298096e-01 7.465754635632038116e-03 9.006220102310180664e-02 1.628934144973754883e-01 -3.259699344635009766e-01 1.678306460380554199e-01 -1.012240424752235413e-01 -2.432911470532417297e-02 -3.051186352968215942e-02 -2.543012201786041260e-01 2.701247632503509521e-01 -2.820108085870742798e-02 -9.534496068954467773e-02 -1.386970281600952148e-01 1.334507614374160767e-01 -1.987702846527099609e-01 2.477086484432220459e-01 1.603409200906753540e-01 -2.615863382816314697e-01 -4.707252234220504761e-02 3.142620921134948730e-01 9.458719938993453979e-02 2.251881547272205353e-02
1.467624772340059280e-02 -2.806212566792964935e-02 2.257616370916366577e-01 -4.212656989693641663e-02 -1.476556435227394104e-02 1.258912980556488037e-01 2.487473376095294952e-02 -3.957599699497222900e-01 1.163615807890892029e-01 -1.096182093024253845e-01 -1.973743885755538940e-01 1.753801554441452026e-01 4.263254255056381226e-02 1.408917084336280823e-02 1.546131819486618042e-01 1.303333640098571777e-01 -4.692741334438323975e-01 -7.170578930526971817e-03 -3.267117738723754883e-01 -8.341284841299057007e-02 -2.949092984199523926e-01 1.834870576858520508e-01 -4.571006074547767639e-02 -2.549250423908233643e-01 -2.150701582431793213e-01 -8.070365525782108307e-03 1.325900554656982422e-01 3.905168920755386353e-02 5.353388562798500061e-02 1.752978563308715820e-01 3.541133552789688110e-02 1.131631806492805481e-01
1.227780282497406006e-01 -1.486556977033615112e-01 -2.614566981792449951e-01 3.902603685855865479e-01 -4.299161434173583984e-01 1.333029568195343018e-01 -5.530213192105293274e-02 -2.627757787704467773e-01 2.035551518201828003e-01 -1.543705463409423828e-01 -1.990284472703933716e-01 8.487132191658020020e-02 2.700521610677242279e-02 -9.685536846518516541e-03 2.033790349960327148e-01 1.675075739622116089e-01 7.904347032308578491e-03 -1.456416696310043335e-01 -2.880105003714561462e-02 -1.640241295099258423e-01 5.801514908671379089e-02 2.353982999920845032e-02 -2.955207526683807373e-01 -2.053810805082321167e-01 3.657864406704902649e-02 -1.107019484043121338e-01 4.619301110506057739e-02 9.597861766815185547e-02 2.383535951375961304e-01 -9.219963103532791138e-03 1.222628280520439148e-01 -7.685291022062301636e-02
-1.283274963498115540e-02 -4.730639979243278503e-02 1.045382488518953323e-02 -5.872204154729843140e-02 -7.675495743751525879e-02 -2.393624484539031982e-01 -1.482944190502166748e-01 -2.323996722698211670e-01 1.990859061479568481e-01 -9.227254241704940796e-02 -8.032479137182235718e-02 1.826352924108505249e-01 5.907229334115982056e-02 8.227176964282989502e-02 1.365949679166078568e-02 2.972538173198699951e-01 -4.158528447151184082e-01 -1.515558958053588867e-01 -1.425522565841674805e-01 1.874250471591949463e-01 1.022541597485542297e-01 3.756918907165527344e-01 1.244136616587638855e-01 4.702326282858848572e-02 -1.969164907932281494e-01 -2.984363436698913574e-01 -1.320183742791414261e-02 2.476267516613006592e-01 2.165283262729644775e-01 -1.646558381617069244e-02 1.445291005074977875e-02 1.036864444613456726e-01
-4.928085952997207642e-02 4.188100993633270264e-02 1.456232219934463501e-01 -3.599355369806289673e-02 -8.236517757177352905e-02 -7.204163074493408203e-02 3.010335192084312439e-02 -9.896477311849594116e-02 2.379458397626876831e-01 -1.975810676813125610e-01 -1.240525692701339722e-01 6.374882906675338745e-02 3.100254833698272705e-01 -7.057376950979232788e-02 1.231572404503822327e-02 3.965291753411293030e-02 -2.515408098697662354e-01 7.359894365072250366e-02 -1.746921092271804810e-01 3.129028081893920898e-01 1.875293105840682983e-01 7.452456653118133545e-02 2.947309911251068115e-01 -2.448218017816543579e-01 -1.692024767398834229e-01 3.488178551197052002e-01 -6.684024631977081299e-02 5.820264294743537903e-02 3.637862503528594971e-01 1.001518219709396362e-01 -2.180300951004028320e-01 2.230148995295166969e-03
-2.138422727584838867e-01 1.650572717189788818e-01 -1.399786323308944702e-01 -9.900413453578948975e-02 -1.772196143865585327e-01 -7.875572144985198975e-02 -6.928718090057373047e-02 -2.055068910121917725e-01 -1.928205043077468872e-02 -1.916952878236770630e-01 1.939248293638229370e-01 1.917562782764434814e-01 4.230746626853942871e-01 -9.221436083316802979e-02 -9.034611284732818604e-02 -3.016855381429195404e-02 -2.402807474136352539e-01 -1.497857389040291309e-03 -7.445847988128662109e-02 1.515727341175079346e-01 2.759909629821777344e-01 3.954296559095382690e-02 9.816244989633560181e-02 -1.843938529491424561e-01 8.796665072441101074e-02 -2.833847515285015106e-02 1.104794070124626160e-01 -6.584919244050979614e-02 4.623154997825622559e-01 1.746868491172790527e-01 -1.118676289916038513e-01 -1.242931559681892395e-01
1.920673549175262451e-01 -3.344404324889183044e-02 3.018863685429096222e-02 1.394904553890228271e-01 -1.634367555379867554e-01 6.485027819871902466e-02 6.688458472490310669e-02 -2.710493803024291992e-01 5.645751953125000000e-04 -2.387004047632217407e-01 -1.066269725561141968e-01 7.349669933319091797e-02 1.756872236728668213e-01 -2.321623712778091431e-01 6.947229057550430298e-02 2.209752947092056274e-01 -8.377788215875625610e-02 -2.313577756285667419e-02 -3.662973344326019287e-01 -2.107985503971576691e-02 -2.625458501279354095e-02 -8.157869428396224976e-02 -2.500220201909542084e-02 1.070289835333824158e-01 -4.038089886307716370e-02 3.102278113365173340e-01 3.709195852279663086e-01 -3.149001300334930420e-01 -2.942627109587192535e-02 3.142214417457580566e-01 1.161808669567108154e-01 -1.062173619866371155e-01
7.777956128120422363e-02 -1.387716382741928101e-01 7.932721078395843506e-02 1.108143031597137451e-01 -1.425457149744033813e-01 1.618129201233386993e-02 1.932134926319122314e-01 -1.010170578956604004e-01 -1.269865185022354126e-01 -8.501651138067245483e-02 1.697193086147308350e-01 3.024209737777709961e-01 -9.159242361783981323e-02 -3.455548286437988281e-01 1.236746460199356079e-01 3.033737838268280029e-01 -3.272399604320526123e-01 1.815849691629409790e-01 -2.211865335702896118e-01 -9.321947582066059113e-03 1.949141770601272583e-01 1.817178875207901001e-01 -3.868307545781135559e-02 -5.016477778553962708e-02 -2.193821519613265991e-01 1.599843502044677734e-01 -2.831875383853912354e-01 7.486838102340698242e-02 1.731230765581130981e-01 2.027643918991088867e-01 -4.999152198433876038e-02 -1.097949147224426270e-01
1.312411576509475708e-01 4.853732511401176453e-02 -2.030168920755386353e-01 1.066566258668899536e-01 -3.214917778968811035e-01 1.698912829160690308e-01 -1.661298573017120361e-01 -3.250664770603179932e-01 -1.079203039407730103e-01 -1.127264425158500671e-01 -3.050288558006286621e-01 1.475793868303298950e-01 2.715658843517303467e-01 -2.801954150199890137e-01 8.735715597867965698e-02 1.150419563055038452e-01 -3.705213069915771484e-01 -1.376669704914093018e-01 4.246946051716804504e-02 1.857240684330463409e-02 -1.900079399347305298e-01 5.665190517902374268e-02 9.653729945421218872e-02 -1.944792568683624268e-01 -4.995670914649963379e-02 -2.347177863121032715e-01 1.279758960008621216e-01 6.265302002429962158e-02 -9.616062045097351074e-03 -1.529680788516998291e-01 -2.709101885557174683e-02 -5.552835389971733093e-02
1.993359066545963287e-02 -1.797453165054321289e-01 -1.001372188329696655e-01 2.655114233493804932e-01 -8.244155347347259521e-02 -8.035799115896224976e-02 -1.239304989576339722e-01 -2.725418210029602051e-01 2.022982984781265259e-01 -2.307699024677276611e-01 -5.440427456051111221e-03 1.294970661401748657e-01 -8.562183938920497894e-03 -2.254909873008728027e-01 -1.497540622949600220e-03 -2.468004822731018066e-01 -8.630696684122085571e-02 1.099391728639602661e-01 -2.003357410430908203e-01 -1.501856371760368347e-02 -1.870249062776565552e-01 4.149629175662994385e-01 -1.570097208023071289e-01 -2.733428180217742920e-01 -1.644238084554672241e-01 -9.148645401000976562e-02 -9.487105160951614380e-02 1.540040522813796997e-01 1.059359684586524963e-02 2.072530537843704224e-01 1.600407958030700684e-01 -2.404787838459014893e-01
1.590021327137947083e-02 1.773022813722491264e-03 2.677447348833084106e-02 -1.060044541954994202e-01 -1.567260473966598511e-01 2.099079191684722900e-01 -6.747810170054435730e-03 -5.351653099060058594e-01 -8.292239904403686523e-02 -3.884477615356445312e-01 -3.083326816558837891e-01 1.450129747390747070e-01 4.324189946055412292e-02 7.962415367364883423e-02 4.545225948095321655e-02 2.022985219955444336e-01 2.725907601416110992e-02 1.371250003576278687e-01 -5.197343230247497559e-02 1.856854408979415894e-01 6.596291786991059780e-04 5.618387460708618164e-02 -6.327728927135467529e-02 -4.728949442505836487e-02 1.359843611717224121e-01 -6.978988647460937500e-02 -1.283747404813766479e-01 -1.917244493961334229e-02 6.788953393697738647e-02 1.511199772357940674e-01 -1.129862442612648010e-01 -4.013802111148834229e-01
3.182452023029327393e-01 2.145879156887531281e-02 2.979402057826519012e-02 -1.141573861241340637e-01 -2.052540145814418793e-02 -2.215040326118469238e-01 -1.425168365240097046e-01 -2.587732970714569092e-01 6.822388619184494019e-02 -2.514002025127410889e-01 -9.594855457544326782e-02 9.194125980138778687e-02 -2.336993440985679626e-02 -9.002228826284408569e-02 1.420536488294601440e-01 3.729439377784729004e-01 -1.220969930291175842e-01 -8.581392467021942139e-02 -2.486056983470916748e-01 2.547974288463592529e-01 -5.331586673855781555e-02 3.217089474201202393e-01 5.589624866843223572e-02 -1.295429319143295288e-01 -1.591207534074783325e-01 -3.121203184127807617e-01 -3.453765809535980225e-02 8.647534251213073730e-02 1.609156727790832520e-01 1.583353728055953979e-01 -1.434099674224853516e-01 1.263506412506103516e-01
9.232464432716369629e-02 6.476159393787384033e-02 -7.587512582540512085e-02 1.492237597703933716e-01 -2.974201738834381104e-01 -7.611915469169616699e-02 2.726693078875541687e-02 -1.050273701548576355e-01 2.493268400430679321e-01 -3.055388294160366058e-02 5.334334447979927063e-02 9.791303426027297974e-02 2.070063799619674683e-01 -2.848889529705047607e-01 1.230323612689971924e-01 1.090844999998807907e-02 -4.753286540508270264e-01 2.251480966806411743e-01 -2.535907365381717682e-02 -3.171551525592803955e-01 -1.194062307476997375e-01 -3.310192748904228210e-02 -2.107363753020763397e-02 -3.562332093715667725e-01 6.015830114483833313e-02 1.536798775196075439e-01 -8.181166648864746094e-02 1.722301840782165527e-01 6.735608726739883423e-02 2.066813260316848755e-01 -8.366651833057403564e-02 -4.971427377313375473e-03
-9.481419692747294903e-04 -6.156927347183227539e-02 -4.280660673975944519e-02 -4.018339514732360840e-02 9.337896108627319336e-02 2.163663059473037720e-01 -4.956564400345087051e-03 -5.578867197036743164e-01 -3.094726800918579102e-02 -2.977898716926574707e-01 -2.809474170207977295e-01 8.016186207532882690e-02 1.849540770053863525e-01 -3.679735586047172546e-02 1.611534655094146729e-01 1.402412205934524536e-01 -4.149984195828437805e-02 1.235362291336059570e-01 -1.246983036398887634e-01 2.153703868389129639e-01 5.073771253228187561e-02 1.700819819234311581e-03 -1.655195839703083038e-02 -1.175519451498985291e-02 -1.361651718616485596e-01 5.099285766482353210e-02 -1.071793064475059509e-01 4.522203654050827026e-02 1.927894949913024902e-01 5.343070626258850098e-02 -4.107028618454933167e-02 -4.598706960678100586e-01
8.862615376710891724e-02 -6.184854730963706970e-02 -5.643875896930694580e-02 2.476548552513122559e-01 -1.674020290374755859e-01 1.312665492296218872e-01 -1.668223589658737183e-01 -4.488455057144165039e-01 -3.134607803076505661e-03 -2.937249243259429932e-01 -3.551964461803436279e-02 1.556202620267868042e-01 3.456049859523773193e-01 -2.165580987930297852e-01 3.693931922316551208e-02 2.716252207756042480e-02 -1.466930955648422241e-01 -2.179558128118515015e-01 -3.458596020936965942e-02 -7.520422339439392090e-02 -1.954426430165767670e-02 1.991123408079147339e-01 -1.331324875354766846e-01 -4.268655553460121155e-02 5.503489449620246887e-02 2.580045759677886963e-01 8.715822547674179077e-02 3.075062930583953857e-01 -2.912253886461257935e-02 -1.801719516515731812e-01 -1.664133369922637939e-01 2.906606532633304596e-02
-1.391030251979827881e-01 1.146221458911895752e-01 -2.211859375238418579e-01 2.591483891010284424e-01 -1.686246246099472046e-01 -1.627781987190246582e-02 -5.855038389563560486e-02 -3.499048352241516113e-01 -1.755729466676712036e-01 -2.701667509973049164e-02 -2.301632165908813477e-01 2.909612655639648438e-01 1.993776559829711914e-01 -3.699759244918823242e-01 5.592828616499900818e-02 1.312476247549057007e-01 -2.803051471710205078e-01 -3.029192388057708740e-01 4.616024345159530640e-02 8.006979525089263916e-02 -1.946716159582138062e-01 2.209317386150360107e-01 -6.162611395120620728e-02 -1.582877635955810547e-01 -7.556746900081634521e-02 -6.472434848546981812e-02 5.219338461756706238e-02 9.379702806472778320e-02 6.954910606145858765e-02 7.219541072845458984e-02 -6.864663213491439819e-02 -8.739146403968334198e-03
1.755292117595672607e-01 1.291086822748184204e-01 2.299017310142517090e-01 -8.658283948898315430e-02 -6.974238902330398560e-02 -4.967269301414489746e-02 3.406226336956024170e-01 -1.589365899562835693e-01 1.973745524883270264e-01 -1.887382864952087402e-01 1.070516556501388550e-02 1.353044509887695312e-01 1.668524444103240967e-01 -4.696428477764129639e-01 8.834599703550338745e-02 2.334667146205902100e-01 -1.187240630388259888e-01 7.057829946279525757e-02 -1.448763310909271240e-01 5.719018727540969849e-02 3.636565525084733963e-03 -1.736116260290145874e-01 1.583260744810104370e-01 -6.799540482461452484e-03 -2.592318058013916016e-01 -1.456817090511322021e-01 -4.135771840810775757e-02 1.748772629071027040e-04 1.365028768777847290e-01 2.662102282047271729e-01 -6.440258771181106567e-02 -2.396854609251022339e-01
9.948962181806564331e-02 1.201443672180175781e-01 -1.800315529108047485e-01 7.639999687671661377e-02 -3.891574144363403320e-01 1.473095566034317017e-01 -1.638759225606918335e-01 -2.187765836715698242e-01 -1.054396107792854309e-01 -1.220261380076408386e-01 -2.513918578624725342e-01 3.238600194454193115e-01 2.377193421125411987e-01 -3.319962024688720703e-01 7.348395138978958130e-02 1.335192322731018066e-01 -9.811249375343322754e-02 -8.279725909233093262e-03 -4.115257784724235535e-02 1.501348763704299927e-01 -5.197473242878913879e-02 1.762221604585647583e-01 1.919009089469909668e-01 2.721783891320228577e-02 -1.424530893564224243e-01 -1.513069719076156616e-01 3.027765778824687004e-03 3.374086320400238037e-01 -7.821452617645263672e-02 4.474708111956715584e-04 3.694529831409454346e-02 1.890307515859603882e-01
9.256922453641891479e-02 4.519992507994174957e-03 9.557082504034042358e-02 2.593164145946502686e-01 -2.609905004501342773e-01 5.579369142651557922e-02 -2.103102207183837891e-02 -4.205933958292007446e-02 3.482867777347564697e-02 -4.412838816642761230e-01 4.152832180261611938e-02 -8.309184014797210693e-02 8.240604400634765625e-02 9.459068998694419861e-03 3.890505433082580566e-02 -1.793608963489532471e-01 -9.295708686113357544e-02 -7.714223861694335938e-02 -1.981569081544876099e-02 2.469354867935180664e-01 1.278273910284042358e-01 2.833214998245239258e-01 -1.872761100530624390e-01 -8.878394216299057007e-02 7.103145122528076172e-02 1.849670894443988800e-02 -1.369981318712234497e-01 1.436855792999267578e-01 1.886388510465621948e-01 2.839450240135192871e-01 2.494492009282112122e-02 -4.682871401309967041e-01
-1.875385195016860962e-01 -1.840287595987319946e-01 1.179688945412635803e-01 1.473364084959030151e-01 5.477305501699447632e-02 -1.629631221294403076e-02 5.241201445460319519e-02 -3.551429808139801025e-01 2.712039649486541748e-01 -6.197293847799301147e-02 -2.028298527002334595e-01 3.040553331375122070e-01 -4.252481460571289062e-02 -1.585800498723983765e-01 6.473676860332489014e-02 -3.219206258654594421e-02 -7.700986415147781372e-02 -2.199700027704238892e-01 -1.210878323763608932e-02 1.027652546763420105e-01 -1.285270750522613525e-01 1.714296042919158936e-01 -3.686746656894683838e-01 -2.546303272247314453e-01 6.085997819900512695e-02 5.903190374374389648e-02 -1.169874053448438644e-02 2.182160168886184692e-01 2.770294845104217529e-01 1.091736629605293274e-01 -5.247627571225166321e-02 -2.489627301692962646e-01
3.257457539439201355e-02 5.431846529245376587e-02 1.069999299943447113e-03 7.449986785650253296e-02 -1.376002728939056396e-01 -3.027370572090148926e-01 3.064434416592121124e-02 -3.046123087406158447e-01 -8.921317011117935181e-02 -1.072818785905838013e-01 -2.256449311971664429e-01 1.316401362419128418e-01 2.958313226699829102e-01 -4.731418490409851074e-01 1.101032271981239319e-01 1.657825708389282227e-01 -2.583377957344055176e-01 -3.470248281955718994e-01 3.803671523928642273e-02 7.249138504266738892e-02 -1.171801015734672546e-01 8.461657166481018066e-02 2.480285242199897766e-02 -8.143413811922073364e-02 1.157052591443061829e-01 4.288984462618827820e-02 -1.589681953191757202e-01 -2.430074475705623627e-02 -1.429968923330307007e-01 1.901184320449829102e-01 -6.102456524968147278e-02 1.549728065729141235e-01
2.425576895475387573e-01 -1.522450298070907593e-01 1.598254293203353882e-01 2.943169884383678436e-02 -2.934898436069488525e-01 1.157515570521354675e-01 -1.650565415620803833e-01 -1.630076467990875244e-01 2.212136834859848022e-01 -1.589887887239456177e-01 -7.789650559425354004e-02 5.104257538914680481e-02 -5.190223455429077148e-03 -3.375895693898200989e-02 -1.444649845361709595e-01 1.622813344001770020e-01 -2.748679220676422119e-01 -7.411248981952667236e-02 -2.503423094749450684e-01 -2.941105365753173828e-01 -1.656051725149154663e-01 1.982350796461105347e-01 -6.830243766307830811e-02 -2.360226027667522430e-02 -9.984727948904037476e-02 5.817405506968498230e-02 -2.852531969547271729e-01 -1.372245699167251587e-01 1.154534965753555298e-01 3.385423719882965088e-01 2.514387965202331543e-01 9.558291174471378326e-03
1.182929053902626038e-01 3.797899931669235229e-02 -1.723958849906921387e-01 -2.044259570538997650e-02 -3.037044703960418701e-01 8.201595395803451538e-02 -3.050952553749084473e-01 -1.996688842773437500e-01 3.405823186039924622e-02 -3.636445105075836182e-02 -8.115884661674499512e-02 2.112733721733093262e-01 3.095504641532897949e-01 -3.741998076438903809e-01 1.648680269718170166e-01 1.078517884016036987e-01 -2.287273406982421875e-01 -1.874585449695587158e-01 -9.339567273855209351e-02 1.718493551015853882e-02 1.098458245396614075e-01 2.044059485197067261e-01 2.360247224569320679e-01 -7.703133672475814819e-02 -5.608857050538063049e-02 -1.049881428480148315e-02 1.379607617855072021e-01 3.792110979557037354e-01 1.557383127510547638e-02 -1.074899286031723022e-01 -6.417618691921234131e-02 -1.328189112246036530e-02
2.887022793292999268e-01 -1.242174357175827026e-01 1.944456398487091064e-01 1.811176538467407227e-01 -2.157222181558609009e-01 1.463439464569091797e-01 1.005397886037826538e-01 -1.857924610376358032e-01 -2.606281079351902008e-02 -5.407014489173889160e-02 -3.673660159111022949e-01 1.776685565710067749e-01 8.823491632938385010e-02 1.157941296696662903e-01 5.104164034128189087e-02 2.035703063011169434e-01 -1.766973435878753662e-01 1.725514419376850128e-02 -3.006400167942047119e-01 2.721037268638610840e-01 -1.207946091890335083e-01 -3.471866622567176819e-02 -7.402841001749038696e-02 6.186154857277870178e-02 -5.655528604984283447e-02 5.161790922284126282e-02 -1.130450069904327393e-01 -1.254559457302093506e-01 1.725044399499893188e-01 1.965226382017135620e-01 -3.828942775726318359e-01 1.106596440076828003e-01
2.873420901596546173e-02 -3.888380900025367737e-02 -1.099208090454339981e-02 2.086489051580429077e-01 -1.503443419933319092e-01 8.453762531280517578e-02 6.348969787359237671e-02 -3.994048833847045898e-01 -8.472825586795806885e-02 -1.775730997323989868e-01 3.839823305606842041e-01 1.381651163101196289e-01 4.161400198936462402e-01 -1.469654440879821777e-01 -3.649699315428733826e-02 1.085117831826210022e-01 -1.165555492043495178e-01 1.683075912296772003e-02 -8.832272887229919434e-02 -8.207762241363525391e-02 3.313381671905517578e-01 7.970990985631942749e-02 -7.569155842065811157e-02 -9.133792668581008911e-02 1.702942699193954468e-02 -3.111212328076362610e-02 -1.372625213116407394e-02 -2.495875060558319092e-01 1.645959168672561646e-01 1.740342080593109131e-01 2.831465192139148712e-02 -2.589256465435028076e-01
1.843072175979614258e-01 -3.854677975177764893e-01 2.679528594017028809e-01 9.942393004894256592e-02 -2.072908431291580200e-01 1.048664823174476624e-01 -2.278075786307454109e-03 -2.236419022083282471e-01 3.550979075953364372e-03 -2.241219282150268555e-01 1.332924664020538330e-01 4.810243099927902222e-02 2.634328007698059082e-01 1.457832306623458862e-01 -1.443649381399154663e-01 -8.092349767684936523e-02 -3.666276037693023682e-01 3.138985037803649902e-01 1.502210050821304321e-01 1.282413452863693237e-01 -9.776521474123001099e-02 -4.757400229573249817e-02 5.783492326736450195e-02 4.756617173552513123e-02 -1.910071633756160736e-02 -2.131833694875240326e-02 -2.084671147167682648e-02 1.763411164283752441e-01 -4.816113971173763275e-03 3.461262285709381104e-01 4.083977639675140381e-02 1.331976987421512604e-02
2.198173254728317261e-01 -9.801055490970611572e-02 1.215888038277626038e-01 1.566233299672603607e-02 -3.664252907037734985e-02 1.370809525251388550e-01 1.582468152046203613e-01 -4.093274474143981934e-01 4.237536713480949402e-02 -4.930742979049682617e-01 5.834523215889930725e-02 7.987455278635025024e-02 3.269867971539497375e-02 3.203130885958671570e-02 2.258417159318923950e-01 4.208324849605560303e-02 -2.028059959411621094e-01 1.080213412642478943e-01 -1.421382576227188110e-01 1.878570020198822021e-02 -1.467868834733963013e-01 3.808430582284927368e-02 -1.006314903497695923e-01 -2.672297358512878418e-01 4.925987124443054199e-02 2.852533459663391113e-01 1.057373285293579102e-01 -1.865419000387191772e-01 -1.203290373086929321e-01 2.430857419967651367e-01 1.271912604570388794e-01 8.564841002225875854e-02
2.139673940837383270e-02 -3.168977797031402588e-02 -1.295407582074403763e-02 5.021569132804870605e-01 -1.512417048215866089e-01 4.195313155651092529e-02 -6.709060817956924438e-02 -3.212629854679107666e-01 1.343374550342559814e-01 -2.138384580612182617e-01 -2.578193508088588715e-02 7.041602581739425659e-02 1.024758890271186829e-01 -2.695125341415405273e-01 -5.798433721065521240e-02 -5.047220620326697826e-04 1.615138538181781769e-02 1.273526400327682495e-01 -2.862422913312911987e-02 1.612348109483718872e-01 1.080849766731262207e-01 3.601954579353332520e-01 -6.323611736297607422e-02 9.682497382164001465e-02 5.670760571956634521e-02 -2.045010924339294434e-01 -7.195402681827545166e-02 2.392796427011489868e-01 -1.172712519764900208e-01 1.733667552471160889e-01 -1.091976985335350037e-01 -3.109216392040252686e-01
3.811701387166976929e-02 -1.953315176069736481e-02 -2.409189566969871521e-02 4.360174536705017090e-01 -1.772233396768569946e-01 1.310237646102905273e-01 -1.172266826033592224e-01 -8.031804114580154419e-02 1.843555122613906860e-01 -2.427480369806289673e-01 -6.266230344772338867e-02 -1.269175708293914795e-01 2.016789652407169342e-02 -3.684369921684265137e-01 -5.800711736083030701e-02 1.609361171722412109e-01 -1.179949194192886353e-01 -9.341430664062500000e-02 -5.484064295887947083e-02 6.877141445875167847e-02 2.450844049453735352e-01 1.739830970764160156e-01 5.570041388273239136e-02 1.058258414268493652e-01 1.244560852646827698e-01 -4.820556938648223877e-02 -1.257223039865493774e-01 2.035298198461532593e-01 -2.635586075484752655e-02 3.838652670383453369e-01 2.915223129093647003e-02 -3.183941245079040527e-01
2.443599887192249298e-02 -1.764884740114212036e-01 1.864255368709564209e-01 3.442630171775817871e-01 -2.327346354722976685e-01 5.773169174790382385e-02 1.761410944163799286e-02 -3.147103488445281982e-01 1.945572532713413239e-02 -1.255235522985458374e-01 2.760567963123321533e-01 8.175382018089294434e-02 2.892499566078186035e-01 1.072390004992485046e-02 -7.310854643583297729e-02 9.429961442947387695e-02 -7.131344825029373169e-02 -5.074354261159896851e-02 -6.465618964284658432e-03 2.544475719332695007e-03 4.039654433727264404e-01 2.119440734386444092e-01 1.555258184671401978e-01 -2.534879446029663086e-01 7.777367532253265381e-02 6.108955293893814087e-02 -7.888772338628768921e-02 -2.535629272460937500e-01 2.053420543670654297e-01 1.327202171087265015e-01 3.200849285349249840e-03 -1.293778419494628906e-01
9.622641652822494507e-02 -7.362072356045246124e-03 7.735559344291687012e-02 3.299382925033569336e-01 -1.936385035514831543e-01 -4.322455078363418579e-02 -1.518727838993072510e-01 -2.736482620239257812e-01 1.144577413797378540e-01 -2.094319164752960205e-01 -1.982240937650203705e-02 -7.885600626468658447e-02 4.337006434798240662e-02 -2.939165532588958740e-01 2.231881488114595413e-03 -5.006234347820281982e-02 -6.324593722820281982e-02 -8.992836810648441315e-03 7.791402190923690796e-02 1.629582643508911133e-01 1.203107312321662903e-01 2.921105027198791504e-01 -9.426177293062210083e-02 7.912492007017135620e-02 1.672594100236892700e-01 3.554287925362586975e-02 -1.929777115583419800e-01 2.339269369840621948e-01 8.300754427909851074e-02 2.990898489952087402e-01 -3.596856491640210152e-03 -4.636402428150177002e-01
1.342624127864837646e-01 -1.398010402917861938e-01 9.315651655197143555e-02 1.104049980640411377e-01 -1.729254573583602905e-01 1.518562138080596924e-01 -1.961342990398406982e-01 -4.325853586196899414e-01 9.209205210208892822e-02 -1.363753676414489746e-01 1.277312636375427246e-01 -1.494473516941070557e-01 1.989098079502582550e-02 -1.723526865243911743e-01 9.551066160202026367e-02 3.676010295748710632e-02 -3.272437751293182373e-01 -2.599514648318290710e-02 6.927359849214553833e-02 6.584640592336654663e-02 -2.595610320568084717e-01 1.288922578096389771e-01 -4.132182598114013672e-01 -1.201433092355728149e-01 2.322769910097122192e-01 1.933106034994125366e-01 2.863378450274467468e-02 8.353850990533828735e-02 1.436292976140975952e-01 1.140363290905952454e-01 -4.916705191135406494e-03 -1.945515573024749756e-01
4.213938713073730469e-01 -1.386276036500930786e-01 1.355295032262802124e-01 2.507331967353820801e-01 -3.016241490840911865e-01 5.032744631171226501e-02 7.230414450168609619e-02 -2.084815800189971924e-01 -1.367535591125488281e-01 -2.225456088781356812e-01 -9.346385300159454346e-02 -9.423392266035079956e-02 9.158302098512649536e-02 4.743815958499908447e-02 1.210728436708450317e-01 2.562761306762695312e-01 -2.060401290655136108e-01 -9.676401503384113312e-03 -5.621829535812139511e-03 -5.783154070377349854e-02 1.243867278099060059e-01 1.557961702346801758e-01 8.427041023969650269e-02 -1.065196320414543152e-01 -2.099295258522033691e-01 8.175320178270339966e-02 -1.095091849565505981e-01 -2.477687001228332520e-01 3.699551224708557129e-01 -8.071034401655197144e-02 1.309402883052825928e-01 -1.190702691674232483e-01
1.515964567661285400e-01 -2.063128352165222168e-01 -7.076316326856613159e-02 -4.592794924974441528e-02 -2.163645774126052856e-01 -9.008618071675300598e-03 -2.395018488168716431e-01 -1.817098855972290039e-01 3.264170289039611816e-01 -1.372375041246414185e-01 -5.081476643681526184e-02 -2.250494211912155151e-01 2.608326375484466553e-01 -1.338009685277938843e-01 2.519008219242095947e-01 7.533156871795654297e-02 -2.313390076160430908e-01 3.322903811931610107e-01 4.763527959585189819e-02 1.173350811004638672e-01 -2.575387619435787201e-02 -6.108478456735610962e-02 4.367814585566520691e-02 -3.656741231679916382e-02 7.494525611400604248e-02 8.583846688270568848e-02 8.659827709197998047e-02 2.657026946544647217e-01 -1.106966137886047363e-01 2.165213674306869507e-01 -1.552186012268066406e-01 -3.073503375053405762e-01
4.872770048677921295e-03 -2.672227919101715088e-01 7.176941633224487305e-02 2.505157589912414551e-01 1.412175316363573074e-02 -1.657126545906066895e-01 -1.565520465373992920e-01 -2.416311651468276978e-01 -2.129777669906616211e-01 -2.045307159423828125e-01 6.012376397848129272e-02 2.458095401525497437e-01 1.885527223348617554e-01 9.385834634304046631e-02 -1.952140927314758301e-01 4.465733096003532410e-02 -7.500284910202026367e-02 -5.951262637972831726e-02 -2.457316964864730835e-01 2.459634542465209961e-01 2.517064213752746582e-01 2.616210579872131348e-01 -1.294653415679931641e-01 -3.338301181793212891e-02 2.785353921353816986e-02 -8.178048580884933472e-02 -1.502643972635269165e-01 2.079930156469345093e-01 5.688111856579780579e-02 3.917700946331024170e-01 -3.357784450054168701e-02 -5.944325774908065796e-02
-2.754690591245889664e-03 1.861719936132431030e-01 -6.487403810024261475e-02 6.248815334402024746e-04 -1.627307981252670288e-01 -8.608549833297729492e-02 2.768215164542198181e-02 -2.222052067518234253e-01 -1.349932998418807983e-01 -2.076765149831771851e-01 -2.995426952838897705e-01 1.711318343877792358e-01 1.916749924421310425e-01 -5.190701484680175781e-01 2.308848798274993896e-01 1.294408142566680908e-01 -3.820818290114402771e-02 -3.288883343338966370e-02 -3.037432134151458740e-01 3.290768563747406006e-01 1.605683863162994385e-01 1.901639439165592194e-02 -4.398905485868453979e-02 -1.751094609498977661e-01 -8.896193467080593109e-03 -1.100881472229957581e-01 3.476537764072418213e-02 -3.482079133391380310e-02 -1.135520339012145996e-01 1.230527460575103760e-01 -8.238504524342715740e-04 1.264831870794296265e-01
1.783045530319213867e-01 3.163464367389678955e-02 2.657398283481597900e-01 1.568550318479537964e-01 -1.377976089715957642e-01 3.789944946765899658e-02 -5.513599142432212830e-02 -2.711875438690185547e-01 2.141230553388595581e-01 -3.945298194885253906e-01 -1.546098440885543823e-01 1.320907324552536011e-01 -3.978377580642700195e-02 6.459842436015605927e-03 -6.419054698199033737e-03 2.025703787803649902e-01 -3.105164468288421631e-01 -1.185320224612951279e-02 -2.791379988193511963e-01 -1.916191279888153076e-01 -1.056804060935974121e-01 1.590932458639144897e-01 4.798426479101181030e-02 8.156044781208038330e-02 -1.563941240310668945e-01 -1.466728299856185913e-01 2.721393406391143799e-01 2.420446127653121948e-01 8.591952174901962280e-02 1.147224381566047668e-01 -1.660333424806594849e-01 7.787670195102691650e-02
7.475951313972473145e-02 -6.908639520406723022e-02 2.538870573043823242e-01 1.718226671218872070e-01 -2.027293890714645386e-01 1.853183209896087646e-01 -1.213586982339620590e-02 -2.870349287986755371e-01 -5.810564011335372925e-02 -1.453253179788589478e-01 7.256452739238739014e-02 -6.637171655893325806e-02 4.280722737312316895e-01 2.091630697250366211e-01 3.584938347339630127e-01 1.703449636697769165e-01 -1.289603263139724731e-01 1.469003707170486450e-01 1.845140010118484497e-01 -5.994017794728279114e-02 1.091889142990112305e-01 1.377683132886886597e-01 2.295350879430770874e-01 -1.833811551332473755e-01 -1.825298070907592773e-01 7.994404435157775879e-02 -6.216744333505630493e-02 -6.055066362023353577e-02 -8.299766480922698975e-02 2.663717269897460938e-01 7.513911114074289799e-04 -2.885541692376136780e-02
-3.452189499512314796e-03 1.696927100419998169e-01 -8.670939505100250244e-02 -1.213869601488113403e-01 -1.128979697823524475e-01 -1.444899756461381912e-02 5.227241292595863342e-02 -2.891336679458618164e-01 2.056521475315093994e-01 -1.842413246631622314e-01 -2.814714238047599792e-02 -2.751749008893966675e-02 6.557754427194595337e-02 -1.776406019926071167e-01 1.549518406391143799e-01 3.676594197750091553e-01 -1.070118993520736694e-01 3.202442079782485962e-02 -2.418668419122695923e-01 1.144425496459007263e-01 8.729694783687591553e-02 3.768874704837799072e-01 -3.948067128658294678e-02 -3.170668380334973335e-03 -3.086169660091400146e-01 -3.264048695564270020e-01 4.144567996263504028e-02 -8.061752654612064362e-03 5.803444981575012207e-02 2.674321830272674561e-01 -2.502014636993408203e-01 2.151330560445785522e-02
1.128369346261024475e-01 1.453427821397781372e-01 2.592382729053497314e-01 -7.200464606285095215e-02 -3.233345448970794678e-01 -1.019758433103561401e-01 1.410185247659683228e-01 -1.935863643884658813e-01 1.993302851915359497e-01 -4.042747616767883301e-02 1.124490518122911453e-02 2.796976566314697266e-01 1.000462025403976440e-01 -1.764583736658096313e-01 -1.025801151990890503e-02 6.224692333489656448e-03 -4.006975591182708740e-01 -4.462018981575965881e-02 9.653167799115180969e-03 1.945808380842208862e-01 -2.049840837717056274e-01 1.963219493627548218e-01 1.736495196819305420e-01 -2.395140081644058228e-01 1.676254570484161377e-01 6.628847867250442505e-02 2.282518744468688965e-01 2.644993066787719727e-01 8.777610212564468384e-02 1.046503186225891113e-01 -4.024693369865417480e-02 1.304581016302108765e-01
2.796740829944610596e-01 -1.122575774788856506e-01 3.394159376621246338e-01 8.605090528726577759e-02 -8.527800440788269043e-02 4.109575748443603516e-01 2.104435712099075317e-01 -2.710445523262023926e-01 7.556679844856262207e-02 -4.255335032939910889e-02 -1.370564401149749756e-01 1.263920217752456665e-01 1.048398241400718689e-01 -2.158499956130981445e-01 1.318747848272323608e-01 -7.954050600528717041e-02 -3.013873100280761719e-01 -7.770814001560211182e-02 -8.870109915733337402e-02 7.979808002710342407e-02 -7.115171104669570923e-02 1.703208088874816895e-01 -9.898921102285385132e-02 -1.002978682518005371e-01 -2.797205373644828796e-02 2.390248030424118042e-01 4.645921289920806885e-02 -1.253951489925384521e-01 -8.690092712640762329e-02 3.272733986377716064e-01 -1.046586334705352783e-01 5.130454152822494507e-02
-1.583618670701980591e-01 -5.285748094320297241e-02 9.986603260040283203e-02 -6.102887168526649475e-02 -3.676588833332061768e-01 1.358514726161956787e-01 1.815759688615798950e-01 -3.672626912593841553e-01 5.625341087579727173e-02 -3.048357926309108734e-02 -1.490565091371536255e-01 1.344801634550094604e-01 -1.529692411422729492e-01 -1.411712914705276489e-01 -1.951302140951156616e-01 3.636490181088447571e-02 -3.542388081550598145e-01 1.112510077655315399e-02 2.625156007707118988e-02 1.047030314803123474e-01 -1.401757597923278809e-01 -5.210251733660697937e-02 2.617864012718200684e-01 -1.638060510158538818e-01 3.044556267559528351e-02 -2.928503230214118958e-02 -3.691999614238739014e-02 2.509323358535766602e-01 2.147355824708938599e-01 2.767986953258514404e-01 2.390529513359069824e-01 9.405689686536788940e-02
1.892706453800201416e-01 -2.880715131759643555e-01 -3.306172788143157959e-02 2.521967291831970215e-01 -1.645732223987579346e-01 -6.583750247955322266e-02 -1.336237937211990356e-01 -1.423362940549850464e-01 2.029076516628265381e-01 -1.583402007818222046e-01 -1.340856403112411499e-01 2.199697643518447876e-01 1.287823915481567383e-01 -9.644857794046401978e-02 -1.096935346722602844e-01 -1.207138821482658386e-01 -2.881278395652770996e-01 -9.894853830337524414e-02 -1.793329119682312012e-01 -1.620190739631652832e-01 -1.033635959029197693e-01 3.389372229576110840e-01 -3.203429579734802246e-01 7.463005185127258301e-02 -4.339536279439926147e-02 -3.858219832181930542e-02 2.408815361559391022e-02 -1.255023181438446045e-01 -8.646872639656066895e-02 3.679616451263427734e-01 -9.765376336872577667e-03 1.192453503608703613e-01
3.150000795722007751e-02 -1.084930002689361572e-01 6.891115754842758179e-02 -8.264937996864318848e-02 -2.385015189647674561e-01 2.274787276983261108e-01 -8.993315696716308594e-02 -3.886530101299285889e-01 2.082964330911636353e-01 -2.301821261644363403e-01 -4.159118980169296265e-02 3.016058206558227539e-01 -5.570349469780921936e-02 1.582858413457870483e-01 7.643537968397140503e-02 6.922806799411773682e-02 -3.710481226444244385e-01 -2.001173496246337891e-01 -2.148253321647644043e-01 9.533884003758430481e-03 2.376623824238777161e-02 3.280078172683715820e-01 -4.665879532694816589e-02 -1.525440216064453125e-01 -2.731328904628753662e-01 1.560445502400398254e-02 -1.348857488483190536e-02 8.175182342529296875e-02 3.117371164262294769e-02 -3.719865903258323669e-02 -3.659263625741004944e-02 1.925078183412551880e-01
-4.798227921128273010e-02 -4.202424362301826477e-02 1.035049334168434143e-01 1.527089774608612061e-01 -6.900744885206222534e-02 6.172500923275947571e-02 -1.398796290159225464e-01 -1.189681515097618103e-01 -5.559880286455154419e-02 -7.038323581218719482e-02 1.024399399757385254e-01 2.253381013870239258e-01 1.166151165962219238e-01 -3.137720525264739990e-01 2.933516725897789001e-02 -2.098211199045181274e-01 -1.637142300605773926e-01 -1.750570088624954224e-01 -4.480130374431610107e-01 1.188832223415374756e-01 -1.806325316429138184e-01 1.256854087114334106e-01 5.155409872531890869e-02 -1.924365162849426270e-01 -3.368744552135467529e-01 -1.152219772338867188e-01 1.448236256837844849e-01 1.139717921614646912e-02 1.992488652467727661e-01 2.513116598129272461e-01 1.296848654747009277e-01 -2.557380795478820801e-01
-1.872510090470314026e-02 -1.091123521327972412e-01 1.787552982568740845e-01 1.950795948505401611e-01 -1.396024823188781738e-01 -1.704669892787933350e-01 -6.889793276786804199e-02 -1.284839063882827759e-01 2.085968852043151855e-01 -2.790187597274780273e-01 1.422432512044906616e-01 -3.311129519715905190e-03 4.874682128429412842e-01 -3.675892651081085205e-01 1.701484471559524536e-01 3.211254626512527466e-02 -1.123508960008621216e-01 -1.689896881580352783e-01 -6.151087209582328796e-02 3.230708241462707520e-01 6.729114335030317307e-03 1.198019832372665405e-01 -2.417578175663948059e-02 7.028222084045410156e-02 -3.821402043104171753e-02 4.301110282540321350e-02 1.316243037581443787e-02 -2.025367617607116699e-01 2.607662379741668701e-01 1.042084842920303345e-01 1.023119091987609863e-01 2.242745459079742432e-02
-1.455631405115127563e-01 -2.926181256771087646e-01 -1.691360026597976685e-01 1.111984625458717346e-01 -2.499191276729106903e-02 6.952406466007232666e-02 -1.622195690870285034e-01 -3.156264424324035645e-01 2.912962436676025391e-02 -3.532843589782714844e-01 -4.698214307427406311e-02 6.699340045452117920e-02 1.454371660947799683e-01 -1.528448760509490967e-01 -1.552400365471839905e-02 1.070324555039405823e-01 -4.608787968754768372e-02 -5.447367206215858459e-02 -3.083175793290138245e-02 3.044627606868743896e-01 -1.304737776517868042e-01 2.249241769313812256e-01 -9.444691240787506104e-02 2.457452863454818726e-01 1.881368607282638550e-01 -1.883605867624282837e-01 -2.032134085893630981e-01 9.187259525060653687e-02 2.098718285560607910e-01 2.364768385887145996e-01 -2.741138339042663574e-01 -2.956403978168964386e-02
3.803220987319946289e-01 -2.477737143635749817e-03 1.334740072488784790e-01 -6.980430334806442261e-02 -1.017698347568511963e-01 -1.770870983600616455e-01 -2.473457306623458862e-01 -1.087790355086326599e-01 2.312125414609909058e-01 -2.522072792053222656e-01 -8.919923752546310425e-02 1.719376444816589355e-01 6.258593499660491943e-02 -9.648312628269195557e-02 -6.107409670948982239e-02 3.276177346706390381e-01 -2.999174296855926514e-01 -1.037287265062332153e-01 -1.332294940948486328e-01 2.306090891361236572e-01 -1.165557429194450378e-01 2.881440818309783936e-01 -6.516430526971817017e-02 -4.850493371486663818e-02 -1.174578145146369934e-01 -2.518331110477447510e-01 -4.197712242603302002e-02 1.437582820653915405e-01 1.576077789068222046e-01 5.937596410512924194e-02 5.158774927258491516e-02 1.831149458885192871e-01
-9.101455658674240112e-02 3.485744446516036987e-02 -4.459354653954505920e-02 -3.911849111318588257e-02 -2.332849055528640747e-01 7.801953703165054321e-02 3.924269601702690125e-02 -1.462552249431610107e-01 -1.054975762963294983e-01 -2.734944224357604980e-01 -8.413143455982208252e-02 2.738394737243652344e-01 2.790964245796203613e-01 -3.485325574874877930e-01 4.085018113255500793e-02 2.040911167860031128e-01 -2.128815203905105591e-01 -3.065592348575592041e-01 -1.042740698903799057e-02 2.742295563220977783e-01 1.116433665156364441e-01 -2.372784353792667389e-02 -1.477386951446533203e-01 -1.700167506933212280e-01 3.615621849894523621e-02 2.773564681410789490e-02 -8.427667617797851562e-02 3.404552340507507324e-01 -1.849410869181156158e-02 1.435095220804214478e-01 1.053871959447860718e-02 2.614419162273406982e-01
2.329179830849170685e-02 1.023229807615280151e-01 -1.297567337751388550e-01 2.261966168880462646e-01 -2.143568247556686401e-01 1.616768687963485718e-01 -9.184357523918151855e-02 -2.185128778219223022e-01 1.700536012649536133e-01 -1.516980528831481934e-01 -2.284548729658126831e-01 1.705992370843887329e-01 2.527525722980499268e-01 -1.551853418350219727e-01 -1.225828453898429871e-01 -2.351939864456653595e-02 -4.476080089807510376e-02 -7.051697373390197754e-02 -2.018461376428604126e-01 -5.146670341491699219e-02 -5.437985435128211975e-02 3.933261334896087646e-01 2.430402189493179321e-01 -1.774401664733886719e-01 -2.481351196765899658e-01 1.272472292184829712e-01 -2.430843859910964966e-01 -3.967427834868431091e-02 2.311903089284896851e-01 2.509943246841430664e-01 -4.107447341084480286e-02 2.824632264673709869e-02
1.111778169870376587e-01 9.345641732215881348e-02 2.103997915983200073e-01 -8.644805103540420532e-02 -1.326322853565216064e-01 2.245889306068420410e-01 -1.488845050334930420e-01 -2.314445972442626953e-01 2.685469016432762146e-02 -1.391109824180603027e-01 1.120361778885126114e-02 3.452774882316589355e-01 -3.663172200322151184e-02 -1.282863616943359375e-01 1.677469816058874130e-03 9.818900376558303833e-02 -2.316195070743560791e-01 -8.773157745599746704e-02 7.408235222101211548e-02 -2.158783972263336182e-01 -1.471660006791353226e-02 5.682011321187019348e-02 3.814362585544586182e-01 -6.731362640857696533e-02 -5.951392650604248047e-02 -8.093044906854629517e-02 -1.235600560903549194e-01 2.305777966976165771e-01 -1.455259025096893311e-01 4.737445712089538574e-01 8.513279259204864502e-02 1.350965797901153564e-01
-5.456017330288887024e-02 -5.241274833679199219e-02 1.520626097917556763e-01 2.372633516788482666e-01 -1.885493546724319458e-01 1.866846531629562378e-01 -1.573822796344757080e-01 6.127459555864334106e-02 -2.803590334951877594e-02 -1.846581250429153442e-01 1.097039356827735901e-01 -2.652158215641975403e-02 3.356436192989349365e-01 -2.911334633827209473e-01 1.728177666664123535e-01 3.248585760593414307e-01 -1.042382121086120605e-01 -1.126580033451318741e-02 -2.347448468208312988e-01 9.054447710514068604e-02 5.555811896920204163e-02 -2.037523537874221802e-01 -1.273449212312698364e-01 2.511918172240257263e-02 8.186016231775283813e-02 -2.352699786424636841e-01 -2.140407562255859375e-01 1.128295809030532837e-01 2.257822155952453613e-01 2.709254920482635498e-01 -4.788339510560035706e-02 -2.290905863046646118e-01
1.740385293960571289e-01 -1.835580915212631226e-02 -2.171953916549682617e-01 2.862614095211029053e-01 -6.156568601727485657e-02 6.368386745452880859e-02 -1.127994284033775330e-01 -3.927555084228515625e-01 7.619624584913253784e-02 -1.896819323301315308e-01 1.485309191048145294e-02 -2.235193848609924316e-01 -1.166016235947608948e-01 -2.916894853115081787e-01 3.186523541808128357e-02 4.067972674965858459e-02 -1.962810158729553223e-01 -8.468156307935714722e-02 -9.175304323434829712e-03 3.227538466453552246e-01 9.878978133201599121e-02 2.937370538711547852e-01 -1.444942201487720013e-03 3.612989187240600586e-02 -2.178495563566684723e-02 1.908873207867145538e-02 -8.361819386482238770e-02 2.119424343109130859e-01 -1.496637761592864990e-01 1.900275200605392456e-01 -4.417391121387481689e-02 -3.340673446655273438e-01
1.456585675477981567e-01 -1.533354967832565308e-01 2.195349186658859253e-01 2.405860573053359985e-01 -1.990010589361190796e-01 3.646996319293975830e-01 7.435288280248641968e-02 -3.048103749752044678e-01 -5.260316655039787292e-02 -4.364273510873317719e-03 -1.676093488931655884e-01 6.635680049657821655e-02 1.710382848978042603e-01 -1.841797232627868652e-01 2.104400545358657837e-01 1.312935799360275269e-01 -2.979512512683868408e-01 3.511114418506622314e-01 3.571328893303871155e-02 1.235612779855728149e-01 -4.737547412514686584e-02 1.569765619933605194e-03 6.133941467851400375e-03 -6.832777522504329681e-03 -1.759066283702850342e-01 3.556897118687629700e-02 2.522480189800262451e-01 -1.379053294658660889e-01 -4.317109286785125732e-02 2.506785094738006592e-01 2.142289839684963226e-02 -8.498365432024002075e-02
3.200297355651855469e-01 -7.485330104827880859e-02 9.209645539522171021e-02 1.027205400168895721e-02 -2.348782718181610107e-01 -8.682081103324890137e-02 -4.790314659476280212e-02 -2.578141391277313232e-01 2.890744507312774658e-01 -1.617954224348068237e-01 -1.551222503185272217e-01 1.609767824411392212e-01 -2.561524882912635803e-02 -9.612048417329788208e-02 -1.532401293516159058e-01 1.982939243316650391e-01 -1.103743389248847961e-01 3.175842389464378357e-02 -2.753421198576688766e-03 -2.773409187793731689e-01 5.957685038447380066e-02 1.790085881948471069e-01 -8.971828222274780273e-02 -1.916743516921997070e-01 1.600311696529388428e-01 1.789552569389343262e-01 -3.104984164237976074e-01 2.431525886058807373e-01 1.018958836793899536e-01 1.869645416736602783e-01 2.997626662254333496e-01 2.536986954510211945e-02
3.916180729866027832e-01 -1.173490360379219055e-01 -1.302500963211059570e-01 -2.531176507472991943e-01 -3.316241800785064697e-01 7.006941735744476318e-02 -2.520534992218017578e-01 -4.063575565814971924e-01 1.430133283138275146e-01 -1.947527229785919189e-01 -5.336884036660194397e-02 2.951633632183074951e-01 2.619303464889526367e-01 5.834321677684783936e-02 2.013895064592361450e-01 9.901735186576843262e-02 -5.591117963194847107e-02 9.043657034635543823e-02 1.479509770870208740e-01 -5.843294784426689148e-02 1.670320332050323486e-01 2.079934626817703247e-01 7.637341320514678955e-02 2.834817208349704742e-02 -7.767208665609359741e-02 8.721760660409927368e-02 -5.545850470662117004e-02 6.677176803350448608e-03 -5.754438415169715881e-02 -5.499736964702606201e-02 7.701215334236621857e-03 -1.648873439989984035e-03
1.296848505735397339e-01 -7.292701303958892822e-02 1.132351309061050415e-01 4.230130612850189209e-01 -1.778001785278320312e-01 9.153899550437927246e-02 -9.705822169780731201e-02 -2.823080122470855713e-01 8.599583059549331665e-03 -3.232465684413909912e-01 1.482445001602172852e-01 -2.627722360193729401e-02 1.314506679773330688e-01 -1.379311978816986084e-01 -8.612565696239471436e-03 8.535253256559371948e-02 3.236352466046810150e-03 -4.247961938381195068e-02 -9.492301195859909058e-02 1.908994168043136597e-01 2.924387529492378235e-02 3.109269738197326660e-01 -2.267727553844451904e-01 -1.351257711648941040e-01 8.874661475419998169e-02 2.057248950004577637e-01 -2.134292870759963989e-01 1.646295189857482910e-01 -1.527841687202453613e-01 1.949925720691680908e-01 1.625593006610870361e-01 -2.469212412834167480e-01
3.425443768501281738e-01 9.981737285852432251e-02 -1.572858691215515137e-01 1.671200059354305267e-02 -3.907656669616699219e-01 9.410982578992843628e-02 -1.121432930231094360e-01 -1.835214346647262573e-01 -1.830119341611862183e-01 -1.243286430835723877e-01 -2.129965573549270630e-01 1.973351240158081055e-01 2.939883768558502197e-01 1.994635313749313354e-01 1.404635049402713776e-02 3.391172038391232491e-03 -1.867046803236007690e-01 3.515423089265823364e-02 6.297566741704940796e-02 8.442997187376022339e-02 -9.188938885927200317e-02 2.136335670948028564e-01 -4.883145913481712341e-02 -1.301555708050727844e-02 -1.034141145646572113e-02 -3.214503228664398193e-01 1.075791865587234497e-01 7.955969870090484619e-02 2.858356535434722900e-01 7.068660855293273926e-02 -2.530920803546905518e-01 6.532670557498931885e-02
1.174582242965698242e-01 -2.913962006568908691e-01 -7.647233456373214722e-02 2.629787027835845947e-01 -1.032747700810432434e-01 8.494760096073150635e-02 -7.129698246717453003e-02 -5.922592282295227051e-01 -8.916640281677246094e-02 -1.191556826233863831e-01 7.025951892137527466e-02 -1.019986942410469055e-01 -2.576779015362262726e-02 -1.911188811063766479e-01 -3.330027684569358826e-03 9.781648404896259308e-04 -5.633395165205001831e-02 -6.495954096317291260e-02 8.114293217658996582e-02 1.805133074522018433e-01 2.269856631755828857e-02 4.266051948070526123e-01 2.626585401594638824e-02 4.142465442419052124e-02 8.893637359142303467e-02 -9.114506840705871582e-02 8.556862920522689819e-02 1.688103228807449341e-01 -6.126690283417701721e-02 7.473046332597732544e-02 -1.422969810664653778e-02 -2.912153005599975586e-01
-1.090206764638423920e-02 2.358357608318328857e-01 2.625507116317749023e-01 -9.322535991668701172e-02 -2.467862516641616821e-01 3.852838650345802307e-02 -4.957842454314231873e-02 -1.061772853136062622e-01 3.570309281349182129e-02 3.162592276930809021e-02 -4.868367314338684082e-02 -6.921005994081497192e-02 2.203562408685684204e-01 -1.206492409110069275e-01 2.294971793889999390e-01 2.267123758792877197e-01 -5.305443406105041504e-01 -1.153944525867700577e-02 -3.731723427772521973e-01 1.885654330253601074e-01 -4.549492150545120239e-02 8.297652751207351685e-02 2.050370573997497559e-01 -1.073472276329994202e-01 -6.989674270153045654e-02 7.349765300750732422e-02 9.248892962932586670e-02 1.988970339298248291e-01 7.658031582832336426e-02 1.006571948528289795e-01 -1.421355158090591431e-01 1.896111108362674713e-02
1.157376244664192200e-01 1.960665732622146606e-01 3.425809741020202637e-02 2.312870025634765625e-01 -1.667931228876113892e-01 3.222539126873016357e-01 -2.254329174757003784e-01 -3.861005604267120361e-02 2.759440541267395020e-01 -1.868862211704254150e-01 1.267309933900833130e-01 2.126943767070770264e-01 7.802455686032772064e-03 -1.342281103134155273e-01 -1.229765266180038452e-01 3.573719784617424011e-02 -5.949003994464874268e-02 -3.693022206425666809e-02 -1.451574862003326416e-01 5.443220026791095734e-03 3.872168064117431641e-02 2.286633849143981934e-01 6.886516697704792023e-03 -1.974382698535919189e-01 -1.733876317739486694e-01 -1.235994622111320496e-01 -1.662400066852569580e-01 1.355195790529251099e-01 3.169133514165878296e-02 4.891229569911956787e-01 1.654726415872573853e-01 -1.577359586954116821e-01
4.127424955368041992e-02 -3.283239901065826416e-02 -2.208100110292434692e-01 6.606911122798919678e-02 -1.045483425259590149e-01 -1.346135586500167847e-01 -8.736822009086608887e-02 -4.498347342014312744e-01 1.110072154551744461e-02 -2.481357008218765259e-01 -1.416577547788619995e-01 -1.163037568330764771e-01 1.964172534644603729e-02 -2.392748184502124786e-02 -9.788943082094192505e-02 1.938957870006561279e-01 -3.022867441177368164e-01 -1.981607973575592041e-01 2.926889574155211449e-03 7.455410063266754150e-02 -2.123895436525344849e-01 1.891577057540416718e-02 -2.137380093336105347e-01 -8.359311521053314209e-02 -9.303276240825653076e-02 -5.643730983138084412e-03 5.037164688110351562e-02 -1.376027613878250122e-01 1.513095200061798096e-01 2.285834401845932007e-01 7.109029591083526611e-02 -4.657551646232604980e-01
1.514346003532409668e-01 -9.015676379203796387e-02 -1.907024383544921875e-01 2.133605480194091797e-01 -3.535974025726318359e-01 -2.309122681617736816e-01 -8.294595032930374146e-02 -3.998045027256011963e-01 -4.244223609566688538e-02 -9.453345090150833130e-02 -1.769696772098541260e-01 2.161912918090820312e-01 8.967857062816619873e-02 -2.634116411209106445e-01 1.626021116971969604e-01 -5.937897786498069763e-02 -1.727547347545623779e-01 3.000089824199676514e-01 1.400186400860548019e-02 -4.368419200181961060e-02 -2.984438464045524597e-02 -1.610241234302520752e-01 -6.871927529573440552e-03 -2.028233706951141357e-01 2.004860192537307739e-01 2.780735790729522705e-01 -7.902151346206665039e-02 6.275560706853866577e-02 -4.609275609254837036e-02 9.105245023965835571e-02 9.253349155187606812e-02 9.564541280269622803e-02
1.715555042028427124e-01 -2.739234864711761475e-01 3.304367661476135254e-01 6.534098088741302490e-02 -2.970511019229888916e-01 7.472050935029983521e-02 5.319959297776222229e-02 -2.188769429922103882e-01 9.371126070618629456e-03 -4.014021158218383789e-01 1.234999820590019226e-01 -8.314611762762069702e-02 1.801503300666809082e-01 1.641063988208770752e-01 -4.844053834676742554e-02 -1.254978775978088379e-01 -2.623800337314605713e-01 1.519445478916168213e-01 1.711129397153854370e-02 1.881152242422103882e-01 9.334512054920196533e-02 6.806161254644393921e-02 6.041870266199111938e-02 5.039736628532409668e-02 3.043783307075500488e-01 4.039683565497398376e-02 -3.088484052568674088e-03 1.231598481535911560e-01 -9.738890826702117920e-02 2.953083515167236328e-01 -1.528546512126922607e-01 3.708389995153993368e-04
-9.881366044282913208e-02 -1.890015006065368652e-01 -2.830221951007843018e-01 1.840789318084716797e-01 -7.989641278982162476e-02 -1.915848255157470703e-01 3.284009872004389763e-03 -3.883110284805297852e-01 5.793563276529312134e-02 -2.709178924560546875e-01 2.537329494953155518e-01 9.651484340429306030e-02 2.448089867830276489e-01 -1.500150263309478760e-01 3.245302708819508553e-03 -1.710669100284576416e-01 -7.485042512416839600e-02 7.267073541879653931e-02 1.742997914552688599e-01 5.101750046014785767e-02 1.454062908887863159e-01 2.072274237871170044e-01 -6.661339849233627319e-02 -9.679753333330154419e-03 7.073018699884414673e-02 -2.872487306594848633e-01 1.755502074956893921e-01 -6.645395886152982712e-03 2.187928110361099243e-01 3.214944899082183838e-01 4.108656942844390869e-02 -2.658120542764663696e-02
5.991494283080101013e-02 -1.820979267358779907e-01 1.169691514223814011e-02 3.544159233570098877e-01 -1.573066264390945435e-01 9.534610062837600708e-02 7.685995846986770630e-02 -1.886532902717590332e-01 7.990367710590362549e-02 -1.425453275442123413e-01 9.518606960773468018e-02 2.076880484819412231e-01 7.744325697422027588e-02 -1.661715954542160034e-01 2.333113402128219604e-01 2.064605057239532471e-01 -2.961792051792144775e-01 -1.745983362197875977e-01 -1.666331440210342407e-01 1.399272084236145020e-01 -3.221614658832550049e-02 -2.309197336435317993e-01 -1.110617071390151978e-01 -1.279559284448623657e-01 -1.552623976022005081e-02 2.287780642509460449e-01 6.651187688112258911e-02 -3.283266723155975342e-01 -1.400778535753488541e-02 2.543136775493621826e-01 1.843483597040176392e-01 -2.007969319820404053e-01
-5.952066555619239807e-02 -1.849130541086196899e-01 -7.381963729858398438e-02 4.201554134488105774e-02 -5.695094820111989975e-03 -3.759540244936943054e-02 -9.395077079534530640e-02 -3.698391020298004150e-01 7.113666832447052002e-02 -3.368620574474334717e-01 -5.584132671356201172e-02 2.468215674161911011e-01 6.124965730123221874e-04 -9.116671234369277954e-02 1.214101761579513550e-01 2.450698018074035645e-01 -4.757831618189811707e-02 3.887766227126121521e-02 1.571579575538635254e-01 2.440298497676849365e-01 9.861511737108230591e-02 7.420264184474945068e-02 -1.135125160217285156e-01 1.856377720832824707e-01 -7.117128372192382812e-02 6.962779164314270020e-02 -4.023562669754028320e-01 -2.583780558779835701e-03 3.513821959495544434e-02 4.032666683197021484e-01 -1.669394224882125854e-01 -1.678369343280792236e-01
2.084125280380249023e-01 -2.253397703170776367e-01 2.954255044460296631e-01 6.294157356023788452e-02 -1.176009625196456909e-01 1.327093783766031265e-02 -2.954418063163757324e-01 -3.476896286010742188e-01 -3.966249898076057434e-02 -2.353131622076034546e-01 -2.057538330554962158e-01 -1.541735231876373291e-02 1.941443681716918945e-01 -1.924812495708465576e-01 2.253547608852386475e-01 5.262815207242965698e-02 4.167304560542106628e-02 8.328680694103240967e-02 -1.245317906141281128e-01 2.585679888725280762e-01 -9.452912956476211548e-02 -3.341467678546905518e-02 -4.579883068799972534e-02 9.251967072486877441e-02 1.903902292251586914e-01 1.021395251154899597e-01 -1.842902600765228271e-01 -1.295817196369171143e-01 5.803498998284339905e-02 2.563191056251525879e-01 2.661811709403991699e-01 -1.243034675717353821e-01
1.076358929276466370e-01 -7.428944110870361328e-02 1.537815332412719727e-01 2.310144752264022827e-01 -7.150922436267137527e-03 -6.664332002401351929e-02 -5.570208281278610229e-02 -2.159204930067062378e-01 2.008936703205108643e-01 -3.628245741128921509e-02 -1.865673251450061798e-02 9.516579657793045044e-02 4.693119525909423828e-01 -2.688416540622711182e-01 3.926885128021240234e-01 7.114528119564056396e-02 -8.413050323724746704e-02 -1.132817566394805908e-01 1.192576214671134949e-01 2.594471573829650879e-01 1.424805819988250732e-01 2.404806911945343018e-01 -1.844876110553741455e-01 4.585487768054008484e-02 -1.448740065097808838e-01 1.026620119810104370e-01 7.790833711624145508e-02 -1.657209545373916626e-01 1.738050729036331177e-01 1.501515954732894897e-01 -6.790516525506973267e-02 1.031786650419235229e-01
2.623984217643737793e-01 -1.311206519603729248e-01 -3.660852089524269104e-02 7.653608173131942749e-02 -3.101126551628112793e-01 2.854296565055847168e-01 -2.781153917312622070e-01 -4.583167433738708496e-01 1.421704422682523727e-02 -1.463137716054916382e-01 1.148820891976356506e-01 1.544993277639150620e-02 -1.597748845815658569e-01 -5.346333235502243042e-02 1.721602492034435272e-02 1.591223292052745819e-02 -1.442622393369674683e-01 -2.457835227251052856e-01 -3.448167443275451660e-02 3.502504527568817139e-01 1.779962033033370972e-01 -8.258781582117080688e-02 -2.545291483402252197e-01 6.696041673421859741e-02 -2.014249190688133240e-02 -7.559888064861297607e-02 -1.170168071985244751e-01 5.491959303617477417e-02 -5.287627130746841431e-02 4.566489532589912415e-02 -1.645497083663940430e-01 -1.004315167665481567e-01
1.722432486712932587e-02 -8.755589276552200317e-02 -4.146012365818023682e-01 1.909703910350799561e-01 -1.878656893968582153e-01 -1.496633514761924744e-02 2.446311339735984802e-02 -3.675966560840606689e-01 1.244747713208198547e-01 -1.413328051567077637e-01 -6.235747411847114563e-02 -2.058056145906448364e-01 1.473238468170166016e-01 -2.617074847221374512e-01 -5.141939595341682434e-02 -3.160117194056510925e-02 -2.219634354114532471e-01 -2.088233679533004761e-01 -5.184082314372062683e-02 3.041759133338928223e-01 6.068114936351776123e-02 3.266584575176239014e-01 -1.061074584722518921e-01 2.742382325232028961e-02 1.653951779007911682e-02 6.792185455560684204e-02 2.973546832799911499e-02 6.576871871948242188e-02 -1.605956703424453735e-01 4.797616973519325256e-02 -7.202380895614624023e-02 -2.881288528442382812e-01
2.862154245376586914e-01 -9.855046868324279785e-02 -2.789178979583084583e-04 -2.457089275121688843e-01 -2.453952282667160034e-01 4.923217371106147766e-02 -2.746244147419929504e-02 -3.929307162761688232e-01 -3.159644827246665955e-02 -3.067854046821594238e-01 1.581963524222373962e-02 -8.535887300968170166e-02 -5.184102430939674377e-02 -4.733864217996597290e-02 1.897545009851455688e-01 1.756460219621658325e-01 -7.416063547134399414e-02 -1.956401020288467407e-01 -1.255889236927032471e-01 2.466222196817398071e-01 2.055820263922214508e-02 6.949806213378906250e-02 -2.088235467672348022e-01 -1.254896540194749832e-02 -9.181003086268901825e-03 -1.114615052938461304e-01 -3.079481422901153564e-01 -2.229697536677122116e-03 1.092851608991622925e-01 1.178956106305122375e-01 -9.908243268728256226e-02 -3.786463737487792969e-01
3.126036524772644043e-01 -1.196294948458671570e-01 2.959521859884262085e-02 1.523956358432769775e-01 -4.213206768035888672e-01 -4.137954115867614746e-01 -8.035470545291900635e-02 -1.734876632690429688e-01 6.092811003327369690e-02 -2.092485874891281128e-01 -9.197993576526641846e-02 1.032417863607406616e-01 1.471124887466430664e-01 -1.481650918722152710e-01 -4.797259718179702759e-02 -1.551047712564468384e-01 -2.591562569141387939e-01 7.745432853698730469e-02 4.848667979240417480e-02 -1.020320132374763489e-01 9.037195146083831787e-02 5.942763760685920715e-02 -2.979202866554260254e-01 -3.429014384746551514e-01 8.267679810523986816e-02 -7.159503549337387085e-02 3.279979154467582703e-02 -1.444874331355094910e-02 -4.595996439456939697e-02 4.981551691889762878e-02 2.401559799909591675e-02 1.401025950908660889e-01
1.969930529594421387e-02 7.741371542215347290e-02 1.325623840093612671e-01 2.399155348539352417e-01 -5.006595849990844727e-01 -5.990226939320564270e-02 -1.973924934864044189e-01 -1.143039166927337646e-01 6.166145950555801392e-02 3.756382688879966736e-02 4.201446101069450378e-02 -1.391723901033401489e-01 1.279982924461364746e-01 -5.684820190072059631e-02 -9.740497916936874390e-02 6.726160645484924316e-02 -3.766615390777587891e-01 7.916236668825149536e-02 -1.937064826488494873e-01 3.560964167118072510e-01 -1.348470151424407959e-02 -6.084283068776130676e-02 3.737948536872863770e-01 -2.440847158432006836e-01 -2.506330981850624084e-02 5.263007804751396179e-02 -8.754130452871322632e-02 1.171348541975021362e-01 4.514557123184204102e-02 -2.668766491115093231e-02 3.031114488840103149e-02 -9.018066525459289551e-02
5.487235635519027710e-02 -3.219934999942779541e-01 -7.595583796501159668e-02 6.160926073789596558e-02 -2.041672021150588989e-01 -5.684733390808105469e-02 6.981346756219863892e-02 -1.883104890584945679e-01 3.737385198473930359e-02 -2.807819545269012451e-01 -1.156599223613739014e-01 2.159926295280456543e-01 9.478657692670822144e-02 -2.615761756896972656e-01 3.076751828193664551e-01 -9.264121763408184052e-03 -1.203052625060081482e-01 8.389408886432647705e-02 -2.304726094007492065e-01 1.646401882171630859e-01 4.740518704056739807e-02 -1.394293457269668579e-01 6.388065870851278305e-03 -2.718108147382736206e-02 8.031108230352401733e-02 1.025847252458333969e-02 2.595253288745880127e-01 -1.781502515077590942e-01 -1.935725063085556030e-01 3.814608752727508545e-01 2.706206142902374268e-01 2.129422966390848160e-03
2.185716032981872559e-01 8.399258553981781006e-02 -4.055253043770790100e-02 2.068527974188327789e-02 -2.140477001667022705e-01 2.026476711034774780e-02 -1.773338168859481812e-01 -1.751915812492370605e-01 3.560188114643096924e-01 -1.644767075777053833e-01 -2.116266489028930664e-01 1.739548593759536743e-01 -6.093897297978401184e-02 7.049982249736785889e-02 6.588396430015563965e-02 2.640853822231292725e-01 -1.850177347660064697e-01 -1.458265632390975952e-02 -5.360151827335357666e-02 1.056144088506698608e-01 -6.258402764797210693e-02 2.984764277935028076e-01 -4.388578981161117554e-02 -2.039309144020080566e-01 -1.974671632051467896e-01 -2.963968515396118164e-01 -8.507315814495086670e-02 6.149022281169891357e-02 2.023238986730575562e-01 2.548201382160186768e-01 -6.606063991785049438e-02 3.000561594963073730e-01
1.668376177549362183e-01 2.210830803960561752e-03 4.255598410964012146e-02 2.060909420251846313e-01 -2.897940576076507568e-01 -1.418601721525192261e-01 1.343482881784439087e-01 -2.550705969333648682e-01 -1.248211562633514404e-01 -1.770483106374740601e-01 -3.437341749668121338e-01 2.786658406257629395e-01 -1.844390779733657837e-01 8.357873558998107910e-02 -1.193149909377098083e-01 -2.177291214466094971e-01 -2.563515007495880127e-01 -3.631983324885368347e-02 -1.596486270427703857e-01 2.884478271007537842e-01 1.100233346223831177e-01 -5.930726975202560425e-02 -1.049901265650987625e-02 8.938316255807876587e-02 1.441164612770080566e-01 -2.330428920686244965e-02 1.031329557299613953e-01 2.279103547334671021e-01 2.683190107345581055e-01 1.612216234207153320e-01 -8.314431458711624146e-02 -8.391126990318298340e-02
1.912848353385925293e-01 6.158902123570442200e-02 -2.349947839975357056e-01 1.652378886938095093e-01 -2.400973290205001831e-01 1.076568886637687683e-01 -2.229411303997039795e-01 -2.487053722143173218e-01 2.877348959445953369e-01 -3.063957393169403076e-01 7.315928488969802856e-02 4.012358188629150391e-01 2.035658210515975952e-01 7.809473574161529541e-02 1.817786544561386108e-01 3.147945925593376160e-02 -1.914754360914230347e-01 -2.246510535478591919e-01 -8.970218896865844727e-02 3.252944722771644592e-02 1.394494324922561646e-01 -2.995986491441726685e-02 -1.057508513331413269e-01 -5.312555283308029175e-02 2.873723208904266357e-02 5.996291339397430420e-02 1.683582365512847900e-02 2.435243278741836548e-01 -2.028747648000717163e-02 -8.415813744068145752e-02 -2.509759962558746338e-01 -8.145985007286071777e-02
-4.000348225235939026e-02 -5.316720902919769287e-02 -1.746202409267425537e-01 -1.817021369934082031e-01 -9.499789029359817505e-02 -2.155571728944778442e-01 -1.733779720962047577e-02 -9.953650087118148804e-02 1.380455493927001953e-01 -1.769100129604339600e-01 6.553954910486936569e-03 1.634178683161735535e-02 1.792412996292114258e-01 -1.307018846273422241e-01 3.631900623440742493e-02 4.666668176651000977e-02 -4.273015260696411133e-01 1.658344566822052002e-01 5.955488607287406921e-02 3.596330583095550537e-01 3.866185843944549561e-01 8.220742642879486084e-02 1.836745291948318481e-01 -1.033916249871253967e-01 -4.736051708459854126e-02 -1.301438212394714355e-01 -1.503570824861526489e-01 1.464937329292297363e-01 1.480259001255035400e-01 2.675055861473083496e-01 -2.224007993936538696e-01 1.148333698511123657e-01
2.272161394357681274e-01 1.321322377771139145e-02 2.996909618377685547e-01 2.613579034805297852e-01 -4.105677008628845215e-01 4.431958496570587158e-02 -2.362603545188903809e-01 -6.098005175590515137e-02 8.962703496217727661e-02 -3.040331602096557617e-01 -1.095235720276832581e-01 1.459666043519973755e-01 -1.243967190384864807e-01 -1.470967084169387817e-01 -1.260899007320404053e-01 -3.526852279901504517e-02 -1.034355089068412781e-01 4.047884047031402588e-02 -4.012234881520271301e-02 -6.497344374656677246e-02 -1.508665233850479126e-01 1.597866117954254150e-01 1.663323305547237396e-02 -2.157371342182159424e-01 1.487399190664291382e-01 -1.484840065240859985e-01 4.218745976686477661e-02 1.489250175654888153e-02 7.291443180292844772e-03 3.800221085548400879e-01 -1.218933314085006714e-01 2.306546270847320557e-01
-2.978068403899669647e-02 1.972705423831939697e-01 2.388324774801731110e-02 2.175820022821426392e-01 -3.659844398498535156e-01 -1.277650594711303711e-01 1.529367715120315552e-01 -3.225698471069335938e-01 2.506297230720520020e-01 -2.134415805339813232e-01 -1.591901034116744995e-01 1.239532455801963806e-01 1.119306981563568115e-01 -1.121283620595932007e-01 -1.030542999505996704e-01 2.572559416294097900e-01 7.826481759548187256e-02 -2.634618878364562988e-01 5.651075765490531921e-02 3.045910298824310303e-01 -1.025995984673500061e-01 -4.509569704532623291e-02 1.884148567914962769e-01 -2.251652926206588745e-01 4.045260697603225708e-02 9.729655832052230835e-02 6.505706161260604858e-02 1.978380978107452393e-01 1.765323132276535034e-01 1.150575056672096252e-01 1.095762699842453003e-01 4.943889006972312927e-02
8.685632795095443726e-02 -5.954049993306398392e-03 1.287899613380432129e-01 2.519155740737915039e-01 -3.110799491405487061e-01 5.479624029248952866e-03 9.832883626222610474e-02 -1.855504810810089111e-01 -1.382588893175125122e-01 -3.031912446022033691e-01 1.940925270318984985e-01 3.938423469662666321e-02 4.286463558673858643e-01 -1.395929139107465744e-02 1.591174155473709106e-01 -1.240639761090278625e-02 -1.099140662699937820e-02 1.149239689111709595e-01 -2.145021557807922363e-01 -1.235055178403854370e-02 7.094288617372512817e-02 3.760926127433776855e-01 2.842319943010807037e-02 -1.366655081510543823e-01 9.084470570087432861e-02 1.127759888768196106e-01 -1.716878265142440796e-01 -8.178443461656570435e-02 8.029416203498840332e-02 2.231580764055252075e-01 1.885263621807098389e-01 -1.934536397457122803e-01
7.933830469846725464e-02 1.469658762216567993e-01 -8.404672890901565552e-02 9.314089268445968628e-02 -2.039974480867385864e-01 -3.909488767385482788e-02 -2.328165434300899506e-02 -3.336981534957885742e-01 -7.597462087869644165e-02 -1.873373687267303467e-01 -1.545121818780899048e-01 1.795977354049682617e-01 2.029876559972763062e-01 -4.119372963905334473e-01 5.937585234642028809e-02 2.694081664085388184e-01 -3.662363886833190918e-01 -2.794046401977539062e-01 9.673169255256652832e-02 9.484086930751800537e-02 -1.589638292789459229e-01 1.180929988622665405e-01 -8.277142047882080078e-02 -1.697371155023574829e-01 -3.599384799599647522e-02 -2.349698096513748169e-01 -9.543279558420181274e-02 -5.252168327569961548e-02 -1.987562030553817749e-01 -6.339615583419799805e-02 1.958617707714438438e-03 1.909761922433972359e-03
1.367206871509552002e-01 -8.148474991321563721e-02 -1.672887355089187622e-01 1.643432527780532837e-01 -3.981277048587799072e-01 -4.058963060379028320e-02 -1.481858044862747192e-01 -4.370301961898803711e-01 -6.465887278318405151e-02 -4.477136954665184021e-02 -1.852889060974121094e-01 1.453870236873626709e-01 9.109162725508213043e-03 -2.792131900787353516e-01 3.297542780637741089e-02 -1.107488013803958893e-02 -2.063176967203617096e-02 1.671377941966056824e-02 1.155996229499578476e-02 -1.982959359884262085e-01 3.056743443012237549e-01 -6.806903984397649765e-03 1.216075569391250610e-01 -3.623038828372955322e-01 6.739234924316406250e-02 2.322657965123653412e-02 -1.812313497066497803e-01 -5.651532486081123352e-02 -1.077921018004417419e-01 2.427976131439208984e-01 1.165314912796020508e-01 2.632907405495643616e-02
8.348982781171798706e-02 2.313914597034454346e-01 -1.257914155721664429e-01 1.830449849367141724e-01 -5.865126103162765503e-02 3.092669546604156494e-01 -1.313560903072357178e-01 -1.794120520353317261e-01 5.131263658404350281e-02 -3.060064017772674561e-01 -1.683291494846343994e-01 2.173402011394500732e-01 1.877732872962951660e-01 -2.028429508209228516e-01 -5.808856338262557983e-02 -1.136793121695518494e-01 -1.623852849006652832e-01 9.773695468902587891e-02 -1.499775797128677368e-01 -1.161482855677604675e-01 8.795973658561706543e-02 2.040414512157440186e-01 9.102319180965423584e-02 -1.879355013370513916e-01 -1.600152850151062012e-01 2.236600518226623535e-01 -2.143306583166122437e-01 7.896872609853744507e-02 1.608669608831405640e-01 3.426761031150817871e-01 1.552630513906478882e-01 1.303440332412719727e-01
-7.152682542800903320e-02 3.721185922622680664e-01 -1.530298739671707153e-01 -4.003801941871643066e-02 -2.147242575883865356e-01 5.430188030004501343e-02 1.916336715221405029e-01 -2.772666811943054199e-01 1.507131159305572510e-01 -2.130067348480224609e-02 -8.612857013940811157e-02 8.242427557706832886e-02 1.532531082630157471e-01 -2.488341480493545532e-01 2.186847478151321411e-01 -8.188261091709136963e-02 -3.378534615039825439e-01 1.803122311830520630e-01 -1.898814141750335693e-01 7.260420918464660645e-02 -1.299981176853179932e-01 2.668373882770538330e-01 2.069545388221740723e-01 -2.778193727135658264e-02 1.606706529855728149e-01 1.266401857137680054e-01 -1.420639604330062866e-01 2.031438052654266357e-02 2.116556912660598755e-01 9.768540412187576294e-02 1.852086037397384644e-01 1.436812728643417358e-01
1.297805905342102051e-01 -7.565090805292129517e-02 2.590151429176330566e-01 -5.837707221508026123e-02 -6.207252666354179382e-02 4.201888293027877808e-02 8.153966814279556274e-02 -3.704549968242645264e-01 6.124268472194671631e-02 -1.916570514440536499e-01 -1.044801399111747742e-01 2.345579266548156738e-01 -2.364131063222885132e-02 -8.336936682462692261e-02 1.264796257019042969e-01 1.914370357990264893e-01 -4.363681972026824951e-01 -1.715460717678070068e-01 -2.772217690944671631e-01 -2.408124506473541260e-01 -1.992261558771133423e-01 1.871605962514877319e-01 -1.648372113704681396e-01 -2.861163318157196045e-01 -1.795801818370819092e-01 -7.638721913099288940e-02 -1.314430311322212219e-02 -2.216317318379878998e-02 1.065275967121124268e-01 4.790370911359786987e-02 -4.857005551457405090e-03 2.341548446565866470e-03
2.077425457537174225e-02 -1.094073057174682617e-01 8.870865404605865479e-02 1.302567869424819946e-01 -2.649139463901519775e-01 3.282911777496337891e-01 3.731501847505569458e-02 -2.357447892427444458e-01 2.173569053411483765e-02 -9.344752877950668335e-02 -2.031306028366088867e-01 2.146537750959396362e-01 2.304386533796787262e-02 -3.479859977960586548e-02 2.063165456056594849e-01 -4.109277203679084778e-02 -1.505141854286193848e-01 1.081774011254310608e-01 -1.824892908334732056e-01 3.121908307075500488e-01 9.560441225767135620e-02 -1.812280267477035522e-01 -2.253726124763488770e-01 -3.038118481636047363e-01 -2.335648536682128906e-01 1.724957823753356934e-01 2.078838199377059937e-01 -5.916589405387639999e-03 -5.735161155462265015e-02 2.397097498178482056e-01 -1.690194010734558105e-01 -1.349948942661285400e-01
-5.952440947294235229e-02 2.811947762966156006e-01 -2.117244154214859009e-02 1.232554018497467041e-01 -1.352613884955644608e-02 3.824671730399131775e-02 5.546209961175918579e-02 -1.487578600645065308e-01 1.991226673126220703e-01 -3.056975305080413818e-01 -2.611271291971206665e-02 3.924216330051422119e-01 2.184485048055648804e-01 -5.913316085934638977e-02 -3.967468068003654480e-02 1.848317682743072510e-01 -3.684646487236022949e-01 9.100846201181411743e-02 -4.922878742218017578e-02 1.952299624681472778e-01 1.001057773828506470e-01 8.368813246488571167e-02 5.454935133457183838e-03 -5.273617804050445557e-02 2.661240398883819580e-01 2.383554428815841675e-01 6.201234832406044006e-02 5.172970518469810486e-02 1.825689673423767090e-01 1.610103249549865723e-01 7.072887569665908813e-02 3.119728863239288330e-01
1.089135464280843735e-02 -1.090648621320724487e-01 -1.275876313447952271e-01 2.994184195995330811e-01 -1.932249069213867188e-01 1.414821147918701172e-01 1.962906271219253540e-01 -1.710715144872665405e-01 -6.007183343172073364e-02 -1.324252039194107056e-01 4.441031441092491150e-02 1.037257239222526550e-01 9.631521254777908325e-02 -2.204159051179885864e-01 1.697895377874374390e-01 3.687756657600402832e-01 -1.105857174843549728e-02 1.824844628572463989e-01 -1.332798302173614502e-01 1.680396199226379395e-01 -4.708951339125633240e-02 4.085705280303955078e-01 -5.017574131488800049e-02 -3.728666603565216064e-01 -1.898261457681655884e-01 6.236642226576805115e-02 -1.412569265812635422e-02 -1.087076961994171143e-01 2.068607509136199951e-01 1.007200032472610474e-01 -5.325682088732719421e-02 -5.016831681132316589e-02
1.651700884103775024e-01 1.376356035470962524e-01 2.659310698509216309e-01 2.654320895671844482e-01 -1.915410161018371582e-01 7.702007889747619629e-02 1.641791611909866333e-01 -1.371249109506607056e-01 -1.621734350919723511e-01 -3.378941714763641357e-01 -5.552970618009567261e-02 3.345407918095588684e-02 3.651468753814697266e-01 -1.223771050572395325e-01 3.452148661017417908e-02 -8.480050414800643921e-02 -1.405425369739532471e-01 1.991988532245159149e-02 -8.799698203802108765e-02 1.303019374608993530e-01 -9.298499790020287037e-04 3.209386765956878662e-01 -1.400177031755447388e-01 -4.961751401424407959e-02 -4.933978989720344543e-02 1.246988251805305481e-01 -2.377568483352661133e-01 2.463803887367248535e-01 9.761654585599899292e-02 1.276073008775711060e-01 2.264994233846664429e-01 -2.014598548412322998e-01
4.124066233634948730e-02 -1.046146973967552185e-01 5.749005079269409180e-02 3.249979615211486816e-01 9.412243962287902832e-02 1.308652162551879883e-01 -6.193749606609344482e-02 -1.765445023775100708e-01 3.687938749790191650e-01 -2.888158857822418213e-01 -4.499038308858871460e-02 2.340424805879592896e-01 3.179676458239555359e-02 -2.224034219980239868e-01 -4.969242215156555176e-02 -2.256773971021175385e-02 -1.387066394090652466e-01 -1.553389728069305420e-01 1.696145907044410706e-02 3.689463064074516296e-02 1.573484539985656738e-01 1.907884031534194946e-01 -5.224763974547386169e-02 1.287537664175033569e-01 2.198709547519683838e-01 -2.223809063434600830e-02 -2.481831610202789307e-01 1.394560635089874268e-01 6.270860880613327026e-02 3.437083363533020020e-01 -8.888500183820724487e-02 -3.200422525405883789e-01
-6.886348873376846313e-02 -3.718795999884605408e-02 -5.131140723824501038e-02 1.969218254089355469e-01 -1.068101823329925537e-01 -1.228680461645126343e-01 -7.390779256820678711e-02 -6.162390112876892090e-01 2.842562794685363770e-01 -1.339849084615707397e-01 -1.342628747224807739e-01 -6.181377544999122620e-02 -1.364183425903320312e-01 -1.514011472463607788e-01 -1.010842397809028625e-01 1.113112270832061768e-01 -9.559220075607299805e-02 -6.419204175472259521e-02 8.272507041692733765e-02 -1.663839444518089294e-02 2.681829631328582764e-01 1.421168446540832520e-01 -7.135870866477489471e-03 1.292517334222793579e-01 -1.169937029480934143e-01 3.280494362115859985e-02 2.151343412697315216e-02 1.247122362256050110e-01 -5.063888058066368103e-02 2.390325367450714111e-01 3.673754036426544189e-01 3.611420094966888428e-02
1.766577512025833130e-01 1.415941212326288223e-02 -1.244526356458663940e-01 2.180012166500091553e-01 -2.405023723840713501e-01 -6.196277588605880737e-02 1.101455241441726685e-01 -4.797518551349639893e-01 -6.727826595306396484e-02 -2.668475508689880371e-01 -9.514177590608596802e-02 -1.437924685887992382e-03 -3.217131644487380981e-02 -1.442661508917808533e-02 -1.920351088047027588e-01 -6.478781998157501221e-02 -2.920854650437831879e-02 1.430155336856842041e-01 -1.707841753959655762e-01 2.752810418605804443e-01 -3.841341286897659302e-02 -2.357652038335800171e-01 1.961739808320999146e-01 -1.909318864345550537e-01 -9.751112014055252075e-02 2.602700889110565186e-01 -1.752224415540695190e-01 1.275255084037780762e-01 2.616910040378570557e-01 1.388892978429794312e-01 4.967742785811424255e-02 4.230354353785514832e-02
-3.156099468469619751e-02 3.061922192573547363e-01 1.536394804716110229e-01 -1.369908601045608521e-01 -1.425232291221618652e-01 3.892663121223449707e-02 -1.565356180071830750e-02 -2.111891508102416992e-01 2.326162308454513550e-01 -2.264234274625778198e-01 6.064637750387191772e-02 2.187983840703964233e-01 1.643239259719848633e-01 -2.692082822322845459e-01 -4.775234684348106384e-02 -5.583203956484794617e-02 -4.396348893642425537e-01 -1.600079685449600220e-01 -7.442054804414510727e-03 -1.489483118057250977e-01 5.166433379054069519e-02 6.484302878379821777e-02 1.576771140098571777e-01 7.201758027076721191e-02 2.744539678096771240e-01 -1.792025286704301834e-04 -1.609111726284027100e-01 2.731819450855255127e-01 2.219745665788650513e-01 1.757069379091262817e-01 -6.051949225366115570e-03 -1.816636137664318085e-02
9.867502748966217041e-02 -2.038813233375549316e-01 3.732483088970184326e-02 4.787726327776908875e-02 -1.993155330419540405e-01 1.436355561017990112e-01 3.453503549098968506e-01 -1.882911622524261475e-01 -5.213969387114048004e-03 -2.210286259651184082e-01 1.628458350896835327e-01 -9.827965497970581055e-02 3.822762519121170044e-02 -2.352296561002731323e-01 7.348204404115676880e-02 1.976404637098312378e-01 -2.014578282833099365e-01 8.845183253288269043e-02 -1.501819938421249390e-01 2.508296631276607513e-02 7.170831412076950073e-02 1.785899400711059570e-01 1.761973798274993896e-01 -2.468535304069519043e-01 -3.348281979560852051e-01 -5.832466483116149902e-02 2.341586910188198090e-02 3.324997723102569580e-01 2.719191610813140869e-01 8.065883815288543701e-02 -1.895631849765777588e-01 -3.213976742699742317e-03
-1.822088845074176788e-02 3.040405213832855225e-01 4.772591218352317810e-02 4.169588163495063782e-02 -2.263763695955276489e-01 -2.300448529422283173e-02 -7.813611626625061035e-02 -3.427410423755645752e-01 3.568304702639579773e-02 -3.241235017776489258e-01 -1.672157049179077148e-01 2.453472018241882324e-01 1.231737509369850159e-01 -2.832468152046203613e-01 8.256051689386367798e-02 3.282283842563629150e-01 1.155791580677032471e-01 -1.194132342934608459e-01 -2.465458661317825317e-01 2.831340134143829346e-01 8.988796919584274292e-02 6.874606758356094360e-02 2.394666671752929688e-01 3.937895968556404114e-02 -1.297031939029693604e-01 4.473928362131118774e-02 -9.558722376823425293e-02 -4.180287942290306091e-02 -1.516989618539810181e-01 7.896277308464050293e-02 -1.497106552124023438e-01 4.223746061325073242e-02
-2.920387685298919678e-02 3.438999503850936890e-02 -8.999252319335937500e-02 3.260177075862884521e-01 -3.471708297729492188e-01 1.320601999759674072e-01 -1.465177386999130249e-01 -2.236149609088897705e-01 2.586196959018707275e-01 -1.685459613800048828e-01 -2.114551067352294922e-01 1.345979124307632446e-01 2.384894490242004395e-01 2.584528177976608276e-02 1.386162340641021729e-01 2.311742454767227173e-01 -2.430604584515094757e-02 1.697541922330856323e-01 -1.435025632381439209e-01 -7.517757266759872437e-02 -6.100627034902572632e-02 -3.199672326445579529e-02 -2.764774262905120850e-01 -2.935834825038909912e-01 1.965613812208175659e-01 1.551686134189367294e-02 -1.523385755717754364e-02 2.340739667415618896e-01 9.067205339670181274e-02 -6.608493626117706299e-03 2.453466355800628662e-01 2.069730497896671295e-02
4.558103531599044800e-02 1.054916679859161377e-01 6.655880808830261230e-02 4.089473187923431396e-02 -3.019882142543792725e-01 7.155836373567581177e-02 -7.107222825288772583e-02 -2.241602391004562378e-01 1.478491425514221191e-01 -3.206091523170471191e-01 -9.643482416868209839e-02 5.552707985043525696e-02 2.838122844696044922e-02 -6.948776543140411377e-02 1.327849775552749634e-01 1.557549983263015747e-01 -1.134456023573875427e-01 1.227842345833778381e-01 -4.509639143943786621e-01 -3.044573068618774414e-01 -3.832045197486877441e-02 1.393046528100967407e-01 -4.741192795336246490e-03 1.922107674181461334e-02 -1.986884772777557373e-01 -1.030411124229431152e-01 3.038862161338329315e-02 2.263303250074386597e-01 2.140567153692245483e-01 3.706938028335571289e-01 5.486406013369560242e-02 1.037033647298812866e-01
-1.338497847318649292e-01 -1.303961575031280518e-01 6.594356894493103027e-02 -6.049901712685823441e-03 6.004117801785469055e-02 8.260157704353332520e-02 -4.070004448294639587e-02 -4.300421774387359619e-01 5.526195839047431946e-02 -1.169542893767356873e-01 -3.112961947917938232e-01 1.521396785974502563e-01 1.971531063318252563e-01 -3.139816224575042725e-02 1.725918799638748169e-01 5.060492455959320068e-02 -2.613200545310974121e-01 1.513195782899856567e-01 -2.988377213478088379e-01 1.324861347675323486e-01 -2.178251557052135468e-02 1.233062744140625000e-01 -5.798538401722908020e-02 7.272757589817047119e-02 1.006390992552042007e-02 -1.818953901529312134e-01 -1.432439833879470825e-01 1.793143898248672485e-01 1.262376606464385986e-01 6.261001527309417725e-02 1.407826989889144897e-01 -4.547293782234191895e-01
1.652862131595611572e-01 -1.411550212651491165e-02 1.139390543103218079e-01 -5.446180701255798340e-02 -5.606089830398559570e-01 3.867199271917343140e-02 5.501348897814750671e-02 -3.839343786239624023e-01 1.383946388959884644e-01 3.888821974396705627e-02 -4.536697641015052795e-02 1.358834207057952881e-01 1.047034263610839844e-01 1.551651060581207275e-01 -7.921206206083297729e-02 8.128143101930618286e-02 -2.443330138921737671e-01 -3.058760426938533783e-02 -1.106237918138504028e-01 1.435947716236114502e-01 -2.915907464921474457e-02 1.657330244779586792e-01 3.740168511867523193e-01 -1.865822821855545044e-01 -8.131105452775955200e-02 1.657064855098724365e-01 3.311385586857795715e-02 2.412105947732925415e-01 1.857237704098224640e-02 -6.438373774290084839e-02 4.421041905879974365e-02 7.007341831922531128e-02
4.896073415875434875e-02 -1.837151646614074707e-01 1.395740453153848648e-02 3.845556378364562988e-01 -1.505170464515686035e-01 1.278169304132461548e-01 5.763752385973930359e-02 -4.503643512725830078e-01 -5.591806769371032715e-02 -2.497387975454330444e-01 -1.215584874153137207e-01 -1.514515578746795654e-01 -2.091514132916927338e-02 -6.854681670665740967e-02 -2.069249021587893367e-04 -4.037930071353912354e-02 -1.507747918367385864e-02 -1.952959895133972168e-01 4.531080275774002075e-02 -4.810190945863723755e-02 1.828090846538543701e-01 4.006073772907257080e-01 -7.531651109457015991e-02 -1.084395572543144226e-01 -2.506435662508010864e-02 -5.799118429422378540e-03 -1.042975112795829773e-01 2.784787118434906006e-01 4.269541241228580475e-03 1.602551788091659546e-01 -1.142526268959045410e-01 -2.806037664413452148e-01
1.576770395040512085e-01 -7.958762347698211670e-02 2.020076364278793335e-01 -2.399289757013320923e-01 -5.484050884842872620e-02 1.176938563585281372e-01 5.905604921281337738e-03 -2.603203654289245605e-01 2.106622755527496338e-01 -2.020189613103866577e-01 -5.533175542950630188e-02 1.356865167617797852e-01 7.686685770750045776e-02 3.970198705792427063e-02 -4.434451833367347717e-02 1.035215705633163452e-01 -3.188163936138153076e-01 -6.979846395552158356e-03 -2.633298933506011963e-01 2.196884155273437500e-01 -1.715842783451080322e-01 3.190781474113464355e-01 -1.053896769881248474e-01 -2.901062965393066406e-01 -3.525503873825073242e-01 5.430417507886886597e-02 -2.122529000043869019e-01 -8.673311769962310791e-02 -6.914085894823074341e-02 1.620604991912841797e-01 2.694790484383702278e-03 4.747926071286201477e-02
2.999702095985412598e-01 -9.055855870246887207e-02 -6.399337947368621826e-02 -1.793842464685440063e-01 -4.072307050228118896e-01 1.238876134157180786e-01 -1.222360730171203613e-01 -3.685350120067596436e-01 -1.689655780792236328e-01 -2.145191878080368042e-01 -7.242088764905929565e-02 3.417348861694335938e-02 -1.866943761706352234e-02 -1.305125057697296143e-01 1.655011922121047974e-01 2.389833033084869385e-01 -1.164463236927986145e-01 -4.882554709911346436e-02 -2.172299288213253021e-02 1.108732968568801880e-01 1.706722080707550049e-01 1.583257019519805908e-01 -6.620304286479949951e-02 3.076773602515459061e-03 1.449607163667678833e-01 -1.480705589056015015e-01 -3.268724381923675537e-01 4.472555592656135559e-02 5.417224019765853882e-02 8.744631707668304443e-02 -7.589288055896759033e-02 -3.087229430675506592e-01
1.030126810073852539e-01 8.804225176572799683e-02 3.166415914893150330e-02 4.019827544689178467e-01 -1.530060470104217529e-01 -1.597603596746921539e-02 -7.639337796717882156e-03 -1.500735878944396973e-01 1.558766514062881470e-01 -1.888890415430068970e-01 -2.978591918945312500e-01 -1.950756646692752838e-02 1.445629000663757324e-01 -1.174182519316673279e-01 -2.110106945037841797e-01 -1.206430643796920776e-01 -9.471325576305389404e-02 2.339931204915046692e-02 -1.585803180932998657e-01 1.643044799566268921e-01 7.010934501886367798e-02 3.195009529590606689e-01 5.140209197998046875e-02 2.399864047765731812e-01 -1.034732721745967865e-02 -9.301900118589401245e-02 -9.091418236494064331e-02 2.254659235477447510e-01 7.401503622531890869e-02 3.026545941829681396e-01 1.166993305087089539e-01 -3.500064611434936523e-01
-7.150488346815109253e-02 -2.249868027865886688e-02 -9.879169613122940063e-02 1.732565164566040039e-01 -3.449456691741943359e-01 3.674712404608726501e-02 -4.300771653652191162e-02 4.045816883444786072e-02 1.487963199615478516e-01 -1.011989563703536987e-01 -5.069998651742935181e-02 1.300190836191177368e-01 3.069505468010902405e-02 -5.950192455202341080e-03 1.850756406784057617e-01 3.139574527740478516e-01 -1.624007076025009155e-01 7.884322106838226318e-02 -4.526632428169250488e-01 -4.564400762319564819e-02 1.912430524826049805e-01 2.866562008857727051e-01 2.082691788673400879e-01 1.076152250170707703e-01 -4.459904879331588745e-02 -1.227361485362052917e-01 4.315562173724174500e-02 9.878648072481155396e-02 2.189728915691375732e-01 3.900052905082702637e-01 4.148382321000099182e-02 3.732180967926979065e-02
-5.643013119697570801e-02 -3.931786119937896729e-01 -9.937022812664508820e-03 1.907013803720474243e-01 -7.070098817348480225e-02 -2.233990281820297241e-01 -1.543798446655273438e-01 -2.287540137767791748e-01 -6.141699478030204773e-02 -1.276744753122329712e-01 1.240342780947685242e-01 1.860948503017425537e-01 2.556500434875488281e-01 -9.579540789127349854e-02 -1.644976288080215454e-01 1.581688970327377319e-02 -9.966403990983963013e-02 -3.649337589740753174e-02 -1.924937665462493896e-01 2.313832789659500122e-01 2.100329846143722534e-01 3.428371846675872803e-01 -3.564636781811714172e-02 3.575650602579116821e-02 2.147318422794342041e-02 5.276251211762428284e-02 -1.070518046617507935e-01 1.607872247695922852e-01 8.763001859188079834e-02 2.729173600673675537e-01 -4.872117936611175537e-02 -3.340812325477600098e-01
7.587303966283798218e-02 -1.272594928741455078e-01 8.601389825344085693e-02 1.102545559406280518e-01 -6.824515759944915771e-02 2.072413451969623566e-02 -9.284824132919311523e-02 -3.713287115097045898e-01 2.101651281118392944e-01 -3.232942819595336914e-01 5.755971744656562805e-02 -1.385316401720046997e-01 3.634198801591992378e-03 -5.654039978981018066e-02 -3.483209526166319847e-03 1.156657710671424866e-01 8.333844691514968872e-02 -2.918411195278167725e-01 -1.587839610874652863e-02 1.557717099785804749e-02 3.311920762062072754e-01 2.165692150592803955e-01 1.025742962956428528e-01 -2.558134794235229492e-01 -3.677375614643096924e-02 -1.044306531548500061e-02 -5.363857001066207886e-02 2.885409295558929443e-01 -2.603142894804477692e-02 3.086901903152465820e-01 3.053188025951385498e-01 -1.310065984725952148e-01
-4.348111804574728012e-03 -9.576079249382019043e-02 7.599889766424894333e-03 1.295614540576934814e-01 -6.071983277797698975e-02 -9.855318814516067505e-02 -2.767261676490306854e-02 -4.606650769710540771e-01 -1.123931910842657089e-02 -1.241421774029731750e-01 -4.586934670805931091e-02 2.744065225124359131e-01 2.576780617237091064e-01 -9.710138291120529175e-02 1.628567725419998169e-01 -6.151717156171798706e-02 3.891914710402488708e-02 -1.288016140460968018e-01 2.150186628568917513e-04 1.576206833124160767e-01 -3.053279221057891846e-01 4.673201963305473328e-02 1.665862053632736206e-01 -1.356920003890991211e-01 -1.647716462612152100e-01 1.812554001808166504e-01 6.173189356923103333e-02 2.363327145576477051e-01 3.336542844772338867e-02 5.860769748687744141e-02 -1.197707653045654297e-01 -4.747988283634185791e-01
-6.901664286851882935e-02 -7.367254793643951416e-02 -7.969449460506439209e-02 1.458590384572744370e-02 -2.183417975902557373e-02 1.983096748590469360e-01 -1.226501353085041046e-02 -5.081070661544799805e-01 3.926028683781623840e-02 -6.369678676128387451e-02 -1.317795366048812866e-01 5.045836791396141052e-02 9.063134342432022095e-02 8.483443409204483032e-02 8.923421800136566162e-02 2.842350006103515625e-01 -2.393747717142105103e-01 -2.929349243640899658e-02 -2.019699811935424805e-01 7.001353055238723755e-02 -1.519403904676437378e-01 2.710363864898681641e-01 -9.750659018754959106e-02 1.774537116289138794e-01 -1.020094677805900574e-01 -1.331341117620468140e-01 -1.059573218226432800e-01 1.155367940664291382e-01 9.392713010311126709e-02 2.288222461938858032e-01 1.501660645008087158e-01 -4.214387536048889160e-01
-2.059890702366828918e-02 -2.494903653860092163e-01 -1.500213444232940674e-01 1.397633105516433716e-01 9.204358793795108795e-03 -7.202973216772079468e-02 9.054803848266601562e-02 -4.288772046566009521e-01 1.824016720056533813e-01 -1.737404912710189819e-01 -1.490775495767593384e-01 1.621984094381332397e-01 1.913835108280181885e-01 -1.071187704801559448e-01 6.497045606374740601e-02 1.973139047622680664e-01 7.120874524116516113e-02 -2.411725372076034546e-02 2.897290512919425964e-02 1.923811882734298706e-01 3.201995044946670532e-02 8.352755010128021240e-02 -7.160079479217529297e-02 2.652138173580169678e-01 2.625947445631027222e-02 5.583167821168899536e-02 -3.235439658164978027e-01 7.525783777236938477e-02 1.038565486669540405e-01 3.650297522544860840e-01 -2.519913613796234131e-01 -2.144404053688049316e-01
-2.412537336349487305e-01 -1.079167947173118591e-01 2.152866870164871216e-01 7.920714467763900757e-02 -9.243967384099960327e-02 8.900424093008041382e-02 -3.706967085599899292e-02 -2.971072793006896973e-01 1.723180711269378662e-01 -3.573992289602756500e-03 -1.565574086271226406e-03 3.147459924221038818e-01 -4.776683822274208069e-02 -1.008727774024009705e-01 6.299962103366851807e-02 -5.304860323667526245e-02 -2.402583509683609009e-01 -2.766457758843898773e-02 -4.607849717140197754e-01 2.277047634124755859e-01 -1.733263134956359863e-01 1.517031937837600708e-01 5.051317438483238220e-02 -3.144974708557128906e-01 -2.756847739219665527e-01 -9.013796597719192505e-02 2.532534860074520111e-02 3.262706473469734192e-02 1.810694187879562378e-01 1.497480571269989014e-01 -4.098494350910186768e-02 -5.915914475917816162e-02
2.900680601596832275e-01 8.008247613906860352e-02 -1.523068291135132313e-03 1.074290126562118530e-01 -2.095236778259277344e-01 -9.628720581531524658e-02 -1.443007737398147583e-01 -3.250641524791717529e-01 1.359060406684875488e-01 3.925692290067672729e-02 -2.086526453495025635e-01 2.128082960844039917e-01 1.968336701393127441e-01 -1.294311285018920898e-01 6.585962325334548950e-02 2.289972156286239624e-01 -3.998827040195465088e-01 -9.500300139188766479e-02 -2.767933309078216553e-01 9.763334691524505615e-02 1.480786800384521484e-01 2.021914273500442505e-01 -2.320518018677830696e-03 -1.021757349371910095e-01 -9.457971155643463135e-02 -1.780078560113906860e-01 1.131120324134826660e-01 1.622231453657150269e-01 9.996024891734123230e-03 -2.782410979270935059e-01 8.483314514160156250e-02 6.591844558715820312e-02
2.312388420104980469e-01 4.970072954893112183e-02 9.748169034719467163e-02 7.274642586708068848e-02 -1.027375757694244385e-01 -2.078719437122344971e-01 -1.494896858930587769e-01 -1.389031112194061279e-01 2.387526184320449829e-01 -2.291175872087478638e-01 -1.253739893436431885e-01 1.921081840991973877e-01 -3.554151579737663269e-02 -1.631248593330383301e-01 2.816610336303710938e-01 1.661061942577362061e-01 -2.847436368465423584e-01 -1.938571780920028687e-01 -9.907241165637969971e-02 3.281111717224121094e-01 -2.027689013630151749e-03 2.661485970020294189e-01 5.374567955732345581e-02 5.454739183187484741e-02 -3.202955722808837891e-01 -2.563940286636352539e-01 -2.055620774626731873e-03 1.512094736099243164e-01 8.006439357995986938e-02 8.165019005537033081e-02 -3.599033225327730179e-03 1.407732814550399780e-01
2.441601604223251343e-01 1.623886674642562866e-01 1.925536692142486572e-01 -4.197015613317489624e-02 -1.470719575881958008e-01 -2.094845920801162720e-01 3.986236453056335449e-02 -3.542429506778717041e-01 -1.627549678087234497e-01 -2.129735797643661499e-02 -1.266243308782577515e-01 2.056863456964492798e-01 2.350112050771713257e-01 -3.052672185003757477e-02 -1.456262320280075073e-01 1.469200849533081055e-01 -3.456275761127471924e-01 1.174255535006523132e-01 5.487022176384925842e-02 -1.343205571174621582e-01 3.561235666275024414e-01 1.316183358430862427e-01 -1.750397384166717529e-01 1.484206318855285645e-01 1.661447584629058838e-01 1.209335625171661377e-01 -5.764985457062721252e-02 1.263468861579895020e-01 1.234101653099060059e-01 1.899431049823760986e-01 1.132241338491439819e-01 1.469333320856094360e-01
-2.395657300949096680e-01 -7.552861422300338745e-02 -8.007889986038208008e-02 1.065524667501449585e-01 -3.043155074119567871e-01 1.806913614273071289e-01 1.273495554924011230e-01 -1.372214853763580322e-01 4.281185939908027649e-02 -2.375382930040359497e-01 -2.538962662220001221e-01 1.699080616235733032e-01 2.324914783239364624e-01 -7.992275804281234741e-02 1.492612659931182861e-01 4.477026462554931641e-01 -1.594271957874298096e-01 -6.093097105622291565e-02 1.353425979614257812e-01 -1.135598719120025635e-01 -1.484576761722564697e-01 3.714543282985687256e-01 -8.855457603931427002e-02 -4.402620717883110046e-02 -1.041290834546089172e-01 1.345002055168151855e-01 -4.036695137619972229e-02 2.169479280710220337e-01 8.835455775260925293e-02 -3.187852213159203529e-03 8.743739873170852661e-02 -2.923266589641571045e-02
6.556144356727600098e-02 -5.488864332437515259e-02 4.203597828745841980e-02 7.737229019403457642e-02 -3.418034315109252930e-01 4.062404483556747437e-02 2.612887620925903320e-01 -3.519535809755325317e-02 9.021481126546859741e-02 -2.641701996326446533e-01 -1.979183107614517212e-01 1.577017456293106079e-01 6.832602620124816895e-02 -6.401126831769943237e-02 2.202171683311462402e-01 2.543789148330688477e-01 -4.918297287076711655e-03 -1.670119911432266235e-01 -1.347437202930450439e-01 -9.583891183137893677e-02 1.842782795429229736e-01 1.434726715087890625e-01 2.941908538341522217e-01 -4.780180007219314575e-02 -2.676201164722442627e-01 -2.395289540290832520e-01 -1.288399379700422287e-02 7.971747219562530518e-02 3.986463248729705811e-01 1.473587304353713989e-01 -1.113573610782623291e-01 -7.632111012935638428e-02
1.981928013265132904e-03 -4.001900926232337952e-02 -3.564478084444999695e-02 3.898933529853820801e-01 -1.357293725013732910e-01 -9.343731403350830078e-02 -6.000801920890808105e-02 -1.139539703726768494e-01 1.465557366609573364e-01 -9.958292543888092041e-02 -1.323956847190856934e-01 -1.075163260102272034e-01 -1.760173775255680084e-02 -4.526242315769195557e-01 -1.285587400197982788e-01 3.000306151807308197e-02 -2.085693925619125366e-01 1.222128570079803467e-01 -1.629694402217864990e-01 2.935455441474914551e-01 1.637608408927917480e-01 2.207783013582229614e-01 -1.125716045498847961e-01 -4.157949611544609070e-02 1.284627467393875122e-01 -1.338788568973541260e-01 -2.008872628211975098e-01 5.958269536495208740e-02 1.181607842445373535e-01 1.918304562568664551e-01 8.637057244777679443e-02 -3.472722768783569336e-01
-6.622217595577239990e-02 1.529163867235183716e-01 1.633739620447158813e-01 -9.263020008802413940e-02 -1.927283406257629395e-01 1.287014223635196686e-02 1.216809079051017761e-01 -2.453010231256484985e-01 1.036152392625808716e-01 -2.411478012800216675e-01 6.250488758087158203e-02 2.015827000141143799e-01 4.147578775882720947e-02 -3.490035831928253174e-01 -1.433732509613037109e-01 -1.394320279359817505e-02 -4.465235173702239990e-01 -9.240992367267608643e-02 1.809146068990230560e-02 -6.039423868060112000e-02 2.973319403827190399e-02 6.342088431119918823e-02 2.124238759279251099e-01 7.051807641983032227e-02 2.422866970300674438e-01 -7.438496686518192291e-03 -7.311014086008071899e-02 3.773338794708251953e-01 2.939514815807342529e-01 7.851140946149826050e-02 -1.968923956155776978e-02 2.495153807103633881e-02
6.928366422653198242e-02 -4.785744845867156982e-02 1.726789027452468872e-02 2.584474682807922363e-01 -1.499026715755462646e-01 -2.209000736474990845e-01 2.348215728998184204e-01 -4.981492757797241211e-01 2.682248353958129883e-01 6.588670611381530762e-02 -1.786778680980205536e-03 3.769283881410956383e-03 -2.099792100489139557e-02 7.537391781806945801e-02 1.274840682744979858e-01 -1.317491382360458374e-01 -3.533706367015838623e-01 -8.721728622913360596e-02 7.820515334606170654e-02 -2.115757018327713013e-01 1.660323292016983032e-01 2.010841667652130127e-01 -3.408780694007873535e-02 -1.072237417101860046e-01 -5.803236365318298340e-02 -2.644229531288146973e-01 2.036543563008308411e-02 -4.640389233827590942e-02 1.491762101650238037e-01 2.407310903072357178e-01 -1.203659698367118835e-01 2.554501965641975403e-02
6.655743718147277832e-02 3.350069522857666016e-01 7.687225472182035446e-03 -5.239471793174743652e-02 -3.928925096988677979e-02 7.389432284981012344e-03 -9.578466415405273438e-02 -2.231775522232055664e-01 2.595519423484802246e-01 -1.846386939287185669e-01 -1.501509100198745728e-01 5.821228772401809692e-02 1.696472465991973877e-01 -4.328400194644927979e-01 3.833275660872459412e-02 8.260219544172286987e-02 -3.410658836364746094e-01 7.855377160012722015e-03 -4.601735156029462814e-03 9.531579911708831787e-02 1.158707663416862488e-01 1.623472757637500763e-02 3.549787448719143867e-03 5.480860918760299683e-02 1.795193254947662354e-01 1.858889162540435791e-01 -1.207825616002082825e-01 2.089965492486953735e-01 3.681561648845672607e-01 1.939590722322463989e-01 -1.087388023734092712e-01 1.261184662580490112e-01
-5.311320535838603973e-03 1.931781619787216187e-01 3.781104087829589844e-02 2.646085917949676514e-01 -3.083108365535736084e-01 -2.168122977018356323e-01 2.586327493190765381e-02 -3.304118812084197998e-01 7.646376639604568481e-02 7.081236690282821655e-02 -1.827871054410934448e-02 1.602344065904617310e-01 -8.730006217956542969e-02 -2.165130572393536568e-03 2.005645632743835449e-02 -8.454188704490661621e-02 -4.783436655998229980e-01 -3.814895078539848328e-02 1.396700739860534668e-01 -1.734248697757720947e-01 6.535837799310684204e-02 1.205370575189590454e-01 -1.091333851218223572e-01 4.527525976300239563e-03 -2.568246424198150635e-01 -1.535343527793884277e-01 -1.223848089575767517e-01 2.634375914931297302e-02 8.899008482694625854e-02 3.993241786956787109e-01 -5.830050259828567505e-02 2.630073390901088715e-02
3.692384064197540283e-01 8.316484279930591583e-03 -4.884100332856178284e-02 2.164457589387893677e-01 1.246045604348182678e-01 4.274355620145797729e-02 -1.284488588571548462e-01 -2.076243907213211060e-01 -9.977971762418746948e-02 -2.164232283830642700e-01 -1.236421838402748108e-01 6.126625463366508484e-02 3.974575102329254150e-01 8.494129776954650879e-02 1.488392353057861328e-01 8.187159150838851929e-02 -7.092109322547912598e-02 4.511032998561859131e-02 -3.598372265696525574e-02 2.414698004722595215e-01 2.769325673580169678e-01 3.882445394992828369e-01 -2.203766554594039917e-01 2.182460874319076538e-01 5.704279243946075439e-02 -1.243364512920379639e-01 1.679983735084533691e-02 1.466368436813354492e-01 4.372754693031311035e-02 1.549388021230697632e-01 7.215176522731781006e-02 -7.488452643156051636e-02
3.264688849449157715e-01 -2.826874256134033203e-01 1.069743633270263672e-01 2.936266064643859863e-01 -4.548052325844764709e-02 -2.841669507324695587e-02 -1.894935369491577148e-01 -1.185653433203697205e-01 -6.936579942703247070e-02 2.135322988033294678e-02 -6.030549108982086182e-02 1.409668922424316406e-01 3.315233290195465088e-01 -6.060314178466796875e-02 1.439704447984695435e-01 1.959610432386398315e-01 -5.313497036695480347e-02 2.845108322799205780e-02 2.170531637966632843e-02 2.358921766281127930e-01 -1.650556325912475586e-01 1.619024574756622314e-01 -1.011916622519493103e-01 1.146706193685531616e-02 1.190146058797836304e-01 -9.021261334419250488e-02 -1.255034059286117554e-01 -2.523624002933502197e-01 4.957664012908935547e-02 3.742083013057708740e-01 -1.441856026649475098e-01 -2.700437307357788086e-01
3.168091876432299614e-03 1.167370006442070007e-01 -4.839592427015304565e-02 2.781485021114349365e-01 -1.224192529916763306e-01 6.371271610260009766e-02 -2.969243936240673065e-02 -2.166579663753509521e-01 8.827541023492813110e-02 -1.977434009313583374e-01 -2.794223725795745850e-01 -1.681637614965438843e-01 1.944029778242111206e-01 -3.595256805419921875e-01 -1.189067140221595764e-01 -5.145255848765373230e-02 -6.173868849873542786e-02 7.485838979482650757e-02 -2.484727883711457253e-03 1.449335217475891113e-01 1.028998568654060364e-01 3.241375088691711426e-01 6.746806204319000244e-02 8.442902937531471252e-03 -1.258057951927185059e-01 -2.037654519081115723e-01 -2.132008671760559082e-01 2.850266098976135254e-01 -2.726392447948455811e-02 2.821123003959655762e-01 -1.090063825249671936e-01 -2.752050459384918213e-01
-6.021326035261154175e-02 9.404796361923217773e-02 -4.943296778947114944e-03 -6.666628178209066391e-03 4.519755765795707703e-02 8.665611594915390015e-02 4.277689754962921143e-02 -1.048008501529693604e-01 -8.464012295007705688e-02 -3.805843591690063477e-01 -3.947624564170837402e-01 9.547516703605651855e-02 3.932737410068511963e-01 -3.839187324047088623e-01 1.295837759971618652e-01 1.236877292394638062e-01 -8.624216914176940918e-02 -1.721366494894027710e-01 5.019454285502433777e-02 2.397541254758834839e-01 6.672529131174087524e-02 5.980212613940238953e-02 -4.389133676886558533e-02 -1.305987387895584106e-01 -7.060732692480087280e-03 -6.312535610049962997e-03 3.731842711567878723e-02 2.787204086780548096e-01 1.202014237642288208e-01 2.612920999526977539e-01 1.052074879407882690e-01 1.301776915788650513e-01
1.644303053617477417e-01 -7.724846154451370239e-02 -6.803186237812042236e-02 2.772319316864013672e-01 -3.365297913551330566e-01 -1.856547296047210693e-01 -1.003366783261299133e-01 -3.163605630397796631e-01 1.665728092193603516e-01 1.337983906269073486e-01 -7.202503830194473267e-02 3.863424528390169144e-03 2.838447690010070801e-01 -1.081084161996841431e-01 -1.362965106964111328e-01 -2.116157412528991699e-01 -3.638714253902435303e-01 -4.968935996294021606e-02 -5.557373911142349243e-02 4.261893033981323242e-02 -6.964287161827087402e-02 -8.083042502403259277e-02 -2.835049107670783997e-02 -9.414982050657272339e-02 -1.130478382110595703e-01 -1.484176795929670334e-02 7.741281390190124512e-02 -2.600198388099670410e-01 3.156698308885097504e-03 1.885431557893753052e-01 -2.109871506690979004e-01 -3.060534894466400146e-01
2.175824493169784546e-01 2.381706684827804565e-01 1.390978880226612091e-02 7.718612253665924072e-02 -1.926875561475753784e-01 1.679760962724685669e-02 -4.142690822482109070e-02 -2.251839190721511841e-01 1.644573658704757690e-01 1.858467608690261841e-01 6.528905034065246582e-02 3.322616219520568848e-01 1.856999397277832031e-01 -2.380902171134948730e-01 -2.454206906259059906e-02 8.652357012033462524e-02 -3.823403120040893555e-01 1.616136543452739716e-02 -9.915532171726226807e-02 2.677319943904876709e-01 -8.201266825199127197e-02 8.554726094007492065e-02 1.179824769496917725e-01 -1.557167023420333862e-01 2.423666715621948242e-01 1.205781549215316772e-01 -3.643950074911117554e-02 1.750736981630325317e-01 1.840291321277618408e-01 2.066799849271774292e-01 -9.559832513332366943e-03 2.496750205755233765e-01
2.582516670227050781e-01 -1.257856786251068115e-01 8.441622555255889893e-02 4.733100160956382751e-02 -5.252076983451843262e-01 1.269534975290298462e-01 -1.941088885068893433e-01 -4.187706857919692993e-02 1.741307526826858521e-01 -7.545918226242065430e-02 -3.379219472408294678e-01 1.912132650613784790e-01 1.350131034851074219e-01 1.961188465356826782e-01 1.168731227517127991e-01 -1.327008008956909180e-02 -3.110048174858093262e-01 2.084196805953979492e-01 -1.071572769433259964e-02 8.282127231359481812e-02 1.683024764060974121e-01 1.675863265991210938e-01 -7.081587612628936768e-02 -1.937229633331298828e-01 -7.895935326814651489e-03 -3.225681558251380920e-02 3.655470535159111023e-02 -3.196761012077331543e-03 -1.994207799434661865e-01 1.373985856771469116e-01 -1.098313182592391968e-01 -1.338508632034063339e-02
1.588656753301620483e-01 -2.643375396728515625e-01 -2.420830428600311279e-01 7.486487179994583130e-02 8.069880306720733643e-02 -4.159175977110862732e-02 -8.992180973291397095e-02 -3.960244059562683105e-01 1.101182997226715088e-01 -2.017794996500015259e-01 -1.103144511580467224e-01 1.377734690904617310e-01 7.487008720636367798e-02 -6.099407374858856201e-02 -2.342350482940673828e-01 2.293637841939926147e-01 -3.812722265720367432e-01 -1.045608371496200562e-01 -8.135852217674255371e-02 1.781968772411346436e-01 -1.908897608518600464e-01 7.368903607130050659e-02 2.502026327420026064e-04 7.408922165632247925e-02 1.139574944972991943e-01 -1.381312906742095947e-01 -3.267535194754600525e-02 -1.026974022388458252e-01 1.067077964544296265e-01 1.806231290102005005e-01 1.216685175895690918e-01 -3.495638966560363770e-01
4.336305856704711914e-01 -9.016871452331542969e-02 -1.770332604646682739e-01 3.529801592230796814e-02 -5.480173602700233459e-02 1.323974877595901489e-01 6.660892069339752197e-02 -2.875310778617858887e-01 -3.907622024416923523e-02 -1.800782233476638794e-01 -1.094616055488586426e-01 8.163065463304519653e-02 5.268201231956481934e-03 1.120682954788208008e-01 1.408826112747192383e-01 -3.727957606315612793e-02 -1.366178095340728760e-01 1.810780912637710571e-02 3.050269186496734619e-01 1.160095930099487305e-01 2.810004353523254395e-01 4.655118882656097412e-01 -9.846618026494979858e-02 -2.311455644667148590e-02 1.156375333666801453e-01 6.283804029226303101e-02 -8.388565480709075928e-02 1.872540265321731567e-01 2.266855686902999878e-01 1.813211292028427124e-01 -4.296666383743286133e-02 1.622876152396202087e-02
4.809395968914031982e-02 -6.716323643922805786e-02 -2.199817448854446411e-02 3.522589504718780518e-01 -7.682201266288757324e-02 6.005694717168807983e-02 -3.192168427631258965e-03 -1.710874736309051514e-01 1.086249202489852905e-01 -3.709308207035064697e-01 9.355022758245468140e-02 3.595761209726333618e-02 2.439622133970260620e-01 -1.973876506090164185e-01 1.047824472188949585e-01 -9.445534087717533112e-03 9.767978452146053314e-03 1.450058259069919586e-02 -1.838511973619461060e-01 2.624067664146423340e-01 1.938489824533462524e-01 5.498413443565368652e-01 1.714062690734863281e-02 -1.635086536407470703e-01 3.158458322286605835e-02 1.141327545046806335e-01 -1.950488239526748657e-01 -3.163065016269683838e-02 -6.807893514633178711e-02 -2.193303592503070831e-02 1.257856786251068115e-01 -1.301240473985671997e-01
9.878652542829513550e-02 8.904342353343963623e-02 -3.365173190832138062e-02 7.191690057516098022e-02 -4.623630642890930176e-01 -1.357679963111877441e-01 -1.074699610471725464e-01 -3.348189294338226318e-01 9.709472209215164185e-02 5.891349911689758301e-02 -1.432025283575057983e-01 -5.640331655740737915e-02 1.654977947473526001e-01 -1.159597188234329224e-01 -4.253480117768049240e-03 -2.836536765098571777e-01 -2.489116638898849487e-01 5.846363678574562073e-02 7.371834665536880493e-02 5.785294622182846069e-02 1.615018099546432495e-01 7.020375132560729980e-02 2.007368654012680054e-01 -8.891226723790168762e-03 -4.505613446235656738e-01 -6.463129073381423950e-02 5.533774197101593018e-02 2.761323936283588409e-03 1.361217349767684937e-01 2.514262795448303223e-01 -1.561626791954040527e-01 1.777481473982334137e-02
6.151599809527397156e-02 -2.748169004917144775e-01 -6.019299849867820740e-02 3.692688345909118652e-01 -2.076146453619003296e-01 1.336432155221700668e-02 -6.309750676155090332e-02 -4.496050179004669189e-01 -5.275359580991789699e-05 -2.743270099163055420e-01 5.496134608983993530e-02 -1.324663162231445312e-01 4.591793939471244812e-02 -1.173782348632812500e-01 2.597494423389434814e-02 2.125576138496398926e-02 -2.708839485421776772e-03 -5.854607373476028442e-02 1.043641790747642517e-01 2.265096455812454224e-01 1.190338879823684692e-01 4.299498498439788818e-01 2.098177187144756317e-02 5.903125181794166565e-02 1.045804843306541443e-01 -2.454800158739089966e-02 7.190761715173721313e-02 1.767469644546508789e-01 -1.518795937299728394e-01 6.256801635026931763e-02 -1.774468272924423218e-01 -2.084725499153137207e-01
1.704505234956741333e-01 3.501958772540092468e-02 7.262360304594039917e-02 1.630540043115615845e-01 -5.037758946418762207e-01 1.858873814344406128e-01 3.012651950120925903e-02 -1.306983679533004761e-01 -1.794843226671218872e-01 -2.294491790235042572e-02 -6.563530862331390381e-02 -3.150406479835510254e-02 2.410262525081634521e-01 6.292324513196945190e-02 -1.319338660687208176e-02 5.878468044102191925e-03 -9.927031397819519043e-02 -4.213475808501243591e-02 -1.001988127827644348e-01 -1.151718944311141968e-01 2.538104355335235596e-01 3.223321437835693359e-01 1.950781792402267456e-01 -1.126961503177881241e-02 -4.039056226611137390e-02 -2.384597212076187134e-01 -3.953441232442855835e-02 1.011257898062467575e-02 4.152198135852813721e-01 6.997713446617126465e-02 -1.883082091808319092e-01 -1.298612058162689209e-01
-9.422814100980758667e-02 -2.137528806924819946e-01 -2.178111374378204346e-01 2.722159326076507568e-01 -7.639132440090179443e-02 1.026448607444763184e-01 2.553396858274936676e-02 -4.288068711757659912e-01 -8.390565961599349976e-02 -2.218070179224014282e-01 -2.811728715896606445e-01 1.791119426488876343e-01 -4.966831579804420471e-02 1.988711580634117126e-02 -2.956010960042476654e-02 2.883775532245635986e-01 4.485412500798702240e-03 2.527327649295330048e-02 -2.510735578835010529e-02 8.149033039808273315e-02 -3.678469732403755188e-02 4.076571762561798096e-01 -1.479026228189468384e-01 -1.486547989770770073e-04 -4.003624990582466125e-02 -5.259408429265022278e-02 7.734869420528411865e-02 -1.091380952857434750e-03 8.222514390945434570e-02 1.907747983932495117e-01 1.111350059509277344e-01 -3.248234391212463379e-01
7.910326868295669556e-02 1.574858836829662323e-02 2.215546667575836182e-01 1.980138123035430908e-01 -9.560816735029220581e-02 6.158525869250297546e-02 -1.154469326138496399e-01 -5.382210612297058105e-01 -9.024506062269210815e-02 -2.433439195156097412e-01 2.713057585060596466e-02 1.757815927267074585e-01 -2.963125519454479218e-02 -2.462049871683120728e-01 4.920403286814689636e-02 1.035705134272575378e-01 -2.715558111667633057e-01 -1.036704182624816895e-01 -4.345357716083526611e-01 4.042405262589454651e-02 8.083317428827285767e-02 1.064597144722938538e-01 3.016028180718421936e-02 -1.128944754600524902e-02 -9.456371515989303589e-02 -1.331553012132644653e-01 1.956276893615722656e-01 3.255852684378623962e-02 2.093326859176158905e-02 -2.053658515214920044e-01 -3.561217337846755981e-02 -1.090039908885955811e-01
2.891564369201660156e-01 1.382564380764961243e-02 -1.424608677625656128e-01 5.707399174571037292e-02 -2.240604162216186523e-01 -2.514131069183349609e-01 -2.196246758103370667e-02 -4.391965866088867188e-01 -1.578837037086486816e-01 -3.032275140285491943e-01 -5.634762719273567200e-02 1.303643882274627686e-01 -1.942697912454605103e-01 -6.237182393670082092e-02 9.785442054271697998e-02 -1.880285292863845825e-01 -2.404548525810241699e-01 1.051850244402885437e-01 -1.013606414198875427e-01 -2.159556597471237183e-01 -4.560169577598571777e-02 1.339465975761413574e-01 -1.531647294759750366e-01 -1.940227597951889038e-01 8.774222433567047119e-02 -6.472676992416381836e-02 5.552682094275951385e-03 1.449611037969589233e-01 1.417866647243499756e-01 2.344522774219512939e-01 2.035136967897415161e-01 -7.688418030738830566e-02
1.648268848657608032e-01 -1.906568855047225952e-01 2.965335547924041748e-01 1.857745200395584106e-01 -3.036104142665863037e-01 -1.024816930294036865e-01 2.509498000144958496e-01 -3.241558969020843506e-01 -2.556015253067016602e-01 -7.423564791679382324e-02 -2.443189918994903564e-01 1.251775026321411133e-01 2.784566895570605993e-04 6.631595641374588013e-02 -4.786964133381843567e-02 -1.649921834468841553e-01 -2.540911138057708740e-01 -4.405584931373596191e-02 -9.284877032041549683e-02 1.926052272319793701e-01 6.145404651761054993e-02 -6.127881631255149841e-02 7.729140110313892365e-03 -5.433916300535202026e-02 2.500518560409545898e-01 -2.553209662437438965e-01 2.944195643067359924e-03 1.663650870323181152e-01 4.400260001420974731e-02 2.874310016632080078e-01 2.153126522898674011e-02 2.174291759729385376e-03
-1.236119270324707031e-01 -3.326347796246409416e-03 1.956068575382232666e-01 1.072932705283164978e-01 -2.514582872390747070e-01 2.605676651000976562e-01 -2.680629491806030273e-01 -3.857806921005249023e-01 2.021641284227371216e-02 -1.950546056032180786e-01 2.824131771922111511e-02 -9.092012792825698853e-02 2.832002937793731689e-01 -1.145778447389602661e-01 -4.940818995237350464e-02 -1.598462313413619995e-01 -1.058588102459907532e-01 -1.702018380165100098e-01 1.945672333240509033e-01 1.219186410307884216e-01 -7.402690500020980835e-02 2.149673700332641602e-01 -4.191893711686134338e-02 -2.625744044780731201e-01 1.581365466117858887e-01 1.135122850537300110e-01 -1.419177949428558350e-01 4.851147159934043884e-02 1.844097226858139038e-01 8.372710645198822021e-02 -3.050400912761688232e-01 6.738572567701339722e-02
1.068320050835609436e-01 6.880363076925277710e-02 2.396740764379501343e-01 2.325673103332519531e-01 -2.077090144157409668e-01 -4.010527953505516052e-02 2.769652009010314941e-02 -5.205491557717323303e-02 -1.345874369144439697e-01 -2.695087194442749023e-01 -1.595081239938735962e-01 6.354963779449462891e-02 2.124430090188980103e-01 -1.656929701566696167e-01 -1.108047515153884888e-01 -3.539002686738967896e-02 -2.405274063348770142e-01 2.457589842379093170e-02 1.216342672705650330e-01 1.827365607023239136e-01 -6.036556512117385864e-02 3.107778429985046387e-01 -1.211568042635917664e-01 -1.106315776705741882e-01 1.352854818105697632e-01 6.457067281007766724e-02 -1.274660825729370117e-01 3.334746956825256348e-01 -3.549493849277496338e-02 2.203793823719024658e-01 3.549252450466156006e-01 -2.413163781166076660e-01
-1.183635592460632324e-01 -4.895992111414670944e-03 -9.480564855039119720e-03 7.984298467636108398e-02 -2.341425269842147827e-01 2.486528456211090088e-01 7.715910207480192184e-03 -2.940724194049835205e-01 1.814127154648303986e-02 2.587194927036762238e-02 -3.090848028659820557e-02 2.943917512893676758e-01 4.371700584888458252e-01 -9.400717914104461670e-03 1.020715758204460144e-01 3.546883165836334229e-01 -5.258055031299591064e-02 1.902110725641250610e-01 1.331534683704376221e-01 3.803792642429471016e-03 2.853447198867797852e-01 1.413012947887182236e-02 7.858690619468688965e-02 -1.981560140848159790e-01 -7.783745974302291870e-02 -1.489731818437576294e-01 3.832545876502990723e-02 -1.690988540649414062e-01 2.686223387718200684e-01 1.435503065586090088e-01 -1.667117699980735779e-02 -1.585996448993682861e-01
1.138309687376022339e-01 1.645385101437568665e-02 2.455632537603378296e-01 2.509091794490814209e-01 -3.435292243957519531e-01 5.964333191514015198e-02 -4.095233604311943054e-02 -1.484370678663253784e-01 1.016047298908233643e-01 -1.536281853914260864e-01 6.454876065254211426e-02 -1.463301777839660645e-01 4.538577198982238770e-01 -3.267102837562561035e-01 4.060976207256317139e-02 3.529011458158493042e-02 -6.421954929828643799e-02 -7.793673127889633179e-02 -1.574204489588737488e-02 1.887917965650558472e-01 -4.287350177764892578e-02 1.226294413208961487e-01 -1.487366855144500732e-01 3.046503067016601562e-01 -4.924726672470569611e-03 1.061094552278518677e-02 -4.475830495357513428e-02 -4.870511591434478760e-02 2.476277798414230347e-01 2.014160007238388062e-01 2.410824596881866455e-01 -2.625812962651252747e-02
8.862803131341934204e-02 2.257586084306240082e-02 -3.082825802266597748e-02 5.174162387847900391e-01 -1.954996436834335327e-01 -9.241284430027008057e-02 -1.937036402523517609e-02 -1.385006457567214966e-01 1.728079766035079956e-01 -3.124646544456481934e-01 -1.219817772507667542e-01 5.445394292473793030e-02 8.926390111446380615e-02 -2.598948478698730469e-01 -2.226518243551254272e-01 -7.120933383703231812e-02 -2.133744210004806519e-02 4.055660963058471680e-02 -6.898746639490127563e-02 2.779551781713962555e-02 -4.336390178650617599e-03 1.872593611478805542e-01 2.171725779771804810e-02 -1.340956054627895355e-02 -1.002913154661655426e-02 -7.089043408632278442e-02 -3.100309893488883972e-02 1.899875849485397339e-01 1.812410950660705566e-01 3.399331569671630859e-01 7.749974727630615234e-02 -3.757503330707550049e-01
-2.376370877027511597e-02 -1.425506919622421265e-01 2.437534183263778687e-01 1.793708354234695435e-01 -3.691387474536895752e-01 -1.766653656959533691e-01 3.493068367242813110e-02 -2.262043803930282593e-01 1.836753636598587036e-02 1.212348490953445435e-01 -9.142419695854187012e-02 1.740141399204730988e-02 2.524115741252899170e-01 1.175880655646324158e-01 5.095652118325233459e-02 -2.317553162574768066e-01 -4.435373544692993164e-01 6.259860098361968994e-02 1.186356171965599060e-01 9.117945097386837006e-03 -4.381651803851127625e-02 3.466385602951049805e-01 1.504713147878646851e-01 2.993889898061752319e-02 -1.802402287721633911e-01 -1.990906335413455963e-02 -1.775812655687332153e-01 -4.702509567141532898e-02 1.110317185521125793e-01 3.310755640268325806e-02 -1.654174476861953735e-01 -2.056357264518737793e-01
-7.140007615089416504e-02 4.539372771978378296e-02 -1.728244572877883911e-01 5.119936540722846985e-03 3.322383854538202286e-03 1.679475903511047363e-01 -1.466396152973175049e-01 -5.412052273750305176e-01 2.332987040281295776e-01 -2.381127923727035522e-01 3.314772248268127441e-02 3.604732081294059753e-02 -7.798776775598526001e-02 -2.704906463623046875e-01 3.086547181010246277e-02 9.800075739622116089e-02 -1.581394672393798828e-01 -2.224274910986423492e-02 -6.676087528467178345e-02 -6.688039284199476242e-03 1.143017113208770752e-01 1.868247613310813904e-02 2.240961231291294098e-02 1.550819128751754761e-01 1.127325072884559631e-01 -1.319461017847061157e-01 -1.278430819511413574e-01 1.995213478803634644e-01 6.849164515733718872e-02 1.139909997582435608e-01 1.804974526166915894e-01 -4.609649777412414551e-01
6.172486394643783569e-02 -2.104853391647338867e-01 1.952281966805458069e-02 -1.192122399806976318e-01 -4.752664640545845032e-02 7.756527513265609741e-02 5.208420753479003906e-02 -5.752289295196533203e-01 -7.020976394414901733e-02 -2.369391620159149170e-01 -2.813377380371093750e-01 1.446161568164825439e-01 1.397760305553674698e-02 -4.781967774033546448e-02 1.861450076103210449e-01 1.346169114112854004e-01 -3.711078315973281860e-02 7.613771408796310425e-02 -1.030040830373764038e-01 3.393840193748474121e-01 2.373169548809528351e-02 -8.143483102321624756e-02 -6.052694842219352722e-02 3.854018403217196465e-03 -6.509488821029663086e-02 4.470428079366683960e-02 -1.502129286527633667e-01 6.368672847747802734e-02 4.817928001284599304e-02 1.598885059356689453e-01 8.435010910034179688e-02 -4.090645313262939453e-01
2.878955006599426270e-02 2.700210809707641602e-01 3.313751518726348877e-02 -2.177333086729049683e-02 -3.099221885204315186e-01 9.297320246696472168e-02 -4.448829218745231628e-02 -3.148122131824493408e-01 -3.904771001543849707e-04 -4.718339070677757263e-02 -3.448403179645538330e-01 2.662644386291503906e-01 1.152759194374084473e-01 -2.436362504959106445e-01 1.504386868327856064e-02 2.519402801990509033e-01 1.208715587854385376e-01 -1.668391525745391846e-01 -1.664317697286605835e-01 8.685632795095443726e-02 -2.628081105649471283e-02 3.329979181289672852e-01 1.639849990606307983e-01 -1.050592511892318726e-01 -1.160772368311882019e-01 3.042543679475784302e-02 -2.188785001635551453e-02 3.248365223407745361e-01 5.370817333459854126e-02 1.527201235294342041e-01 -8.571980148553848267e-02 9.680631011724472046e-02
2.364635020494461060e-01 1.337908655405044556e-01 1.459382921457290649e-01 1.500093042850494385e-01 -4.501231014728546143e-01 -8.233143389225006104e-02 -1.552357375621795654e-01 -2.146308571100234985e-01 6.345020979642868042e-02 -7.119747996330261230e-02 -1.461012065410614014e-01 -3.283244557678699493e-03 -8.785736560821533203e-02 2.520338445901870728e-02 -2.492409897968173027e-03 -2.630932815372943878e-02 -1.342846304178237915e-01 9.329061210155487061e-02 -2.866191864013671875e-01 2.782566845417022705e-01 -2.471363544464111328e-02 -7.991331070661544800e-02 2.779017686843872070e-01 -1.859536617994308472e-01 -2.198817580938339233e-01 2.316654175519943237e-01 -1.891014399006962776e-03 2.326220124959945679e-01 8.731183409690856934e-02 2.567879557609558105e-01 -1.593010127544403076e-01 -5.599090829491615295e-02
8.071734011173248291e-02 -2.216420024633407593e-01 9.455484896898269653e-02 2.050040662288665771e-01 7.784821093082427979e-02 8.279589563608169556e-02 -1.045724824070930481e-01 -3.117598891258239746e-01 1.243538334965705872e-01 -2.435330301523208618e-01 -8.195396512746810913e-02 6.815848755650222301e-04 5.344637855887413025e-02 6.106739398092031479e-03 1.758107990026473999e-01 2.125373333692550659e-01 -3.694513440132141113e-02 2.481230497360229492e-01 -1.632735691964626312e-02 1.156232506036758423e-01 9.518460929393768311e-02 2.899206578731536865e-01 -8.455637842416763306e-02 1.105500906705856323e-01 3.443601727485656738e-02 -3.244115114212036133e-01 -1.818595528602600098e-01 -7.965612411499023438e-02 7.649092376232147217e-02 4.548063576221466064e-01 2.113742828369140625e-01 -1.400241553783416748e-01
1.596781052649021149e-02 2.261947095394134521e-01 -3.513476252555847168e-02 -4.869674891233444214e-02 -1.136731877923011780e-01 -2.579643726348876953e-01 -2.733383793383836746e-03 -7.302385568618774414e-02 1.655256450176239014e-01 -1.569790542125701904e-01 -9.973910450935363770e-02 2.830370366573333740e-01 4.078581631183624268e-01 -2.448502741754055023e-02 1.062051430344581604e-01 6.992606818675994873e-02 -1.284914165735244751e-01 -7.643504533916711807e-03 -1.089148521423339844e-01 2.871835231781005859e-01 1.295102983713150024e-01 -4.606182873249053955e-02 2.255897969007492065e-02 -2.841206192970275879e-01 2.419703900814056396e-01 3.761052340269088745e-02 -2.212950885295867920e-01 7.345539331436157227e-02 3.367919325828552246e-01 2.735583484172821045e-01 9.829967282712459564e-03 1.456960886716842651e-01
1.953715682029724121e-01 -1.630379259586334229e-01 3.215246200561523438e-01 -9.321154654026031494e-02 -3.245010972023010254e-01 2.070146985352039337e-02 9.012779593467712402e-02 -2.447046041488647461e-01 -2.150295078754425049e-01 -3.295017778873443604e-02 -2.057249471545219421e-02 8.412320911884307861e-02 3.300929963588714600e-01 -2.958014011383056641e-01 -2.657165750861167908e-02 5.615695565938949585e-02 -5.621531978249549866e-02 2.088451534509658813e-01 -1.118423417210578918e-01 -2.122497931122779846e-02 -1.635241210460662842e-01 1.197352111339569092e-01 -1.552959978580474854e-01 5.765416845679283142e-02 3.189446777105331421e-02 2.571468986570835114e-02 -1.792088299989700317e-01 -2.449088245630264282e-01 2.707965970039367676e-01 2.909120917320251465e-01 2.173754200339317322e-02 -1.176674515008926392e-01
1.242043226957321167e-01 1.746702492237091064e-01 2.494280785322189331e-01 2.269110530614852905e-01 -2.014817446470260620e-01 -2.075599431991577148e-01 1.979368776082992554e-01 -2.010476142168045044e-01 5.724056065082550049e-02 -3.359394967555999756e-01 -1.631316691637039185e-01 2.334848940372467041e-01 5.403972417116165161e-02 1.066594570875167847e-01 1.399593148380517960e-02 1.281084679067134857e-02 -3.742741942405700684e-01 -1.044144388288259506e-02 1.249700263142585754e-01 -7.188133150339126587e-02 1.122031211853027344e-01 6.864416599273681641e-02 -4.331386089324951172e-01 -4.729712754487991333e-02 -1.620637774467468262e-01 1.221980080008506775e-01 -8.466921746730804443e-02 -1.064763590693473816e-01 2.694306150078773499e-02 2.854170836508274078e-02 -1.855686604976654053e-01 -3.699028119444847107e-02
-1.700455099344253540e-01 -1.090939119458198547e-01 -1.462942957878112793e-01 1.369036734104156494e-01 -4.538500010967254639e-01 8.011934906244277954e-02 -2.986740088090300560e-03 -2.437463700771331787e-01 -1.443706154823303223e-01 8.907849341630935669e-02 1.355113238096237183e-01 2.401742525398731232e-02 2.734592854976654053e-01 -1.078910678625106812e-01 -1.960992366075515747e-01 1.875864863395690918e-01 -2.223787158727645874e-01 2.909083962440490723e-01 -3.108970522880554199e-01 7.082847505807876587e-02 2.480565905570983887e-01 8.448892086744308472e-02 3.949837014079093933e-02 -4.558418691158294678e-02 1.140129864215850830e-01 -1.836078613996505737e-01 -4.054844379425048828e-02 -1.948091387748718262e-01 1.036347597837448120e-01 1.588226109743118286e-01 7.884914427995681763e-02 5.372698232531547546e-02
2.312926761806011200e-02 8.009193837642669678e-02 -3.516458347439765930e-02 1.436268836259841919e-01 -3.414363861083984375e-01 -2.354355752468109131e-01 4.052355885505676270e-02 -3.064048290252685547e-01 -1.710769347846508026e-02 2.063447982072830200e-01 6.750401854515075684e-02 6.171167641878128052e-02 2.311763465404510498e-01 1.442265510559082031e-02 1.551868766546249390e-01 -3.108911812305450439e-01 -4.092187881469726562e-01 -8.424755930900573730e-02 -2.037283219397068024e-02 8.729496598243713379e-02 -7.897156476974487305e-02 6.148076057434082031e-02 2.610847353935241699e-02 -6.222775951027870178e-02 -2.215646356344223022e-01 -4.822392761707305908e-02 -2.265619933605194092e-01 -1.498350799083709717e-01 1.764092445373535156e-01 1.815744042396545410e-01 -5.637511238455772400e-02 -2.973200678825378418e-01
3.937324285507202148e-01 -8.033605664968490601e-02 -5.568755418062210083e-02 3.286480903625488281e-02 -1.755703687667846680e-01 3.575422167778015137e-01 -1.619992405176162720e-01 -3.299036026000976562e-01 -6.273224949836730957e-02 -2.026146948337554932e-01 -1.546634286642074585e-01 2.764707989990711212e-02 7.713202387094497681e-02 1.008024588227272034e-01 -1.559525448828935623e-02 -1.429860591888427734e-01 -1.342332065105438232e-01 2.920628897845745087e-02 1.915311515331268311e-01 4.337732791900634766e-01 1.647454947233200073e-01 1.013452336192131042e-01 -8.198826573789119720e-03 8.502057194709777832e-02 -5.009287223219871521e-02 1.071939319372177124e-01 -6.201223470270633698e-03 2.424395680427551270e-01 1.131377816200256348e-01 1.790424883365631104e-01 -1.161915287375450134e-01 -1.205469146370887756e-01
2.211239784955978394e-01 9.895776957273483276e-02 1.267953366041183472e-01 1.756555438041687012e-01 -1.714644879102706909e-01 -2.222955413162708282e-02 1.625388562679290771e-01 -2.450251877307891846e-01 1.300770416855812073e-02 -5.487373843789100647e-02 4.331415146589279175e-02 -9.394926577806472778e-02 3.879908099770545959e-02 1.240831427276134491e-02 1.911458373069763184e-01 2.221467904746532440e-02 -4.720532894134521484e-01 -8.327276259660720825e-02 -2.578394412994384766e-01 2.322734445333480835e-01 1.871351450681686401e-01 -4.184042662382125854e-02 3.199606537818908691e-01 -1.292679905891418457e-01 -3.737804666161537170e-02 1.708695082925260067e-03 -1.217138320207595825e-01 3.720549046993255615e-01 -1.262792050838470459e-01 1.618701517581939697e-01 -1.688943617045879364e-02 1.494248807430267334e-01
4.692425578832626343e-02 -2.972028404474258423e-02 -6.028166785836219788e-02 1.258089244365692139e-01 -4.261883348226547241e-02 -1.113052889704704285e-01 -7.334388047456741333e-02 -4.664897024631500244e-01 -3.796952962875366211e-02 -3.773452341556549072e-01 -2.470475584268569946e-01 2.449130266904830933e-02 -4.601375386118888855e-02 5.178860947489738464e-02 -1.939739733934402466e-01 2.073966264724731445e-01 -3.567897975444793701e-01 4.421791061758995056e-02 1.287574023008346558e-01 1.915923506021499634e-01 -2.144614607095718384e-02 -1.141109541058540344e-01 -1.488873660564422607e-01 -4.396208003163337708e-02 -1.143339946866035461e-01 -2.265570610761642456e-01 -3.762057423591613770e-02 -2.909976802766323090e-02 7.366854697465896606e-02 3.385505080223083496e-02 -1.867966144345700741e-03 -3.949597179889678955e-01
1.957827806472778320e-01 -2.202256768941879272e-01 -1.408962607383728027e-01 -1.753365807235240936e-02 -3.555882871150970459e-01 -1.737461984157562256e-01 2.567995786666870117e-01 -5.441262945532798767e-02 4.124617576599121094e-02 -1.013220474123954773e-01 -5.734661221504211426e-02 1.725273132324218750e-01 1.432660222053527832e-01 -2.686316668987274170e-01 -7.748086005449295044e-02 3.218637779355049133e-02 -1.766244918107986450e-01 -7.250046730041503906e-02 -1.716874539852142334e-01 1.470403224229812622e-01 1.729707568883895874e-01 -1.325304806232452393e-01 1.559773683547973633e-01 -2.621053755283355713e-01 -3.060023486614227295e-01 1.996793895959854126e-01 9.367669373750686646e-02 -5.948285106569528580e-03 1.544472277164459229e-01 3.572620451450347900e-01 -2.549636363983154297e-02 1.422611624002456665e-02
9.062054753303527832e-02 1.147080436348915100e-01 3.029066920280456543e-01 -2.535667503252625465e-03 -2.268934249877929688e-01 -1.108807548880577087e-01 9.176964312791824341e-02 -1.930861473083496094e-01 6.506224162876605988e-03 -2.378763258457183838e-01 4.949631169438362122e-02 1.179616823792457581e-01 7.074946165084838867e-02 -9.222127497196197510e-02 -1.582273244857788086e-01 -2.505800500512123108e-02 -2.857036888599395752e-01 -1.155023742467164993e-02 1.588891074061393738e-02 3.239966332912445068e-01 3.644090592861175537e-01 -3.651690855622291565e-02 5.311949551105499268e-02 -2.652415037155151367e-01 -7.299089431762695312e-02 7.525780797004699707e-02 -6.289694458246231079e-02 8.332406729459762573e-02 1.002658903598785400e-01 2.430483698844909668e-01 -4.144826233386993408e-01 9.014023840427398682e-02
-7.544025778770446777e-02 -1.128341108560562134e-01 -5.075509101152420044e-02 -8.282192796468734741e-02 -1.711981743574142456e-01 -2.063186839222908020e-02 1.885700076818466187e-01 -4.809072986245155334e-02 -1.015927866101264954e-01 -5.799797549843788147e-02 7.877612113952636719e-02 4.527447819709777832e-01 1.931771188974380493e-01 -1.013825237751007080e-01 8.256316930055618286e-02 3.839848041534423828e-01 -3.306719362735748291e-01 2.108858078718185425e-01 -1.554747372865676880e-01 -4.342631623148918152e-02 9.604330360889434814e-02 2.862763702869415283e-01 5.682870745658874512e-02 -2.047653645277023315e-01 1.250513345003128052e-01 6.383251398801803589e-03 -1.030186340212821960e-01 -5.229470878839492798e-02 -1.609359122812747955e-02 3.227085173130035400e-01 -5.832544341683387756e-02 -1.573882848024368286e-01
4.512101877480745316e-03 1.542743146419525146e-01 -2.828446775674819946e-02 6.939548254013061523e-02 -2.520308494567871094e-01 7.525812089443206787e-02 -1.624718606472015381e-01 6.859609484672546387e-02 1.529707312583923340e-01 -1.148857623338699341e-01 7.567631453275680542e-02 2.900630831718444824e-01 2.594647705554962158e-01 9.071356058120727539e-02 -1.453269124031066895e-01 -1.374043617397546768e-02 -2.475641220808029175e-01 1.836634576320648193e-01 -5.903566628694534302e-02 2.237080484628677368e-01 -4.718577489256858826e-02 3.479803502559661865e-01 -6.664387881755828857e-02 -2.044408768415451050e-01 -3.366584330797195435e-02 7.984784245491027832e-02 -8.610528707504272461e-02 1.036878228187561035e-01 3.611974716186523438e-01 3.756730556488037109e-01 5.983259901404380798e-02 1.673391014337539673e-01
6.067501381039619446e-02 8.605702966451644897e-02 6.464051455259323120e-02 -1.842373460531234741e-01 -4.726156294345855713e-01 1.425363495945930481e-02 -1.410879045724868774e-01 -8.206286281347274780e-02 -2.775249816477298737e-02 1.741076936013996601e-03 -1.162135228514671326e-01 1.035515666007995605e-01 8.876185864210128784e-02 -1.839842945337295532e-01 2.808178067207336426e-01 2.385704219341278076e-01 -3.143743276596069336e-01 2.620372772216796875e-01 -2.302035540342330933e-01 -9.706671349704265594e-03 5.114967748522758484e-02 3.277699649333953857e-01 1.115172505378723145e-01 -4.471692722290754318e-03 -3.172878175973892212e-02 -2.612498104572296143e-01 1.448493748903274536e-01 2.215463072061538696e-01 9.904882311820983887e-02 5.361480265855789185e-02 3.091129474341869354e-02 4.500848799943923950e-02
7.091905176639556885e-02 -1.442995518445968628e-01 1.765135973691940308e-01 1.119792386889457703e-01 -2.104900926351547241e-01 -3.217323869466781616e-02 3.164166584610939026e-02 -2.176885455846786499e-01 2.107233703136444092e-01 -2.782492041587829590e-01 1.199418678879737854e-01 -8.273963630199432373e-02 4.435437917709350586e-01 -1.894759535789489746e-01 2.334187477827072144e-01 -6.264139432460069656e-03 -9.122574329376220703e-02 -1.105844527482986450e-01 -2.073344141244888306e-01 3.706657588481903076e-01 8.192416280508041382e-02 1.581933051347732544e-01 -1.274705976247787476e-01 2.111896574497222900e-01 1.042260602116584778e-01 3.110603801906108856e-02 -1.058106273412704468e-01 -1.345939189195632935e-01 -1.652379636652767658e-03 1.502355635166168213e-01 2.090336233377456665e-01 7.468396425247192383e-02
9.240026772022247314e-02 2.258895784616470337e-01 -1.201150119304656982e-01 -1.972483247518539429e-01 -1.891694664955139160e-01 2.741554975509643555e-01 -4.947379976511001587e-02 -2.443281412124633789e-01 2.443849295377731323e-01 -1.748221665620803833e-01 -3.318629562854766846e-01 1.766183227300643921e-01 2.360929846763610840e-01 -1.683149337768554688e-01 1.808155924081802368e-01 1.608300358057022095e-01 -1.796573549509048462e-01 -5.077426880598068237e-02 1.393327713012695312e-01 2.609201371669769287e-01 5.146160721778869629e-02 2.831591069698333740e-01 2.368935495615005493e-01 -1.706201285123825073e-01 -1.227309852838516235e-01 2.126812748610973358e-02 -2.805913239717483521e-02 1.387585103511810303e-01 -9.747560834512114525e-04 -9.646207094192504883e-02 -6.361182034015655518e-02 2.129159122705459595e-02
-1.022830680012702942e-01 -2.244602590799331665e-01 -1.512788049876689911e-02 3.978117927908897400e-02 -3.159665167331695557e-01 8.937054872512817383e-02 2.088357228785753250e-03 -9.776618331670761108e-03 9.843199700117111206e-02 7.988215237855911255e-02 2.010629922151565552e-01 2.800931632518768311e-01 3.291813433170318604e-01 -9.788286685943603516e-02 -5.617287009954452515e-02 2.275112718343734741e-01 -4.128093421459197998e-01 1.345223039388656616e-01 -7.456506788730621338e-02 -3.680109232664108276e-02 2.090321183204650879e-01 -2.464126795530319214e-02 -1.919985860586166382e-01 -1.960151791572570801e-01 1.137690395116806030e-01 1.405877713114023209e-02 -7.548892498016357422e-02 -5.521226674318313599e-02 2.390648126602172852e-01 1.905989944934844971e-01 1.013528108596801758e-01 -2.845456600189208984e-01
3.110436201095581055e-01 9.410027414560317993e-02 -5.824707075953483582e-02 7.007246464490890503e-02 -2.574448287487030029e-01 1.755061149597167969e-01 5.094021093100309372e-03 -2.613078951835632324e-01 9.378324262797832489e-03 -3.293785825371742249e-02 -2.651852071285247803e-01 2.772897481918334961e-01 1.083327308297157288e-01 -1.936157047748565674e-01 -5.268189683556556702e-02 2.911812365055084229e-01 -1.510209441184997559e-01 -1.839926987886428833e-01 -1.000308915972709656e-01 6.799184530973434448e-02 2.333668917417526245e-01 -8.773162961006164551e-03 1.140548940747976303e-02 5.117082968354225159e-02 -2.054585367441177368e-01 -3.562774658203125000e-01 2.547495365142822266e-01 3.206585720181465149e-02 9.064824320375919342e-03 2.580592930316925049e-01 4.447562620043754578e-02 5.685967206954956055e-02
-1.094587668776512146e-01 -3.745929896831512451e-01 7.680265232920646667e-03 9.995894879102706909e-02 -6.476879119873046875e-02 -1.879720091819763184e-01 -2.283301055431365967e-01 -2.369753122329711914e-01 -1.081057637929916382e-01 -1.780515313148498535e-01 2.033033035695552826e-02 1.876231282949447632e-01 1.783560216426849365e-01 1.979245804250240326e-03 -2.127538323402404785e-01 3.076446242630481720e-02 -1.004150211811065674e-01 -1.176822930574417114e-01 -1.051558703184127808e-01 2.211745679378509521e-01 1.597845256328582764e-01 3.686271011829376221e-01 1.567239314317703247e-02 5.952707678079605103e-02 7.004982233047485352e-02 5.952743347734212875e-03 -2.245453745126724243e-01 1.030739620327949524e-01 1.334625035524368286e-01 4.047833085060119629e-01 9.003983810544013977e-03 -1.896124780178070068e-01
-3.324951231479644775e-02 -1.491857413202524185e-02 1.419366151094436646e-02 2.471808046102523804e-01 -6.016893982887268066e-01 -2.816602289676666260e-01 6.282496452331542969e-02 -5.105973407626152039e-02 8.276507258415222168e-03 -1.974367946386337280e-01 -1.583825424313545227e-02 -5.708558857440948486e-02 6.979269534349441528e-02 -1.414134055376052856e-01 -1.882577240467071533e-01 -2.808181382715702057e-02 -3.325078189373016357e-01 6.881071627140045166e-02 -6.673204153776168823e-02 -2.548338845372200012e-02 2.828728780150413513e-02 1.093796640634536743e-01 1.978466212749481201e-01 -2.220007926225662231e-01 -8.685820549726486206e-02 6.152408197522163391e-03 -2.949815392494201660e-01 -8.464169502258300781e-02 8.787698298692703247e-02 1.714143902063369751e-01 1.558521240949630737e-01 -3.242467716336250305e-02
2.255523353815078735e-01 -2.475607246160507202e-01 2.043020725250244141e-01 -2.970787696540355682e-02 -5.263622999191284180e-01 1.490985453128814697e-01 6.485256366431713104e-03 -3.173209726810455322e-02 1.946398317813873291e-01 -2.874090969562530518e-01 1.578356474637985229e-01 2.424072474241256714e-01 7.273919135332107544e-02 -5.715361610054969788e-02 1.875196844339370728e-01 -1.658727079629898071e-01 -2.628892660140991211e-01 -1.071483711712062359e-03 1.148518873378634453e-03 9.262704849243164062e-02 1.097884401679039001e-01 1.093369200825691223e-01 -7.809925824403762817e-02 -1.942123025655746460e-01 -4.834312573075294495e-02 -8.351714164018630981e-02 1.698937863111495972e-01 -5.068060476332902908e-03 -5.359348282217979431e-02 2.236660122871398926e-01 -1.293526887893676758e-01 1.270149499177932739e-01
-2.027422189712524414e-02 -1.930195838212966919e-02 6.224917992949485779e-02 -1.628150194883346558e-01 -9.990549087524414062e-02 1.509607285261154175e-01 1.704496890306472778e-02 -4.317389130592346191e-01 -1.080753505229949951e-01 -3.874407112598419189e-01 -1.997347474098205566e-01 1.466278880834579468e-01 1.500734686851501465e-01 2.581960149109363556e-02 9.213013947010040283e-02 2.670825719833374023e-01 -4.491208121180534363e-02 6.543012708425521851e-02 -8.347576111555099487e-02 2.891362309455871582e-01 5.583956465125083923e-02 6.928974390029907227e-02 -3.763887658715248108e-02 -5.151712894439697266e-02 -2.443278022110462189e-02 -1.020787283778190613e-01 -2.312194705009460449e-01 2.863897010684013367e-02 4.144912213087081909e-02 1.002402380108833313e-01 -1.582711189985275269e-01 -4.606602191925048828e-01
1.567564010620117188e-01 1.850392967462539673e-01 1.465597003698348999e-01 3.018964231014251709e-01 -2.050487846136093140e-01 -1.487358659505844116e-01 5.421686545014381409e-02 -8.427925407886505127e-02 -6.737857311964035034e-02 -2.855188250541687012e-01 -4.412643238902091980e-02 1.298254430294036865e-01 1.689119935035705566e-01 -1.425795108079910278e-01 4.215802997350692749e-03 -4.251784458756446838e-02 -2.384945750236511230e-01 -4.701397940516471863e-02 8.669152855873107910e-03 1.877602934837341309e-01 2.393742790445685387e-03 3.021346926689147949e-01 -1.950082369148731232e-02 1.104375068098306656e-02 8.532956987619400024e-02 1.521629244089126587e-01 -1.589119881391525269e-01 2.648154497146606445e-01 -2.526710927486419678e-01 3.328806757926940918e-01 2.096492499113082886e-01 -2.611053884029388428e-01
1.225821748375892639e-01 2.102548927068710327e-01 -1.952902525663375854e-01 -1.231168285012245178e-01 -4.565514624118804932e-01 -2.639004401862621307e-02 2.400019317865371704e-01 -2.111278772354125977e-01 1.059693843126296997e-01 -1.295504122972488403e-01 1.626760810613632202e-01 1.891873031854629517e-01 2.729820907115936279e-01 -2.729612775146961212e-02 4.477995447814464569e-03 6.408824771642684937e-02 -3.418290019035339355e-01 -9.784867614507675171e-02 -1.544618010520935059e-01 1.219713985919952393e-01 1.787855774164199829e-01 4.760993644595146179e-02 9.316578507423400879e-02 -9.643084555864334106e-02 2.949093282222747803e-01 1.768491268157958984e-01 7.158093899488449097e-02 2.316872328519821167e-01 -1.028217300772666931e-01 2.985811792314052582e-02 1.539092976599931717e-03 2.482516691088676453e-02
-1.112847626209259033e-01 -3.370136395096778870e-02 -3.787861904129385948e-03 -3.091168217360973358e-02 4.075928777456283569e-02 1.146714389324188232e-01 6.216971576213836670e-02 -4.502379000186920166e-01 1.495800018310546875e-01 -1.634967774152755737e-01 -3.414299488067626953e-01 2.795285312458872795e-03 1.637999117374420166e-01 -3.045606054365634918e-02 2.475995123386383057e-01 1.614110767841339111e-01 -2.050617486238479614e-01 1.121911555528640747e-01 -1.019027084112167358e-01 2.950660884380340576e-03 -1.537130326032638550e-01 2.480257600545883179e-01 -3.879790008068084717e-02 8.117464929819107056e-02 -7.515227794647216797e-02 -1.801862716674804688e-01 -1.396669298410415649e-01 1.009801030158996582e-01 7.584071904420852661e-02 8.949531614780426025e-02 1.129818111658096313e-01 -4.803136885166168213e-01
6.696199625730514526e-02 1.545354425907135010e-01 -1.667772792279720306e-02 -8.120796829462051392e-02 -1.476615816354751587e-01 -2.519520521163940430e-01 -4.477966576814651489e-02 -5.829084292054176331e-02 -1.523893028497695923e-01 -5.199959278106689453e-01 -5.140476673841476440e-02 1.644426882266998291e-01 2.467840015888214111e-01 -3.453745543956756592e-01 2.065466791391372681e-01 1.094040833413600922e-02 -3.360469937324523926e-01 2.625313214957714081e-02 -1.087480806745588779e-03 -5.494696646928787231e-02 7.782181352376937866e-02 3.020167648792266846e-01 -2.856432460248470306e-02 1.160027310252189636e-01 7.684923708438873291e-02 2.390563488006591797e-01 8.476723730564117432e-02 1.428065299987792969e-01 9.526404552161693573e-03 8.442585915327072144e-02 -4.212140664458274841e-02 -4.943632520735263824e-04
4.446994513273239136e-02 4.673615097999572754e-02 -8.853344619274139404e-02 8.900463581085205078e-02 -1.202111318707466125e-01 -1.702159345149993896e-01 6.400110572576522827e-02 -1.380262970924377441e-01 -6.663808971643447876e-02 -4.886615574359893799e-01 -2.643349468708038330e-01 3.662390261888504028e-02 2.878400385379791260e-01 -2.793997526168823242e-01 1.558251380920410156e-01 3.869042173027992249e-02 -1.858242452144622803e-01 -2.941121160984039307e-01 4.803811758756637573e-02 -5.467742308974266052e-02 3.661803156137466431e-02 9.983338415622711182e-02 -1.442628204822540283e-01 -2.441300600767135620e-01 2.352063544094562531e-02 2.393977791070938110e-01 -3.749853372573852539e-02 2.292304039001464844e-01 -3.891850635409355164e-02 1.918762326240539551e-01 5.297453701496124268e-02 2.033807188272476196e-01
1.425931155681610107e-01 3.734198957681655884e-02 1.175117492675781250e-01 1.254363954067230225e-01 -1.016430407762527466e-01 -2.341575622558593750e-01 -3.356355009600520134e-04 -1.544440835714340210e-01 1.589025557041168213e-02 -3.836655914783477783e-01 -2.061727643013000488e-01 3.917009755969047546e-02 3.119500279426574707e-01 -1.742502599954605103e-01 6.584547460079193115e-03 9.367530047893524170e-02 -1.832963973283767700e-01 -3.159596323966979980e-01 8.014775812625885010e-02 4.236965440213680267e-03 -5.747858807444572449e-02 1.213184073567390442e-01 -1.349689066410064697e-01 -2.185611873865127563e-01 -6.003309041261672974e-02 3.598372936248779297e-01 -4.248269647359848022e-02 2.174413502216339111e-01 -1.603113114833831787e-01 2.055095881223678589e-01 5.458819866180419922e-02 2.340173423290252686e-01
3.139341175556182861e-01 -2.004204988479614258e-01 -1.893639378249645233e-02 -9.777055680751800537e-02 -4.647541940212249756e-01 2.944128215312957764e-01 -2.763012945652008057e-01 -1.558268517255783081e-01 1.031266152858734131e-01 -2.778579890727996826e-01 4.409317299723625183e-02 -1.189196556806564331e-01 1.323342882096767426e-02 -2.491038888692855835e-01 1.177388280630111694e-01 9.747854620218276978e-02 -1.619515120983123779e-01 5.945326015353202820e-02 2.788128890097141266e-02 2.471552938222885132e-01 -1.400962322950363159e-01 1.933423243463039398e-02 7.313584792427718639e-04 1.517201960086822510e-01 2.319236844778060913e-01 -8.695156127214431763e-02 -9.985026717185974121e-02 9.045134484767913818e-02 2.828473225235939026e-02 1.995540857315063477e-01 -2.861681021749973297e-02 -5.434016510844230652e-02
4.730337765067815781e-03 -2.274303697049617767e-02 1.883916854858398438e-01 2.515213191509246826e-01 -9.359250217676162720e-02 1.321529150009155273e-01 9.585049748420715332e-02 -3.560185432434082031e-01 1.205140575766563416e-01 -2.410852015018463135e-01 -1.224516183137893677e-01 1.650006026029586792e-01 4.625270143151283264e-02 -1.535856425762176514e-01 5.590330436825752258e-02 9.501084685325622559e-02 -2.487275749444961548e-01 3.413744270801544189e-02 -4.937487840652465820e-01 -2.250487953424453735e-01 -6.617240607738494873e-02 2.559166848659515381e-01 -1.049774140119552612e-02 -1.675842106342315674e-01 -1.034684553742408752e-01 1.615453958511352539e-01 7.201411575078964233e-02 3.993488475680351257e-02 2.583140432834625244e-01 9.579812735319137573e-02 9.508892893791198730e-02 4.169954732060432434e-02
-3.189516812562942505e-02 2.641076147556304932e-01 2.346692606806755066e-02 1.901360452175140381e-01 -1.998326778411865234e-01 -8.730343729257583618e-02 -7.297571748495101929e-02 -1.952190846204757690e-01 -1.149827763438224792e-01 -2.512326836585998535e-01 -1.592535823583602905e-01 1.681684330105781555e-02 -1.173646450042724609e-01 -2.496338933706283569e-01 2.494275122880935669e-01 5.431217551231384277e-01 -2.360827028751373291e-01 5.525200068950653076e-02 2.013229131698608398e-01 9.111320972442626953e-02 1.937035918235778809e-01 2.696144282817840576e-01 9.140876680612564087e-02 -6.879504024982452393e-02 -8.049659430980682373e-02 1.252269186079502106e-02 2.512134797871112823e-02 -1.379860043525695801e-01 4.354956001043319702e-02 3.763980045914649963e-02 -7.158033549785614014e-02 -2.449032664299011230e-02
1.864656656980514526e-01 -7.184006273746490479e-02 3.858603769913315773e-03 -2.151126116514205933e-01 -3.761523962020874023e-01 2.206359505653381348e-01 -3.555593639612197876e-02 -2.135905921459197998e-01 1.157143786549568176e-01 6.633275002241134644e-02 1.941330730915069580e-01 1.774191111326217651e-01 1.590205430984497070e-01 -1.343514174222946167e-01 2.980818450450897217e-01 9.292499721050262451e-02 -2.749718427658081055e-01 -7.194067537784576416e-02 -1.796515882015228271e-01 2.544927597045898438e-01 1.712442934513092041e-02 2.269083857536315918e-01 4.326790198683738708e-02 -1.619263142347335815e-01 -3.614012300968170166e-01 -1.126714199781417847e-01 2.376346662640571594e-02 -5.299002304673194885e-02 2.667130716145038605e-02 1.624925583600997925e-01 -1.190642938017845154e-01 5.723314359784126282e-02
2.154312729835510254e-01 -2.073148488998413086e-01 -6.145480647683143616e-02 -1.260652486234903336e-02 6.240050867199897766e-02 -1.518755555152893066e-01 -3.669144809246063232e-01 -3.166700005531311035e-01 3.864489262923598289e-03 -7.858812808990478516e-02 1.199983209371566772e-01 1.582684814929962158e-01 1.673138290643692017e-01 7.578077912330627441e-02 8.943043649196624756e-02 4.634717106819152832e-02 -2.625365257263183594e-01 2.827125489711761475e-01 -2.369676828384399414e-01 -4.549202322959899902e-02 -1.752373576164245605e-01 -2.533127553761005402e-02 -2.808346152305603027e-01 -1.565701514482498169e-01 1.206578388810157776e-01 -1.056061685085296631e-01 -8.693908154964447021e-02 1.640723049640655518e-01 1.045986488461494446e-01 3.366212248802185059e-01 2.122023515403270721e-02 -1.690704524517059326e-01
1.760288476943969727e-01 -2.916050553321838379e-01 3.218103945255279541e-02 2.327340841293334961e-01 -7.296169549226760864e-02 5.312189087271690369e-02 9.480728954076766968e-02 -4.118157327175140381e-01 1.687869131565093994e-01 -2.984278202056884766e-01 -3.966125473380088806e-02 -4.900193959474563599e-02 4.374567884951829910e-03 -1.850780546665191650e-01 -7.363731414079666138e-02 4.671083018183708191e-02 -9.785181283950805664e-02 -9.927565604448318481e-02 8.582757413387298584e-02 7.346916943788528442e-02 8.972614258527755737e-02 4.946874678134918213e-01 -1.272117942571640015e-01 -8.191534131765365601e-02 -9.199137985706329346e-02 8.182030916213989258e-02 -6.587310880422592163e-02 2.610283493995666504e-01 -1.105609461665153503e-01 -8.365688845515251160e-04 -2.612286619842052460e-02 -2.650678157806396484e-01
4.547487199306488037e-02 -1.153493598103523254e-01 1.274677366018295288e-01 2.566272616386413574e-01 -2.721228897571563721e-01 3.341468572616577148e-01 8.094390481710433960e-02 -2.497883141040802002e-01 -4.909056797623634338e-02 -1.676200479269027710e-01 -6.685277074575424194e-02 -1.291107106953859329e-02 3.044706284999847412e-01 9.979306906461715698e-02 2.492477148771286011e-01 6.867889314889907837e-02 -2.596409618854522705e-01 2.095935195684432983e-01 2.832075022161006927e-02 1.279306113719940186e-01 -1.656688377261161804e-02 -1.237226650118827820e-01 1.771426349878311157e-01 -9.011626988649368286e-02 -1.276138126850128174e-01 3.283177018165588379e-01 8.259943872690200806e-02 -5.526649579405784607e-02 -8.051893115043640137e-02 2.863752841949462891e-01 -1.368019282817840576e-01 -1.358976066112518311e-01
1.715168356895446777e-01 9.975101798772811890e-02 2.133847475051879883e-01 2.452024370431900024e-01 -1.957519203424453735e-01 1.288436651229858398e-01 7.389596849679946899e-02 -2.214869707822799683e-01 -5.520956590771675110e-02 -1.984521001577377319e-01 -7.699974626302719116e-02 1.274624019861221313e-01 1.616893559694290161e-01 -1.352037042379379272e-01 -4.206533730030059814e-02 4.749760846607387066e-04 -3.152702748775482178e-01 8.949623256921768188e-02 2.177125401794910431e-02 1.265132278203964233e-01 1.694244891405105591e-01 1.998913884162902832e-01 -3.263256549835205078e-01 -1.013531908392906189e-01 6.020297855138778687e-02 4.487710297107696533e-01 -5.916741862893104553e-02 1.838733255863189697e-01 -1.800543442368507385e-02 7.852511852979660034e-02 4.028774052858352661e-02 -2.738384306430816650e-01
1.645850241184234619e-01 -1.826734691858291626e-01 7.511831074953079224e-02 2.822562754154205322e-01 -2.596412897109985352e-01 3.324712812900543213e-02 9.922391735017299652e-03 -2.289513647556304932e-01 2.894060686230659485e-02 -2.299753427505493164e-01 -2.773830592632293701e-01 2.866390720009803772e-02 3.860792145133018494e-02 9.398554265499114990e-02 -1.650366038084030151e-01 5.962102115154266357e-02 -5.195973441004753113e-02 -1.589459329843521118e-01 1.307447254657745361e-01 3.572094719856977463e-03 -3.994795680046081543e-02 3.529256582260131836e-01 -6.737971305847167969e-02 5.983653292059898376e-02 3.648328036069869995e-02 1.071597710251808167e-01 -1.366463154554367065e-01 1.460324376821517944e-01 -4.842192679643630981e-02 3.770470023155212402e-01 1.418771147727966309e-01 -4.047175049781799316e-01
-3.151064738631248474e-03 6.110075861215591431e-02 2.444269135594367981e-02 -3.740217909216880798e-02 -1.121810153126716614e-01 -3.535295426845550537e-01 1.490852050483226776e-02 -9.385181963443756104e-02 -1.355179250240325928e-01 -5.953545570373535156e-01 3.664877638220787048e-02 6.663997471332550049e-02 1.940763741731643677e-01 -2.900547683238983154e-01 1.864590048789978027e-01 2.874454669654369354e-02 -2.363836765289306641e-01 -9.017352759838104248e-02 -8.891107887029647827e-02 -7.971629500389099121e-02 1.714685261249542236e-01 1.827766746282577515e-01 -1.546487510204315186e-01 3.476589545607566833e-02 -1.947645097970962524e-02 1.248169764876365662e-01 1.909023672342300415e-01 2.389986664056777954e-01 -2.912695892155170441e-02 1.447972804307937622e-01 -5.213997513055801392e-02 1.068532466888427734e-01
-7.101938128471374512e-02 6.531646102666854858e-02 4.801531508564949036e-02 2.339449338614940643e-02 -3.800802230834960938e-01 2.006124854087829590e-01 1.075736433267593384e-01 -3.080033361911773682e-01 1.122246235609054565e-01 7.376282475888729095e-03 -1.387403905391693115e-02 -8.220001310110092163e-02 3.421149402856826782e-02 -2.511128783226013184e-01 2.863644957542419434e-01 3.176566958427429199e-01 -2.126345485448837280e-01 1.520522683858871460e-01 -2.579763829708099365e-01 1.245808228850364685e-01 8.051644265651702881e-02 2.044218331575393677e-01 2.209588736295700073e-01 -1.929384171962738037e-01 -1.832036823034286499e-01 -1.126783788204193115e-01 2.257724851369857788e-01 6.653455644845962524e-02 1.461886316537857056e-01 -8.301986753940582275e-02 -1.235940903425216675e-01 -5.703876726329326630e-03
1.559631675481796265e-01 -6.080566905438899994e-03 2.006700038909912109e-01 3.572690784931182861e-01 -2.699180841445922852e-01 5.355705972760915756e-03 -2.081523649394512177e-02 -2.688075602054595947e-01 -2.663724720478057861e-01 -8.139145374298095703e-02 -1.952570229768753052e-01 -7.020824588835239410e-03 -4.714348167181015015e-02 1.015486419200897217e-01 -1.944956779479980469e-01 -1.063245609402656555e-01 -4.614419341087341309e-01 9.550428390502929688e-02 -1.013921797275543213e-01 6.827521324157714844e-02 -4.544956237077713013e-02 -1.714985370635986328e-01 1.188163235783576965e-01 -3.875163570046424866e-02 1.058112233877182007e-01 -1.769306361675262451e-01 -1.580989807844161987e-01 8.463609218597412109e-02 2.247408330440521240e-01 2.436280548572540283e-01 -1.161464229226112366e-01 5.130288004875183105e-02
8.682387880980968475e-03 5.316274985671043396e-02 8.035097271203994751e-02 1.232129894196987152e-02 -3.539434969425201416e-01 -5.602821707725524902e-02 2.317455559968948364e-01 -4.388658404350280762e-01 -2.162689901888370514e-02 4.303059354424476624e-02 8.585116267204284668e-02 -2.050899118185043335e-01 -6.606210768222808838e-02 -4.221777617931365967e-02 -7.865335047245025635e-02 1.039288341999053955e-01 -3.619176447391510010e-01 -1.113847121596336365e-01 1.595610678195953369e-01 1.759162992238998413e-01 -1.249844860285520554e-02 3.405251074582338333e-03 2.714843302965164185e-02 -1.777295581996440887e-02 -1.077332645654678345e-01 4.971846193075180054e-02 -1.458314359188079834e-01 3.166899681091308594e-01 2.476131916046142578e-01 3.068000078201293945e-01 -6.534508615732192993e-02 2.109884321689605713e-01
2.346968092024326324e-02 -9.306281059980392456e-02 1.560717076063156128e-01 6.402279436588287354e-02 -4.919468760490417480e-01 1.687677651643753052e-01 1.004728153347969055e-01 -3.250474035739898682e-01 1.826936304569244385e-01 -1.066496875137090683e-02 -2.924701571464538574e-01 5.411594361066818237e-02 -6.273674219846725464e-02 -1.513568758964538574e-01 -2.134542614221572876e-01 1.513465046882629395e-01 -2.804866731166839600e-01 3.581569343805313110e-02 1.118367537856101990e-01 -1.784285344183444977e-02 -1.073086857795715332e-01 -5.992352962493896484e-02 -2.712260931730270386e-02 -1.616297066211700439e-01 1.157562658190727234e-01 -7.225802540779113770e-02 -1.761540770530700684e-01 4.353807494044303894e-02 1.498068124055862427e-01 1.150960326194763184e-01 3.654023408889770508e-01 5.756125599145889282e-02
2.059710323810577393e-01 1.411585044115781784e-02 6.017754226922988892e-02 -1.720525771379470825e-01 -3.375644981861114502e-01 1.240075901150703430e-01 -6.969272345304489136e-02 -7.576280087232589722e-02 2.659594118595123291e-01 -9.702305495738983154e-02 2.344803661108016968e-01 2.127990424633026123e-01 1.763642132282257080e-01 -4.284210205078125000e-01 2.130614519119262695e-01 2.974320948123931885e-01 -5.661834031343460083e-02 -1.100626066327095032e-01 -2.064705640077590942e-01 6.602767109870910645e-02 -7.347013801336288452e-02 1.220279708504676819e-01 1.388386636972427368e-01 -1.252774149179458618e-01 -1.724691987037658691e-01 -1.198091208934783936e-01 7.082912325859069824e-02 3.358664363622665405e-02 3.356943279504776001e-02 2.061689049005508423e-01 -1.963228732347488403e-01 -7.292429357767105103e-02
6.331318616867065430e-02 -7.138908654451370239e-02 1.879284381866455078e-01 -5.575662478804588318e-02 -1.958047002553939819e-01 -7.639971375465393066e-02 1.311220526695251465e-01 -2.037509083747863770e-01 1.036409214138984680e-01 -2.290273308753967285e-01 -4.036827757954597473e-02 -8.254095911979675293e-02 2.627370655536651611e-01 -2.820525467395782471e-01 -1.093023568391799927e-01 -8.462499827146530151e-02 -5.047356486320495605e-01 9.681678563356399536e-02 2.616611681878566742e-02 2.042471664026379585e-03 -1.585987210273742676e-01 8.265154063701629639e-02 8.510316163301467896e-02 8.198820799589157104e-02 2.572201788425445557e-01 4.582933709025382996e-02 -1.979833990335464478e-01 3.088284134864807129e-01 1.346248984336853027e-01 1.111405715346336365e-01 -2.090906351804733276e-01 1.498507410287857056e-01
3.425112664699554443e-01 -2.005911432206630707e-02 6.659891456365585327e-02 7.136375457048416138e-02 -2.859689593315124512e-01 -7.749003916978836060e-02 -5.462528765201568604e-02 -3.094309866428375244e-01 1.356051713228225708e-01 -1.028401032090187073e-01 -1.838051080703735352e-01 2.959468960762023926e-01 1.073605567216873169e-01 1.159817352890968323e-01 3.937309235334396362e-02 1.194168925285339355e-01 -2.551224231719970703e-01 -1.149038150906562805e-01 -1.709703356027603149e-01 6.102683767676353455e-02 -4.113797098398208618e-02 2.233430594205856323e-01 5.367379263043403625e-02 -3.008713424205780029e-01 -8.794687688350677490e-02 -1.185508295893669128e-01 2.919600605964660645e-01 2.265948504209518433e-01 1.746362261474132538e-02 5.286962725222110748e-03 1.517481952905654907e-01 2.390795201063156128e-01
3.505925238132476807e-01 -7.598447799682617188e-02 5.244736373424530029e-02 7.939434796571731567e-02 -3.462204635143280029e-01 2.502455562353134155e-02 1.140975020825862885e-02 4.694471508264541626e-02 -8.330889791250228882e-02 -7.967770844697952271e-02 5.104747787117958069e-02 -3.061758168041706085e-02 1.345410197973251343e-01 -2.841176688671112061e-01 1.948548667132854462e-02 9.982570260763168335e-02 -2.541356980800628662e-01 1.678715646266937256e-01 -3.616290986537933350e-01 1.010695993900299072e-01 1.757206320762634277e-01 1.338460445404052734e-01 1.988437622785568237e-01 -8.490579575300216675e-02 -2.664296329021453857e-01 6.853964179754257202e-02 -6.876765284687280655e-03 2.615260481834411621e-01 2.544692456722259521e-01 -2.969669923186302185e-02 -5.487159639596939087e-02 -2.671276628971099854e-01
1.851257830858230591e-01 -1.222268771380186081e-02 -1.586918383836746216e-01 3.944203257560729980e-02 -3.996413648128509521e-01 -1.378007978200912476e-02 -8.953510224819183350e-02 -1.676595062017440796e-01 2.756391838192939758e-02 -3.450970351696014404e-02 -2.231398522853851318e-01 1.854673624038696289e-01 1.380213201045989990e-01 -2.089210152626037598e-01 -6.065020337700843811e-02 2.573689818382263184e-01 -1.118435859680175781e-01 -1.694329231977462769e-01 -8.738709986209869385e-02 2.350207418203353882e-01 2.633450627326965332e-01 2.099980860948562622e-01 1.258597075939178467e-01 -1.266157031059265137e-01 -1.907076388597488403e-01 -2.516564428806304932e-01 2.872900962829589844e-01 3.448555618524551392e-02 -1.080583631992340088e-01 2.330800592899322510e-01 1.499714702367782593e-01 5.221328884363174438e-02
2.665487229824066162e-01 -8.534980006515979767e-03 4.082787781953811646e-02 3.402571082115173340e-01 -3.437287509441375732e-01 1.656478345394134521e-01 -6.775845587253570557e-02 -1.568279862403869629e-01 -1.119909342378377914e-02 2.058820798993110657e-02 2.327896356582641602e-01 7.465967535972595215e-02 2.862777411937713623e-01 -1.745865046977996826e-01 7.160659879446029663e-02 -2.246560156345367432e-01 -3.782857358455657959e-01 1.880116313695907593e-01 9.775748103857040405e-02 1.930953264236450195e-01 9.582524001598358154e-02 9.456348605453968048e-03 1.012218296527862549e-01 -4.004792869091033936e-02 -2.801826037466526031e-02 -9.532473981380462646e-02 -2.519553303718566895e-01 1.973216533660888672e-01 1.106538698077201843e-01 1.433410942554473877e-01 -1.090340092778205872e-01 7.024068385362625122e-02
-6.357039511203765869e-02 -4.106695204973220825e-02 -1.289075016975402832e-01 -3.064531134441494942e-03 -7.421012222766876221e-02 5.476586055010557175e-03 -5.585580691695213318e-02 -5.581949949264526367e-01 -3.720384463667869568e-02 -1.475080102682113647e-01 -2.725829482078552246e-01 6.213597208261489868e-02 1.148104518651962280e-01 8.084292523562908173e-03 7.957942783832550049e-02 2.229228466749191284e-01 -2.556836307048797607e-01 -1.296540349721908569e-02 -8.382041752338409424e-02 6.798192113637924194e-02 -9.318181127309799194e-02 8.798804134130477905e-02 -8.710607141256332397e-02 1.851453930139541626e-01 -2.691910043358802795e-02 -1.084888800978660583e-01 -1.449000984430313110e-01 1.086656376719474792e-01 1.942025125026702881e-02 2.189744561910629272e-01 1.820440888404846191e-01 -4.739002585411071777e-01
2.115792781114578247e-01 -1.010317206382751465e-01 6.655158102512359619e-02 4.754169657826423645e-02 -2.055927813053131104e-01 -2.264648228883743286e-01 1.865960359573364258e-01 -3.478486239910125732e-01 4.584667831659317017e-02 5.545467883348464966e-02 -1.070913951843976974e-02 -1.442600935697555542e-01 -1.241511404514312744e-01 -2.034333646297454834e-01 -1.955547779798507690e-01 2.126325815916061401e-01 -4.279052615165710449e-01 2.811977826058864594e-02 -3.396840021014213562e-02 2.258701473474502563e-01 1.892355829477310181e-02 -2.627005055546760559e-02 -4.839831963181495667e-02 -1.914313882589340210e-01 -1.141104698181152344e-01 2.098948806524276733e-01 -1.092935949563980103e-01 1.181244030594825745e-01 1.383875906467437744e-01 3.495631814002990723e-01 1.228726878762245178e-01 8.420177549123764038e-02
4.559703543782234192e-02 -7.950554043054580688e-02 3.909663483500480652e-02 -1.078099533915519714e-01 -1.057457998394966125e-01 1.089952811598777771e-01 -1.159896049648523331e-02 -6.010478734970092773e-01 -3.068299556616693735e-04 -2.376996576786041260e-01 -2.777756750583648682e-01 2.169303148984909058e-01 5.296322330832481384e-02 5.746795237064361572e-02 1.953144818544387817e-01 8.195400983095169067e-02 -9.344616904854774475e-03 2.544990926980972290e-02 -1.149690337479114532e-02 3.187521398067474365e-01 3.016969002783298492e-02 -4.738834500312805176e-02 6.946758180856704712e-02 1.266566812992095947e-01 -6.395670771598815918e-02 2.450966835021972656e-02 -6.482477486133575439e-02 8.199348812922835350e-04 1.205696687102317810e-01 2.123831808567047119e-01 -4.228043183684349060e-02 -4.067958891391754150e-01
-1.782254874706268311e-02 2.000444382429122925e-01 3.651726618409156799e-02 1.563431173563003540e-01 -7.270874083042144775e-02 -2.338886559009552002e-01 -1.623903661966323853e-01 -3.956165313720703125e-01 4.874178394675254822e-02 -2.732147872447967529e-01 2.897021472454071045e-01 2.094877809286117554e-01 3.700802028179168701e-01 1.958751380443572998e-01 -1.084732487797737122e-01 -3.887872397899627686e-02 -2.165355980396270752e-01 2.142771035432815552e-01 -2.074107341468334198e-02 -1.341635882854461670e-01 9.300935268402099609e-02 1.411111056804656982e-01 -9.328961372375488281e-02 6.076867133378982544e-02 -4.195111244916915894e-02 4.778348654508590698e-02 8.998268842697143555e-02 7.042133808135986328e-02 1.450668424367904663e-01 2.812576293945312500e-01 1.509791016578674316e-01 -7.307556271553039551e-02
2.488069832324981689e-01 1.907775849103927612e-01 -1.905653029680252075e-01 -1.367441862821578979e-01 -4.783989787101745605e-01 1.098748743534088135e-01 -5.405822023749351501e-02 -2.961145043373107910e-01 1.251464337110519409e-01 -1.599284112453460693e-01 2.486429363489151001e-01 6.354712694883346558e-02 1.400237679481506348e-01 1.006975676864385605e-02 -2.492620199918746948e-01 -3.747830539941787720e-02 -3.735609352588653564e-01 -3.046252066269516945e-03 -5.351261049509048462e-02 2.033976316452026367e-01 1.148252934217453003e-01 1.984404921531677246e-01 -1.288781017065048218e-01 5.613549426198005676e-02 7.214232534170150757e-02 1.348156183958053589e-01 -1.380041837692260742e-01 9.148889034986495972e-02 -1.012169271707534790e-01 -5.527180153876543045e-03 -7.346887141466140747e-02 4.703819006681442261e-02
-2.308497577905654907e-02 -1.536824405193328857e-01 5.916517972946166992e-02 -1.061475463211536407e-02 -3.475216925144195557e-01 -1.075709760189056396e-01 -5.179339274764060974e-02 -1.761517673730850220e-01 -9.168490767478942871e-02 -4.306553602218627930e-01 3.459815979003906250e-01 -7.489040028303861618e-03 5.688853561878204346e-02 -1.305494010448455811e-01 2.859187424182891846e-01 7.248503714799880981e-02 -2.389846593141555786e-01 -1.815885752439498901e-01 -1.013880595564842224e-02 3.457315266132354736e-01 -5.395698919892311096e-02 -2.237362265586853027e-01 -8.371139876544475555e-03 1.319081783294677734e-01 -7.597665488719940186e-02 1.742137968540191650e-01 1.384392678737640381e-01 3.801427781581878662e-02 2.207077573984861374e-03 1.168517395853996277e-01 1.857687085866928101e-01 1.432720012962818146e-02
-3.796715289354324341e-02 2.534331977367401123e-01 6.939919292926788330e-02 2.649099826812744141e-01 9.359248360851779580e-05 -1.084913313388824463e-02 -5.385637283325195312e-02 -4.729061722755432129e-01 1.994511038064956665e-01 2.712585218250751495e-02 -4.011905193328857422e-02 -1.597699895501136780e-02 2.722852230072021484e-01 1.706214388832449913e-03 2.526470720767974854e-01 -7.355745881795883179e-02 -2.241603583097457886e-01 6.757748126983642578e-02 9.179470688104629517e-02 1.303046941757202148e-01 -8.443740196526050568e-03 4.306299984455108643e-01 -6.793883442878723145e-02 -1.059536710381507874e-01 1.595267057418823242e-01 3.392512798309326172e-01 8.042768388986587524e-02 1.209890991449356079e-01 -4.648084193468093872e-02 3.429265320301055908e-02 7.288033142685890198e-03 -1.734953746199607849e-02
2.982457540929317474e-02 -1.146465018391609192e-01 9.147651493549346924e-03 2.863616049289703369e-01 3.563352674245834351e-02 1.520462483167648315e-01 -9.331322461366653442e-02 -3.627227544784545898e-01 -4.586075618863105774e-02 -4.255077838897705078e-01 -1.836236715316772461e-01 3.091441281139850616e-02 -4.155203234404325485e-03 -5.933402571827173233e-03 -1.014319360256195068e-01 -7.176854461431503296e-02 -2.076955139636993408e-01 -4.116036742925643921e-02 -2.153246551752090454e-01 1.087316963821649551e-02 -7.880268245935440063e-02 3.619686961174011230e-01 -7.230766862630844116e-02 -7.331214146688580513e-04 -3.946760296821594238e-02 9.737611562013626099e-02 -7.138744741678237915e-02 2.809472680091857910e-01 -9.747180592967197299e-05 2.168318480253219604e-01 8.944526314735412598e-02 -3.493332564830780029e-01
-2.808092720806598663e-02 -1.046145185828208923e-01 -4.140663892030715942e-02 6.307894736528396606e-02 -2.183234542608261108e-01 2.953462302684783936e-01 -7.898458093404769897e-02 -2.742330431938171387e-01 2.604338824748992920e-01 -2.535413503646850586e-01 -1.003585755825042725e-01 2.430050522089004517e-01 1.926319301128387451e-01 1.040750294923782349e-01 -5.843238160014152527e-02 -1.094945669174194336e-01 -1.391970068216323853e-01 -3.543538600206375122e-02 -3.351959586143493652e-01 1.657959222793579102e-01 1.015289649367332458e-01 3.900309205055236816e-01 4.128814116120338440e-02 -2.725871205329895020e-01 -8.840570598840713501e-02 7.341449707746505737e-02 -1.777417026460170746e-02 1.546159852296113968e-02 1.816997304558753967e-02 9.670521318912506104e-02 1.969086378812789917e-02 2.809191942214965820e-01
1.211363729089498520e-02 9.770875424146652222e-02 4.379327222704887390e-02 4.096063971519470215e-01 -2.465335726737976074e-01 1.219931691884994507e-01 -1.215863525867462158e-01 -2.167434841394424438e-01 3.887628763914108276e-02 -1.928680986166000366e-01 -1.552059203386306763e-01 -1.058581024408340454e-01 1.147272363305091858e-01 -3.251591026782989502e-01 -1.698000431060791016e-01 -2.419735863804817200e-02 -1.822173595428466797e-01 -4.442897439002990723e-02 -1.283523067831993103e-02 1.420249193906784058e-01 5.490527674555778503e-02 3.137667477130889893e-01 1.547693461179733276e-02 1.494224965572357178e-01 8.290379494428634644e-02 -2.221395820379257202e-01 -1.723999977111816406e-01 2.536937594413757324e-01 -1.279886811971664429e-01 1.779955774545669556e-01 -2.732692845165729523e-02 -2.867421805858612061e-01
9.382939338684082031e-02 -4.602555930614471436e-02 -1.983896195888519287e-01 7.467787712812423706e-02 1.718279272317886353e-01 3.300401568412780762e-02 -6.428384780883789062e-02 -4.489695131778717041e-01 2.265927046537399292e-01 -3.111388385295867920e-01 -1.262421458959579468e-01 -2.360911853611469269e-02 2.965571172535419464e-02 -1.474353373050689697e-01 -1.020154058933258057e-01 2.101515829563140869e-01 -2.155840098857879639e-01 7.380233705043792725e-02 -1.009937301278114319e-01 1.039699278771877289e-02 -3.208970651030540466e-02 1.621622741222381592e-01 -1.676578074693679810e-01 3.048888407647609711e-02 1.741146743297576904e-01 -1.236296258866786957e-02 -2.328988611698150635e-01 1.127222478389739990e-01 1.325341761112213135e-01 2.288059741258621216e-01 7.157827168703079224e-02 -4.182522892951965332e-01
-1.078192070126533508e-01 -1.889366954565048218e-01 2.439070492982864380e-01 1.711088418960571289e-01 -3.840383589267730713e-01 2.228688150644302368e-01 -1.162328422069549561e-01 -2.578988969326019287e-01 1.968728303909301758e-01 -2.587006241083145142e-02 -8.644933253526687622e-02 -7.764192670583724976e-02 8.230463415384292603e-02 8.293385058641433716e-02 -3.306848928332328796e-02 -1.063406169414520264e-01 -4.095413088798522949e-01 1.471779793500900269e-01 2.072318457067012787e-02 1.633536070585250854e-01 2.204398959875106812e-01 1.037211194634437561e-01 2.616899311542510986e-01 2.452378422021865845e-01 -2.521738708019256592e-01 2.775762043893337250e-02 -1.108529791235923767e-01 1.189314126968383789e-01 -3.170857578516006470e-02 7.311472296714782715e-02 7.557767629623413086e-02 -2.036243490874767303e-02
1.856040060520172119e-01 -1.415869444608688354e-01 -2.023704051971435547e-01 1.955799311399459839e-01 -6.704767793416976929e-02 1.290481090545654297e-01 -1.876940876245498657e-01 -1.835398524999618530e-01 4.180051088333129883e-01 -1.581298857927322388e-01 -5.410651117563247681e-02 4.370823800563812256e-01 1.944848001003265381e-01 7.255204766988754272e-02 1.684122085571289062e-01 2.131965756416320801e-01 -2.545262873172760010e-01 2.564745210111141205e-02 -1.152044534683227539e-01 -7.943671196699142456e-03 8.266084641218185425e-02 -6.868385523557662964e-02 -1.960924267768859863e-01 -4.048883542418479919e-02 2.259917370975017548e-02 1.235590353608131409e-01 3.219390660524368286e-02 2.333929389715194702e-01 6.666870787739753723e-03 -1.487625390291213989e-02 -2.521572411060333252e-01 8.661719039082527161e-03
4.121630191802978516e-01 -1.382271051406860352e-01 -2.141678333282470703e-01 9.493491798639297485e-02 -5.167206376791000366e-02 2.337158620357513428e-01 -2.720896303653717041e-01 -3.053341507911682129e-01 -2.254424691200256348e-01 -1.710698157548904419e-01 6.065512821078300476e-02 2.395826727151870728e-01 2.299237251281738281e-01 5.991297587752342224e-02 6.914841383695602417e-02 2.242085635662078857e-01 -1.119791641831398010e-01 -4.313224554061889648e-02 4.164201393723487854e-02 1.033241301774978638e-02 -5.386653356254100800e-03 1.293470710515975952e-01 -2.881140075623989105e-02 -1.162242665886878967e-01 -2.105784416198730469e-01 1.425363868474960327e-01 1.040607169270515442e-01 1.432640254497528076e-01 2.416696101427078247e-01 1.443747282028198242e-01 4.795526340603828430e-02 -2.323926687240600586e-01
2.448045313358306885e-01 -8.109030872583389282e-02 -4.173060588072985411e-04 -4.562910273671150208e-02 -3.108950853347778320e-01 -1.082459017634391785e-01 1.751007884740829468e-01 -3.014378845691680908e-01 -3.755475208163261414e-02 -2.009061723947525024e-01 9.725794941186904907e-02 -1.505234688520431519e-01 -1.593902856111526489e-01 -2.183640897274017334e-01 -7.497803866863250732e-02 4.022236913442611694e-02 -1.301702857017517090e-01 -7.425099611282348633e-02 -2.011943757534027100e-01 3.145639300346374512e-01 1.772043257951736450e-01 6.460759788751602173e-02 1.346167176961898804e-01 -2.795938402414321899e-02 -3.846867978572845459e-01 1.233241856098175049e-01 -1.328087598085403442e-01 1.963512897491455078e-01 -1.806323602795600891e-02 3.106151223182678223e-01 -6.932470947504043579e-02 9.966153651475906372e-02
3.232030272483825684e-01 8.730742335319519043e-02 -3.146443516016006470e-02 -5.326975882053375244e-02 -2.510351538658142090e-01 3.045561611652374268e-01 8.399263024330139160e-02 -2.981877624988555908e-01 1.217092294245958328e-02 -2.122535109519958496e-01 -1.272059828042984009e-01 2.845369279384613037e-01 8.394395560026168823e-02 -1.358604244887828827e-02 8.855354785919189453e-02 -1.105218529701232910e-01 -7.248948514461517334e-02 4.978417605161666870e-02 -2.613829970359802246e-01 7.793816179037094116e-02 -1.445584893226623535e-01 1.554747819900512695e-01 -2.165097445249557495e-01 -1.966183334589004517e-01 -9.753452241420745850e-02 2.100839912891387939e-01 2.136262804269790649e-01 -5.340234376490116119e-03 -1.342161893844604492e-01 3.440981507301330566e-01 -1.174976006150245667e-01 -2.111199870705604553e-02
2.856240235269069672e-02 -8.771739155054092407e-02 1.621192395687103271e-01 1.765764206647872925e-01 -1.755976825952529907e-01 -2.048054486513137817e-01 -2.759939432144165039e-01 -3.941684067249298096e-01 3.776207268238067627e-01 -1.491481065750122070e-01 -1.418767683207988739e-02 -4.051570966839790344e-02 -2.367018535733222961e-02 -8.802106976509094238e-02 1.212938725948333740e-01 8.173769712448120117e-02 9.231748431921005249e-02 -2.740089893341064453e-01 4.301032796502113342e-02 2.928249537944793701e-03 5.123642086982727051e-02 2.990434765815734863e-01 4.944532364606857300e-02 -1.354644298553466797e-01 8.828470110893249512e-02 -3.557766228914260864e-02 -2.300320863723754883e-01 6.903172284364700317e-02 -1.333330422639846802e-01 3.037696778774261475e-01 1.857315450906753540e-01 -1.540143638849258423e-01
-1.619937131181359291e-03 1.283239275217056274e-01 -3.766861557960510254e-02 3.284909129142761230e-01 -1.834121942520141602e-01 4.456015303730964661e-02 3.294850513339042664e-02 -1.510177105665206909e-01 5.062736198306083679e-02 -2.275436073541641235e-01 -3.135064616799354553e-02 1.239172071218490601e-01 2.843430340290069580e-01 -2.646644711494445801e-01 1.983878314495086670e-01 2.163418829441070557e-01 5.010894313454627991e-02 -6.525439769029617310e-02 -7.575114816427230835e-02 2.210752069950103760e-01 -1.106344312429428101e-01 5.203685164451599121e-01 -1.188682857900857925e-02 8.835189975798130035e-03 -1.427122503519058228e-01 -6.072050705552101135e-02 -2.229535430669784546e-01 -4.688789322972297668e-02 2.097848951816558838e-01 -1.009935140609741211e-02 2.044746279716491699e-01 2.106992155313491821e-02
-1.371589452028274536e-01 6.346923112869262695e-02 -7.353696227073669434e-02 -2.040844596922397614e-02 -1.749754548072814941e-01 -3.067845106124877930e-01 -4.683638364076614380e-02 -2.716372013092041016e-01 -1.248926967382431030e-01 -3.267732560634613037e-01 -2.744050621986389160e-01 1.450313478708267212e-01 2.928935587406158447e-01 -2.693432867527008057e-01 1.842547953128814697e-01 4.865635558962821960e-02 -2.090952247381210327e-01 -4.607172608375549316e-01 5.532261729240417480e-02 4.977620020508766174e-02 -3.466607630252838135e-02 1.674595475196838379e-01 -1.033316031098365784e-01 -1.205617934465408325e-01 2.855289913713932037e-02 1.596312597393989563e-02 -5.319254845380783081e-02 -8.461153507232666016e-02 -3.566877171397209167e-02 1.308355033397674561e-01 -5.288905277848243713e-02 9.506867825984954834e-02
-8.811988681554794312e-02 -2.004664763808250427e-02 1.416639983654022217e-01 1.786265820264816284e-01 -1.670128852128982544e-01 1.309327930212020874e-01 -2.319854944944381714e-01 -1.912689954042434692e-01 -1.216213405132293701e-01 5.988853797316551208e-02 -1.577115803956985474e-02 -2.369767054915428162e-03 2.453209459781646729e-01 -2.034558802843093872e-01 2.847726941108703613e-01 -7.007196545600891113e-02 -2.968116998672485352e-01 1.964877396821975708e-01 3.317773342132568359e-01 1.539962142705917358e-01 4.978489875793457031e-02 3.093137145042419434e-01 -1.042257547378540039e-01 -3.466884791851043701e-01 -1.084200665354728699e-01 5.506790056824684143e-02 -1.100659817457199097e-01 -8.617074042558670044e-02 5.118025839328765869e-02 1.825098991394042969e-01 -1.782205849885940552e-01 -8.049726486206054688e-02
4.672036692500114441e-02 1.711923032999038696e-01 -7.690198719501495361e-02 1.415839940309524536e-01 -1.208675652742385864e-01 -1.384189277887344360e-01 -2.061810642480850220e-01 -4.756482541561126709e-01 8.515967428684234619e-02 -2.727108597755432129e-01 -5.465706437826156616e-02 1.502576768398284912e-01 3.094588220119476318e-02 -3.027398884296417236e-01 -4.577268287539482117e-02 3.010420799255371094e-01 -2.391401976346969604e-01 -3.887377679347991943e-02 -2.837720215320587158e-01 4.101815819740295410e-02 -7.737654447555541992e-02 1.257650256156921387e-01 1.478778570890426636e-01 -1.004229858517646790e-01 -7.861465215682983398e-02 -1.391175836324691772e-01 2.129767537117004395e-01 -2.039700746536254883e-02 1.897416263818740845e-01 -2.054748088121414185e-01 -4.495140910148620605e-02 3.598052635788917542e-02
2.452501803636550903e-01 -1.247796118259429932e-01 -2.342944964766502380e-02 2.726419270038604736e-01 -5.235001072287559509e-02 -1.443435698747634888e-01 -3.842394351959228516e-01 -3.429925739765167236e-01 4.525740817189216614e-02 -1.689741611480712891e-01 1.484458148479461670e-01 6.014502048492431641e-02 8.685525506734848022e-03 -2.107851356267929077e-01 1.591381058096885681e-02 -1.847518831491470337e-01 -2.982798218727111816e-01 -1.469292677938938141e-02 -1.869411766529083252e-01 1.093596220016479492e-01 -6.040887534618377686e-02 1.343604922294616699e-02 -2.700361609458923340e-01 -3.795298561453819275e-02 1.966037899255752563e-01 -5.256728082895278931e-02 1.186575442552566528e-01 5.573415011167526245e-02 2.009862661361694336e-01 2.370872944593429565e-01 -1.024297252297401428e-01 -2.130986154079437256e-01
-3.370729088783264160e-02 -2.150196731090545654e-01 9.482092410326004028e-02 -5.187697708606719971e-02 -9.975706785917282104e-02 -2.112190425395965576e-01 -2.100907564163208008e-01 -3.035307228565216064e-01 1.044112592935562134e-01 -3.032838404178619385e-01 -7.362716645002365112e-02 -9.653604030609130859e-02 2.005973756313323975e-01 1.246185228228569031e-01 8.508248627185821533e-02 6.324064917862415314e-03 -3.243716359138488770e-01 1.780735403299331665e-01 2.464337497949600220e-01 2.684771716594696045e-01 -5.190451815724372864e-02 1.248091757297515869e-01 1.237356662750244141e-02 -1.789632737636566162e-01 2.456219196319580078e-01 -9.301483631134033203e-02 -3.489438444375991821e-03 1.066919565200805664e-01 -1.333304494619369507e-01 2.812053561210632324e-01 -2.651349306106567383e-01 -4.155354201793670654e-02
3.098004758358001709e-01 -2.570077180862426758e-01 -4.023589193820953369e-02 -2.633520364761352539e-01 -8.401653170585632324e-02 7.169020175933837891e-02 -4.768906161189079285e-02 -3.590330779552459717e-01 -2.128366194665431976e-02 -3.247835934162139893e-01 -2.513228058815002441e-01 9.826697409152984619e-02 2.083434164524078369e-02 4.647956416010856628e-02 2.205019742250442505e-01 7.718705385923385620e-02 -9.032127261161804199e-02 -1.243872866034507751e-01 7.149853557348251343e-02 2.568355500698089600e-01 2.408688217401504517e-01 1.060068905353546143e-01 1.060589402914047241e-01 1.138410065323114395e-02 1.591309159994125366e-01 4.445739462971687317e-02 -2.037489414215087891e-01 -4.639235325157642365e-03 3.576002269983291626e-02 2.960255742073059082e-01 -3.365726768970489502e-02 -2.312417924404144287e-01
-1.984873786568641663e-02 1.854204833507537842e-01 1.338534406386315823e-03 7.438386231660842896e-02 -2.868555784225463867e-01 -1.878852695226669312e-01 2.834532260894775391e-01 -3.992056548595428467e-01 -2.836006879806518555e-01 4.138725250959396362e-02 -5.453308671712875366e-02 -6.915196776390075684e-02 7.173854392021894455e-03 -1.916995942592620850e-01 -2.454880625009536743e-01 5.819341912865638733e-02 -3.804852068424224854e-01 4.159520380198955536e-03 -2.747928351163864136e-02 1.725494414567947388e-01 4.334884509444236755e-02 6.549481302499771118e-02 -6.614553928375244141e-02 -1.386168599128723145e-01 -7.476708292961120605e-02 -2.176063507795333862e-02 -2.047338485717773438e-01 1.179123073816299438e-01 6.797984242439270020e-02 2.518411576747894287e-01 1.764313280582427979e-01 2.142756134271621704e-01
2.197362631559371948e-01 1.732213497161865234e-01 -2.293732464313507080e-01 1.847976744174957275e-01 -1.284910887479782104e-01 -6.637290120124816895e-02 -4.998733848333358765e-02 -4.043980538845062256e-01 -5.315160378813743591e-02 -2.094019502401351929e-01 -3.309176266193389893e-01 1.186693310737609863e-01 -2.616403438150882721e-02 2.938604541122913361e-02 1.346487551927566528e-01 -1.581125408411026001e-01 -2.038274407386779785e-01 2.262924164533615112e-01 -1.948887705802917480e-01 -1.682202517986297607e-01 -3.404598450288176537e-03 1.296489238739013672e-01 -1.107279658317565918e-01 -2.553445398807525635e-01 6.064201518893241882e-02 -5.871132016181945801e-02 -5.605674535036087036e-02 8.406051248311996460e-02 -6.535549648106098175e-03 2.464414089918136597e-01 3.162736296653747559e-01 4.001562297344207764e-02
-2.882876992225646973e-02 -2.364913970232009888e-01 7.819829881191253662e-02 3.777865767478942871e-01 -2.772005200386047363e-01 1.517727971076965332e-01 -7.028817385435104370e-02 -2.795145511627197266e-01 4.943822976201772690e-03 -2.708709836006164551e-01 9.054214507341384888e-02 1.552068293094635010e-01 -6.248515844345092773e-02 -6.509219855070114136e-02 -3.812005743384361267e-02 1.490523368120193481e-01 -4.028352722525596619e-02 -8.670310676097869873e-02 2.049599587917327881e-01 -2.416972303763031960e-03 1.609123684465885162e-02 2.989909052848815918e-01 -1.292727738618850708e-01 -1.802391856908798218e-01 1.116081401705741882e-01 -2.966053970158100128e-02 -1.549697518348693848e-01 3.976014256477355957e-01 1.483889669179916382e-01 4.706582054495811462e-02 -5.248638242483139038e-02 -2.480540275573730469e-01
2.995612621307373047e-01 -1.703507751226425171e-01 3.635239303112030029e-01 1.021346747875213623e-01 -2.292524129152297974e-01 6.428856402635574341e-02 -6.145110726356506348e-02 -3.081276714801788330e-01 -5.901921167969703674e-02 -1.272349506616592407e-01 -1.089998930692672729e-01 1.184239014983177185e-01 -9.965405613183975220e-02 -8.815860748291015625e-02 -6.462918221950531006e-02 -2.973035722970962524e-02 -5.146580934524536133e-01 -9.516394138336181641e-02 2.759353257715702057e-02 2.337953746318817139e-01 2.728098928928375244e-01 -2.212058752775192261e-02 1.326873600482940674e-01 1.006327476352453232e-02 -2.056135609745979309e-02 6.334170699119567871e-03 5.690452829003334045e-02 -1.296276226639747620e-02 1.320533454418182373e-01 1.112589091062545776e-01 -1.758472174406051636e-01 1.683223396539688110e-01
2.727302312850952148e-01 1.001578569412231445e-01 4.800780862569808960e-02 9.221419692039489746e-02 -2.325834482908248901e-01 2.000377476215362549e-01 1.134678795933723450e-01 -2.544682025909423828e-01 3.034054636955261230e-01 -3.001837804913520813e-02 -1.223411113023757935e-01 8.320222049951553345e-02 -4.552772641181945801e-02 -3.127351105213165283e-01 1.401710323989391327e-02 5.006783083081245422e-02 -4.160368442535400391e-01 -1.833706647157669067e-01 -8.153445273637771606e-02 3.022750914096832275e-01 -1.000081300735473633e-01 1.474016308784484863e-01 6.707561016082763672e-02 -1.547522544860839844e-01 -1.162869483232498169e-01 5.740075185894966125e-02 4.669767338782548904e-03 -1.929688267409801483e-02 -1.757517755031585693e-01 6.066584959626197815e-02 -2.997706532478332520e-01 9.521088004112243652e-02
5.449234694242477417e-02 1.202965974807739258e-01 9.798876196146011353e-02 2.094811797142028809e-01 -4.381380975246429443e-01 1.940723508596420288e-01 8.122507482767105103e-02 -8.765544742345809937e-02 1.726744472980499268e-01 5.632493644952774048e-02 -2.125407308340072632e-01 7.683090865612030029e-02 2.767776250839233398e-01 -4.383897036314010620e-02 2.891329228878021240e-01 2.773813009262084961e-01 -2.551020085811614990e-01 1.731091439723968506e-01 -3.221087753772735596e-01 1.168162301182746887e-01 -3.866413235664367676e-02 -7.076751906424760818e-03 1.158170253038406372e-01 -1.053627505898475647e-01 -1.325083523988723755e-01 -8.018146455287933350e-02 5.883870646357536316e-02 2.232049256563186646e-01 9.397689998149871826e-02 -6.997636705636978149e-02 -1.137235015630722046e-01 -1.399951428174972534e-01
3.584412112832069397e-02 1.508777681738138199e-02 2.850837074220180511e-03 9.110412746667861938e-02 -8.445668965578079224e-02 -1.215005815029144287e-01 -2.309282869100570679e-01 -4.805533587932586670e-01 8.157298713922500610e-02 -2.452182173728942871e-01 -1.006931886076927185e-01 1.420129239559173584e-01 -4.793196916580200195e-02 -3.237290680408477783e-01 -8.777942508459091187e-02 5.943793430924415588e-02 -1.938634663820266724e-01 7.952514290809631348e-02 -4.388817250728607178e-01 2.522213757038116455e-01 1.087788268923759460e-01 1.590035110712051392e-01 -3.527501970529556274e-02 -1.506273746490478516e-01 -1.163222417235374451e-01 1.190236061811447144e-01 8.733696490526199341e-02 8.224680274724960327e-02 2.867484092712402344e-02 -1.675331592559814453e-01 -2.479935437440872192e-02 1.892443448305130005e-01
1.819853484630584717e-01 8.912415802478790283e-02 3.882087171077728271e-01 -1.070579420775175095e-02 -3.139777481555938721e-01 3.304701298475265503e-03 -6.864579766988754272e-02 -3.149565160274505615e-01 2.240698486566543579e-01 -2.429365068674087524e-01 -1.167055144906044006e-01 2.527322620153427124e-02 6.047321483492851257e-02 1.083159521222114563e-01 -4.565506801009178162e-02 2.044929116964340210e-01 -1.897619664669036865e-01 -4.372911527752876282e-02 -3.266082704067230225e-01 -1.886254921555519104e-02 -1.865344792604446411e-01 2.423959076404571533e-01 -1.586959064006805420e-01 -3.241406008601188660e-02 -1.364849209785461426e-01 -7.800164818763732910e-02 2.347107827663421631e-01 1.323204785585403442e-01 2.339725643396377563e-01 6.347297132015228271e-02 -3.088910691440105438e-02 3.265793621540069580e-02
-2.624755203723907471e-01 2.585199773311614990e-01 9.309948980808258057e-02 -2.088281959295272827e-01 -1.682469099760055542e-01 1.377351135015487671e-01 -1.037844493985176086e-01 -2.046806216239929199e-01 3.988686576485633850e-02 -4.597616791725158691e-01 -1.617768257856369019e-01 -2.623825334012508392e-02 8.352360874414443970e-02 -2.235008329153060913e-01 6.429998576641082764e-02 7.228910923004150391e-02 -2.236692458391189575e-01 9.018539637327194214e-02 -6.875106692314147949e-02 2.141824811697006226e-01 1.316822022199630737e-01 1.096794605255126953e-01 -1.140594258904457092e-01 -1.790810376405715942e-01 7.839930802583694458e-02 2.881079614162445068e-01 -1.083015277981758118e-01 -8.472862839698791504e-02 1.880432069301605225e-01 2.208910584449768066e-01 2.082523517310619354e-02 1.734183430671691895e-01
-4.655881598591804504e-02 -3.037762939929962158e-01 -2.929522991180419922e-01 2.152987271547317505e-01 -1.600411236286163330e-01 -7.842033356428146362e-02 -4.325786978006362915e-02 -3.994338512420654297e-01 1.241527870297431946e-02 -3.080928027629852295e-01 -6.584659218788146973e-02 3.728178516030311584e-02 -4.780324921011924744e-02 5.464481189846992493e-02 -1.973538286983966827e-02 2.621575295925140381e-01 -2.796872258186340332e-01 -5.971801653504371643e-02 -1.576853096485137939e-01 1.100752726197242737e-01 -7.624413073062896729e-02 2.580358088016510010e-01 -1.454516053199768066e-01 1.767480820417404175e-01 -3.085237555205821991e-02 -7.018414139747619629e-02 -9.724190831184387207e-02 -1.574578136205673218e-01 -8.349525183439254761e-02 1.430394351482391357e-01 1.380989253520965576e-01 -2.735215425491333008e-01
-7.200748473405838013e-02 2.758463658392429352e-02 2.212001085281372070e-01 -2.225891649723052979e-01 -2.400738000869750977e-01 -1.757675409317016602e-02 2.129394263029098511e-01 -1.383500993251800537e-01 -1.828993111848831177e-01 1.148081384599208832e-02 -4.035912081599235535e-02 3.662068843841552734e-01 9.543141722679138184e-02 -2.990681529045104980e-01 -9.107919037342071533e-02 2.271546423435211182e-01 -2.850843071937561035e-01 2.070748060941696167e-01 -2.335872799158096313e-01 -6.374525837600231171e-04 -5.044702556915581226e-04 1.766902506351470947e-01 2.456899285316467285e-01 -1.867237240076065063e-01 -2.434753999114036560e-02 5.774546880275011063e-03 -7.310514897108078003e-02 2.805033326148986816e-02 -2.103846706449985504e-02 3.309338390827178955e-01 -2.616940252482891083e-02 -1.510595977306365967e-01
7.830797880887985229e-02 -9.643257409334182739e-02 -2.382055670022964478e-01 5.826672911643981934e-02 -1.618821769952774048e-01 -2.645549476146697998e-01 1.179279536008834839e-01 -2.979144454002380371e-01 1.774746477603912354e-01 -1.943287253379821777e-01 -1.674230843782424927e-01 1.838866919279098511e-01 2.963454425334930420e-01 -1.474786102771759033e-01 -4.845312330871820450e-03 -5.167813599109649658e-02 -2.904951274394989014e-01 2.349895797669887543e-02 2.176860906183719635e-02 -2.844520211219787598e-01 2.755580842494964600e-01 -5.604065954685211182e-02 -8.777801692485809326e-02 -2.737560868263244629e-01 1.020380631089210510e-01 3.356479480862617493e-02 -1.504615098237991333e-01 6.614980846643447876e-02 -2.114420831203460693e-01 2.114660888910293579e-01 1.559121161699295044e-01 4.327158629894256592e-02
1.373768039047718048e-02 -5.034613609313964844e-02 3.549204021692276001e-02 2.342939972877502441e-01 -5.546461939811706543e-01 -1.725910417735576630e-02 1.130346134305000305e-01 -3.805149197578430176e-01 6.505084037780761719e-02 4.098533093929290771e-02 -5.321742594242095947e-02 -2.320513362064957619e-03 -6.724421679973602295e-02 1.534183770418167114e-01 -6.629898212850093842e-03 -1.310499310493469238e-01 -3.369601070880889893e-01 8.558474481105804443e-02 -2.351269125938415527e-01 2.813076414167881012e-02 1.485573351383209229e-01 1.670780479907989502e-01 4.824630543589591980e-02 -2.493797102943062782e-03 -3.165235221385955811e-01 -1.172084808349609375e-01 -1.790451854467391968e-01 -1.488614827394485474e-01 9.742403775453567505e-02 1.193863749504089355e-01 -8.018074557185173035e-03 1.966533437371253967e-02
7.962024211883544922e-02 6.990933325141668320e-03 -1.537331044673919678e-01 5.853317305445671082e-02 -2.253439873456954956e-01 -9.134471416473388672e-02 -8.515129983425140381e-02 -1.331673860549926758e-01 -2.683751285076141357e-01 -5.611331388354301453e-02 3.693595156073570251e-02 2.010759264230728149e-01 2.694374322891235352e-01 -8.896565437316894531e-02 -1.873207986354827881e-01 9.072057902812957764e-02 -2.022858709096908569e-02 -2.031315863132476807e-01 -3.023557066917419434e-01 2.937432229518890381e-01 1.655106097459793091e-01 1.086435019969940186e-01 -9.107854217290878296e-02 1.027816683053970337e-01 -3.279697895050048828e-02 1.276222169399261475e-01 -3.289818391203880310e-02 2.528502345085144043e-01 2.655125036835670471e-02 4.958251416683197021e-01 7.034233212471008301e-02 -1.741743534803390503e-01
4.839922487735748291e-02 -1.087747607380151749e-02 -4.009516909718513489e-02 -1.181605160236358643e-01 -3.152560591697692871e-01 1.188281178474426270e-01 -3.752659261226654053e-02 -2.220696210861206055e-01 2.443085461854934692e-01 -1.122032199054956436e-02 -2.547813206911087036e-02 2.455623745918273926e-01 1.252508610486984253e-01 -2.881733775138854980e-01 2.071032971143722534e-01 1.237870529294013977e-01 -1.974424719810485840e-01 -1.180491372942924500e-01 -1.135831177234649658e-01 3.406829237937927246e-01 -1.481151878833770752e-01 2.260039448738098145e-01 -1.190728321671485901e-02 -1.459507495164871216e-01 -2.254342734813690186e-01 -2.057819962501525879e-01 1.759792119264602661e-02 -1.558834612369537354e-01 6.897579133510589600e-02 2.218636125326156616e-01 -3.030500113964080811e-01 9.473918937146663666e-03
1.830921471118927002e-01 -8.845730125904083252e-02 -8.331874385476112366e-03 1.691739112138748169e-01 -2.522805631160736084e-01 -2.293448001146316528e-01 -2.055369615554809570e-01 -7.623008638620376587e-02 -2.342404127120971680e-01 -3.102343678474426270e-01 3.694977611303329468e-02 7.733694463968276978e-02 2.133706808090209961e-01 1.435967236757278442e-01 -2.218862250447273254e-02 -9.754746221005916595e-03 -3.241561725735664368e-02 5.151042714715003967e-02 -1.822257786989212036e-01 1.872544586658477783e-01 3.091704249382019043e-01 3.743849694728851318e-01 -1.286257505416870117e-01 -6.639097630977630615e-02 -1.070033609867095947e-01 1.207978874444961548e-01 -1.063812524080276489e-01 -2.575417980551719666e-02 8.819650858640670776e-02 3.005888164043426514e-01 -3.245897963643074036e-02 -2.730971872806549072e-01
5.077372863888740540e-02 -1.261448711156845093e-01 6.729684770107269287e-03 -8.163360506296157837e-02 -1.646007746458053589e-01 2.310511022806167603e-01 -8.635943755507469177e-03 -5.013151168823242188e-01 -4.310041666030883789e-02 -2.062147408723831177e-01 -2.798266112804412842e-01 -9.772521443665027618e-03 1.362019628286361694e-01 -8.249844610691070557e-02 2.575554847717285156e-01 1.405081450939178467e-01 -1.210849210619926453e-01 1.996845565736293793e-02 -2.443861775100231171e-02 2.880276441574096680e-01 -1.768027897924184799e-03 3.067880682647228241e-02 -5.697838217020034790e-02 -2.826302079483866692e-03 -5.908759683370590210e-02 6.029576808214187622e-02 -2.260644435882568359e-01 -1.199567690491676331e-02 1.290724873542785645e-01 4.269656538963317871e-02 -4.847102239727973938e-02 -4.761214256286621094e-01
-1.540578007698059082e-01 -3.963705524802207947e-02 1.519914064556360245e-02 3.756523728370666504e-01 -4.025288298726081848e-02 -3.661020472645759583e-02 -1.164195463061332703e-01 -1.879082769155502319e-01 1.843074113130569458e-01 -2.870473265647888184e-01 -2.178189009428024292e-01 6.082064285874366760e-02 8.509340137243270874e-02 -2.456109523773193359e-01 -2.138546258211135864e-01 -1.110946238040924072e-01 -2.234609872102737427e-01 -1.128106750547885895e-02 -1.063992008566856384e-01 1.318866163492202759e-01 1.268414109945297241e-01 2.497856914997100830e-01 -8.000083267688751221e-02 2.266923338174819946e-02 -2.067481726408004761e-01 -1.168307662010192871e-01 -1.638097912073135376e-01 2.069355249404907227e-01 -8.226994425058364868e-03 2.054988443851470947e-01 2.429425530135631561e-02 -3.940358757972717285e-01
1.658499799668788910e-02 -1.509478241205215454e-01 -4.054835811257362366e-02 -1.743155568838119507e-01 -4.900218918919563293e-02 -3.911285474896430969e-02 -4.762116819620132446e-02 -3.992368578910827637e-01 -3.288045153021812439e-02 -2.380470633506774902e-01 -2.768261134624481201e-01 2.377203702926635742e-01 1.813808977603912354e-01 -8.024773001670837402e-02 6.247222423553466797e-02 2.109943181276321411e-01 -7.451564818620681763e-02 5.007480829954147339e-02 6.116389110684394836e-02 3.329586386680603027e-01 2.076808959245681763e-01 -5.063905939459800720e-02 4.743067175149917603e-02 2.932908236980438232e-01 1.275539398193359375e-01 1.213741209357976913e-02 -1.522832959890365601e-01 -6.955083459615707397e-02 1.333775967359542847e-01 3.149349987506866455e-01 1.216877102851867676e-01 -2.604143023490905762e-01
1.007036566734313965e-01 -4.090283438563346863e-02 -8.739624917507171631e-02 -1.647199094295501709e-01 -9.969881176948547363e-02 -1.975841373205184937e-01 6.168673187494277954e-02 -1.134587600827217102e-01 1.652666479349136353e-01 -1.896931529045104980e-01 -1.559868454933166504e-01 2.623826861381530762e-01 2.170260995626449585e-01 -6.888322066515684128e-03 -8.019885420799255371e-02 1.186196953058242798e-01 -3.166999518871307373e-01 1.831347495317459106e-02 -1.020297631621360779e-01 2.993354201316833496e-01 1.382672637701034546e-01 7.356377691030502319e-02 1.682592034339904785e-01 -3.142707049846649170e-01 3.268687799572944641e-02 1.587820947170257568e-01 -6.049007177352905273e-02 7.427652832120656967e-03 3.670799434185028076e-01 2.235221117734909058e-01 -1.537756472826004028e-01 2.702407836914062500e-01
1.005814671516418457e-01 -7.899509370326995850e-02 1.467705368995666504e-01 -1.089037023484706879e-02 -2.648876607418060303e-01 -2.577539682388305664e-01 -1.749485582113265991e-01 -1.607510447502136230e-01 1.426713764667510986e-01 -4.569129645824432373e-01 2.396409399807453156e-02 1.932225525379180908e-01 -9.084000438451766968e-02 -2.052852697670459747e-02 1.376725882291793823e-01 2.178320884704589844e-01 -2.346736937761306763e-01 5.626277625560760498e-02 -1.126690506935119629e-01 7.501674350351095200e-03 -2.318822145462036133e-01 2.942029535770416260e-01 1.021816954016685486e-01 -1.460357606410980225e-01 -1.646063625812530518e-01 -3.291586935520172119e-01 1.275045126676559448e-01 1.397535055875778198e-01 6.396959722042083740e-02 -4.658812656998634338e-02 7.764719426631927490e-02 1.482798904180526733e-02
-1.684363633394241333e-01 -8.064569532871246338e-02 1.243904978036880493e-01 2.550112083554267883e-02 -2.876612544059753418e-01 1.001024842262268066e-01 1.494975984096527100e-01 -1.460028588771820068e-01 -1.224841997027397156e-01 -3.284952789545059204e-02 1.559602618217468262e-01 3.633369207382202148e-01 2.937528789043426514e-01 -1.363720595836639404e-01 1.980708390474319458e-01 2.765833437442779541e-01 -2.562233507633209229e-01 1.002278774976730347e-01 -2.566670775413513184e-01 -7.008813321590423584e-02 9.502424299716949463e-02 7.183659821748733521e-02 -1.024997085332870483e-01 4.451249912381172180e-02 -7.272648811340332031e-02 1.175684407353401184e-01 -1.963683068752288818e-01 -1.101151034235954285e-01 1.198267266154289246e-01 2.571622729301452637e-01 -2.099232077598571777e-01 -2.280554175376892090e-01
2.737327218055725098e-01 -7.057117670774459839e-02 1.457266062498092651e-01 -8.277108520269393921e-02 -2.560560405254364014e-01 -2.748437225818634033e-01 2.237123697996139526e-01 -2.138423472642898560e-01 8.430359512567520142e-02 -1.311633735895156860e-01 2.603916265070438385e-02 -1.111994236707687378e-01 4.763938859105110168e-02 -1.148614212870597839e-01 -1.312047336250543594e-02 1.855422556400299072e-01 -2.212263494729995728e-01 9.143270552158355713e-02 -9.608635306358337402e-02 1.751247495412826538e-01 2.751014828681945801e-01 9.083838015794754028e-02 1.456831395626068115e-01 -1.776249408721923828e-01 -3.656072318553924561e-01 9.226898103952407837e-02 -2.687306143343448639e-02 -2.465760149061679840e-02 1.921513974666595459e-01 3.807227313518524170e-01 7.322429120540618896e-02 5.525391548871994019e-02
1.458528637886047363e-01 -4.035856723785400391e-01 7.100110501050949097e-02 -2.519778441637754440e-03 -1.283145546913146973e-01 3.737373948097229004e-01 -3.308334946632385254e-01 -2.012198269367218018e-01 -1.336452644318342209e-02 -2.383695095777511597e-01 -8.715914189815521240e-02 2.981447987258434296e-02 3.689119219779968262e-01 3.297010436654090881e-02 1.445114165544509888e-01 3.350294753909111023e-02 4.450384527444839478e-02 2.907616551965475082e-03 1.096762120723724365e-01 1.744634658098220825e-01 -3.837925940752029419e-02 1.687371432781219482e-01 -1.299936324357986450e-01 -9.723761677742004395e-02 6.831062585115432739e-02 7.953287661075592041e-02 -1.262639611959457397e-01 -2.873877994716167450e-02 1.859398633241653442e-01 3.274369239807128906e-01 6.916646659374237061e-02 -7.038117200136184692e-02
1.934561133384704590e-01 -1.500551998615264893e-01 -1.787334531545639038e-01 2.147727459669113159e-02 -1.429887413978576660e-01 -5.392829328775405884e-02 1.485041975975036621e-01 -1.875300407409667969e-01 1.281658411026000977e-01 -4.224306344985961914e-01 -1.110918819904327393e-02 2.351893782615661621e-01 -7.032904028892517090e-02 -3.306350409984588623e-01 -2.492253482341766357e-01 -1.344313174486160278e-01 -2.042449414730072021e-01 1.097837761044502258e-01 -6.201110780239105225e-02 -7.675020396709442139e-02 -2.363747172057628632e-02 2.719593048095703125e-01 1.643773764371871948e-01 -2.888200283050537109e-01 -2.358912080526351929e-01 6.490143388509750366e-02 4.535968229174613953e-02 -4.166368767619132996e-02 -2.243022061884403229e-02 2.260275185108184814e-01 1.353137642145156860e-01 -1.733081974089145660e-02
8.302666991949081421e-02 -2.038488537073135376e-01 -7.577291876077651978e-02 1.633036583662033081e-01 -2.117401659488677979e-01 -9.221903234720230103e-02 -3.300809562206268311e-01 -1.505044698715209961e-01 6.985154747962951660e-02 -5.114120244979858398e-02 9.248679876327514648e-02 3.281214535236358643e-01 -5.909847561269998550e-03 -9.016579389572143555e-02 -1.308908164501190186e-01 2.060752958059310913e-01 -2.347100675106048584e-01 1.878742277622222900e-01 2.460125237703323364e-01 9.783367067575454712e-02 7.840114831924438477e-02 3.455094099044799805e-01 -3.183334171772003174e-01 -1.476767063140869141e-01 6.020751595497131348e-02 1.025813594460487366e-01 -9.535126388072967529e-03 4.723289236426353455e-02 1.513453423976898193e-01 2.988337874412536621e-01 2.556184679269790649e-02 6.515764445066452026e-02
2.255307734012603760e-01 1.786936670541763306e-01 -7.708556205034255981e-02 1.563193351030349731e-01 -4.025569260120391846e-01 5.567446723580360413e-02 2.930060327053070068e-01 -8.586832322180271149e-03 -2.521621435880661011e-02 -3.841321915388107300e-02 1.397228892892599106e-02 -1.373848766088485718e-01 6.464136391878128052e-02 -1.564211696386337280e-01 1.508990079164505005e-01 7.717678695917129517e-02 -3.351811766624450684e-01 -8.593988418579101562e-02 -3.012912869453430176e-01 1.643979400396347046e-01 1.113244146108627319e-01 1.865783184766769409e-01 1.402016729116439819e-01 -2.440638542175292969e-01 -2.280179262161254883e-01 2.748949453234672546e-02 -1.578488796949386597e-01 1.552163213491439819e-01 1.494010090827941895e-01 2.026656717061996460e-01 1.610965877771377563e-01 4.613581672310829163e-02
1.334406621754169464e-02 -1.200591996312141418e-01 1.119902506470680237e-01 -8.945845067501068115e-02 -1.230046674609184265e-01 4.228743538260459900e-02 -2.942422777414321899e-02 -5.691254138946533203e-01 -9.757817536592483521e-02 -1.698171645402908325e-01 -2.854306399822235107e-01 1.981345266103744507e-01 1.008771508932113647e-01 -7.847907394170761108e-02 1.021642163395881653e-01 1.939092874526977539e-01 -1.311200410127639771e-01 8.226606994867324829e-02 -4.643803834915161133e-02 2.078038752079010010e-01 6.945291906595230103e-02 6.314509361982345581e-02 -1.612384617328643799e-01 1.553047150373458862e-01 -1.718085631728172302e-02 -5.695037543773651123e-02 -3.259016275405883789e-01 -1.488128770142793655e-02 3.262287378311157227e-02 1.979683898389339447e-02 1.289404463022947311e-02 -3.998658061027526855e-01
2.422429472208023071e-01 2.578922174870967865e-02 -2.313759475946426392e-01 1.115789189934730530e-01 -3.466368019580841064e-01 -1.234276127070188522e-02 -4.800126329064369202e-02 -2.917137444019317627e-01 -3.562969341874122620e-02 -1.449259966611862183e-01 -1.598632484674453735e-01 2.356272786855697632e-01 3.009309172630310059e-01 -2.399465441703796387e-01 1.899093389511108398e-01 1.751706302165985107e-01 -2.268057763576507568e-01 -9.425509721040725708e-02 -8.236207067966461182e-02 8.074525743722915649e-02 -1.985164284706115723e-01 3.139555454254150391e-02 -5.778252333402633667e-02 -1.861411631107330322e-01 -3.130639716982841492e-02 -1.955657750368118286e-01 1.919797360897064209e-01 2.184375375509262085e-01 -1.363598704338073730e-01 -6.560416519641876221e-02 -2.097143679857254028e-01 -7.771356403827667236e-02
2.088689208030700684e-01 9.957842528820037842e-02 4.419468641281127930e-01 2.009613364934921265e-01 -4.128342270851135254e-01 5.493207648396492004e-02 4.719823226332664490e-02 -7.906862348318099976e-02 4.054477438330650330e-02 -1.134558022022247314e-01 -3.772331029176712036e-02 1.087648272514343262e-01 3.087684214115142822e-01 -2.390238791704177856e-01 5.571472644805908203e-02 -4.071132093667984009e-02 -7.419595867395401001e-02 -2.046197354793548584e-01 3.154788911342620850e-02 2.457380294799804688e-01 8.585226535797119141e-02 1.812063306570053101e-01 -1.345193833112716675e-01 1.988876760005950928e-01 -1.157393902540206909e-01 6.623632460832595825e-02 -1.984237730503082275e-01 1.602600216865539551e-01 1.298648118972778320e-01 1.358992457389831543e-01 6.264098919928073883e-03 -1.378400772809982300e-01
1.355092972517013550e-01 -8.810751140117645264e-02 3.594999313354492188e-01 -1.057211831212043762e-01 2.834887243807315826e-03 -8.906269073486328125e-02 1.232509594410657883e-02 -4.877671003341674805e-01 -8.676293492317199707e-02 -5.215697735548019409e-02 -1.098367720842361450e-01 3.685464859008789062e-01 2.831523073837161064e-03 1.998623758554458618e-01 -1.466218084096908569e-01 5.896599590778350830e-02 -4.089680314064025879e-01 -1.098521649837493896e-01 -1.454896330833435059e-01 6.159616261720657349e-02 2.316508628427982330e-02 1.168544292449951172e-01 2.815144658088684082e-01 -2.049590945243835449e-01 4.836541041731834412e-02 4.101383313536643982e-02 -9.081122279167175293e-02 3.518508747220039368e-03 8.568499982357025146e-02 5.952395126223564148e-02 -3.259977698326110840e-02 2.048467285931110382e-02
1.075697615742683411e-01 4.513332545757293701e-01 1.362218111753463745e-01 1.511562056839466095e-02 -1.557530909776687622e-01 -1.859419345855712891e-01 1.920967129990458488e-03 -1.594111174345016479e-01 4.467301443219184875e-02 -1.933077722787857056e-01 -2.655332088470458984e-01 1.837874650955200195e-01 3.469027280807495117e-01 -2.165368944406509399e-01 -3.962421417236328125e-02 1.692173928022384644e-01 -2.305069118738174438e-01 -1.608438044786453247e-02 -1.462067514657974243e-01 -2.737872488796710968e-02 1.991000026464462280e-01 -7.526952773332595825e-02 -2.232695817947387695e-01 -8.990771323442459106e-02 9.593289345502853394e-02 1.759492754936218262e-01 -1.059986501932144165e-01 4.374610260128974915e-02 7.841591536998748779e-02 2.626350224018096924e-01 -1.447036713361740112e-01 1.116981729865074158e-01
2.582955919206142426e-02 2.185541838407516479e-01 6.425358355045318604e-02 1.718476861715316772e-01 -3.376980721950531006e-01 -1.342257857322692871e-01 -6.784981489181518555e-02 -1.015105992555618286e-01 -3.236347064375877380e-02 -2.527587115764617920e-01 5.134012177586555481e-02 -2.211062163114547729e-01 -3.772072866559028625e-02 1.476718019694089890e-02 2.230620682239532471e-01 3.849132359027862549e-02 -4.428519606590270996e-01 -2.051708102226257324e-01 -1.273542791604995728e-01 1.292740851640701294e-01 2.056372910737991333e-01 -4.523622244596481323e-02 2.432733327150344849e-01 -2.788659036159515381e-01 -2.304439693689346313e-01 7.533396780490875244e-02 -4.502203688025474548e-02 2.535854578018188477e-01 6.711344420909881592e-02 1.232871785759925842e-01 -2.842186950147151947e-02 -5.963316187262535095e-02
2.837336957454681396e-01 4.494847357273101807e-02 -2.188799381256103516e-01 7.281029224395751953e-02 -3.039683103561401367e-01 -4.942942410707473755e-02 -9.550452977418899536e-02 -1.908181160688400269e-01 -7.669290900230407715e-02 -2.879149913787841797e-01 -2.074864953756332397e-01 3.259285390377044678e-01 2.637635469436645508e-01 -2.468363791704177856e-01 1.730296760797500610e-01 9.549707174301147461e-02 -2.430719584226608276e-01 -1.198428049683570862e-01 -9.749846160411834717e-02 -5.460182577371597290e-02 -8.233248442411422729e-02 1.840480975806713104e-02 1.803203858435153961e-02 -7.364593446254730225e-02 -9.889881126582622528e-03 -1.703192889690399170e-01 2.189047187566757202e-01 2.910127639770507812e-01 -7.592902332544326782e-02 7.809887640178203583e-03 -2.234653234481811523e-01 -3.172402211930602789e-04
6.382304430007934570e-02 -9.444357454776763916e-02 2.561093866825103760e-01 -2.099728584289550781e-01 -2.094420492649078369e-01 -8.988828212022781372e-02 1.792628020048141479e-01 -3.453019857406616211e-01 3.950215131044387817e-02 -1.868194341659545898e-01 -1.541703492403030396e-01 2.644698023796081543e-01 1.961234062910079956e-01 -4.227798432111740112e-02 -1.590854078531265259e-01 7.667261175811290741e-03 -3.711739778518676758e-01 -3.273292183876037598e-01 -6.735315918922424316e-02 1.377714127302169800e-01 -8.359368145465850830e-02 1.486048474907875061e-02 1.181387454271316528e-01 -2.492799460887908936e-01 -8.485621213912963867e-02 1.751551479101181030e-01 -1.114239394664764404e-01 1.834648698568344116e-01 -2.472238615155220032e-02 5.808371677994728088e-02 -5.377380922436714172e-02 1.888105720281600952e-01
1.017027348279953003e-01 2.503433227539062500e-01 9.528885036706924438e-02 1.295551210641860962e-01 -2.026762813329696655e-01 -3.187391534447669983e-02 -1.696369796991348267e-01 -2.319171279668807983e-01 7.879408448934555054e-02 -2.184948474168777466e-01 8.500809222459793091e-02 -1.627269834280014038e-01 1.430484652519226074e-01 2.039550058543682098e-02 2.198730222880840302e-02 1.617792993783950806e-01 -3.565807640552520752e-01 -1.846042722463607788e-01 -2.094843238592147827e-01 1.157238781452178955e-01 2.542068064212799072e-01 -1.303425580263137817e-01 3.567779958248138428e-01 -2.345078065991401672e-02 -2.549352943897247314e-01 -4.673941060900688171e-02 -1.014978140592575073e-01 2.956745028495788574e-01 -1.142336055636405945e-01 1.617660969495773315e-01 -6.681417673826217651e-02 6.882049888372421265e-02
8.700555562973022461e-02 -1.797666251659393311e-01 2.388899475336074829e-01 -9.540066868066787720e-02 -2.202714681625366211e-01 -1.425238400697708130e-01 -3.076935559511184692e-02 -1.960097998380661011e-02 6.330191344022750854e-02 1.493184734135866165e-02 1.191958338022232056e-01 -7.902614772319793701e-02 2.513199150562286377e-01 -1.357846558094024658e-01 2.197128981351852417e-01 2.389566898345947266e-01 -3.370322883129119873e-01 5.954642966389656067e-02 -7.881134003400802612e-02 2.310279905796051025e-01 6.413664668798446655e-02 -2.253043651580810547e-02 1.064513549208641052e-01 -1.917551159858703613e-01 -2.268184907734394073e-03 1.160949841141700745e-01 -5.951358005404472351e-02 9.540902078151702881e-02 5.476538538932800293e-01 1.402393877506256104e-01 -8.000061661005020142e-02 -1.748143136501312256e-01
-3.033141046762466431e-02 -4.717419743537902832e-01 2.616083621978759766e-01 1.329934000968933105e-01 -3.345113992691040039e-01 8.738809078931808472e-02 1.469869464635848999e-01 -8.809199184179306030e-02 -1.122380197048187256e-01 7.414475083351135254e-02 1.111556887626647949e-01 1.159401088953018188e-01 -1.476745121181011200e-02 -2.128801643848419189e-01 1.561614125967025757e-01 -1.301153842359781265e-02 -3.086195588111877441e-01 9.453270584344863892e-03 -2.092994004487991333e-01 2.884629368782043457e-02 1.392740458250045776e-01 2.542516589164733887e-01 1.953512983163818717e-04 -2.812475524842739105e-02 -1.347120553255081177e-01 8.797620236873626709e-02 -8.211457729339599609e-02 2.130383998155593872e-01 1.845828890800476074e-01 2.717390954494476318e-01 -5.838133394718170166e-02 1.157006248831748962e-01
1.958756744861602783e-01 -1.371475011110305786e-01 -1.381134837865829468e-01 1.704972609877586365e-02 -3.316372036933898926e-01 3.884083405137062073e-02 8.870246261358261108e-02 -3.417524099349975586e-01 9.846273064613342285e-02 2.384608611464500427e-02 1.468068212270736694e-01 2.653116583824157715e-01 8.250916004180908203e-02 -7.599858194589614868e-02 2.376345098018646240e-01 3.556931763887405396e-02 -1.458201855421066284e-01 -7.429824769496917725e-02 -1.934763491153717041e-01 -5.552827566862106323e-02 -2.348145395517349243e-01 1.522723436355590820e-01 -2.528094649314880371e-01 -1.698213443160057068e-02 -2.969900891184806824e-02 1.721487641334533691e-01 3.180531859397888184e-01 1.392163783311843872e-01 1.688151210546493530e-01 2.401096075773239136e-01 -2.579405009746551514e-01 3.480118513107299805e-02
3.259727060794830322e-01 -3.338472545146942139e-01 5.049397423863410950e-02 1.735042780637741089e-01 -2.112633585929870605e-01 -1.258424073457717896e-01 -6.393237411975860596e-02 -1.884778439998626709e-01 -1.072049140930175781e-01 -3.026347458362579346e-01 1.094062551856040955e-01 -8.355902880430221558e-02 2.959398627281188965e-01 2.297585606575012207e-01 -1.247014012187719345e-02 -2.095746397972106934e-01 -2.624921500682830811e-01 1.331486739218235016e-02 -1.458552181720733643e-01 1.821458898484706879e-02 5.042300000786781311e-02 7.842709869146347046e-02 -1.093298867344856262e-01 4.895653948187828064e-02 2.224316745996475220e-01 2.689147181808948517e-02 1.142615452408790588e-02 1.014936342835426331e-02 1.414857655763626099e-01 2.757890522480010986e-01 -1.847006380558013916e-01 -2.207330018281936646e-01
1.868460178375244141e-01 -2.322198748588562012e-01 1.760790357366204262e-03 2.075556665658950806e-02 -2.889120280742645264e-01 -1.825244748033583164e-03 1.147136688232421875e-01 -7.326007634401321411e-02 1.695056259632110596e-01 -3.406530916690826416e-01 -2.740544974803924561e-01 1.307157874107360840e-01 9.464132040739059448e-02 -1.511306464672088623e-01 2.588514238595962524e-02 -2.228495627641677856e-01 -1.464554220438003540e-01 7.234381139278411865e-02 -2.896929085254669189e-01 -1.894865930080413818e-01 -1.676759570837020874e-01 2.987887859344482422e-01 -9.693540632724761963e-02 -2.702929973602294922e-01 -1.268900483846664429e-01 1.681217998266220093e-01 -3.501266986131668091e-02 -6.670480966567993164e-02 4.984804987907409668e-02 2.737075090408325195e-01 -4.900524020195007324e-02 -1.158968582749366760e-01
-1.645693033933639526e-01 -2.263900190591812134e-01 4.095876589417457581e-03 1.785353422164916992e-01 2.152308076620101929e-02 4.581655934453010559e-02 -1.949670910835266113e-01 -4.666624367237091064e-01 -5.453630536794662476e-02 -2.907753586769104004e-01 5.856499075889587402e-02 1.996148228645324707e-01 1.484286040067672729e-01 -1.618008464574813843e-01 -7.333804666996002197e-02 2.638288028538227081e-02 -9.465832263231277466e-02 -1.516485214233398438e-01 3.827260062098503113e-02 2.204099744558334351e-01 -5.925051495432853699e-02 5.768844112753868103e-02 -9.606192819774150848e-03 2.844897806644439697e-01 -7.512053847312927246e-02 -1.727811843156814575e-01 -1.950980573892593384e-01 1.338529735803604126e-01 7.633404340595006943e-03 2.914660871028900146e-01 -2.987498044967651367e-01 -1.035964787006378174e-01
[truncated: 3,271,964 more chars]
