# Supplementary material for: The Language of Innovation
Source: PLoS One. 2020 Apr 30;15(4):e0230107. doi: 10.1371/journal.pone.0230107 (PMC7194493; doi:10.1371/journal.pone.0230107)
Supplement: S8 File — (GZ) [file pone.0230107.s008.tar.gz › 1986-1990/V2Run_2_VS_4500_embeddings1986-1990ED32.txt]

1.456707864999771118e-01 1.708833724260330200e-01 9.367279708385467529e-02 -1.095504686236381531e-01 -2.940296828746795654e-01 -1.821285858750343323e-02 6.546112149953842163e-02 1.060738712549209595e-01 3.328547477722167969e-01 5.511086434125900269e-02 -5.738497129641473293e-04 -4.085989594459533691e-01 1.317350566387176514e-01 1.768868565559387207e-01 3.329015672206878662e-01 -2.997070923447608948e-02 2.294288948178291321e-02 -8.045926690101623535e-02 -3.413730263710021973e-01 7.100133597850799561e-02 1.547410339117050171e-01 -1.185605973005294800e-01 -3.818811103701591492e-02 4.452073574066162109e-02 -1.442839652299880981e-01 -9.994757920503616333e-02 -2.362494319677352905e-01 -1.137363836169242859e-01 1.578517854213714600e-01 2.718652188777923584e-01 1.254377365112304688e-01 3.456982970237731934e-02
6.691390182822942734e-03 5.424920469522476196e-02 3.004235588014125824e-02 -4.949571192264556885e-01 -2.565588355064392090e-01 4.075095057487487793e-02 -6.507011596113443375e-03 -1.412607878446578979e-01 1.934729516506195068e-01 3.879324719309806824e-02 -7.637266814708709717e-02 7.651740219444036484e-03 -1.868643611669540405e-01 4.188888706266880035e-03 2.749252915382385254e-01 -5.181853473186492920e-02 -3.618823364377021790e-02 1.259736567735671997e-01 -1.741272807121276855e-01 -8.774493634700775146e-02 -2.482594251632690430e-01 1.099328994750976562e-01 -2.160179615020751953e-01 -4.164726138114929199e-01 3.378570452332496643e-02 -1.859096139669418335e-01 8.887297660112380981e-02 7.933919876813888550e-02 2.021222263574600220e-01 -2.700818143784999847e-02 1.835084259510040283e-01 1.772833913564682007e-01
-2.298234216868877411e-02 1.069612577557563782e-01 -8.132925629615783691e-02 -5.894699692726135254e-01 9.274957329034805298e-02 3.010891377925872803e-01 -1.161308065056800842e-01 6.894770264625549316e-02 1.794798374176025391e-01 1.201977804303169250e-01 -1.579127162694931030e-01 -6.733167171478271484e-02 -1.209247410297393799e-01 -4.183026403188705444e-02 4.268570542335510254e-01 2.390970289707183838e-02 -9.823843836784362793e-02 1.872505247592926025e-02 -8.460484445095062256e-02 -6.339280866086483002e-03 -5.705909803509712219e-02 -2.481792867183685303e-01 8.715289831161499023e-02 -1.168593391776084900e-01 1.223012283444404602e-01 -1.283444613218307495e-01 5.118332803249359131e-02 -1.366694569587707520e-01 1.828723549842834473e-01 1.490637063980102539e-01 -6.351038813591003418e-02 1.594957560300827026e-01
-7.269088923931121826e-02 -1.881138086318969727e-01 1.163519397377967834e-01 -4.583409726619720459e-01 4.067072644829750061e-02 5.537052825093269348e-02 1.116042211651802063e-02 -9.092485904693603516e-02 2.047399878501892090e-01 -5.057097971439361572e-02 2.675731852650642395e-02 -3.923056647181510925e-02 1.654450595378875732e-02 3.065993450582027435e-02 4.573647379875183105e-01 5.904065072536468506e-02 -1.233083829283714294e-01 -6.373627483844757080e-02 -1.733808815479278564e-01 -1.495832800865173340e-01 -4.707836359739303589e-02 -1.192269548773765564e-01 9.581351280212402344e-02 -2.641804516315460205e-01 -3.222894072532653809e-01 -8.489843457937240601e-02 9.856339544057846069e-02 1.121057271957397461e-01 -4.381289705634117126e-02 -9.316828101873397827e-02 2.172629237174987793e-01 -3.220561444759368896e-01
9.239134192466735840e-02 -1.025943383574485779e-01 1.417484134435653687e-01 -2.616931498050689697e-01 -1.555216759443283081e-01 1.401747763156890869e-01 -2.103697508573532104e-01 -1.222176244482398033e-03 2.667734622955322266e-01 -6.128429621458053589e-02 -1.187340766191482544e-01 -2.288408726453781128e-01 -1.306300517171621323e-03 7.220136374235153198e-02 2.647019363939762115e-02 -2.880993187427520752e-01 1.953608691692352295e-01 -1.122868061065673828e-01 -2.126278430223464966e-01 -1.952725201845169067e-01 -2.501197159290313721e-01 -2.810739576816558838e-01 -2.506729662418365479e-01 -2.896175980567932129e-01 -1.906446069478988647e-01 -9.320010244846343994e-02 9.566324949264526367e-02 -1.555464714765548706e-01 6.514806766062974930e-03 1.464213728904724121e-01 2.173182368278503418e-01 -6.695111095905303955e-02
-8.722161501646041870e-02 -6.746234744787216187e-02 1.218842715024948120e-01 -4.317440986633300781e-01 -2.158139832317829132e-02 2.687037549912929535e-02 -1.007108092308044434e-01 5.920124799013137817e-02 2.610560357570648193e-01 2.608297467231750488e-01 1.257628202438354492e-01 -2.932175397872924805e-01 -1.598014533519744873e-01 -9.265760332345962524e-02 2.941970229148864746e-01 -2.399571835994720459e-01 -2.557456493377685547e-01 2.330576628446578979e-01 -3.035658895969390869e-01 6.304978579282760620e-02 8.146727830171585083e-02 -1.920634955167770386e-01 1.045740321278572083e-01 -2.066667675971984863e-01 3.000056184828281403e-02 -4.825763776898384094e-02 1.233880408108234406e-02 7.480306178331375122e-02 5.621195957064628601e-02 -3.851744811981916428e-03 6.164827942848205566e-02 -1.629281640052795410e-01
3.762292489409446716e-02 1.581848412752151489e-01 2.458379864692687988e-01 -2.344155609607696533e-01 1.650417149066925049e-01 1.499752700328826904e-01 -1.706746071577072144e-01 1.018145009875297546e-01 3.613617271184921265e-02 2.309704013168811798e-02 1.612744480371475220e-01 -5.284540355205535889e-02 -1.158640813082456589e-02 -4.204140603542327881e-02 5.034835934638977051e-01 -3.002372980117797852e-01 8.546654134988784790e-03 -9.040139615535736084e-02 -3.099083602428436279e-01 -6.835668534040451050e-02 -7.690170407295227051e-02 -3.343285322189331055e-01 1.310666557401418686e-02 -5.320801958441734314e-02 -1.224227100610733032e-01 -4.358527809381484985e-02 8.099912106990814209e-02 7.308519631624221802e-02 1.734781712293624878e-01 6.235262751579284668e-02 1.797140985727310181e-01 -2.608525156974792480e-01
9.198538213968276978e-02 1.327099055051803589e-01 1.271058320999145508e-01 -2.168095111846923828e-01 8.950525894761085510e-03 1.290531456470489502e-01 -6.915365159511566162e-02 2.455337643623352051e-01 3.745863139629364014e-01 -9.789564460515975952e-02 -1.115196850150823593e-02 -2.148942798376083374e-01 -1.243271678686141968e-01 1.742970347404479980e-01 5.025120824575424194e-02 -1.833627671003341675e-01 1.806004345417022705e-01 -8.186558634042739868e-02 -2.318727225065231323e-01 8.057785034179687500e-02 -3.258897066116333008e-01 -5.982062220573425293e-02 -7.847382873296737671e-02 -2.724491357803344727e-01 -2.601034939289093018e-01 -3.568776547908782959e-01 4.124531522393226624e-02 -3.533904254436492920e-02 1.554756015539169312e-01 3.023000992834568024e-02 8.610287308692932129e-02 -1.748235225677490234e-01
1.723360121250152588e-01 -1.666610091924667358e-01 -2.411633729934692383e-02 -1.918624639511108398e-01 -3.662157356739044189e-01 1.596806794404983521e-01 -1.607234030961990356e-02 -1.174535900354385376e-01 1.315533518791198730e-01 1.242019087076187134e-01 8.894805610179901123e-02 -3.817734122276306152e-01 2.544581592082977295e-01 1.906788498163223267e-01 2.808971405029296875e-01 -2.756413221359252930e-01 -3.469393029808998108e-02 -4.511302337050437927e-02 -2.498553395271301270e-01 -6.561027467250823975e-02 -2.525653243064880371e-01 -2.839024411514401436e-03 -1.885493397712707520e-01 -1.246161609888076782e-01 -1.018077954649925232e-01 -3.579549118876457214e-02 1.440232247114181519e-01 2.448529563844203949e-02 1.334462314844131470e-01 -6.931889057159423828e-02 1.200425848364830017e-01 1.849923133850097656e-01
9.007703512907028198e-02 2.598850242793560028e-02 2.503767423331737518e-02 -2.405696362257003784e-01 -3.578120470046997070e-01 2.746673524379730225e-01 6.796850264072418213e-02 -6.688037514686584473e-02 1.701862365007400513e-01 -2.164697796106338501e-01 1.958947032690048218e-01 -1.060510575771331787e-01 1.065363287925720215e-01 4.427632689476013184e-02 4.165948629379272461e-01 -6.714962422847747803e-02 1.389386132359504700e-02 -1.280013769865036011e-01 -1.263133585453033447e-01 -3.094737604260444641e-02 -1.341744214296340942e-01 -9.874253720045089722e-02 -2.807137966156005859e-01 -1.074604168534278870e-01 9.325805306434631348e-02 -2.921892404556274414e-01 -1.304555125534534454e-02 8.595903404057025909e-03 3.354580402374267578e-01 -1.871844083070755005e-01 -4.010044969618320465e-03 -9.918714314699172974e-02
9.792915731668472290e-02 3.919684588909149170e-01 7.948747277259826660e-02 -9.949234127998352051e-02 8.485485613346099854e-02 -8.795765787363052368e-02 -1.676756143569946289e-01 8.946672081947326660e-02 2.570491135120391846e-01 1.046650931239128113e-01 -1.212111786007881165e-01 -4.706705920398235321e-03 1.005887333303689957e-02 3.014779686927795410e-01 1.481186300516128540e-01 -2.442696094512939453e-01 2.430357038974761963e-01 1.376348137855529785e-01 -2.115141004323959351e-01 6.163525208830833435e-02 2.727328836917877197e-01 -2.533017098903656006e-01 -2.691060602664947510e-01 -1.589452177286148071e-01 -1.073127165436744690e-01 -1.256572902202606201e-01 2.666132450103759766e-01 -1.574395224452018738e-02 -1.271239221096038818e-01 2.382726408541202545e-02 -1.568385362625122070e-01 -4.920059069991111755e-02
1.235423609614372253e-01 1.623070240020751953e-02 -7.063180953264236450e-02 -4.264182150363922119e-01 -9.150559455156326294e-02 -1.807829439640045166e-01 2.841091156005859375e-02 -1.250314712524414062e-01 2.229038476943969727e-01 9.604358673095703125e-02 6.556643545627593994e-02 -1.584357768297195435e-01 -1.823503226041793823e-01 -1.566119343042373657e-01 1.498838067054748535e-01 -1.837641745805740356e-01 1.408706754446029663e-01 5.401862040162086487e-02 -4.030339717864990234e-01 -2.924973070621490479e-01 -1.624781340360641479e-01 -1.600180715322494507e-01 -2.063148096203804016e-02 3.567835316061973572e-02 -1.354870796203613281e-01 -2.803116142749786377e-01 5.701217055320739746e-02 -2.033983767032623291e-01 -2.176178842782974243e-01 4.772369936108589172e-02 1.604779437184333801e-02 -1.480864137411117554e-01
-1.468500047922134399e-01 1.781034171581268311e-01 8.471135050058364868e-02 -2.316865175962448120e-01 4.994571208953857422e-02 1.992159485816955566e-01 -2.068326249718666077e-02 -1.690266430377960205e-01 2.346391230821609497e-02 1.440148949623107910e-01 -7.909999787807464600e-02 -4.385901689529418945e-01 5.172416567802429199e-02 -2.585523724555969238e-01 4.602331817150115967e-01 -2.796110212802886963e-01 -3.412991762161254883e-02 1.439097821712493896e-01 -1.492253392934799194e-01 3.389479219913482666e-02 -6.791139021515846252e-03 -2.501770555973052979e-01 -1.059312000870704651e-01 -1.214883849024772644e-01 -1.470443904399871826e-01 -1.677806526422500610e-01 -1.058705896139144897e-02 -2.140571326017379761e-01 5.718582123517990112e-02 4.453523829579353333e-02 -1.952574402093887329e-02 -1.540982397273182869e-03
3.363271057605743408e-01 2.330626128241419792e-03 6.380044668912887573e-02 -2.826322019100189209e-01 -2.321259528398513794e-01 1.632504612207412720e-01 6.388445198535919189e-02 -7.495355606079101562e-02 1.764849126338958740e-01 6.226310878992080688e-02 -1.164320483803749084e-01 -1.995876729488372803e-01 3.035421669483184814e-02 1.928770393133163452e-01 5.253359079360961914e-01 6.063470616936683655e-02 1.918419823050498962e-02 -2.592805922031402588e-01 -1.649972349405288696e-01 -1.766602396965026855e-01 -2.873756587505340576e-01 -1.029125452041625977e-01 -7.725536078214645386e-02 -2.730990014970302582e-02 -1.346883475780487061e-01 -7.577037811279296875e-02 -1.433221399784088135e-01 2.100090496242046356e-02 1.288975626230239868e-01 -1.014624014496803284e-01 -8.183072321116924286e-03 -9.351009875535964966e-02
4.483728110790252686e-02 5.074955150485038757e-02 3.053004294633865356e-02 -1.630652993917465210e-01 -3.382589817047119141e-01 -9.085202217102050781e-02 1.136850267648696899e-01 1.744223833084106445e-01 3.219003379344940186e-01 -3.496270254254341125e-02 -1.792350970208644867e-02 -7.243882119655609131e-02 -8.056098967790603638e-02 1.703754067420959473e-01 3.615427315235137939e-01 2.333096228539943695e-02 4.074439033865928650e-02 -7.277871668338775635e-02 -7.778913527727127075e-02 -3.935385048389434814e-01 -5.039704218506813049e-02 -3.029069006443023682e-01 -7.883742451667785645e-02 -1.589438021183013916e-01 2.388972230255603790e-02 2.664852440357208252e-01 2.218989431858062744e-01 -1.853697001934051514e-01 -6.364343315362930298e-02 1.452588587999343872e-01 1.870710998773574829e-01 1.253037601709365845e-01
-2.640726603567600250e-02 1.104126349091529846e-01 4.307569563388824463e-01 -4.109000265598297119e-01 1.283258646726608276e-01 3.569461405277252197e-03 -6.742288917303085327e-02 -9.556622803211212158e-02 -3.734050691127777100e-02 7.696676254272460938e-02 -3.757169842720031738e-02 -2.053575217723846436e-01 -4.570373147726058960e-02 1.777437031269073486e-01 3.046193420886993408e-01 -2.135897874832153320e-01 8.693288266658782959e-02 -1.592470407485961914e-01 -3.756896257400512695e-01 -6.689835339784622192e-02 -1.322120577096939087e-01 -1.067070662975311279e-01 -1.265453696250915527e-01 -1.178837418556213379e-01 -1.621517688035964966e-01 4.533186182379722595e-02 -5.779723078012466431e-02 -2.865802869200706482e-02 6.767502427101135254e-02 1.472305692732334137e-02 -6.386420875787734985e-02 -3.175982534885406494e-01
-1.006080508232116699e-01 1.740703284740447998e-01 1.137830838561058044e-01 -2.914419770240783691e-01 -9.766034781932830811e-02 1.502892673015594482e-01 1.722379028797149658e-01 3.907365351915359497e-02 1.969623714685440063e-01 2.823267132043838501e-02 -5.988946557044982910e-02 -9.184002131223678589e-02 -1.057130470871925354e-02 -7.979779504239559174e-03 1.892553567886352539e-01 3.306917846202850342e-02 2.889571189880371094e-01 -1.086654737591743469e-01 -8.019034564495086670e-02 -4.418608173727989197e-02 2.424362748861312866e-01 -4.184199869632720947e-01 -3.092741668224334717e-01 -1.417019069194793701e-01 -1.657116413116455078e-01 -2.022811919450759888e-01 -1.958346515893936157e-01 2.057086080312728882e-01 -1.928495019674301147e-01 2.338120937347412109e-01 -1.184543222188949585e-01 3.837427496910095215e-02
-3.379266709089279175e-03 6.697273999452590942e-02 1.001670137047767639e-01 -2.352209389209747314e-01 4.235190898180007935e-02 2.097595930099487305e-01 1.844861172139644623e-02 1.485503017902374268e-01 9.422472864389419556e-02 -4.535340145230293274e-02 -7.473244518041610718e-02 -1.299859583377838135e-01 -8.837625384330749512e-02 4.599090199917554855e-03 2.355035543441772461e-01 -8.737985976040363312e-03 1.176335811614990234e-01 -4.229007661342620850e-02 -5.435646176338195801e-01 -3.638215363025665283e-02 -2.694165408611297607e-01 -2.686363160610198975e-01 -3.294492065906524658e-01 -1.212223991751670837e-01 -1.365323513746261597e-01 -2.145456075668334961e-01 1.782518029212951660e-01 2.087747156620025635e-01 -6.866773962974548340e-02 -1.513460725545883179e-01 5.082501843571662903e-02 1.205155476927757263e-01
1.217210516333580017e-01 7.926049828529357910e-02 -1.394217610359191895e-01 -4.546992480754852295e-01 -2.476146072149276733e-01 -2.198399417102336884e-02 8.133477717638015747e-02 1.444695144891738892e-01 2.520218193531036377e-01 1.373410969972610474e-01 2.803570926189422607e-01 -2.835354208946228027e-01 6.640282273292541504e-02 4.147741943597793579e-02 3.060554265975952148e-01 -7.548146694898605347e-02 3.988791257143020630e-02 -3.503694012761116028e-02 -1.178531628102064133e-02 -3.533114492893218994e-02 4.995782300829887390e-02 -1.288875043392181396e-01 -6.306491047143936157e-02 -1.350838392972946167e-01 8.190332911908626556e-03 7.800419628620147705e-02 3.876029253005981445e-01 -5.030654370784759521e-02 -1.589182019233703613e-01 2.075107842683792114e-01 1.359442770481109619e-01 1.590856015682220459e-01
2.133759707212448120e-01 8.154341578483581543e-02 -1.085984855890274048e-01 -4.728600382804870605e-01 -8.738206326961517334e-02 2.023247331380844116e-01 5.897017661482095718e-03 -1.339771412312984467e-02 1.816156506538391113e-01 -1.528006345033645630e-01 1.759652495384216309e-01 -3.255971968173980713e-01 -1.613871753215789795e-02 1.113274395465850830e-01 2.169977575540542603e-01 3.205460309982299805e-01 2.605004012584686279e-01 1.291623264551162720e-01 -1.387462466955184937e-01 4.948613047599792480e-02 -1.680117696523666382e-01 -2.206057757139205933e-01 5.169323086738586426e-02 -2.539278566837310791e-01 -1.311480700969696045e-01 -5.519952625036239624e-02 -5.203853547573089600e-02 -4.899112507700920105e-02 -5.623323842883110046e-02 -7.043384760618209839e-02 5.395115166902542114e-02 1.454870551824569702e-01
7.798144221305847168e-02 1.221571043133735657e-01 2.549785375595092773e-01 -4.956194758415222168e-01 7.104455679655075073e-02 -1.427820511162281036e-02 -1.846071928739547729e-01 -8.772139996290206909e-02 4.648713767528533936e-02 2.415663450956344604e-01 8.015793561935424805e-02 -3.202197849750518799e-01 3.984931111335754395e-02 4.216410964727401733e-02 2.180922329425811768e-01 -4.098401069641113281e-01 -3.122211433947086334e-03 -1.342211514711380005e-01 -2.153781354427337646e-01 2.977649867534637451e-02 -5.063709616661071777e-02 -6.594473123550415039e-02 -1.632822304964065552e-01 4.637441411614418030e-02 -1.012100204825401306e-01 -8.300402760505676270e-02 -2.147226128727197647e-03 2.828391194343566895e-01 7.356464862823486328e-02 -5.342575907707214355e-02 1.609317660331726074e-01 -2.475405856966972351e-02
1.360487043857574463e-01 1.211294978857040405e-01 3.780753910541534424e-01 -4.333116114139556885e-01 1.466906517744064331e-01 -1.331461779773235321e-02 -2.070117890834808350e-01 -3.817169740796089172e-02 -2.140164561569690704e-02 -7.137429714202880859e-02 1.229184642434120178e-01 -1.070968341082334518e-02 1.523330062627792358e-01 2.913946285843849182e-03 2.296028286218643188e-01 -3.782960176467895508e-01 1.785974055528640747e-01 1.937605440616607666e-02 -3.563076853752136230e-01 -1.061016470193862915e-01 1.095956116914749146e-01 6.184744834899902344e-02 -1.485607177019119263e-01 -8.195208013057708740e-02 -1.265547871589660645e-01 -2.829176001250743866e-02 1.518816780298948288e-02 1.617323756217956543e-01 -1.255310326814651489e-01 1.280569843947887421e-02 2.154999077320098877e-01 -9.809309244155883789e-02
-2.364199161529541016e-01 1.036903560161590576e-01 3.693626523017883301e-01 -3.029461503028869629e-01 -2.157844156026840210e-01 4.069564118981361389e-02 1.805290728807449341e-01 -6.699693948030471802e-02 -1.168389245867729187e-02 -1.275074332952499390e-01 -1.818108260631561279e-01 -3.096987903118133545e-01 -1.630949825048446655e-01 -1.049567535519599915e-01 1.034732684493064880e-01 -7.920947670936584473e-02 1.469539552927017212e-01 1.441964209079742432e-01 -3.110549151897430420e-01 1.175217628479003906e-01 3.740139678120613098e-02 -2.382871806621551514e-01 -2.814038097858428955e-01 -1.732608824968338013e-01 -1.343123763799667358e-01 -1.301099658012390137e-01 -1.337042152881622314e-01 1.079205889254808426e-03 -1.533944308757781982e-01 -1.066986992955207825e-01 -4.938774276524782181e-03 -1.084592863917350769e-01
-3.798374906182289124e-03 -7.265774160623550415e-02 2.073576748371124268e-01 -2.375999391078948975e-01 -7.842744141817092896e-02 2.050823904573917389e-02 -1.819436848163604736e-01 -2.400348335504531860e-01 2.272912710905075073e-01 2.085580378770828247e-01 6.824716925621032715e-02 -2.714869678020477295e-01 1.823954731225967407e-01 -1.361654400825500488e-01 2.772283852100372314e-01 7.124453037977218628e-02 1.226280182600021362e-01 -1.883758902549743652e-01 -4.348868131637573242e-01 -2.197105810046195984e-02 -2.014053910970687866e-01 -2.790828347206115723e-01 5.602142587304115295e-02 -2.142030000686645508e-01 -9.524282068014144897e-02 -2.046487480401992798e-01 7.056948542594909668e-02 -1.491488516330718994e-01 2.214647457003593445e-02 -4.020469263195991516e-02 2.261685393750667572e-02 -4.797448217868804932e-02
2.244261503219604492e-01 -8.088133484125137329e-02 9.891465306282043457e-02 -3.917990326881408691e-01 -1.101398617029190063e-01 4.926201701164245605e-02 2.120422124862670898e-01 3.345554694533348083e-02 1.620824486017227173e-01 -9.595749527215957642e-02 6.196501478552818298e-02 -4.501086845993995667e-02 -4.131801798939704895e-02 8.089314401149749756e-02 2.486161142587661743e-01 -1.862208843231201172e-01 1.466992646455764771e-01 2.000836580991744995e-01 -3.512406051158905029e-01 -4.750762507319450378e-02 -2.367808669805526733e-02 -2.510424554347991943e-01 -2.800517678260803223e-01 -1.197038963437080383e-02 1.055189222097396851e-01 -1.108125075697898865e-01 3.902660906314849854e-01 -1.556682139635086060e-01 -4.794233664870262146e-02 -1.001653745770454407e-01 -1.773589253425598145e-01 -7.353535620495676994e-04
1.706159412860870361e-01 2.386630773544311523e-01 2.614115774631500244e-01 -3.473581075668334961e-01 6.341765075922012329e-02 1.021578349173069000e-02 -2.532484233379364014e-01 1.115405559539794922e-01 6.509946286678314209e-02 1.883678585290908813e-01 -1.017772778868675232e-01 -1.889177709817886353e-01 1.439797282218933105e-01 4.782659560441970825e-02 3.705735206604003906e-01 -2.655850350856781006e-01 1.151701509952545166e-01 5.879499390721321106e-02 -1.265296339988708496e-01 9.670854546129703522e-03 -4.077187553048133850e-02 -1.307948976755142212e-01 -1.172579899430274963e-01 -2.834543287754058838e-01 -2.813204526901245117e-01 1.052532345056533813e-01 -4.654011223465204239e-03 2.409281432628631592e-01 7.703982293605804443e-02 -6.600135564804077148e-02 1.388158649206161499e-01 -6.363414227962493896e-02
1.184823438525199890e-01 5.302347242832183838e-03 2.023364044725894928e-02 -4.381293952465057373e-01 6.977028213441371918e-03 4.173965007066726685e-02 -1.399543881416320801e-01 -7.615040242671966553e-02 -1.928968727588653564e-02 5.611237883567810059e-02 -1.178503483533859253e-01 -1.088322252035140991e-01 -9.982194751501083374e-02 -1.528183519840240479e-01 4.258446693420410156e-01 -2.370775192975997925e-01 -1.996128112077713013e-01 1.037491336464881897e-01 -4.013310074806213379e-01 1.091221347451210022e-01 1.967239566147327423e-02 -2.010926008224487305e-01 -1.511847823858261108e-01 7.496662437915802002e-03 9.104777127504348755e-02 -1.423819959163665771e-01 -1.312128901481628418e-01 -2.580278813838958740e-01 1.139893904328346252e-01 1.996417939662933350e-01 -4.754046443849802017e-03 1.171185076236724854e-01
5.932267010211944580e-02 -1.106769442558288574e-01 7.615685462951660156e-02 -3.558349609375000000e-01 1.644977480173110962e-01 1.533558666706085205e-01 8.655157685279846191e-02 5.209260806441307068e-02 2.916316390037536621e-01 -1.693570055067539215e-02 9.799329191446304321e-02 -1.216638535261154175e-01 5.078692361712455750e-02 -4.385429993271827698e-02 1.642570346593856812e-01 -9.150393307209014893e-02 -1.530039608478546143e-01 1.102781146764755249e-01 -2.115861326456069946e-01 -1.397156268358230591e-01 9.106517769396305084e-03 -4.151489734649658203e-01 -2.675397098064422607e-01 -1.511147767305374146e-01 -1.726425588130950928e-01 1.894420683383941650e-01 -1.546953618526458740e-01 2.163012698292732239e-02 -9.905932843685150146e-02 1.779465824365615845e-01 2.201104462146759033e-01 -3.077503144741058350e-01
-2.370492555201053619e-02 2.893482148647308350e-01 3.076333999633789062e-01 -3.895332515239715576e-01 -4.600346460938453674e-02 2.279281616210937500e-01 -1.550909876823425293e-01 1.514223664999008179e-01 6.662505120038986206e-02 2.397124841809272766e-02 1.557336561381816864e-02 -1.206715330481529236e-01 1.487635970115661621e-01 1.699973195791244507e-01 2.423209995031356812e-01 -2.716518938541412354e-01 8.637412637472152710e-02 -5.241939797997474670e-02 -3.821120262145996094e-01 -2.995062768459320068e-01 -7.863895967602729797e-03 4.130939766764640808e-02 1.331872958689928055e-02 -9.550640732049942017e-02 -2.075085341930389404e-01 5.723179504275321960e-02 3.303916379809379578e-02 9.310758113861083984e-02 6.998883187770843506e-02 -1.748725920915603638e-01 7.303285598754882812e-02 -1.050348803400993347e-01
2.572014033794403076e-01 -1.368723809719085693e-01 3.307860493659973145e-01 -3.394062817096710205e-02 -1.248157247900962830e-01 6.394934654235839844e-02 9.246931225061416626e-02 -2.035039067268371582e-01 4.282593131065368652e-01 7.769385352730751038e-03 -7.889823615550994873e-02 -4.623968899250030518e-02 1.186521276831626892e-01 5.442550405859947205e-02 2.964308261871337891e-01 -2.234871536493301392e-01 -2.566360831260681152e-01 2.471757866442203522e-02 -1.053678616881370544e-01 1.625387370586395264e-01 9.626861661672592163e-02 7.571652531623840332e-02 -1.506846696138381958e-01 9.202613681554794312e-02 -1.430595815181732178e-01 -9.942066669464111328e-02 -2.935855984687805176e-01 -7.470056414604187012e-02 -1.954325288534164429e-01 -1.464476436376571655e-01 2.368901669979095459e-01 -1.307139545679092407e-02
1.124137453734874725e-02 2.840705513954162598e-01 7.273399829864501953e-02 -1.249653100967407227e-01 -2.253358811140060425e-01 2.134221196174621582e-01 -4.368121176958084106e-02 -4.320548772811889648e-01 -4.692038893699645996e-02 -6.661485880613327026e-02 -1.498551517724990845e-01 -6.561395525932312012e-02 -2.659264206886291504e-01 1.080060005187988281e-01 2.942340373992919922e-01 -3.716354072093963623e-01 7.213421165943145752e-02 -1.211235374212265015e-01 -6.801091134548187256e-02 1.641767174005508423e-01 -1.104753017425537109e-01 -1.047148182988166809e-01 -4.901572689414024353e-02 -1.066400110721588135e-01 -3.847829699516296387e-01 -1.990623399615287781e-02 1.267242059111595154e-02 -1.379640549421310425e-01 -3.695310652256011963e-02 -3.921347111463546753e-02 -9.856529533863067627e-02 6.504733115434646606e-02
3.135301768779754639e-01 2.293285429477691650e-01 -7.354723662137985229e-02 -3.043715655803680420e-01 -3.061665594577789307e-01 -2.801749482750892639e-02 2.613395266234874725e-02 -2.874879240989685059e-01 3.052663505077362061e-01 2.291896045207977295e-01 -5.753893032670021057e-02 8.878982812166213989e-02 -8.890257030725479126e-02 3.280645906925201416e-01 1.738188713788986206e-01 -8.121190220117568970e-02 -6.311646103858947754e-02 9.049485623836517334e-02 -2.097202986478805542e-01 7.338842004537582397e-02 2.662022784352302551e-02 -1.235371977090835571e-01 -1.201709359884262085e-01 -1.912495791912078857e-01 -4.526473581790924072e-02 -4.242851957678794861e-02 1.127945631742477417e-01 -1.843214184045791626e-01 -9.120333194732666016e-02 3.636609297245740891e-03 -1.346689611673355103e-01 -2.416825592517852783e-01
1.092095114290714264e-02 3.382993936538696289e-01 1.429767459630966187e-01 -4.075039923191070557e-01 2.821302711963653564e-01 1.805773675441741943e-01 -2.002587616443634033e-01 5.791705846786499023e-02 1.960791796445846558e-01 7.414907217025756836e-02 1.229551620781421661e-02 -1.966604292392730713e-01 1.443381421267986298e-02 3.795496746897697449e-02 2.397786676883697510e-01 -3.412492573261260986e-01 7.190109044313430786e-02 -6.221059709787368774e-03 -3.378253877162933350e-01 -5.417888611555099487e-02 -6.072790548205375671e-02 -2.631166204810142517e-02 -1.970652490854263306e-01 -1.358264833688735962e-01 -7.642707228660583496e-02 1.648394018411636353e-01 1.400404423475265503e-01 1.182596292346715927e-02 -1.029955968260765076e-01 -1.059873700141906738e-01 7.616578042507171631e-02 -1.433981359004974365e-01
-1.684533432126045227e-02 -6.650504656136035919e-04 -2.842450700700283051e-02 1.622214168310165405e-02 -2.036817073822021484e-01 -9.866417385637760162e-03 -4.248014688491821289e-01 -1.886083036661148071e-01 1.192966997623443604e-01 -7.678037136793136597e-02 -1.012584790587425232e-01 -1.134478673338890076e-01 -6.511640548706054688e-02 4.748157691210508347e-03 4.754801690578460693e-01 -6.023305281996726990e-02 -2.409277716651558876e-03 -5.624233931303024292e-02 -3.754943311214447021e-01 -1.938971504569053650e-02 -3.934333026409149170e-01 -1.193915829062461853e-01 -3.197320923209190369e-02 -1.820160746574401855e-01 -1.109315082430839539e-01 1.369808763265609741e-01 -2.020121663808822632e-01 2.171080932021141052e-02 -2.657140977680683136e-02 -1.232262328267097473e-01 1.528505831956863403e-01 -6.684140115976333618e-02
-3.540452197194099426e-02 1.465288251638412476e-01 -2.283901162445545197e-02 -1.379770785570144653e-01 -1.693765968084335327e-01 -2.802189886569976807e-01 -2.667439281940460205e-01 -2.095517665147781372e-01 1.752446591854095459e-01 6.608694791793823242e-02 -6.988570839166641235e-02 1.856799423694610596e-01 1.005168259143829346e-01 1.952465474605560303e-01 1.368471235036849976e-01 -3.026975989341735840e-01 1.449912935495376587e-01 6.051096692681312561e-02 -2.421080917119979858e-01 1.205138629302382469e-03 -7.510952651500701904e-02 -3.710168004035949707e-01 -1.130385994911193848e-01 -4.631414636969566345e-02 -2.327645868062973022e-01 -2.880013585090637207e-01 1.609806269407272339e-01 -2.578357458114624023e-01 1.189935579895973206e-01 4.130728170275688171e-02 1.245239973068237305e-01 -3.800664562731981277e-03
1.136397719383239746e-01 -6.398641318082809448e-02 1.977762579917907715e-01 -2.377244830131530762e-02 -4.000717699527740479e-01 2.812729403376579285e-02 -6.480167806148529053e-02 9.359877556562423706e-02 3.411756157875061035e-01 -7.360035181045532227e-02 1.042269095778465271e-01 -1.014573723077774048e-01 -4.772902280092239380e-02 3.500509858131408691e-01 2.985044121742248535e-01 2.365506440401077271e-02 4.491521418094635010e-02 -3.600501716136932373e-01 -2.563518285751342773e-01 8.765606582164764404e-02 1.193033531308174133e-02 -6.797301024198532104e-02 -5.102290213108062744e-02 -1.207596659660339355e-01 2.022672444581985474e-01 -1.982267349958419800e-01 1.318736374378204346e-01 -1.294754073023796082e-02 -2.059544473886489868e-01 1.398616135120391846e-01 -1.243812292814254761e-01 -9.916765242815017700e-02
-3.375400602817535400e-02 -2.388478219509124756e-01 3.018686175346374512e-01 -3.574442565441131592e-01 1.457021683454513550e-01 8.767826110124588013e-02 8.850441873073577881e-02 -1.113974228501319885e-01 4.204735532402992249e-02 -1.140878349542617798e-01 -1.624917536973953247e-01 -1.669898182153701782e-01 -7.261864095926284790e-02 -1.218757033348083496e-01 3.682940006256103516e-01 -2.017795294523239136e-01 2.541094645857810974e-02 -1.022747606039047241e-01 -2.509753704071044922e-01 -1.148647069931030273e-01 1.305111870169639587e-02 -3.278439342975616455e-01 -2.966454327106475830e-01 -1.114499717950820923e-01 -3.451813012361526489e-02 1.051776297390460968e-02 -5.917041748762130737e-02 4.195791110396385193e-02 3.676185011863708496e-02 1.878235489130020142e-01 2.205383479595184326e-01 -1.449709683656692505e-01
-1.178607940673828125e-01 1.207183748483657837e-01 -1.238959096372127533e-02 -1.762033551931381226e-01 -6.573224812746047974e-02 -1.122896224260330200e-01 2.688034176826477051e-01 -2.432471662759780884e-01 3.263361752033233643e-01 -2.751162052154541016e-01 -3.502777516841888428e-01 1.476880460977554321e-01 -1.488100737333297729e-01 -7.834987714886665344e-03 5.026113241910934448e-02 -3.155374228954315186e-01 -1.155469194054603577e-01 2.815163433551788330e-01 -1.663769334554672241e-01 3.759475424885749817e-02 -5.162306874990463257e-02 -2.879116833209991455e-01 -1.707744449377059937e-01 3.449932485818862915e-02 -1.447151303291320801e-01 -9.545628726482391357e-02 -4.097352549433708191e-02 -8.931294828653335571e-02 -5.044359713792800903e-02 1.363141089677810669e-01 -2.442823722958564758e-02 -2.048221379518508911e-01
-1.824899017810821533e-02 2.894055843353271484e-01 -2.243486493825912476e-01 2.186272479593753815e-02 -1.285743862390518188e-01 -1.356871724128723145e-01 8.774617314338684082e-02 7.167756557464599609e-02 1.852062046527862549e-01 -1.203888505697250366e-01 8.759342133998870850e-03 -1.232820898294448853e-01 9.380402415990829468e-02 4.170226156711578369e-01 3.636111617088317871e-01 6.972452998161315918e-02 -1.586060076951980591e-01 7.880258560180664062e-02 -7.570442557334899902e-02 1.192203164100646973e-01 2.204834073781967163e-01 -2.321479618549346924e-01 3.841291740536689758e-02 -3.395395278930664062e-01 -1.357535123825073242e-01 -3.538172841072082520e-01 -5.146468803286552429e-02 6.112325564026832581e-02 8.841894567012786865e-02 -4.111749306321144104e-02 -4.053778946399688721e-02 -4.170421138405799866e-02
-2.277500741183757782e-02 1.018486768007278442e-01 1.108314245939254761e-01 -2.387947738170623779e-01 -3.680225610733032227e-01 -2.047562412917613983e-02 -1.268879920244216919e-01 -4.402409121394157410e-02 3.674884140491485596e-01 -2.125560641288757324e-01 -4.247984886169433594e-01 -1.304279863834381104e-01 2.290904372930526733e-01 1.065929308533668518e-01 1.273014768958091736e-02 -7.643493264913558960e-02 7.604640722274780273e-02 -9.136333316564559937e-02 -6.820684671401977539e-02 9.764240682125091553e-02 -1.821416318416595459e-01 -1.169296652078628540e-01 -5.256833136081695557e-02 2.331542372703552246e-01 -3.034842908382415771e-01 -1.799100041389465332e-01 -1.281060874462127686e-01 -6.953458767384290695e-03 -1.872371882200241089e-03 1.835703998804092407e-01 -1.042396351695060730e-01 2.397620677947998047e-02
4.251025244593620300e-02 2.209965698421001434e-02 -1.191930994391441345e-01 -1.162122786045074463e-01 -2.373217046260833740e-01 -1.087754145264625549e-01 1.371954232454299927e-01 -2.121502012014389038e-01 3.768698275089263916e-01 4.932661354541778564e-02 1.260403245687484741e-01 -2.339758723974227905e-01 -7.470091432332992554e-02 2.828962504863739014e-01 4.164406359195709229e-01 2.884368970990180969e-02 -3.730782493948936462e-02 -9.383206814527511597e-02 -2.565198838710784912e-01 2.069133818149566650e-01 1.965474709868431091e-02 -1.619873493909835815e-01 8.955268189311027527e-03 1.377091258764266968e-01 1.369098201394081116e-02 -9.347942471504211426e-02 -9.248028695583343506e-02 -3.360713720321655273e-01 -2.119613811373710632e-02 -5.228457227349281311e-02 2.240635640919208527e-02 -2.538867890834808350e-01
-2.187943607568740845e-01 -9.183926135301589966e-02 9.340044111013412476e-02 -1.947954297065734863e-01 -1.810812205076217651e-02 2.140500098466873169e-01 -3.804757446050643921e-02 2.530136518180370331e-02 7.230591773986816406e-02 1.358692097710445523e-04 -2.026572674512863159e-01 -2.491548359394073486e-01 8.054311573505401611e-02 5.316563248634338379e-01 3.756310939788818359e-01 -1.138924285769462585e-01 -9.091204404830932617e-02 1.341426968574523926e-01 -1.887336820363998413e-01 -1.521182507276535034e-01 8.722620550543069839e-04 8.227325975894927979e-02 -2.782525420188903809e-01 -3.652808442711830139e-02 -6.338555365800857544e-02 -8.712532371282577515e-02 -1.263384819030761719e-01 2.104371935129165649e-01 1.538816541433334351e-01 1.743100285530090332e-01 -2.803086303174495697e-03 -2.696571499109268188e-02
-2.966969832777976990e-02 -1.370525956153869629e-01 1.572796106338500977e-01 -4.574478268623352051e-01 -9.358808398246765137e-02 -5.336077138781547546e-02 -1.704109907150268555e-01 -1.310119032859802246e-01 7.531117647886276245e-02 -3.108809143304824829e-02 8.353517949581146240e-02 -3.252683281898498535e-01 2.388021051883697510e-01 -4.013035446405410767e-02 4.216239750385284424e-01 -9.783444553613662720e-02 -7.119814306497573853e-02 3.080930411815643311e-01 -1.423726528882980347e-01 3.309708088636398315e-02 -1.512619554996490479e-01 -3.252622485160827637e-01 1.178949996829032898e-01 -7.069111615419387817e-02 9.153247624635696411e-02 -4.276229068636894226e-02 6.722592562437057495e-02 -5.237670987844467163e-02 4.629987850785255432e-02 1.603043973445892334e-01 -6.741601973772048950e-02 6.600072234869003296e-02
-9.848528541624546051e-03 4.210964590311050415e-02 3.442826867103576660e-01 -3.256567418575286865e-01 1.168715506792068481e-01 -1.110128164291381836e-01 -6.325129419565200806e-02 6.155961006879806519e-02 2.395868599414825439e-01 -4.809499531984329224e-02 -3.352183476090431213e-02 -3.338146805763244629e-01 1.277589201927185059e-01 -7.906246185302734375e-02 3.144033253192901611e-01 -2.232255041599273682e-01 1.322070658206939697e-01 -3.012927994132041931e-02 -2.286924272775650024e-01 -2.376905828714370728e-01 -4.736988339573144913e-03 -2.848459482192993164e-01 2.102086395025253296e-01 -1.563974320888519287e-01 -6.177972629666328430e-02 -1.454065181314945221e-02 -1.970092505216598511e-01 3.976661711931228638e-02 9.627377241849899292e-02 1.515298485755920410e-01 1.088849008083343506e-01 -1.753609478473663330e-01
-7.714458554983139038e-02 9.279835224151611328e-02 9.198620170354843140e-02 -6.861237436532974243e-02 -8.731966465711593628e-02 1.045436039566993713e-02 -1.451287865638732910e-01 4.508774355053901672e-02 3.172374069690704346e-01 -1.514960378408432007e-01 4.555457457900047302e-02 7.395507395267486572e-02 1.806010007858276367e-01 1.832726895809173584e-01 4.308410361409187317e-02 -3.615418970584869385e-01 2.309550195932388306e-01 -4.363086819648742676e-02 -2.202826887369155884e-01 -3.180739004164934158e-03 3.819963634014129639e-01 -2.864177823066711426e-01 -4.309074580669403076e-02 -2.366680949926376343e-01 -1.872417181730270386e-01 -2.962149679660797119e-01 -1.318740248680114746e-01 1.226464882493019104e-01 9.115180373191833496e-02 4.389216005802154541e-02 1.094683632254600525e-01 -2.108831107616424561e-01
-1.080169677734375000e-01 1.305544376373291016e-01 2.073139846324920654e-01 -2.996558248996734619e-01 -6.949126720428466797e-02 -2.672147452831268311e-01 -9.772284887731075287e-03 1.186017394065856934e-01 6.302125751972198486e-02 1.763313710689544678e-01 -1.108827590942382812e-01 -1.318015754222869873e-01 3.103868477046489716e-02 1.692842394113540649e-01 2.429147958755493164e-01 -1.552596986293792725e-01 2.760414779186248779e-02 5.813864246010780334e-02 -2.500318586826324463e-01 -1.484576761722564697e-01 -6.791691482067108154e-02 -2.624525427818298340e-01 -9.344126284122467041e-02 -1.314618289470672607e-01 -3.703680634498596191e-01 1.286940723657608032e-01 -2.576282434165477753e-02 -1.550457254052162170e-02 -3.694655597209930420e-01 -7.459985464811325073e-02 2.757730782032012939e-01 -9.844259172677993774e-02
1.362945586442947388e-01 2.053093165159225464e-02 -1.668625324964523315e-01 -9.611719846725463867e-02 -1.680027693510055542e-01 -1.722025722265243530e-01 -2.388066798448562622e-01 -1.453601419925689697e-01 1.517432332038879395e-01 -1.740001887083053589e-01 -2.775599956512451172e-01 1.132245734333992004e-01 3.623123280704021454e-03 2.009731382131576538e-01 2.116398364305496216e-01 -3.882398009300231934e-01 8.807615190744400024e-02 -1.395056247711181641e-01 -3.839648514986038208e-02 2.013473957777023315e-01 1.868393421173095703e-01 -1.616235524415969849e-01 -2.320808768272399902e-01 -2.103712260723114014e-01 4.099731147289276123e-02 -1.992872208356857300e-01 9.258398413658142090e-02 -1.997247040271759033e-01 -4.923313111066818237e-02 2.709855437278747559e-01 7.346875220537185669e-02 -1.711780726909637451e-01
-1.696395315229892731e-02 2.685526609420776367e-01 2.987686991691589355e-01 -4.041610360145568848e-01 1.153497099876403809e-01 1.534751802682876587e-01 -9.174359589815139771e-02 1.998794265091419220e-02 1.617054194211959839e-01 -7.149026542901992798e-02 8.713909238576889038e-02 -1.061690449714660645e-01 -2.010021544992923737e-02 1.767148673534393311e-01 3.934791386127471924e-01 -2.219184041023254395e-01 -4.151539877057075500e-02 4.459675401449203491e-02 -6.531699746847152710e-02 -2.535713911056518555e-01 -3.614861965179443359e-01 3.145415568724274635e-03 -1.805334836244583130e-01 -3.589477762579917908e-02 1.549934595823287964e-01 -1.583431102335453033e-02 -5.747325345873832703e-02 2.353006005287170410e-01 -2.306182123720645905e-02 8.850413560867309570e-02 1.139409169554710388e-01 4.842661321163177490e-02
1.513525694608688354e-01 6.857124622911214828e-03 1.256577819585800171e-01 -3.226060867309570312e-01 -2.967661917209625244e-01 1.841759367380291224e-04 -2.703616768121719360e-02 -2.262216359376907349e-01 1.987607181072235107e-01 -3.364653512835502625e-02 -1.600521802902221680e-02 2.966085821390151978e-02 -2.958553135395050049e-01 3.794619441032409668e-01 2.683739066123962402e-01 1.569149084389209747e-02 -1.175440382212400436e-02 -1.288737207651138306e-01 -3.390021920204162598e-01 3.875999748706817627e-01 -7.496415823698043823e-02 -1.253784298896789551e-01 4.590107128024101257e-03 2.598755434155464172e-02 2.112841457128524780e-01 -5.573010444641113281e-02 -1.490058843046426773e-02 -6.502927094697952271e-02 -3.283886238932609558e-03 -5.164796859025955200e-02 1.127530410885810852e-01 1.045189145952463150e-02
3.708724305033683777e-02 1.396462917327880859e-01 -5.092622339725494385e-02 -1.914033740758895874e-01 -3.353045582771301270e-01 1.666978299617767334e-01 1.296438127756118774e-01 -3.894438445568084717e-01 1.483784168958663940e-01 -1.589944702573120594e-03 1.602721661329269409e-01 -9.933042526245117188e-02 3.080329485237598419e-02 3.178110122680664062e-01 2.842448651790618896e-01 -2.654006239026784897e-03 3.799551352858543396e-02 -2.305977046489715576e-02 -2.805814445018768311e-01 2.580219209194183350e-01 2.918810956180095673e-02 -1.892699450254440308e-01 -9.356024861335754395e-02 1.733994036912918091e-01 -1.757129132747650146e-01 -8.242592215538024902e-02 2.212671190500259399e-01 -2.121249288320541382e-01 -2.403539791703224182e-02 -9.414171427488327026e-02 8.104981854557991028e-03 -1.642324626445770264e-01
1.104169860482215881e-01 2.181068062782287598e-01 1.695696264505386353e-01 -1.341497153043746948e-01 2.129571326076984406e-02 -1.674465090036392212e-01 1.087073534727096558e-01 3.846100345253944397e-02 1.974089145660400391e-01 -2.107928395271301270e-01 1.013383120298385620e-01 1.046423893421888351e-02 -1.951542049646377563e-01 -7.309227436780929565e-02 3.059144914150238037e-01 -4.450343921780586243e-02 -6.352157890796661377e-02 -2.127709537744522095e-01 -3.269178271293640137e-01 1.955673545598983765e-01 2.335896044969558716e-01 -1.081186011433601379e-01 -1.975871324539184570e-01 -5.150969028472900391e-01 -2.431547641754150391e-02 6.659167259931564331e-02 -8.334911614656448364e-02 9.550849348306655884e-02 1.061196327209472656e-01 7.804736495018005371e-03 -3.427873924374580383e-02 -1.424255818128585815e-01
1.276810914278030396e-01 5.923470947891473770e-03 -1.854105591773986816e-01 -1.115725003182888031e-02 -1.824085116386413574e-01 1.161582842469215393e-01 1.448064893484115601e-01 -3.391453623771667480e-01 2.227317839860916138e-01 1.755992621183395386e-01 -1.135373041033744812e-01 -1.170982606709003448e-02 -5.957759171724319458e-02 1.197054423391819000e-02 4.169548749923706055e-01 -4.675939306616783142e-02 8.092011511325836182e-02 2.064883708953857422e-01 -1.964089870452880859e-01 -6.152343750000000000e-02 1.747109442949295044e-01 -3.143338263034820557e-01 -2.622450888156890869e-01 -8.512762188911437988e-02 -1.934146434068679810e-01 -1.064344123005867004e-01 -4.526335373520851135e-02 -2.465384155511856079e-01 -1.423660516738891602e-01 -4.162740334868431091e-02 2.164035737514495850e-01 -1.261305510997772217e-01
-5.937602743506431580e-02 6.797342747449874878e-02 -4.798850510269403458e-03 -2.347818613052368164e-01 -9.957081824541091919e-02 3.506460413336753845e-02 -1.725612208247184753e-02 -5.877631902694702148e-02 1.712632030248641968e-01 1.708566024899482727e-02 1.146568283438682556e-01 -1.948641985654830933e-01 1.536840945482254028e-01 4.538385197520256042e-02 1.236526146531105042e-01 -1.162802278995513916e-01 -2.772254049777984619e-01 -1.256566941738128662e-01 -4.510314762592315674e-01 4.674686864018440247e-02 -1.686772704124450684e-01 -2.846433520317077637e-01 -1.654303818941116333e-01 -3.081613779067993164e-02 -3.494243919849395752e-01 9.004789590835571289e-02 -5.595976114273071289e-02 9.370654076337814331e-02 -8.367042243480682373e-02 -1.160936877131462097e-01 3.904670476913452148e-01 -1.883379518985748291e-01
-6.503096967935562134e-02 -2.583781071007251740e-02 3.430192172527313232e-01 -3.633057475090026855e-01 -1.815238296985626221e-01 1.251187026500701904e-01 1.058450713753700256e-01 -1.071869581937789917e-01 4.130296874791383743e-03 -8.199197053909301758e-02 1.294914335012435913e-01 -4.526543021202087402e-01 -1.268332302570343018e-01 1.526988148689270020e-01 1.774701774120330811e-01 2.784583903849124908e-02 1.198606938123703003e-02 2.297004126012325287e-02 -1.722941398620605469e-01 5.936925858259201050e-02 -1.550625115633010864e-01 -3.225043118000030518e-01 -5.857270583510398865e-02 -1.529862135648727417e-01 4.466168954968452454e-02 -1.116914376616477966e-01 -5.747910216450691223e-02 1.655002534389495850e-01 -7.504158467054367065e-02 3.086078166961669922e-01 7.022365927696228027e-02 -1.853066682815551758e-01
1.108827292919158936e-01 2.022800445556640625e-01 1.569384709000587463e-02 -4.281868934631347656e-01 -3.054190278053283691e-01 -1.722881197929382324e-01 -2.026981413364410400e-01 1.167408153414726257e-01 6.732233613729476929e-02 7.675985991954803467e-02 2.301510190591216087e-03 -2.271550893783569336e-02 -1.196491643786430359e-01 8.248547464609146118e-02 5.100131630897521973e-01 -1.444881856441497803e-01 1.088081076741218567e-01 1.351328939199447632e-01 -8.665397763252258301e-02 5.368147417902946472e-02 9.597034752368927002e-02 -9.058354049921035767e-02 4.368669167160987854e-02 -1.026884764432907104e-01 -1.111399829387664795e-01 -1.534118950366973877e-01 4.656158760190010071e-02 -2.260730713605880737e-01 4.222630336880683899e-02 -8.484095335006713867e-02 -7.055344432592391968e-02 -3.146106898784637451e-01
2.063322514295578003e-01 -3.584709763526916504e-02 -1.014158576726913452e-01 -1.179237663745880127e-01 -3.137668669223785400e-01 8.311375975608825684e-02 6.381953507661819458e-02 -3.923474252223968506e-01 2.438511401414871216e-01 7.897271960973739624e-02 -2.729562222957611084e-01 2.862702868878841400e-02 8.958374708890914917e-02 2.167500257492065430e-01 2.190051674842834473e-01 7.691115885972976685e-02 7.466486096382141113e-02 -1.086110323667526245e-01 -4.174607694149017334e-01 -7.732723606750369072e-04 1.567612439393997192e-01 -2.086422294378280640e-01 -1.037035062909126282e-01 -1.412897557020187378e-01 -7.670258171856403351e-03 -3.478151932358741760e-02 1.711759567260742188e-01 -1.862518191337585449e-01 -4.683144390583038330e-02 3.148089349269866943e-02 -3.639895934611558914e-03 -2.444374859333038330e-01
1.124512404203414917e-01 5.246457457542419434e-02 8.707728236913681030e-02 -2.962529063224792480e-01 2.362834513187408447e-01 1.463032364845275879e-01 -1.457841545343399048e-01 2.474308907985687256e-01 8.958655595779418945e-02 9.417876601219177246e-03 -6.548785418272018433e-02 -1.990596354007720947e-01 1.842848658561706543e-01 1.386750042438507080e-01 4.197386801242828369e-01 -2.826881408691406250e-01 6.619904190301895142e-02 2.358861034736037254e-03 -1.817912161350250244e-01 -8.738990128040313721e-02 -2.342911511659622192e-01 -6.257016956806182861e-02 -2.113740742206573486e-01 -7.686490565538406372e-02 -2.440474331378936768e-01 -6.070042774081230164e-02 -1.360189318656921387e-01 1.262282729148864746e-01 -1.106195747852325439e-01 -1.733517050743103027e-01 2.690583765506744385e-01 -3.749467805027961731e-02
-5.867531523108482361e-03 2.143239788711071014e-02 2.887104749679565430e-01 -6.015106290578842163e-02 -3.063218295574188232e-01 7.028663903474807739e-02 1.871749609708786011e-01 1.352938860654830933e-01 1.113744154572486877e-01 -1.791542321443557739e-01 -1.265005618333816528e-01 -4.665615782141685486e-02 -6.645879894495010376e-02 -1.404495388269424438e-01 5.757386609911918640e-02 -5.392988398671150208e-02 2.128232419490814209e-01 9.619649499654769897e-03 -6.179907917976379395e-01 -2.972801215946674347e-02 2.893207594752311707e-02 -3.373981714248657227e-01 -1.885276138782501221e-01 -9.805039316415786743e-02 -1.598091721534729004e-01 -1.108802482485771179e-01 -1.304069608449935913e-01 1.642849878408014774e-03 -7.564145606011152267e-03 3.443355485796928406e-02 4.904244095087051392e-02 1.444731950759887695e-01
-5.576865002512931824e-02 5.319681763648986816e-01 7.239228487014770508e-02 -2.502591311931610107e-01 1.152598485350608826e-01 1.353511586785316467e-02 1.456854641437530518e-01 -1.082895398139953613e-01 2.423023879528045654e-01 9.471428394317626953e-02 1.206956878304481506e-01 2.703022398054599762e-02 1.655076295137405396e-01 -1.473637763410806656e-02 2.815490067005157471e-01 8.373624086380004883e-02 2.001848258078098297e-02 4.975272342562675476e-03 -2.524198591709136963e-01 1.277134865522384644e-01 -1.169047132134437561e-01 -2.567868232727050781e-01 8.872723579406738281e-02 1.091705486178398132e-01 3.983213752508163452e-02 2.204820886254310608e-02 1.800869554281234741e-01 2.832248508930206299e-01 -3.400287777185440063e-02 2.363772243261337280e-01 2.229701280593872070e-01 3.773953765630722046e-02
-2.180126123130321503e-02 -8.752610534429550171e-02 1.406489759683609009e-01 -2.267713099718093872e-01 1.228729039430618286e-01 -8.506204001605510712e-03 1.839487813413143158e-02 -4.542841762304306030e-02 2.167472541332244873e-01 -8.332115411758422852e-02 1.590027064085006714e-01 -2.752573788166046143e-01 -1.477958559989929199e-01 1.469876319169998169e-01 2.683126628398895264e-01 -8.293327689170837402e-02 -5.711350589990615845e-02 9.707361459732055664e-02 -2.468722313642501831e-01 -1.083457320928573608e-01 -4.976347088813781738e-02 -3.973536193370819092e-01 1.538892090320587158e-01 -3.288525640964508057e-01 -2.604705095291137695e-01 -1.224383860826492310e-01 6.078042089939117432e-02 -1.221038773655891418e-01 1.255661901086568832e-02 -9.169771522283554077e-02 2.837525308132171631e-01 -2.402333617210388184e-01
-1.090771853923797607e-01 2.332472987473011017e-02 -7.801546901464462280e-02 -2.325995713472366333e-01 -3.217897564172744751e-02 1.570999771356582642e-01 -2.374852299690246582e-01 4.454662650823593140e-02 2.056115567684173584e-01 -1.129069775342941284e-01 6.791124492883682251e-02 -3.524285554885864258e-01 2.968764007091522217e-01 6.002244353294372559e-02 3.433182239532470703e-01 -4.273398593068122864e-02 4.732568189501762390e-02 -2.080614119768142700e-01 -3.381966948509216309e-01 -1.088517606258392334e-01 3.852095222100615501e-03 -1.884482055902481079e-01 -2.978559210896492004e-02 4.584559425711631775e-02 -2.300533801317214966e-01 3.530654311180114746e-01 -6.705754995346069336e-02 1.390101164579391479e-01 3.898076713085174561e-02 -1.146575883030891418e-01 9.546871483325958252e-02 -1.119989827275276184e-01
5.750375241041183472e-02 -5.518098920583724976e-02 -1.156660448759794235e-02 -2.868058681488037109e-01 -2.285575568675994873e-01 2.696608565747737885e-02 -5.183201283216476440e-02 2.450835518538951874e-02 2.302203476428985596e-01 -1.288366764783859253e-01 -2.540451288223266602e-01 -2.993368804454803467e-01 -4.811682179570198059e-02 -3.335387706756591797e-01 1.646154373884201050e-01 -1.136350333690643311e-01 -4.680633172392845154e-02 -8.020713925361633301e-03 -3.171544671058654785e-01 2.026055902242660522e-01 -2.404017448425292969e-01 -5.615456029772758484e-02 -2.873107492923736572e-01 -1.302327513694763184e-01 -3.276505470275878906e-01 -1.206954941153526306e-01 6.923575699329376221e-02 -8.791217952966690063e-02 -9.506832808256149292e-02 1.846915483474731445e-02 1.614015251398086548e-01 -5.889093503355979919e-02
5.240190774202346802e-02 2.810967862606048584e-01 1.848438531160354614e-01 -2.038390487432479858e-01 -1.386675685644149780e-01 -1.814793050289154053e-01 -3.025821447372436523e-01 -1.384214870631694794e-02 2.750864624977111816e-01 1.417804956436157227e-01 -1.567682623863220215e-01 7.149024307727813721e-02 -9.705728292465209961e-02 2.568346858024597168e-01 8.731319755315780640e-02 -2.329648286104202271e-01 1.195601820945739746e-01 1.087862104177474976e-01 -1.316901594400405884e-01 -1.097557619214057922e-01 -8.496446907520294189e-02 -3.720397353172302246e-01 -1.511046588420867920e-01 9.393449872732162476e-02 -1.951574236154556274e-01 -1.998360753059387207e-01 1.141486391425132751e-01 -9.349182993173599243e-02 2.007799297571182251e-01 1.309404671192169189e-01 -6.525412946939468384e-02 2.038481980562210083e-01
1.085627675056457520e-01 -3.601069096475839615e-03 3.260448276996612549e-01 -3.591639995574951172e-01 -1.776530891656875610e-01 -1.054363697767257690e-01 -8.811026066541671753e-02 -7.099450379610061646e-02 2.204376757144927979e-01 -3.177797496318817139e-01 1.665339469909667969e-01 -2.229010313749313354e-01 -2.704440951347351074e-01 -1.045050621032714844e-01 3.711296319961547852e-01 -7.883163541555404663e-02 -1.879505813121795654e-01 -2.958520082756876945e-03 -1.335664987564086914e-01 5.522498115897178650e-02 -9.556744247674942017e-02 -2.423023283481597900e-01 -5.226625502109527588e-02 6.259172689169645309e-03 -1.237050071358680725e-01 -1.808946877717971802e-01 1.104038432240486145e-01 -8.148366212844848633e-02 -1.999314278364181519e-01 8.476921916007995605e-02 6.757413968443870544e-03 -3.887106850743293762e-02
1.088594719767570496e-01 1.952683776617050171e-01 -2.188090793788433075e-02 -5.634710192680358887e-02 -7.613463699817657471e-02 1.663084924221038818e-01 -7.041068375110626221e-02 -4.576896876096725464e-02 1.200635954737663269e-01 -4.439068585634231567e-02 -3.008821606636047363e-02 -9.966973960399627686e-02 2.503031194210052490e-01 2.214932590723037720e-01 -3.910343721508979797e-02 -2.667205035686492920e-01 6.522168219089508057e-02 -7.889861613512039185e-02 -2.662915885448455811e-01 2.195035219192504883e-01 3.100032508373260498e-01 -5.436396598815917969e-01 -2.285575270652770996e-01 -1.516367197036743164e-01 -2.258960455656051636e-01 -9.920166432857513428e-02 -2.061922848224639893e-02 1.041478067636489868e-01 -3.060096874833106995e-02 1.460595279932022095e-01 5.460221692919731140e-02 -2.025622129440307617e-02
-2.236068397760391235e-01 -1.665920913219451904e-01 -6.395940482616424561e-02 -1.064699962735176086e-01 -7.909861207008361816e-02 1.161438226699829102e-02 -1.190432384610176086e-01 -3.946186602115631104e-02 1.595445275306701660e-01 5.286724865436553955e-02 -1.892561912536621094e-01 -2.496570497751235962e-01 2.763412594795227051e-01 3.669812977313995361e-01 2.794227302074432373e-01 -2.278007194399833679e-02 1.594224870204925537e-01 -5.291969515383243561e-03 -3.719190368428826332e-03 2.505663931369781494e-01 -2.198189347982406616e-01 -2.502590715885162354e-01 -1.965625733137130737e-01 -2.055494040250778198e-01 -4.560950677841901779e-03 -1.361784040927886963e-01 -1.138704046607017517e-01 -4.755751043558120728e-02 -2.940547093749046326e-02 3.192276880145072937e-02 2.019663453102111816e-01 -3.348471522331237793e-01
5.637202039361000061e-02 9.579971432685852051e-02 3.249738216400146484e-01 -1.349452137947082520e-01 -2.141781896352767944e-01 9.133969247341156006e-02 -1.726896911859512329e-01 -3.263736143708229065e-02 1.882987320423126221e-01 -1.241463050246238708e-01 -1.040205433964729309e-01 1.414241641759872437e-02 2.941771745681762695e-01 1.258920878171920776e-01 9.967219829559326172e-02 -1.418921500444412231e-01 1.591972261667251587e-02 -1.175878494977951050e-01 -7.130093127489089966e-02 1.984958499670028687e-01 4.152922034263610840e-01 -3.123652040958404541e-01 -9.422536939382553101e-02 -2.882717549800872803e-01 -2.580633163452148438e-01 -2.468494027853012085e-01 -8.066903799772262573e-02 1.048708111047744751e-01 -1.076444089412689209e-01 3.361144289374351501e-02 1.921805739402770996e-02 -7.531082630157470703e-02
-2.630408108234405518e-02 -4.598894715309143066e-02 -1.905755698680877686e-01 1.361668761819601059e-02 -3.520913422107696533e-01 1.331591159105300903e-01 1.209939941763877869e-01 -2.380142807960510254e-01 3.702453076839447021e-01 8.930654823780059814e-02 7.125331461429595947e-02 -1.942409723997116089e-01 -1.384939551353454590e-01 9.563999623060226440e-02 4.339316189289093018e-01 -1.648721992969512939e-01 1.092770230025053024e-02 -2.162720821797847748e-02 -2.880615293979644775e-01 2.494548559188842773e-01 -8.177560567855834961e-02 -1.195128187537193298e-01 -4.000502452254295349e-02 7.279098778963088989e-02 -5.780714750289916992e-02 1.539631634950637817e-01 -2.206275984644889832e-02 -2.680918574333190918e-01 1.101900115609169006e-01 -4.821967799216508865e-03 7.187823951244354248e-02 -1.600811332464218140e-01
-8.293353766202926636e-02 -6.743254512548446655e-02 9.382550418376922607e-02 -1.369289010763168335e-01 -3.377392292022705078e-01 2.487266361713409424e-01 1.133625134825706482e-01 -6.154154241085052490e-02 1.811475604772567749e-01 -1.358480006456375122e-01 -4.501025751233100891e-02 -2.143661677837371826e-01 -2.762614786624908447e-01 7.941923104226589203e-03 3.195053637027740479e-01 -1.903957873582839966e-01 5.973663926124572754e-02 -5.721668154001235962e-02 -1.315864026546478271e-01 1.811111271381378174e-01 2.878932282328605652e-02 3.525356203317642212e-02 -1.261340230703353882e-01 -6.422383338212966919e-02 -4.786289930343627930e-01 -2.766789197921752930e-01 1.798593997955322266e-01 -1.129212900996208191e-01 -5.584074929356575012e-02 1.163454204797744751e-01 6.880273669958114624e-02 -5.740176886320114136e-02
-2.386398613452911377e-01 4.435411393642425537e-01 7.985580712556838989e-02 -2.917044460773468018e-01 -1.996466517448425293e-01 1.106966808438301086e-01 -1.987096518278121948e-01 1.729639945551753044e-03 2.278107451274991035e-03 7.667277753353118896e-02 -1.327306181192398071e-01 -1.468884572386741638e-02 -8.025132864713668823e-02 -5.880547687411308289e-03 1.007286012172698975e-01 -1.908894330263137817e-01 -1.399177759885787964e-01 -1.725708693265914917e-01 -4.521728456020355225e-01 1.839568763971328735e-01 -3.803207352757453918e-02 -9.493596106767654419e-02 -1.897024065256118774e-01 1.369734704494476318e-01 3.560705110430717468e-02 -9.364235401153564453e-02 1.347286975942552090e-03 1.258201748132705688e-01 1.250908225774765015e-01 2.726401686668395996e-01 1.185066625475883484e-01 6.095942854881286621e-02
-1.240409389138221741e-01 2.400925941765308380e-02 9.131981991231441498e-03 -5.295610427856445312e-01 1.202003378421068192e-02 -1.771592162549495697e-02 -4.583862423896789551e-01 -9.486169368028640747e-02 1.160020157694816589e-01 -1.292597055435180664e-01 8.133288472890853882e-02 -1.030950769782066345e-01 8.076149225234985352e-02 1.229050979018211365e-01 1.478687226772308350e-01 -1.713374108076095581e-01 -2.361184209585189819e-01 -6.879332941025495529e-03 -2.467434257268905640e-01 -1.663478761911392212e-01 1.171487644314765930e-01 -2.523937821388244629e-01 -1.883701384067535400e-01 2.908072248101234436e-02 -7.232647389173507690e-02 6.138368323445320129e-02 -1.241432651877403259e-01 6.555090844631195068e-02 -1.149339526891708374e-01 -9.325819462537765503e-02 1.033366024494171143e-01 -2.104393690824508667e-01
1.609468609094619751e-01 6.345112808048725128e-03 1.285750269889831543e-01 -3.311536908149719238e-01 5.104678124189376831e-02 8.516290783882141113e-02 -2.412873804569244385e-01 1.379480510950088501e-01 5.351279675960540771e-02 -1.022892668843269348e-01 -1.388677060604095459e-01 -2.555262744426727295e-01 -9.793384373188018799e-02 1.635617911815643311e-01 9.236332774162292480e-02 -2.252221703529357910e-01 -4.773085936903953552e-02 -3.600586652755737305e-01 -4.283731281757354736e-01 -2.071405295282602310e-03 -1.447872072458267212e-01 -1.869823634624481201e-01 5.487692356109619141e-02 -2.228763550519943237e-01 -9.282584488391876221e-02 -2.748089432716369629e-01 7.884735614061355591e-02 3.368014097213745117e-02 -8.126164227724075317e-02 1.527028437703847885e-02 2.116791456937789917e-01 -8.819537237286567688e-03
-2.338052727282047272e-02 1.620402336120605469e-01 -3.774787858128547668e-02 -3.904772400856018066e-01 3.944980725646018982e-02 8.646904677152633667e-02 -2.484952211380004883e-01 7.175961881875991821e-02 4.099254962056875229e-03 2.466943301260471344e-02 5.752316489815711975e-02 -2.355146706104278564e-01 9.101436287164688110e-02 2.412899630144238472e-03 6.396411061286926270e-01 -3.098391592502593994e-01 -1.285510957241058350e-01 3.301071748137474060e-02 -1.321180462837219238e-01 -9.008817374706268311e-03 3.467191243544220924e-03 -1.921807527542114258e-01 -2.244279161095619202e-02 -1.044043004512786865e-01 1.459965556859970093e-01 -1.153278723359107971e-01 -8.197423070669174194e-02 3.990515694022178650e-02 -4.241942986845970154e-02 5.023548007011413574e-02 -1.791392117738723755e-01 -8.770477771759033203e-02
-6.433343514800071716e-03 8.772616833448410034e-02 2.891875617206096649e-02 -2.253870964050292969e-01 4.958388209342956543e-02 6.058223173022270203e-02 -2.843609750270843506e-01 2.356308745220303535e-03 3.092881143093109131e-01 -1.917557269334793091e-01 1.178355962038040161e-01 -1.875566691160202026e-01 -2.128066420555114746e-01 2.096510231494903564e-01 1.852773502469062805e-02 -2.056821882724761963e-01 -2.589583098888397217e-01 -2.081233114004135132e-01 -3.191741108894348145e-01 -1.082875281572341919e-01 4.455550014972686768e-02 -1.874967962503433228e-01 -2.911076843738555908e-01 1.425288319587707520e-01 -2.639797329902648926e-01 4.602808877825737000e-02 -6.102055311203002930e-03 1.041109561920166016e-01 -7.840226590633392334e-02 -5.672715231776237488e-02 2.125036716461181641e-01 -1.920322775840759277e-01
8.599685877561569214e-02 -7.469141483306884766e-02 -2.049063332378864288e-03 -2.426164895296096802e-01 -1.723530888557434082e-01 -1.978912204504013062e-01 -7.421350479125976562e-02 4.935844242572784424e-02 1.809548400342464447e-02 9.154713898897171021e-02 -1.590843796730041504e-01 -1.821676641702651978e-01 9.045888483524322510e-02 2.429542690515518188e-02 5.480858683586120605e-01 -2.001111805438995361e-01 -5.492185242474079132e-03 -9.959713369607925415e-02 -3.197637200355529785e-01 -7.403935771435499191e-03 1.027984619140625000e-01 4.557657986879348755e-02 -1.910398453474044800e-01 -1.065719872713088989e-01 -1.757186371833086014e-03 3.159385174512863159e-02 1.916583180427551270e-01 -1.006788983941078186e-01 -1.519264280796051025e-02 -9.799402952194213867e-02 2.479428797960281372e-01 -3.781532049179077148e-01
7.134204357862472534e-02 4.574066102504730225e-01 1.569544151425361633e-02 -1.600339114665985107e-01 -4.003923386335372925e-02 9.744253009557723999e-02 -1.812728047370910645e-01 -1.475678235292434692e-01 6.158469989895820618e-02 -1.502993851900100708e-01 -1.708043552935123444e-02 -1.361382603645324707e-01 1.482646614313125610e-01 2.510864734649658203e-01 -1.874734461307525635e-02 -2.138435989618301392e-01 2.701160907745361328e-01 -3.089067758992314339e-03 -4.387550428509712219e-02 1.087520942091941833e-01 2.663893997669219971e-01 -2.525458335876464844e-01 -2.809596657752990723e-01 -2.410061508417129517e-01 -1.762829869985580444e-01 -2.424938529729843140e-01 -4.601844772696495056e-02 -2.706442587077617645e-02 -5.011482909321784973e-02 2.234286069869995117e-01 9.320335835218429565e-02 -7.379535585641860962e-02
3.381359577178955078e-01 -1.170671209692955017e-01 9.761183522641658783e-03 -4.588935896754264832e-02 -9.131371974945068359e-02 2.697455286979675293e-01 -2.583667933940887451e-01 -1.510454341769218445e-02 2.126348912715911865e-01 1.617646589875221252e-02 -3.604876995086669922e-02 -1.470140218734741211e-01 -5.485437810420989990e-02 8.619368821382522583e-02 3.641695976257324219e-01 -1.496613770723342896e-01 -1.115064788609743118e-02 -1.682233363389968872e-01 -4.723119735717773438e-01 -1.711431592702865601e-01 -1.339702159166336060e-01 -1.123185977339744568e-01 -2.345998287200927734e-01 -2.183918654918670654e-02 2.810198999941349030e-02 -3.092352487146854401e-02 -2.097778171300888062e-01 1.836448791436851025e-03 -1.954738348722457886e-01 -1.454082280397415161e-01 1.087705716490745544e-01 6.341353803873062134e-02
-1.115460470318794250e-01 2.385576963424682617e-01 1.741425096988677979e-01 -1.358957495540380478e-02 -1.014163121581077576e-01 6.957803666591644287e-02 -2.001449093222618103e-02 -3.925462663173675537e-01 1.243433952331542969e-01 2.797402441501617432e-02 5.917288362979888916e-02 -1.174842566251754761e-02 1.416085511445999146e-01 5.183773487806320190e-02 4.653522074222564697e-01 6.594955921173095703e-02 -2.407940626144409180e-01 1.506486441940069199e-02 -1.696449220180511475e-01 7.137345522642135620e-02 -2.446290999650955200e-01 7.454908639192581177e-02 -7.523568719625473022e-02 2.151170670986175537e-01 -2.534484267234802246e-01 -9.598873555660247803e-02 -2.773307263851165771e-02 -2.272876650094985962e-01 -1.078008487820625305e-01 1.309241354465484619e-01 3.058668971061706543e-01 -9.683965146541595459e-02
6.496827304363250732e-02 1.693381965160369873e-01 1.292428970336914062e-01 -7.944116741418838501e-02 -2.056251913309097290e-01 2.403937429189682007e-01 -4.041120782494544983e-02 -1.254852563142776489e-01 2.622226774692535400e-01 -1.976001411676406860e-01 -6.266970932483673096e-02 -1.564069688320159912e-01 -2.961204349994659424e-01 2.600979804992675781e-01 2.299435734748840332e-01 -3.902070689946413040e-03 7.846436649560928345e-02 -4.275956749916076660e-02 -3.394033908843994141e-01 -1.204237565398216248e-01 1.381938755512237549e-01 1.642874628305435181e-01 -1.382759213447570801e-01 -2.945119738578796387e-01 -2.017823457717895508e-01 7.134281843900680542e-02 7.508671283721923828e-02 -1.711447983980178833e-01 5.145120993256568909e-02 -2.818226218223571777e-01 -1.105244159698486328e-01 1.325348317623138428e-01
2.865554578602313995e-02 -1.669009327888488770e-01 1.495397835969924927e-01 -1.729624271392822266e-01 -1.940868645906448364e-01 4.299869388341903687e-02 5.298401415348052979e-02 -8.227942883968353271e-02 1.929628998041152954e-01 3.801608830690383911e-02 7.512943446636199951e-02 6.386005785316228867e-03 2.887264592573046684e-03 2.454053610563278198e-01 4.459100365638732910e-01 -2.209548652172088623e-02 1.313580125570297241e-01 -2.638483345508575439e-01 -4.099425971508026123e-01 4.565255641937255859e-01 -8.685433864593505859e-02 3.956278041005134583e-02 -8.848384022712707520e-02 1.553835272789001465e-01 1.504381652921438217e-02 -9.777228534221649170e-02 1.211072430014610291e-01 -1.951983757317066193e-02 -1.521327346563339233e-01 8.369521796703338623e-02 2.209658734500408173e-02 -7.832526415586471558e-02
-1.667329221963882446e-01 4.232113808393478394e-02 2.155933976173400879e-01 -1.141172423958778381e-01 9.701066650450229645e-03 1.076513230800628662e-01 -3.874539956450462341e-02 -3.203509375452995300e-02 1.050345972180366516e-01 2.925162017345428467e-01 -1.418762747198343277e-02 -1.538434624671936035e-01 4.514098167419433594e-02 1.007321104407310486e-01 4.145374894142150879e-01 -5.022571608424186707e-02 -3.061804473400115967e-01 -1.193073019385337830e-01 -1.248219087719917297e-01 1.050694510340690613e-01 -3.467720746994018555e-02 -4.201856851577758789e-01 -1.537891179323196411e-01 -2.013205438852310181e-01 -1.878618448972702026e-01 8.503472059965133667e-02 1.206601038575172424e-01 1.023133173584938049e-01 -2.248173207044601440e-01 8.205507695674896240e-02 2.830675840377807617e-01 9.047819674015045166e-02
4.215304926037788391e-02 3.911150097846984863e-01 -7.893984764814376831e-02 -7.085692882537841797e-02 -1.368310004472732544e-01 -2.125924527645111084e-01 -7.166232913732528687e-02 -8.814152330160140991e-02 1.031661257147789001e-01 6.608615070581436157e-02 -2.434643805027008057e-01 -1.318463981151580811e-01 4.528259113430976868e-02 1.912397891283035278e-01 2.412364929914474487e-01 -1.634251624345779419e-01 2.052498161792755127e-01 -1.523976679891347885e-02 -2.121848613023757935e-02 2.886623144149780273e-01 1.585059016942977905e-01 -2.160145640373229980e-01 -2.954367101192474365e-01 -6.405562162399291992e-02 -3.154548108577728271e-01 1.021162569522857666e-01 -1.624246686697006226e-01 -1.590426824986934662e-02 1.883699744939804077e-02 2.050545811653137207e-01 8.066891878843307495e-02 -2.592104375362396240e-01
-2.973415851593017578e-01 -7.176896929740905762e-02 -2.132029039785265923e-04 -1.589266955852508545e-01 -1.305564194917678833e-01 2.328719347715377808e-01 5.044850334525108337e-02 -3.298649191856384277e-02 2.532123327255249023e-01 9.249943494796752930e-02 1.922370307147502899e-02 -2.193343192338943481e-01 5.630118772387504578e-02 1.704843789339065552e-01 3.339539468288421631e-01 7.386993616819381714e-02 -6.882131844758987427e-02 7.896400988101959229e-02 -3.651142418384552002e-01 -1.058161258697509766e-01 -8.007214963436126709e-02 2.902961149811744690e-02 -3.407651484012603760e-01 -3.604089021682739258e-01 2.348795533180236816e-01 2.160312421619892120e-02 1.606638282537460327e-01 6.881229579448699951e-02 1.931537538766860962e-01 6.842598784714937210e-03 4.320767149329185486e-02 -4.187340661883354187e-02
1.620329618453979492e-01 2.513420283794403076e-01 3.391722962260246277e-02 -2.509558200836181641e-01 -2.909328043460845947e-01 2.853806875646114349e-02 1.703984886407852173e-01 -3.726234138011932373e-01 3.609312474727630615e-01 2.178321629762649536e-01 -6.338372826576232910e-02 1.967275328934192657e-02 8.286810666322708130e-02 2.234736233949661255e-01 1.514020413160324097e-01 5.073112994432449341e-02 1.463303864002227783e-01 -4.761750623583793640e-02 -1.585090905427932739e-01 1.730143129825592041e-01 1.029101014137268066e-01 -1.958840489387512207e-01 -1.381191760301589966e-01 -1.391511857509613037e-01 2.336443215608596802e-02 8.020801842212677002e-02 1.890079826116561890e-01 -4.204465821385383606e-02 2.014119774103164673e-01 -2.281189523637294769e-02 2.720544040203094482e-01 -5.441101267933845520e-02
-2.360961884260177612e-01 -8.330395817756652832e-02 -2.157765775918960571e-01 -2.159418016672134399e-01 -8.863418549299240112e-02 -1.209772154688835144e-01 2.330723851919174194e-01 -6.111582741141319275e-02 2.526781558990478516e-01 -1.409853845834732056e-01 -3.490985333919525146e-01 -2.320766262710094452e-02 2.170772850513458252e-01 3.318068981170654297e-01 3.372602760791778564e-01 -9.701420366764068604e-02 4.261464998126029968e-02 -7.772663980722427368e-02 -1.694069057703018188e-01 1.712351441383361816e-01 1.579452119767665863e-02 -2.455659508705139160e-01 -9.724503010511398315e-02 -1.887292712926864624e-01 6.274940818548202515e-02 2.749443985521793365e-02 -5.021010711789131165e-02 -1.913760304450988770e-01 -2.931999973952770233e-02 -1.291604638099670410e-01 2.065040916204452515e-01 3.927559033036231995e-02
-5.430062860250473022e-02 1.058438420295715332e-02 1.884246468544006348e-01 -2.674048840999603271e-01 4.991439357399940491e-02 4.538400098681449890e-03 -2.501230239868164062e-01 7.561427354812622070e-02 3.226900100708007812e-01 9.366302937269210815e-02 1.157572269439697266e-01 -2.494725286960601807e-01 1.809310913085937500e-01 -9.169590473175048828e-02 2.832872569561004639e-01 4.332057759165763855e-02 -3.647690871730446815e-03 -4.673741385340690613e-02 -4.176259338855743408e-01 -1.807107776403427124e-01 -6.815025955438613892e-02 -1.940178424119949341e-01 -4.522952251136302948e-03 -2.983543872833251953e-01 -2.395336627960205078e-01 -2.930730283260345459e-01 4.733153060078620911e-02 -1.175889745354652405e-01 3.085233643651008606e-02 9.420073591172695160e-03 -1.059521362185478210e-02 -7.906697690486907959e-02
1.407305896282196045e-01 -3.010352840647101402e-03 3.875756636261940002e-02 -5.256859064102172852e-01 -2.212081700563430786e-01 -9.640292078256607056e-02 -1.932718418538570404e-02 -7.426967471837997437e-02 4.119697511196136475e-01 -5.652549862861633301e-02 1.548625528812408447e-01 -2.223121225833892822e-01 7.216990343295037746e-04 -1.468567550182342529e-01 3.309445381164550781e-01 9.264000505208969116e-02 -8.165923506021499634e-02 2.767766639590263367e-02 -1.521752476692199707e-01 -6.884612143039703369e-02 -3.726419806480407715e-02 6.556731648743152618e-03 -1.475572958588600159e-02 -2.638734877109527588e-01 -1.481976956129074097e-01 -9.444229304790496826e-02 -2.090848465741146356e-05 -2.806679010391235352e-01 -1.082264780998229980e-01 4.173062369227409363e-02 -4.371692612767219543e-02 -1.435167491436004639e-01
-4.130108281970024109e-02 1.359366625547409058e-01 8.768089860677719116e-02 -4.388585090637207031e-01 1.877699792385101318e-01 1.247243583202362061e-01 -4.086728096008300781e-01 3.977987915277481079e-02 1.891721487045288086e-01 4.897439852356910706e-02 -7.593643665313720703e-02 -6.807737797498703003e-02 -1.311815232038497925e-01 8.481340855360031128e-02 9.810742735862731934e-02 -1.969001293182373047e-01 -7.705657184123992920e-02 9.758377075195312500e-02 -4.312702119350433350e-01 -9.280259162187576294e-02 9.011474251747131348e-02 -1.968772709369659424e-01 -2.693894505500793457e-02 -7.296086847782135010e-02 -2.721704542636871338e-01 2.140827029943466187e-01 6.827320437878370285e-03 1.027850955724716187e-01 3.956351429224014282e-02 -8.637558668851852417e-02 1.701832860708236694e-01 8.505551517009735107e-02
2.665352821350097656e-01 8.094109594821929932e-02 1.319765001535415649e-01 -3.176471889019012451e-01 5.711174011230468750e-02 -3.467858955264091492e-02 -1.687299460172653198e-01 9.045346826314926147e-02 2.306142151355743408e-01 5.143348127603530884e-02 6.632175296545028687e-02 -2.009930163621902466e-01 6.085285916924476624e-02 4.461670666933059692e-02 2.301855385303497314e-01 -8.081749081611633301e-02 -2.249905169010162354e-01 1.194606348872184753e-01 -4.931029975414276123e-01 -1.785656511783599854e-01 -1.767778247594833374e-01 -2.766813933849334717e-01 6.699276715517044067e-02 -4.698080196976661682e-02 -9.821310639381408691e-02 1.175953671336174011e-01 -1.211077943444252014e-01 2.210426032543182373e-01 -2.031775265932083130e-01 -2.387575618922710419e-02 1.164480820298194885e-01 -1.730542257428169250e-02
9.273484349250793457e-02 2.038775682449340820e-01 -7.310521602630615234e-02 -7.581395655870437622e-02 -1.825032234191894531e-01 2.360487878322601318e-01 -4.839573055505752563e-02 -1.678528785705566406e-01 2.480819970369338989e-01 -4.500928521156311035e-02 1.728187054395675659e-01 1.214572414755821228e-01 -2.734247408807277679e-02 1.524931490421295166e-01 4.685890972614288330e-01 8.550219982862472534e-02 -3.433914482593536377e-02 2.043446600437164307e-01 -1.433479189872741699e-01 2.338894903659820557e-01 -2.251859009265899658e-01 1.696595102548599243e-01 5.623730644583702087e-02 5.367847532033920288e-02 -2.966309487819671631e-01 -1.046619042754173279e-01 1.453273557126522064e-02 1.446180045604705811e-01 -2.279908359050750732e-01 2.590851485729217529e-01 4.804353788495063782e-02 -1.221216693520545959e-01
3.421574831008911133e-02 -8.847151696681976318e-02 -4.000400379300117493e-02 -4.255450963973999023e-01 -1.521199345588684082e-01 -8.038382232189178467e-02 -6.086146458983421326e-02 -6.904218345880508423e-02 1.904370486736297607e-01 3.460620716214179993e-02 -5.645453557372093201e-02 -1.711525581777095795e-02 5.747596174478530884e-02 2.443895302712917328e-02 4.212685227394104004e-01 -9.193529933691024780e-02 1.525656431913375854e-01 3.536681234836578369e-01 -1.051111444830894470e-01 1.660936474800109863e-01 5.416829511523246765e-02 -6.254179775714874268e-02 -2.864879071712493896e-01 2.516528591513633728e-02 -2.143552303314208984e-01 -9.773962199687957764e-02 3.292417526245117188e-01 -6.926655024290084839e-02 -6.766524165868759155e-02 2.431325800716876984e-02 -1.016873419284820557e-01 -2.805705666542053223e-01
-1.905489340424537659e-02 -2.384232915937900543e-02 6.087489798665046692e-02 -1.074775680899620056e-01 -1.768844202160835266e-02 4.825057089328765869e-02 1.027839854359626770e-01 -2.723946273326873779e-01 2.500072717666625977e-01 -2.536592781543731689e-01 -2.992520332336425781e-01 -6.692167371511459351e-02 -2.183175683021545410e-01 2.328879944980144501e-02 2.983680963516235352e-01 -2.305021286010742188e-01 1.023864746093750000e-01 -3.188834190368652344e-01 -3.480873107910156250e-01 -1.385137289762496948e-01 -7.115526497364044189e-02 1.444423645734786987e-01 -1.635493189096450806e-01 -3.161514401435852051e-01 -2.214093357324600220e-01 -9.880463033914566040e-02 1.010790839791297913e-01 -7.361332327127456665e-02 1.012422237545251846e-02 7.954942993819713593e-03 7.350283861160278320e-02 5.840265192091464996e-03
1.113680005073547363e-01 6.360244750976562500e-02 3.240404725074768066e-01 -1.761304438114166260e-01 -2.691669464111328125e-01 -1.574742235243320465e-02 -1.337211765348911285e-02 -1.779690533876419067e-01 1.423246860504150391e-01 1.509150117635726929e-01 7.248006761074066162e-02 -5.882395058870315552e-02 -4.387815296649932861e-02 1.968370527029037476e-01 3.721843063831329346e-01 -2.562836557626724243e-02 2.507250607013702393e-01 -3.010027110576629639e-01 -1.183162927627563477e-01 3.601009249687194824e-01 -1.443680841475725174e-02 2.027584239840507507e-02 -1.111261174082756042e-01 -1.283486187458038330e-01 1.870718300342559814e-01 -2.649779319763183594e-01 9.868222475051879883e-02 -3.770508617162704468e-02 -7.394400984048843384e-02 1.940128058195114136e-01 8.836392313241958618e-02 1.323586106300354004e-01
-3.867133986204862595e-03 -7.371982932090759277e-02 -6.695562601089477539e-02 -2.040021121501922607e-01 -3.235648572444915771e-01 1.131370365619659424e-01 1.264778673648834229e-01 -1.611632406711578369e-01 3.564728796482086182e-01 -5.534375458955764771e-02 -1.340809930115938187e-02 -2.543927729129791260e-01 1.031619831919670105e-01 1.630550175905227661e-01 4.174790084362030029e-01 2.487840875983238220e-02 5.354807898402214050e-02 -1.233552098274230957e-01 -1.686134636402130127e-01 2.336308807134628296e-01 -7.349065039306879044e-03 -1.556871086359024048e-01 -1.696173399686813354e-01 6.415027379989624023e-02 -1.913313865661621094e-01 7.160170376300811768e-02 -8.814188838005065918e-02 -2.854165732860565186e-01 2.561960369348526001e-02 -1.479154676198959351e-01 1.079951897263526917e-01 -2.416150122880935669e-01
-1.271744519472122192e-01 1.790252923965454102e-01 1.913138777017593384e-01 -3.177793622016906738e-01 -1.377878189086914062e-01 1.062323153018951416e-01 1.531122159212827682e-02 1.374986320734024048e-01 8.835338056087493896e-02 1.645025014877319336e-01 -2.253660261631011963e-01 -1.972634792327880859e-01 2.143312245607376099e-02 1.360571663826704025e-02 1.296594738960266113e-01 -4.253564178943634033e-01 1.646535247564315796e-01 -3.579622879624366760e-02 -1.853208690881729126e-01 -6.095235794782638550e-02 -1.722627580165863037e-01 -1.187565997242927551e-01 -9.809748828411102295e-02 -2.603132724761962891e-01 -2.392850816249847412e-01 -2.120994031429290771e-01 1.995889544486999512e-01 3.113946318626403809e-02 -9.638753533363342285e-02 -7.353314012289047241e-02 2.467130422592163086e-01 -1.886738538742065430e-01
-1.029352694749832153e-01 2.711334265768527985e-02 2.331925183534622192e-02 -4.643303453922271729e-01 1.038812100887298584e-02 -1.245291307568550110e-01 -2.356965839862823486e-01 -4.694293811917304993e-02 2.236839681863784790e-01 -9.776908159255981445e-02 1.060300394892692566e-01 -8.680127561092376709e-02 3.848112002015113831e-02 1.217730939388275146e-01 1.283679902553558350e-01 -2.558655738830566406e-01 -4.319163411855697632e-02 -1.174224093556404114e-01 -5.438188314437866211e-01 -1.562239080667495728e-01 -1.466143596917390823e-02 -1.510850489139556885e-01 -8.873570710420608521e-02 1.521933376789093018e-01 -9.737841784954071045e-02 2.713459432125091553e-01 6.917077302932739258e-02 1.001917943358421326e-01 -3.575334697961807251e-02 -1.790481805801391602e-01 -2.726143412292003632e-02 2.519756183028221130e-02
-1.085561513900756836e-01 -1.898688077926635742e-01 1.691100150346755981e-01 -1.883804053068161011e-01 5.561792850494384766e-02 1.879824250936508179e-01 -1.534784734249114990e-01 -1.010069856420159340e-03 -9.600267745554447174e-03 -1.588610857725143433e-01 -1.004007384181022644e-01 -1.093472540378570557e-01 6.081571802496910095e-02 2.528633773326873779e-01 5.428656935691833496e-01 -6.830171495676040649e-02 -1.268970519304275513e-01 1.097044721245765686e-01 -3.409567475318908691e-01 -2.629579603672027588e-02 5.961230769753456116e-02 -1.786450594663619995e-01 -9.647735208272933960e-02 7.620131969451904297e-02 2.667954377830028534e-02 -1.949578225612640381e-01 3.270105719566345215e-01 -1.907691955566406250e-01 1.287600398063659668e-01 1.255747824907302856e-01 -3.501857072114944458e-02 -2.080679498612880707e-02
8.177167922258377075e-02 2.597127854824066162e-01 7.824373990297317505e-02 -2.405890077352523804e-01 -1.498532742261886597e-01 -8.394284546375274658e-02 -1.899406462907791138e-01 8.438441157341003418e-02 3.670123172923922539e-03 2.326714396476745605e-01 -1.302182525396347046e-01 -3.046419620513916016e-01 -1.240221858024597168e-01 7.548211514949798584e-02 3.761021494865417480e-01 -9.170153737068176270e-02 1.588624864816665649e-01 -1.915411651134490967e-01 -2.085454463958740234e-01 -2.723863162100315094e-02 -1.489697098731994629e-01 -2.373058497905731201e-01 -2.652527093887329102e-01 5.898729898035526276e-03 -2.611279673874378204e-02 -5.138080194592475891e-02 1.225412860512733459e-01 -2.875670231878757477e-02 -5.939300637692213058e-03 -1.978762634098529816e-02 3.498901724815368652e-01 -2.392266541719436646e-01
-1.269157081842422485e-01 2.612587809562683105e-01 -6.882396340370178223e-02 6.294578779488801956e-03 -9.764099121093750000e-02 -6.279150396585464478e-02 -1.306676119565963745e-01 1.808986961841583252e-01 4.323946535587310791e-01 -4.169979132711887360e-03 -4.542871564626693726e-02 -1.461899001151323318e-02 -1.070425435900688171e-01 9.513130038976669312e-02 1.714735478162765503e-01 -1.410691887140274048e-01 -3.879171609878540039e-02 9.675287641584873199e-03 -4.802412390708923340e-01 1.606064848601818085e-02 -1.444295644760131836e-01 -1.241880804300308228e-01 6.538455188274383545e-02 -3.743999823927879333e-02 1.861689090728759766e-01 1.452270001173019409e-01 5.441838130354881287e-02 2.356085777282714844e-01 -4.438820108771324158e-02 2.858475446701049805e-01 4.771579429507255554e-02 3.374719023704528809e-01
1.141390129923820496e-01 3.110090456902980804e-02 -3.603723272681236267e-02 -1.916353106498718262e-01 -2.580219507217407227e-01 2.217836305499076843e-02 -6.514933705329895020e-02 -2.845647633075714111e-01 3.887220025062561035e-01 -2.349336594343185425e-01 -3.699002787470817566e-02 -8.236985653638839722e-02 -1.075033172965049744e-01 1.490345299243927002e-01 2.780768573284149170e-01 -5.235477536916732788e-02 -3.284222632646560669e-02 -1.693186461925506592e-01 -2.183372378349304199e-01 4.550853371620178223e-01 1.028878837823867798e-01 -1.111523155122995377e-02 2.366123348474502563e-02 2.225643247365951538e-01 -1.263274848461151123e-01 6.112770643085241318e-03 -3.675507754087448120e-02 -2.112789899110794067e-01 9.799161553382873535e-02 -1.784056425094604492e-01 6.870855391025543213e-02 -1.180795878171920776e-01
9.837735444307327271e-02 -1.018562465906143188e-01 1.029673442244529724e-01 -2.406600266695022583e-01 4.696749895811080933e-02 4.924155399203300476e-02 -1.398037970066070557e-01 1.441769301891326904e-01 -1.661101728677749634e-02 -2.463359087705612183e-01 -2.053420692682266235e-01 -1.114023104310035706e-01 1.973714679479598999e-02 3.526531457901000977e-01 5.370102524757385254e-01 -2.346903234720230103e-01 -1.843878477811813354e-01 2.114164382219314575e-01 -1.933313757181167603e-01 -1.028355397284030914e-02 -2.142169512808322906e-02 -1.325683742761611938e-01 -1.897676587104797363e-01 -2.060557199001777917e-05 8.858300745487213135e-02 -7.163833361119031906e-03 1.484972387552261353e-01 -2.043074965476989746e-01 4.434225708246231079e-02 1.605324447154998779e-01 -5.947427824139595032e-02 9.761923551559448242e-02
-8.768857456743717194e-03 -4.911383986473083496e-02 5.748301371932029724e-02 -6.521543860435485840e-02 -9.921050630509853363e-03 -2.968422137200832367e-03 -2.570469677448272705e-01 -6.235747411847114563e-02 3.045575022697448730e-01 -7.825409621000289917e-02 -1.346990615129470825e-01 -1.232253313064575195e-01 1.390247046947479248e-01 -5.340306088328361511e-02 5.462989211082458496e-01 2.725439518690109253e-02 -3.213279694318771362e-02 -2.464486509561538696e-01 -3.240434825420379639e-01 5.936689674854278564e-02 -3.594257831573486328e-01 -2.409790754318237305e-01 -1.761209964752197266e-01 -7.781887054443359375e-02 -7.101198285818099976e-02 1.312659382820129395e-01 7.522316277027130127e-02 2.720861509442329407e-02 -4.123569652438163757e-02 -1.866489946842193604e-01 7.484915107488632202e-02 -2.948209084570407867e-02
-1.371354907751083374e-01 4.308846592903137207e-02 1.397444158792495728e-01 -1.811867058277130127e-01 -2.707640528678894043e-01 4.812775924801826477e-02 -9.645530581474304199e-02 -1.549337506294250488e-01 2.489736676216125488e-01 -2.158459722995758057e-01 -5.614760890603065491e-02 -9.104769676923751831e-02 -6.340988725423812866e-02 2.153644859790802002e-01 4.535940885543823242e-01 2.229318208992481232e-02 6.635595858097076416e-02 -1.994718462228775024e-01 -1.704125255346298218e-01 3.433338701725006104e-01 -7.494319975376129150e-02 -9.982649981975555420e-02 -2.896996438503265381e-01 5.462891608476638794e-02 2.629301846027374268e-01 4.385832697153091431e-02 -7.046912610530853271e-02 -2.097695469856262207e-01 -6.614062935113906860e-02 -4.054870828986167908e-02 -5.282491073012351990e-02 -1.376179158687591553e-01
2.209730744361877441e-01 5.615094304084777832e-02 -7.248836918734014034e-04 -4.160993099212646484e-01 -2.364635020494461060e-01 -7.698278129100799561e-02 6.295280158519744873e-02 -1.826161891222000122e-01 1.882061958312988281e-01 3.976869210600852966e-02 1.080143526196479797e-01 5.794541537761688232e-02 -7.352777570486068726e-02 2.634787857532501221e-01 1.157770678400993347e-01 5.192623287439346313e-02 4.030007421970367432e-01 1.851852238178253174e-01 -1.978944838047027588e-01 6.920571625232696533e-02 -1.597324199974536896e-02 -2.091505825519561768e-01 -1.740039438009262085e-01 -1.363645046949386597e-01 -1.112842932343482971e-01 -4.587860777974128723e-02 -6.438868492841720581e-02 -1.519902795553207397e-01 2.598962783813476562e-01 2.649480402469635010e-01 1.330266445875167847e-01 -4.547144100069999695e-02
1.054982841014862061e-01 -3.013668209314346313e-02 6.208685785531997681e-02 -3.666153252124786377e-01 -1.119464263319969177e-01 -5.527051910758018494e-02 -7.770186662673950195e-02 -9.508123993873596191e-02 2.426357567310333252e-01 -2.273725867271423340e-01 2.987873554229736328e-01 -3.359452188014984131e-01 -9.087561815977096558e-02 -2.420920580625534058e-01 3.435682654380798340e-01 2.699867077171802521e-02 4.788496345281600952e-02 1.055002678185701370e-02 -3.180471956729888916e-01 2.741198427975177765e-02 2.517859637737274170e-02 -3.031995296478271484e-01 -1.209090743213891983e-02 -2.147606909275054932e-01 -1.398537307977676392e-02 -1.176886856555938721e-01 1.532237082719802856e-01 -1.057260036468505859e-01 -1.006746813654899597e-01 5.380631610751152039e-02 6.345520168542861938e-02 -1.086101680994033813e-01
-2.359615415334701538e-01 -2.914808131754398346e-02 2.777643501758575439e-01 -2.760733366012573242e-01 -2.802255153656005859e-01 1.110481005162000656e-02 5.509240180253982544e-02 1.240844130516052246e-01 4.460456967353820801e-01 -1.814369112253189087e-01 9.348897635936737061e-02 -9.785022586584091187e-02 -1.157767698168754578e-01 1.290895491838455200e-01 1.261683702468872070e-01 -2.855318486690521240e-01 8.721216022968292236e-02 -7.211344689130783081e-02 -2.359374165534973145e-01 -1.832059025764465332e-01 -4.066277761012315750e-03 5.475301295518875122e-02 -4.777898639440536499e-02 -3.187092244625091553e-01 -5.969330668449401855e-02 -7.896044105291366577e-02 1.386479884386062622e-01 -1.023052632808685303e-01 9.139366447925567627e-02 1.678341329097747803e-01 -1.732883751392364502e-01 -1.916542276740074158e-02
3.968974575400352478e-03 1.947042346000671387e-01 9.245810657739639282e-02 -2.651194334030151367e-01 -3.792152274399995804e-03 2.381873279809951782e-01 1.443623304367065430e-01 -8.596928417682647705e-02 5.368573125451803207e-03 -1.646406352519989014e-01 2.745793759822845459e-01 -3.089322894811630249e-02 -2.552302479743957520e-01 9.870230406522750854e-02 1.390170753002166748e-01 -1.189865469932556152e-01 -1.783600151538848877e-01 -9.985670447349548340e-02 -4.983124136924743652e-01 -4.880186915397644043e-02 8.050267398357391357e-02 -2.145423442125320435e-01 -6.031986325979232788e-02 -3.123724162578582764e-01 7.395792007446289062e-02 -1.070108935236930847e-01 1.003914773464202881e-01 -1.603707671165466309e-02 -2.049322724342346191e-01 2.153398841619491577e-01 1.164125949144363403e-01 -1.050016507506370544e-01
2.857753932476043701e-01 2.584931813180446625e-02 -1.498798877000808716e-01 1.575067192316055298e-01 -2.833442687988281250e-01 -5.703876726329326630e-03 -9.339915961027145386e-02 -2.313269376754760742e-01 4.309328794479370117e-01 -5.655954033136367798e-02 1.546471379697322845e-02 -8.314116299152374268e-02 1.048385426402091980e-01 2.323490381240844727e-01 3.262257575988769531e-01 1.202593892812728882e-01 2.337144315242767334e-01 -1.078941300511360168e-02 -1.083867624402046204e-01 -2.265125280246138573e-03 -1.780260913074016571e-02 -2.471772730350494385e-01 -1.237802952527999878e-01 -2.736938884481787682e-03 -1.025462225079536438e-01 -2.558705210685729980e-01 1.741476356983184814e-01 -1.592353880405426025e-01 -5.843932926654815674e-02 1.663972139358520508e-01 -1.357252746820449829e-01 -1.466145962476730347e-01
1.139085814356803894e-01 2.172830514609813690e-03 -7.757096737623214722e-02 -7.721084356307983398e-02 -2.417675703763961792e-01 2.067145109176635742e-01 9.129822254180908203e-02 1.138925626873970032e-01 2.438177764415740967e-01 -1.419269889593124390e-01 -2.537576854228973389e-01 -2.582547366619110107e-01 7.309686392545700073e-02 2.036199532449245453e-02 2.374947667121887207e-01 -2.069820016622543335e-01 -1.618648879230022430e-02 -1.393438577651977539e-01 -5.658015608787536621e-01 1.168527081608772278e-01 -3.454422578215599060e-02 -6.226849928498268127e-02 1.377907842397689819e-01 -3.018697910010814667e-02 -1.597581245005130768e-02 9.220946580171585083e-02 -1.559087336063385010e-01 -2.927512526512145996e-01 -2.734345849603414536e-03 1.020975038409233093e-01 -1.550719588994979858e-01 -7.204159349203109741e-02
-8.899755775928497314e-02 2.049808949232101440e-01 1.456819027662277222e-01 -1.355732558295130730e-03 -6.336861848831176758e-02 7.251601666212081909e-02 1.146041750907897949e-01 6.928505003452301025e-02 2.683109045028686523e-01 -1.544535905122756958e-01 -2.620423436164855957e-01 1.345282346010208130e-01 3.997438549995422363e-01 1.271600276231765747e-01 1.663644462823867798e-01 -1.714710742235183716e-01 1.458388566970825195e-01 4.399175290018320084e-03 -1.619417518377304077e-01 -1.571192592382431030e-02 2.993685901165008545e-01 -3.147699534893035889e-01 -1.561210751533508301e-01 -2.012474387884140015e-01 -1.585756391286849976e-01 -3.182522952556610107e-01 7.184326183050870895e-03 4.654650762677192688e-02 -6.371131539344787598e-02 -2.599765919148921967e-02 1.948072761297225952e-01 -1.153402775526046753e-01
5.186777189373970032e-02 -1.244398728013038635e-01 -1.352451741695404053e-01 -1.632039062678813934e-02 -5.491687357425689697e-02 1.225877925753593445e-01 -6.170519068837165833e-02 -2.731392681598663330e-01 2.223137319087982178e-01 -2.114608436822891235e-01 -1.240573003888130188e-01 8.249008096754550934e-03 -3.048647642135620117e-01 2.659730613231658936e-01 2.595034539699554443e-01 -3.693560659885406494e-01 6.432434916496276855e-02 -1.290240734815597534e-01 -4.203967154026031494e-01 -9.124050289392471313e-02 9.687516838312149048e-02 5.631991103291511536e-02 -3.364440426230430603e-02 -1.778662055730819702e-01 -2.354737371206283569e-01 -7.920647412538528442e-02 6.419228017330169678e-02 -1.066760942339897156e-01 1.563950628042221069e-01 -7.609120011329650879e-02 6.874982267618179321e-02 1.624725461006164551e-01
6.292106956243515015e-02 5.861415341496467590e-02 8.846910297870635986e-02 -6.237698718905448914e-02 -3.322372734546661377e-01 3.747271895408630371e-01 -5.882566794753074646e-02 -1.110954210162162781e-01 2.301026731729507446e-01 -1.066646203398704529e-01 -1.145412251353263855e-01 9.921151213347911835e-03 -1.033180952072143555e-01 7.459922879934310913e-02 3.368044197559356689e-01 -2.585195600986480713e-01 6.202561408281326294e-02 9.131497144699096680e-02 1.038328930735588074e-01 5.811425391584634781e-03 1.227371115237474442e-02 -9.630379825830459595e-02 1.068092137575149536e-01 -3.460295796394348145e-01 -1.910723149776458740e-01 1.230239793658256531e-01 1.845442652702331543e-01 8.583247661590576172e-02 -2.148112952709197998e-01 1.506000757217407227e-01 2.527539432048797607e-01 -2.255759686231613159e-01
-8.195402473211288452e-02 -5.683994665741920471e-02 7.744627445936203003e-02 -2.269631475210189819e-01 -4.135386049747467041e-01 1.491730362176895142e-01 -1.623514294624328613e-01 -9.758509695529937744e-02 2.773227691650390625e-01 -8.861348032951354980e-02 -2.156595438718795776e-01 -2.737035751342773438e-01 -3.510147035121917725e-01 6.942533701658248901e-02 9.929645806550979614e-02 -2.109124213457107544e-01 1.809886693954467773e-01 -3.775463253259658813e-02 -1.103434190154075623e-01 1.065347716212272644e-01 -1.062128916382789612e-01 3.916438203305006027e-03 -1.188601106405258179e-01 -9.414382278919219971e-02 -3.100600242614746094e-01 -1.850793212652206421e-01 1.477320939302444458e-01 -9.597231447696685791e-02 2.505149878561496735e-02 2.361552566289901733e-01 -1.302231801673769951e-03 7.082736492156982422e-02
5.469785630702972412e-02 5.965314060449600220e-02 -6.385925412178039551e-02 -5.423116087913513184e-01 8.573248237371444702e-02 1.826432496309280396e-01 -2.531537115573883057e-01 -1.003192588686943054e-01 9.217946976423263550e-02 -1.353115886449813843e-01 -1.376175228506326675e-02 -4.130289331078529358e-02 8.440016955137252808e-02 2.778016403317451477e-02 1.230446025729179382e-01 -1.923653185367584229e-01 -9.493889659643173218e-02 2.053467743098735809e-02 -4.371313452720642090e-01 -7.597550004720687866e-02 5.002472177147865295e-02 -1.530066877603530884e-01 -2.034911811351776123e-01 -3.274556016549468040e-03 -1.802819371223449707e-01 1.502491384744644165e-01 1.215878129005432129e-01 2.039985954761505127e-01 1.426156423985958099e-02 -1.908956021070480347e-01 1.996438950300216675e-01 -1.733999997377395630e-01
5.347992107272148132e-02 3.119409382343292236e-01 1.634163111448287964e-01 -3.858960792422294617e-02 -3.563452512025833130e-02 1.093472763895988464e-01 -5.617793276906013489e-02 -1.279442310333251953e-01 8.551293984055519104e-03 -2.609390616416931152e-01 2.785352990031242371e-02 -1.172007396817207336e-01 1.959703117609024048e-01 2.104809880256652832e-01 1.152250468730926514e-01 -1.426897495985031128e-01 1.055606827139854431e-01 -8.050773292779922485e-02 -2.116654813289642334e-01 2.135425359010696411e-01 2.890349924564361572e-01 -4.424634873867034912e-01 -1.766660362482070923e-01 -7.766832411289215088e-02 -2.136591672897338867e-01 -3.176555931568145752e-01 1.613198965787887573e-02 1.015640795230865479e-01 8.153600618243217468e-03 2.207055501639842987e-02 1.906418055295944214e-02 -2.392379045486450195e-01
-5.918951332569122314e-02 2.899433076381683350e-01 -4.287156090140342712e-02 -1.251772493124008179e-01 -3.155185878276824951e-01 -2.637201249599456787e-01 -1.533140242099761963e-01 -2.021362483501434326e-01 9.680771827697753906e-02 1.142697408795356750e-01 -2.767376303672790527e-01 1.230444852262735367e-02 4.113358631730079651e-02 5.282747372984886169e-02 2.513334453105926514e-01 -1.830416321754455566e-01 2.064440250396728516e-01 8.790165930986404419e-02 -2.773097157478332520e-01 -6.964296847581863403e-02 -5.167797580361366272e-02 -2.019690275192260742e-01 -1.108328904956579208e-02 5.808584019541740417e-02 -2.440709918737411499e-01 -3.065364956855773926e-01 1.387683488428592682e-02 1.453673988580703735e-01 1.167512685060501099e-01 -1.072517856955528259e-01 9.306039661169052124e-02 2.709775865077972412e-01
-8.013024926185607910e-02 1.943210661411285400e-01 9.995946288108825684e-02 -2.412917762994766235e-01 -1.094382628798484802e-02 2.162206768989562988e-01 -2.369025498628616333e-01 4.867042228579521179e-02 3.216691017150878906e-01 -4.357141628861427307e-02 -1.292209606617689133e-02 2.785378694534301758e-01 1.913372874259948730e-01 8.725013583898544312e-02 3.061113655567169189e-01 5.593068897724151611e-02 4.364376142621040344e-02 3.568586334586143494e-02 -2.745900750160217285e-01 2.706465721130371094e-01 -9.861115366220474243e-02 6.346393376588821411e-02 -6.645955890417098999e-02 1.391865015029907227e-01 -1.939244754612445831e-02 -5.659416317939758301e-02 -1.758580803871154785e-01 -2.505859136581420898e-01 -1.644842624664306641e-01 1.734591722488403320e-01 1.753199249505996704e-01 -2.889975011348724365e-01
2.785925380885601044e-02 -1.217184364795684814e-01 1.968611031770706177e-01 -1.885138154029846191e-01 -1.386885195970535278e-01 1.924512684345245361e-01 -2.017308473587036133e-01 -2.209356985986232758e-02 3.985903561115264893e-01 -6.733494997024536133e-02 -1.471654027700424194e-01 7.826511561870574951e-02 1.065309643745422363e-01 1.520306915044784546e-01 2.957060933113098145e-01 -5.186657235026359558e-02 1.394890248775482178e-01 -2.531130611896514893e-01 -2.447856962680816650e-01 1.153306812047958374e-01 1.294330973178148270e-02 -2.825216203927993774e-02 2.134068310260772705e-02 1.859530061483383179e-01 1.324669420719146729e-01 8.698303252458572388e-02 1.455813795328140259e-01 -3.347828090190887451e-01 -2.799303829669952393e-01 3.403869271278381348e-02 2.309614866971969604e-01 -1.134972199797630310e-01
2.931736409664154053e-01 1.024964898824691772e-01 6.448924541473388672e-02 -3.232373595237731934e-01 -2.351333051919937134e-01 1.379580795764923096e-01 -2.682826220989227295e-01 -3.616328909993171692e-02 6.264524161815643311e-02 -1.526038050651550293e-01 -6.770807504653930664e-02 -2.862342298030853271e-01 -1.449052542448043823e-01 -9.480565786361694336e-02 1.443903446197509766e-01 -6.057544425129890442e-02 1.138136684894561768e-01 1.168982163071632385e-01 -3.560974001884460449e-01 5.331096053123474121e-02 -2.021899670362472534e-01 -1.726476848125457764e-01 8.727128058671951294e-02 -2.461797297000885010e-01 -2.353466302156448364e-01 -8.311359584331512451e-02 2.353827506303787231e-01 5.663555115461349487e-02 -1.456139683723449707e-01 1.263082027435302734e-01 1.189272478222846985e-02 -1.602705270051956177e-01
1.139133945107460022e-01 -3.130545606836676598e-03 1.846013069152832031e-01 -1.512249708175659180e-01 -9.716048836708068848e-02 -6.710093468427658081e-02 -2.575943470001220703e-01 1.234999746084213257e-01 3.325106948614120483e-02 1.560221165418624878e-01 8.448509871959686279e-02 -2.094329446554183960e-01 -1.011695787310600281e-01 2.572067677974700928e-01 4.731404483318328857e-01 -1.151129901409149170e-01 -1.418737620115280151e-01 -1.878562271595001221e-01 -1.613852977752685547e-01 -1.387358307838439941e-01 2.661042474210262299e-02 -2.979245483875274658e-01 -1.254293322563171387e-01 -1.138690784573554993e-01 -1.075312495231628418e-01 3.870541974902153015e-02 1.490311175584793091e-01 1.802531816065311432e-02 -2.874698936939239502e-01 2.506344616413116455e-01 1.719443947076797485e-01 1.227642819285392761e-01
2.498283982276916504e-01 3.059184364974498749e-02 6.805479526519775391e-02 -1.174653843045234680e-01 -4.381814301013946533e-01 1.602962911128997803e-01 -1.456861793994903564e-01 -1.849042028188705444e-01 1.958509385585784912e-01 2.469439506530761719e-01 -7.607501745223999023e-02 8.612267673015594482e-02 -7.552177459001541138e-02 3.146743476390838623e-01 1.188017055392265320e-01 -8.695057034492492676e-02 2.457343786954879761e-02 1.910061985254287720e-01 -2.047016024589538574e-01 2.972303703427314758e-02 -1.252151280641555786e-01 -2.846773266792297363e-01 -2.465684860944747925e-01 -1.358198821544647217e-01 -7.921773195266723633e-02 -2.085632085800170898e-01 -2.516309544444084167e-02 -1.575326472520828247e-01 -1.400497090071439743e-02 -1.411216147243976593e-02 8.802978694438934326e-02 -2.587709724903106689e-01
7.707082480192184448e-02 8.913020789623260498e-02 2.365791797637939453e-01 -3.073638677597045898e-01 1.128193214535713196e-01 1.315688155591487885e-02 -1.894777566194534302e-01 -2.407852001488208771e-02 7.004063576459884644e-02 9.398375451564788818e-02 -1.545091122388839722e-01 -3.957198858261108398e-01 -3.444778546690940857e-02 -5.294898152351379395e-02 5.450153350830078125e-01 -2.649624943733215332e-01 -1.379838734865188599e-01 -1.882664486765861511e-02 -1.726816445589065552e-01 -7.216329872608184814e-02 6.862491369247436523e-02 -1.846278309822082520e-01 -2.827613614499568939e-03 -1.196867078542709351e-01 -1.328453123569488525e-01 -2.166039943695068359e-01 -1.147816330194473267e-01 -7.715780753642320633e-03 1.390862762928009033e-01 -2.960994467139244080e-02 -8.066468685865402222e-02 -9.364510327577590942e-02
-5.115667730569839478e-02 4.706555604934692383e-02 1.794770359992980957e-01 -2.596034109592437744e-01 -5.754228215664625168e-03 -1.335402578115463257e-01 -3.895899653434753418e-02 3.003017306327819824e-01 1.644618362188339233e-01 9.018100798130035400e-02 3.838782012462615967e-02 -4.080921038985252380e-02 -4.854604601860046387e-03 9.791143238544464111e-02 4.239826202392578125e-01 6.164683401584625244e-02 1.359998881816864014e-01 1.789242960512638092e-02 -2.797180712223052979e-01 -2.773998081684112549e-01 1.084859147667884827e-01 -3.998767435550689697e-01 -1.224847882986068726e-01 -5.881502851843833923e-02 -2.067152410745620728e-01 1.233346574008464813e-02 2.917902544140815735e-02 4.097126796841621399e-02 -2.044837176799774170e-01 2.576068788766860962e-02 3.200168609619140625e-01 7.938748225569725037e-03
4.400129895657300949e-03 5.955915525555610657e-02 -7.249350659549236298e-03 -4.199124276638031006e-01 -2.598468563519418240e-04 3.349861130118370056e-02 -3.503836095333099365e-01 -1.422997713088989258e-01 2.354450374841690063e-01 5.629043653607368469e-02 2.591244131326675415e-02 -3.499329388141632080e-01 -1.481378227472305298e-01 9.492541104555130005e-02 -5.836046114563941956e-02 7.008298486471176147e-02 -5.745801329612731934e-02 1.304341666400432587e-02 -3.382151722908020020e-01 6.168716773390769958e-02 -5.953331291675567627e-02 -8.373341709375381470e-02 -3.117302991449832916e-02 -3.644286990165710449e-01 -2.243727445602416992e-01 2.284562774002552032e-02 1.475658565759658813e-01 1.315795928239822388e-01 -2.850141823291778564e-01 -4.730472713708877563e-02 8.417753130197525024e-02 -9.165663272142410278e-02
5.581536144018173218e-02 -8.589330129325389862e-03 6.134204566478729248e-02 -2.388210892677307129e-01 -1.132570430636405945e-01 2.067175805568695068e-01 -1.391885727643966675e-01 -1.094924882054328918e-01 1.540519893169403076e-01 -2.606832981109619141e-01 -2.705071866512298584e-01 -1.072188764810562134e-01 -1.358843147754669189e-01 9.623672068119049072e-02 1.874584257602691650e-01 -2.598739862442016602e-01 2.180576622486114502e-01 1.437936350703239441e-02 -7.324338704347610474e-02 8.159819245338439941e-02 9.523574262857437134e-03 6.248839665204286575e-03 -1.017529964447021484e-01 -2.714273333549499512e-01 -3.227018415927886963e-01 -2.523914873600006104e-01 4.317899644374847412e-01 -5.741389468312263489e-02 -1.280137598514556885e-01 -4.663022980093955994e-02 3.705954877659678459e-03 1.491467952728271484e-01
1.440476626157760620e-01 -6.306768208742141724e-02 1.754427999258041382e-01 -2.503750026226043701e-01 -3.056733906269073486e-01 7.447984814643859863e-02 -1.387930363416671753e-01 -2.870064079761505127e-01 2.466444075107574463e-01 1.713869273662567139e-01 -8.801168762147426605e-03 1.773045063018798828e-01 -2.215961068868637085e-01 1.634225547313690186e-01 1.090919822454452515e-01 -4.833599925041198730e-02 3.033595718443393707e-02 -7.881414145231246948e-03 -1.326875835657119751e-01 1.847151070833206177e-01 2.117254436016082764e-01 -3.437071144580841064e-01 -3.943318724632263184e-01 1.571716219186782837e-01 -1.119112670421600342e-01 -1.044237241148948669e-01 -2.867147140204906464e-02 -1.708572208881378174e-01 3.896977379918098450e-02 8.569989353418350220e-02 1.026508957147598267e-01 -2.647491730749607086e-02
-1.839851588010787964e-01 2.199947275221347809e-02 2.720437645912170410e-01 -2.408241778612136841e-01 1.560072600841522217e-01 -3.342932462692260742e-02 -1.180055588483810425e-01 1.488983817398548126e-02 3.148730397224426270e-01 9.618352353572845459e-02 2.179138734936714172e-02 -1.151977181434631348e-01 -1.179334446787834167e-01 -6.237184256315231323e-02 3.188145160675048828e-01 -2.822392284870147705e-01 -3.681586356833577156e-03 -8.879297226667404175e-02 -2.521174550056457520e-01 -3.287551403045654297e-01 1.789505481719970703e-01 -2.322106063365936279e-01 8.786039426922798157e-03 -3.228506445884704590e-01 -1.113308519124984741e-01 -2.542399764060974121e-01 -6.974405050277709961e-02 -2.444937452673912048e-02 -2.721788547933101654e-02 1.139995176345109940e-02 1.056655570864677429e-01 -9.214423596858978271e-02
5.236382782459259033e-02 2.162566184997558594e-01 2.163413353264331818e-02 -2.406780421733856201e-02 7.713941484689712524e-02 8.112718351185321808e-03 -4.168796166777610779e-02 -1.094519123435020447e-01 3.293298184871673584e-02 6.227719038724899292e-02 8.649795502424240112e-02 -1.577675789594650269e-01 -2.994214594364166260e-01 5.904503166675567627e-02 2.414868921041488647e-01 -4.806200042366981506e-02 2.958185225725173950e-02 -9.211333096027374268e-02 -1.930807381868362427e-01 1.126499548554420471e-01 -1.650089025497436523e-02 -2.539126574993133545e-01 -1.538161039352416992e-01 -5.146049261093139648e-01 -3.804178535938262939e-01 -1.566913425922393799e-01 -7.599351555109024048e-02 1.876994073390960693e-01 9.730171412229537964e-02 2.071632891893386841e-01 1.243860870599746704e-01 2.189176082611083984e-01
-2.570568919181823730e-01 1.996761746704578400e-02 1.839321702718734741e-01 -2.062758356332778931e-01 -2.146942317485809326e-01 -4.053644090890884399e-02 1.711337268352508545e-01 -2.192596495151519775e-01 4.824821371585130692e-03 -9.788510948419570923e-02 -5.166279152035713196e-02 -1.347627788782119751e-01 3.835910931229591370e-02 -1.298141782172024250e-03 3.338035941123962402e-01 -3.456555306911468506e-02 1.649549603462219238e-01 7.485626637935638428e-02 -3.382923305034637451e-01 1.362599581480026245e-01 1.391098499298095703e-01 -1.174680441617965698e-01 -1.436070799827575684e-01 -2.629137933254241943e-01 -2.715826332569122314e-01 -9.434559196233749390e-02 -1.449845284223556519e-01 2.664599418640136719e-01 -1.357644051313400269e-01 2.445307075977325439e-01 -2.135244607925415039e-01 1.726212538778781891e-02
-1.909151091240346432e-03 4.361749067902565002e-02 2.215006016194820404e-02 -2.372560203075408936e-01 -2.161854952573776245e-01 1.760955601930618286e-01 -1.416679322719573975e-01 1.292072087526321411e-01 2.788730561733245850e-01 -1.860563009977340698e-01 -2.357048094272613525e-01 7.388984318822622299e-03 9.681251645088195801e-02 1.310856044292449951e-01 8.279245346784591675e-02 -2.350940257310867310e-01 -1.214148998260498047e-01 -1.501584053039550781e-01 -2.231900691986083984e-01 -2.332934439182281494e-01 -1.548684686422348022e-01 -2.934469878673553467e-01 -7.143664360046386719e-02 -3.308339118957519531e-01 1.111923754215240479e-01 -2.569976449012756348e-01 6.268876045942306519e-02 6.530333310365676880e-02 -2.400567084550857544e-01 -1.727468818426132202e-01 1.005959808826446533e-01 1.405410915613174438e-01
-2.092033773660659790e-01 5.701553821563720703e-02 1.324903219938278198e-01 -2.414345741271972656e-01 2.086775936186313629e-02 -4.420389607548713684e-02 -3.318911790847778320e-01 7.963474839925765991e-02 1.033431217074394226e-01 -2.606405643746256828e-03 -2.093840092420578003e-01 -2.849710881710052490e-01 -8.676683157682418823e-02 2.362311445176601410e-02 5.509400963783264160e-01 -3.439860939979553223e-01 -4.919406399130821228e-02 1.662665158510208130e-01 -8.492724597454071045e-02 3.045938350260257721e-02 7.398559153079986572e-02 -8.572442829608917236e-02 2.519480139017105103e-02 8.619576692581176758e-02 9.878543019294738770e-02 -1.276350617408752441e-01 8.672881871461868286e-02 -7.311129570007324219e-02 1.985427737236022949e-01 1.913433820009231567e-01 1.283736824989318848e-01 4.529153183102607727e-02
-1.806149035692214966e-01 4.173302948474884033e-01 2.404252886772155762e-01 -2.931072115898132324e-01 -8.097001910209655762e-02 1.557753533124923706e-01 -2.570438683032989502e-01 -2.303371764719486237e-02 1.570906303822994232e-02 -1.328690201044082642e-01 -7.045555114746093750e-02 -1.267726533114910126e-02 -3.346285223960876465e-02 -9.090443700551986694e-02 1.215601786971092224e-01 -6.887027621269226074e-02 1.381856948137283325e-01 -2.202920317649841309e-01 -4.827736616134643555e-01 1.136057823896408081e-01 6.588582694530487061e-02 -1.660137772560119629e-01 8.171857893466949463e-02 8.682512678205966949e-03 -4.456203058362007141e-02 -9.700176119804382324e-02 1.551346778869628906e-01 1.414921730756759644e-01 -1.138935312628746033e-01 2.644384801387786865e-01 8.703546226024627686e-02 4.395682737231254578e-02
2.139830403029918671e-02 -3.647892549633979797e-02 -2.422619611024856567e-02 -2.338925004005432129e-01 -8.004166185855865479e-02 -7.428368926048278809e-02 -1.596986949443817139e-01 -1.142582520842552185e-01 9.247695654630661011e-02 -2.428223341703414917e-01 1.076205074787139893e-01 -3.145582973957061768e-01 -1.196762844920158386e-01 -2.222052812576293945e-01 4.429653882980346680e-01 -4.292503744363784790e-02 -1.208960358053445816e-02 -2.502078190445899963e-02 -3.086566030979156494e-01 2.846447192132472992e-02 -1.908706128597259521e-02 -2.792329192161560059e-01 1.382558494806289673e-01 -2.407390773296356201e-01 -5.279056727886199951e-03 4.114567115902900696e-02 2.211224287748336792e-01 -7.125253230333328247e-02 -1.144167929887771606e-01 3.489623963832855225e-01 -1.878747716546058655e-02 -9.728606790304183960e-02
-5.547063425183296204e-02 1.578263342380523682e-01 -1.987156830728054047e-02 -2.000473439693450928e-01 -4.504946246743202209e-02 5.255366675555706024e-03 -1.112377494573593140e-01 -7.916076481342315674e-02 4.028872549533843994e-01 1.563790738582611084e-01 -1.697185039520263672e-01 8.482354879379272461e-02 -6.973772495985031128e-02 2.082713693380355835e-01 4.674693942070007324e-02 -3.017273247241973877e-01 -1.966388374567031860e-01 1.482939571142196655e-01 -1.289905905723571777e-01 -3.402998670935630798e-02 3.752770721912384033e-01 9.584949351847171783e-03 -3.753720521926879883e-01 -1.556845605373382568e-01 -1.537811309099197388e-01 -2.746240794658660889e-01 1.805368959903717041e-01 2.022383734583854675e-02 8.277201652526855469e-02 3.157919272780418396e-02 9.305446408689022064e-03 -1.487946063280105591e-01
7.857228070497512817e-02 1.588861495256423950e-01 2.066542059183120728e-01 -1.874327361583709717e-01 -1.045290827751159668e-01 2.846844308078289032e-02 -1.548874378204345703e-01 -5.685403943061828613e-02 6.120705977082252502e-02 1.843633204698562622e-01 6.070005521178245544e-02 -2.448177151381969452e-02 -1.380499005317687988e-01 3.222484886646270752e-02 4.321961998939514160e-01 -6.723844259977340698e-02 -2.055999785661697388e-01 -4.276048392057418823e-02 -1.437680721282958984e-01 -5.748825892806053162e-02 6.189882010221481323e-02 -1.748319417238235474e-01 -2.005670666694641113e-01 -3.200501203536987305e-01 -1.457973569631576538e-01 1.718083210289478302e-02 2.981423139572143555e-01 4.782753810286521912e-02 -3.071740865707397461e-01 3.373660743236541748e-01 1.795617341995239258e-01 -9.002490900456905365e-03
1.811632812023162842e-01 1.711901575326919556e-01 1.246266718953847885e-02 1.758551597595214844e-02 -3.083863258361816406e-01 1.840549409389495850e-01 1.138150691986083984e-01 -3.519919514656066895e-01 2.688982486724853516e-01 -1.542630493640899658e-01 -9.138853102922439575e-02 -2.136635035276412964e-01 -2.385593950748443604e-01 6.888704746961593628e-02 2.851367592811584473e-01 -2.407596707344055176e-01 2.241174131631851196e-01 1.067160815000534058e-01 -2.174246013164520264e-01 5.601656436920166016e-02 -9.385187178850173950e-02 4.363465309143066406e-02 4.779674112796783447e-02 -6.987589597702026367e-02 -2.795146107673645020e-01 -1.435244530439376831e-01 -5.875736474990844727e-02 -2.304400801658630371e-01 6.269191950559616089e-02 -1.434530019760131836e-01 3.050737828016281128e-02 -9.958459436893463135e-02
2.273442596197128296e-02 -8.230173029005527496e-03 4.094523191452026367e-02 -2.306011468172073364e-01 2.439487725496292114e-02 1.402827799320220947e-01 -8.292493969202041626e-02 6.484258919954299927e-02 1.287336051464080811e-01 -1.577456854283809662e-02 -1.464351080358028412e-02 -2.603895068168640137e-01 1.674194186925888062e-01 1.486641466617584229e-01 6.077907606959342957e-02 -5.294097661972045898e-01 7.357465475797653198e-02 -1.282263267785310745e-02 -3.467849493026733398e-01 -6.025405973196029663e-02 -1.509219557046890259e-01 -2.448463998734951019e-02 -6.254553794860839844e-02 -4.364455044269561768e-01 -1.618099063634872437e-01 -1.218441128730773926e-01 -3.099431656301021576e-02 1.689083129167556763e-01 -1.070453822612762451e-01 -1.694804430007934570e-02 1.959183812141418457e-01 -1.624153554439544678e-01
6.934223696589469910e-03 2.683167345821857452e-02 8.251221477985382080e-02 1.032046079635620117e-01 -3.067946732044219971e-01 -1.067282333970069885e-01 -1.138280704617500305e-01 -1.813724189996719360e-01 4.780908226966857910e-01 1.034853830933570862e-01 -1.980687528848648071e-01 -1.375139411538839340e-02 2.711206376552581787e-01 9.775810688734054565e-02 2.188556790351867676e-01 -9.107019752264022827e-02 -1.613133400678634644e-01 -3.522189334034919739e-02 -3.818655312061309814e-01 -2.212764509022235870e-02 -1.283154040575027466e-01 4.705588892102241516e-02 5.519475042819976807e-02 -1.141979321837425232e-01 1.723558083176612854e-02 -1.526442766189575195e-01 -1.067950800061225891e-01 8.841089159250259399e-02 -3.905605077743530273e-01 2.838415279984474182e-02 -3.401654586195945740e-02 -8.240913599729537964e-02
-1.548065394163131714e-01 2.150996327400207520e-01 1.807109564542770386e-01 -2.091595828533172607e-01 2.787641249597072601e-03 2.450130432844161987e-01 1.556272655725479126e-01 -4.248525016009807587e-03 5.165915470570325851e-03 8.341073244810104370e-02 2.383934855461120605e-01 -2.676020860671997070e-01 -1.871049553155899048e-01 1.030916273593902588e-01 2.812917232513427734e-01 -1.868378818035125732e-01 3.083086758852005005e-02 4.752424359321594238e-02 -3.209623396396636963e-01 1.030242256820201874e-02 -1.031799539923667908e-01 -3.556105867028236389e-02 -9.657529741525650024e-02 -1.781779378652572632e-01 -1.747862994670867920e-01 -1.825675219297409058e-01 -1.594107896089553833e-01 4.924242570996284485e-02 -1.471690684556961060e-01 4.279770255088806152e-01 1.291833072900772095e-01 -3.799897059798240662e-02
-1.309695243835449219e-01 -2.272518873214721680e-01 9.945289045572280884e-02 -2.073604315519332886e-01 1.332904547452926636e-01 3.181426599621772766e-02 2.903233468532562256e-02 -1.184957800433039665e-03 -4.383121058344841003e-02 -1.183540746569633484e-01 -1.528408080339431763e-01 -1.630228012800216675e-01 2.457570135593414307e-01 1.959593147039413452e-01 5.263420343399047852e-01 -1.643747091293334961e-01 -8.208762109279632568e-02 1.804434806108474731e-01 -3.904580473899841309e-01 2.716150600463151932e-03 4.538106918334960938e-02 -1.248775050044059753e-01 -1.472775638103485107e-01 2.039968036115169525e-02 4.932101070880889893e-02 -2.527634799480438232e-01 1.648560613393783569e-01 -1.163627132773399353e-01 1.715084314346313477e-01 7.748542726039886475e-02 8.932054042816162109e-02 8.951894938945770264e-02
-1.375352293252944946e-01 6.238103285431861877e-02 2.549758180975914001e-02 -8.516010642051696777e-02 -2.437086589634418488e-02 -8.604800701141357422e-02 -3.408641368150711060e-02 1.273572444915771484e-01 2.006720155477523804e-01 1.231721192598342896e-01 6.857942044734954834e-02 -1.890879720449447632e-01 1.265574246644973755e-01 9.260175377130508423e-02 5.799792408943176270e-01 1.262236386537551880e-01 -1.526745259761810303e-01 -8.776982873678207397e-02 -3.703768253326416016e-01 -3.939819708466529846e-02 -1.170212477445602417e-01 -1.713068783283233643e-01 -1.007587090134620667e-01 -6.441875547170639038e-02 -2.318014055490493774e-01 1.952225342392921448e-02 1.781632602214813232e-01 -4.532384499907493591e-02 -2.888861000537872314e-01 -1.653103083372116089e-01 1.955325156450271606e-01 8.426674455404281616e-02
5.523702129721641541e-02 -5.283477529883384705e-02 -1.182659789919853210e-01 -1.320462822914123535e-01 -1.307193487882614136e-01 1.517491936683654785e-01 -1.053515523672103882e-01 -1.668039709329605103e-01 3.466671109199523926e-01 1.333205103874206543e-01 -1.775142922997474670e-02 -1.929184496402740479e-01 -1.869245916604995728e-01 1.498443335294723511e-01 4.485698044300079346e-01 -4.810365661978721619e-02 -2.250897884368896484e-01 -2.727818191051483154e-01 -1.246774867177009583e-01 -6.417125463485717773e-02 -1.743481457233428955e-01 -4.757301509380340576e-02 -1.692689955234527588e-01 -2.478733956813812256e-01 -2.597913742065429688e-01 -1.205423921346664429e-01 -2.236049771308898926e-01 -9.481322765350341797e-02 -5.727561935782432556e-02 -1.877691596746444702e-01 9.407099336385726929e-03 1.265404094010591507e-02
2.678009569644927979e-01 1.719071716070175171e-01 -1.272450834512710571e-01 2.700907550752162933e-02 -1.133610829710960388e-01 2.655884325504302979e-01 -8.463833481073379517e-02 2.565983496606349945e-02 2.685075104236602783e-01 -6.967809051275253296e-02 7.308556139469146729e-02 -2.318986803293228149e-01 4.768842086195945740e-02 6.554987281560897827e-02 5.190446972846984863e-01 -4.120481666177511215e-03 6.166424229741096497e-02 -1.200341358780860901e-01 -3.577348887920379639e-01 -3.901990503072738647e-02 -2.281122356653213501e-01 -4.858756810426712036e-02 -2.632060050964355469e-01 -1.412221938371658325e-01 -9.805201739072799683e-02 1.095893234014511108e-01 -1.444903165102005005e-01 -5.165403708815574646e-03 -9.301560372114181519e-02 -1.457895785570144653e-01 1.745520345866680145e-02 1.202939152717590332e-01
7.730226963758468628e-03 2.523465752601623535e-01 -2.608848363161087036e-02 -1.163214221596717834e-01 2.106916159391403198e-01 2.713754475116729736e-01 -1.559246238321065903e-02 -3.192991316318511963e-01 1.793532669544219971e-01 8.779837191104888916e-02 8.683145046234130859e-02 4.665914177894592285e-02 3.790774941444396973e-02 9.228596091270446777e-02 1.641562432050704956e-01 1.205803155899047852e-01 -1.806824803352355957e-01 1.994549334049224854e-01 -3.042986392974853516e-01 2.481450289487838745e-01 2.191314399242401123e-01 -3.030086457729339600e-01 8.206691709347069263e-04 2.589564584195613861e-02 6.781712174415588379e-02 8.763267844915390015e-02 1.580692268908023834e-02 1.894285678863525391e-01 -1.702363044023513794e-01 3.046057820320129395e-01 2.514064013957977295e-01 1.726127974689006805e-02
3.113576471805572510e-01 9.384439885616302490e-02 -1.193570569157600403e-01 -2.337855845689773560e-01 -3.148123323917388916e-01 8.951876312494277954e-02 3.401161357760429382e-02 -3.615063726902008057e-01 2.874841392040252686e-01 2.053091675043106079e-01 -1.029211133718490601e-01 -4.713625833392143250e-02 1.731500029563903809e-01 2.392617315053939819e-01 2.355236858129501343e-01 2.904010377824306488e-02 9.474418312311172485e-02 -5.266530811786651611e-02 -2.011925131082534790e-01 1.445063054561614990e-01 1.474392116069793701e-01 -1.898831576108932495e-01 -9.289947897195816040e-02 -2.024861127138137817e-01 -1.320916861295700073e-01 -7.032227516174316406e-02 2.095220685005187988e-01 -1.784547269344329834e-01 -7.095845788717269897e-02 4.867155477404594421e-02 9.256511926651000977e-02 -1.028673350811004639e-01
1.637890636920928955e-01 1.675357669591903687e-01 8.639936894178390503e-02 -2.140680998563766479e-01 -6.609617173671722412e-02 -2.389650344848632812e-01 -1.464473903179168701e-01 -1.688540726900100708e-01 2.784948945045471191e-01 1.476717740297317505e-01 1.661246567964553833e-01 1.276877969503402710e-01 1.199913918972015381e-01 1.354136317968368530e-01 1.864202916622161865e-01 1.313008368015289307e-02 8.067895472049713135e-02 -3.170927241444587708e-02 -2.819031476974487305e-01 -2.210222184658050537e-02 1.153960451483726501e-01 -4.069945514202117920e-01 -2.084381580352783203e-01 -1.309272497892379761e-01 -8.586119115352630615e-02 -3.353426158428192139e-01 -5.642751976847648621e-02 -1.669279634952545166e-01 1.878139823675155640e-01 2.146674096584320068e-01 -8.764543384313583374e-02 5.020339041948318481e-02
-1.066738441586494446e-01 2.089999765157699585e-01 1.220753863453865051e-01 -2.329546958208084106e-01 -5.589715018868446350e-02 3.590729832649230957e-02 -7.954145967960357666e-02 1.296661794185638428e-01 1.648158133029937744e-01 2.328032627701759338e-02 -4.960212484002113342e-02 -2.370601445436477661e-01 -1.656404882669448853e-01 2.911395207047462463e-02 7.249046862125396729e-02 -4.090445041656494141e-01 2.531516551971435547e-02 -2.005009651184082031e-01 -3.857304751873016357e-01 -9.115567803382873535e-02 -1.229412555694580078e-01 -2.608633339405059814e-01 4.056466277688741684e-03 -3.594824373722076416e-01 -1.025772169232368469e-01 1.463692076504230499e-02 1.550098210573196411e-01 1.397928744554519653e-01 -1.913877129554748535e-01 -1.035126075148582458e-01 2.171263098716735840e-01 -4.304742068052291870e-02
2.040918730199337006e-02 1.230064779520034790e-01 1.060671135783195496e-01 3.031421692867297679e-05 -1.398149877786636353e-01 7.116727530956268311e-03 -1.677923463284969330e-02 -4.288709908723831177e-02 1.957142055034637451e-01 -1.269819736480712891e-01 5.856064334511756897e-02 -9.677912294864654541e-02 2.279577553272247314e-01 2.763469815254211426e-01 1.168396100401878357e-01 -2.365042418241500854e-01 8.324678987264633179e-02 1.188449114561080933e-01 -8.355712890625000000e-02 -5.059923231601715088e-02 2.955462336540222168e-01 -5.380263924598693848e-01 -2.133910655975341797e-01 -2.249205112457275391e-01 -9.942848980426788330e-02 -3.452109694480895996e-01 3.875271650031208992e-03 1.068332046270370483e-01 7.197801768779754639e-02 4.643600434064865112e-02 9.799612313508987427e-02 -1.592926830053329468e-01
-6.356624513864517212e-02 2.140240520238876343e-01 9.981852769851684570e-02 -2.136781513690948486e-01 3.755380585789680481e-02 -3.619601204991340637e-02 -1.042501553893089294e-01 -3.066349029541015625e-01 3.128209412097930908e-01 -2.014266997575759888e-01 -2.563881129026412964e-02 -1.646802425384521484e-01 -1.015049889683723450e-01 -1.020462810993194580e-01 3.677805960178375244e-01 1.403410285711288452e-01 2.747585773468017578e-01 -1.928064972162246704e-01 2.293609641492366791e-02 5.060029402375221252e-02 3.558392226696014404e-01 -6.098045781254768372e-02 -1.654846519231796265e-01 -1.502533406019210815e-01 -1.290621906518936157e-01 1.007006093859672546e-01 -1.517105102539062500e-01 2.009279280900955200e-01 -7.089043408632278442e-02 1.637404859066009521e-01 4.738312959671020508e-02 -1.572068631649017334e-01
1.920953094959259033e-01 2.031084746122360229e-01 5.420666560530662537e-02 -1.342404931783676147e-01 -2.026285976171493530e-01 7.148354500532150269e-02 -2.643286585807800293e-01 1.575124710798263550e-01 2.370995879173278809e-01 -1.907714903354644775e-01 -1.795673817396163940e-01 6.229536980390548706e-02 1.256276667118072510e-01 1.354082077741622925e-01 2.509954273700714111e-01 5.302460119128227234e-02 -1.570945978164672852e-02 -3.331227228045463562e-02 -3.903384506702423096e-01 1.466458290815353394e-01 -2.747381329536437988e-01 1.562680490314960480e-02 3.349588215351104736e-01 -1.374047994613647461e-01 -9.666934609413146973e-02 9.049164503812789917e-02 -2.009865939617156982e-01 -5.658656731247901917e-02 -4.810768365859985352e-02 2.486269026994705200e-01 1.480680704116821289e-01 4.650423675775527954e-02
-3.799312189221382141e-02 4.551484435796737671e-02 2.329148203134536743e-01 -1.008639782667160034e-01 -8.656289428472518921e-02 2.632952630519866943e-01 -2.641309797763824463e-01 -2.942613326013088226e-02 1.021363213658332825e-01 -9.626802802085876465e-02 4.626308009028434753e-02 -2.148709446191787720e-01 4.879694432020187378e-02 2.842415869235992432e-01 3.866308629512786865e-01 4.349166154861450195e-02 1.310773752629756927e-02 2.811923921108245850e-01 -7.889496535062789917e-02 2.520452737808227539e-01 -1.835430711507797241e-01 1.660384796559810638e-02 -3.532192707061767578e-01 -2.377081811428070068e-01 -2.509688958525657654e-02 2.184387482702732086e-02 8.048067986965179443e-02 2.089209407567977905e-01 -1.880787499248981476e-02 6.135489419102668762e-02 1.699288934469223022e-01 1.833137571811676025e-01
-1.630983203649520874e-01 -4.924486204981803894e-02 2.187519147992134094e-02 -2.153859436511993408e-01 -3.977403938770294189e-01 1.230830326676368713e-01 -3.531509637832641602e-02 -4.054820835590362549e-01 2.421789169311523438e-01 4.523078352212905884e-02 -9.485664218664169312e-02 2.176320552825927734e-02 -2.178990840911865234e-01 2.399538308382034302e-01 2.326846867799758911e-01 8.434143662452697754e-02 9.290833771228790283e-02 -1.125673428177833557e-01 -2.671661078929901123e-01 3.082946836948394775e-01 1.334413886070251465e-01 -1.484028249979019165e-01 -5.902053043246269226e-02 -1.466063857078552246e-01 1.974702030420303345e-01 -5.946164578199386597e-02 8.238971233367919922e-03 -1.413188427686691284e-01 -1.531262993812561035e-01 6.420011073350906372e-02 -7.705491781234741211e-02 -1.917101093567907810e-03
1.640325039625167847e-01 1.425266563892364502e-01 5.063710268586874008e-03 -2.526293098926544189e-01 -4.151637256145477295e-01 2.008645981550216675e-02 1.506073027849197388e-01 -2.393246889114379883e-01 1.949561834335327148e-01 2.842807173728942871e-01 -1.603896617889404297e-01 1.679657585918903351e-02 3.088016062974929810e-02 1.211307644844055176e-01 1.628091782331466675e-01 2.443658560514450073e-02 -4.720461554825305939e-03 6.517596542835235596e-02 -2.938664257526397705e-01 1.575947999954223633e-01 7.516184449195861816e-02 -3.010894060134887695e-01 -2.868013456463813782e-02 5.059279128909111023e-02 -3.868203237652778625e-02 -1.681443303823471069e-01 2.441380769014358521e-01 -1.335324198007583618e-01 -1.172752380371093750e-01 -1.051601767539978027e-01 2.981832027435302734e-01 -1.121158525347709656e-01
-1.625876873731613159e-02 2.843922674655914307e-01 6.034542620182037354e-02 -2.608909308910369873e-01 6.635610014200210571e-03 3.130167126655578613e-01 -2.418583780527114868e-01 -1.308322045952081680e-02 1.747642308473587036e-01 -1.526774000376462936e-02 -2.725019305944442749e-02 -8.418838679790496826e-02 1.182493343949317932e-01 2.082002349197864532e-02 2.351073920726776123e-01 2.272683531045913696e-01 1.770008727908134460e-02 -1.281830966472625732e-01 -4.580486714839935303e-01 -4.757373034954071045e-02 -3.263508975505828857e-01 -1.046024337410926819e-01 -1.087059974670410156e-01 1.265800595283508301e-01 -1.045701652765274048e-01 7.435483485460281372e-02 -2.335817068815231323e-01 -8.660475909709930420e-02 -5.489299818873405457e-02 2.939286828041076660e-02 2.665403783321380615e-01 -5.445073544979095459e-02
-8.282881975173950195e-02 5.136214569211006165e-02 6.685531139373779297e-02 -1.982092559337615967e-01 5.701624602079391479e-02 1.725782640278339386e-02 1.454259362071752548e-02 5.944137647747993469e-02 -2.848099358379840851e-02 -8.788330852985382080e-02 -1.048450544476509094e-01 -1.737925112247467041e-01 -2.852391218766570091e-03 2.706427872180938721e-01 6.197115778923034668e-01 -1.751703470945358276e-01 -9.584531933069229126e-02 3.488198518753051758e-01 -2.400622963905334473e-01 -1.758389361202716827e-02 -4.319399967789649963e-02 -2.504689693450927734e-01 -1.513075977563858032e-01 1.441623121500015259e-01 2.130225999280810356e-03 -4.355658590793609619e-02 3.371779248118400574e-02 -2.279070317745208740e-01 1.674226522445678711e-01 8.753681927919387817e-02 5.752073973417282104e-02 1.033336371183395386e-01
7.178124040365219116e-02 1.259239614009857178e-01 -1.306470185518264771e-01 -1.788992062211036682e-02 -1.286385357379913330e-01 7.452639192342758179e-02 5.993615463376045227e-02 -1.976696401834487915e-01 2.354930639266967773e-01 -2.617368102073669434e-01 -1.532837152481079102e-01 -1.299567371606826782e-01 -8.371600508689880371e-02 1.808479577302932739e-01 3.330590724945068359e-01 -3.301554322242736816e-01 1.296271681785583496e-01 -1.820374131202697754e-01 -2.007527500391006470e-01 -1.414742618799209595e-01 1.116176247596740723e-01 1.703574061393737793e-01 -6.722421199083328247e-02 -1.629987508058547974e-01 -2.804975509643554688e-01 -3.497237563133239746e-01 8.054312318563461304e-02 -1.611450910568237305e-01 -3.038516966626048088e-03 -9.260243922472000122e-02 1.144407913088798523e-01 1.867994517087936401e-01
-2.270208448171615601e-01 1.430254578590393066e-01 4.289495348930358887e-01 -2.618047297000885010e-01 -6.702283024787902832e-02 8.860959112644195557e-02 1.829631477594375610e-01 -1.118506044149398804e-01 1.739380061626434326e-01 -9.913906455039978027e-02 6.521394848823547363e-02 -1.114163175225257874e-01 2.215501479804515839e-02 1.300265938043594360e-01 2.412722110748291016e-01 5.765869840979576111e-02 1.382832527160644531e-01 -2.469308227300643921e-01 -1.342490017414093018e-01 1.291482746601104736e-01 -9.688752889633178711e-02 -4.282735660672187805e-02 -3.205922618508338928e-02 -2.667989432811737061e-01 -2.766958177089691162e-01 1.826955229043960571e-01 -1.780747473239898682e-01 1.358394175767898560e-01 5.935905501246452332e-02 3.136220872402191162e-01 1.415449082851409912e-01 -3.469386324286460876e-02
4.219527915120124817e-02 1.752044111490249634e-01 2.084496058523654938e-02 -1.885246112942695618e-02 -1.095581054687500000e-01 -7.649807631969451904e-02 -9.764980524778366089e-02 -6.679365783929824829e-02 2.642675340175628662e-01 -1.509715914726257324e-01 -1.009870618581771851e-01 -1.048943400382995605e-02 1.418501045554876328e-02 1.675646752119064331e-01 1.430642753839492798e-01 -2.948101460933685303e-01 -1.985515207052230835e-01 5.132404156029224396e-03 -7.675591111183166504e-02 -1.152407567133195698e-04 3.826216161251068115e-01 -1.598497778177261353e-01 -4.133836627006530762e-01 -1.842746287584304810e-01 -3.526831865310668945e-01 -2.920555472373962402e-01 9.883075952529907227e-02 2.011775784194469452e-02 -1.580260694026947021e-01 1.551663130521774292e-01 5.683193355798721313e-02 -4.489609599113464355e-02
-3.182111307978630066e-02 1.381498128175735474e-01 1.045472919940948486e-01 -3.925420939922332764e-01 -3.025763668119907379e-02 -6.414841115474700928e-02 1.971077620983123779e-01 -1.054000034928321838e-01 2.448893636465072632e-01 -1.006676778197288513e-01 1.255807727575302124e-01 -2.500460147857666016e-01 -1.214024201035499573e-01 6.626813113689422607e-02 1.874605715274810791e-01 2.245679683983325958e-02 3.378251567482948303e-02 -2.342619895935058594e-01 -1.768777966499328613e-01 -4.560039192438125610e-02 -7.756219059228897095e-02 3.577801212668418884e-02 3.884522244334220886e-02 -2.542490065097808838e-01 -3.339742496609687805e-02 -1.328027993440628052e-01 -3.464974462985992432e-01 1.367620229721069336e-01 -9.838171303272247314e-02 1.385246515274047852e-01 3.960586488246917725e-01 -2.250284254550933838e-01
-4.739273339509963989e-03 2.244547307491302490e-01 1.057700812816619873e-01 -1.368407011032104492e-01 -1.972729116678237915e-01 -4.247187077999114990e-02 -3.101995885372161865e-01 -2.839394807815551758e-01 -8.127836138010025024e-02 -2.012014687061309814e-01 1.123436633497476578e-02 -1.198169216513633728e-01 3.873693570494651794e-02 -2.015338279306888580e-02 3.351485729217529297e-01 -1.774678528308868408e-01 1.619862467050552368e-01 7.644187659025192261e-03 -3.142851591110229492e-01 -1.185422986745834351e-01 1.168360486626625061e-01 -3.605826944112777710e-02 1.154081001877784729e-01 1.876863539218902588e-01 5.901100486516952515e-02 -1.445012688636779785e-01 1.056779697537422180e-01 8.082474768161773682e-02 -1.690287142992019653e-01 2.282699495553970337e-01 4.050379693508148193e-01 -7.351209223270416260e-02
1.287316828966140747e-01 -2.425358146429061890e-01 -1.845047026872634888e-01 -2.709743678569793701e-01 -2.237601727247238159e-01 5.149805918335914612e-02 -2.900480628013610840e-01 -5.217929184436798096e-02 1.605849266052246094e-01 -1.955047845840454102e-01 -4.355885088443756104e-02 -4.245081543922424316e-01 -5.889922752976417542e-02 -3.258301690220832825e-02 2.493516802787780762e-01 -8.074819296598434448e-02 8.597443997859954834e-02 -7.408103346824645996e-02 -3.763945698738098145e-01 -6.175974011421203613e-02 -4.749807715415954590e-02 -5.965405330061912537e-02 3.096032328903675079e-02 -1.771267801523208618e-01 5.338994413614273071e-02 -2.888846695423126221e-01 2.439516782760620117e-02 -1.045417413115501404e-02 -6.631011515855789185e-02 -3.510759910568594933e-03 1.401710808277130127e-01 -2.250384390354156494e-01
-2.625463157892227173e-02 -3.634211421012878418e-02 -5.609417334198951721e-02 -2.645776271820068359e-01 -1.831433475017547607e-01 -2.473799735307693481e-01 -2.241016030311584473e-01 7.234123349189758301e-02 1.035778522491455078e-01 1.277265697717666626e-01 -3.435907885432243347e-03 -8.573421090841293335e-02 -7.366775721311569214e-02 2.374065220355987549e-01 6.216643452644348145e-01 1.023905575275421143e-01 -3.944809548556804657e-03 8.191546797752380371e-02 -7.730061560869216919e-02 -4.037704318761825562e-02 -3.647371008992195129e-02 -1.337609142065048218e-01 -5.163037031888961792e-02 -1.940229088068008423e-01 -7.413302361965179443e-02 5.849492549896240234e-02 2.892811298370361328e-01 8.195447176694869995e-02 -1.892813295125961304e-01 -2.104629576206207275e-02 2.619904279708862305e-01 5.842782184481620789e-02
-1.833568662405014038e-01 1.553205698728561401e-01 1.229384168982505798e-01 -2.323279231786727905e-01 -1.222521364688873291e-01 4.701343178749084473e-01 1.548025310039520264e-01 -1.505548804998397827e-01 3.781858980655670166e-01 -1.095283031463623047e-02 -1.214732155203819275e-01 -6.257248669862747192e-02 -1.108528077602386475e-01 1.082765981554985046e-01 1.895761191844940186e-01 -1.568026244640350342e-01 8.444110304117202759e-02 1.829580664634704590e-01 2.392424084246158600e-02 -3.396589681506156921e-02 -2.924959734082221985e-02 -1.513189971446990967e-01 2.724949121475219727e-01 -2.211811095476150513e-01 6.710314005613327026e-02 1.897719651460647583e-01 1.569410264492034912e-01 1.283775717020034790e-01 1.770665347576141357e-01 1.006775498390197754e-01 1.752480417490005493e-01 -3.352259472012519836e-02
5.158954486250877380e-02 -1.371562033891677856e-01 1.704940013587474823e-02 -3.077249526977539062e-01 1.194195449352264404e-01 -1.361479237675666809e-02 -6.288654357194900513e-02 -6.905949115753173828e-02 2.485852539539337158e-01 -2.103862613439559937e-01 2.061568796634674072e-01 -4.358284175395965576e-02 1.639548093080520630e-01 -1.089009456336498260e-02 3.407383263111114502e-01 -1.906618326902389526e-01 -2.719853818416595459e-01 5.599261447787284851e-02 6.004431052133440971e-04 1.033285707235336304e-01 -1.663668006658554077e-01 -3.665850460529327393e-01 -9.558791667222976685e-02 -1.893724352121353149e-01 1.087351217865943909e-01 -2.355801016092300415e-01 2.499757409095764160e-01 -6.419890373945236206e-02 -1.536009311676025391e-01 4.002166911959648132e-02 1.867514848709106445e-01 -2.039803117513656616e-01
4.005326703190803528e-02 1.486945338547229767e-02 2.299867011606693268e-02 -5.229306221008300781e-01 3.756712004542350769e-02 2.855713069438934326e-01 -2.051603496074676514e-01 5.837896466255187988e-02 3.132951855659484863e-01 1.150458827614784241e-01 1.821160316467285156e-01 -1.097597777843475342e-01 -1.900340057909488678e-02 5.102529749274253845e-02 -7.016947027295827866e-03 -2.948413193225860596e-01 -1.751133613288402557e-02 -1.290045380592346191e-01 -4.150732457637786865e-01 8.058929443359375000e-02 7.805962115526199341e-02 -2.573212385177612305e-01 -1.082449555397033691e-01 -3.482345119118690491e-02 -1.672068089246749878e-01 4.919471591711044312e-02 9.095572680234909058e-02 -3.548596985638141632e-03 -1.789599470794200897e-02 -1.699548959732055664e-01 -1.756391860544681549e-02 -6.019833963364362717e-03
4.260388389229774475e-02 4.190337359905242920e-01 2.213256508111953735e-01 -2.568387091159820557e-01 1.516574770212173462e-01 1.381558924913406372e-01 -6.010751798748970032e-02 -9.009315073490142822e-02 2.254861593246459961e-01 1.526187658309936523e-01 4.411280155181884766e-02 -1.286101341247558594e-01 -7.187206298112869263e-02 -2.033747173845767975e-02 2.735717594623565674e-01 -4.990021884441375732e-02 -1.316324770450592041e-01 8.066920191049575806e-02 -3.624430000782012939e-01 3.161968588829040527e-01 2.164189005270600319e-03 -6.122802942991256714e-02 2.760525941848754883e-01 4.101408272981643677e-02 -4.768447950482368469e-02 -7.538659125566482544e-02 -1.757537201046943665e-02 2.123237699270248413e-01 -2.260936796665191650e-02 2.487738430500030518e-01 1.600448042154312134e-01 1.058668829500675201e-02
5.545926466584205627e-02 2.466846555471420288e-01 -9.246489964425563812e-03 -3.873661458492279053e-01 -2.797782719135284424e-01 2.280944138765335083e-01 -1.309570670127868652e-01 -1.128491945564746857e-02 2.697686254978179932e-01 8.153567463159561157e-02 -1.234497651457786560e-01 1.877941787242889404e-01 4.058608785271644592e-02 -1.910647563636302948e-02 2.754832804203033447e-01 1.431629657745361328e-01 1.782063841819763184e-01 -1.284152269363403320e-01 -1.043555289506912231e-01 -3.036361038684844971e-01 4.570217803120613098e-02 1.883482560515403748e-02 1.074044685810804367e-02 -1.120088249444961548e-01 -1.912327557802200317e-01 -1.804663538932800293e-01 -4.076388478279113770e-02 2.656689584255218506e-01 -2.671146392822265625e-02 -2.213009446859359741e-01 2.160153090953826904e-01 7.652829587459564209e-02
1.968041956424713135e-01 3.829851746559143066e-01 -1.468360424041748047e-01 -5.037137493491172791e-02 -1.724657267332077026e-01 -2.029669284820556641e-01 -4.627575725317001343e-02 -9.200607985258102417e-02 1.475835591554641724e-01 -9.153496474027633667e-02 -1.799933016300201416e-01 -2.542355954647064209e-01 -3.075133450329303741e-02 2.276547104120254517e-01 7.489860802888870239e-02 -1.814594268798828125e-01 1.682450026273727417e-01 -5.835365876555442810e-02 -2.485593855381011963e-01 2.884458377957344055e-02 3.383820652961730957e-01 -2.538815140724182129e-01 -1.637448966503143311e-01 -1.369153261184692383e-01 -1.281736642122268677e-01 -1.681246459484100342e-01 -7.349738478660583496e-02 -1.910275965929031372e-01 -8.516019582748413086e-02 1.717262417078018188e-01 1.200108602643013000e-01 -1.840351819992065430e-01
1.273183524608612061e-01 7.078856229782104492e-02 1.937201172113418579e-01 -2.630136609077453613e-01 -2.698560357093811035e-01 2.206536978483200073e-01 -9.021881222724914551e-02 -3.060119152069091797e-01 3.342389166355133057e-01 -3.417748585343360901e-02 1.054809913039207458e-01 3.472968935966491699e-02 -1.889478713274002075e-01 2.818501889705657959e-01 3.664270639419555664e-01 1.889847405254840851e-02 2.230826020240783691e-02 -2.521497607231140137e-01 -1.303222477436065674e-01 3.115759193897247314e-01 4.510181397199630737e-02 -1.130409762263298035e-01 8.917476981878280640e-02 8.995135128498077393e-02 6.977307796478271484e-02 -6.502397358417510986e-02 9.817612916231155396e-02 -8.460143581032752991e-03 -1.460231542587280273e-01 -1.439912915229797363e-01 -9.383322903886437416e-04 -6.276234984397888184e-02
1.527152061462402344e-01 -1.157182976603507996e-01 8.116947859525680542e-02 -6.636846065521240234e-02 -1.089036315679550171e-01 -8.900739997625350952e-02 -2.071447521448135376e-01 -2.427966594696044922e-01 2.841176390647888184e-01 -3.464641049504280090e-02 -2.951341569423675537e-01 -1.544546782970428467e-01 1.300066616386175156e-02 1.430801600217819214e-01 1.649007052183151245e-01 8.808571100234985352e-02 -1.097185537219047546e-01 -5.258077755570411682e-03 -4.721060395240783691e-01 7.457653433084487915e-02 -5.621035024523735046e-02 1.504750996828079224e-01 3.643159568309783936e-02 -1.487007886171340942e-01 -2.234749048948287964e-01 -3.044866025447845459e-01 -1.797733902931213379e-01 1.072969064116477966e-01 -2.420368492603302002e-01 3.784951195120811462e-02 -2.043776512145996094e-01 -6.445681303739547729e-02
-7.507113367319107056e-02 3.696538507938385010e-01 -3.159541636705398560e-02 -9.382853657007217407e-02 -1.774463504552841187e-01 -1.762033998966217041e-01 -3.014613986015319824e-01 -1.042900979518890381e-01 1.606417745351791382e-01 2.940570190548896790e-02 5.556165054440498352e-02 -1.698282808065414429e-01 -1.885964162647724152e-02 3.186049759387969971e-01 1.835144907236099243e-01 -2.533652782440185547e-01 3.911042958498001099e-02 -1.237037242390215397e-03 -1.887508928775787354e-01 -1.282402276992797852e-01 2.951127290725708008e-01 -2.311628311872482300e-01 -3.179630935192108154e-01 -1.635922193527221680e-01 -1.428038477897644043e-01 -2.366095781326293945e-01 3.569494187831878662e-02 9.681693464517593384e-02 -9.140226244926452637e-02 -3.077501989901065826e-02 -8.095132559537887573e-02 -2.046677097678184509e-02
1.721146553754806519e-01 -7.613288704305887222e-03 4.997781664133071899e-02 -8.919227123260498047e-02 -2.863798737525939941e-01 2.666352689266204834e-01 2.657914757728576660e-01 -2.211283147335052490e-02 2.430144101381301880e-01 -4.908925294876098633e-02 -3.041160404682159424e-01 6.813001632690429688e-02 -8.214233070611953735e-02 1.611906141042709351e-01 3.853481113910675049e-01 -7.151240855455398560e-02 -9.977569431066513062e-02 -2.156208455562591553e-01 -4.089246317744255066e-02 -1.724087893962860107e-01 1.855722814798355103e-01 -2.652883827686309814e-01 2.138309925794601440e-02 -2.158187329769134521e-01 -1.096190586686134338e-01 -5.040697008371353149e-02 2.567058801651000977e-01 2.093166112899780273e-02 -3.126075118780136108e-02 2.020859532058238983e-02 1.990625411272048950e-01 1.705679148435592651e-01
-6.188884004950523376e-02 -7.376060634851455688e-02 1.831148266792297363e-01 -2.054648399353027344e-01 1.572308093309402466e-01 -1.024130731821060181e-01 -2.725136578083038330e-01 3.853793442249298096e-02 3.025537729263305664e-01 1.109143346548080444e-01 -1.128807738423347473e-01 -3.284665942192077637e-01 -7.866302877664566040e-02 4.735841155052185059e-01 1.795017421245574951e-01 2.892754040658473969e-02 -9.203725308179855347e-02 2.804480791091918945e-01 -2.325868010520935059e-01 -5.972848087549209595e-02 -2.288564443588256836e-01 -5.008987616747617722e-03 -9.595539420843124390e-02 -1.317348480224609375e-01 7.341749966144561768e-03 -1.397249996662139893e-01 6.072389706969261169e-02 1.333016008138656616e-01 -1.072860881686210632e-01 3.340395539999008179e-02 4.282883927226066589e-02 -1.917832642793655396e-01
1.573456823825836182e-01 1.331963092088699341e-01 9.163239598274230957e-02 -2.258028686046600342e-01 -2.385132573544979095e-02 -1.172345057129859924e-01 -1.293837428092956543e-01 -2.559328079223632812e-01 2.246007323265075684e-01 -4.912525787949562073e-02 -2.953366935253143311e-01 1.278367638587951660e-01 2.957475744187831879e-02 1.546369642019271851e-01 1.596902608871459961e-01 -1.311610732227563858e-02 -1.415867656469345093e-01 5.791524052619934082e-02 -4.011795520782470703e-01 6.247233226895332336e-02 -1.630721986293792725e-01 1.650153696537017822e-01 2.008353024721145630e-01 -2.350092381238937378e-01 -2.308097630739212036e-01 -1.902531385421752930e-01 -3.082995116710662842e-01 -9.112673252820968628e-02 -2.463080286979675293e-01 3.889759257435798645e-02 -1.576668024063110352e-02 -4.232256487011909485e-02
-4.261634871363639832e-02 9.718509763479232788e-02 3.067593276500701904e-01 -5.666592717170715332e-02 8.588796854019165039e-02 2.020059078931808472e-01 -3.039381653070449829e-02 -2.037250995635986328e-02 3.709923028945922852e-01 -1.874534785747528076e-01 1.565958857536315918e-01 -2.022861838340759277e-01 1.664752215147018433e-01 2.134135514497756958e-01 1.263338476419448853e-01 -2.038379572331905365e-02 -9.012732654809951782e-02 2.197007089853286743e-02 -3.150242269039154053e-01 8.635137975215911865e-02 -1.171030700206756592e-01 -2.831209003925323486e-01 1.644638031721115112e-01 2.781380116939544678e-01 8.356857299804687500e-02 -2.149968408048152924e-02 1.441240403801202774e-02 1.803266853094100952e-01 -2.705421149730682373e-01 2.478440403938293457e-01 1.104502379894256592e-01 -1.161084249615669250e-01
-1.781936436891555786e-01 9.325102716684341431e-02 3.477965593338012695e-01 -2.147864997386932373e-01 -3.657308593392372131e-02 2.279238253831863403e-01 1.214853972196578979e-01 -7.295915484428405762e-02 2.462123893201351166e-02 -1.139685555244795978e-04 2.680296003818511963e-01 -3.128430545330047607e-01 -1.977124810218811035e-01 1.266735345125198364e-01 2.623412311077117920e-01 -1.911699026823043823e-01 5.195292830467224121e-02 1.072135791182518005e-01 -3.447894155979156494e-01 -2.182527631521224976e-02 -6.900109350681304932e-02 -9.544062614440917969e-02 -2.052341997623443604e-01 -1.186254248023033142e-01 7.854055613279342651e-02 -9.823118895292282104e-02 -1.336762011051177979e-01 -3.373387828469276428e-02 -1.617201864719390869e-01 3.332391083240509033e-01 9.925816208124160767e-02 -5.265714973211288452e-02
-5.420969426631927490e-02 2.591379731893539429e-02 1.843041777610778809e-01 1.313012540340423584e-01 9.032020717859268188e-02 -9.489271789789199829e-02 -2.039901167154312134e-01 -2.269319742918014526e-01 2.622771561145782471e-01 -1.478107124567031860e-01 1.241921037435531616e-01 -6.957072764635086060e-02 3.746130689978599548e-02 1.826205849647521973e-01 3.644516170024871826e-01 1.070586889982223511e-01 -1.123421732336282730e-02 -8.041824400424957275e-02 -2.874385714530944824e-01 2.028865218162536621e-01 9.912853129208087921e-03 2.622331865131855011e-02 -9.166546911001205444e-02 -3.026700019836425781e-02 1.052408595569431782e-03 -2.796479761600494385e-01 7.792688161134719849e-02 -2.113147974014282227e-01 -2.595626413822174072e-01 2.773737013339996338e-01 3.145211040973663330e-01 1.797856539487838745e-01
2.178394794464111328e-01 6.233779713511466980e-02 -3.667527809739112854e-02 -2.736990153789520264e-01 -1.084794476628303528e-01 1.069640964269638062e-01 -1.197946369647979736e-01 -1.118146553635597229e-01 3.308430314064025879e-01 -3.559599518775939941e-01 1.087022796273231506e-01 -3.501468002796173096e-01 -4.959236830472946167e-02 -1.592214703559875488e-01 1.203606352210044861e-01 -2.019205316901206970e-02 5.496445298194885254e-02 -9.280429780483245850e-02 -1.446346044540405273e-01 -2.500884793698787689e-02 -1.776363998651504517e-01 -3.004961907863616943e-01 -3.016902878880500793e-02 -3.485876917839050293e-01 -2.477390505373477936e-02 -1.546817868947982788e-01 2.770257294178009033e-01 4.800352454185485840e-02 9.451388381421566010e-03 1.525897979736328125e-01 -6.743835657835006714e-02 -9.459743276238441467e-03
9.134014695882797241e-02 -6.906668841838836670e-02 1.890520453453063965e-01 -1.419209092855453491e-01 -3.218101561069488525e-01 9.937095642089843750e-02 2.779202302917838097e-03 -2.891522049903869629e-01 1.828055232763290405e-01 7.251572608947753906e-02 1.159176900982856750e-01 -3.586531803011894226e-02 -1.484263539314270020e-01 3.393146693706512451e-01 4.576295614242553711e-01 -4.655728861689567566e-02 2.901490032672882080e-02 -1.691268980503082275e-01 -1.721635311841964722e-01 3.125483095645904541e-01 3.964664414525032043e-02 -2.632669210433959961e-01 7.232961803674697876e-02 -1.371918022632598877e-01 1.392317861318588257e-01 -9.899398684501647949e-02 8.299734443426132202e-02 -3.170157223939895630e-02 -9.415933489799499512e-02 -9.487166069447994232e-03 -9.047701209783554077e-02 -1.608310192823410034e-01
-1.791699975728988647e-01 7.111933827400207520e-02 1.504300683736801147e-01 -1.455621868371963501e-01 -1.905964612960815430e-01 4.107934609055519104e-02 3.450319170951843262e-02 -1.427418440580368042e-01 1.252241581678390503e-01 1.622886583209037781e-02 -1.428566575050354004e-01 6.227780133485794067e-02 -2.621492370963096619e-02 1.046597063541412354e-01 7.095131278038024902e-02 -5.451237410306930542e-02 1.164720728993415833e-01 -7.562329620122909546e-02 -3.112416565418243408e-01 7.901015132665634155e-02 3.435725867748260498e-01 -3.866959810256958008e-01 -2.368465662002563477e-01 -2.832823991775512695e-01 -2.453371286392211914e-01 -2.782693505287170410e-01 7.073669135570526123e-02 1.760069280862808228e-01 8.234009146690368652e-02 2.598922252655029297e-01 -2.461162861436605453e-03 -1.590880602598190308e-01
-1.118995621800422668e-02 4.687678441405296326e-02 7.565397769212722778e-02 -9.614639729261398315e-02 -2.225152254104614258e-01 2.116567194461822510e-01 1.967193484306335449e-01 -2.668187916278839111e-01 2.063213288784027100e-01 9.057615697383880615e-02 3.603953169658780098e-03 1.896438933908939362e-02 4.608386661857366562e-03 2.359945178031921387e-01 2.962684035301208496e-01 -9.764159470796585083e-02 8.869740180671215057e-03 -2.781698703765869141e-01 -3.414843082427978516e-01 -2.824998795986175537e-01 -2.992092669010162354e-01 -2.770178318023681641e-01 5.067943036556243896e-02 -1.270408481359481812e-01 -1.189151704311370850e-01 -1.299937367439270020e-01 -2.293908968567848206e-02 4.812646284699440002e-02 2.541418969631195068e-01 -1.186598390340805054e-01 4.490542784333229065e-02 -3.040752187371253967e-02
1.638585701584815979e-02 1.053523272275924683e-01 5.583293735980987549e-02 -2.123780846595764160e-01 -1.732835024595260620e-01 1.782848984003067017e-01 -1.772891581058502197e-01 1.234206035733222961e-01 4.205795526504516602e-01 -1.245023086667060852e-01 -1.496337354183197021e-01 -3.264935910701751709e-01 1.581895947456359863e-01 -6.043733283877372742e-02 2.072062194347381592e-01 1.411191821098327637e-01 1.599365770816802979e-01 9.599786251783370972e-02 -8.344370126724243164e-02 -5.007304996252059937e-02 2.292140945792198181e-02 -7.294320315122604370e-02 1.463644802570343018e-01 -1.115743294358253479e-01 -3.919363766908645630e-02 -2.899354398250579834e-01 -5.931759253144264221e-02 -2.242373526096343994e-01 -3.191950321197509766e-01 -9.707967936992645264e-02 2.903722226619720459e-01 -4.819015506654977798e-03
-4.341028630733489990e-02 1.233378425240516663e-01 -3.732382133603096008e-02 6.765465438365936279e-02 -1.567406356334686279e-01 3.466088771820068359e-01 -6.002243235707283020e-02 -1.129936277866363525e-01 3.122700750827789307e-01 -6.983352452516555786e-02 1.304799020290374756e-01 8.349021524190902710e-02 -1.143170595169067383e-01 1.692847460508346558e-01 5.668046474456787109e-01 2.392394701018929482e-03 1.197599456645548344e-03 7.909199595451354980e-02 -1.999476253986358643e-01 -1.724818199872970581e-01 4.192779585719108582e-02 -1.761623919010162354e-01 1.544203758239746094e-01 1.859696656465530396e-01 -1.360223889350891113e-01 1.183890849351882935e-01 2.054399549961090088e-01 -5.743093788623809814e-02 -1.814514026045799255e-02 2.629137337207794189e-01 -1.790957711637020111e-02 1.071013063192367554e-01
1.352536827325820923e-01 -2.617625147104263306e-02 -3.045550584793090820e-01 -1.242846697568893433e-01 -1.449562162160873413e-01 1.472042351961135864e-01 -2.316692024469375610e-01 -1.966888755559921265e-01 3.082093894481658936e-01 -1.814043670892715454e-01 -6.051919981837272644e-02 1.947144418954849243e-02 -3.428521752357482910e-02 2.691126801073551178e-02 3.889622390270233154e-01 -9.803004562854766846e-02 -2.986172437667846680e-01 3.652119636535644531e-02 3.872334957122802734e-02 1.071597039699554443e-01 -1.661742329597473145e-01 -1.931870132684707642e-01 2.828470617532730103e-02 5.770598351955413818e-02 4.605500027537345886e-03 -1.828967034816741943e-01 -2.508304417133331299e-01 7.563196122646331787e-02 -1.506024748086929321e-01 3.182228803634643555e-01 9.356846660375595093e-02 1.888770312070846558e-01
1.489792913198471069e-01 -1.501147001981735229e-01 1.490820348262786865e-01 -3.234563171863555908e-01 -2.237734794616699219e-01 4.603705182671546936e-02 2.748438529670238495e-02 -3.073302842676639557e-02 1.088644340634346008e-01 -2.887821197509765625e-01 1.031644195318222046e-01 -4.001265764236450195e-01 7.627979665994644165e-02 -1.148659810423851013e-01 1.582044661045074463e-01 2.352306805551052094e-02 -1.548360735177993774e-01 2.618794701993465424e-02 -2.531408369541168213e-01 1.489647477865219116e-01 -2.900401828810572624e-03 -2.375856488943099976e-01 -9.638055227696895599e-03 -3.304138481616973877e-01 -2.844464480876922607e-01 -1.463989913463592529e-01 -1.227531060576438904e-01 9.741609543561935425e-02 -9.834758937358856201e-02 1.662379950284957886e-01 1.518446952104568481e-01 -4.969993606209754944e-03
1.210034266114234924e-01 5.616893991827964783e-03 7.363388687372207642e-02 -1.180432215332984924e-01 -2.772079408168792725e-01 1.655535697937011719e-01 2.753388583660125732e-01 -4.903802648186683655e-02 3.785335719585418701e-01 -1.316923350095748901e-01 -1.646739542484283447e-01 -5.355969816446304321e-02 -2.194889336824417114e-01 1.831510961055755615e-01 3.230713307857513428e-01 -1.038453429937362671e-01 1.120243519544601440e-01 1.505718231201171875e-01 -4.041384905576705933e-03 1.395376324653625488e-01 -1.268841791898012161e-02 -1.292960494756698608e-01 -2.703276872634887695e-01 6.274618953466415405e-02 -2.777056209743022919e-02 -2.316199839115142822e-01 -6.115167960524559021e-02 -3.724787831306457520e-01 -1.448094099760055542e-01 -4.161055665463209152e-03 1.690225303173065186e-01 -3.083693422377109528e-02
1.985537558794021606e-01 1.362330913543701172e-01 -4.182700812816619873e-02 -2.591417543590068817e-02 8.856430649757385254e-02 1.673263907432556152e-01 -1.596390157938003540e-01 -4.124233126640319824e-01 2.841833829879760742e-01 4.060822725296020508e-02 -7.224984467029571533e-02 7.202102337032556534e-03 6.773407757282257080e-02 -7.978824526071548462e-02 2.498222291469573975e-01 -1.038509160280227661e-01 -7.581835985183715820e-02 -1.220683306455612183e-01 -2.017704099416732788e-01 1.102225631475448608e-01 -1.624251306056976318e-01 -9.415729343891143799e-02 -3.973653018474578857e-01 -1.606713086366653442e-01 1.898725777864456177e-01 -3.693398833274841309e-02 -2.337366640567779541e-01 3.862453252077102661e-02 -3.095184564590454102e-01 -1.891571730375289917e-01 1.267899721860885620e-01 -5.172578245401382446e-02
-1.052502766251564026e-01 3.862401545047760010e-01 2.427421510219573975e-01 -6.284449994564056396e-02 2.262762486934661865e-01 1.239999160170555115e-01 -3.764456487260758877e-04 -2.883331179618835449e-01 1.304773688316345215e-01 9.058542549610137939e-02 -1.474046111106872559e-01 -6.801651418209075928e-02 4.678969457745552063e-02 4.776637628674507141e-02 2.830197513103485107e-01 -8.995337784290313721e-02 -1.626072525978088379e-01 -7.283522747457027435e-03 -3.350887894630432129e-01 2.580456137657165527e-01 -3.328684717416763306e-02 -2.643700838088989258e-01 1.665615588426589966e-01 6.325314939022064209e-02 -4.781064391136169434e-02 -1.740476675331592560e-02 3.588744252920150757e-02 2.712221443653106689e-01 1.869850605726242065e-02 1.424587965011596680e-01 2.220542728900909424e-01 -1.655531525611877441e-01
2.061413228511810303e-01 1.029319167137145996e-01 6.335206329822540283e-02 -1.708055883646011353e-01 -2.207285612821578979e-01 -5.569771304726600647e-02 1.151630431413650513e-01 2.043403685092926025e-01 2.493888437747955322e-01 7.494498044252395630e-02 -9.433691203594207764e-02 -1.310427188873291016e-01 -1.178073212504386902e-01 -7.072141021490097046e-02 5.075976848602294922e-01 7.740475237369537354e-02 1.688370406627655029e-01 -4.874031618237495422e-02 -1.193126961588859558e-01 6.762151420116424561e-02 8.898951858282089233e-02 -1.634763330221176147e-01 2.145318780094385147e-03 -2.845494151115417480e-01 -1.506091654300689697e-01 3.698007017374038696e-02 4.213819801807403564e-01 1.578663475811481476e-02 -1.049982979893684387e-01 1.231117621064186096e-01 1.878279149532318115e-01 4.292229190468788147e-02
7.788923382759094238e-02 -9.838454425334930420e-02 -9.695097804069519043e-02 -1.212687939405441284e-01 -1.175497174263000488e-01 2.107689827680587769e-01 1.092584803700447083e-01 -3.789344727993011475e-01 1.252233237028121948e-01 -1.811311095952987671e-01 -3.758502379059791565e-02 -1.664291918277740479e-01 -7.785028219223022461e-02 1.056267693638801575e-01 5.308369398117065430e-01 -1.542850881814956665e-01 9.307652711868286133e-02 1.199915558099746704e-01 -2.925171554088592529e-01 1.143623664975166321e-01 -2.725154757499694824e-01 9.477014653384685516e-03 -3.550847992300987244e-02 -2.029046416282653809e-01 8.211379498243331909e-02 1.411725580692291260e-01 -2.213185653090476990e-02 1.984796673059463501e-01 1.535105407238006592e-01 1.195237264037132263e-01 -1.926549593918025494e-03 -5.535594001412391663e-02
1.693475693464279175e-01 -4.621592164039611816e-02 4.469398558139801025e-01 -2.015752494335174561e-01 6.163878738880157471e-02 1.798460185527801514e-01 -1.588667370378971100e-02 -5.885605514049530029e-02 1.457407325506210327e-01 -8.311551064252853394e-02 -1.966074556112289429e-01 -1.765959560871124268e-01 1.057923436164855957e-01 1.809564530849456787e-01 2.990342676639556885e-01 -4.535720124840736389e-02 3.382784500718116760e-02 4.598139226436614990e-02 -1.616070270538330078e-01 -6.904496997594833374e-02 -5.269980803132057190e-02 -1.085300371050834656e-01 -3.352614045143127441e-01 -6.447027623653411865e-02 1.978043019771575928e-01 6.510214507579803467e-02 1.846571713685989380e-01 1.760697662830352783e-01 -2.681941092014312744e-01 2.845355868339538574e-01 1.104121059179306030e-01 1.293591111898422241e-01
-1.307594478130340576e-01 1.863267123699188232e-01 8.598446846008300781e-02 -2.867788374423980713e-01 1.066154614090919495e-01 -2.306389212608337402e-01 1.016957387328147888e-01 -1.939905434846878052e-01 3.989292383193969727e-01 -1.933482885360717773e-01 6.908129900693893433e-02 -2.797563672065734863e-01 -8.714991807937622070e-02 -1.376933306455612183e-01 3.125474452972412109e-01 5.293224938213825226e-03 2.314262092113494873e-01 6.195238232612609863e-02 -3.463745862245559692e-02 -7.290713023394346237e-03 -2.460764162242412567e-02 -4.016562700271606445e-01 -2.625097334384918213e-02 -1.535573005676269531e-01 -2.025576494634151459e-02 1.455017477273941040e-01 -1.023509874939918518e-01 1.051149293780326843e-01 -2.088403999805450439e-01 -4.082851484417915344e-02 -5.083776265382766724e-02 -7.973632216453552246e-02
-1.332769822329282761e-02 9.193230420351028442e-02 4.405814111232757568e-01 -6.853442639112472534e-02 1.457220781594514847e-02 1.820348761975765228e-02 -1.040848642587661743e-01 -1.961519122123718262e-01 6.085995435714721680e-01 2.168778628110885620e-01 -1.286139488220214844e-01 -6.824199855327606201e-02 1.158992797136306763e-01 7.282031327486038208e-02 2.568140625953674316e-01 -7.762395590543746948e-02 -7.132551632821559906e-03 1.071921065449714661e-01 -1.803934574127197266e-01 3.442388772964477539e-02 -6.139401346445083618e-02 6.960559985600411892e-04 1.652949899435043335e-01 -4.753458872437477112e-02 -2.011483460664749146e-01 6.746934354305267334e-02 -1.745222955942153931e-01 -4.878596588969230652e-02 -3.954710066318511963e-02 -2.266505062580108643e-01 -1.637289673089981079e-02 -6.077682226896286011e-02
2.394707649946212769e-01 2.560399174690246582e-01 -1.097724810242652893e-01 -1.055649667978286743e-01 -2.607972919940948486e-01 5.505534633994102478e-02 1.520751416683197021e-01 -1.211074739694595337e-01 2.503966093063354492e-01 -2.232425659894943237e-02 -1.150236651301383972e-01 -1.043496504426002502e-01 -4.845399409532546997e-02 2.313239425420761108e-01 1.932276934385299683e-01 -1.872501149773597717e-02 1.486749947071075439e-01 -2.148592025041580200e-01 -3.691019713878631592e-01 -1.324858814477920532e-01 -2.609680294990539551e-01 -2.333101034164428711e-01 -1.765254139900207520e-02 -1.486888341605663300e-02 -1.705919951200485229e-02 6.000795401632785797e-03 1.935338526964187622e-01 -3.478840589523315430e-01 -7.173340022563934326e-02 -1.114480346441268921e-01 6.206591799855232239e-02 1.971003562211990356e-01
-1.272206604480743408e-01 1.711018085479736328e-01 3.232819261029362679e-03 -2.198679745197296143e-01 2.279054224491119385e-01 1.896251440048217773e-01 -1.268425136804580688e-01 8.788670599460601807e-02 2.146717607975006104e-01 1.131047606468200684e-01 -6.241292506456375122e-02 -1.938604116439819336e-01 7.642551511526107788e-02 -4.406020045280456543e-02 4.468264579772949219e-01 -1.606282033026218414e-02 6.802094168961048126e-03 -3.574857711791992188e-01 -4.040140509605407715e-01 6.635639816522598267e-02 -1.391410082578659058e-01 4.247299209237098694e-02 -1.608336865901947021e-01 -1.241993829607963562e-01 -7.739552110433578491e-02 -1.359401494264602661e-01 -6.181635707616806030e-02 -1.674986332654953003e-01 -1.580270826816558838e-01 1.460064947605133057e-01 -1.198376528918743134e-02 -1.603620201349258423e-01
8.439661934971809387e-03 -5.581583082675933838e-02 -2.245410829782485962e-01 -1.885938495397567749e-01 1.861518174409866333e-01 2.942132055759429932e-01 -2.561187744140625000e-01 -1.622672006487846375e-02 2.082991003990173340e-01 2.323308438062667847e-01 -4.060521349310874939e-02 -1.558407098054885864e-01 7.092010974884033203e-02 1.201815623790025711e-02 3.487012088298797607e-01 -5.542180687189102173e-02 4.459536448121070862e-02 -2.416948378086090088e-01 -3.755279183387756348e-01 -9.264032356441020966e-03 -1.654468476772308350e-01 -2.322278618812561035e-01 1.729980856180191040e-02 -1.819367408752441406e-01 3.109137713909149170e-02 -2.269130647182464600e-01 -1.082100197672843933e-01 1.548092663288116455e-01 -1.464897841215133667e-01 1.818864345550537109e-01 1.070822551846504211e-01 -1.608222723007202148e-02
1.004318520426750183e-01 4.627004265785217285e-03 1.123172044754028320e-01 -2.393178790807723999e-01 -1.551908999681472778e-01 3.891103267669677734e-01 -2.053982764482498169e-01 -4.421900957822799683e-02 3.378559947013854980e-01 -4.194802138954401016e-03 -1.897321492433547974e-01 1.821668595075607300e-01 -6.765464693307876587e-02 9.514599293470382690e-02 1.573064178228378296e-01 5.207883566617965698e-02 2.914979457855224609e-01 -1.691999882459640503e-01 -6.662075221538543701e-02 -7.945010811090469360e-02 1.206738501787185669e-01 -7.328914850950241089e-02 -2.641511261463165283e-01 1.625423319637775421e-02 -3.307541906833648682e-01 -1.128584519028663635e-01 1.650277078151702881e-01 1.689163744449615479e-01 7.652904093265533447e-02 -6.887522339820861816e-02 1.145145222544670105e-01 2.449372112751007080e-01
2.053016126155853271e-01 1.135483235120773315e-01 -2.504186332225799561e-01 -1.429974138736724854e-01 1.106783282011747360e-02 2.791322171688079834e-01 -1.637676060199737549e-01 -1.527215540409088135e-01 2.727944552898406982e-01 -1.101827174425125122e-01 1.265898197889328003e-01 -9.202187508344650269e-02 -6.022388860583305359e-02 1.258368194103240967e-01 4.453273117542266846e-01 -1.291095465421676636e-01 -2.447062283754348755e-01 -1.019061775878071785e-03 -9.559311717748641968e-02 -1.091539561748504639e-01 -1.134437322616577148e-01 -1.233914941549301147e-01 8.259459584951400757e-02 1.710254512727260590e-02 -8.317425847053527832e-02 -3.471368551254272461e-02 1.616456955671310425e-01 -3.488710150122642517e-02 -3.865381777286529541e-01 2.435649037361145020e-01 2.482137829065322876e-02 1.647926270961761475e-01
4.187352210283279419e-02 8.199331909418106079e-02 -1.091821491718292236e-01 -2.623767256736755371e-01 -2.806870639324188232e-01 -2.908543348312377930e-01 8.224175125360488892e-02 -2.004364579916000366e-01 1.230338364839553833e-01 -1.634100675582885742e-01 -3.394050598144531250e-01 6.764484103769063950e-03 2.028271704912185669e-01 2.025216817855834961e-01 1.607726663351058960e-01 -1.021404415369033813e-01 2.282204926013946533e-01 -1.430598646402359009e-02 -1.492248922586441040e-01 2.110064327716827393e-01 3.512651100754737854e-02 -3.579975366592407227e-01 1.382701843976974487e-02 -7.260306738317012787e-03 -4.075410664081573486e-01 -5.866894870996475220e-02 6.913593388162553310e-04 5.927609279751777649e-02 -4.751184955239295959e-02 -2.744300290942192078e-02 1.160045992583036423e-02 -3.684468101710081100e-03
6.359185278415679932e-02 3.996496498584747314e-01 1.791409552097320557e-01 7.526967674493789673e-02 -3.065841794013977051e-01 1.392710059881210327e-01 -1.888665407896041870e-01 -2.314417660236358643e-01 7.371012866497039795e-02 -2.170599400997161865e-01 -2.388763278722763062e-01 -2.196211367845535278e-02 5.117862299084663391e-02 5.488746613264083862e-02 1.268757432699203491e-01 -2.166212350130081177e-01 1.101240590214729309e-01 2.364441379904747009e-02 -4.266822338104248047e-01 1.375320646911859512e-02 -6.847203709185123444e-03 -1.627272069454193115e-01 4.829748347401618958e-02 1.703332215547561646e-01 -2.850265428423881531e-02 -1.264397986233234406e-03 7.724410295486450195e-02 2.515412867069244385e-01 9.730515629053115845e-02 1.857056617736816406e-01 1.691012978553771973e-01 1.472976207733154297e-01
3.669016063213348389e-02 4.725742340087890625e-02 1.118787005543708801e-01 2.083868533372879028e-02 -2.798743844032287598e-01 1.398521959781646729e-01 5.427607893943786621e-02 -3.579799234867095947e-01 1.956269741058349609e-01 4.643601924180984497e-02 -2.012074738740921021e-01 -6.105617433786392212e-02 -1.548246890306472778e-01 7.205340266227722168e-02 4.603280723094940186e-01 -1.818574965000152588e-01 1.380866765975952148e-01 -1.555383354425430298e-01 -1.173971742391586304e-01 8.192888647317886353e-02 1.454484760761260986e-01 -1.239979639649391174e-02 3.149880468845367432e-01 -3.147507905960083008e-01 5.183203611522912979e-03 -9.475034475326538086e-02 4.026710242033004761e-02 2.777095437049865723e-01 7.806657999753952026e-02 1.096427813172340393e-01 7.995335012674331665e-02 -1.023742649704217911e-02
2.530452013015747070e-01 1.430736333131790161e-01 1.525863190181553364e-03 -1.839184761047363281e-01 -4.600025713443756104e-01 1.215419471263885498e-01 -1.073910221457481384e-01 -2.852787971496582031e-01 1.543952971696853638e-01 8.035384118556976318e-02 -1.610717177391052246e-01 6.821250915527343750e-02 2.312121391296386719e-01 1.133330464363098145e-01 3.585104644298553467e-01 5.417442694306373596e-02 2.593912743031978607e-02 1.055844202637672424e-01 -2.154837995767593384e-01 -2.338659577071666718e-02 -1.293518394231796265e-01 -2.775977551937103271e-01 -2.666599750518798828e-01 -1.101116165518760681e-01 -2.996149659156799316e-02 9.980227053165435791e-02 1.548126712441444397e-02 -1.095857918262481689e-01 1.032445803284645081e-01 -1.337628960609436035e-01 -2.570320619270205498e-03 -1.273863613605499268e-01
-2.476361766457557678e-02 -2.176780626177787781e-02 -3.992296010255813599e-02 -5.216011032462120056e-02 4.533241689205169678e-02 -2.160814702510833740e-01 -2.421243675053119659e-02 -1.147118583321571350e-01 5.478417277336120605e-01 5.948835611343383789e-02 -8.225173503160476685e-02 1.458789594471454620e-02 -5.299658514559268951e-03 -9.306549280881881714e-02 1.782721132040023804e-01 -3.258377611637115479e-01 2.612902224063873291e-01 3.864046884700655937e-03 -3.610709905624389648e-01 1.396244317293167114e-01 -1.680514067411422729e-01 -8.644907921552658081e-02 3.161434456706047058e-02 3.182524070143699646e-02 2.190274149179458618e-01 -1.798126846551895142e-02 -1.761507540941238403e-01 2.714582383632659912e-01 -9.461173415184020996e-02 6.198006868362426758e-02 -4.244796931743621826e-02 -2.265556901693344116e-01
-1.236563920974731445e-01 -1.252539306879043579e-01 8.007577806711196899e-02 -1.983068138360977173e-02 -6.620696280151605606e-03 3.060167431831359863e-01 -2.142878472805023193e-01 -9.995283186435699463e-02 4.865547120571136475e-01 5.982308089733123779e-02 -2.960557467304170132e-04 -1.724568605422973633e-01 1.399742215871810913e-01 8.561124093830585480e-03 3.946360647678375244e-01 -5.932727083563804626e-02 -1.207769066095352173e-01 -1.120281815528869629e-01 -3.120969533920288086e-01 2.843404114246368408e-01 -4.068630561232566833e-02 1.511382758617401123e-01 -7.354284822940826416e-02 7.230978459119796753e-02 3.053539246320724487e-02 -1.387642025947570801e-01 -1.362059414386749268e-01 -3.347687795758247375e-02 -8.593516796827316284e-02 -4.891595244407653809e-02 2.202485203742980957e-01 -1.579921990633010864e-01
3.069955855607986450e-02 1.580370217561721802e-01 -8.756636641919612885e-03 -4.677463173866271973e-01 1.938678920269012451e-01 1.429118365049362183e-01 -1.464459151029586792e-01 -6.611439585685729980e-02 3.108266368508338928e-02 -1.143056005239486694e-01 -8.942542970180511475e-02 -1.929273754358291626e-01 2.653030306100845337e-02 -2.959331031888723373e-03 2.475129663944244385e-01 -3.269056379795074463e-01 -1.318267434835433960e-01 2.887107804417610168e-02 -3.916414678096771240e-01 4.985272884368896484e-02 1.397982686758041382e-01 -5.884416401386260986e-02 -6.243849918246269226e-02 -3.040228970348834991e-03 -1.932444572448730469e-01 1.386201828718185425e-01 -9.657906368374824524e-03 2.226952463388442993e-01 -8.464432507753372192e-02 -1.653288602828979492e-01 2.159964144229888916e-01 -2.343245446681976318e-01
6.403495371341705322e-02 2.919872999191284180e-01 3.878384083509445190e-02 -2.512699067592620850e-01 -1.717174947261810303e-01 -2.326542884111404419e-01 -2.286984771490097046e-01 -2.595115303993225098e-01 2.169710695743560791e-01 2.669358067214488983e-02 -1.001940220594406128e-01 1.967519074678421021e-01 -9.544079191982746124e-03 1.601548343896865845e-01 2.067176252603530884e-01 -1.942299306392669678e-01 1.343962550163269043e-01 -2.056497382000088692e-03 -3.874732255935668945e-01 -1.339170038700103760e-01 8.879560232162475586e-02 -1.767029017210006714e-01 -1.329237073659896851e-01 2.311065047979354858e-02 -1.828083246946334839e-01 -2.896783351898193359e-01 5.260576028376817703e-03 -3.395243734121322632e-02 2.183932214975357056e-01 -9.319256246089935303e-02 -5.225656554102897644e-02 1.375848799943923950e-01
1.119835749268531799e-01 1.190341264009475708e-01 2.450936436653137207e-01 -2.420900017023086548e-01 -1.873139739036560059e-01 1.185556650161743164e-01 8.501641452312469482e-02 -1.269648820161819458e-01 1.284616440534591675e-01 -2.744822502136230469e-01 -1.215846836566925049e-01 -4.854498207569122314e-01 -2.210185676813125610e-01 3.248152509331703186e-02 4.042370915412902832e-01 -2.530809305608272552e-02 1.347095668315887451e-01 3.089466504752635956e-02 -7.326404005289077759e-02 4.460446164011955261e-02 -1.522729396820068359e-01 -1.030265912413597107e-02 6.551493704319000244e-02 -1.744916439056396484e-01 1.825739294290542603e-01 1.207807958126068115e-01 1.637842059135437012e-01 3.253319486975669861e-02 -8.360671252012252808e-02 1.295594722032546997e-01 1.014496237039566040e-01 -1.775354743003845215e-01
-2.318802103400230408e-02 4.373503327369689941e-01 6.803730502724647522e-03 -1.760617643594741821e-02 -1.184823364019393921e-01 -1.733912676572799683e-01 -2.957352995872497559e-01 -5.808851122856140137e-02 2.957369983196258545e-01 2.486478164792060852e-02 -7.380552589893341064e-02 -1.708646416664123535e-01 1.203493252396583557e-01 2.422207891941070557e-01 8.585651963949203491e-02 -2.022996991872787476e-01 1.332984119653701782e-01 -1.025356911122798920e-02 -2.084793895483016968e-01 -4.624373465776443481e-02 2.364754080772399902e-01 -3.049590289592742920e-01 -3.262636661529541016e-01 -1.608681678771972656e-01 -1.380449235439300537e-01 -1.682109236717224121e-01 4.639713093638420105e-02 1.544127799570560455e-02 -6.744455546140670776e-02 1.419938057661056519e-01 -3.996985778212547302e-02 -8.915361016988754272e-02
8.956763893365859985e-02 5.266711115837097168e-01 1.945930272340774536e-01 -1.552674323320388794e-01 1.923734098672866821e-01 7.030318677425384521e-02 2.963989041745662689e-02 -2.190131247043609619e-01 1.787775307893753052e-01 9.661933779716491699e-02 -8.999608457088470459e-02 -2.079747058451175690e-02 -1.030165255069732666e-01 1.329922303557395935e-02 3.665021806955337524e-02 -1.072379853576421738e-02 -1.524292230606079102e-01 1.247186064720153809e-01 -4.738979339599609375e-01 7.624980807304382324e-02 1.620735228061676025e-02 -2.460620552301406860e-01 1.615987122058868408e-01 1.389402598142623901e-01 1.015138160437345505e-02 -1.188442856073379517e-01 1.686721667647361755e-02 1.305316984653472900e-01 -1.139418110251426697e-01 1.243253126740455627e-01 2.536424100399017334e-01 -3.851437475532293320e-03
-3.392166271805763245e-02 1.458611339330673218e-01 2.860812544822692871e-01 -2.720341086387634277e-01 -1.500848382711410522e-01 2.579230070114135742e-01 -2.328067868947982788e-01 1.863698512315750122e-01 4.108574688434600830e-01 1.751730144023895264e-01 -1.383255571126937866e-01 2.925654053688049316e-01 8.174026757478713989e-02 3.305718675255775452e-02 3.775826990604400635e-01 6.532332301139831543e-02 -1.765156090259552002e-01 -1.085630878806114197e-01 -1.108928248286247253e-01 2.308892458677291870e-01 -2.363646402955055237e-02 -1.012317836284637451e-01 -5.934228748083114624e-02 8.751969039440155029e-02 1.762610301375389099e-02 -2.836718782782554626e-02 -9.380388259887695312e-02 -1.423915773630142212e-01 -4.869566857814788818e-02 8.175197243690490723e-02 5.252381786704063416e-02 -1.112503260374069214e-01
3.209169581532478333e-02 2.094888687133789062e-01 2.583423554897308350e-01 -1.102564781904220581e-01 -5.600720271468162537e-02 1.081104576587677002e-01 5.604466423392295837e-03 -1.471347510814666748e-01 1.765857934951782227e-01 -1.731315255165100098e-01 -7.452615536749362946e-03 -7.771722227334976196e-02 4.326048865914344788e-02 2.664186060428619385e-01 -3.526979312300682068e-02 -3.527246415615081787e-01 1.410229057073593140e-01 -2.937910333275794983e-02 -7.295495271682739258e-02 1.431286484003067017e-01 3.490548729896545410e-01 -3.892953693866729736e-01 -3.096263706684112549e-01 -1.487476825714111328e-01 -1.733855307102203369e-01 -1.358345299959182739e-01 -4.480612277984619141e-02 -2.843305282294750214e-02 -1.157867908477783203e-01 2.044874578714370728e-01 -1.205514345201663673e-04 -1.715409904718399048e-01
-3.106876015663146973e-01 -1.168486028909683228e-01 -2.729100883007049561e-01 -1.590691655874252319e-01 -1.910020112991333008e-01 -1.762007772922515869e-01 -2.327957004308700562e-02 9.195884317159652710e-02 3.345221579074859619e-01 -1.368703842163085938e-01 4.355990514159202576e-02 -1.359129101037979126e-01 1.009653508663177490e-01 1.343728601932525635e-01 3.562239408493041992e-01 -1.150776296854019165e-01 -1.094224210828542709e-02 -2.573713846504688263e-02 -2.136127948760986328e-01 3.650703728199005127e-01 -1.413377821445465088e-01 -1.145610734820365906e-01 -1.149683892726898193e-01 -2.135582827031612396e-02 4.770961403846740723e-02 -2.329343259334564209e-01 -9.051119536161422729e-02 4.100412875413894653e-02 -6.201283633708953857e-02 -1.615031971596181393e-03 2.918891012668609619e-01 -1.104268804192543030e-01
-8.818591386079788208e-02 7.765229791402816772e-02 9.130465984344482422e-02 -3.851760029792785645e-01 4.576985165476799011e-02 -1.222232282161712646e-01 9.591320157051086426e-02 -1.067773997783660889e-01 2.451952695846557617e-01 -2.973543703556060791e-01 2.519125938415527344e-01 -2.832750082015991211e-01 8.237433433532714844e-02 -1.062397435307502747e-01 3.430093526840209961e-01 -1.278861910104751587e-01 -2.014304548501968384e-01 1.760266721248626709e-02 4.230532795190811157e-04 2.199265211820602417e-01 -8.687712997198104858e-02 -1.913853585720062256e-01 -6.454388052225112915e-02 -3.537547960877418518e-02 -1.343631893396377563e-01 -2.115521132946014404e-01 1.572416275739669800e-01 -5.360746011137962341e-02 -1.861410588026046753e-01 -2.207580581307411194e-02 2.678852677345275879e-01 1.066976934671401978e-01
6.480158865451812744e-02 -4.205074906349182129e-02 1.828710138797760010e-01 -2.060022950172424316e-01 1.595106348395347595e-02 -4.409587755799293518e-02 1.187813729047775269e-01 -4.229044020175933838e-01 2.536810338497161865e-01 -2.022069245576858521e-01 -9.103858470916748047e-02 -2.887380421161651611e-01 -1.356437616050243378e-02 -1.479893922805786133e-01 3.258945941925048828e-01 2.397536635398864746e-01 -6.853941082954406738e-02 -1.019486859440803528e-01 -5.531777441501617432e-02 5.327506735920906067e-02 -9.868543595075607300e-03 -3.867291212081909180e-01 -1.256397832185029984e-02 -2.756909728050231934e-01 2.569420821964740753e-02 -1.645784229040145874e-01 -5.109019204974174500e-02 5.793184414505958557e-02 -1.016447395086288452e-01 6.447131931781768799e-02 1.928354948759078979e-01 -9.015785902738571167e-02
-1.494844704866409302e-01 1.447604894638061523e-01 -6.405976414680480957e-02 -2.878013551235198975e-01 -1.437243968248367310e-01 3.577187955379486084e-01 -3.018438518047332764e-01 -1.713373884558677673e-02 1.272383928298950195e-01 -4.010483995079994202e-02 -9.929194301366806030e-02 1.382953301072120667e-02 -1.940868794918060303e-02 8.434244431555271149e-03 1.971891373395919800e-01 -1.461482644081115723e-01 -2.369996756315231323e-01 -7.194694876670837402e-02 -2.888204753398895264e-01 -1.604705750942230225e-01 -1.830956339836120605e-01 -2.312077730894088745e-01 -6.258040666580200195e-02 -2.906000614166259766e-01 -1.824967116117477417e-01 -2.886149585247039795e-01 -7.746209204196929932e-02 1.418857127428054810e-01 -8.931538462638854980e-02 -4.169303178787231445e-02 8.010654896497726440e-02 1.909890919923782349e-01
-1.010876223444938660e-01 2.622385509312152863e-02 1.514819264411926270e-01 -2.475854605436325073e-01 2.247279435396194458e-01 -1.660536825656890869e-01 -5.145676434040069580e-02 -1.021709367632865906e-01 2.383480370044708252e-01 -1.529806405305862427e-01 -1.030496973544359207e-02 -1.015672683715820312e-01 -1.776135265827178955e-01 9.996835142374038696e-02 3.694240748882293701e-01 -2.116251140832901001e-01 -6.959008425474166870e-02 1.612983644008636475e-01 1.504164561629295349e-02 -3.527260944247245789e-02 -1.120310369879007339e-02 -2.302386462688446045e-01 -3.305448889732360840e-01 -4.218635261058807373e-01 -1.712899804115295410e-01 1.924946755170822144e-01 -9.081788361072540283e-02 3.972737118601799011e-02 -3.510741144418716431e-02 1.262249350547790527e-01 -1.454204022884368896e-01 -1.141191869974136353e-01
1.464239787310361862e-02 -8.336598426103591919e-02 2.844909206032752991e-02 -2.193441838026046753e-01 3.218873962759971619e-02 -1.246608272194862366e-01 -2.525799870491027832e-01 3.968312963843345642e-02 4.420979022979736328e-01 -1.254604458808898926e-01 1.601089239120483398e-01 -1.639926880598068237e-01 1.225218549370765686e-02 1.054578199982643127e-01 2.931408882141113281e-01 -6.685167551040649414e-02 4.745229333639144897e-02 -4.247656166553497314e-01 -1.234577521681785583e-01 3.887129202485084534e-02 -1.624818295240402222e-01 -1.742797940969467163e-01 -9.701079875230789185e-02 3.475313074886798859e-03 -1.029524281620979309e-01 1.208520457148551941e-01 -2.339295297861099243e-01 -8.357822149991989136e-02 -1.327968984842300415e-01 1.814133077859878540e-01 2.564719915390014648e-01 1.664671897888183594e-01
-1.871008798480033875e-02 3.160274773836135864e-02 1.255868077278137207e-01 -4.129385203123092651e-02 -5.474504828453063965e-02 -5.941390991210937500e-03 3.380144387483596802e-02 -2.173731476068496704e-01 1.188093572854995728e-01 -1.525367647409439087e-01 -1.499369740486145020e-01 -6.925140321254730225e-02 3.136531710624694824e-01 1.756466180086135864e-01 7.904510200023651123e-02 -1.869168281555175781e-01 1.863714158535003662e-01 -2.052129060029983521e-02 -1.078133732080459595e-01 1.258778125047683716e-01 3.304643332958221436e-01 -3.898041546344757080e-01 -1.769914776086807251e-01 -2.569727897644042969e-01 -3.113228082656860352e-01 -1.652163267135620117e-01 -6.694506853818893433e-02 1.540115755051374435e-02 -2.516439259052276611e-01 6.174836680293083191e-02 2.614334523677825928e-01 -9.544797241687774658e-02
-8.908780664205551147e-02 6.171945333480834961e-01 2.337592691183090210e-01 -2.574428617954254150e-01 2.488687075674533844e-02 1.636524498462677002e-01 -1.177288666367530823e-01 -1.245246827602386475e-01 2.997659742832183838e-01 -6.802166253328323364e-02 -3.288871794939041138e-02 5.842295289039611816e-02 7.055452093482017517e-03 2.680942974984645844e-02 2.559650316834449768e-02 4.200719296932220459e-02 -1.223867163062095642e-01 -3.912496380507946014e-03 -3.018725812435150146e-01 7.727408409118652344e-02 -4.456258937716484070e-02 -5.026355758309364319e-02 1.184917241334915161e-01 7.220282685011625290e-03 3.170101717114448547e-02 -2.564838826656341553e-01 6.707744300365447998e-02 1.045930609107017517e-01 2.598682790994644165e-02 1.034667640924453735e-01 2.309944033622741699e-01 2.315431237220764160e-01
1.756428182125091553e-01 1.247754618525505066e-01 5.421088263392448425e-02 -2.810728549957275391e-01 1.151225939393043518e-01 7.138304412364959717e-02 -1.824432015419006348e-01 1.371515542268753052e-01 5.047907829284667969e-01 -1.857973076403141022e-02 -1.524078939110040665e-02 1.412751376628875732e-01 1.589929759502410889e-01 1.133987084031105042e-01 3.621619641780853271e-01 2.247457355260848999e-01 -2.728591486811637878e-02 -1.862713992595672607e-01 -3.045263588428497314e-01 3.056727349758148193e-02 1.403896063566207886e-01 1.250250935554504395e-01 -7.831814140081405640e-02 6.495675444602966309e-02 8.030408620834350586e-02 9.029143303632736206e-02 1.629558205604553223e-01 5.312533304095268250e-02 8.806643635034561157e-02 2.212235480546951294e-01 1.231463402509689331e-01 1.240594685077667236e-01
1.518148779869079590e-01 -2.021934241056442261e-01 1.323422938585281372e-01 -1.985425055027008057e-01 -2.463135272264480591e-01 6.295765936374664307e-02 -1.431381404399871826e-01 -1.479451060295104980e-01 2.630843818187713623e-01 -1.434781104326248169e-01 1.806104779243469238e-01 1.876584440469741821e-01 7.130488753318786621e-03 2.034823894500732422e-01 4.383843243122100830e-01 5.545150861144065857e-02 5.311978608369827271e-02 -1.754434108734130859e-01 -2.504587173461914062e-01 3.722495138645172119e-01 1.494634300470352173e-01 -1.912536025047302246e-01 -3.979098796844482422e-02 -1.259649097919464111e-01 1.469174027442932129e-01 -7.226152718067169189e-02 1.138586830347776413e-02 -1.333799362182617188e-01 -7.948406040668487549e-02 3.078049048781394958e-02 -1.169172376394271851e-01 2.913968451321125031e-02
1.363769918680191040e-01 -4.039856418967247009e-02 1.549484729766845703e-01 -1.367627233266830444e-01 -3.953343629837036133e-02 7.870029658079147339e-02 -1.064228489995002747e-01 -3.828330338001251221e-01 5.785690546035766602e-01 -3.108520805835723877e-02 -1.138154342770576477e-01 -1.113719642162322998e-01 -2.203851193189620972e-02 -3.936397656798362732e-02 4.123678803443908691e-01 -1.260696649551391602e-01 -1.387915387749671936e-02 -1.851669512689113617e-02 1.131117939949035645e-01 1.781679987907409668e-01 1.472020447254180908e-01 3.708066418766975403e-02 -7.073319703340530396e-02 -8.375205099582672119e-02 -5.388217046856880188e-02 -7.814281433820724487e-02 -1.868461221456527710e-01 -1.699657142162322998e-01 1.565148085355758667e-01 -2.073919475078582764e-01 2.609873376786708832e-02 3.517068922519683838e-02
1.591851860284805298e-01 1.931938081979751587e-01 8.752539008855819702e-02 -2.843551337718963623e-01 -4.312524944543838501e-02 -4.573750123381614685e-02 -1.961897164583206177e-01 1.742880493402481079e-01 -1.695698313415050507e-02 1.505105644464492798e-01 -1.277749538421630859e-01 -3.037200570106506348e-01 7.444963604211807251e-02 6.477390974760055542e-02 4.753573834896087646e-01 -1.546312719583511353e-01 -2.004415541887283325e-02 -3.039862029254436493e-02 -2.870112955570220947e-01 -1.689926534891128540e-01 -3.923217207193374634e-02 -1.651318967342376709e-01 -2.981648445129394531e-01 -2.215738222002983093e-02 -1.077197212725877762e-02 4.882583022117614746e-02 4.465451464056968689e-02 6.000950559973716736e-02 -3.670324012637138367e-02 -1.073475703597068787e-01 3.375613093376159668e-01 -1.396355330944061279e-01
2.212533801794052124e-01 1.713445633649826050e-01 1.060437485575675964e-01 -2.098392993211746216e-01 -1.755000650882720947e-01 -1.180509012192487717e-02 6.618686486035585403e-03 -1.236767619848251343e-01 2.425718158483505249e-01 -9.827160090208053589e-02 -1.077427640557289124e-01 -2.497921437025070190e-01 -6.498838961124420166e-02 5.070102214813232422e-01 -1.970640849322080612e-03 -4.497363418340682983e-02 1.454839557409286499e-01 1.033206209540367126e-01 -1.867995262145996094e-01 4.669683519750833511e-03 1.403352916240692139e-01 -2.381110489368438721e-01 8.968274295330047607e-02 3.131721317768096924e-01 -1.690859347581863403e-01 5.193401873111724854e-02 2.942163646221160889e-01 -9.172091633081436157e-02 -9.607806056737899780e-02 -1.477318108081817627e-01 8.527403324842453003e-02 -2.146407961845397949e-02
1.508972048759460449e-01 -6.826986372470855713e-02 2.981348335742950439e-01 -2.316060066223144531e-01 -4.496211931109428406e-02 5.350087955594062805e-02 -3.223676383495330811e-01 -4.412414971739053726e-03 5.156844854354858398e-01 1.126245185732841492e-01 4.304225556552410126e-03 7.800258696079254150e-02 3.567688167095184326e-02 1.177701652050018311e-01 4.021758437156677246e-01 -2.531430125236511230e-01 -9.916533529758453369e-02 7.889410108327865601e-02 -2.611591666936874390e-02 2.457787245512008667e-01 -9.836583584547042847e-02 1.832159459590911865e-01 -6.450594216585159302e-02 -4.582402110099792480e-02 -8.975748717784881592e-02 -3.294957429170608521e-02 -3.872225806117057800e-02 -1.675669252872467041e-01 -7.515297085046768188e-02 4.472045600414276123e-02 -1.088241413235664368e-01 -1.032932996749877930e-01
9.194590896368026733e-02 -6.568491458892822266e-03 9.532646834850311279e-02 -1.134308576583862305e-01 -4.085849821567535400e-01 -9.222903847694396973e-02 4.408714547753334045e-02 -5.697835981845855713e-02 1.481167823076248169e-01 -9.432941675186157227e-02 -3.438987433910369873e-01 -1.195097118616104126e-01 1.404884457588195801e-01 8.252251148223876953e-02 2.893560826778411865e-01 -1.024597734212875366e-01 -8.866900205612182617e-02 8.501809090375900269e-02 -1.105126589536666870e-01 1.413009017705917358e-01 -2.301302403211593628e-01 -1.485057920217514038e-01 5.468105152249336243e-02 1.537687480449676514e-01 -4.072228446602821350e-02 -2.584837973117828369e-01 -1.449034214019775391e-01 2.215373367071151733e-01 -4.414452016353607178e-01 1.317792534828186035e-01 4.806767031550407410e-02 -5.232053995132446289e-02
5.695476755499839783e-02 -6.505880504846572876e-02 5.869710072875022888e-02 -1.810410767793655396e-01 -1.636697351932525635e-01 1.118083223700523376e-01 1.931144446134567261e-01 3.780443593859672546e-02 4.244945347309112549e-01 1.004993095993995667e-01 -3.416493535041809082e-02 -1.241466104984283447e-01 -3.241298794746398926e-01 1.156330481171607971e-01 3.482078015804290771e-01 -6.083635240793228149e-02 2.914964854717254639e-01 1.587483137845993042e-01 -7.494086772203445435e-02 1.972853094339370728e-01 3.193563083186745644e-03 -2.491930872201919556e-02 -2.863438427448272705e-01 9.548864513635635376e-02 -3.379536047577857971e-02 -3.092882335186004639e-01 -3.514898195862770081e-02 -2.233846038579940796e-01 -2.475387230515480042e-02 1.578576415777206421e-01 3.455858677625656128e-02 -8.318834751844406128e-02
-1.600368134677410126e-02 2.012167870998382568e-02 -2.100963592529296875e-01 -2.409419864416122437e-01 6.527383625507354736e-02 2.251393198966979980e-01 9.599786251783370972e-02 3.011908195912837982e-02 2.825291156768798828e-01 -1.031934320926666260e-01 -2.659026384353637695e-01 -5.347076430916786194e-02 1.968690901994705200e-01 1.096900627017021179e-01 1.034655496478080750e-01 -2.943065762519836426e-01 -2.626950480043888092e-02 -6.389630585908889771e-02 -2.552558481693267822e-01 2.332491278648376465e-01 -6.029354035854339600e-02 -1.618324816226959229e-01 1.437632460147142410e-02 -3.288443982601165771e-01 2.228612899780273438e-01 -9.931793808937072754e-02 -3.862660229206085205e-01 -3.153907367959618568e-03 1.459514647722244263e-01 -1.053583528846502304e-02 1.177920028567314148e-01 -1.157344430685043335e-01
-1.129840239882469177e-01 -2.771937660872936249e-02 7.430877536535263062e-02 -3.734870851039886475e-01 -1.766165196895599365e-01 1.635822206735610962e-01 -2.607175111770629883e-01 1.665396690368652344e-01 1.859301030635833740e-01 -1.114888638257980347e-01 -1.165265366435050964e-01 -5.407389253377914429e-02 -9.955704212188720703e-02 6.027997657656669617e-02 1.981493532657623291e-01 -3.486896157264709473e-01 -1.598559767007827759e-01 -2.307671755552291870e-01 -2.042845040559768677e-01 -4.622071981430053711e-02 -1.366144418716430664e-01 -1.734388321638107300e-01 7.237095385789871216e-03 -2.341328710317611694e-01 -1.452600955963134766e-01 -2.880764901638031006e-01 -5.831600632518529892e-03 1.781298965215682983e-01 -1.371080726385116577e-01 -8.831560611724853516e-02 1.135298013687133789e-01 2.196909785270690918e-01
-8.192612975835800171e-02 -1.961190849542617798e-01 1.634798012673854828e-03 -1.726081967353820801e-01 -2.006724923849105835e-01 4.745167493820190430e-02 2.912376821041107178e-02 -1.823405772447586060e-01 4.423510730266571045e-01 1.606645584106445312e-01 1.281726062297821045e-01 -2.368382960557937622e-01 -8.249924518167972565e-03 -1.167575642466545105e-01 3.806972205638885498e-01 -1.364166885614395142e-01 8.170072734355926514e-02 8.623453229665756226e-02 -4.366578906774520874e-02 -2.641960978507995605e-01 -9.570557624101638794e-02 -3.143642842769622803e-01 1.700542271137237549e-01 -1.878475546836853027e-01 -2.070789635181427002e-01 -1.244807988405227661e-01 2.210709499195218086e-05 1.493753343820571899e-01 -2.662232704460620880e-02 9.504840523004531860e-02 6.713169068098068237e-02 1.556158214807510376e-01
4.956796392798423767e-02 2.655944228172302246e-01 -6.345312297344207764e-02 -2.732945978641510010e-01 1.209617927670478821e-01 -3.006894839927554131e-04 -2.162633836269378662e-01 -1.105967834591865540e-01 1.506698876619338989e-01 2.070431411266326904e-02 5.799421668052673340e-02 -1.507848203182220459e-01 -1.104126721620559692e-01 1.756967157125473022e-01 -2.684648707509040833e-02 -2.619304060935974121e-01 -5.759079009294509888e-02 -4.901420697569847107e-02 -4.622242748737335205e-01 -1.307490020990371704e-01 -1.416105951648205519e-04 -2.530712783336639404e-01 8.172628283500671387e-02 -1.703288555145263672e-01 -2.329638749361038208e-01 4.589062882587313652e-04 1.116085276007652283e-01 1.073317974805831909e-01 -3.807086497545242310e-02 -1.378656327724456787e-01 2.766858935356140137e-01 -3.187049031257629395e-01
-6.311812996864318848e-02 8.064321009442210197e-04 3.015660047531127930e-01 -1.049554944038391113e-01 7.509049028158187866e-02 1.108544692397117615e-01 -5.710948631167411804e-02 -4.743779078125953674e-02 2.368166446685791016e-01 -6.816259026527404785e-02 -1.566888988018035889e-01 -9.411796182394027710e-02 2.478515207767486572e-01 4.015062451362609863e-01 1.282445639371871948e-01 1.138888746500015259e-01 -1.092496588826179504e-01 -1.800561137497425079e-02 -4.784940183162689209e-01 -8.181594312191009521e-02 -1.454279720783233643e-01 -1.736598312854766846e-01 -1.766634583473205566e-01 2.116336971521377563e-01 2.087124735116958618e-01 -7.211301475763320923e-02 -1.402255594730377197e-01 3.774962201714515686e-02 -6.240615993738174438e-02 1.043377965688705444e-01 2.399501800537109375e-01 8.368700742721557617e-02
-1.254669427871704102e-01 -1.287210881710052490e-01 3.827777206897735596e-01 -2.904439531266689301e-02 1.018591225147247314e-01 6.629216670989990234e-02 -2.683237791061401367e-01 -3.665232360363006592e-01 4.098538756370544434e-01 -1.204824075102806091e-01 -7.628247141838073730e-02 -1.173704192042350769e-01 -9.941778331995010376e-02 3.036234974861145020e-01 1.082622781395912170e-01 -1.440226435661315918e-01 1.008605957031250000e-01 1.407589316368103027e-01 -1.670151650905609131e-01 9.781616181135177612e-02 -1.003344506025314331e-01 -5.349477007985115051e-02 -1.520841568708419800e-01 2.082528546452522278e-02 -7.461609691381454468e-02 -2.610879950225353241e-02 -2.866518795490264893e-01 -7.629411667585372925e-02 1.247605979442596436e-01 -7.736131548881530762e-02 8.525054901838302612e-02 1.886725276708602905e-01
-4.268293827772140503e-02 9.684963151812553406e-03 -2.111057043075561523e-01 -2.436506450176239014e-01 -6.209084019064903259e-02 2.086792290210723877e-01 3.527010232210159302e-02 -1.744670867919921875e-01 2.810817360877990723e-01 2.855427935719490051e-02 -2.075664997100830078e-01 -1.673137694597244263e-01 2.178731858730316162e-01 2.651190571486949921e-02 1.148707717657089233e-01 -3.010424673557281494e-01 -1.977416872978210449e-01 -1.183783635497093201e-01 -4.301376342773437500e-01 1.108850091695785522e-01 5.733303353190422058e-02 -1.571493595838546753e-01 1.677419394254684448e-01 -1.906073540449142456e-01 1.639807075262069702e-01 -1.461709141731262207e-01 -1.475868374109268188e-01 1.248154342174530029e-01 1.132751777768135071e-01 -1.711833328008651733e-01 -1.430551707744598389e-01 -1.451825946569442749e-01
-1.349593326449394226e-02 2.138406597077846527e-02 2.723803520202636719e-01 -3.486820459365844727e-01 -1.841067373752593994e-01 2.492281943559646606e-01 -3.052652478218078613e-01 -2.402757294476032257e-02 3.282121121883392334e-01 2.199220210313796997e-01 -1.807230114936828613e-01 1.224560439586639404e-01 -7.109720259904861450e-02 1.463660690933465958e-02 3.089250028133392334e-01 8.578567951917648315e-02 -6.793295592069625854e-02 -9.919636696577072144e-02 -2.394253760576248169e-01 2.104184031486511230e-01 -1.262259334325790405e-01 4.143130779266357422e-02 1.709642112255096436e-01 -1.510165184736251831e-01 -6.176652759313583374e-02 9.149062633514404297e-02 6.597505509853363037e-02 -1.538508683443069458e-01 -1.334791928529739380e-01 2.116128802299499512e-01 2.698750235140323639e-02 -1.128501296043395996e-01
-5.717953294515609741e-02 2.393048070371150970e-02 4.353456795215606689e-01 -2.901264429092407227e-01 6.673388183116912842e-02 -2.358409808948636055e-03 -5.157388746738433838e-02 -4.981642216444015503e-02 2.052338719367980957e-01 5.674327164888381958e-02 6.636707112193107605e-03 -2.171497642993927002e-01 8.583320677280426025e-02 -9.155560284852981567e-02 3.595169484615325928e-01 -2.081811726093292236e-01 -1.563662663102149963e-02 -6.159600242972373962e-02 -3.026617765426635742e-01 -2.581694126129150391e-01 2.508451640605926514e-01 -1.893231421709060669e-01 -1.789486259222030640e-01 -2.159766405820846558e-01 -1.290924102067947388e-01 -1.935742050409317017e-02 -1.189138367772102356e-01 -2.858422510325908661e-02 1.331594288349151611e-01 5.676923319697380066e-02 -7.295978069305419922e-02 -1.843207925558090210e-01
2.067685276269912720e-01 8.860641717910766602e-02 -2.586869299411773682e-01 -1.958484947681427002e-01 -2.690985798835754395e-01 3.380962014198303223e-01 -6.342975050210952759e-02 -7.818719744682312012e-02 2.416114062070846558e-01 2.121910899877548218e-01 -1.528063565492630005e-01 3.514174604788422585e-04 -3.594361245632171631e-02 1.900603175163269043e-01 3.415137529373168945e-01 -6.472924351692199707e-02 2.018183618783950806e-01 -1.633195579051971436e-01 -3.049716651439666748e-01 -8.293709158897399902e-02 -8.119919151067733765e-02 -9.779943525791168213e-02 -1.524592638015747070e-01 -2.455163188278675079e-02 -2.512391507625579834e-01 -5.326701328158378601e-02 2.320272326469421387e-01 -1.733085215091705322e-01 7.862503640353679657e-03 -6.747522205114364624e-02 -1.497339084744453430e-02 -1.755749434232711792e-02
6.972795724868774414e-02 2.879400849342346191e-01 1.185825318098068237e-01 -3.766607725992798805e-03 -9.546583145856857300e-02 -1.503943204879760742e-01 -1.937102973461151123e-01 -1.069792509078979492e-01 2.941576242446899414e-01 -5.068004131317138672e-02 -5.789604038000106812e-02 -8.632864058017730713e-02 -5.021913722157478333e-02 1.110771894454956055e-01 1.441980004310607910e-01 -3.357439339160919189e-01 -7.517613470554351807e-02 -3.190960362553596497e-02 -9.943088889122009277e-02 -5.646727979183197021e-02 3.705385625362396240e-01 -3.887499868869781494e-01 -2.931213974952697754e-01 -1.978508681058883667e-01 -2.260802537202835083e-01 -2.427187561988830566e-01 1.249181199818849564e-02 5.550708621740341187e-02 -7.602389901876449585e-02 7.905527204275131226e-02 -3.213781630620360374e-03 -1.031333655118942261e-01
-1.967517584562301636e-01 2.271166145801544189e-01 -1.110568419098854065e-01 -4.559397399425506592e-01 5.426763743162155151e-02 1.134729310870170593e-01 -9.625503420829772949e-02 -7.351961731910705566e-02 2.219686508178710938e-01 7.387066632509231567e-02 5.329682305455207825e-02 -2.610068619251251221e-01 8.176870644092559814e-02 5.684188753366470337e-02 -9.098153561353683472e-03 -1.613763719797134399e-01 1.734725758433341980e-02 1.636909879744052887e-02 -4.216589033603668213e-01 3.170231357216835022e-02 4.950735718011856079e-02 -1.855823695659637451e-01 -5.371729284524917603e-02 -1.522953957319259644e-01 -2.776944041252136230e-01 1.922561973333358765e-01 8.717523515224456787e-02 1.899574249982833862e-01 -5.539420619606971741e-02 -1.970891058444976807e-01 2.280899882316589355e-01 -5.681078508496284485e-02
4.022427648305892944e-02 -6.546814739704132080e-02 9.477056562900543213e-02 -3.034314811229705811e-01 -1.754262447357177734e-01 3.725983202457427979e-01 1.170468702912330627e-01 -1.110751479864120483e-01 2.384263575077056885e-01 -4.141448736190795898e-01 4.529210925102233887e-02 -7.842384278774261475e-02 5.458869785070419312e-02 1.165697202086448669e-01 3.334436714649200439e-01 -1.889002919197082520e-01 4.273797571659088135e-02 1.017821729183197021e-01 -1.062562391161918640e-01 -6.949383020401000977e-02 -1.164381429553031921e-01 2.116144821047782898e-02 -1.036729142069816589e-01 -1.191691830754280090e-01 2.153435200452804565e-01 1.796655803918838501e-01 4.523538425564765930e-02 1.885018497705459595e-01 -9.705848991870880127e-02 2.795458771288394928e-02 2.891499698162078857e-01 1.417710334062576294e-01
3.344526514410972595e-02 4.690913259983062744e-01 -1.269187927246093750e-01 -8.167204260826110840e-02 -1.410930752754211426e-01 -1.125785782933235168e-01 -3.273191452026367188e-01 -3.927701711654663086e-02 2.992664873600006104e-01 5.577607080340385437e-02 1.000998169183731079e-01 -1.238608658313751221e-01 -1.645415648818016052e-02 1.523303240537643433e-01 1.954054832458496094e-01 -3.038161396980285645e-01 1.277122646570205688e-02 8.359207957983016968e-02 -1.314276456832885742e-01 -5.964637547731399536e-02 3.241842389106750488e-01 -1.775114238262176514e-01 -2.844035625457763672e-01 -1.062914803624153137e-01 -9.100086241960525513e-02 -1.646345704793930054e-01 -5.612241569906473160e-03 7.721281796693801880e-02 -9.887799620628356934e-02 9.651707112789154053e-02 -1.119020581245422363e-01 -1.141684576869010925e-01
-6.758707016706466675e-02 -1.280408054590225220e-01 1.424017548561096191e-01 -3.756188750267028809e-01 -9.759689867496490479e-02 4.260272160172462463e-02 1.439795494079589844e-01 -1.503204833716154099e-02 2.349499613046646118e-01 -1.832270473241806030e-01 -1.932229101657867432e-02 -2.897168099880218506e-01 2.419105358421802521e-02 -1.224303469061851501e-01 3.414969146251678467e-01 -1.506590992212295532e-01 1.083078533411026001e-01 4.425533488392829895e-02 -3.023456633090972900e-01 -4.314247146248817444e-02 -6.369088776409626007e-03 -1.116433963179588318e-01 -3.358417451381683350e-01 -2.513864450156688690e-02 -4.767447710037231445e-02 -1.274147480726242065e-01 2.156384736299514771e-01 -3.286689519882202148e-02 3.513837754726409912e-01 7.607295364141464233e-02 -6.777210533618927002e-02 -1.567474901676177979e-01
-1.157772727310657501e-02 1.869012564420700073e-01 1.343867182731628418e-01 -2.904959022998809814e-01 1.078090746887028217e-03 -4.437319189310073853e-02 -1.715224981307983398e-01 8.460349589586257935e-02 7.912461459636688232e-02 -4.974151775240898132e-02 -8.629308640956878662e-02 -4.691993594169616699e-01 -6.554626673460006714e-02 -7.233598083257675171e-02 4.744445085525512695e-01 -3.239156007766723633e-01 -2.676873095333576202e-02 1.699239388108253479e-02 -1.637163609266281128e-01 -8.906093984842300415e-02 1.210924834012985229e-01 -3.232724666595458984e-01 -1.036422885954380035e-02 -1.426624953746795654e-01 -4.623582214117050171e-02 -1.323481649160385132e-01 -6.012529134750366211e-02 -1.113259345293045044e-01 8.937868475914001465e-02 -1.359614878892898560e-01 -6.152278557419776917e-02 -8.228587359189987183e-02
2.031788378953933716e-01 3.718728944659233093e-02 1.563711315393447876e-01 -1.318564414978027344e-01 2.391526661813259125e-02 -2.951840311288833618e-02 -4.633851945400238037e-01 6.047904118895530701e-02 2.769224345684051514e-01 -5.336567014455795288e-02 -8.643952012062072754e-02 3.902754932641983032e-02 -6.575464457273483276e-02 3.919721767306327820e-02 1.989062428474426270e-01 -1.130364611744880676e-01 -3.021167516708374023e-01 9.088142216205596924e-02 -2.916389107704162598e-01 3.882088363170623779e-01 -2.204501032829284668e-01 -2.567708492279052734e-01 -8.329170756042003632e-03 5.943580716848373413e-02 -1.003904268145561218e-01 8.264786750078201294e-02 1.226380169391632080e-01 5.942695587873458862e-02 8.290287852287292480e-02 9.740758687257766724e-03 2.289140969514846802e-01 -2.580303326249122620e-02
-4.960103332996368408e-02 2.754282392561435699e-02 2.849879264831542969e-01 -4.000033140182495117e-01 3.803417459130287170e-02 7.856448739767074585e-02 -1.571312695741653442e-01 -5.274843797087669373e-02 -1.573015004396438599e-02 2.790140360593795776e-02 -8.600668609142303467e-02 -4.205721020698547363e-01 -3.822401538491249084e-02 -5.904168635606765747e-02 2.813682854175567627e-01 -1.146055310964584351e-01 8.545274846255779266e-03 -9.897121787071228027e-02 -8.904493600130081177e-02 7.984923571348190308e-02 6.464388221502304077e-02 -3.478781580924987793e-01 -3.096465468406677246e-01 -1.320640593767166138e-01 -7.941227406263351440e-02 -2.429896965622901917e-02 8.884148672223091125e-03 1.096703186631202698e-01 1.598836630582809448e-01 2.031403481960296631e-01 2.727205753326416016e-01 -1.225291341543197632e-01
1.621917486190795898e-01 4.411630704998970032e-02 8.325416594743728638e-02 -2.104819118976593018e-01 -3.105483949184417725e-01 3.684268146753311157e-02 7.345612347126007080e-02 -2.761644423007965088e-01 2.249717414379119873e-01 -4.613951593637466431e-02 -1.960932612419128418e-01 1.879241168498992920e-01 2.733622491359710693e-02 3.216743171215057373e-01 2.106165587902069092e-01 -5.773264914751052856e-03 1.385871618986129761e-01 -2.154118753969669342e-02 -2.655527293682098389e-01 2.972165346145629883e-01 2.051505893468856812e-01 -2.412436753511428833e-01 -1.907236576080322266e-01 2.446282468736171722e-02 -1.248673051595687866e-01 5.641056224703788757e-03 6.983265280723571777e-02 -2.623196244239807129e-01 -2.080792933702468872e-01 -5.906466394662857056e-02 -1.057237163186073303e-01 5.356658622622489929e-02
7.696227729320526123e-02 -1.022387593984603882e-01 -1.448436826467514038e-01 -3.564639091491699219e-01 -4.183543920516967773e-01 1.666133999824523926e-01 -2.404664307832717896e-01 2.037340700626373291e-01 1.140271723270416260e-01 -2.016618102788925171e-02 1.853100769221782684e-02 -1.534426361322402954e-01 2.474054321646690369e-02 1.354891657829284668e-01 2.389450520277023315e-01 -1.175952255725860596e-01 8.070933818817138672e-02 3.253078758716583252e-01 -2.436680495738983154e-01 -1.466143727302551270e-01 2.264029979705810547e-01 4.764421284198760986e-02 -4.432699829339981079e-02 -1.291468441486358643e-01 -1.661582440137863159e-01 -1.559831649065017700e-01 1.270144879817962646e-01 -2.093679308891296387e-01 3.796471282839775085e-02 1.069125533103942871e-01 -4.742808267474174500e-02 1.177579313516616821e-01
-1.324312239885330200e-01 1.637643575668334961e-01 8.773804455995559692e-02 -1.778412461280822754e-01 -8.402255177497863770e-02 8.141613006591796875e-02 -2.190112769603729248e-01 1.159274671226739883e-02 8.182774484157562256e-02 1.091261282563209534e-01 -2.730712890625000000e-01 -7.497294247150421143e-02 -6.123083084821701050e-02 -2.074541896581649780e-02 6.331433057785034180e-01 -1.814822554588317871e-01 -2.162860482931137085e-01 7.679641991853713989e-02 -2.416519522666931152e-01 -7.645826786756515503e-02 1.980730742216110229e-01 -2.420794516801834106e-01 5.311144143342971802e-02 -1.221606358885765076e-01 2.405417710542678833e-01 3.582701785489916801e-03 3.146817535161972046e-02 -2.210370264947414398e-02 1.488806307315826416e-01 -5.615810304880142212e-02 1.289044879376888275e-02 -2.035344764590263367e-02
-6.737980991601943970e-02 6.769868195988237858e-04 -3.049569949507713318e-02 5.327546223998069763e-02 -2.347389906644821167e-01 1.747875213623046875e-01 8.090548217296600342e-02 -1.981062144041061401e-01 7.424709945917129517e-02 -7.493407465517520905e-03 -7.842774689197540283e-02 -4.962435737252235413e-02 1.455368995666503906e-01 6.378991156816482544e-02 3.269205093383789062e-01 -2.364905923604965210e-01 -1.262397915124893188e-01 -2.926645278930664062e-01 -3.081586956977844238e-01 7.709697633981704712e-02 -1.595472991466522217e-01 -4.176220297813415527e-01 -1.044705659151077271e-01 -3.562609553337097168e-01 9.941555326804518700e-04 -1.728340387344360352e-01 1.082101166248321533e-01 5.867788568139076233e-02 -2.068944275379180908e-01 -7.688577473163604736e-02 1.054845079779624939e-01 1.137816533446311951e-01
-1.495988946408033371e-02 -1.778084784746170044e-02 4.557647109031677246e-01 -3.073215782642364502e-01 7.714872807264328003e-02 1.708128303289413452e-01 -7.508062757551670074e-03 -3.391968458890914917e-02 7.556504011154174805e-02 -7.788236439228057861e-02 -9.970444440841674805e-02 -2.234506309032440186e-01 -1.200245320796966553e-01 -2.410340309143066406e-02 1.878371536731719971e-01 -1.281014829874038696e-01 7.995782792568206787e-02 -8.958324044942855835e-02 -1.628418862819671631e-01 7.621915638446807861e-02 4.672688245773315430e-02 -4.635882377624511719e-01 -3.069519698619842529e-01 -2.207098752260208130e-01 6.868097186088562012e-02 1.024157106876373291e-01 4.860553890466690063e-02 5.145423486828804016e-02 6.298330426216125488e-02 9.274917840957641602e-02 1.875515878200531006e-01 -2.188453972339630127e-01
4.713597521185874939e-02 1.908700764179229736e-01 1.381247341632843018e-01 -2.737072408199310303e-01 1.081316452473402023e-02 -6.344258785247802734e-02 -2.392677813768386841e-01 -2.428291589021682739e-01 2.677204310894012451e-01 -1.133070215582847595e-01 -2.578840851783752441e-01 -8.877667784690856934e-02 3.256392180919647217e-01 -1.066205427050590515e-01 6.425194442272186279e-02 1.397130452096462250e-02 -1.834389567375183105e-01 5.208431393839418888e-04 -3.291368484497070312e-01 3.049492835998535156e-03 -2.298365086317062378e-01 -7.873702794313430786e-02 -3.113876329734921455e-03 -3.522328138351440430e-01 -1.617026329040527344e-01 -4.125738516449928284e-02 -1.998368948698043823e-01 1.156924664974212646e-01 -6.322187185287475586e-02 1.763061285018920898e-01 -3.539934381842613220e-02 1.541737169027328491e-01
1.410482674837112427e-01 -2.859248220920562744e-02 2.666573822498321533e-01 -1.132422164082527161e-01 -5.748275294899940491e-02 6.026599556207656860e-03 2.040123753249645233e-02 -3.007980883121490479e-01 5.122193098068237305e-01 7.035639882087707520e-02 -1.554911881685256958e-01 -3.903406485915184021e-02 9.899702854454517365e-03 6.524445116519927979e-02 3.457903563976287842e-01 -1.858084797859191895e-01 -1.786140911281108856e-02 -7.639753073453903198e-02 -6.408675014972686768e-02 3.020113706588745117e-01 -7.207968831062316895e-02 1.045492440462112427e-01 4.735980182886123657e-02 1.121904700994491577e-02 -1.433258950710296631e-01 -1.609373539686203003e-01 -2.341139912605285645e-01 -1.381797343492507935e-01 1.444744616746902466e-01 -1.640789657831192017e-01 2.146336436271667480e-01 1.243954226374626160e-01
-8.088907226920127869e-03 1.146856248378753662e-01 1.750251650810241699e-02 2.689406089484691620e-02 -2.201248705387115479e-01 -8.817645721137523651e-03 -6.706585641950368881e-03 -4.482837393879890442e-02 5.122653841972351074e-01 -3.494761288166046143e-01 -1.917119920253753662e-01 5.895818769931793213e-02 -2.283537238836288452e-01 2.081090770661830902e-02 7.780833542346954346e-02 -1.375433355569839478e-01 1.778340525925159454e-02 1.033284738659858704e-01 -2.799837887287139893e-01 8.451065048575401306e-03 1.856411248445510864e-01 2.535936236381530762e-02 1.707579642534255981e-01 -6.620299071073532104e-02 1.312701846472918987e-03 -1.058106198906898499e-01 3.907297272235155106e-03 2.026886343955993652e-01 -1.740702390670776367e-01 3.056043982505798340e-01 -6.451947242021560669e-02 -3.075388371944427490e-01
5.199156701564788818e-02 -5.110415443778038025e-02 -1.488981544971466064e-01 -2.594062387943267822e-01 -3.031716048717498779e-01 1.964052021503448486e-01 2.566847503185272217e-01 1.366751343011856079e-01 2.026321291923522949e-01 -1.478539705276489258e-01 -9.482333809137344360e-02 -2.689012885093688965e-01 7.772139459848403931e-02 2.663284540176391602e-01 2.326753586530685425e-01 -3.369033336639404297e-01 -1.500407010316848755e-01 -1.765910536050796509e-01 -2.475472539663314819e-01 1.874830946326255798e-02 -4.720724001526832581e-02 -3.445162251591682434e-02 2.053255140781402588e-01 -8.308445662260055542e-02 -1.603561826050281525e-02 -1.386823654174804688e-01 -2.488156855106353760e-01 -8.560322970151901245e-02 -8.279025554656982422e-02 9.342531859874725342e-02 -1.068418771028518677e-01 -1.334365010261535645e-01
3.299692571163177490e-01 3.164253896102309227e-03 -6.069349870085716248e-02 -3.577112853527069092e-01 -2.610153257846832275e-01 2.560476027429103851e-02 1.178178787231445312e-01 -3.266844451427459717e-01 2.832362353801727295e-01 -3.115255199372768402e-02 -5.274257808923721313e-02 1.191160976886749268e-01 1.225819885730743408e-01 2.310701757669448853e-01 1.629621088504791260e-01 2.521301060914993286e-02 1.898463666439056396e-01 6.374175846576690674e-02 -2.020781636238098145e-01 1.059863716363906860e-02 1.674012839794158936e-01 -2.406448572874069214e-01 -9.312598407268524170e-02 -8.960440754890441895e-02 7.626009173691272736e-03 1.661282405257225037e-02 1.123979911208152771e-01 -1.966293156147003174e-01 -5.470686033368110657e-02 1.261554807424545288e-01 1.022888794541358948e-01 -3.340902030467987061e-01
2.434669733047485352e-01 1.253416538238525391e-01 1.839559059590101242e-03 -2.263757735490798950e-01 -7.077416777610778809e-02 7.101354748010635376e-02 2.715050578117370605e-01 -3.009601235389709473e-01 3.186093568801879883e-01 1.718882769346237183e-01 -7.035819441080093384e-02 1.079218387603759766e-01 6.220677867531776428e-02 2.834838628768920898e-01 2.285702377557754517e-01 1.429387927055358887e-01 2.885792031884193420e-02 -1.077656596899032593e-01 -2.075747996568679810e-01 2.081033140420913696e-01 7.151449471712112427e-02 -2.526875138282775879e-01 -1.903567761182785034e-01 -1.385664492845535278e-01 -8.282463997602462769e-02 -8.591052144765853882e-02 2.191451191902160645e-01 -2.800396978855133057e-01 2.416156604886054993e-02 7.633791118860244751e-02 1.565696746110916138e-01 -1.305230660364031792e-03
1.006185412406921387e-01 -9.053876996040344238e-02 1.193365901708602905e-01 -2.349192351102828979e-01 -7.256030291318893433e-02 1.097828596830368042e-01 4.065113887190818787e-02 -2.555214762687683105e-01 4.863904416561126709e-01 7.525023072957992554e-02 -2.801941335201263428e-01 -4.981020838022232056e-02 2.771238982677459717e-02 2.618467062711715698e-02 2.888930141925811768e-01 -2.785652130842208862e-02 -3.391432575881481171e-03 -3.529734909534454346e-02 -2.583692967891693115e-01 5.243012681603431702e-02 6.273816525936126709e-02 -1.958369277417659760e-02 1.110291406512260437e-01 1.764810532331466675e-01 -2.983789017889648676e-04 -4.479591920971870422e-02 -3.334106504917144775e-01 -2.494501024484634399e-01 6.249592825770378113e-02 -1.877289712429046631e-01 1.682740598917007446e-01 2.401253134012222290e-01
2.503679692745208740e-01 5.783915892243385315e-02 -6.410607695579528809e-02 -3.674424290657043457e-01 -3.773979246616363525e-01 6.341899931430816650e-02 1.031116992235183716e-01 -2.488750666379928589e-01 2.296303808689117432e-01 1.125937178730964661e-01 -1.710575670003890991e-01 4.670859873294830322e-02 3.515590354800224304e-02 3.334785103797912598e-01 1.720184087753295898e-01 7.133854180574417114e-02 2.665889859199523926e-01 -5.734490230679512024e-03 -2.016191482543945312e-01 7.261882722377777100e-02 2.057683616876602173e-01 -2.371219098567962646e-01 -1.359005421400070190e-01 -1.036647558212280273e-01 6.690082140266895294e-03 -1.577765941619873047e-01 -2.477471018210053444e-03 -1.057745218276977539e-01 -7.839787751436233521e-02 1.652795374393463135e-01 -4.542190581560134888e-02 -1.240292415022850037e-01
-1.127675920724868774e-02 1.052172668278217316e-02 -2.631113864481449127e-02 -3.400733172893524170e-01 -4.071381986141204834e-01 -7.430052012205123901e-02 1.544054001569747925e-01 2.836211770772933960e-02 3.022777140140533447e-01 -1.442870199680328369e-01 -2.856194972991943359e-01 -7.509348448365926743e-03 -7.254507392644882202e-02 7.758067548274993896e-02 1.631496250629425049e-01 -1.476427763700485229e-01 2.694610357284545898e-01 8.413892984390258789e-02 -3.027701675891876221e-01 1.471201181411743164e-01 -5.913257598876953125e-02 -9.397214651107788086e-02 -7.865649461746215820e-02 -5.830688029527664185e-02 -2.217007279396057129e-01 -3.293316662311553955e-01 -7.006417959928512573e-02 -1.813863404095172882e-02 5.371939763426780701e-02 4.299988597631454468e-02 -1.110698506236076355e-01 1.978196650743484497e-01
6.101039052009582520e-02 1.128297597169876099e-01 8.039004355669021606e-02 -2.884669303894042969e-01 1.216438785195350647e-01 -1.268506944179534912e-01 -3.788402769714593887e-03 -9.595507383346557617e-02 4.472661614418029785e-01 -9.884753823280334473e-02 -9.962762147188186646e-02 2.238096296787261963e-01 2.215763777494430542e-01 2.564449980854988098e-02 3.855268955230712891e-01 7.067162543535232544e-02 -9.039650112390518188e-02 -3.551050424575805664e-01 -2.004325985908508301e-01 1.933146715164184570e-01 -7.575543969869613647e-02 -1.116887256503105164e-01 -1.109602823853492737e-01 1.024431828409433365e-02 1.538553088903427124e-01 9.300356358289718628e-02 -7.801870256662368774e-02 -1.330641955137252808e-01 1.951405704021453857e-01 2.321054600179195404e-02 1.041011959314346313e-01 1.803687512874603271e-01
-4.655034095048904419e-02 -1.356993764638900757e-01 5.171346943825483322e-03 3.688151761889457703e-02 -1.706164181232452393e-01 -4.670414142310619354e-03 2.063853852450847626e-02 -2.807439863681793213e-02 5.474475622177124023e-01 -2.488328218460083008e-01 -2.807431519031524658e-01 1.498617678880691528e-01 -4.437505453824996948e-02 -1.387564092874526978e-02 1.026334762573242188e-01 -2.431664057075977325e-02 3.529478609561920166e-02 2.575213313102722168e-01 -2.515827119350433350e-01 7.159349322319030762e-02 2.409159690141677856e-01 -4.057775139808654785e-01 -2.981672529131174088e-03 -4.366924613714218140e-02 -3.475755825638771057e-02 -1.984961777925491333e-01 3.029174730181694031e-02 1.272851079702377319e-01 1.702719717286527157e-03 2.254511415958404541e-01 -2.674112282693386078e-02 4.048455134034156799e-02
2.729223370552062988e-01 -6.348972767591476440e-02 -9.438919275999069214e-02 -3.217669427394866943e-01 -1.101414635777473450e-01 1.591289341449737549e-01 -7.132656872272491455e-02 -1.847120970487594604e-01 2.942056357860565186e-01 -2.021969296038150787e-02 -6.048411503434181213e-02 -1.561538875102996826e-01 -9.462070465087890625e-02 4.024566411972045898e-01 1.831759661436080933e-01 -1.463659852743148804e-01 1.529096662998199463e-01 -1.639752238988876343e-01 -8.353022485971450806e-02 4.051773622632026672e-02 1.938497424125671387e-01 -2.172137498855590820e-01 1.318023353815078735e-01 2.399975359439849854e-01 -2.347959727048873901e-01 -2.336811572313308716e-01 1.476428061723709106e-01 -9.042705409228801727e-03 -1.503022294491529465e-02 -1.040501818060874939e-01 4.989351332187652588e-02 -1.664166748523712158e-01
-4.546063020825386047e-03 1.363648176193237305e-01 9.447478502988815308e-02 -2.760889828205108643e-01 2.079061567783355713e-01 -1.548921614885330200e-01 -1.803891956806182861e-01 -8.967071771621704102e-02 -8.306328952312469482e-02 4.548158496618270874e-02 2.153536863625049591e-02 -2.855277657508850098e-01 7.254807651042938232e-02 3.337204158306121826e-01 2.976775765419006348e-01 -3.279975950717926025e-01 -1.715355515480041504e-01 1.893803626298904419e-01 -2.676337063312530518e-01 -7.329078856855630875e-03 -7.811912894248962402e-02 -1.306666880846023560e-01 2.721591293811798096e-02 -1.092575341463088989e-01 1.643100380897521973e-01 -6.621585786342620850e-02 1.424082070589065552e-01 -1.300819125026464462e-02 1.791650652885437012e-01 9.265447407960891724e-02 3.452709913253784180e-01 -9.838294237852096558e-03
1.672420799732208252e-01 -1.097677871584892273e-01 -3.254217281937599182e-02 -3.710798323154449463e-01 -1.882715076208114624e-01 -4.389351606369018555e-02 6.119065359234809875e-02 1.517727077007293701e-01 1.600270271301269531e-01 2.844658866524696350e-02 -1.172264739871025085e-01 -1.098048761487007141e-01 -1.567429155111312866e-01 2.088328748941421509e-01 1.237618029117584229e-01 -2.858936488628387451e-01 1.705158688127994537e-02 -1.832067370414733887e-01 -2.362893074750900269e-01 -5.022152513265609741e-02 -3.006791472434997559e-01 -2.624500393867492676e-01 -7.427677512168884277e-02 -1.177348494529724121e-01 -1.936345547437667847e-01 -1.186259463429450989e-01 -1.337191611528396606e-01 1.997313350439071655e-01 -1.386868655681610107e-01 1.125080287456512451e-01 3.409120738506317139e-01 -1.062604933977127075e-01
2.195052802562713623e-02 3.991622105240821838e-02 -2.782730758190155029e-02 -2.601430118083953857e-01 1.088955849409103394e-01 -5.243699997663497925e-02 8.655297011137008667e-02 1.785798231139779091e-03 5.844976305961608887e-01 -1.713042962364852428e-03 -2.858479321002960205e-01 6.055805087089538574e-02 1.594569534063339233e-01 -1.775214523077011108e-01 2.509953081607818604e-01 -2.925172746181488037e-01 1.022197976708412170e-01 8.886551856994628906e-02 -1.189225092530250549e-01 1.446066945791244507e-01 1.413239985704421997e-01 -4.440974071621894836e-02 -1.198264136910438538e-01 4.387193918228149414e-02 -3.302741795778274536e-03 3.330174684524536133e-01 -1.550754755735397339e-01 1.140862405300140381e-01 -1.797686368227005005e-01 -2.834093011915683746e-02 1.452462514862418175e-03 4.611221328377723694e-02
-6.392197683453559875e-03 1.564914882183074951e-01 -9.458029270172119141e-02 -4.483854174613952637e-01 -1.636031568050384521e-01 -2.054971642792224884e-02 -1.778769940137863159e-01 9.967813640832901001e-02 4.322174489498138428e-01 4.589473828673362732e-02 -4.730398580431938171e-02 -6.945493072271347046e-02 8.803090453147888184e-02 2.124787680804729462e-02 6.124530732631683350e-02 -4.457720369100570679e-02 -1.890378743410110474e-01 -2.251209169626235962e-01 -4.291756451129913330e-01 -1.548843681812286377e-01 9.512373805046081543e-02 -8.713752031326293945e-02 -9.314046800136566162e-02 -7.481434731744229794e-04 -7.352651655673980713e-02 1.479312926530838013e-01 2.002396155148744583e-03 1.585029512643814087e-01 -2.437276579439640045e-02 6.167998537421226501e-02 4.798789322376251221e-02 -3.282686173915863037e-01
-2.130030281841754913e-02 1.315912604331970215e-01 3.832350969314575195e-01 -3.131396174430847168e-01 -1.114661321043968201e-01 5.918405577540397644e-02 1.242471709847450256e-01 1.906707510352134705e-02 8.970826119184494019e-02 -3.734599053859710693e-02 1.818325370550155640e-02 -2.613678574562072754e-01 1.400249451398849487e-02 1.229934766888618469e-01 2.270808368921279907e-01 -9.821397811174392700e-02 -1.934155374765396118e-01 1.344635635614395142e-01 -2.772282361984252930e-01 -1.627304404973983765e-01 -2.721162438392639160e-01 -7.913631945848464966e-02 -2.362490892410278320e-01 -4.495212808251380920e-02 7.289010286331176758e-02 -1.807744987308979034e-02 1.720837652683258057e-01 4.327043518424034119e-02 -3.358033299446105957e-01 2.936886548995971680e-01 1.267800927162170410e-01 -4.206126928329467773e-02
-1.785023137927055359e-02 7.235512882471084595e-02 -5.495314672589302063e-02 -3.457005620002746582e-01 -4.159607365727424622e-02 9.669590741395950317e-02 4.125143587589263916e-02 1.379612181335687637e-02 6.056850403547286987e-02 -1.248479858040809631e-01 -1.643859297037124634e-01 -1.274542659521102905e-01 2.284978628158569336e-01 1.904391124844551086e-02 2.867688536643981934e-01 -2.751765847206115723e-01 -4.969942569732666016e-02 -1.476480439305305481e-02 -5.619323253631591797e-01 1.708055585622787476e-01 -9.678788483142852783e-02 7.417118549346923828e-02 1.360325813293457031e-01 -1.631019562482833862e-01 1.296304315328598022e-01 6.647745519876480103e-02 8.583689481019973755e-02 4.369509592652320862e-02 -2.464547753334045410e-01 8.069928735494613647e-02 -2.294904142618179321e-01 1.669254750013351440e-01
-1.333342120051383972e-02 2.078247070312500000e-01 -1.466853767633438110e-01 -2.774316631257534027e-02 3.491359204053878784e-02 2.637511193752288818e-01 -1.292232424020767212e-01 -1.176401674747467041e-01 2.238880991935729980e-01 -9.721864014863967896e-02 -1.110373362898826599e-01 -1.804734617471694946e-01 -8.976458758115768433e-02 -3.684582933783531189e-02 3.892644047737121582e-01 -1.584431678056716919e-01 -4.460769593715667725e-01 2.939295396208763123e-02 -2.205059230327606201e-01 -1.963059417903423309e-02 -5.384287983179092407e-02 -1.451999843120574951e-01 -8.261333405971527100e-02 1.031980589032173157e-01 -9.360861778259277344e-02 -1.450194269418716431e-01 2.063765227794647217e-01 -3.392768651247024536e-02 -3.289696872234344482e-01 2.262610942125320435e-01 7.634088397026062012e-02 1.157907918095588684e-01
1.782194972038269043e-01 2.691282331943511963e-01 -4.827990662306547165e-03 -1.949120312929153442e-01 -1.239591762423515320e-01 3.506670892238616943e-01 1.863913387060165405e-01 -7.515159994363784790e-02 2.740449309349060059e-01 6.401626020669937134e-02 -4.078820720314979553e-02 -6.644343957304954529e-03 2.915835380554199219e-02 -3.875964088365435600e-03 2.195959538221359253e-01 -1.940740048885345459e-01 9.624139964580535889e-02 -3.247837424278259277e-01 -3.407886624336242676e-01 -1.426698714494705200e-01 -1.825273633003234863e-01 -1.431334316730499268e-01 7.053786516189575195e-02 -2.222172617912292480e-01 2.537214569747447968e-02 -2.324561923742294312e-01 2.927066013216972351e-02 -1.625639051198959351e-01 1.594002544879913330e-01 -1.675729081034660339e-02 -2.069853097200393677e-01 -3.896901756525039673e-02
1.180802658200263977e-02 1.477088630199432373e-01 2.555167675018310547e-02 -3.469535112380981445e-01 -7.328120619058609009e-02 2.063643485307693481e-01 -7.915160059928894043e-02 1.948593407869338989e-01 5.995411425828933716e-02 1.428075134754180908e-02 6.278540194034576416e-02 -8.369625359773635864e-02 -3.670655936002731323e-02 1.909838244318962097e-02 1.380251646041870117e-01 -1.803280413150787354e-01 5.029050260782241821e-02 -6.488802377134561539e-03 -4.078356027603149414e-01 -2.105041593313217163e-01 -1.165939643979072571e-01 -2.401730716228485107e-01 -1.758711487054824829e-01 -3.301752805709838867e-01 -3.016885817050933838e-01 -2.574310898780822754e-01 -2.129916697740554810e-01 1.723669618368148804e-01 -1.366818845272064209e-01 -2.032882161438465118e-02 1.315427124500274658e-01 5.997159704566001892e-02
1.589397639036178589e-01 9.171309322118759155e-02 -1.498586777597665787e-02 -2.547614276409149170e-01 -1.074518263339996338e-01 2.141877077519893646e-02 -2.727580666542053223e-01 1.658602803945541382e-02 1.496459245681762695e-01 -1.411885619163513184e-01 -4.797215759754180908e-02 1.580774635076522827e-01 -1.427903771400451660e-01 7.602047920227050781e-02 4.629818201065063477e-01 4.585456848144531250e-02 1.718301177024841309e-01 -2.920129299163818359e-01 -1.940989345312118530e-01 -1.534282416105270386e-01 -1.134339123964309692e-01 -1.181797981262207031e-01 -2.017461657524108887e-01 2.261283397674560547e-01 -1.591552793979644775e-01 -8.909017592668533325e-02 1.442295461893081665e-01 1.720637828111648560e-01 -2.011103034019470215e-01 -2.605363130569458008e-01 1.061024963855743408e-01 6.589661538600921631e-02
-3.098558783531188965e-01 1.166021451354026794e-02 -2.463732510805130005e-01 -2.094405293464660645e-01 -2.162731625139713287e-02 -1.903250664472579956e-01 -1.017204970121383667e-01 -1.348694860935211182e-01 2.458956241607666016e-01 -9.588190913200378418e-02 -3.863704949617385864e-02 -1.463904231786727905e-01 6.989493966102600098e-02 3.191616833209991455e-01 3.712320625782012939e-01 -1.109097674489021301e-01 1.488481760025024414e-01 2.024909406900405884e-01 -1.536432504653930664e-01 3.172576725482940674e-01 -7.580062747001647949e-02 -5.056386813521385193e-02 -1.449819002300500870e-02 -1.287256479263305664e-01 1.101345494389533997e-01 1.100131124258041382e-01 1.030845269560813904e-01 -3.069300018250942230e-02 1.191540881991386414e-01 -3.621937334537506104e-02 2.651342749595642090e-01 -2.247415781021118164e-01
7.706239074468612671e-02 -5.282571166753768921e-02 -2.314897179603576660e-01 -2.654681801795959473e-01 -4.318743199110031128e-02 -7.762853638269007206e-04 -1.997217684984207153e-01 -2.068391591310501099e-01 1.686818599700927734e-01 -6.081708241254091263e-03 -1.999929696321487427e-01 1.069430857896804810e-01 4.340259823948144913e-03 3.353885412216186523e-01 3.044452667236328125e-01 -1.994605362415313721e-01 1.600644290447235107e-01 -1.120955497026443481e-01 1.860231906175613403e-01 6.849599629640579224e-02 4.629396647214889526e-02 -2.520216703414916992e-01 -2.588687837123870850e-01 -2.080260962247848511e-02 -1.678534150123596191e-01 -3.477104604244232178e-01 7.367395609617233276e-02 2.036789953708648682e-01 8.528637140989303589e-02 1.216274425387382507e-01 1.866991515271365643e-03 -1.706624031066894531e-01
6.097519770264625549e-03 1.428317278623580933e-01 -1.421728730201721191e-01 -4.718526601791381836e-01 2.329249382019042969e-01 1.488225907087326050e-01 -1.711538992822170258e-02 -9.981334209442138672e-02 1.507605016231536865e-01 3.892688453197479248e-02 5.632339045405387878e-02 -1.457909345626831055e-01 -7.676420360803604126e-02 1.353519558906555176e-01 4.177318140864372253e-02 -3.370218873023986816e-01 -8.130391687154769897e-02 -5.935049429535865784e-02 -4.017812609672546387e-01 -9.270855784416198730e-02 -5.154305323958396912e-02 -2.384539991617202759e-01 -3.572989627718925476e-02 -1.107272580265998840e-01 -2.290963977575302124e-01 5.229334533214569092e-02 -1.297472883015871048e-02 5.092981457710266113e-02 -1.411463916301727295e-01 -1.052038148045539856e-01 3.458587527275085449e-01 5.723663605749607086e-03
6.371426396071910858e-03 -2.802847884595394135e-02 1.184190213680267334e-01 -2.867819964885711670e-01 5.529179051518440247e-02 2.475058436393737793e-01 -2.091830968856811523e-01 8.774334937334060669e-02 -8.768119663000106812e-02 -9.317195415496826172e-02 1.945655979216098785e-02 -3.209062218666076660e-01 -1.460501458495855331e-02 1.597606539726257324e-01 2.957300543785095215e-01 -2.754651010036468506e-01 -1.726045012474060059e-01 2.776725292205810547e-01 -1.588721275329589844e-01 4.837249591946601868e-02 -4.195377230644226074e-02 -2.795304358005523682e-01 -1.727962344884872437e-01 -2.871363982558250427e-02 1.149339377880096436e-01 -2.622909247875213623e-01 -1.042510494589805603e-01 -1.158302053809165955e-01 9.763854742050170898e-02 2.194981276988983154e-01 2.515114247798919678e-01 7.755565643310546875e-02
1.793031543493270874e-01 2.098978310823440552e-01 -1.873692311346530914e-02 -4.854420945048332214e-02 -7.560136169195175171e-02 2.003617882728576660e-01 -9.214259684085845947e-02 -1.417717188596725464e-01 1.635044366121292114e-01 9.962700307369232178e-02 7.192851975560188293e-03 -3.326951563358306885e-01 2.589229308068752289e-02 1.392227560281753540e-01 4.096545577049255371e-01 -6.215028464794158936e-02 4.053473100066184998e-02 -1.703528761863708496e-01 -3.837488889694213867e-01 -1.551597118377685547e-01 -2.566403150558471680e-01 -1.843357086181640625e-01 -2.256673276424407959e-01 -5.911887437105178833e-02 2.298244535923004150e-01 -5.941339582204818726e-02 -7.819324731826782227e-02 3.005609288811683655e-02 -1.492148637771606445e-01 -2.383107692003250122e-01 6.850605458021163940e-02 -6.421396136283874512e-02
-8.387085795402526855e-02 -1.757819652557373047e-01 -1.242049038410186768e-03 2.155189812183380127e-01 7.315038144588470459e-02 -8.299352973699569702e-02 -6.753651052713394165e-02 -9.125039912760257721e-03 1.126119270920753479e-01 -1.895288676023483276e-01 -2.057675123214721680e-01 -1.732186973094940186e-01 -2.596098184585571289e-01 -1.635924577713012695e-01 4.088460206985473633e-01 -1.869857311248779297e-01 -3.749668225646018982e-02 -1.559096425771713257e-01 -4.690971076488494873e-01 6.129324808716773987e-02 2.854205481708049774e-02 -1.703934520483016968e-01 -9.316679835319519043e-02 -1.825727671384811401e-01 -1.262906044721603394e-01 -1.378218680620193481e-01 1.475352644920349121e-01 1.640378236770629883e-01 -1.645731031894683838e-01 1.682714074850082397e-01 1.440213471651077271e-01 1.902186498045921326e-02
4.515470471233129501e-03 -2.408719807863235474e-01 9.200193732976913452e-02 -1.743456423282623291e-01 -1.127167120575904846e-01 7.898522540926933289e-03 1.879069805145263672e-01 -3.912001475691795349e-02 5.227054357528686523e-01 2.361754775047302246e-01 -1.383402198553085327e-01 -3.227198868989944458e-02 2.587510049343109131e-01 2.663497924804687500e-01 1.778806000947952271e-01 1.090631261467933655e-02 -3.796661645174026489e-02 2.067026644945144653e-01 -1.300233751535415649e-01 2.936078608036041260e-02 1.620095968246459961e-01 1.239836737513542175e-01 -1.185199804604053497e-02 -3.459224104881286621e-01 -9.331849962472915649e-02 1.266797073185443878e-02 -7.605507038533687592e-03 -1.452361978590488434e-02 -2.475156188011169434e-01 7.451947033405303955e-02 1.821455806493759155e-01 -4.657668247818946838e-02
2.918490767478942871e-01 1.959551423788070679e-01 -2.442033030092716217e-02 -4.482391178607940674e-01 -2.850717902183532715e-01 -5.403871089220046997e-02 5.248874798417091370e-02 -2.543925046920776367e-01 1.846393793821334839e-01 4.762228950858116150e-02 1.211492940783500671e-01 1.374400705099105835e-01 7.313585281372070312e-02 2.488492727279663086e-01 1.013925448060035706e-01 -7.107112556695938110e-02 2.877340912818908691e-01 2.836113236844539642e-02 -1.762783974409103394e-01 2.053089998662471771e-02 1.116506904363632202e-01 -3.186242580413818359e-01 -1.578506380319595337e-01 -3.818526118993759155e-02 -1.044633910059928894e-01 7.156197726726531982e-02 -5.861004441976547241e-02 -1.209087520837783813e-01 1.288363486528396606e-01 2.403639405965805054e-01 7.882504165172576904e-02 2.436247095465660095e-02
4.631793871521949768e-02 7.690255343914031982e-02 -2.508235163986682892e-02 -1.863112747669219971e-01 -3.144593909382820129e-02 3.959301114082336426e-02 -1.766987144947052002e-02 -1.254904735833406448e-02 4.286375939846038818e-01 -1.010420769453048706e-01 -4.021512269973754883e-01 -7.050561159849166870e-02 7.569199800491333008e-02 -2.959057502448558807e-02 6.617819517850875854e-02 -3.910993933677673340e-01 -2.217863127589225769e-02 5.339872464537620544e-02 -3.905422091484069824e-01 1.616740226745605469e-01 -1.105171255767345428e-02 -1.432042848318815231e-02 1.870879381895065308e-01 -1.946513801813125610e-01 8.732544258236885071e-03 2.591724991798400879e-01 -1.642376929521560669e-02 1.151306629180908203e-01 -1.763122975826263428e-01 2.072718441486358643e-01 7.766162604093551636e-02 1.136680915951728821e-01
-5.642311647534370422e-02 3.342336788773536682e-02 -7.595960795879364014e-02 -9.931630641222000122e-02 -3.355450034141540527e-01 1.961078792810440063e-01 9.462292492389678955e-02 -1.670932210981845856e-02 2.034821659326553345e-01 -5.990800634026527405e-02 -3.949409723281860352e-02 -5.334923043847084045e-02 -2.540435492992401123e-01 1.706556528806686401e-01 4.833616316318511963e-01 -1.840422600507736206e-01 -4.258226603269577026e-02 -1.260697692632675171e-01 -9.286530315876007080e-02 -1.319256424903869629e-01 9.307406842708587646e-02 -2.430843710899353027e-01 -3.727218881249427795e-02 -3.964855670928955078e-01 -1.485980767756700516e-02 3.250184282660484314e-02 1.698296815156936646e-01 6.258671730756759644e-02 -1.703484803438186646e-01 -1.668674200773239136e-01 4.092280939221382141e-02 2.157788127660751343e-01
4.978855606168508530e-03 9.333205223083496094e-02 1.887567937374114990e-01 -1.765086054801940918e-01 8.697617799043655396e-02 -2.084678560495376587e-01 9.789629280567169189e-02 3.686133073642849922e-03 1.709470897912979126e-01 -3.038195371627807617e-01 -7.166471332311630249e-02 -5.733111873269081116e-02 -2.691428065299987793e-01 2.307945787906646729e-01 2.369957268238067627e-01 -3.817142546176910400e-02 1.286901719868183136e-02 -1.602073311805725098e-01 -1.808263659477233887e-01 -2.018734067678451538e-02 2.661220133304595947e-01 -2.552752494812011719e-01 -1.365220993757247925e-01 -4.728251397609710693e-01 -1.851134300231933594e-01 7.563402503728866577e-02 -1.363889593631029129e-02 2.055131494998931885e-01 5.957150831818580627e-02 1.336844265460968018e-01 3.911672532558441162e-02 8.996372669935226440e-02
6.304363906383514404e-02 -1.876213215291500092e-02 -8.880560845136642456e-02 -3.717406392097473145e-01 -3.963733613491058350e-01 -1.125992089509963989e-02 2.650977373123168945e-01 -2.122360914945602417e-01 3.525147736072540283e-01 3.371294960379600525e-02 -3.034213557839393616e-02 -1.165181100368499756e-01 -2.587765157222747803e-01 1.004520654678344727e-01 2.765901684761047363e-01 -4.630847647786140442e-02 5.839860439300537109e-02 -3.219785541296005249e-02 -1.632437855005264282e-01 2.199294865131378174e-01 1.037854701280593872e-01 -2.109003514051437378e-01 -2.168999314308166504e-01 2.367970533668994904e-02 -1.308528333902359009e-01 -5.718509480357170105e-02 1.027374789118766785e-01 -1.117619946599006653e-01 -2.088811807334423065e-02 -1.172046586871147156e-01 9.534388780593872070e-02 -1.800280660390853882e-01
-1.968260407447814941e-01 8.889594674110412598e-02 1.425512284040451050e-01 -2.282735705375671387e-01 9.173799306154251099e-02 6.286749150604009628e-03 -2.697448991239070892e-02 -1.621208190917968750e-01 3.781947493553161621e-01 -1.629482209682464600e-01 1.122007519006729126e-01 -1.385554820299148560e-01 -1.190702393651008606e-01 -4.903596267104148865e-02 2.390016615390777588e-01 -1.532126776874065399e-02 2.172625064849853516e-01 -3.342947065830230713e-01 -9.440200775861740112e-02 5.867071077227592468e-02 1.768947094678878784e-01 -1.963190883398056030e-01 1.665992848575115204e-02 -4.253393411636352539e-01 -1.979632303118705750e-02 5.766295269131660461e-02 -3.122620284557342529e-01 5.076165497303009033e-02 -7.067204266786575317e-02 7.140070945024490356e-02 1.742114275693893433e-01 5.979350954294204712e-02
2.953636348247528076e-01 9.042684733867645264e-02 -9.947737306356430054e-02 -3.722826242446899414e-01 -2.521941363811492920e-01 -1.218488514423370361e-01 -3.088751807808876038e-02 -2.072445154190063477e-01 1.956460326910018921e-01 -1.051742434501647949e-01 1.785949319601058960e-01 1.682491302490234375e-01 -1.650369539856910706e-02 1.046962067484855652e-01 1.618077903985977173e-01 -1.321230530738830566e-01 3.106011748313903809e-01 1.281207799911499023e-01 -2.219435870647430420e-01 1.045233309268951416e-01 5.141873657703399658e-02 -2.417726516723632812e-01 -2.392884045839309692e-01 1.211802847683429718e-02 -1.983049064874649048e-01 -1.945877969264984131e-01 -3.482458740472793579e-02 -1.420927047729492188e-01 -3.636170551180839539e-02 1.768474876880645752e-01 1.800180599093437195e-02 -2.150243818759918213e-01
1.127961501479148865e-01 1.864850521087646484e-01 2.783477902412414551e-01 -3.852510154247283936e-01 1.121971607208251953e-01 2.809140458703041077e-02 7.922740280628204346e-02 -1.013700887560844421e-01 1.849527060985565186e-01 -1.649137586355209351e-01 -1.011547818779945374e-01 -1.932806521654129028e-01 -5.290764197707176208e-02 2.302131652832031250e-01 -3.235922195017337799e-03 2.739495635032653809e-01 -8.823763579130172729e-02 1.845958381891250610e-01 -3.424223363399505615e-01 -1.695048213005065918e-01 -6.906989216804504395e-02 -5.799483973532915115e-03 -8.411584794521331787e-02 -1.484377086162567139e-01 6.088756956160068512e-03 1.379571557044982910e-01 -1.268544644117355347e-01 1.284374855458736420e-03 -7.078313827514648438e-02 1.636876314878463745e-01 4.095429480075836182e-01 1.929136738181114197e-02
2.265646308660507202e-01 -1.416091527789831161e-02 -1.154727712273597717e-01 -2.209376096725463867e-01 -3.777703270316123962e-02 2.716788053512573242e-01 7.843284308910369873e-02 -3.818852603435516357e-01 2.136857062578201294e-01 1.517052799463272095e-01 -8.615219593048095703e-02 -6.631831824779510498e-02 -1.237747296690940857e-01 9.199881926178932190e-03 2.509254515171051025e-01 -1.147378236055374146e-02 8.031918108463287354e-02 -2.783180773258209229e-01 -3.536400794982910156e-01 -1.657385677099227905e-01 -5.004326626658439636e-02 -1.336904168128967285e-01 -2.319589704275131226e-01 -4.632764309644699097e-02 2.039825916290283203e-02 3.325582668185234070e-02 -1.903803497552871704e-01 -1.218091845512390137e-01 -2.706893682479858398e-01 -5.520797148346900940e-02 1.887829005718231201e-01 1.508786529302597046e-01
-6.604632735252380371e-02 2.772731781005859375e-01 5.810409784317016602e-02 -6.476332247257232666e-02 -2.530713081359863281e-01 -1.678331047296524048e-01 -1.353230774402618408e-01 -2.140979170799255371e-01 1.687993854284286499e-01 1.352487653493881226e-01 -2.035281807184219360e-01 1.073616221547126770e-01 4.805071279406547546e-02 9.511639922857284546e-02 2.759224772453308105e-01 -2.015784382820129395e-01 1.323380172252655029e-01 2.142710424959659576e-02 -3.570503294467926025e-01 -5.222179368138313293e-02 -4.872675612568855286e-02 -2.504225075244903564e-01 -1.236964911222457886e-01 5.323814973235130310e-02 -2.048049420118331909e-01 -3.506379723548889160e-01 1.622137278318405151e-01 -6.352894008159637451e-03 1.223773509263992310e-01 -4.328330606222152710e-02 -1.218001097440719604e-01 2.694978117942810059e-01
1.427816897630691528e-01 2.084806188941001892e-02 2.134017050266265869e-01 -1.379697918891906738e-01 -2.436420321464538574e-01 4.621572494506835938e-01 -8.569157868623733521e-02 -6.353694200515747070e-02 3.060387372970581055e-01 -1.786735802888870239e-01 -2.145675718784332275e-01 -6.961694359779357910e-02 -2.225099503993988037e-02 3.412771597504615784e-02 1.348822563886642456e-01 -3.091178238391876221e-01 9.658961743116378784e-02 2.159000635147094727e-01 -4.975007474422454834e-02 2.640710398554801941e-02 1.072411164641380310e-01 -2.186339348554611206e-01 9.795643389225006104e-02 -2.255641520023345947e-01 7.769892364740371704e-02 1.650859564542770386e-01 2.233168482780456543e-01 1.808099448680877686e-01 1.287920325994491577e-01 7.413049787282943726e-02 -2.091118507087230682e-02 1.453666538000106812e-01
-2.506441771984100342e-01 1.454881876707077026e-01 6.634061038494110107e-02 -1.531739532947540283e-01 -2.683230936527252197e-01 -4.665195196866989136e-02 6.282564252614974976e-02 -1.127243041992187500e-01 3.966177105903625488e-01 -1.683416068553924561e-01 -2.524444162845611572e-01 1.677341759204864502e-01 -9.958139806985855103e-02 1.167530864477157593e-01 2.130387127399444580e-01 -1.034156158566474915e-01 1.155166141688823700e-02 4.597971215844154358e-02 -2.054343521595001221e-01 -5.500026419758796692e-02 8.824309706687927246e-02 -9.094743430614471436e-02 1.009454354643821716e-01 1.872745901346206665e-01 -5.142819136381149292e-02 -1.495404243469238281e-01 -1.356164067983627319e-01 2.382923811674118042e-01 -2.660436034202575684e-01 9.553979337215423584e-02 -8.732523024082183838e-02 -3.790428042411804199e-01
3.610474169254302979e-01 1.361490190029144287e-01 2.125918567180633545e-01 1.174592822790145874e-01 -1.031471043825149536e-01 1.171900033950805664e-01 -5.837725475430488586e-02 -2.808605432510375977e-01 3.386305868625640869e-01 -8.437834680080413818e-02 -1.495147347450256348e-01 1.020960882306098938e-01 -9.808467328548431396e-02 1.190695092082023621e-01 2.762080729007720947e-01 -2.730230987071990967e-01 2.335210293531417847e-01 3.279196470975875854e-02 -7.297779619693756104e-02 6.331071257591247559e-02 -2.492179721593856812e-02 -2.450685203075408936e-01 1.417009681463241577e-01 4.531475156545639038e-02 -3.083812594413757324e-01 -1.489197015762329102e-01 -1.899684965610504150e-01 -1.178875863552093506e-01 -7.414937764406204224e-02 -8.768466860055923462e-02 -4.586603492498397827e-02 -1.610837727785110474e-01
2.210136950016021729e-01 6.649740971624851227e-03 -2.156955897808074951e-01 -1.116285175085067749e-01 -2.232998050749301910e-02 1.423506736755371094e-01 -6.342151761054992676e-02 7.137547433376312256e-02 3.579411804676055908e-01 1.353433877229690552e-01 -3.152995407581329346e-01 -1.581021845340728760e-01 4.361080005764961243e-02 9.722138941287994385e-02 1.108054667711257935e-01 -3.396574258804321289e-01 -1.621302664279937744e-01 1.155444234609603882e-02 -3.970107138156890869e-01 1.937858760356903076e-01 -1.179101839661598206e-01 -1.883061379194259644e-01 7.253710180521011353e-02 3.710277378559112549e-02 2.365555148571729660e-03 -1.801348477602005005e-01 -3.103151023387908936e-01 6.268103606998920441e-03 8.664631098508834839e-02 -1.244384869933128357e-01 2.462482638657093048e-02 1.497230976819992065e-01
2.585436403751373291e-01 2.403543442487716675e-01 -4.171596467494964600e-02 -4.358738660812377930e-02 -7.199802994728088379e-02 -2.628073692321777344e-01 -8.946818113327026367e-02 -1.385806798934936523e-01 2.263996452093124390e-01 -3.165067732334136963e-02 -2.454425245523452759e-01 -4.848302528262138367e-02 7.889100164175033569e-02 3.439189493656158447e-01 3.234903514385223389e-01 -2.520034015178680420e-01 1.127717494964599609e-01 -2.366998046636581421e-01 -5.681507289409637451e-02 2.666624635457992554e-02 2.039196938276290894e-01 -1.855297386646270752e-01 -1.511047631502151489e-01 -8.436945080757141113e-02 -2.060047164559364319e-02 -1.558637022972106934e-01 9.546220302581787109e-02 6.264701485633850098e-02 8.464241027832031250e-02 2.443821132183074951e-01 -9.068309515714645386e-02 -2.669692337512969971e-01
-7.373881526291370392e-03 1.887796968221664429e-01 -2.449805736541748047e-01 -2.250372618436813354e-01 -1.277024149894714355e-01 -2.081632614135742188e-02 4.233790934085845947e-02 -1.906637251377105713e-01 3.240370154380798340e-01 -1.237318813800811768e-01 -3.150589466094970703e-01 -2.157334834337234497e-01 2.426774650812149048e-01 3.739031255245208740e-01 7.873059064149856567e-02 -4.248477891087532043e-02 -9.000889956951141357e-02 1.408828794956207275e-01 -1.622134074568748474e-02 1.919471621513366699e-01 1.579434610903263092e-02 -2.112945169210433960e-01 -1.552509963512420654e-01 -3.360474407672882080e-01 -3.331097587943077087e-02 -1.822405010461807251e-01 -1.410829126834869385e-01 -6.966646015644073486e-02 -5.589040368795394897e-02 -3.567763045430183411e-02 -1.125371307134628296e-01 5.319700390100479126e-02
-7.194774597883224487e-02 3.986851871013641357e-02 -3.137248754501342773e-01 -1.795542389154434204e-01 8.351653069257736206e-02 -2.357805967330932617e-01 -8.537878841161727905e-02 -2.206367440521717072e-02 2.060032188892364502e-01 -4.295735433697700500e-02 -1.064028441905975342e-01 -2.626052796840667725e-01 -5.594297125935554504e-02 2.367856353521347046e-01 2.223624885082244873e-01 -3.032752275466918945e-01 2.027020752429962158e-01 1.768642365932464600e-01 -1.048211827874183655e-01 3.947384059429168701e-01 -2.957376651465892792e-02 -1.394142806529998779e-01 -1.866984665393829346e-01 -7.213261723518371582e-02 2.401219606399536133e-01 -1.647386401891708374e-01 -4.977397248148918152e-02 -1.703673414885997772e-02 -1.146721541881561279e-01 5.231914669275283813e-02 1.959879994392395020e-01 1.601087301969528198e-01
-1.928116083145141602e-01 5.626901984214782715e-02 2.377409487962722778e-02 -4.367372095584869385e-01 -3.399433493614196777e-01 -2.241008542478084564e-02 4.887687414884567261e-02 -7.938364893198013306e-02 1.681605428457260132e-01 -1.934558898210525513e-01 -2.143437042832374573e-02 1.319724172353744507e-01 3.681450383737683296e-03 1.353176534175872803e-01 -1.531638670712709427e-02 -1.225095912814140320e-01 5.697637051343917847e-02 -1.962067335844039917e-01 -2.829496860504150391e-01 -7.641656696796417236e-02 9.692459553480148315e-02 -3.192345499992370605e-01 -2.095957249402999878e-01 -2.676643617451190948e-02 -1.476507484912872314e-01 -1.648048013448715210e-01 -1.887618899345397949e-01 4.761288315057754517e-02 1.238531991839408875e-02 3.604552149772644043e-01 -1.507864594459533691e-01 -5.638329312205314636e-02
1.881093829870223999e-01 9.274213016033172607e-02 -1.007374078035354614e-01 -3.982809185981750488e-01 -1.042783185839653015e-01 -1.128190010786056519e-01 -1.482219845056533813e-01 -2.866005599498748779e-01 1.641435027122497559e-01 -1.023711264133453369e-02 1.429333984851837158e-01 2.195710986852645874e-01 -4.675835371017456055e-03 3.781159818172454834e-01 1.953573226928710938e-01 -1.491092443466186523e-01 2.231488376855850220e-01 2.095076888799667358e-01 -2.296406179666519165e-01 5.137883126735687256e-03 -6.822119653224945068e-02 -2.105586044490337372e-02 -2.288248240947723389e-01 -2.377209439873695374e-02 -1.514473110437393188e-01 1.654712557792663574e-01 3.631303086876869202e-02 -7.836452126502990723e-02 2.258777469396591187e-01 5.572979897260665894e-02 1.516795530915260315e-02 2.093770354986190796e-01
-9.830807894468307495e-02 4.670018851757049561e-01 1.401952952146530151e-01 -1.641540378332138062e-01 -3.299861550331115723e-01 1.135178506374359131e-01 1.072474475950002670e-02 -3.510093688964843750e-02 1.207610145211219788e-01 -1.845889538526535034e-01 -5.836461111903190613e-02 -6.182649172842502594e-03 1.705088317394256592e-01 2.994478046894073486e-01 -5.554717406630516052e-02 -2.288136929273605347e-01 1.339398026466369629e-01 8.356707170605659485e-03 -1.290983110666275024e-01 1.429790258407592773e-02 1.507128477096557617e-01 -4.270755946636199951e-01 -2.134356200695037842e-01 -1.712645441293716431e-01 -1.735643446445465088e-01 -1.269741356372833252e-01 -1.544666476547718048e-02 -2.617310360074043274e-02 5.381535738706588745e-02 5.762792006134986877e-02 8.231981843709945679e-02 -3.458075597882270813e-02
2.301625348627567291e-02 -3.882616292685270309e-03 2.275719493627548218e-01 -2.566293179988861084e-01 -1.607805341482162476e-01 3.466079831123352051e-01 1.543771326541900635e-01 -2.236424386501312256e-01 1.047281399369239807e-01 -7.155401259660720825e-02 -9.816308319568634033e-02 -7.640044391155242920e-02 -1.984617859125137329e-01 1.259950548410415649e-01 3.119815886020660400e-01 -3.697617352008819580e-01 2.622560262680053711e-01 -4.708106443285942078e-02 -1.607475876808166504e-01 -2.063774913549423218e-01 1.811875998973846436e-01 -2.350920252501964569e-02 8.132368326187133789e-02 3.692087903618812561e-02 2.686465531587600708e-02 1.688669025897979736e-01 1.775103621184825897e-02 1.328544616699218750e-01 -1.672584563493728638e-01 4.633917659521102905e-02 1.991893351078033447e-01 2.081005573272705078e-01
-1.021509096026420593e-01 2.761009037494659424e-01 1.419716775417327881e-01 -4.610747098922729492e-02 1.344305872917175293e-01 6.056415289640426636e-02 1.191776841878890991e-01 -8.518847636878490448e-03 3.743106126785278320e-01 -2.520758211612701416e-01 2.715905606746673584e-01 9.712357819080352783e-02 1.255444139242172241e-01 1.616357862949371338e-01 1.634424477815628052e-01 9.471381455659866333e-02 -2.416253089904785156e-01 3.333985060453414917e-02 -2.954053282737731934e-01 5.396016314625740051e-02 5.409231409430503845e-02 5.211056023836135864e-02 -1.171813532710075378e-01 -1.817773878574371338e-01 -2.454452365636825562e-01 -1.521604210138320923e-01 4.318981990218162537e-02 -2.411202713847160339e-02 -1.622621417045593262e-01 2.571013867855072021e-01 3.212587833404541016e-01 8.398011326789855957e-02
7.922746986150741577e-02 2.374283224344253540e-01 -3.261208832263946533e-01 -2.595020234584808350e-01 -3.453314676880836487e-02 2.056136876344680786e-01 -6.893944740295410156e-02 5.413034558296203613e-02 2.637539505958557129e-01 -8.965914696455001831e-02 -3.392618298530578613e-01 -2.358999103307723999e-01 1.025572568178176880e-01 1.444951891899108887e-01 1.003658771514892578e-01 -2.765531092882156372e-02 -1.392411887645721436e-01 -4.750061780214309692e-02 -3.334309458732604980e-01 1.030622273683547974e-01 1.573922783136367798e-01 -9.762648493051528931e-03 1.407513767480850220e-01 -2.361084371805191040e-01 5.119294300675392151e-02 -1.255796402692794800e-01 -2.889827489852905273e-01 -3.801878541707992554e-02 2.229353338479995728e-01 -3.312736749649047852e-02 7.539585232734680176e-02 1.349717229604721069e-01
1.096951588988304138e-01 1.705939322710037231e-02 8.434954797849059105e-04 -3.885074853897094727e-01 3.617289662361145020e-02 1.142203137278556824e-01 -6.762409955263137817e-02 -9.649313986301422119e-02 2.042475044727325439e-01 -8.514156937599182129e-02 5.333597585558891296e-02 -1.574884802103042603e-01 1.481532864272594452e-02 2.097345739603042603e-01 6.503220647573471069e-02 -1.047706678509712219e-01 -2.473761588335037231e-01 -6.357277929782867432e-02 -4.639657139778137207e-01 -1.977614462375640869e-01 -1.229055598378181458e-02 -2.275773882865905762e-01 -1.060152500867843628e-01 -2.464143484830856323e-01 -1.742019951343536377e-01 1.715521961450576782e-01 -2.317875325679779053e-01 1.341759320348501205e-02 -1.173924580216407776e-01 -2.367857247591018677e-01 2.130279242992401123e-01 -6.894836667925119400e-03
-7.231247425079345703e-02 1.790048032999038696e-01 4.938157647848129272e-02 -2.075162380933761597e-01 -2.952577173709869385e-01 -1.634989529848098755e-01 -2.651314139366149902e-01 -1.760613173246383667e-01 2.687636911869049072e-01 -2.948182821273803711e-01 4.335736855864524841e-02 -1.558132469654083252e-02 1.575736552476882935e-01 1.596315205097198486e-01 4.317395985126495361e-01 -5.580098927021026611e-02 -1.436082273721694946e-01 -5.435038730502128601e-02 1.232963129878044128e-01 -8.967924118041992188e-02 -6.530123949050903320e-02 8.311815559864044189e-02 1.935873925685882568e-01 1.607076846994459629e-03 2.495015785098075867e-02 3.680723533034324646e-02 7.577166706323623657e-02 1.765673235058784485e-02 1.612766832113265991e-01 3.731934130191802979e-01 1.787292957305908203e-01 1.397526916116476059e-02
-1.037450134754180908e-01 -2.026376277208328247e-01 3.963556289672851562e-01 -3.637233078479766846e-01 2.793236076831817627e-02 2.406384237110614777e-02 1.057993918657302856e-01 -2.639832533895969391e-02 2.624376416206359863e-01 -1.887526176869869232e-02 8.906190842390060425e-02 5.157599691301584244e-03 -2.439255714416503906e-01 5.110963433980941772e-02 2.035069316625595093e-01 -2.949887216091156006e-01 6.911421194672584534e-03 4.431991279125213623e-02 -2.661510407924652100e-01 4.527225717902183533e-02 -8.415703661739826202e-03 -1.775271892547607422e-01 -1.575676500797271729e-01 -2.646806240081787109e-01 -2.113101631402969360e-01 -8.802914060652256012e-03 -9.497891180217266083e-03 1.547869145870208740e-01 8.524905145168304443e-02 2.573559284210205078e-01 -1.562425643205642700e-01 -9.869764745235443115e-02
-1.362959444522857666e-01 1.127799153327941895e-01 2.385425269603729248e-01 -8.513902127742767334e-02 1.208365932106971741e-01 1.516000032424926758e-01 -9.939305484294891357e-03 -3.239697217941284180e-01 4.242284297943115234e-01 -8.654267340898513794e-02 1.035329326987266541e-01 -4.610579833388328552e-02 1.723038107156753540e-01 3.612495064735412598e-01 7.766871899366378784e-02 7.037257403135299683e-02 1.067696511745452881e-01 7.160025835037231445e-02 -1.450506597757339478e-01 -1.372656524181365967e-01 -1.325154453516006470e-01 -2.384042143821716309e-01 1.803046017885208130e-01 -3.668007627129554749e-02 2.061502784490585327e-01 -9.643043577671051025e-02 -1.959393322467803955e-01 2.035801112651824951e-01 6.757491081953048706e-02 2.720304131507873535e-01 4.611527547240257263e-03 -1.247112751007080078e-01
3.129783645272254944e-02 8.403007686138153076e-02 1.615717113018035889e-01 -2.382691949605941772e-01 -1.114268670789897442e-03 -9.332962217740714550e-04 3.445849120616912842e-01 -1.094451844692230225e-01 1.511993408203125000e-01 -4.766976460814476013e-02 7.008657325059175491e-03 -1.239891871809959412e-01 -2.396372407674789429e-01 -2.435766393318772316e-03 3.952690958976745605e-01 -1.129133030772209167e-01 1.079024467617273331e-02 -3.241349756717681885e-01 -4.574323296546936035e-01 -6.871052086353302002e-02 -1.121130511164665222e-01 8.229445666074752808e-02 1.121383234858512878e-01 2.377397753298282623e-02 -7.434958219528198242e-02 -1.198518723249435425e-01 2.376858144998550415e-01 -1.369286328554153442e-02 8.805929124355316162e-02 2.245950400829315186e-01 1.084410175681114197e-01 1.150170862674713135e-01
-1.179163008928298950e-01 2.970033511519432068e-02 1.582695543766021729e-01 -1.101979836821556091e-01 -2.091271877288818359e-01 -6.786382198333740234e-02 -5.935530364513397217e-02 2.613848149776458740e-01 1.857256293296813965e-01 1.460396051406860352e-01 -4.896010458469390869e-02 -2.136940658092498779e-01 7.882038503885269165e-02 1.099310740828514099e-01 5.632916688919067383e-01 -1.310480106621980667e-02 -2.165744900703430176e-01 -9.792185574769973755e-02 -1.340025365352630615e-01 -1.541452258825302124e-01 7.167460769414901733e-02 -1.504793167114257812e-01 -1.431621611118316650e-01 1.089502722024917603e-01 -1.654329299926757812e-01 -1.348178833723068237e-01 2.009700983762741089e-01 1.015573516488075256e-01 -1.448317766189575195e-01 1.984309554100036621e-01 2.654575109481811523e-01 -5.255931243300437927e-02
-5.128069967031478882e-02 2.052401565015316010e-02 9.729429334402084351e-02 -1.430913954973220825e-01 -2.214502841234207153e-01 -9.266398847103118896e-04 1.333906082436442375e-03 -2.890497744083404541e-01 3.442953228950500488e-01 -1.212689653038978577e-01 -3.283725306391716003e-02 -1.496578007936477661e-01 -9.220024943351745605e-02 1.742629557847976685e-01 4.102818071842193604e-01 -6.856314092874526978e-02 -6.738856434822082520e-02 -1.379972845315933228e-01 -1.847883760929107666e-01 3.569718003273010254e-01 -4.372672364115715027e-02 3.249441832304000854e-02 -3.527979599311947823e-03 5.661846324801445007e-02 -2.662410214543342590e-02 -3.798247873783111572e-02 -2.352793514728546143e-01 -3.442085683345794678e-01 1.557462364435195923e-01 -7.126207649707794189e-02 1.602973937988281250e-01 -2.083973288536071777e-01
-6.498640030622482300e-02 1.385279893875122070e-01 2.096720933914184570e-01 -1.542336046695709229e-01 9.776043146848678589e-02 1.598657481372356415e-02 -3.106350600719451904e-01 1.180492714047431946e-01 8.408875763416290283e-02 1.182430088520050049e-01 -1.013774499297142029e-01 -2.941222190856933594e-01 -9.742856025695800781e-02 1.843137852847576141e-02 3.992033600807189941e-01 -3.049394190311431885e-01 1.159256845712661743e-01 -9.642836812417954206e-05 -2.964172661304473877e-01 -1.598833352327346802e-01 2.395310997962951660e-01 -2.731296122074127197e-01 -3.177444264292716980e-02 -9.613668918609619141e-02 -9.258165955543518066e-03 -2.087979316711425781e-01 -2.053461372852325439e-01 7.521314080804586411e-03 1.057378426194190979e-01 -1.040179431438446045e-01 2.940610796213150024e-02 -1.752442419528961182e-01
-3.591171652078628540e-02 1.766906380653381348e-01 9.111250936985015869e-02 4.289641231298446655e-02 -1.825730502605438232e-01 4.369774162769317627e-01 1.644685715436935425e-01 -6.228214874863624573e-02 4.106523096561431885e-01 -7.969062775373458862e-03 4.327489435672760010e-02 -1.799623370170593262e-01 3.332856297492980957e-02 7.257706671953201294e-02 2.079924196004867554e-01 -3.850858211517333984e-01 4.449170082807540894e-02 2.740987017750740051e-02 4.879110306501388550e-02 1.721948198974132538e-02 1.274327337741851807e-01 -2.082691788673400879e-01 1.344036161899566650e-01 -3.212149441242218018e-01 -1.794373430311679840e-02 1.376683712005615234e-01 1.247278973460197449e-01 -7.356815785169601440e-02 4.999435693025588989e-02 9.457058459520339966e-02 2.479025125503540039e-01 -4.290321841835975647e-02
1.146099492907524109e-01 1.541152875870466232e-02 -1.028757318854331970e-01 -9.500475600361824036e-03 -6.636019796133041382e-03 4.003207981586456299e-01 7.115751504898071289e-02 -7.979974895715713501e-02 1.211157441139221191e-01 -8.383574336767196655e-02 3.974391147494316101e-02 -2.255302816629409790e-01 -4.582105949521064758e-02 1.586868464946746826e-01 5.268737077713012695e-01 -5.353258922696113586e-03 2.235888391733169556e-01 1.164167560636997223e-02 -3.332182168960571289e-01 -6.957737356424331665e-02 -1.584655493497848511e-01 -5.434325337409973145e-02 -2.825867533683776855e-01 -2.376354336738586426e-01 1.146730259060859680e-01 -4.297841712832450867e-02 -1.501007080078125000e-01 5.166435614228248596e-02 -1.355938017368316650e-01 -8.444025367498397827e-02 1.387243717908859253e-01 9.911919385194778442e-02
-8.841239660978317261e-02 1.109590753912925720e-01 4.388040900230407715e-01 -6.769239157438278198e-02 8.539865911006927490e-02 2.321916669607162476e-01 -1.500016599893569946e-01 -2.223891317844390869e-01 -8.579755201935768127e-03 -5.542103573679924011e-02 -1.705913692712783813e-01 -1.082369089126586914e-01 6.459500640630722046e-02 1.750648021697998047e-01 4.791103601455688477e-01 5.761270970106124878e-02 2.447171136736869812e-02 6.689014285802841187e-02 -1.504942327737808228e-01 2.354982346296310425e-01 -2.197269499301910400e-01 6.921122223138809204e-02 -3.552756309509277344e-01 -1.419460028409957886e-01 -7.847134023904800415e-02 -5.288126878440380096e-03 6.497796624898910522e-02 9.123194217681884766e-02 5.031489580869674683e-02 7.838222384452819824e-02 1.499977111816406250e-01 -7.350111007690429688e-02
6.545126438140869141e-03 -1.041249781847000122e-01 1.325797103345394135e-02 -1.919877678155899048e-01 -5.198635905981063843e-02 8.808209002017974854e-02 -1.479273736476898193e-01 1.751745939254760742e-01 1.660622507333755493e-01 -1.808865964412689209e-01 -2.347560822963714600e-01 -9.299289435148239136e-02 1.264657918363809586e-02 5.393013730645179749e-02 2.760997712612152100e-01 -4.299547970294952393e-01 9.129501879215240479e-03 -1.053320989012718201e-01 -2.571888566017150879e-01 -1.211552321910858154e-01 -3.245193362236022949e-01 -3.403680324554443359e-01 7.234834134578704834e-02 -1.917843520641326904e-01 -9.392071515321731567e-02 -2.055833786725997925e-01 -2.979296445846557617e-02 1.161872223019599915e-01 -1.594859212636947632e-01 -5.730525776743888855e-02 1.669025868177413940e-01 1.536376774311065674e-01
-2.133400924503803253e-02 8.932555466890335083e-02 1.872072555124759674e-02 -3.970062136650085449e-01 -2.872989512979984283e-02 2.584661841392517090e-01 1.217002272605895996e-01 6.030801311135292053e-02 2.541507482528686523e-01 -8.267506957054138184e-02 -1.562020480632781982e-01 -6.408318877220153809e-02 1.654870361089706421e-01 -1.556880921125411987e-01 -1.193186640739440918e-02 -2.687843739986419678e-01 -2.459321022033691406e-01 1.825202256441116333e-01 -4.653219282627105713e-01 3.071470856666564941e-01 -2.991053275763988495e-03 4.163603484630584717e-02 -5.223807692527770996e-02 -9.857857972383499146e-02 -1.635390669107437134e-01 2.185739204287528992e-02 4.206419736146926880e-02 2.100251615047454834e-01 -1.308066993951797485e-01 8.185870200395584106e-02 6.526792794466018677e-02 5.961849540472030640e-02
-1.348564028739929199e-01 -1.358522176742553711e-01 2.537303864955902100e-01 -1.587082892656326294e-01 -6.516837328672409058e-02 1.839743256568908691e-01 -7.034503668546676636e-02 9.779059141874313354e-02 1.172591596841812134e-01 7.300780713558197021e-02 -7.257241755723953247e-02 -1.772241294384002686e-01 9.476260095834732056e-02 3.313960134983062744e-01 3.985233604907989502e-01 3.029984794557094574e-02 9.731090813875198364e-02 1.466626971960067749e-01 -1.652095094323158264e-02 -4.973820596933364868e-02 -1.548880487680435181e-01 -7.587565481662750244e-02 -3.319346308708190918e-01 2.125119976699352264e-02 1.184094697237014771e-01 -3.544515967369079590e-01 7.429071236401796341e-03 1.782295405864715576e-01 -1.131565421819686890e-01 3.027943968772888184e-01 1.810064762830734253e-01 6.366017460823059082e-02
6.948012113571166992e-02 -1.037624105811119080e-01 5.725198891013860703e-03 -1.331986933946609497e-01 -1.621622964739799500e-02 6.325352936983108521e-02 -2.192175239324569702e-01 -1.264868080615997314e-01 3.322575390338897705e-01 6.321159750223159790e-02 7.187981158494949341e-02 -3.816008567810058594e-01 5.085236206650733948e-02 -1.795077770948410034e-01 2.085423767566680908e-01 6.917429715394973755e-02 1.016244888305664062e-01 -9.588555246591567993e-02 -4.942247271537780762e-01 6.037218868732452393e-02 3.549878299236297607e-02 -1.107324138283729553e-01 1.121414452791213989e-01 -1.589903049170970917e-02 -1.160392984747886658e-01 -3.260043263435363770e-01 -2.615753374993801117e-02 -1.334339976310729980e-01 1.030400954186916351e-02 -9.402785450220108032e-02 2.525560855865478516e-01 -2.128654718399047852e-01
-5.078150704503059387e-02 9.003876149654388428e-02 1.009711772203445435e-01 -3.432164192199707031e-01 -3.032046556472778320e-01 1.022562012076377869e-02 7.494688034057617188e-02 -1.720942556858062744e-01 2.353849560022354126e-01 5.044340342283248901e-02 1.302322745323181152e-01 5.194607377052307129e-02 -1.387943178415298462e-01 3.482358753681182861e-01 4.763600230216979980e-01 -3.796555101871490479e-02 4.492113739252090454e-02 -1.134165525436401367e-01 -2.815718054771423340e-01 3.154270648956298828e-01 4.020781256258487701e-03 -1.456838194280862808e-02 -9.246672503650188446e-03 4.474731162190437317e-02 9.226985275745391846e-02 1.111893206834793091e-01 -9.927100501954555511e-03 -9.765907377004623413e-02 2.970676869153976440e-03 -1.408476829528808594e-01 1.348484028130769730e-02 -2.025661617517471313e-01
4.928605854511260986e-01 1.447282582521438599e-01 -3.877509385347366333e-02 -8.125361055135726929e-02 -2.535412609577178955e-01 -4.546279087662696838e-03 -1.006688177585601807e-01 -1.882305443286895752e-01 1.883327513933181763e-01 -3.782179951667785645e-02 -1.537635326385498047e-01 -8.172067254781723022e-02 1.945945620536804199e-02 3.013442754745483398e-01 3.560277223587036133e-01 5.513146892189979553e-02 5.517397075891494751e-02 -1.249345242977142334e-01 -1.498269289731979370e-01 5.639558285474777222e-02 4.520056769251823425e-02 -6.517197191715240479e-02 -3.193577826023101807e-01 -4.201586544513702393e-02 -5.117307230830192566e-02 -1.140791624784469604e-01 1.450741589069366455e-01 -1.674601584672927856e-01 1.035524085164070129e-01 2.482466697692871094e-01 -1.591889858245849609e-01 -1.149996668100357056e-01
2.076755911111831665e-01 2.495069056749343872e-01 -1.738583743572235107e-01 -9.069859981536865234e-02 -1.393375992774963379e-01 8.489382266998291016e-02 1.088263560086488724e-02 -1.862636655569076538e-01 1.905479095876216888e-02 2.049336731433868408e-01 3.810094669461250305e-02 2.385909557342529297e-01 -1.837461739778518677e-01 2.254624068737030029e-01 4.977942705154418945e-01 -1.467763781547546387e-01 -1.309798285365104675e-02 1.821778155863285065e-02 -1.466979086399078369e-01 -1.844645142555236816e-01 3.033481240272521973e-01 -3.028763830661773682e-01 -3.369220346212387085e-02 -9.706852585077285767e-02 -4.899604246020317078e-03 -2.854386530816555023e-02 -1.091352850198745728e-02 9.129893034696578979e-02 -4.194548353552818298e-02 1.816639155149459839e-01 1.850026249885559082e-01 1.068176478147506714e-01
2.034880965948104858e-01 4.685215950012207031e-01 1.125987991690635681e-02 2.223937064409255981e-01 1.016551479697227478e-01 2.225591540336608887e-01 -1.741548627614974976e-01 -1.789378821849822998e-01 2.300761789083480835e-01 -6.446684151887893677e-02 -1.597259938716888428e-01 -1.425582617521286011e-01 -2.141708880662918091e-01 2.428321242332458496e-01 3.051464259624481201e-01 1.585402786731719971e-01 2.803804352879524231e-02 6.527163553982973099e-03 -1.324721723794937134e-01 1.098810434341430664e-01 -9.987472742795944214e-02 -1.071269437670707703e-01 3.382657840847969055e-02 -8.114379644393920898e-02 -1.247740834951400757e-01 -2.718922793865203857e-01 1.379386484622955322e-01 3.815835714340209961e-02 -2.252917587757110596e-01 7.218580693006515503e-02 1.197174713015556335e-01 -3.687364980578422546e-02
-6.796088069677352905e-02 -2.417138218879699707e-02 2.907877862453460693e-01 8.097533136606216431e-02 -4.823095723986625671e-02 1.383402943611145020e-01 -7.707361131906509399e-02 -1.579471975564956665e-01 3.167615830898284912e-01 -1.792761385440826416e-01 6.178627908229827881e-02 -2.833200395107269287e-01 -1.402888000011444092e-01 1.902104169130325317e-01 4.194239079952239990e-01 7.350761443376541138e-02 1.519033014774322510e-01 -4.737705457955598831e-03 -1.350781917572021484e-01 -1.713127195835113525e-01 -2.028409950435161591e-02 -4.013274982571601868e-02 -2.295470386743545532e-01 -5.841990560293197632e-02 1.820185929536819458e-01 -1.879942715167999268e-01 3.018685281276702881e-01 2.792215049266815186e-01 -3.206760436296463013e-02 1.077829580754041672e-02 1.265377402305603027e-01 -1.185233145952224731e-01
-7.778465747833251953e-02 1.423840224742889404e-01 1.764213144779205322e-01 -1.244476735591888428e-01 -1.580951362848281860e-01 2.704840302467346191e-01 -1.493048369884490967e-01 1.187382563948631287e-01 3.766851127147674561e-01 2.945019491016864777e-02 1.617464423179626465e-02 -1.626985669136047363e-01 4.108519479632377625e-02 -1.589772850275039673e-01 1.525192260742187500e-01 1.744967848062515259e-01 4.030501097440719604e-02 -8.143892139196395874e-02 -4.144829809665679932e-01 2.948140539228916168e-02 3.831165842711925507e-03 -1.742653846740722656e-01 1.500501334667205811e-01 -1.491058319807052612e-01 5.258772522211074829e-02 -1.382768601179122925e-01 -8.171901106834411621e-02 -4.947232827544212341e-02 -3.019289076328277588e-01 1.423456370830535889e-01 2.061111181974411011e-01 -3.184092044830322266e-01
7.156030833721160889e-02 2.316936254501342773e-01 1.210007742047309875e-01 -2.249974459409713745e-01 -7.575099170207977295e-02 -1.739942133426666260e-01 -2.075261920690536499e-01 1.494608372449874878e-01 8.368241041898727417e-02 1.826856732368469238e-01 -1.503207981586456299e-01 -3.235405683517456055e-01 2.076914533972740173e-02 1.960707455873489380e-01 3.150033652782440186e-01 -1.382588446140289307e-01 -2.001614868640899658e-01 6.029234081506729126e-02 -3.614034950733184814e-01 -8.095385134220123291e-02 -2.498911879956722260e-02 -4.899919778108596802e-02 -1.566516607999801636e-01 -6.500112265348434448e-02 4.254977032542228699e-02 1.417047679424285889e-01 1.374755054712295532e-01 -3.966422379016876221e-02 2.403762936592102051e-01 3.649389371275901794e-02 3.186069428920745850e-01 -1.843976676464080811e-01
-2.499078400433063507e-02 -3.015021383762359619e-01 1.402116715908050537e-01 -8.843231201171875000e-02 -2.334721982479095459e-01 1.098743602633476257e-01 5.321428179740905762e-04 -1.128947883844375610e-01 3.433654904365539551e-01 -1.383785456418991089e-01 5.343158543109893799e-02 -6.093328073620796204e-02 -8.355925232172012329e-02 -5.549250543117523193e-02 3.583389520645141602e-01 -6.389285624027252197e-02 1.447208821773529053e-01 2.177169173955917358e-01 -7.791726291179656982e-02 -1.931900233030319214e-01 1.212199497967958450e-02 -1.664817929267883301e-01 5.101972073316574097e-02 -4.755566716194152832e-01 -1.071508973836898804e-02 -2.654855847358703613e-01 4.235643520951271057e-02 1.383716054260730743e-02 1.097300648689270020e-01 8.051387220621109009e-02 2.366373986005783081e-01 -6.029028445482254028e-03
1.405815333127975464e-01 1.220722049474716187e-01 -7.201822102069854736e-02 -1.531680375337600708e-01 -1.479567885398864746e-01 1.120832115411758423e-01 1.115007624030113220e-01 -5.188707634806632996e-02 4.338332116603851318e-01 -6.867495924234390259e-02 1.189200654625892639e-01 4.043225571513175964e-02 -6.891311705112457275e-02 1.250417232513427734e-01 1.989061981439590454e-01 -3.427956998348236084e-01 -9.434793889522552490e-02 -2.416340559720993042e-01 -2.238960415124893188e-01 -7.407972216606140137e-02 -3.484651744365692139e-01 -5.214990675449371338e-02 -2.781952917575836182e-01 -2.497347593307495117e-01 -2.297549545764923096e-01 9.652400761842727661e-02 2.027201466262340546e-02 1.260865926742553711e-01 -1.085061579942703247e-01 1.814410905353724957e-03 1.059982031583786011e-01 -1.127357408404350281e-01
3.184394445270299911e-03 3.774239420890808105e-01 -1.031835675239562988e-01 -2.952113747596740723e-01 -1.798965483903884888e-01 -3.781141713261604309e-02 -2.645768523216247559e-01 -1.884272694587707520e-01 2.842578589916229248e-01 2.320550680160522461e-01 -8.094064146280288696e-02 -1.848937869071960449e-01 2.260847985744476318e-01 1.497180014848709106e-01 1.486286967992782593e-01 -1.605791002511978149e-01 -1.346955262124538422e-02 1.974938213825225830e-01 -6.682267040014266968e-02 -7.071115821599960327e-02 2.867122590541839600e-01 -9.197179973125457764e-02 -1.989264935255050659e-01 -1.467451602220535278e-01 -1.988288313150405884e-01 1.620496064424514771e-02 2.103667408227920532e-01 6.612467579543590546e-03 -9.469941258430480957e-02 1.386213153600692749e-01 -8.780395984649658203e-02 5.696521699428558350e-02
-1.046772375702857971e-01 3.353941738605499268e-01 1.578810214996337891e-01 -1.524647027254104614e-01 -2.576218545436859131e-02 8.722528815269470215e-02 2.563663572072982788e-02 -2.563169039785861969e-02 1.183606311678886414e-02 -1.863785088062286377e-01 1.727962195873260498e-01 -2.305496037006378174e-01 -3.132206797599792480e-01 1.585323922336101532e-02 2.244885861873626709e-01 -2.199806645512580872e-02 -2.095582783222198486e-01 7.220583409070968628e-02 -4.307254254817962646e-01 -6.072736904025077820e-02 -2.589666657149791718e-02 -2.442631870508193970e-01 9.802670031785964966e-02 -2.263680845499038696e-01 -1.054253727197647095e-01 -1.113272160291671753e-01 -2.131538651883602142e-02 -3.194842487573623657e-02 -2.181060463190078735e-01 2.164189517498016357e-01 2.674579024314880371e-01 3.488812595605850220e-02
2.952527403831481934e-01 -5.323642119765281677e-02 4.070010408759117126e-02 -2.843688726425170898e-01 -3.420596718788146973e-01 -1.081223115324974060e-01 -1.334769129753112793e-01 -3.222421705722808838e-01 1.311944127082824707e-01 -5.891373753547668457e-02 1.529217660427093506e-01 7.642084360122680664e-02 -1.499835103750228882e-01 1.753319501876831055e-01 2.041317075490951538e-01 1.902207545936107635e-02 2.177766561508178711e-01 2.675225138664245605e-01 -3.307284116744995117e-01 -3.876561298966407776e-02 1.060578450560569763e-01 -2.720139026641845703e-01 -1.607308238744735718e-01 -1.224728208035230637e-02 -1.263420730829238892e-01 -8.258947730064392090e-02 3.363121533766388893e-03 -1.724206358194351196e-01 1.233655735850334167e-01 -5.741630680859088898e-03 1.401519775390625000e-01 -5.848820134997367859e-02
-5.318878218531608582e-02 1.321049630641937256e-01 -2.583627700805664062e-01 -4.238037168979644775e-01 2.843973785638809204e-02 1.078869029879570007e-01 -2.235062718391418457e-01 1.898594200611114502e-01 8.056648820638656616e-02 -1.937397122383117676e-01 -2.589801512658596039e-02 1.043686643242835999e-01 6.872660666704177856e-02 1.193485930562019348e-01 2.931896448135375977e-01 -1.871181875467300415e-01 8.083267509937286377e-02 -1.449574381113052368e-01 -4.290323853492736816e-01 -1.576264500617980957e-01 -9.931769967079162598e-02 -1.008616685867309570e-01 -1.514530777931213379e-01 -2.608348131179809570e-01 -6.755806505680084229e-02 -1.168051958084106445e-01 -5.809916555881500244e-02 1.046089753508567810e-01 -1.461689174175262451e-01 -5.764200165867805481e-02 4.209218081086874008e-03 1.862109601497650146e-01
1.046795211732387543e-02 3.612874746322631836e-01 2.237204313278198242e-01 -1.699367463588714600e-01 -2.349761575460433960e-01 7.354949414730072021e-02 6.955450866371393204e-03 -1.154898386448621750e-02 1.127014607191085815e-01 -5.025734752416610718e-02 -1.511930227279663086e-01 -1.301400214433670044e-01 9.301816672086715698e-02 2.208708673715591431e-01 -5.101762339472770691e-02 -2.488529831171035767e-01 6.667058914899826050e-02 -1.180673390626907349e-01 -9.059220552444458008e-02 1.495728194713592529e-01 2.642511129379272461e-01 -4.340946078300476074e-01 -1.485082060098648071e-01 -1.492469608783721924e-01 -2.004179507493972778e-01 -2.163319289684295654e-01 -4.518864676356315613e-02 8.824752271175384521e-02 -1.893026009202003479e-02 2.145630270242691040e-01 1.455780416727066040e-01 -1.915517747402191162e-01
1.496937572956085205e-01 2.320453673601150513e-01 -1.129170209169387817e-01 -2.261536717414855957e-01 -3.936691880226135254e-01 1.481437385082244873e-01 9.480572491884231567e-02 -3.304973840713500977e-01 1.825426220893859863e-01 1.626977622509002686e-01 -9.478531032800674438e-02 -5.480287596583366394e-02 1.115414947271347046e-01 2.089950442314147949e-01 1.661049574613571167e-01 2.070589177310466766e-02 -6.762587279081344604e-02 -2.247853577136993408e-02 -2.978019416332244873e-01 1.378914266824722290e-01 5.735919624567031860e-02 -3.184143304824829102e-01 -7.439227402210235596e-02 9.964635968208312988e-02 4.869352281093597412e-02 6.581113487482070923e-02 2.284070104360580444e-01 -7.305321097373962402e-02 -1.937718503177165985e-02 1.394660174846649170e-01 2.046746909618377686e-01 -2.234856188297271729e-01
2.522162906825542450e-02 2.452346086502075195e-01 -6.265989691019058228e-02 -8.111657947301864624e-02 -1.879768520593643188e-01 -5.132432561367750168e-03 -1.420962661504745483e-01 -1.063054203987121582e-01 4.752887785434722900e-01 -1.350994408130645752e-01 -2.056876197457313538e-02 -3.295108973979949951e-01 -1.263577342033386230e-01 9.092544019222259521e-02 1.727189868688583374e-01 1.041124388575553894e-02 -2.329586595296859741e-01 -2.216725051403045654e-01 -1.966832429170608521e-01 -1.303017735481262207e-01 -2.631393373012542725e-01 -4.810637608170509338e-02 -2.492823004722595215e-01 3.099625743925571442e-02 -1.230095177888870239e-01 1.699408441781997681e-01 -1.786641180515289307e-01 -5.471175536513328552e-02 -1.308708041906356812e-01 3.224225342273712158e-02 1.699765920639038086e-01 -1.866111010313034058e-01
3.290399909019470215e-01 2.541501075029373169e-02 -1.895679384469985962e-01 -3.260661065578460693e-01 -1.283088177442550659e-01 7.783704251050949097e-02 -1.639417409896850586e-01 -2.603550255298614502e-01 1.975203007459640503e-01 3.566610813140869141e-02 -7.856550067663192749e-02 -1.468430310487747192e-01 -2.307358384132385254e-01 4.487705230712890625e-01 1.867531687021255493e-01 -1.962935477495193481e-01 1.062167510390281677e-01 -1.983127556741237640e-02 -1.167705655097961426e-01 1.343803852796554565e-01 1.540223658084869385e-01 -1.787224858999252319e-01 -2.656431496143341064e-02 2.814602553844451904e-01 -9.803114086389541626e-02 -9.428496658802032471e-02 -3.912971355020999908e-03 -1.051541119813919067e-01 9.816034883260726929e-02 -7.910462096333503723e-03 1.090169697999954224e-01 -7.396321743726730347e-02
1.997507214546203613e-01 6.600034981966018677e-02 6.830739229917526245e-02 -8.650666475296020508e-02 -1.776099056005477905e-01 7.327100634574890137e-02 2.782022207975387573e-02 -1.179456114768981934e-01 2.068020403385162354e-01 1.917390823364257812e-01 -8.384820073843002319e-02 1.258832663297653198e-01 -2.572206854820251465e-01 2.267100065946578979e-01 3.605396747589111328e-01 1.313064433634281158e-02 2.765343897044658661e-02 1.906688362360000610e-01 -1.334833204746246338e-01 7.470537722110748291e-02 2.067385315895080566e-01 -3.894298374652862549e-01 -1.873377114534378052e-01 -1.207234039902687073e-01 -2.072971165180206299e-01 -2.488469146192073822e-02 -7.122912257909774780e-02 -2.743697762489318848e-01 4.534721747040748596e-02 -5.485903099179267883e-02 2.662900090217590332e-01 1.932929456233978271e-01
2.584076225757598877e-01 1.428078860044479370e-02 7.158873230218887329e-02 -3.499192893505096436e-01 -1.493075937032699585e-01 -2.061813920736312866e-01 8.831790089607238770e-02 -4.335106909275054932e-02 1.361859291791915894e-01 -2.810698375105857849e-02 4.713256843388080597e-03 -4.499084129929542542e-02 1.511493772268295288e-01 -8.562712371349334717e-02 1.834171414375305176e-01 -3.772526681423187256e-01 -4.011569172143936157e-02 3.760287761688232422e-01 -2.035277485847473145e-01 2.539098262786865234e-02 1.066309884190559387e-01 -1.782813072204589844e-01 -2.568314075469970703e-01 -6.135293096303939819e-02 1.668805480003356934e-01 -2.520822584629058838e-01 1.171396076679229736e-01 2.321804873645305634e-02 -2.131452560424804688e-01 -9.832918643951416016e-02 6.450596451759338379e-02 -2.014335095882415771e-01
-1.069543957710266113e-01 2.803837656974792480e-01 -7.998116314411163330e-02 -2.207926958799362183e-01 -1.298377960920333862e-01 -7.868253439664840698e-02 -2.090814411640167236e-01 -1.888168305158615112e-01 2.673217356204986572e-01 3.060725927352905273e-01 7.049679011106491089e-02 -9.433239698410034180e-03 1.252826005220413208e-01 9.119191765785217285e-02 1.901838481426239014e-01 -2.556490004062652588e-01 1.335667520761489868e-01 1.059160530567169189e-01 -1.758441030979156494e-01 -9.528757631778717041e-02 1.790784299373626709e-01 -2.141048908233642578e-01 -2.288257181644439697e-01 -6.922837346792221069e-02 -2.765802443027496338e-01 -2.777254581451416016e-01 1.323724836111068726e-01 -4.604246094822883606e-02 1.216341508552432060e-03 1.970468312501907349e-01 -1.228104606270790100e-01 -1.591880917549133301e-01
3.677631914615631104e-01 1.904126405715942383e-01 -7.228779047727584839e-02 -1.629850864410400391e-01 -2.421451546251773834e-02 -2.323673814535140991e-01 -1.195898950099945068e-01 -2.322117239236831665e-01 1.615887731313705444e-01 -3.353849798440933228e-02 -2.067213654518127441e-01 -3.399455919861793518e-02 3.161357715725898743e-02 2.262766212224960327e-01 1.778347045183181763e-01 -3.297168910503387451e-01 -3.588591143488883972e-02 -1.722505539655685425e-01 -1.073985099792480469e-01 6.718660145998001099e-02 1.020001843571662903e-01 -2.197466194629669189e-01 -2.116299420595169067e-01 -2.700515650212764740e-02 6.366362795233726501e-03 -2.422725558280944824e-01 1.007916480302810669e-01 2.646167203783988953e-02 2.867890335619449615e-02 1.326102167367935181e-01 -6.134777888655662537e-02 -4.089641571044921875e-01
1.532309949398040771e-01 1.102809384465217590e-01 -3.457691147923469543e-02 -3.884801566600799561e-01 -2.019028961658477783e-01 9.131509065628051758e-02 -4.898563623428344727e-01 1.956993900239467621e-02 1.072868332266807556e-01 -1.339641511440277100e-01 -2.960724011063575745e-02 -2.398893237113952637e-02 -1.600174978375434875e-02 -1.379681937396526337e-02 2.120598703622817993e-01 1.223766431212425232e-02 -1.194512937217950821e-02 -2.426548004150390625e-01 -2.080425322055816650e-01 -2.496550530195236206e-01 -4.683275520801544189e-02 -1.822515763342380524e-02 -1.631682366132736206e-01 -7.762156426906585693e-03 -1.925775259733200073e-01 -1.656477600336074829e-01 -7.106156647205352783e-02 1.792721897363662720e-01 -2.696288228034973145e-01 4.357564821839332581e-02 1.823311001062393188e-01 2.071867287158966064e-01
-8.141346275806427002e-02 2.966590225696563721e-01 2.684240937232971191e-01 -3.814019262790679932e-01 1.588836461305618286e-01 4.036180675029754639e-02 3.831528872251510620e-02 1.061477325856685638e-02 1.167322546243667603e-01 3.551637381315231323e-02 2.756431140005588531e-02 -2.234827727079391479e-01 3.547271480783820152e-03 -4.395721107721328735e-02 1.290431767702102661e-01 -4.533799290657043457e-01 1.353168934583663940e-01 -3.582039847970008850e-02 -3.125843107700347900e-01 -9.776834398508071899e-02 -1.112136468291282654e-01 -2.162573933601379395e-01 -1.776827424764633179e-01 -1.691524535417556763e-01 -6.180040538311004639e-02 1.251162737607955933e-01 6.650780141353607178e-02 2.494388446211814880e-02 9.602627158164978027e-02 -1.011586114764213562e-01 2.795534133911132812e-01 3.668903931975364685e-02
-8.371343463659286499e-02 2.739602923393249512e-01 -1.169173493981361389e-01 -4.457507729530334473e-01 2.611230611801147461e-01 7.507077604532241821e-02 -1.335598379373550415e-01 -5.977764725685119629e-03 1.848425269126892090e-01 -3.110734559595584869e-02 -3.323739767074584961e-02 -8.319133520126342773e-02 -1.438966095447540283e-01 1.325276196002960205e-01 1.597122400999069214e-01 -1.085705235600471497e-01 -1.657736673951148987e-02 2.472227625548839569e-02 -3.759230971336364746e-01 -5.832076817750930786e-02 -9.600187838077545166e-02 -1.797371506690979004e-01 -1.467986255884170532e-01 -7.663504779338836670e-02 -3.403558135032653809e-01 1.786958128213882446e-01 -4.948276653885841370e-02 9.914319962263107300e-02 -1.129021588712930679e-02 -1.217595860362052917e-01 2.127041816711425781e-01 -2.456746399402618408e-01
-5.548706278204917908e-02 1.133912056684494019e-01 4.069541096687316895e-01 1.799717843532562256e-01 -2.903885245323181152e-01 7.099402695894241333e-02 -1.722894906997680664e-01 -4.303099587559700012e-02 6.663025915622711182e-02 -3.454037383198738098e-02 -4.798942431807518005e-02 -1.072896048426628113e-01 -1.227388828992843628e-01 4.348122775554656982e-01 4.589349031448364258e-01 -1.664817184209823608e-01 1.041304394602775574e-01 -8.552037179470062256e-02 -2.412961870431900024e-01 1.384896636009216309e-01 7.724326848983764648e-02 -9.255647659301757812e-02 8.637589216232299805e-02 -1.390012204647064209e-01 1.376403868198394775e-01 -8.288791030645370483e-02 1.177235413342714310e-02 1.457942128181457520e-01 -6.025865301489830017e-02 1.060421485453844070e-02 -1.047291010618209839e-01 -6.673472374677658081e-02
-1.495896875858306885e-01 -1.401339918375015259e-01 7.976090908050537109e-02 -4.469207227230072021e-01 3.508879989385604858e-02 -9.268210828304290771e-02 -1.102859005331993103e-01 -2.708189748227596283e-02 3.461432456970214844e-01 4.750829562544822693e-02 2.887372970581054688e-01 -1.930438876152038574e-01 6.010170280933380127e-02 -1.469758450984954834e-01 3.924506008625030518e-01 -2.810009010136127472e-02 -8.495490066707134247e-03 1.002918779850006104e-01 -1.424924284219741821e-01 -2.687954343855381012e-02 -3.788760397583246231e-03 -2.079227268695831299e-01 -8.239251375198364258e-02 -7.499206066131591797e-02 -4.419072717428207397e-02 -2.264372110366821289e-01 8.735911548137664795e-02 -2.675298154354095459e-01 3.487383201718330383e-02 -7.838235795497894287e-02 2.211671471595764160e-01 1.758354604244232178e-01
5.549702048301696777e-02 9.981857147067785263e-04 1.347530037164688110e-01 -1.530925333499908447e-01 -1.750349700450897217e-01 -9.242298454046249390e-02 -2.442131191492080688e-01 1.637605875730514526e-01 4.733818471431732178e-01 -1.245878413319587708e-01 1.997589915990829468e-01 -1.606344245374202728e-02 7.563120126724243164e-02 1.615797169506549835e-02 3.310891389846801758e-01 8.985681086778640747e-02 -2.117122858762741089e-01 -2.329128384590148926e-01 -3.096077442169189453e-01 -3.848873823881149292e-02 -1.274765580892562866e-01 -4.131794348359107971e-02 4.007192701101303101e-02 -4.045584425330162048e-02 -1.278328150510787964e-01 5.418546870350837708e-02 -1.209570243954658508e-01 3.915606811642646790e-02 -3.387685632333159447e-03 3.149745520204305649e-03 4.022106528282165527e-01 -1.067350059747695923e-01
4.189222455024719238e-01 1.906860023736953735e-01 5.900101363658905029e-02 -2.044780403375625610e-01 -1.916048377752304077e-01 1.799928098917007446e-01 -1.634833589196205139e-02 -3.747694790363311768e-01 3.048140108585357666e-01 2.167342156171798706e-01 3.379852697253227234e-02 6.425655633211135864e-02 1.458319872617721558e-01 2.583886086940765381e-01 1.457406729459762573e-01 -4.202885925769805908e-02 1.108950376510620117e-01 -7.193324714899063110e-02 -3.040440678596496582e-01 1.517840772867202759e-01 2.102170735597610474e-01 -2.085739001631736755e-02 -9.305205196142196655e-02 3.867619484663009644e-02 -3.389786556363105774e-02 8.562967181205749512e-02 1.329356133937835693e-01 -9.444136172533035278e-02 2.391074970364570618e-02 1.347805261611938477e-01 7.083119451999664307e-02 -1.739694476127624512e-01
-5.445149540901184082e-02 2.466243878006935120e-02 2.160694152116775513e-01 -1.098216790705919266e-02 4.394438490271568298e-02 7.274095714092254639e-02 -7.820930331945419312e-02 -2.636545300483703613e-01 3.214357197284698486e-01 -1.142236441373825073e-01 1.139473468065261841e-01 -2.589065134525299072e-01 -1.117149218916893005e-01 1.539018303155899048e-01 4.883635044097900391e-01 7.435443252325057983e-02 2.364361286163330078e-02 1.039000600576400757e-01 -1.620055586099624634e-01 -2.486089318990707397e-01 -4.979582503437995911e-02 4.536370933055877686e-02 -1.924632787704467773e-01 -2.592039480805397034e-02 1.950580030679702759e-01 -1.280020475387573242e-01 2.752577066421508789e-01 1.194025054574012756e-01 -1.184588074684143066e-01 2.639009058475494385e-01 -2.086035907268524170e-02 -1.412951797246932983e-01
2.338992618024349213e-02 3.294991254806518555e-01 1.061083972454071045e-01 1.176242008805274963e-01 -3.387956321239471436e-01 2.064165174961090088e-01 -2.235211580991744995e-01 -2.355269193649291992e-01 9.015802294015884399e-02 -2.383769154548645020e-01 3.579191863536834717e-02 9.394517540931701660e-02 -2.701221778988838196e-02 -3.121612034738063812e-02 3.816789388656616211e-01 -3.048501014709472656e-01 1.310272216796875000e-01 2.909315377473831177e-02 -2.079086154699325562e-01 -9.185160696506500244e-02 1.207439228892326355e-01 6.832041312009096146e-03 -9.747211821377277374e-03 1.725316233932971954e-02 6.391168385744094849e-02 -1.059032753109931946e-01 -1.511928737163543701e-01 2.645143121480941772e-02 1.987335830926895142e-02 2.007298767566680908e-01 3.447626531124114990e-01 -6.697054952383041382e-02
-5.249127745628356934e-02 3.980103507637977600e-02 3.563282191753387451e-01 -6.774043291807174683e-02 -1.770160719752311707e-02 9.519812464714050293e-02 -2.672116644680500031e-02 -5.334902927279472351e-02 2.527320683002471924e-01 -1.409319788217544556e-01 -5.785917863249778748e-02 -1.251498013734817505e-01 -8.508531004190444946e-02 4.065434932708740234e-01 4.676520228385925293e-01 9.389062225818634033e-02 -1.952122431248426437e-03 1.849730759859085083e-01 -1.382317841053009033e-01 -4.396629706025123596e-02 -4.808021709322929382e-02 6.442672759294509888e-02 -3.229815363883972168e-01 -2.611855510622262955e-03 1.321870237588882446e-01 -1.236008405685424805e-01 2.316928654909133911e-01 2.768985629081726074e-01 8.738797158002853394e-02 8.183427900075912476e-02 6.085973978042602539e-02 -3.465013951063156128e-02
-1.637530028820037842e-01 1.457444131374359131e-01 7.954015582799911499e-02 2.974560193251818419e-04 -2.694673538208007812e-01 2.872737646102905273e-01 -1.423312574625015259e-01 -9.574294835329055786e-02 1.317538917064666748e-01 1.077137328684329987e-02 -1.438548229634761810e-02 6.271436065435409546e-02 1.133329048752784729e-01 3.521298989653587341e-03 4.686388373374938965e-01 -2.029041349887847900e-01 6.297524273395538330e-02 1.062267720699310303e-01 -2.583799660205841064e-01 -6.283158902078866959e-03 9.343097358942031860e-02 -1.115298713557422161e-03 1.714198142290115356e-01 3.368941694498062134e-02 9.235973656177520752e-02 6.812462210655212402e-02 1.047477945685386658e-01 2.778244614601135254e-01 1.234140396118164062e-01 2.739162147045135498e-01 3.906304538249969482e-01 1.748569309711456299e-02
2.721312828361988068e-02 1.826676726341247559e-01 -1.675432473421096802e-01 -3.903553187847137451e-01 2.238156832754611969e-02 -1.341752111911773682e-01 -1.097024828195571899e-01 -1.840739250183105469e-01 3.167128264904022217e-01 -2.114513069391250610e-01 -1.089437603950500488e-01 -2.182342708110809326e-01 -1.172176674008369446e-01 2.642777264118194580e-01 2.641978859901428223e-01 4.947081580758094788e-02 2.677542269229888916e-01 -1.450440585613250732e-01 -8.547300100326538086e-02 1.345889419317245483e-01 3.384090662002563477e-01 -1.369218248873949051e-02 -1.541332602500915527e-01 1.432887613773345947e-01 -1.674900390207767487e-02 1.335460692644119263e-01 -1.582205854356288910e-02 -1.330267190933227539e-01 1.765336245298385620e-01 1.095033064484596252e-01 -6.349198520183563232e-02 1.682698167860507965e-02
6.672815233469009399e-02 9.395151585340499878e-02 -1.978224962949752808e-01 -2.414413392543792725e-01 -7.966890186071395874e-02 -3.051916062831878662e-01 1.020232662558555603e-01 -2.384869605302810669e-01 3.508740961551666260e-01 2.783408761024475098e-02 -4.529956579208374023e-01 -1.478222012519836426e-01 1.591856479644775391e-01 4.345782846212387085e-02 2.399939596652984619e-01 -2.102155238389968872e-03 2.091159112751483917e-02 -2.686840295791625977e-01 -5.719164386391639709e-02 1.912766247987747192e-01 7.251982390880584717e-02 -5.084675177931785583e-02 1.432985439896583557e-02 7.963758893311023712e-03 -1.287242025136947632e-01 -2.903871238231658936e-01 -7.053367793560028076e-02 -5.123645439743995667e-02 -1.883462816476821899e-01 1.489143520593643188e-01 -8.602720336057245731e-04 -6.440092693082988262e-04
2.323642373085021973e-01 1.271656751632690430e-01 -4.341425001621246338e-02 -4.228820800781250000e-01 -1.570128053426742554e-01 -4.257923737168312073e-02 1.481518745422363281e-01 -3.252281844615936279e-01 1.734122633934020996e-01 1.834949404001235962e-01 -2.443912476301193237e-01 1.234847232699394226e-01 1.040573492646217346e-01 2.623221576213836670e-01 2.207441627979278564e-01 1.123561859130859375e-01 1.183634325861930847e-01 1.921959817409515381e-01 -3.006756901741027832e-01 -3.095491230487823486e-02 8.407087624073028564e-02 -9.892635792493820190e-02 -1.012995466589927673e-01 -4.206356033682823181e-02 5.919049307703971863e-02 8.922839164733886719e-02 1.097732782363891602e-01 -1.179974004626274109e-01 -4.708864912390708923e-02 2.232349291443824768e-02 2.887961864471435547e-01 -1.430611014366149902e-01
-5.703222006559371948e-02 -6.531526148319244385e-02 5.352818220853805542e-02 -2.129160761833190918e-01 4.352018609642982483e-02 2.882541157305240631e-02 -2.301031202077865601e-01 -3.571487590670585632e-02 -1.860279776155948639e-02 -1.668911725282669067e-01 -3.092957846820354462e-02 -1.814688444137573242e-01 1.864398121833801270e-01 3.578590154647827148e-01 4.879032671451568604e-01 -1.344639807939529419e-01 -1.044386066496372223e-02 2.599294781684875488e-01 -2.283725291490554810e-01 -1.017197966575622559e-01 3.895499510690569878e-03 -1.289002597332000732e-01 -4.493159055709838867e-02 -3.962212242186069489e-03 2.088956087827682495e-01 -3.060102276504039764e-02 2.282787673175334930e-02 -3.739789426326751709e-01 1.229573935270309448e-01 1.886283308267593384e-01 1.337851285934448242e-01 -6.248462200164794922e-02
3.484433284029364586e-03 2.689584791660308838e-01 5.594750866293907166e-02 -2.561322748661041260e-01 -3.606364727020263672e-01 -3.316349536180496216e-02 -1.239140406250953674e-01 -2.907279431819915771e-01 4.540142044425010681e-02 -2.812496423721313477e-01 -3.032190203666687012e-01 -8.501020073890686035e-02 1.710246950387954712e-01 2.538479492068290710e-02 1.191447824239730835e-01 6.205329298973083496e-02 1.392803192138671875e-01 -3.656227514147758484e-02 -2.783749401569366455e-01 7.913896441459655762e-02 -4.747514147311449051e-03 5.657016113400459290e-02 9.166152775287628174e-02 1.540161371231079102e-01 3.291631862521171570e-02 -2.753722965717315674e-01 -2.197028100490570068e-01 8.214347809553146362e-02 1.173765659332275391e-01 9.059433639049530029e-02 2.574619054794311523e-01 1.989219188690185547e-01
-2.672837674617767334e-02 -2.402158267796039581e-02 3.936989903450012207e-01 -2.843692898750305176e-01 1.056056767702102661e-01 2.680662572383880615e-01 -1.074815094470977783e-01 -5.652428418397903442e-02 2.679206430912017822e-01 -1.367457807064056396e-01 1.117288786917924881e-02 -1.407152265310287476e-01 -9.204566478729248047e-03 1.675595492124557495e-01 2.646470069885253906e-01 4.436976090073585510e-02 8.551837876439094543e-03 -8.723469451069831848e-03 -5.026915669441223145e-02 -7.566111534833908081e-02 -1.367707550525665283e-01 -1.128960922360420227e-01 -3.813275694847106934e-01 -2.194536179304122925e-01 1.602049767971038818e-01 -6.656672805547714233e-02 1.547628343105316162e-01 1.443631947040557861e-01 -2.443971335887908936e-01 2.248336374759674072e-01 1.695668399333953857e-01 8.464606851339340210e-02
-2.036291062831878662e-01 1.926922649145126343e-01 1.268846541643142700e-01 -2.782520353794097900e-01 -1.648235879838466644e-02 -4.693910107016563416e-02 1.034478750079870224e-02 -9.363562613725662231e-02 -3.619768656790256500e-03 -3.880592286586761475e-01 -2.653645165264606476e-02 6.332053244113922119e-02 -2.784823179244995117e-01 7.508399337530136108e-02 1.783763319253921509e-01 -2.320254296064376831e-01 1.373830586671829224e-01 5.848242342472076416e-02 -4.262775480747222900e-01 1.701855659484863281e-01 -2.245545238256454468e-01 -2.022548466920852661e-01 7.639843225479125977e-02 -1.167763844132423401e-01 -1.447623372077941895e-01 2.591047622263431549e-02 -1.707461178302764893e-01 2.356086969375610352e-01 -7.350537925958633423e-02 6.807024776935577393e-02 1.624844223260879517e-01 7.658100873231887817e-02
-3.676340356469154358e-02 1.824617683887481689e-01 1.692995727062225342e-01 -3.154111802577972412e-01 2.795081119984388351e-03 -2.946252822875976562e-01 -7.287199795246124268e-02 -1.156564205884933472e-01 1.767146736383438110e-01 6.342032458633184433e-03 -5.651223473250865936e-03 4.695344343781471252e-02 1.296381205320358276e-01 3.081752359867095947e-01 2.487328499555587769e-01 -2.647635936737060547e-01 1.226083114743232727e-01 8.754014037549495697e-03 -1.919911503791809082e-01 -1.017966866493225098e-01 -1.352411229163408279e-02 -2.636442780494689941e-01 -2.084506601095199585e-01 4.882075637578964233e-02 -1.238421127200126648e-01 -4.203630387783050537e-01 1.661445200443267822e-02 -7.840254157781600952e-02 1.552769076079130173e-02 6.910790503025054932e-02 -2.086744755506515503e-01 1.719724684953689575e-01
-3.547292947769165039e-02 1.059818267822265625e-01 1.223420649766921997e-01 -2.284582108259201050e-01 -9.835772216320037842e-02 -1.001077070832252502e-01 -1.619769483804702759e-01 -2.388125509023666382e-01 3.232268691062927246e-01 -1.627624034881591797e-01 -8.821649104356765747e-02 -7.985232770442962646e-02 -3.121479153633117676e-01 1.364075392484664917e-01 2.040410488843917847e-01 6.229039654135704041e-02 3.747259378433227539e-01 -2.446989715099334717e-01 3.651336766779422760e-03 1.623897254467010498e-01 2.505431175231933594e-01 -3.280696272850036621e-01 7.344868034124374390e-03 -1.560146361589431763e-01 -1.051300764083862305e-01 1.951837390661239624e-01 4.273065552115440369e-02 9.427624195814132690e-02 -1.659148558974266052e-02 1.080110967159271240e-01 1.140382587909698486e-01 6.646025925874710083e-02
8.833034336566925049e-02 1.296395659446716309e-01 -1.016183346509933472e-01 -2.704016566276550293e-01 -1.424471884965896606e-01 -2.380788698792457581e-02 -1.969809085130691528e-02 -1.403453350067138672e-01 2.289301455020904541e-01 -4.849659278988838196e-03 -9.505283087491989136e-02 -1.102992668747901917e-01 -5.675389990210533142e-02 2.511067986488342285e-01 3.524704873561859131e-01 -1.275534331798553467e-01 2.053360342979431152e-01 -3.225845284759998322e-04 -2.439017593860626221e-01 8.043012022972106934e-02 -7.517636567354202271e-02 6.088374182581901550e-02 -3.764436841011047363e-01 2.086458206176757812e-01 -5.816563218832015991e-02 5.319688096642494202e-02 3.861531242728233337e-02 -4.184290468692779541e-01 -5.226260051131248474e-02 -5.790913477540016174e-02 8.286022394895553589e-02 -2.685736119747161865e-01
-1.094902232289314270e-01 4.543140828609466553e-01 5.480702966451644897e-02 -1.533742696046829224e-01 -3.962536528706550598e-02 1.445847898721694946e-01 -2.139914780855178833e-01 3.221383318305015564e-02 2.339545786380767822e-01 -6.393917649984359741e-02 -2.051208913326263428e-01 1.538845151662826538e-01 8.604955673217773438e-02 2.179595828056335449e-01 5.255229026079177856e-02 -7.046581059694290161e-02 8.955427259206771851e-02 -1.081383898854255676e-01 -4.332506060600280762e-01 6.904510408639907837e-02 -3.320227190852165222e-02 -4.137270525097846985e-02 7.211197912693023682e-02 1.601731926202774048e-01 1.532475501298904419e-01 -2.568425834178924561e-01 1.785084009170532227e-01 1.485317349433898926e-01 -5.803089961409568787e-02 1.524938195943832397e-01 2.755409777164459229e-01 8.234372735023498535e-02
3.232664763927459717e-01 -2.705652825534343719e-02 5.819685175083577633e-04 -3.661123812198638916e-01 -2.270099073648452759e-01 -1.499393135309219360e-01 1.318301539868116379e-02 -2.292975038290023804e-01 1.744235903024673462e-01 -1.252687126398086548e-01 1.576751917600631714e-01 7.565551251173019409e-02 6.393291801214218140e-02 2.338505387306213379e-01 1.455337256193161011e-01 -2.167737856507301331e-02 3.658036589622497559e-01 1.596423834562301636e-01 -1.315467059612274170e-01 -7.264145184308290482e-03 8.102735131978988647e-02 -2.280999273061752319e-01 -1.316968947649002075e-01 -6.619243323802947998e-02 -2.478908002376556396e-01 -1.172845438122749329e-01 -8.067724108695983887e-02 -1.724772453308105469e-01 -7.585127651691436768e-02 1.681637912988662720e-01 2.120576798915863037e-01 -1.714577227830886841e-01
-8.973146975040435791e-02 5.252458900213241577e-02 1.990435868501663208e-01 -5.958102270960807800e-02 -2.605389058589935303e-01 -6.929133087396621704e-02 -6.757312268018722534e-02 -1.630520373582839966e-01 3.163439929485321045e-01 -6.974235922098159790e-02 -1.770845428109169006e-02 -1.297953128814697266e-01 2.997072599828243256e-02 9.287373721599578857e-02 3.124858736991882324e-01 1.965045332908630371e-01 -1.332022100687026978e-01 -3.154362738132476807e-01 -2.024462968111038208e-01 9.219190478324890137e-02 -7.472503185272216797e-02 -1.586328893899917603e-01 1.174196153879165649e-01 -4.004903882741928101e-02 -2.072780430316925049e-01 9.293290972709655762e-02 -4.540075957775115967e-01 -1.139519810676574707e-01 -1.098726131021976471e-02 1.441728174686431885e-01 2.132990658283233643e-01 1.559684276580810547e-01
-1.150452904403209686e-02 2.401857823133468628e-01 5.449385568499565125e-02 -3.074897229671478271e-01 -2.857410721480846405e-02 -1.345585882663726807e-01 -2.090721763670444489e-02 -8.396160602569580078e-02 3.736898005008697510e-01 1.451338976621627808e-01 1.766514480113983154e-01 1.435468792915344238e-01 -1.371981948614120483e-01 1.420107334852218628e-01 1.503121256828308105e-01 -5.832768045365810394e-03 2.198949083685874939e-02 8.106626570224761963e-02 -3.156772851943969727e-01 -9.738640487194061279e-02 9.990940243005752563e-02 -1.465353369712829590e-01 2.262420952320098877e-03 -1.371342688798904419e-01 -2.396358400583267212e-01 -2.878085374832153320e-01 2.466617524623870850e-01 -3.133781254291534424e-01 5.947167426347732544e-02 -9.477072209119796753e-02 -1.809270679950714111e-01 -1.819216459989547729e-01
-4.004802927374839783e-02 -4.278896003961563110e-02 1.980766505002975464e-01 -2.533132731914520264e-01 -1.169037166982889175e-02 1.273274570703506470e-01 -1.375772058963775635e-01 1.435185819864273071e-01 8.684165775775909424e-02 1.694156527519226074e-01 -1.839810311794281006e-01 -9.234064072370529175e-02 1.055149510502815247e-01 7.486242800951004028e-02 2.408199757337570190e-01 -4.064233303070068359e-01 2.199694514274597168e-01 -5.388380493968725204e-03 -2.444101870059967041e-01 7.885718345642089844e-02 -1.252949535846710205e-01 -1.495310850441455841e-02 -1.392817199230194092e-01 -2.194632589817047119e-01 -2.605634629726409912e-01 -2.125904262065887451e-01 2.311976253986358643e-01 -1.119508035480976105e-02 4.212455451488494873e-02 -6.800647079944610596e-02 3.839598894119262695e-01 -2.029634825885295868e-02
-9.663835912942886353e-02 3.915013372898101807e-02 -7.033724337816238403e-02 -6.448274105787277222e-02 -3.923769593238830566e-01 3.237000405788421631e-01 -1.503107100725173950e-01 -8.911902457475662231e-02 2.078056484460830688e-01 -2.264218218624591827e-02 -1.921766549348831177e-01 -8.834748715162277222e-02 -3.266145288944244385e-02 1.350684762001037598e-01 4.648073911666870117e-01 -2.135154008865356445e-01 2.386639416217803955e-01 -1.609371453523635864e-01 1.629268052056431770e-03 -1.503455936908721924e-01 1.424743235111236572e-01 7.227420061826705933e-02 7.702649384737014771e-02 -1.604365855455398560e-01 -2.844962179660797119e-01 -2.702247723937034607e-02 -9.881901741027832031e-02 1.076222658157348633e-01 -3.417960926890373230e-02 1.830056756734848022e-01 1.295066326856613159e-01 6.525018811225891113e-02
3.969653323292732239e-02 1.917324066162109375e-01 1.188749074935913086e-01 -2.829905450344085693e-01 -2.845467627048492432e-01 -9.149118512868881226e-02 -1.966012865304946899e-01 -2.766887843608856201e-01 2.266683429479598999e-01 -1.228211075067520142e-01 2.083248347043991089e-01 -1.164466887712478638e-01 2.549664378166198730e-01 9.271920472383499146e-02 3.813296556472778320e-01 -1.084656491875648499e-01 -1.643415093421936035e-01 -6.494718790054321289e-02 -1.073095425963401794e-01 -9.674543887376785278e-02 -7.223712746053934097e-03 1.077038571238517761e-01 2.044789195060729980e-01 6.408735364675521851e-02 -2.085507065057754517e-01 5.440124496817588806e-02 2.337773889303207397e-02 4.826053231954574585e-02 -6.383593380451202393e-02 2.923353016376495361e-01 6.171573698520660400e-02 2.373867779970169067e-01
-3.620270639657974243e-02 -9.799025952816009521e-02 4.635135456919670105e-02 -7.512408494949340820e-02 -5.478129163384437561e-02 1.223680563271045685e-02 1.224393695592880249e-01 -1.058191210031509399e-01 4.560106694698333740e-01 -1.172149404883384705e-01 -3.408302664756774902e-01 -2.877500355243682861e-01 -1.440310329198837280e-01 7.469964772462844849e-02 2.356807887554168701e-01 -6.769453734159469604e-02 2.567070126533508301e-01 1.385412737727165222e-02 -1.349264979362487793e-01 2.497012726962566376e-02 -1.950900554656982422e-01 -2.311874926090240479e-01 -2.219541072845458984e-01 5.871413275599479675e-02 1.165787503123283386e-01 -2.227603346109390259e-01 1.438988447189331055e-01 1.785193085670471191e-01 -1.085911393165588379e-01 1.721966117620468140e-01 -2.210665196180343628e-01 -9.803716838359832764e-02
-5.974950268864631653e-02 1.001319065690040588e-01 1.269463747739791870e-01 -4.024673998355865479e-01 -3.427387177944183350e-01 4.105959087610244751e-02 1.389137953519821167e-01 -1.779367476701736450e-01 1.946120709180831909e-01 1.055481508374214172e-01 1.350046992301940918e-01 -2.833930589258670807e-02 -1.090766787528991699e-01 5.868993401527404785e-01 2.888632416725158691e-01 3.718309104442596436e-02 -8.017707616090774536e-02 -1.415836438536643982e-02 -8.543383330106735229e-02 1.716924905776977539e-01 4.557441920042037964e-03 -1.814314872026443481e-01 -1.517952699214220047e-02 3.363326191902160645e-02 -7.259798794984817505e-02 7.760158181190490723e-02 1.133578196167945862e-01 6.216017995029687881e-03 -1.150352805852890015e-01 -6.404185295104980469e-02 -8.223170414566993713e-03 -9.842956066131591797e-02
3.962085023522377014e-02 -2.195639908313751221e-02 1.653725355863571167e-01 -8.387085795402526855e-02 9.257587790489196777e-02 -1.459271907806396484e-01 -2.602868974208831787e-01 -2.583518922328948975e-01 6.846935153007507324e-01 1.450702100992202759e-01 -1.466371715068817139e-01 -1.089846342802047729e-01 -1.084546819329261780e-01 -4.664763063192367554e-02 8.601354807615280151e-02 -8.254654705524444580e-02 -1.816456168889999390e-01 -2.514198236167430878e-02 -3.108694851398468018e-01 -7.794055342674255371e-02 9.379822015762329102e-02 -1.673205755650997162e-02 9.234271943569183350e-02 -2.065605670213699341e-01 -1.944543421268463135e-02 -7.939447648823261261e-03 -1.415574103593826294e-01 -7.414189726114273071e-02 -6.099149212241172791e-02 -1.004948019981384277e-01 3.192429989576339722e-02 1.019549295306205750e-01
-3.519420623779296875e-01 4.449190944433212280e-02 -8.535126596689224243e-02 -2.206392437219619751e-01 -2.344250977039337158e-01 -1.018294543027877808e-01 5.501323565840721130e-02 -1.539961099624633789e-01 2.874749004840850830e-01 -5.199980456382036209e-03 -6.179489940404891968e-02 5.286701396107673645e-02 6.827024370431900024e-02 3.131570518016815186e-01 1.901386231184005737e-01 -1.536442786455154419e-01 9.001481533050537109e-02 -1.324308221228420734e-03 -1.533938050270080566e-01 4.142922163009643555e-01 -1.355996821075677872e-02 -2.616457268595695496e-02 -7.659883797168731689e-02 -2.769375741481781006e-01 8.488193899393081665e-02 -1.072738319635391235e-02 1.655824929475784302e-01 -5.752883478999137878e-02 7.873667031526565552e-02 -1.479663997888565063e-01 3.123317658901214600e-01 -1.547940522432327271e-01
2.462583333253860474e-01 1.000064164400100708e-01 -8.403779566287994385e-02 -2.061681151390075684e-01 -3.912006616592407227e-01 1.929592341184616089e-01 4.954995587468147278e-02 -4.545626938343048096e-01 2.440464943647384644e-01 1.020728945732116699e-01 -1.132127270102500916e-01 -6.678749341517686844e-04 7.670623064041137695e-02 2.737743854522705078e-01 3.513328433036804199e-01 1.705589592456817627e-01 -2.960772067308425903e-02 4.104164894670248032e-03 -2.097091078758239746e-01 -3.225541859865188599e-02 6.603208929300308228e-02 -2.027263641357421875e-01 4.578907787799835205e-02 -9.658660739660263062e-02 1.340520195662975311e-02 -6.999042630195617676e-02 5.625323951244354248e-02 -9.686177968978881836e-02 -4.328376054763793945e-02 5.194259341806173325e-03 5.084597691893577576e-02 -1.984223425388336182e-01
-1.503462940454483032e-01 2.225487381219863892e-01 -3.650789335370063782e-02 -1.783118247985839844e-01 -3.619861006736755371e-01 7.973603159189224243e-02 -2.930803596973419189e-01 -2.686904668807983398e-01 2.547646164894104004e-01 -1.435374282300472260e-02 -2.525252699851989746e-01 1.413807272911071777e-01 -2.043877169489860535e-02 1.022396329790353775e-02 7.994394749402999878e-02 3.674849867820739746e-02 1.406675577163696289e-01 -6.929335743188858032e-02 -3.310524225234985352e-01 1.824794523417949677e-02 1.571000665426254272e-01 1.418915390968322754e-01 3.268967568874359131e-02 -3.195814415812492371e-02 1.259094178676605225e-01 -3.123979270458221436e-02 -2.067811638116836548e-01 1.780534833669662476e-01 -6.710247695446014404e-02 1.842259913682937622e-01 3.614585697650909424e-01 -1.787038519978523254e-02
2.486005425453186035e-01 2.699360251426696777e-01 1.634748838841915131e-02 -8.817375637590885162e-03 -1.394154876470565796e-01 -9.607496857643127441e-02 -9.029500186443328857e-02 -2.727102637290954590e-01 1.602289378643035889e-01 5.705169960856437683e-02 -1.185314729809761047e-01 -3.290326148271560669e-02 1.424910426139831543e-01 3.333109989762306213e-02 1.913689076900482178e-01 -9.828005731105804443e-02 2.273173481225967407e-01 5.193799734115600586e-02 -3.118970990180969238e-01 -1.700500398874282837e-01 2.687739133834838867e-01 -1.412493437528610229e-01 -3.318000435829162598e-01 -1.807502657175064087e-01 -2.236925065517425537e-01 -2.161700874567031860e-01 1.054757162928581238e-01 -5.420345440506935120e-02 2.164781987667083740e-01 2.392252683639526367e-01 7.838805764913558960e-02 -7.384128123521804810e-02
-1.687898673117160797e-02 4.562043845653533936e-01 -7.682574540376663208e-02 -1.049065738916397095e-01 -7.966754585504531860e-02 -2.149408906698226929e-01 -2.217765748500823975e-01 -1.184938997030258179e-01 1.420608758926391602e-01 -4.441063106060028076e-02 -1.546721309423446655e-01 -7.950320839881896973e-02 1.069265604019165039e-01 2.279265522956848145e-01 1.704173535108566284e-01 -2.218437492847442627e-01 7.481472939252853394e-02 5.599629506468772888e-02 -2.305542081594467163e-01 -8.714450150728225708e-02 3.349551856517791748e-01 -1.987368911504745483e-01 -3.606881797313690186e-01 -1.727398931980133057e-01 -8.392892032861709595e-02 -1.965206861495971680e-01 1.040792325511574745e-03 5.540999025106430054e-02 -7.540838420391082764e-02 6.550050806254148483e-03 -6.092982366681098938e-02 -1.599634885787963867e-01
1.312619894742965698e-01 1.450693011283874512e-01 1.123305633664131165e-01 -3.684620857238769531e-01 -4.047814011573791504e-02 5.310247093439102173e-02 -1.359011381864547729e-01 1.348366886377334595e-01 1.608658581972122192e-02 -3.437973093241453171e-03 -4.835997149348258972e-02 -4.413406550884246826e-01 -1.418554931879043579e-01 1.129315569996833801e-01 4.127610623836517334e-01 1.857740059494972229e-02 -2.320360392332077026e-01 -1.340609788894653320e-02 -2.116743624210357666e-01 -6.334830075502395630e-02 1.363732516765594482e-01 -1.250848472118377686e-01 -2.831471860408782959e-01 -1.958509236574172974e-01 -6.895254552364349365e-02 2.459773421287536621e-02 1.162501871585845947e-01 -2.236390113830566406e-02 -8.031301945447921753e-02 -1.163494437932968140e-01 2.461241632699966431e-01 -1.252932697534561157e-01
1.617319434881210327e-01 4.984091520309448242e-01 1.759379208087921143e-01 -1.184603646397590637e-01 1.800774037837982178e-01 -4.674813896417617798e-02 -1.481492072343826294e-01 1.999426633119583130e-02 -1.199436653405427933e-02 -2.446386963129043579e-01 5.974282324314117432e-02 -4.048898816108703613e-02 -1.257530301809310913e-01 2.874521911144256592e-01 1.416207104921340942e-01 9.331362321972846985e-03 -8.574550598859786987e-02 -2.808583527803421021e-02 -3.488333225250244141e-01 2.202519327402114868e-01 -6.141914054751396179e-02 -8.646178990602493286e-02 4.723290726542472839e-02 -6.079200655221939087e-02 -7.118799537420272827e-02 -1.187555864453315735e-01 6.417312659323215485e-03 8.066454529762268066e-02 -3.353806734085083008e-01 1.974786818027496338e-01 2.571630477905273438e-01 2.924985811114311218e-02
8.961850777268409729e-03 1.289876103401184082e-01 -2.412595450878143311e-01 -2.178246527910232544e-01 6.622619926929473877e-02 -2.831088751554489136e-02 -2.860910817980766296e-02 -2.659566402435302734e-01 4.672829806804656982e-01 1.374480724334716797e-01 -2.873220145702362061e-01 -5.647703539580106735e-03 1.751421988010406494e-01 2.014642506837844849e-01 1.124933138489723206e-01 -5.201087798923254013e-03 2.421578168869018555e-01 1.240795031189918518e-01 1.022768467664718628e-01 -1.798246800899505615e-02 2.352843135595321655e-01 -7.459741085767745972e-02 -1.224288716912269592e-01 -1.171739771962165833e-01 -1.356879323720932007e-01 -2.736489176750183105e-01 1.410066150128841400e-02 -3.863504901528358459e-02 -7.010175380855798721e-03 2.021569460630416870e-01 2.404951006174087524e-01 -1.700317263603210449e-01
-3.889995813369750977e-02 -3.332665562629699707e-01 1.898924261331558228e-01 -1.808412820100784302e-01 -3.864536760374903679e-03 1.394524425268173218e-01 -2.087312042713165283e-01 -1.894358694553375244e-01 3.836604952812194824e-01 -1.552122980356216431e-01 1.378618762828409672e-03 -7.233434170484542847e-02 -4.947071522474288940e-02 4.136208593845367432e-01 1.730509698390960693e-01 1.830473542213439941e-02 -1.551097780466079712e-01 2.705281972885131836e-01 -8.679524064064025879e-02 1.554159913212060928e-02 -6.015346944332122803e-02 -2.038252800703048706e-01 -6.650672107934951782e-02 -1.323362067341804504e-02 1.798173785209655762e-01 -1.178180426359176636e-01 1.686879992485046387e-01 2.559970617294311523e-01 -5.810167640447616577e-02 1.227388158440589905e-02 1.493117809295654297e-01 1.363893002271652222e-01
1.304961591958999634e-01 2.504533827304840088e-01 1.114658042788505554e-01 -7.793164998292922974e-02 -9.355009347200393677e-02 -8.719556778669357300e-02 -5.282903090119361877e-03 6.008181348443031311e-02 4.163533151149749756e-01 -2.545337378978729248e-01 -1.390290111303329468e-01 5.189420655369758606e-02 3.074776232242584229e-01 2.137642502784729004e-01 2.988078892230987549e-01 -1.046971511095762253e-02 -1.163229793310165405e-01 2.851409092545509338e-02 -2.612603604793548584e-01 2.701659798622131348e-01 -1.430227607488632202e-01 -6.216782703995704651e-02 1.469902694225311279e-02 -1.782584637403488159e-01 -5.866399779915809631e-02 -3.853303194046020508e-02 -2.055888995528221130e-02 -1.769311875104904175e-01 -9.823030233383178711e-02 -2.822230458259582520e-01 -2.305685132741928101e-01 -3.070545382797718048e-02
1.143844947218894958e-01 -4.148481413722038269e-02 1.495236009359359741e-01 -3.009434342384338379e-01 -1.052382513880729675e-01 1.386539787054061890e-01 -5.223770067095756531e-02 -1.052440553903579712e-01 3.874681144952774048e-02 -5.037799105048179626e-02 5.182259157299995422e-02 1.486982256174087524e-01 -1.860973536968231201e-01 1.359097659587860107e-01 4.050899446010589600e-01 -2.507819533348083496e-01 3.306983709335327148e-01 -2.248725295066833496e-02 -1.733950972557067871e-01 3.375187143683433533e-02 1.119314730167388916e-01 1.466503292322158813e-01 2.096244841814041138e-01 -9.642494469881057739e-02 1.646628826856613159e-01 -1.707798242568969727e-01 1.814241148531436920e-02 2.709132730960845947e-01 -3.208916783332824707e-01 2.715782821178436279e-02 1.597428917884826660e-01 1.779322624206542969e-01
6.702265702188014984e-03 3.384514525532722473e-02 2.337555587291717529e-01 1.787187010049819946e-01 -9.206657111644744873e-02 6.747665256261825562e-02 -4.366930574178695679e-02 -3.375274837017059326e-01 4.462249279022216797e-01 -7.571789622306823730e-02 3.198092803359031677e-02 -2.773303687572479248e-01 2.184934467077255249e-01 7.496812380850315094e-03 2.328942865133285522e-01 2.053575403988361359e-02 -1.852463930845260620e-01 5.398694425821304321e-02 -3.029385209083557129e-01 9.473513066768646240e-02 1.014128327369689941e-01 -6.499398499727249146e-02 -7.064094394445419312e-02 -2.084619998931884766e-01 -1.081946715712547302e-01 1.210239455103874207e-01 -2.892037630081176758e-01 -1.810164004564285278e-01 -5.326753482222557068e-02 6.759888678789138794e-02 9.824565052986145020e-02 1.933237314224243164e-01
-1.405675113201141357e-01 1.293335705995559692e-01 -1.021583937108516693e-02 -6.240227725356817245e-03 -4.303544461727142334e-01 1.374025493860244751e-01 -4.657154157757759094e-02 -2.538579106330871582e-01 2.941303849220275879e-01 -2.196333259344100952e-01 -1.203247532248497009e-01 -3.114484250545501709e-02 1.530819665640592575e-02 1.480069160461425781e-01 8.097410202026367188e-02 9.973587840795516968e-02 -2.091674599796533585e-03 -4.659060016274452209e-02 -3.323798477649688721e-01 -7.851938903331756592e-02 4.205332696437835693e-02 1.209233403205871582e-01 -7.321564853191375732e-02 1.662717014551162720e-01 -3.735848143696784973e-02 -2.138624340295791626e-01 -1.527628153562545776e-01 9.019842371344566345e-03 -1.493765562772750854e-01 1.459004878997802734e-01 4.560884237289428711e-01 1.159615069627761841e-01
-1.603614091873168945e-01 2.444838285446166992e-01 -2.031916007399559021e-02 -2.314146161079406738e-01 -1.004085168242454529e-01 -1.407807320356369019e-01 -2.796288765966892242e-02 -2.031281739473342896e-01 3.133056461811065674e-01 -2.050120830535888672e-01 -4.378907755017280579e-02 -1.030582040548324585e-01 -2.545320391654968262e-01 1.827688366174697876e-01 3.917862474918365479e-02 1.377044469118118286e-01 8.360912650823593140e-02 -1.344121098518371582e-01 -1.041593998670578003e-01 2.112327963113784790e-01 2.215411961078643799e-01 -2.570579349994659424e-01 1.569587364792823792e-02 -3.733065351843833923e-02 -2.959823608398437500e-01 9.634920395910739899e-03 -1.621580719947814941e-01 1.052412539720535278e-01 -2.268820554018020630e-01 3.570605516433715820e-01 -1.224295794963836670e-01 -2.888149209320545197e-02
3.107441961765289307e-02 3.903621435165405273e-01 1.177923679351806641e-01 5.406015366315841675e-02 1.315203309059143066e-01 1.716780811548233032e-01 -6.472273916006088257e-02 -8.992507308721542358e-02 2.917765080928802490e-01 -2.689782157540321350e-02 1.478686183691024780e-01 -1.859178766608238220e-02 5.382957682013511658e-02 2.336717396974563599e-01 4.326554760336875916e-02 -1.276798993349075317e-01 -8.099424093961715698e-02 1.375810950994491577e-01 -1.993462592363357544e-01 4.400553554296493530e-02 3.429566323757171631e-02 -1.509952992200851440e-01 1.613729000091552734e-01 -2.953501641750335693e-01 2.352033108472824097e-01 -1.041590645909309387e-01 -2.488209679722785950e-02 -4.002640768885612488e-02 -2.863380908966064453e-01 3.315371572971343994e-01 3.485874235630035400e-01 2.902698703110218048e-02
1.188671141862869263e-01 2.849967479705810547e-01 1.259753387421369553e-02 1.425334624946117401e-02 -2.797504712361842394e-04 -9.730803966522216797e-02 -1.732003241777420044e-01 -1.097366884350776672e-01 3.041163086891174316e-01 3.113118186593055725e-02 -5.458451434969902039e-02 1.501518785953521729e-01 1.532911807298660278e-01 2.190144509077072144e-01 2.417143434286117554e-01 -6.593552231788635254e-02 1.024366393685340881e-01 6.024511903524398804e-02 -3.744723498821258545e-01 -1.611227840185165405e-01 6.994989514350891113e-02 -2.833773791790008545e-01 -1.887735575437545776e-01 2.980460226535797119e-02 -2.275766730308532715e-01 -3.303961455821990967e-01 -1.983504593372344971e-01 -1.969275623559951782e-01 1.568828076124191284e-01 5.092599987983703613e-02 -1.391075253486633301e-01 1.090478673577308655e-01
9.212614968419075012e-04 2.209773063659667969e-01 2.627344802021980286e-02 -4.950549453496932983e-02 1.809325814247131348e-01 1.645592004060745239e-01 -7.250005751848220825e-02 -6.365236639976501465e-02 3.261540234088897705e-01 2.010643631219863892e-01 8.411233313381671906e-03 -9.061550348997116089e-02 6.052415072917938232e-02 8.689332008361816406e-02 3.993357121944427490e-01 1.421139091253280640e-01 -9.121340513229370117e-02 -3.680460900068283081e-02 -5.302380919456481934e-01 9.173929691314697266e-02 -2.362407296895980835e-01 -1.435704678297042847e-01 2.093012332916259766e-01 -4.262363538146018982e-02 1.459792554378509521e-01 -7.773820310831069946e-02 9.035807102918624878e-03 1.336712539196014404e-01 -4.751162230968475342e-02 1.885262876749038696e-01 8.786399662494659424e-02 -1.443166434764862061e-01
-1.743550747632980347e-01 1.607710123062133789e-01 1.751343160867691040e-01 -1.390876621007919312e-01 2.195079065859317780e-02 -3.203663975000381470e-02 2.476755157113075256e-02 -2.672871053218841553e-01 2.564270496368408203e-01 7.113427668809890747e-02 1.106751337647438049e-01 -2.114661037921905518e-02 4.037150740623474121e-02 3.347084522247314453e-01 1.526307165622711182e-01 -6.747048348188400269e-02 -1.290325671434402466e-01 9.847501665353775024e-02 -3.676663637161254883e-01 -8.523976802825927734e-02 -1.107215434312820435e-01 -3.243001550436019897e-02 1.288444250822067261e-01 9.980401024222373962e-03 3.235701620578765869e-01 -1.019982323050498962e-01 -1.652752012014389038e-01 2.659099698066711426e-01 -2.132790386676788330e-01 3.637418746948242188e-01 7.180467247962951660e-02 1.650932617485523224e-02
8.388100564479827881e-02 2.409992367029190063e-02 4.211677014827728271e-01 -2.509171068668365479e-01 -4.341907799243927002e-02 1.474611312150955200e-01 -3.096660971641540527e-01 -9.026439487934112549e-02 4.540185928344726562e-01 2.762014269828796387e-01 -9.149763733148574829e-02 -2.575854063034057617e-01 1.598341912031173706e-01 8.802518248558044434e-02 8.500556647777557373e-02 -1.705627702176570892e-02 -7.842232286930084229e-02 -2.751596271991729736e-02 -1.331799477338790894e-01 2.449638545513153076e-01 -1.204090565443038940e-01 -4.009624198079109192e-02 6.627443432807922363e-02 -1.656371653079986572e-01 -1.608508974313735962e-01 -3.275054693222045898e-02 2.935414947569370270e-02 -1.765614897012710571e-01 -1.743715703487396240e-01 6.082203239202499390e-02 -2.655800990760326385e-02 -6.314347032457590103e-03
1.004718914628028870e-01 -1.226497590541839600e-01 1.088743060827255249e-01 -1.425871998071670532e-01 -8.487855643033981323e-02 2.173980921506881714e-01 -2.593359947204589844e-01 -2.973069846630096436e-01 2.182653099298477173e-01 2.193944714963436127e-02 5.771784856915473938e-02 -2.084151208400726318e-01 -6.891684234142303467e-02 2.017287015914916992e-01 6.410077214241027832e-02 1.784141212701797485e-01 1.904506087303161621e-01 7.665251940488815308e-02 -2.866399884223937988e-01 -1.685645431280136108e-02 -7.076109200716018677e-02 -2.424962669610977173e-01 -3.081821501255035400e-01 -1.891349256038665771e-01 3.047240972518920898e-01 -6.335196644067764282e-02 -2.317387610673904419e-01 3.678669780492782593e-02 -2.167992591857910156e-01 7.874607294797897339e-02 -1.903910934925079346e-02 1.778923720121383667e-01
6.971748918294906616e-02 3.598039746284484863e-01 9.576122462749481201e-02 -3.594561517238616943e-01 1.364424172788858414e-02 5.087068304419517517e-02 3.953993320465087891e-02 3.397174179553985596e-02 3.330294489860534668e-01 1.643861271440982819e-02 1.085491180419921875e-01 -2.096399217844009399e-01 -2.765785753726959229e-01 -8.427941054105758667e-02 7.663462311029434204e-02 -6.240846589207649231e-02 -1.910789608955383301e-01 -6.933391839265823364e-02 -2.663703821599483490e-02 3.874159231781959534e-02 2.482977323234081268e-02 -5.999587103724479675e-02 -1.630857139825820923e-01 -1.236048266291618347e-01 -1.028674840927124023e-01 1.257005706429481506e-02 -2.881790101528167725e-01 1.261453032493591309e-01 -2.062169834971427917e-02 5.631130561232566833e-02 5.047690868377685547e-01 6.185056641697883606e-02
-3.867726624011993408e-01 -3.369110450148582458e-02 -2.505001127719879150e-01 -1.260291039943695068e-01 -1.161549761891365051e-01 -1.536521017551422119e-01 -2.424734644591808319e-02 -1.264671236276626587e-01 1.747724860906600952e-01 -7.513087987899780273e-02 -2.003122717142105103e-01 -1.941263526678085327e-01 1.493806242942810059e-01 3.481801450252532959e-01 3.815734386444091797e-01 -1.527438461780548096e-01 1.616487354040145874e-01 2.738269604742527008e-02 -1.450947374105453491e-01 2.777315080165863037e-01 -1.132839545607566833e-02 -9.648372232913970947e-02 -1.184937804937362671e-01 -8.507240563631057739e-02 -6.497229635715484619e-02 -3.385008499026298523e-02 -6.111608445644378662e-02 1.732324436306953430e-02 -1.647643595933914185e-01 -1.975808888673782349e-01 2.085434496402740479e-01 -1.249837353825569153e-01
1.521556228399276733e-01 1.095255166292190552e-01 4.511195123195648193e-01 -2.465613931417465210e-01 2.010262906551361084e-01 -1.504610031843185425e-01 -1.025550141930580139e-01 1.033499538898468018e-01 1.150910332798957825e-01 -1.497129350900650024e-01 -2.213494479656219482e-01 -1.471716761589050293e-01 -5.771917477250099182e-02 5.214461684226989746e-02 3.035527467727661133e-01 6.017163395881652832e-02 -9.323079884052276611e-02 5.233028903603553772e-02 -3.673515021800994873e-01 -1.058289036154747009e-01 1.359521895647048950e-01 -9.361504763364791870e-02 -3.062838017940521240e-01 -8.107365667819976807e-02 -2.414236515760421753e-01 9.872287511825561523e-02 5.585533380508422852e-02 1.710098832845687866e-01 1.003318950533866882e-01 -1.059727370738983154e-01 -2.948516421020030975e-02 2.008870244026184082e-02
1.699915528297424316e-01 7.428531348705291748e-02 1.825107783079147339e-01 -2.398339062929153442e-01 -4.393588751554489136e-02 1.659166812896728516e-01 -1.348574757575988770e-01 -1.298614442348480225e-01 5.324212312698364258e-01 1.344237923622131348e-01 -1.361142694950103760e-01 -2.557123899459838867e-01 1.259942650794982910e-01 5.882700532674789429e-02 2.152004987001419067e-01 -2.722084708511829376e-02 -1.050915494561195374e-01 2.429094910621643066e-01 1.153925340622663498e-02 1.373801976442337036e-01 -9.590581990778446198e-03 2.003367394208908081e-01 -5.593625456094741821e-02 6.810428109019994736e-03 -3.392586708068847656e-01 1.016389727592468262e-01 -2.387012094259262085e-01 -8.096743375062942505e-02 -5.987135693430900574e-02 6.136878579854965210e-02 9.543968737125396729e-02 1.432524472475051880e-01
7.821917533874511719e-02 7.225391268730163574e-02 2.549102306365966797e-01 -4.925379455089569092e-01 -4.653809219598770142e-02 -1.450704485177993774e-01 -2.423477768898010254e-01 9.520138800144195557e-02 1.462976634502410889e-01 5.272413138300180435e-03 1.188439652323722839e-01 -6.995647680014371872e-03 1.458911001682281494e-01 3.989439457654953003e-02 2.076470702886581421e-01 -2.626767456531524658e-01 -2.009323388338088989e-01 -1.897686272859573364e-01 -1.970405280590057373e-01 4.742306098341941833e-02 3.048412799835205078e-01 -1.902058571577072144e-01 -3.515542671084403992e-02 -1.581720113754272461e-01 -1.166757568717002869e-02 1.761382967233657837e-01 -1.935181319713592529e-01 4.041298851370811462e-02 -1.191502660512924194e-01 7.463546097278594971e-02 2.377177774906158447e-01 1.201504655182361603e-02
3.055102527141571045e-01 3.484645858407020569e-02 -8.569116145372390747e-02 -2.931220829486846924e-01 -3.423640131950378418e-02 -6.980195641517639160e-03 -1.329263448715209961e-01 -2.578077614307403564e-01 1.473968327045440674e-01 5.568242445588111877e-02 -5.839435756206512451e-02 -9.610539674758911133e-02 -2.010125815868377686e-01 4.724494516849517822e-01 1.850727647542953491e-01 -1.559107750654220581e-01 2.059689611196517944e-01 -4.117055609822273254e-02 -1.398989856243133545e-01 1.932786218822002411e-02 1.828039437532424927e-01 -2.496604770421981812e-01 1.086378656327724457e-02 2.557623386383056641e-01 -1.022049710154533386e-01 -2.477551251649856567e-01 7.851003855466842651e-02 -4.897485673427581787e-02 1.806288212537765503e-01 5.177462473511695862e-02 1.322151124477386475e-01 -9.306392818689346313e-02
-1.279747113585472107e-02 1.736209169030189514e-02 1.717272102832794189e-01 7.045021653175354004e-02 -1.354416832327842712e-02 1.480913013219833374e-01 1.327070686966180801e-02 -2.462732791900634766e-01 2.510144710540771484e-01 -7.218006998300552368e-02 1.480576395988464355e-01 3.737615421414375305e-02 9.696070849895477295e-02 1.199153736233711243e-01 5.158080458641052246e-01 2.006342113018035889e-01 -1.430882811546325684e-01 -9.901545941829681396e-02 -2.953680157661437988e-01 2.084021717309951782e-01 1.109376475214958191e-01 -1.700386218726634979e-02 -1.010916605591773987e-01 1.574813574552536011e-01 -1.954800337553024292e-01 -2.194766998291015625e-01 8.130687288939952850e-03 -1.899570524692535400e-01 -1.145278736948966980e-01 2.343054115772247314e-01 2.390863746404647827e-01 6.505572050809860229e-02
-7.509853690862655640e-02 1.672284863889217377e-02 3.593722358345985413e-02 -1.679380536079406738e-01 -8.618037402629852295e-02 1.628792732954025269e-01 6.040153279900550842e-02 1.532484591007232666e-01 1.285209953784942627e-01 -2.566820383071899414e-01 1.094337552785873413e-01 -2.056106328964233398e-01 -1.822975575923919678e-01 -1.228549703955650330e-02 1.676468402147293091e-01 -3.080787062644958496e-01 6.738537549972534180e-02 1.645787246525287628e-02 -3.547848761081695557e-01 3.031693696975708008e-01 -7.896035164594650269e-02 -1.957850009202957153e-01 8.032806962728500366e-02 -1.216699928045272827e-01 1.199433114379644394e-02 -6.530146300792694092e-02 -3.532150387763977051e-01 2.382430136203765869e-01 -2.258937507867813110e-01 1.935480833053588867e-01 -5.812972318381071091e-03 -2.181056588888168335e-01
1.030612038448452950e-03 4.351944029331207275e-01 8.499541319906711578e-03 -1.001070439815521240e-01 -1.455554664134979248e-01 -1.433483362197875977e-01 -1.323881298303604126e-01 -8.696668781340122223e-03 1.906525790691375732e-01 -4.131048917770385742e-03 -6.883524358272552490e-03 -1.408676058053970337e-01 3.890427201986312866e-02 1.959145516157150269e-01 1.066292896866798401e-01 -3.816139101982116699e-01 -4.256497696042060852e-02 5.104820430278778076e-02 -8.192343264818191528e-02 -6.320856511592864990e-02 2.544496953487396240e-01 -4.280958175659179688e-01 -1.755696833133697510e-01 -2.410934120416641235e-01 -2.237629592418670654e-01 -2.205731868743896484e-01 7.409659773111343384e-02 5.466191098093986511e-02 -1.006002798676490784e-01 1.173647642135620117e-01 -2.742805145680904388e-02 -6.394087523221969604e-02
-1.298836022615432739e-01 1.721730828285217285e-01 8.559830486774444580e-03 -3.518331944942474365e-01 -3.219141662120819092e-01 1.341325193643569946e-01 1.018993481993675232e-01 -2.042103260755538940e-01 2.415781766176223755e-01 2.102056443691253662e-01 7.864492386579513550e-02 -7.926771789789199829e-02 -5.917327478528022766e-02 2.953480482101440430e-01 2.796162068843841553e-01 5.796548351645469666e-02 5.255143344402313232e-02 3.578902035951614380e-02 -8.968992531299591064e-02 2.596991062164306641e-01 9.098899550735950470e-03 -3.546687960624694824e-01 -1.024460792541503906e-01 1.152016818523406982e-01 -1.286104973405599594e-02 1.885992437601089478e-01 2.548050880432128906e-01 8.855964057147502899e-03 -1.432482451200485229e-01 -1.334239095449447632e-01 1.490915007889270782e-02 -1.327188871800899506e-02
-1.884943246841430664e-01 1.633080989122390747e-01 3.271465301513671875e-01 -1.271198242902755737e-01 -5.099152214825153351e-03 2.084856480360031128e-01 -3.573848307132720947e-02 -1.977979540824890137e-01 1.592021733522415161e-01 -5.236262083053588867e-02 3.573569357395172119e-01 -2.701210677623748779e-01 -2.316083610057830811e-01 1.888771504163742065e-01 1.848462373018264771e-01 -1.565466523170471191e-01 1.397346146404743195e-03 1.192142292857170105e-01 -3.407791852951049805e-01 -1.838749973103404045e-03 6.390313059091567993e-02 -5.321128293871879578e-02 -1.988776177167892456e-01 -1.520397067070007324e-01 1.618185937404632568e-01 -3.737210528925061226e-03 -1.495662629604339600e-01 -2.220581099390983582e-02 -8.418999612331390381e-02 2.945902943611145020e-01 -2.138715982437133789e-02 -1.032069250941276550e-01
-9.488528221845626831e-02 3.880319893360137939e-01 3.434949740767478943e-02 -2.759602963924407959e-01 -1.766815632581710815e-01 -8.135333657264709473e-02 -1.843855828046798706e-01 -1.038602963089942932e-01 2.602655291557312012e-01 1.534738689661026001e-01 2.092713862657546997e-02 4.009361378848552704e-03 1.442592144012451172e-01 2.620607912540435791e-01 1.768623888492584229e-01 -2.402515411376953125e-01 -5.387478694319725037e-02 2.397621423006057739e-01 -1.294936686754226685e-01 -7.540301978588104248e-02 3.092218637466430664e-01 -1.410337686538696289e-01 -2.295996993780136108e-01 -1.111113056540489197e-01 -1.578770875930786133e-01 7.624989841133356094e-03 2.621712982654571533e-01 -8.351285010576248169e-02 4.958636313676834106e-02 1.887392401695251465e-01 -4.585551097989082336e-02 -7.714729756116867065e-02
-6.110153347253799438e-02 9.862066805362701416e-02 1.931288242340087891e-01 -1.201274320483207703e-01 -1.198631823062896729e-01 -7.371807098388671875e-02 -1.222891658544540405e-01 -2.234128415584564209e-01 -3.460544347763061523e-02 -5.972972884774208069e-02 -8.634506165981292725e-02 -2.848136126995086670e-01 -4.246364533901214600e-02 1.487427651882171631e-01 6.124281883239746094e-01 5.486417561769485474e-02 1.901728361845016479e-01 4.146637767553329468e-02 -1.561858505010604858e-01 5.432538688182830811e-02 7.614020258188247681e-02 -2.031987458467483521e-01 -1.336013972759246826e-01 -8.900762535631656647e-03 3.578910827636718750e-01 -1.360246539115905762e-01 -2.285110056400299072e-01 2.892150357365608215e-02 8.008761703968048096e-02 5.569033324718475342e-02 -1.207448914647102356e-01 2.851471491158008575e-02
-1.268522590398788452e-01 -4.881686344742774963e-02 2.008195221424102783e-01 -3.507030308246612549e-01 -1.172627136111259460e-01 1.221527606248855591e-01 -1.175404936075210571e-01 -1.611010879278182983e-01 -2.018107920885086060e-01 -2.782960236072540283e-02 -2.159673273563385010e-01 -2.533783614635467529e-01 -1.335989870131015778e-02 2.715699672698974609e-01 5.116385817527770996e-01 -1.193513125181198120e-01 2.769620716571807861e-02 1.971977651119232178e-01 -7.962601631879806519e-02 1.312812864780426025e-01 -4.461689386516809464e-03 -3.596072196960449219e-01 2.819437999278306961e-03 3.272198885679244995e-02 1.475494951009750366e-01 7.087479461915791035e-04 1.858866959810256958e-02 -1.138595566153526306e-01 -3.714217990636825562e-02 8.247977495193481445e-02 9.736785292625427246e-02 -3.289894014596939087e-02
-2.667427957057952881e-01 1.635872572660446167e-02 8.930357545614242554e-02 -3.611587882041931152e-01 -1.750413626432418823e-01 2.507837116718292236e-01 -1.105862110853195190e-01 -1.142617240548133850e-01 -8.799488097429275513e-02 -8.334674057550728321e-04 -1.957522630691528320e-01 -1.109546348452568054e-01 -1.195793449878692627e-01 2.232642769813537598e-01 3.846014142036437988e-01 -2.158432602882385254e-01 -1.010862812399864197e-01 1.622992902994155884e-01 -2.298833876848220825e-01 -9.468655334785580635e-04 5.484133493155241013e-03 -3.560426235198974609e-01 -1.758645661175251007e-02 6.665851920843124390e-02 2.502937614917755127e-01 4.264384135603904724e-02 1.449645310640335083e-01 -5.696859583258628845e-02 -1.553326845169067383e-01 2.024273201823234558e-02 -1.443860679864883423e-02 -1.410624235868453979e-01
-1.282092481851577759e-01 -3.639071807265281677e-02 1.246051713824272156e-01 -1.664665341377258301e-01 -1.350229680538177490e-01 8.039644360542297363e-02 2.790962159633636475e-01 -1.461448222398757935e-01 3.118526041507720947e-01 -1.615916937589645386e-01 -1.463851183652877808e-01 5.308033153414726257e-02 1.244538798928260803e-01 -2.122930623590946198e-02 9.779313951730728149e-02 4.056449607014656067e-02 1.288051605224609375e-01 8.430397510528564453e-02 -2.438369691371917725e-01 1.411978602409362793e-01 2.894937992095947266e-01 -3.368952572345733643e-01 -2.097935229539871216e-01 -3.184229135513305664e-01 -1.608610451221466064e-01 -2.892527580261230469e-01 -2.129208445549011230e-01 1.800091862678527832e-01 -9.940023301169276237e-04 -2.854650840163230896e-02 -2.180065028369426727e-02 -7.693140208721160889e-02
2.135962396860122681e-01 -2.597028575837612152e-02 4.759874567389488220e-02 -2.482262849807739258e-01 -2.951319217681884766e-01 2.822313010692596436e-01 -2.304928600788116455e-01 -8.800153434276580811e-02 1.746751368045806885e-01 -1.235098205506801605e-02 -3.067652322351932526e-02 -2.424867153167724609e-01 -1.575305461883544922e-01 1.075241640210151672e-01 2.370304167270660400e-01 -2.702751159667968750e-01 -6.432636082172393799e-02 -1.226404383778572083e-01 -1.493692249059677124e-01 -4.519896581768989563e-02 -3.890820741653442383e-01 -1.235379055142402649e-01 -8.299474418163299561e-02 -1.556295752525329590e-01 -6.269405782222747803e-02 -2.861350476741790771e-01 -1.356933861970901489e-01 -2.692552097141742706e-02 -1.138544231653213501e-01 -2.787953615188598633e-02 1.006568819284439087e-01 -1.899370402097702026e-01
1.146994978189468384e-01 1.605394780635833740e-01 2.278389930725097656e-01 -2.865575999021530151e-02 3.102399706840515137e-01 -2.436093538999557495e-01 5.143457651138305664e-02 -3.003076612949371338e-01 1.514205187559127808e-01 1.054968684911727905e-01 6.913592107594013214e-03 -2.642683386802673340e-01 7.379230856895446777e-02 1.951148062944412231e-01 2.036055028438568115e-01 -1.584404855966567993e-01 -1.290455646812915802e-02 -1.822103261947631836e-01 -3.513051867485046387e-01 6.694737821817398071e-02 -3.357626497745513916e-02 -2.764155566692352295e-01 -1.364638060331344604e-01 -1.454386860132217407e-01 9.360937029123306274e-02 3.101022168993949890e-02 7.515450567007064819e-02 -1.618480086326599121e-01 2.253347039222717285e-01 -4.089042916893959045e-02 2.280690073966979980e-01 1.459280848503112793e-01
-1.845791563391685486e-02 7.548237591981887817e-02 1.766571104526519775e-01 -2.997992634773254395e-01 4.811750724911689758e-02 6.457573920488357544e-02 -1.435646563768386841e-01 1.553622931241989136e-01 3.414282798767089844e-01 -1.112496480345726013e-01 -9.528198838233947754e-02 -1.363276690244674683e-01 4.024931415915489197e-02 -9.194523096084594727e-02 8.195585757493972778e-02 1.057891845703125000e-01 3.695163177326321602e-03 -1.912093907594680786e-01 -4.568932950496673584e-01 2.005887180566787720e-01 -8.378010243177413940e-02 -3.610582649707794189e-01 -1.341557949781417847e-01 -4.530169814825057983e-02 -6.188604608178138733e-02 -1.192735359072685242e-01 -2.679859399795532227e-01 2.802756726741790771e-01 -5.066318437457084656e-02 1.370453387498855591e-01 2.896208688616752625e-02 -5.862664431333541870e-02
-1.070563495159149170e-02 1.275581270456314087e-01 -2.473178952932357788e-01 -1.214419305324554443e-01 -2.527642063796520233e-02 -5.005738139152526855e-02 7.824545353651046753e-02 -2.611825168132781982e-01 2.052469849586486816e-01 -2.182751744985580444e-01 -3.026588857173919678e-01 -3.029379807412624359e-02 -7.001326233148574829e-02 3.222019970417022705e-02 3.489710986614227295e-01 -1.664473116397857666e-01 2.048396170139312744e-01 7.184602320194244385e-02 -1.929869055747985840e-01 3.324487712234258652e-03 -9.028489887714385986e-02 1.520459055900573730e-01 -1.576169021427631378e-02 -1.116685494780540466e-01 -4.775558412075042725e-01 -3.415853083133697510e-01 -5.196841433644294739e-02 -8.406607061624526978e-02 -4.742127284407615662e-02 4.993171989917755127e-02 3.629606589674949646e-02 5.974616482853889465e-02
2.435065358877182007e-01 9.737545251846313477e-02 -9.299796819686889648e-02 -4.288183450698852539e-01 -2.060208618640899658e-01 5.157163739204406738e-02 -1.003644987940788269e-01 -2.400162965059280396e-01 8.351778984069824219e-02 6.761205941438674927e-02 5.387901142239570618e-02 7.528781890869140625e-02 -8.642411231994628906e-02 1.765591055154800415e-01 1.920369416475296021e-01 7.307092100381851196e-02 3.521335721015930176e-01 2.254544496536254883e-01 -2.075334042310714722e-01 3.851768374443054199e-02 -7.415413856506347656e-02 -3.684583604335784912e-01 -2.621284723281860352e-01 1.128304190933704376e-02 -9.973694384098052979e-02 -9.406647831201553345e-02 6.123901158571243286e-02 -1.768194586038589478e-01 -8.199394494295120239e-02 1.030715033411979675e-01 1.371156126260757446e-01 -7.407238334417343140e-02
-7.633522152900695801e-02 -3.307068720459938049e-02 -1.395326554775238037e-01 -8.856696635484695435e-02 -1.586441099643707275e-01 7.465255260467529297e-02 8.958374708890914917e-02 -5.393742024898529053e-02 4.656718075275421143e-01 -9.890507906675338745e-02 -2.701855003833770752e-01 -1.171316020190715790e-02 1.736225187778472900e-01 -4.266440868377685547e-02 1.814165860414505005e-01 -2.557161748409271240e-01 -3.092719428241252899e-02 4.733547195792198181e-02 -5.039350986480712891e-01 1.518584787845611572e-03 5.116272345185279846e-02 7.131870836019515991e-02 5.620883777737617493e-02 -8.457119017839431763e-02 -6.427089869976043701e-02 3.142907619476318359e-01 -1.607105582952499390e-01 1.590734124183654785e-01 -1.715462356805801392e-01 1.636212766170501709e-01 -2.404307387769222260e-02 -8.981901407241821289e-02
1.267302036285400391e-01 1.524630039930343628e-01 1.589119583368301392e-01 -3.648464381694793701e-01 -3.162544667720794678e-01 8.276437222957611084e-02 1.156474128365516663e-01 -1.253261119127273560e-01 1.959616392850875854e-01 -1.784332655370235443e-02 1.547918617725372314e-01 -1.437233388423919678e-01 -2.223213165998458862e-01 3.041941821575164795e-01 2.429521381855010986e-01 -6.162043660879135132e-02 9.846077114343643188e-02 -4.310532659292221069e-02 -2.608143985271453857e-01 3.715175986289978027e-01 1.395313590764999390e-01 -2.921555191278457642e-02 -6.732060015201568604e-02 -1.326808035373687744e-01 2.194211035966873169e-01 -1.389777958393096924e-01 4.705160856246948242e-02 -6.928983330726623535e-02 -1.310075521469116211e-01 -4.138967022299766541e-02 -1.572422683238983154e-01 -1.111174840480089188e-02
3.857575356960296631e-02 2.453319728374481201e-01 3.799035772681236267e-02 -3.046653866767883301e-01 -4.588350057601928711e-01 -8.901298046112060547e-02 -6.440083682537078857e-02 -2.258671820163726807e-01 2.623341679573059082e-01 1.969618648290634155e-01 -2.403804287314414978e-02 -1.140567660331726074e-01 -9.388191252946853638e-02 2.612395286560058594e-01 5.605212599039077759e-02 1.639565080404281616e-01 1.583730280399322510e-01 5.244342237710952759e-02 -1.300323903560638428e-01 -7.966925948858261108e-02 9.448621422052383423e-02 -4.181411862373352051e-01 -3.322729468345642090e-02 -5.294286459684371948e-02 8.152935653924942017e-03 -1.869907975196838379e-01 -3.384489193558692932e-02 -2.251828163862228394e-01 -7.876953482627868652e-02 3.956377878785133362e-02 8.945894986391067505e-02 -2.716194652020931244e-02
-2.694808840751647949e-01 4.367118328809738159e-02 1.362880915403366089e-01 -2.117445468902587891e-01 -1.187181696295738220e-01 3.540237993001937866e-02 -1.443865001201629639e-01 -2.783487439155578613e-01 -7.362115383148193359e-02 -3.509902954101562500e-02 -1.528588086366653442e-01 -2.147707790136337280e-01 5.579246953129768372e-02 9.869892895221710205e-02 5.940755009651184082e-01 4.598014429211616516e-02 2.991265654563903809e-01 2.742423489689826965e-02 -1.874188929796218872e-01 -5.820181686431169510e-03 1.757154464721679688e-01 -1.287906467914581299e-01 -8.565620332956314087e-02 5.694633349776268005e-02 1.991512328386306763e-01 -5.980854481458663940e-02 -2.298264801502227783e-01 4.636026173830032349e-02 3.347945585846900940e-02 -4.722642898559570312e-02 -1.305058300495147705e-01 4.826385527849197388e-02
6.630722433328628540e-02 2.754710018634796143e-01 2.532675862312316895e-01 -3.010684251785278320e-01 7.592712063342332840e-03 2.196044661104679108e-02 -1.168137565255165100e-01 -1.568071730434894562e-02 3.389764428138732910e-01 7.109973579645156860e-02 3.153688460588455200e-02 -2.951239645481109619e-01 5.258900579065084457e-03 -1.528163701295852661e-01 2.248263172805309296e-02 2.261944264173507690e-01 -9.244352579116821289e-02 3.651570295915007591e-05 -3.894708156585693359e-01 -2.099957317113876343e-01 1.702170446515083313e-02 -1.722110062837600708e-01 -6.974241882562637329e-02 -4.361924156546592712e-02 -2.572095394134521484e-02 -1.014964878559112549e-01 -2.100376039743423462e-01 -5.906515941023826599e-02 4.296767339110374451e-02 2.371308952569961548e-02 3.918476700782775879e-01 -1.087797209620475769e-01
-6.093578785657882690e-02 3.289839625358581543e-01 6.096493080258369446e-02 2.704865857958793640e-02 -4.233210980892181396e-01 -1.020841747522354126e-01 -1.465694904327392578e-01 -1.738311648368835449e-01 3.127470612525939941e-01 -1.848476827144622803e-01 2.406339161098003387e-02 -8.236392587423324585e-02 -8.328984491527080536e-03 -5.704446882009506226e-02 4.410736262798309326e-01 7.120668143033981323e-02 -1.615739464759826660e-01 -5.528418719768524170e-02 -1.074040532112121582e-01 4.932856932282447815e-02 -5.610084161162376404e-02 -6.221748888492584229e-02 1.227277666330337524e-01 -2.621868997812271118e-02 -9.687996655702590942e-02 -6.424827128648757935e-02 -1.277545392513275146e-01 5.531824752688407898e-02 -1.838682591915130615e-01 3.617320358753204346e-01 -5.893917009234428406e-02 1.818747669458389282e-01
-8.738451451063156128e-02 2.004626989364624023e-01 -5.053133890032768250e-02 -1.079204156994819641e-01 1.687464714050292969e-01 2.078094780445098877e-01 1.392047572880983353e-02 -3.144582808017730713e-01 2.154952287673950195e-01 -9.473239630460739136e-02 -1.760865002870559692e-01 7.207760959863662720e-02 -5.254893004894256592e-02 -3.307712823152542114e-02 4.567836523056030273e-01 6.353531777858734131e-02 -1.232035309076309204e-01 1.854983866214752197e-01 -1.813235878944396973e-01 5.024143308401107788e-02 1.239853128790855408e-01 -1.635704934597015381e-01 2.279472351074218750e-01 1.900586113333702087e-02 5.049749091267585754e-02 -5.020154267549514771e-02 1.258042305707931519e-01 1.803687065839767456e-01 -1.744598299264907837e-01 3.935009241104125977e-01 1.774571985006332397e-01 -9.717389941215515137e-02
3.283191472291946411e-02 1.188391745090484619e-01 -2.177061289548873901e-01 -1.894676126539707184e-02 -5.398282408714294434e-02 2.321630120277404785e-01 5.412935838103294373e-02 -6.435372680425643921e-02 3.386311531066894531e-01 -5.972005799412727356e-02 1.761231571435928345e-02 -1.319827586412429810e-01 -1.093503758311271667e-01 5.888223275542259216e-02 2.395002543926239014e-01 -3.073178231716156006e-01 -3.000131845474243164e-01 -1.253836750984191895e-01 -2.386965155601501465e-01 -2.266902178525924683e-01 1.591192325577139854e-03 -3.509077429771423340e-01 6.860437244176864624e-02 4.854383692145347595e-02 -3.461572527885437012e-02 -4.879216104745864868e-02 1.444430500268936157e-01 -1.761116087436676025e-01 -2.630281746387481689e-01 2.838310897350311279e-01 6.295122206211090088e-02 1.284628957509994507e-01
1.263022422790527344e-01 -3.574492409825325012e-02 2.978661060333251953e-01 -1.809579581022262573e-01 -1.705596148967742920e-01 -3.298458177596330643e-03 -1.809711456298828125e-01 1.162744164466857910e-01 2.291928082704544067e-01 -1.461745202541351318e-01 1.477061584591865540e-02 -3.278169035911560059e-01 -5.799053236842155457e-02 -1.364895105361938477e-01 1.417804062366485596e-01 2.296655625104904175e-02 -2.015650868415832520e-01 -1.397258639335632324e-01 -2.168867439031600952e-01 2.488628625869750977e-01 5.122255906462669373e-02 -2.974832653999328613e-01 -6.604778021574020386e-02 -1.825408935546875000e-01 -2.428637072443962097e-02 -1.273194998502731323e-01 -1.255918592214584351e-01 3.219726085662841797e-01 -1.175011619925498962e-01 -6.453508883714675903e-02 3.061869144439697266e-01 -1.258531957864761353e-01
1.303524803370237350e-02 1.800137758255004883e-01 2.726084887981414795e-01 6.170969083905220032e-02 -8.928693085908889771e-02 -1.457181945443153381e-02 -1.154883205890655518e-01 -2.071198523044586182e-01 2.864715754985809326e-01 -2.750452160835266113e-01 -9.029076993465423584e-02 -1.103122532367706299e-01 -2.009201496839523315e-01 1.346578598022460938e-01 4.849874079227447510e-01 8.364538103342056274e-02 3.459494188427925110e-02 2.440031021833419800e-01 -1.622972041368484497e-01 -2.006886005401611328e-01 -2.431142888963222504e-02 -4.394615441560745239e-02 -1.283508688211441040e-01 -5.664845556020736694e-02 1.668592244386672974e-01 -9.062183648347854614e-02 5.226391181349754333e-02 3.167405426502227783e-01 -1.688271313905715942e-01 3.756652772426605225e-02 -1.651947349309921265e-01 1.623502373695373535e-02
-2.145130932331085205e-01 1.495648473501205444e-01 1.586111336946487427e-01 -3.385894894599914551e-01 1.398536097258329391e-02 4.779740795493125916e-02 3.832392394542694092e-02 1.567247211933135986e-01 2.223877981305122375e-02 -7.055961992591619492e-03 7.046756893396377563e-02 -2.666452229022979736e-01 -5.963683500885963440e-02 2.105865925550460815e-01 1.656161546707153320e-01 -2.561121284961700439e-01 4.739961400628089905e-02 -2.982754632830619812e-02 -3.903394043445587158e-01 -1.083817034959793091e-01 -2.009069919586181641e-01 -2.665090858936309814e-01 1.231336221098899841e-01 -3.402549326419830322e-01 -1.611336171627044678e-01 9.745836257934570312e-02 -1.183580458164215088e-01 -4.140456020832061768e-02 -9.029652178287506104e-02 8.254279196262359619e-02 2.645176053047180176e-01 -8.505827747285366058e-03
6.223627924919128418e-02 8.864424377679824829e-02 2.126972228288650513e-01 -4.175876677036285400e-01 -2.949566021561622620e-02 1.911506652832031250e-01 -5.804933980107307434e-02 1.511094719171524048e-01 3.759885728359222412e-01 -8.595515973865985870e-03 -2.599195390939712524e-02 1.095088422298431396e-01 -1.560302525758743286e-01 1.574923396110534668e-01 5.433223396539688110e-02 1.726952344179153442e-01 -1.562078297138214111e-02 -2.319488674402236938e-01 -3.077322840690612793e-01 2.051926106214523315e-01 -1.048780605196952820e-01 -1.254317015409469604e-01 3.888629004359245300e-02 7.255796343088150024e-02 7.322890311479568481e-02 -8.337114006280899048e-02 -1.683240681886672974e-01 -7.520288974046707153e-02 1.618351787328720093e-02 1.429997086524963379e-01 4.032116830348968506e-01 -1.226950883865356445e-01
-1.270389258861541748e-01 1.217479556798934937e-01 9.036651253700256348e-02 -4.951768815517425537e-01 1.474775224924087524e-01 -1.208082288503646851e-01 -1.589520573616027832e-01 -4.877809062600135803e-02 8.443047106266021729e-02 7.572852075099945068e-02 2.052892446517944336e-01 -5.050065368413925171e-02 2.335233986377716064e-01 7.550463080406188965e-02 1.923779100179672241e-01 -7.795743644237518311e-02 -4.753110464662313461e-03 -3.080985546112060547e-01 -3.517469763755798340e-01 6.402177363634109497e-02 1.849573850631713867e-01 -3.487380743026733398e-01 -1.181611195206642151e-01 -7.584307342767715454e-02 4.721831530332565308e-02 4.107645526528358459e-02 -7.356098294258117676e-02 7.717896252870559692e-02 -6.284008920192718506e-02 2.449038624763488770e-02 2.680021524429321289e-01 -2.885770238935947418e-02
-1.525529474020004272e-01 2.420165538787841797e-01 3.259236738085746765e-02 -7.433158159255981445e-02 -2.545254230499267578e-01 1.027766540646553040e-01 1.314398348331451416e-01 -2.145915031433105469e-01 4.538337290287017822e-01 -1.394018381834030151e-01 1.771478652954101562e-01 -5.403347685933113098e-02 8.682645857334136963e-02 8.522516489028930664e-02 1.718867868185043335e-01 -7.088091969490051270e-02 1.423557400703430176e-01 4.301074519753456116e-02 -2.907627820968627930e-01 2.191724479198455811e-01 -2.080270797014236450e-01 -3.078554384410381317e-02 -1.940108835697174072e-01 9.292720258235931396e-02 1.023801341652870178e-01 1.917954348027706146e-02 -3.079643547534942627e-01 1.459491103887557983e-01 -2.556489109992980957e-01 1.229141727089881897e-01 4.814739152789115906e-02 9.411174803972244263e-02
-3.484167903661727905e-02 2.541530728340148926e-01 1.097959652543067932e-01 -1.931843012571334839e-01 -1.742576658725738525e-01 -2.289136350154876709e-01 -3.053799271583557129e-01 -2.578345835208892822e-01 2.502003312110900879e-01 8.076766878366470337e-02 3.422709926962852478e-02 -2.881863340735435486e-02 1.334683150053024292e-01 2.382474392652511597e-01 1.452029198408126831e-01 -7.063712924718856812e-02 9.099442511796951294e-02 1.989449411630630493e-01 -1.483613699674606323e-01 -7.572151720523834229e-02 2.021503448486328125e-01 -1.168680116534233093e-01 -2.867241203784942627e-01 -9.307421743869781494e-02 -1.784888058900833130e-01 -3.318103253841400146e-01 1.206955164670944214e-01 -1.427053362131118774e-01 1.140449047088623047e-01 1.934810578823089600e-01 -1.436104923486709595e-01 -3.981792181730270386e-02
-2.091240733861923218e-01 2.936688661575317383e-01 -7.934641093015670776e-02 -8.698505908250808716e-02 1.918534189462661743e-01 2.187336981296539307e-01 -8.257271349430084229e-02 -3.187426030635833740e-01 2.115322202444076538e-01 6.244241073727607727e-02 -2.539297938346862793e-01 -1.743337661027908325e-01 -1.307189278304576874e-02 -1.038010045886039734e-01 3.299409747123718262e-01 1.121628805994987488e-01 -6.464394181966781616e-02 2.829670608043670654e-01 -2.523429691791534424e-01 4.423482343554496765e-02 -9.011031687259674072e-02 -1.836888194084167480e-01 1.135461498051881790e-02 1.559153348207473755e-01 -1.689809858798980713e-01 -2.405918575823307037e-02 1.261863261461257935e-01 2.327662706375122070e-02 7.355001568794250488e-02 2.800554037094116211e-01 2.029586434364318848e-01 1.943511329591274261e-02
-2.222574688494205475e-02 4.266354143619537354e-01 -1.550159305334091187e-01 -6.110900640487670898e-02 -2.808863669633865356e-02 -1.769075542688369751e-01 -1.927296072244644165e-01 -9.041760116815567017e-02 2.468982487916946411e-01 -5.423758551478385925e-02 -6.604056805372238159e-02 -6.464621424674987793e-02 1.109559461474418640e-02 2.565627098083496094e-01 2.236433476209640503e-01 -3.411642909049987793e-01 3.501665219664573669e-02 1.236515492200851440e-01 -1.407290250062942505e-01 -1.334208399057388306e-01 2.494505494832992554e-01 -2.679105699062347412e-01 -3.323208689689636230e-01 -2.039072811603546143e-01 -1.556502580642700195e-01 -1.200011968612670898e-01 4.817455634474754333e-02 -2.340374141931533813e-02 -3.120177984237670898e-02 6.660420447587966919e-02 -1.023494973778724670e-01 -1.000071689486503601e-01
-2.745381928980350494e-02 1.251964420080184937e-01 2.029487788677215576e-01 -3.969639912247657776e-02 3.141476586461067200e-02 5.802537873387336731e-02 1.045840159058570862e-01 -4.435981810092926025e-01 2.107339501380920410e-01 -1.643450744450092316e-02 -1.710244715213775635e-01 2.453990513458848000e-03 -1.796475350856781006e-01 2.585222125053405762e-01 3.838599920272827148e-01 -1.595551222562789917e-01 2.941478490829467773e-01 -5.046457052230834961e-02 -7.837833464145660400e-02 1.273947060108184814e-01 -1.374403089284896851e-01 1.292992979288101196e-01 1.713023334741592407e-01 -2.442727088928222656e-01 -2.121518254280090332e-01 -1.719377487897872925e-01 -7.925894856452941895e-02 -2.238084524869918823e-01 -1.034608855843544006e-01 -5.470246821641921997e-02 1.548827439546585083e-02 4.411445930600166321e-02
-1.859018355607986450e-01 5.629960447549819946e-02 4.888291060924530029e-01 -1.863353997468948364e-01 -1.855093836784362793e-01 1.573610901832580566e-01 1.160560101270675659e-01 -2.198596596717834473e-01 -5.956508219242095947e-02 -1.340216696262359619e-01 1.439330428838729858e-01 -5.992832779884338379e-02 -7.368123531341552734e-02 2.344690710306167603e-01 1.550164222717285156e-01 -8.074501901865005493e-02 2.212072163820266724e-01 -3.064616397023200989e-02 -3.380157053470611572e-01 5.811331421136856079e-02 7.661680877208709717e-02 -2.136080563068389893e-01 -1.805060505867004395e-01 -1.752892583608627319e-01 -1.278902292251586914e-01 1.930169574916362762e-02 -1.141654253005981445e-01 2.119941078126430511e-02 -3.025158680975437164e-02 2.222607880830764771e-01 4.128785803914070129e-02 2.574837207794189453e-01
-1.575861941091716290e-03 1.581324338912963867e-01 -2.009792923927307129e-01 -1.300452351570129395e-01 5.349092558026313782e-02 5.862386897206306458e-02 2.001792341470718384e-01 8.480401337146759033e-02 1.457311064004898071e-01 5.492906272411346436e-02 -2.500566840171813965e-01 5.873134732246398926e-02 3.023254685103893280e-02 1.419596523046493530e-01 4.343803822994232178e-01 -1.149326637387275696e-01 -1.828981041908264160e-01 6.324321776628494263e-02 -1.539504826068878174e-01 2.028086185455322266e-01 1.851941198110580444e-01 -1.288341134786605835e-01 2.173934504389762878e-02 -2.184316515922546387e-01 1.670253872871398926e-01 -2.842912077903747559e-01 -4.173501133918762207e-01 2.182998061180114746e-01 -1.851869188249111176e-02 -6.743099540472030640e-02 1.037402898073196411e-01 -5.796985700726509094e-02
4.163435474038124084e-02 1.539708208292722702e-02 -8.954961597919464111e-02 -2.589947283267974854e-01 -8.021848648786544800e-02 9.574943780899047852e-02 1.268466562032699585e-01 7.149917073547840118e-03 1.686822175979614258e-01 -1.660680621862411499e-01 -2.025713585317134857e-02 -2.794413268566131592e-01 -2.406080365180969238e-01 1.540142148733139038e-01 3.367920517921447754e-01 -2.613677084445953369e-02 3.361078500747680664e-01 2.774401307106018066e-01 -6.463473290205001831e-02 2.998359501361846924e-01 -5.657790228724479675e-02 -7.911965250968933105e-03 -2.370757162570953369e-01 7.412124425172805786e-02 7.402422279119491577e-02 -3.169127702713012695e-01 3.675714880228042603e-02 -2.443937025964260101e-02 -1.357548497617244720e-02 2.785673737525939941e-01 2.728141844272613525e-02 -1.598751097917556763e-01
5.419002845883369446e-02 2.120140641927719116e-01 4.036497697234153748e-02 -2.774508297443389893e-01 -4.708496034145355225e-01 1.483658701181411743e-01 -1.121282950043678284e-01 -2.610317468643188477e-01 2.035817503929138184e-01 1.321826130151748657e-01 9.409055113792419434e-03 -3.831613436341285706e-02 -8.990817517042160034e-02 1.996224969625473022e-01 1.644038408994674683e-01 2.671882882714271545e-02 1.933022439479827881e-01 1.590446978807449341e-01 -1.729336231946945190e-01 7.907866500318050385e-03 -6.697146687656641006e-03 -1.733942627906799316e-01 -1.965465545654296875e-01 3.367672488093376160e-02 -2.797949910163879395e-01 -2.188648134469985962e-01 2.411424964666366577e-01 -3.602031245827674866e-02 4.905174672603607178e-02 -1.289743781089782715e-01 -7.580540329217910767e-02 -2.000188827514648438e-01
-4.339520819485187531e-03 7.867793738842010498e-02 -6.756555289030075073e-02 -8.664037287235260010e-02 -1.725569665431976318e-01 1.538879424333572388e-01 -1.283461600542068481e-01 1.922675035893917084e-02 5.664333328604698181e-02 -7.688146829605102539e-02 1.754155755043029785e-01 -2.800787687301635742e-01 1.923958808183670044e-01 1.708856523036956787e-01 2.652146518230438232e-01 1.795229315757751465e-02 3.332647681236267090e-01 -2.818426862359046936e-02 -5.098804235458374023e-01 -1.841692924499511719e-01 -2.043494135141372681e-01 -1.222383454442024231e-01 -1.485435962677001953e-01 -3.255708515644073486e-01 -1.125624999403953552e-01 -1.207690779119729996e-02 -1.273945271968841553e-01 1.873098164796829224e-01 -2.926877140998840332e-02 1.457508374005556107e-02 -1.991818100214004517e-02 9.557661600410938263e-03
2.629398107528686523e-01 6.337376683950424194e-02 1.442383322864770889e-02 -3.700503408908843994e-01 -2.718239724636077881e-01 -8.776799589395523071e-02 1.230103895068168640e-01 -3.667218387126922607e-01 2.243520468473434448e-01 4.499771073460578918e-02 -9.195987880229949951e-02 4.363937675952911377e-02 1.900400519371032715e-01 2.410516738891601562e-01 1.726052612066268921e-01 6.353780627250671387e-03 -3.783197328448295593e-02 9.211404621601104736e-02 -1.504654437303543091e-01 1.434541344642639160e-01 -9.445926174521446228e-03 -2.121431976556777954e-01 -1.647280901670455933e-01 1.720487326383590698e-02 8.450035005807876587e-03 1.335283368825912476e-01 2.351692914962768555e-01 -1.411525160074234009e-01 2.772267162799835205e-02 1.794683337211608887e-01 3.174046277999877930e-01 -1.385860294103622437e-01
2.123132944107055664e-01 2.251724302768707275e-01 1.046954393386840820e-01 -2.022922337055206299e-01 -2.283880710601806641e-01 -1.381855756044387817e-01 -2.102892696857452393e-01 -3.012870550155639648e-01 1.710951477289199829e-01 -1.111821457743644714e-02 -1.605314910411834717e-01 5.120913311839103699e-02 8.056318759918212891e-02 7.001043111085891724e-02 2.763389647006988525e-01 -1.002177819609642029e-01 2.038197815418243408e-01 8.898071199655532837e-02 -1.014063805341720581e-01 -9.937743842601776123e-02 1.473055183887481689e-01 -9.273236244916915894e-02 -3.967501819133758545e-01 -1.105670928955078125e-01 -3.056894540786743164e-01 -1.635234504938125610e-01 1.028078198432922363e-01 -1.917541623115539551e-01 3.572600334882736206e-02 2.047208547592163086e-01 -9.141319990158081055e-02 4.330340400338172913e-02
-1.775248497724533081e-01 3.263864219188690186e-01 -1.467438340187072754e-01 -6.981930881738662720e-02 -2.149661779403686523e-01 2.868329547345638275e-02 -8.397758007049560547e-02 -1.489562243223190308e-01 3.004978299140930176e-01 -3.168182075023651123e-01 4.166411980986595154e-02 3.897323831915855408e-02 2.498052641749382019e-02 -1.887583434581756592e-01 2.357137203216552734e-01 -2.842536568641662598e-01 -2.366111278533935547e-01 1.031779721379280090e-01 -2.586614489555358887e-01 1.545614600181579590e-01 6.420311331748962402e-02 -3.301827237010002136e-02 -2.321120351552963257e-02 4.834302887320518494e-02 1.639998108148574829e-01 -1.111254915595054626e-01 -8.800319582223892212e-02 3.208599984645843506e-01 -8.872209489345550537e-02 -4.236887022852897644e-02 2.533502876758575439e-01 -5.852760002017021179e-02
1.045616194605827332e-01 -2.765997648239135742e-01 1.929252743721008301e-01 -4.671942889690399170e-01 6.382803432643413544e-03 6.152811646461486816e-02 -5.966937914490699768e-02 -1.141402274370193481e-01 1.616939306259155273e-01 -2.046986371278762817e-01 7.770938426256179810e-02 -1.407214105129241943e-01 -3.812640532851219177e-02 1.711501032114028931e-01 9.669627994298934937e-02 -1.787065565586090088e-01 -7.889489829540252686e-02 1.306765079498291016e-01 -1.170549169182777405e-01 -6.767156720161437988e-02 8.013440668582916260e-02 -1.711621582508087158e-01 -1.032888963818550110e-01 -3.622287213802337646e-01 -4.263619482517242432e-01 -2.102090977132320404e-02 -2.478789351880550385e-02 1.399913877248764038e-01 3.430459648370742798e-02 1.924684345722198486e-01 -8.314229547977447510e-02 6.311770528554916382e-02
3.378632068634033203e-01 1.608243398368358612e-02 1.570899188518524170e-01 -3.724226355552673340e-01 4.015281796455383301e-02 -1.533730775117874146e-01 -1.517649441957473755e-01 -3.883792459964752197e-02 3.255998194217681885e-01 -2.948395609855651855e-01 -2.489326745271682739e-01 -1.776542961597442627e-01 -2.002135217189788818e-01 1.127196382731199265e-02 1.218751221895217896e-01 -1.253296434879302979e-01 1.261894404888153076e-01 -2.278688400983810425e-01 -6.989233940839767456e-02 5.541413649916648865e-02 1.558479219675064087e-01 -5.006399378180503845e-02 -5.035665258765220642e-02 -3.468865752220153809e-01 -3.398665040731430054e-02 4.569026455283164978e-02 -4.032177105545997620e-02 -8.393029123544692993e-02 -1.035121530294418335e-01 1.347656399011611938e-01 -1.849171370267868042e-01 -1.218251511454582214e-01
1.392673254013061523e-01 3.799118995666503906e-01 8.363439142704010010e-02 -4.829028248786926270e-02 3.477160036563873291e-01 1.361678838729858398e-01 -9.076879918575286865e-02 -1.216312795877456665e-01 1.519068777561187744e-01 -2.888639643788337708e-02 -6.979751866310834885e-03 -6.239528954029083252e-02 1.356612890958786011e-01 1.032344028353691101e-01 1.852303147315979004e-01 1.775309443473815918e-02 -1.866598986089229584e-02 2.065765112638473511e-01 -3.885384798049926758e-01 2.385826110839843750e-01 -1.684814095497131348e-01 -3.394937515258789062e-01 1.973762512207031250e-01 8.443484455347061157e-02 -5.214890465140342712e-02 -1.843393966555595398e-02 9.222210943698883057e-02 -5.482523120008409023e-04 -1.019344478845596313e-01 1.861248016357421875e-01 2.750884890556335449e-01 4.364210646599531174e-03
1.106839776039123535e-01 1.091456413269042969e-01 1.688975393772125244e-01 -1.584078073501586914e-01 8.509247750043869019e-02 2.353900074958801270e-01 2.185630947351455688e-01 1.168577466160058975e-02 4.232921451330184937e-02 -1.365862339735031128e-01 -8.914127945899963379e-02 -2.067299187183380127e-01 -8.939217776060104370e-02 -4.179663956165313721e-02 2.092632204294204712e-01 -1.815799176692962646e-01 1.019080169498920441e-02 -7.579484581947326660e-02 -6.233161091804504395e-01 1.713842898607254028e-01 -8.248150348663330078e-02 -1.997239291667938232e-01 3.812322020530700684e-02 -2.060682326555252075e-01 -2.593470513820648193e-01 -1.022756937891244888e-02 -1.308378279209136963e-01 -2.614363841712474823e-02 5.845410376787185669e-02 -3.062193281948566437e-02 -1.229395195841789246e-01 1.871877461671829224e-01
1.439636498689651489e-01 -1.528927311301231384e-02 -1.090813800692558289e-01 -1.555041372776031494e-01 -3.083356022834777832e-01 2.304237894713878632e-02 9.623837471008300781e-02 -3.932314366102218628e-02 1.919711083173751831e-01 3.061424791812896729e-01 -2.498730570077896118e-01 2.332759089767932892e-02 -5.979389324784278870e-02 1.255286782979965210e-01 4.818766117095947266e-01 -1.019052267074584961e-01 2.049237191677093506e-01 1.006003543734550476e-01 -7.477118051610887051e-04 -1.174119710922241211e-01 1.934031993150711060e-01 -2.020012438297271729e-01 -1.465558707714080811e-01 -1.920069605112075806e-01 -2.183225154876708984e-01 -9.216898679733276367e-02 -1.295097321271896362e-01 -1.367389857769012451e-01 -1.216152608394622803e-01 1.358436495065689087e-01 2.243897467851638794e-01 -5.823667347431182861e-02
-1.283337771892547607e-01 -2.295693568885326385e-02 -8.136593550443649292e-02 -2.136960476636886597e-01 -1.317883133888244629e-01 -4.715512320399284363e-02 -2.368922382593154907e-01 8.500765264034271240e-02 2.813397347927093506e-01 4.959622165188193321e-04 -2.164060063660144806e-02 -2.704669535160064697e-01 5.715787410736083984e-03 8.736871182918548584e-02 4.401954412460327148e-01 -7.194133102893829346e-02 1.882630288600921631e-01 -2.227511405944824219e-01 -2.085436880588531494e-01 1.179490908980369568e-01 1.306545436382293701e-01 -1.060840021818876266e-02 -2.841028571128845215e-01 -7.688695937395095825e-02 4.220019280910491943e-02 -4.190754145383834839e-02 -4.289704188704490662e-02 -1.829634159803390503e-01 -1.156047731637954712e-02 -2.147420793771743774e-01 2.259310632944107056e-01 -3.255403041839599609e-01
-1.281816959381103516e-01 1.856764853000640869e-01 5.795844830572605133e-03 -2.780478298664093018e-01 1.320857089012861252e-03 3.744026646018028259e-02 -3.179931044578552246e-01 -7.210484892129898071e-02 -1.039901301264762878e-01 -1.171630434691905975e-02 -5.762789025902748108e-02 -4.345989227294921875e-02 -2.015806436538696289e-01 1.200974285602569580e-01 5.644784569740295410e-01 -3.512645661830902100e-01 -9.165398031473159790e-02 1.094631552696228027e-01 -8.357326686382293701e-02 7.700350880622863770e-02 8.447274565696716309e-02 -3.285323381423950195e-01 -3.448513895273208618e-02 2.917462401092052460e-02 1.772226393222808838e-01 -1.335088908672332764e-01 7.418331503868103027e-02 -6.956494878977537155e-03 7.804892212152481079e-02 -1.714666634798049927e-01 8.066022396087646484e-02 5.997164174914360046e-02
1.151681039482355118e-02 1.649332493543624878e-01 -2.322752587497234344e-02 -1.620338857173919678e-01 -3.256168961524963379e-02 -6.455107592046260834e-03 1.942779570817947388e-01 8.314587920904159546e-02 5.772388577461242676e-01 -1.002718359231948853e-01 -1.488299518823623657e-01 -1.406959444284439087e-01 -9.004449099302291870e-02 6.630697753280401230e-03 2.590422332286834717e-01 -3.047446906566619873e-01 2.295664101839065552e-01 7.361065596342086792e-02 -1.849839389324188232e-01 5.135494098067283630e-02 1.442174613475799561e-02 1.765526831150054932e-01 -9.999398142099380493e-02 5.028727650642395020e-02 2.452853918075561523e-01 -1.001121401786804199e-01 -5.542517453432083130e-02 -3.089077398180961609e-02 -2.255627214908599854e-01 2.550946772098541260e-01 -1.229444071650505066e-01 5.117619037628173828e-02
4.486660938709974289e-03 1.476196572184562683e-02 1.310300081968307495e-01 -3.295536637306213379e-01 5.907212942838668823e-02 -4.698318429291248322e-03 -2.249289304018020630e-01 6.097539886832237244e-02 2.515688538551330566e-01 1.588644385337829590e-01 -6.593078374862670898e-02 -3.199404180049896240e-01 3.978588804602622986e-02 1.480311993509531021e-02 2.885603308677673340e-01 -3.831933736801147461e-01 1.527926474809646606e-01 3.010077401995658875e-02 -1.423743367195129395e-01 -1.276082545518875122e-01 -1.819195598363876343e-01 5.206156894564628601e-02 -8.207188546657562256e-02 -2.417231947183609009e-01 -1.935656219720840454e-01 7.071610540151596069e-02 1.871437579393386841e-01 8.728284388780593872e-02 3.182563558220863342e-02 5.863941460847854614e-02 3.601068854331970215e-01 -8.949848264455795288e-02
1.964321881532669067e-01 1.842521131038665771e-01 3.526876121759414673e-02 -2.620044648647308350e-01 -3.242252767086029053e-01 7.658188790082931519e-02 1.144298240542411804e-01 -2.330479025840759277e-01 1.957381665706634521e-01 -1.275818049907684326e-01 -1.949769854545593262e-01 -1.079298481345176697e-01 -7.333956658840179443e-02 1.796279698610305786e-01 2.368402779102325439e-01 2.277812920510768890e-02 1.963276118040084839e-01 -4.924436658620834351e-02 -1.144530773162841797e-01 -9.532136470079421997e-02 -5.090491846203804016e-03 -1.097760200500488281e-01 2.348365038633346558e-01 -1.447784528136253357e-02 -4.127239286899566650e-01 -3.188229799270629883e-01 1.582158803939819336e-01 8.976911753416061401e-02 9.949804097414016724e-02 1.475511640310287476e-01 -4.281305521726608276e-02 1.072234809398651123e-01
5.554676055908203125e-02 1.343083977699279785e-01 6.773623824119567871e-02 -2.099390923976898193e-01 -3.810354322195053101e-02 1.552513241767883301e-01 9.132544696331024170e-02 -2.312617599964141846e-01 3.918409645557403564e-01 -1.238639056682586670e-01 -1.380960643291473389e-01 2.233048826456069946e-01 -3.090459108352661133e-02 1.176089942455291748e-01 1.501772850751876831e-01 -1.527293771505355835e-01 6.227989867329597473e-02 3.267838358879089355e-01 -6.973576545715332031e-02 8.837281167507171631e-02 7.379744201898574829e-02 -1.709359288215637207e-01 4.025317355990409851e-02 8.718483150005340576e-03 -1.783509701490402222e-01 -3.570762276649475098e-01 -1.830085068941116333e-01 3.377934098243713379e-01 2.314583770930767059e-02 -2.136415801942348480e-02 -1.299360990524291992e-01 -2.446772009134292603e-01
-4.863835126161575317e-02 3.259468078613281250e-01 1.459465622901916504e-01 8.864444680511951447e-03 -1.429213769733905792e-02 -1.816082745790481567e-01 -5.468453094363212585e-02 -1.114125847816467285e-01 2.525262832641601562e-01 -2.362968474626541138e-01 -2.281218320131301880e-01 -1.077906712889671326e-01 8.254518359899520874e-02 1.609606593847274780e-01 1.229526028037071228e-01 -2.041511535644531250e-01 1.597962677478790283e-01 -5.284664407372474670e-02 -9.514639526605606079e-02 2.001481801271438599e-01 3.982161283493041992e-01 -4.001421332359313965e-01 -1.360656470060348511e-01 -8.419863134622573853e-02 -1.808245182037353516e-01 -1.227516382932662964e-01 -5.578899383544921875e-02 -7.170911878347396851e-02 -1.401528269052505493e-01 8.617968112230300903e-02 -4.398734122514724731e-02 -2.046614438295364380e-01
-2.808121219277381897e-02 1.396644264459609985e-01 2.048404514789581299e-01 -1.943309903144836426e-01 3.628230094909667969e-02 2.641870379447937012e-01 2.363519975915551186e-03 -1.742721945047378540e-01 2.063242197036743164e-01 -4.312870278954505920e-02 -1.353402435779571533e-01 -7.402234524488449097e-02 -2.109869010746479034e-02 -8.836827240884304047e-03 5.259475111961364746e-01 -2.917678561061620712e-03 -1.040107160806655884e-01 1.802117526531219482e-01 -9.284549206495285034e-02 9.770698845386505127e-02 1.405246555805206299e-01 -4.215010628104209900e-02 2.678006291389465332e-01 -2.009118348360061646e-02 1.025518253445625305e-01 1.546570062637329102e-01 1.362228840589523315e-01 -5.954121705144643784e-03 -1.586537063121795654e-01 2.352231293916702271e-01 3.287453353404998779e-01 2.375007867813110352e-01
8.556929975748062134e-02 7.845011353492736816e-02 -1.188118308782577515e-01 -7.884331047534942627e-02 -2.135895490646362305e-01 4.419096410274505615e-01 4.388985410332679749e-02 -2.301211506128311157e-01 1.306909024715423584e-01 5.126018449664115906e-02 -1.695462763309478760e-01 -1.327838152647018433e-01 -1.140240579843521118e-01 1.566571146249771118e-01 3.259407281875610352e-01 -2.846156954765319824e-01 8.811282366514205933e-02 -3.702486678957939148e-02 2.130131796002388000e-02 -2.602942287921905518e-03 9.585203975439071655e-02 1.780937016010284424e-01 -7.124576717615127563e-02 -3.546333909034729004e-01 -1.405112594366073608e-01 -1.186574101448059082e-01 -3.128739818930625916e-02 1.610966771841049194e-01 -5.356154590845108032e-02 1.782364100217819214e-01 2.961258888244628906e-01 -1.229239031672477722e-01
2.431738674640655518e-01 -7.136982679367065430e-02 -4.420051351189613342e-02 -4.343134760856628418e-01 -2.575255036354064941e-01 -2.046813964843750000e-01 7.652059942483901978e-02 -1.260994374752044678e-01 2.977311015129089355e-01 -1.919440776109695435e-01 6.891680508852005005e-02 -1.108532994985580444e-01 -9.009198099374771118e-02 -6.590434908866882324e-02 2.454309463500976562e-01 1.227150857448577881e-01 2.244736254215240479e-01 8.133105002343654633e-03 -2.012099176645278931e-01 4.738659784197807312e-02 4.330826178193092346e-02 -1.758913993835449219e-01 -1.131195761263370514e-02 -1.531541198492050171e-01 -1.346535235643386841e-01 -2.066040635108947754e-01 2.034340500831604004e-01 -2.946496307849884033e-01 -1.355330646038055420e-01 1.411253213882446289e-02 1.665412634611129761e-01 5.736999213695526123e-03
-1.025973334908485413e-01 3.175313472747802734e-01 2.366486378014087677e-02 -2.753094136714935303e-01 -1.377535164356231689e-01 -3.189782053232192993e-02 -2.490303814411163330e-01 -1.647157520055770874e-01 1.792441308498382568e-01 -1.322756856679916382e-01 1.024397984147071838e-01 -2.012093067169189453e-01 1.614090055227279663e-01 1.247164383530616760e-01 7.567279785871505737e-02 -1.131883114576339722e-01 -1.873756200075149536e-01 -5.153973773121833801e-02 -2.104018777608871460e-01 1.611800193786621094e-01 -6.419070065021514893e-02 -6.374207884073257446e-02 7.216800004243850708e-02 -1.543640941381454468e-01 1.518143564462661743e-01 -1.432269066572189331e-01 -7.602535188198089600e-02 2.687916755676269531e-01 -2.672380506992340088e-01 3.788108527660369873e-01 -1.645647734403610229e-01 1.832545846700668335e-01
1.152355894446372986e-01 1.750899702310562134e-01 4.115430414676666260e-01 -3.734358847141265869e-01 8.011465519666671753e-02 7.105929404497146606e-02 -9.400419145822525024e-02 3.755668178200721741e-02 3.188165277242660522e-02 -7.797820121049880981e-02 7.349278032779693604e-02 -9.486880898475646973e-02 1.648760437965393066e-01 -4.448560252785682678e-02 3.055890798568725586e-01 -1.857775151729583740e-01 -1.003987267613410950e-01 1.036342140287160873e-02 -5.216588377952575684e-01 -1.110945194959640503e-01 -1.141242310404777527e-01 -2.318258024752140045e-02 -9.582566469907760620e-02 -3.826808929443359375e-02 -5.322705954313278198e-02 -8.408970385789871216e-02 -9.097522497177124023e-02 2.601769268512725830e-01 -9.864451736211776733e-02 1.122990325093269348e-01 -1.218002885580062866e-01 -7.107626646757125854e-02
1.828072518110275269e-01 1.757254302501678467e-01 2.237794250249862671e-01 -3.660386800765991211e-01 1.528723090887069702e-01 -5.256613716483116150e-02 6.898325681686401367e-02 -2.502440512180328369e-01 1.677375882863998413e-01 -1.251511871814727783e-01 5.010654777288436890e-02 -4.518822953104972839e-02 -1.993571966886520386e-01 -1.305197030305862427e-01 1.291701048612594604e-01 4.464001581072807312e-02 -2.097881287336349487e-01 -2.936914190649986267e-02 -3.956953287124633789e-01 -2.104956507682800293e-01 -9.031236916780471802e-02 -6.043607741594314575e-02 -2.015630900859832764e-01 -5.295422393828630447e-03 -4.479089751839637756e-02 -9.660242497920989990e-02 -2.828173339366912842e-01 -8.481184393167495728e-02 1.026217788457870483e-01 1.629137098789215088e-01 3.140068352222442627e-01 -4.368332773447036743e-02
2.074866741895675659e-02 1.083692312240600586e-01 1.626440435647964478e-01 -3.575930595397949219e-01 -5.765780061483383179e-02 1.562059968709945679e-01 -1.200687140226364136e-01 1.985445469617843628e-01 1.970108300447463989e-01 2.499791681766510010e-01 -1.136903390288352966e-01 -1.755624413490295410e-01 1.157496497035026550e-02 5.902627110481262207e-02 2.005646526813507080e-01 -3.617685139179229736e-01 2.564414739608764648e-01 2.041042607743293047e-04 -3.899346590042114258e-01 2.416881546378135681e-02 -1.416274011135101318e-01 1.737603247165679932e-01 -9.871849417686462402e-02 -2.771312594413757324e-01 -5.035011470317840576e-02 9.651055186986923218e-02 1.556844543665647507e-02 1.132087260484695435e-01 2.367177978157997131e-02 7.040521502494812012e-02 2.140706479549407959e-01 2.687331102788448334e-02
1.128357090055942535e-02 -8.038642257452011108e-02 -4.839101806282997131e-02 -4.065097868442535400e-01 -1.084789559245109558e-01 1.373462826013565063e-01 2.387337200343608856e-02 2.108000367879867554e-01 3.012962043285369873e-01 -1.647530496120452881e-02 -1.010314524173736572e-01 -4.433035105466842651e-02 -9.350369125604629517e-02 2.908284664154052734e-01 1.344656050205230713e-01 -2.176767885684967041e-01 -7.897653430700302124e-02 -1.553466171026229858e-01 -2.070159763097763062e-01 -6.696777790784835815e-02 -3.522936105728149414e-01 -1.927233189344406128e-01 -7.288148254156112671e-02 -2.064932733774185181e-01 -3.401008248329162598e-01 5.940860137343406677e-02 -7.008660584688186646e-02 1.147027239203453064e-01 -6.553801149129867554e-02 7.197559624910354614e-02 2.210054546594619751e-01 7.528939843177795410e-02
-1.517590582370758057e-01 1.543714255094528198e-01 2.316664010286331177e-01 -1.409718841314315796e-01 -6.091729924082756042e-02 1.764903962612152100e-01 -3.725371323525905609e-03 -9.751062095165252686e-02 1.543564349412918091e-01 4.215732216835021973e-02 -3.419645726680755615e-01 -3.983514308929443359e-01 2.781442552804946899e-02 4.248976111412048340e-01 2.344889640808105469e-01 6.740951538085937500e-02 -1.648575514554977417e-01 2.532202601432800293e-01 -2.132248133420944214e-01 3.304200619459152222e-02 -5.410822480916976929e-02 1.280230134725570679e-01 -2.263087928295135498e-01 -2.465428225696086884e-02 -7.094082236289978027e-02 -2.112079858779907227e-01 -9.749631583690643311e-02 -6.078894436359405518e-02 1.115333661437034607e-01 7.526974380016326904e-02 -1.007483340799808502e-02 5.569143220782279968e-02
7.662793993949890137e-02 2.151566147804260254e-01 1.194484680891036987e-01 -3.065035045146942139e-01 -1.689446717500686646e-01 -2.046794891357421875e-01 -8.897629380226135254e-02 -6.825989484786987305e-02 3.186219334602355957e-01 1.602498739957809448e-01 -5.349624156951904297e-02 2.284217327833175659e-01 2.502447366714477539e-01 9.299003332853317261e-02 3.052131235599517822e-01 -2.105232030153274536e-01 1.327127963304519653e-01 -5.261338502168655396e-02 -1.092109233140945435e-01 -1.074752211570739746e-01 -2.291981317102909088e-02 -2.372322231531143188e-01 -1.550884693861007690e-01 2.548408880829811096e-02 -1.615861952304840088e-01 -3.016958236694335938e-01 7.105747610330581665e-02 -2.406381219625473022e-01 1.796252429485321045e-01 1.391553878784179688e-01 2.747066132724285126e-02 -8.827618509531021118e-02
5.929643660783767700e-02 8.765713870525360107e-02 2.771205902099609375e-01 -6.601274013519287109e-02 4.515739530324935913e-02 2.187408655881881714e-01 -4.095927476882934570e-01 1.188693121075630188e-01 3.915114998817443848e-01 1.859090328216552734e-01 -1.649468243122100830e-01 -2.640396356582641602e-01 6.490241736173629761e-02 -2.123898157151415944e-04 1.249309778213500977e-01 -3.136519715189933777e-02 -1.996834129095077515e-01 -8.888538181781768799e-02 -2.037766426801681519e-01 2.016333043575286865e-01 7.265314925462007523e-03 3.883910132572054863e-03 -1.300837993621826172e-01 -2.116990834474563599e-01 -9.588826447725296021e-02 -2.461726032197475433e-02 1.006200760602951050e-01 -1.178845986723899841e-01 -1.755946874618530273e-01 2.826986908912658691e-01 6.409374624490737915e-02 1.727689951658248901e-01
-5.353946238756179810e-02 9.955296665430068970e-02 1.851132959127426147e-01 -1.457755416631698608e-01 -1.738087087869644165e-01 4.564556181430816650e-01 9.214119613170623779e-02 -1.499228477478027344e-01 3.130750358104705811e-01 8.618924021720886230e-02 -2.895794250071048737e-02 2.471100166440010071e-02 -4.988601431250572205e-02 1.305613517761230469e-01 2.609769105911254883e-01 -5.318003892898559570e-01 1.337048318237066269e-02 4.037042334675788879e-02 -7.868135720491409302e-02 -8.035665750503540039e-02 1.698862910270690918e-01 4.608686082065105438e-03 -2.865931205451488495e-02 -8.930656313896179199e-02 1.674559116363525391e-01 1.652378737926483154e-01 2.974609285593032837e-02 4.569718241691589355e-02 1.539297252893447876e-01 5.455217137932777405e-02 1.759697943925857544e-01 -1.293765902519226074e-01
-1.356536988168954849e-02 2.317027598619461060e-01 5.355549231171607971e-02 -8.740901201963424683e-02 -3.010079860687255859e-01 2.276555597782135010e-01 -1.533722430467605591e-01 -1.662493795156478882e-01 5.373509228229522705e-02 -3.337506055831909180e-01 7.796408981084823608e-02 -2.345877885818481445e-02 -5.655559897422790527e-02 -1.126773580908775330e-01 3.781788051128387451e-01 7.164006587117910385e-03 -5.973502621054649353e-02 -6.881748884916305542e-02 -4.305900931358337402e-01 1.560766249895095825e-01 1.155252009630203247e-01 -1.430134922266006470e-01 1.896242611110210419e-02 1.314856112003326416e-01 1.216421127319335938e-01 -6.710167229175567627e-02 -9.478073567152023315e-02 1.539011001586914062e-01 -1.256279647350311279e-01 1.774384826421737671e-01 3.004171252250671387e-01 5.613527819514274597e-02
2.089006900787353516e-01 7.135008275508880615e-02 2.783918380737304688e-02 -2.391883879899978638e-01 -5.447934940457344055e-02 2.458034604787826538e-01 -4.167551174759864807e-02 -5.560098588466644287e-02 2.820080220699310303e-01 4.685842990875244141e-02 -1.363189220428466797e-01 -2.593124508857727051e-01 -2.015796154737472534e-01 4.179604351520538330e-01 3.828771039843559265e-02 -6.145153567194938660e-02 3.507756814360618591e-02 -1.348423026502132416e-02 -2.229695767164230347e-01 2.762167900800704956e-02 4.067726135253906250e-01 -1.465151309967041016e-01 1.958646923303604126e-01 1.673675477504730225e-01 -3.761773556470870972e-02 -6.706865876913070679e-02 -5.443387199193239212e-03 -1.693388260900974274e-02 -7.818665355443954468e-02 -1.963587403297424316e-01 2.842929363250732422e-01 5.669813137501478195e-03
1.447794586420059204e-01 4.396677948534488678e-03 2.246913015842437744e-01 -3.443560302257537842e-01 1.302056163549423218e-01 1.110837012529373169e-01 -1.125830933451652527e-01 6.058704107999801636e-02 2.572319805622100830e-01 -1.178568005561828613e-01 1.587757281959056854e-02 -1.842572540044784546e-01 1.402989029884338379e-01 -7.788795232772827148e-02 1.013219505548477173e-01 8.949146606028079987e-03 -2.817019224166870117e-01 -4.811011627316474915e-02 -5.001112818717956543e-01 -1.537099387496709824e-02 1.635635495185852051e-01 -2.963505983352661133e-01 -9.718192368745803833e-02 2.084193006157875061e-02 -1.019940227270126343e-01 -5.141528323292732239e-02 -1.123690530657768250e-01 3.318281471729278564e-01 -8.175823092460632324e-02 -6.929772347211837769e-02 9.641741216182708740e-02 -3.027009032666683197e-02
1.310170739889144897e-01 9.078038483858108521e-02 -4.877827316522598267e-02 -2.729368507862091064e-01 -2.063417285680770874e-01 5.789459496736526489e-02 -9.196140617132186890e-02 -3.134967088699340820e-01 1.539112329483032227e-01 -1.809392571449279785e-01 -1.491773426532745361e-01 -1.718288213014602661e-01 -9.036523848772048950e-02 3.780785799026489258e-01 1.992953270673751831e-01 -6.517803668975830078e-02 2.042216211557388306e-01 -1.103856563568115234e-01 -1.822212934494018555e-01 2.757842540740966797e-01 1.944016665220260620e-01 -1.748657226562500000e-01 2.720616161823272705e-01 2.345572412014007568e-01 -1.574255526065826416e-01 2.183765405789017677e-03 -1.309641599655151367e-01 -1.353060454130172729e-01 -6.521274149417877197e-02 -1.023741997778415680e-02 7.320525497198104858e-02 -1.060642898082733154e-01
-7.086368650197982788e-02 4.563776552677154541e-01 4.568902403116226196e-02 1.170809753239154816e-02 -1.668903976678848267e-01 -9.074535965919494629e-02 -1.525921672582626343e-01 -6.503354012966156006e-02 2.755344212055206299e-01 -7.815792411565780640e-02 -4.826977383345365524e-03 -1.443636864423751831e-01 6.164844334125518799e-02 2.633598148822784424e-01 3.492195159196853638e-02 -2.604341804981231689e-01 2.371750539168715477e-03 -2.381266560405492783e-03 -1.925314068794250488e-01 -7.353729009628295898e-02 2.695161104202270508e-01 -2.938491106033325195e-01 -2.859694957733154297e-01 -1.217980161309242249e-01 -1.702021658420562744e-01 -2.780286073684692383e-01 1.095996201038360596e-01 8.228607475757598877e-02 -3.447944298386573792e-02 9.863089025020599365e-02 -8.436933904886245728e-02 -1.860171258449554443e-01
1.692848354578018188e-01 2.625597715377807617e-01 -6.593817472457885742e-02 -2.223232537508010864e-01 -2.746354937553405762e-01 -1.991826109588146210e-02 -1.504519302397966385e-02 -3.116486072540283203e-01 1.292001605033874512e-01 1.472747474908828735e-01 -1.776977330446243286e-01 1.472669690847396851e-01 5.312764272093772888e-02 3.212346136569976807e-01 3.002168536186218262e-01 1.756487041711807251e-01 1.827477104961872101e-02 -1.407115440815687180e-02 -3.710483014583587646e-01 -4.839141666889190674e-02 1.015248000621795654e-01 -1.555508822202682495e-01 -8.779855817556381226e-02 -2.334127202630043030e-02 -6.696026027202606201e-02 -9.227653592824935913e-02 1.901938915252685547e-01 -1.117758974432945251e-01 1.222004890441894531e-01 3.984136134386062622e-02 1.684927940368652344e-01 -2.587080001831054688e-01
1.599922776222229004e-01 2.876407802104949951e-01 1.690311357378959656e-02 -2.854193188250064850e-02 7.607822865247726440e-02 -2.794955074787139893e-01 -4.891679435968399048e-02 -5.027663335204124451e-02 2.566356658935546875e-01 -1.113462373614311218e-01 -1.154423952102661133e-01 -2.160439081490039825e-02 3.387324810028076172e-01 2.360491305589675903e-01 2.323681116104125977e-01 -3.032278120517730713e-01 1.517611443996429443e-01 -1.896272040903568268e-02 -1.828174293041229248e-01 1.320703476667404175e-01 2.437334507703781128e-01 -1.352482587099075317e-01 -2.499001622200012207e-01 -2.957405745983123779e-01 1.911196671426296234e-02 -1.390086263418197632e-01 -1.483096741139888763e-02 -5.553701147437095642e-02 -7.824245095252990723e-02 1.436858177185058594e-01 -9.437794983386993408e-02 -1.809698641300201416e-01
-1.488273739814758301e-01 -8.190926164388656616e-02 2.999522089958190918e-01 -2.466322332620620728e-01 6.187881156802177429e-02 1.833890676498413086e-01 -2.969040572643280029e-01 -2.166549116373062134e-01 2.236587852239608765e-01 -1.390405744314193726e-01 -1.182156205177307129e-01 -2.366720438003540039e-01 2.389983683824539185e-01 3.673188984394073486e-01 1.250540316104888916e-01 1.461585909128189087e-01 -1.715139136649668217e-03 -6.107506155967712402e-02 -2.168812453746795654e-01 -1.291759312152862549e-01 -1.511042565107345581e-01 -1.776837855577468872e-01 1.483678352087736130e-02 1.061235442757606506e-01 1.725204885005950928e-01 -7.497223466634750366e-02 -1.250873506069183350e-01 1.233848705887794495e-01 -7.031948119401931763e-02 2.000564336776733398e-01 1.142532527446746826e-01 1.475896537303924561e-01
-1.408142875880002975e-02 9.907157719135284424e-02 -1.659678108990192413e-02 -2.209888994693756104e-01 1.043298244476318359e-01 -5.603716522455215454e-02 8.268495649099349976e-02 -6.543227285146713257e-02 3.589258193969726562e-01 1.978698074817657471e-01 1.957757957279682159e-02 -1.942456662654876709e-01 -9.704529494047164917e-02 3.149920329451560974e-02 3.443378582596778870e-02 -2.124824821949005127e-01 -1.707845181226730347e-01 -1.820815950632095337e-01 -3.148586452007293701e-01 -2.105742394924163818e-01 -2.046857587993144989e-02 -3.000672161579132080e-01 -1.096153259277343750e-01 -2.870518565177917480e-01 -1.808563023805618286e-01 -1.361867636442184448e-01 2.211611121892929077e-01 2.437850385904312134e-01 -1.169328466057777405e-01 -5.143531784415245056e-02 2.920852303504943848e-01 3.144296631217002869e-02
1.311472505331039429e-01 -1.049325391650199890e-01 3.038057386875152588e-01 -2.012156546115875244e-01 2.497511683031916618e-03 -1.556314248591661453e-02 -2.650609910488128662e-01 -9.463783353567123413e-02 4.444140791893005371e-01 2.768118083477020264e-01 -1.017197519540786743e-01 -5.094597116112709045e-02 9.080292284488677979e-02 1.930255070328712463e-02 2.889531552791595459e-01 -2.109789475798606873e-02 -6.179830431938171387e-02 -2.609681710600852966e-02 -1.824802905321121216e-01 4.556408822536468506e-01 -1.671791225671768188e-01 -4.275059327483177185e-02 6.747816223651170731e-04 -1.392762959003448486e-01 -1.318081319332122803e-01 1.740714162588119507e-02 -1.432147026062011719e-01 -8.020988851785659790e-02 -1.085823476314544678e-01 1.513331681489944458e-01 -5.004667490720748901e-02 5.928366631269454956e-02
2.003652043640613556e-02 3.323690891265869141e-01 1.296685039997100830e-01 -1.118241697549819946e-01 2.441107630729675293e-01 2.115654796361923218e-01 -8.751998096704483032e-02 -8.887568116188049316e-02 4.128442108631134033e-01 5.435520038008689880e-02 -4.731155931949615479e-02 -8.781024068593978882e-02 -3.321991488337516785e-02 6.521251797676086426e-02 2.351243495941162109e-01 4.196602478623390198e-02 -5.020822398364543915e-03 -7.460121810436248779e-02 -4.357143640518188477e-01 2.230214923620223999e-01 -9.773683547973632812e-02 -2.385521233081817627e-01 1.981321424245834351e-01 2.784969508647918701e-01 7.841150462627410889e-02 8.018484711647033691e-02 5.194150656461715698e-02 9.176979959011077881e-02 4.732559993863105774e-02 1.492645442485809326e-01 1.308707147836685181e-01 -1.898133009672164917e-02
-2.586380951106548309e-02 3.489133715629577637e-02 -3.035479485988616943e-01 -3.118840456008911133e-01 -8.542235940694808960e-02 -2.221344560384750366e-01 1.771683543920516968e-01 -2.285447567701339722e-01 4.470685720443725586e-01 -6.263040751218795776e-02 -3.211323022842407227e-01 -2.268343269824981689e-01 7.899400778114795685e-03 6.305913627147674561e-02 1.037872210144996643e-01 6.532837450504302979e-02 5.562805384397506714e-02 4.482994973659515381e-02 -2.359929867088794708e-02 2.156966924667358398e-01 1.681736111640930176e-01 -2.282486855983734131e-01 -9.979390352964401245e-02 -1.664197742938995361e-01 -1.628363281488418579e-01 -1.186673566699028015e-01 1.360019668936729431e-02 1.855229288339614868e-01 -1.381754428148269653e-01 9.515618532896041870e-02 6.021623965352773666e-03 -1.318424642086029053e-01
2.480253130197525024e-01 4.728545993566513062e-02 -2.226606458425521851e-01 -9.630768001079559326e-02 -4.831510037183761597e-02 5.016014575958251953e-01 -1.470227837562561035e-01 1.266675535589456558e-02 1.241234615445137024e-01 1.142890080809593201e-01 6.120513007044792175e-02 -3.923862054944038391e-02 -1.620209217071533203e-02 5.698509514331817627e-02 4.826797842979431152e-01 -6.557007133960723877e-02 6.242651492357254028e-02 -2.255219519138336182e-01 -2.899689078330993652e-01 2.108393050730228424e-02 1.560822222381830215e-02 -1.361481249332427979e-01 7.822945713996887207e-03 -2.017835378646850586e-01 -6.237969268113374710e-03 -2.150845229625701904e-01 -6.343211978673934937e-02 1.808999329805374146e-01 -1.703917235136032104e-02 1.732289493083953857e-01 8.399870991706848145e-02 -8.883762359619140625e-02
2.856035530567169189e-01 3.537462651729583740e-02 -5.947798490524291992e-02 -2.539630830287933350e-01 -1.162079945206642151e-01 1.032813340425491333e-01 -1.605854034423828125e-01 -3.961962461471557617e-01 8.226944133639335632e-03 -1.118206754326820374e-01 -4.760752618312835693e-02 -3.557503223419189453e-01 -8.439013361930847168e-02 -7.591787260025739670e-03 1.953250616788864136e-01 -8.914592862129211426e-02 3.089880347251892090e-01 1.899762600660324097e-01 -2.090054899454116821e-01 2.437353432178497314e-01 5.262913927435874939e-02 -1.517769247293472290e-01 8.999810367822647095e-02 -1.040019467473030090e-01 -1.123240962624549866e-01 7.023387402296066284e-02 1.612196862697601318e-01 5.255814269185066223e-02 -1.256598085165023804e-01 -8.962562680244445801e-02 -4.489829763770103455e-02 3.098707795143127441e-01
2.030079811811447144e-01 1.294747143983840942e-01 2.078066766262054443e-01 -1.503014415502548218e-01 1.986410915851593018e-01 3.190105259418487549e-01 3.528209775686264038e-02 -4.337492585182189941e-02 2.649566829204559326e-01 -4.078608751296997070e-02 4.117149859666824341e-02 1.198065206408500671e-01 -1.361236423254013062e-01 1.109983921051025391e-01 3.560453653335571289e-01 9.620744735002517700e-02 -1.793362349271774292e-01 -1.627712845802307129e-01 -3.018770813941955566e-01 8.111009746789932251e-02 -9.266053140163421631e-02 -1.566858440637588501e-01 -5.053275823593139648e-02 3.497309237718582153e-02 1.992689371109008789e-01 -1.581895351409912109e-02 -1.595176011323928833e-01 -7.585718482732772827e-02 -8.071454614400863647e-02 2.661430537700653076e-01 3.671498596668243408e-01 -2.295400202274322510e-02
1.215344667434692383e-01 4.906549453735351562e-01 7.342150062322616577e-02 -8.211936056613922119e-02 -1.181741654872894287e-01 -2.004736363887786865e-01 -1.475069969892501831e-01 -4.954696074128150940e-02 2.925932705402374268e-01 -3.757686167955398560e-02 -1.102876756340265274e-02 -1.584057509899139404e-01 9.053296595811843872e-02 3.680546581745147705e-01 6.162667274475097656e-02 -2.915115356445312500e-01 4.768634214997291565e-02 -2.921256422996520996e-02 -5.503693222999572754e-02 -5.268622562289237976e-02 2.719396948814392090e-01 -1.966465860605239868e-01 -2.969247698783874512e-01 -1.593869924545288086e-01 -1.357731819152832031e-01 -1.518976837396621704e-01 1.063706278800964355e-01 1.709787547588348389e-02 -1.223703920841217041e-01 3.829920664429664612e-02 6.662600487470626831e-02 1.393103785812854767e-02
-1.146335750818252563e-01 -2.382060512900352478e-02 3.324865400791168213e-01 -4.257363677024841309e-01 6.254994124174118042e-02 -1.502064056694507599e-02 -1.150466874241828918e-01 -1.643551886081695557e-01 1.716840714216232300e-01 3.122338280081748962e-02 -9.474070742726325989e-03 -2.660808265209197998e-01 -1.451179832220077515e-01 -1.219465136528015137e-01 2.466001212596893311e-01 -3.126730918884277344e-01 -3.710226342082023621e-02 8.646864444017410278e-02 -2.178277820348739624e-01 -1.990921795368194580e-01 1.629227697849273682e-01 -2.628628611564636230e-01 -1.722042709589004517e-01 -1.687914282083511353e-01 -8.837461471557617188e-02 -4.158367216587066650e-02 -1.460414677858352661e-01 -8.399487286806106567e-02 5.174994096159934998e-02 9.019820392131805420e-02 8.549170196056365967e-02 -2.202056199312210083e-01
-2.004902213811874390e-01 1.420060638338327408e-02 9.191484004259109497e-02 -3.183004260063171387e-01 -3.685090541839599609e-01 -5.874695628881454468e-02 1.706439256668090820e-02 -6.851007789373397827e-02 3.620436787605285645e-01 5.698716640472412109e-02 9.266001731157302856e-02 1.340126991271972656e-02 8.624561876058578491e-02 3.803275227546691895e-01 2.008086740970611572e-01 4.191728308796882629e-02 1.143651232123374939e-01 -1.694900840520858765e-01 -1.063333451747894287e-01 1.780140697956085205e-01 4.892995581030845642e-02 -2.123614586889743805e-02 -1.519339904189109802e-02 -9.510577470064163208e-02 3.220431208610534668e-01 -9.201657027006149292e-02 5.974674969911575317e-02 8.193131536245346069e-02 -1.433628201484680176e-01 4.305770248174667358e-02 2.240106165409088135e-01 -2.763588130474090576e-01
-1.986362636089324951e-01 1.871143281459808350e-01 1.616400778293609619e-01 -1.699691414833068848e-01 -2.073009014129638672e-01 2.041947282850742340e-02 -1.668560653924942017e-01 1.066576838493347168e-01 8.097539097070693970e-02 -1.399795264005661011e-01 -2.228222638368606567e-01 -1.353827267885208130e-01 -4.404326900839805603e-02 3.219559192657470703e-01 1.574001908302307129e-01 -1.835867911577224731e-01 -3.556454479694366455e-01 -8.412640541791915894e-02 -2.340717911720275879e-01 -2.036291807889938354e-01 -5.115322023630142212e-02 -1.815089881420135498e-01 1.578707844018936157e-01 -9.926103800535202026e-02 -8.002624660730361938e-02 -2.597742378711700439e-01 -1.759510487318038940e-01 2.139913849532604218e-02 -3.183855712413787842e-01 1.339390724897384644e-01 4.312741756439208984e-02 5.547485128045082092e-02
-1.066288501024246216e-01 -1.068789232522249222e-02 2.808326482772827148e-01 -3.348305448889732361e-02 -1.312442719936370850e-01 4.858861491084098816e-02 2.611065842211246490e-02 3.750456497073173523e-02 2.307885140180587769e-01 2.136206999421119690e-02 5.476030334830284119e-02 2.287585474550724030e-02 -1.225984394550323486e-01 3.703442215919494629e-01 3.893649280071258545e-01 -2.653562724590301514e-01 -7.080557197332382202e-02 2.403651773929595947e-01 -2.013570517301559448e-01 -1.203748658299446106e-01 -5.614969134330749512e-02 -1.091345176100730896e-01 2.969317510724067688e-02 -1.965691894292831421e-01 3.749579489231109619e-01 -1.243641227483749390e-01 1.717271357774734497e-01 1.983491033315658569e-01 7.630998641252517700e-02 5.618810653686523438e-03 2.225635051727294922e-01 5.213599279522895813e-02
2.377828210592269897e-01 3.089595437049865723e-01 2.247740775346755981e-01 -1.072551757097244263e-01 2.597073912620544434e-01 1.937104016542434692e-01 -1.414086073637008667e-01 1.133467033505439758e-01 2.559562325477600098e-01 -6.314650177955627441e-02 1.545378565788269043e-01 5.792557448148727417e-02 4.651536792516708374e-02 3.413847386837005615e-01 1.618043631315231323e-01 2.755900658667087555e-02 -1.085977107286453247e-01 1.326176105067133904e-03 -2.725798785686492920e-01 -1.606933213770389557e-02 2.721545398235321045e-01 -6.096506118774414062e-02 4.386250302195549011e-02 -4.148482903838157654e-02 -3.308733925223350525e-02 -9.548956900835037231e-02 -1.330979913473129272e-01 -2.376840822398662567e-02 -2.594937682151794434e-01 2.899481058120727539e-01 2.343594133853912354e-01 5.628347769379615784e-02
2.507286518812179565e-02 -8.462329953908920288e-02 2.697081863880157471e-01 -4.120797216892242432e-01 1.102407202124595642e-01 3.178605064749717712e-02 -1.279851496219635010e-01 -1.432838886976242065e-01 1.321206241846084595e-01 -1.099886149168014526e-01 1.047757174819707870e-02 -2.297426462173461914e-01 -1.381435245275497437e-01 -2.797751687467098236e-02 3.298780918121337891e-01 -2.667897641658782959e-01 -1.001022085547447205e-01 2.200608327984809875e-02 -7.054112851619720459e-02 -1.131481602787971497e-01 2.200191169977188110e-01 -3.576828539371490479e-01 -1.601772457361221313e-01 -3.284872174263000488e-01 -5.772459506988525391e-02 2.695074304938316345e-02 -1.775952279567718506e-01 1.269186846911907196e-02 2.216514432802796364e-03 6.614168733358383179e-02 6.972148269414901733e-02 -1.846273541450500488e-01
-1.247380822896957397e-01 2.632475793361663818e-01 2.319738566875457764e-01 -2.871295511722564697e-01 -2.136702090501785278e-01 2.152158468961715698e-01 -1.595838516950607300e-01 1.084062829613685608e-01 -1.643665321171283722e-02 -7.280239462852478027e-02 -5.239290744066238403e-02 -1.085160449147224426e-01 8.330745249986648560e-02 2.756719887256622314e-01 2.999578416347503662e-01 -1.246903315186500549e-01 -3.037949800491333008e-01 1.131803989410400391e-01 -1.340877413749694824e-01 -2.071990519762039185e-01 -6.591849029064178467e-02 -2.743771076202392578e-01 2.167882956564426422e-02 -1.475224196910858154e-01 6.272995471954345703e-02 6.109488382935523987e-02 -4.326837137341499329e-02 -7.914496585726737976e-03 -3.136388957500457764e-01 1.638957560062408447e-01 1.606380492448806763e-01 1.124027147889137268e-01
7.131088525056838989e-02 3.998299241065979004e-01 1.557352691888809204e-01 -2.768412604928016663e-02 1.879789829254150391e-01 1.966889649629592896e-01 -1.457922905683517456e-01 -7.877001166343688965e-02 2.272408306598663330e-01 -2.531143426895141602e-01 1.009893193840980530e-01 -2.235822007060050964e-02 5.498139187693595886e-02 3.067923188209533691e-01 -2.618831582367420197e-02 1.808400638401508331e-02 -1.550111323595046997e-01 -1.096872463822364807e-01 -3.240546882152557373e-01 -5.078983306884765625e-02 1.798648089170455933e-01 -2.279332876205444336e-01 -1.163490340113639832e-01 -1.685520708560943604e-01 1.535091549158096313e-01 -1.747547090053558350e-01 -1.611177474260330200e-01 -1.765679419040679932e-01 -7.075617462396621704e-02 1.886179894208908081e-01 2.380443364381790161e-01 7.481002062559127808e-02
-6.493212655186653137e-03 -1.422643661499023438e-03 1.400247216224670410e-01 -3.460155427455902100e-02 9.267535060644149780e-02 1.092020422220230103e-01 -1.515767127275466919e-01 7.579711824655532837e-02 4.354307949542999268e-01 -1.325947791337966919e-01 -2.720749080181121826e-01 -5.087719857692718506e-02 3.606837391853332520e-01 3.406221568584442139e-01 1.477297395467758179e-01 1.256194412708282471e-01 -1.031549368053674698e-02 2.195547670125961304e-01 -4.383573532104492188e-01 1.728556752204895020e-01 -6.945253163576126099e-02 -4.062190279364585876e-02 -5.179388821125030518e-02 1.445799171924591064e-01 -5.593046545982360840e-03 -3.761824965476989746e-02 -1.703488379716873169e-01 -7.571025192737579346e-02 -6.526329368352890015e-02 1.182477325201034546e-01 5.420432239770889282e-02 -6.795760989189147949e-02
1.122587174177169800e-01 1.662963419221341610e-03 -1.123329810798168182e-02 -2.575160861015319824e-01 -1.345964521169662476e-01 2.936657965183258057e-01 -3.190418705344200134e-02 8.673870004713535309e-03 5.062019824981689453e-01 -9.366556257009506226e-02 -1.017974019050598145e-01 -3.310333937406539917e-02 7.705637812614440918e-02 -1.422182321548461914e-01 1.867541223764419556e-01 8.294063806533813477e-02 -9.994961321353912354e-02 -1.317485272884368896e-01 -2.342480719089508057e-01 1.359895616769790649e-01 -1.115196645259857178e-01 -1.258746981620788574e-01 -4.363445192575454712e-02 -6.696555763483047485e-02 2.030279487371444702e-01 -1.411914918571710587e-02 -5.006224662065505981e-02 -3.117626346647739410e-02 -2.523443400859832764e-01 4.623341858386993408e-01 -5.248259752988815308e-02 -1.031895428895950317e-01
2.724326550960540771e-01 -6.658118963241577148e-02 3.148277103900909424e-01 -3.222563564777374268e-01 -1.083702370524406433e-01 1.680955886840820312e-01 2.130814641714096069e-01 8.084157109260559082e-02 1.941168606281280518e-01 -1.238617002964019775e-01 -1.610336452722549438e-01 -3.812716007232666016e-01 -5.290460214018821716e-02 3.071192279458045959e-02 5.502175539731979370e-02 -3.007130511105060577e-02 -1.186904758214950562e-01 -7.679325994104146957e-03 -1.760410219430923462e-01 9.770851582288742065e-02 -4.721514508128166199e-02 -3.169638812541961670e-01 3.270346671342849731e-02 -3.469594120979309082e-01 -2.023713588714599609e-01 -3.221311047673225403e-02 -1.474505662918090820e-01 -2.734744176268577576e-02 -1.108772903680801392e-01 4.587332904338836670e-02 4.237919673323631287e-02 1.869237720966339111e-01
8.451373130083084106e-02 1.394145190715789795e-01 8.029265701770782471e-02 -1.734085679054260254e-01 -4.107797145843505859e-01 -6.239151582121849060e-02 -2.448092028498649597e-02 -1.491521298885345459e-01 2.799862325191497803e-01 -2.794325351715087891e-01 -3.834083974361419678e-01 -8.816555887460708618e-02 -3.319153562188148499e-02 1.507709473371505737e-01 2.660563886165618896e-01 9.024419635534286499e-02 2.287744432687759399e-01 -6.305056158453226089e-03 -7.113594561815261841e-02 3.843228891491889954e-02 7.805740833282470703e-02 -7.063754647970199585e-02 1.983476728200912476e-01 2.673426568508148193e-01 -1.205388084053993225e-01 -8.846882730722427368e-02 -2.599901854991912842e-01 8.436497300863265991e-02 -1.104892268776893616e-01 1.138196066021919250e-01 -3.427316201850771904e-03 -1.560679525136947632e-01
1.031221300363540649e-01 1.820652186870574951e-01 -6.871118396520614624e-02 -2.989041619002819061e-02 -1.157392784953117371e-01 3.192830383777618408e-01 1.521677826531231403e-03 -1.540261209011077881e-01 9.783671796321868896e-02 1.379012614488601685e-01 -2.054427377879619598e-02 -2.392580360174179077e-02 9.586071968078613281e-02 2.355645895004272461e-01 3.890851140022277832e-01 -1.387219429016113281e-01 -4.713815450668334961e-02 -1.167021319270133972e-01 -4.273812770843505859e-01 -1.547687649726867676e-01 -3.965022265911102295e-01 -2.564542889595031738e-01 6.223918497562408447e-02 -8.877085894346237183e-02 -9.042010456323623657e-02 -1.053474396467208862e-01 -5.418309569358825684e-02 -1.484702825546264648e-01 -1.201462931931018829e-02 6.038493663072586060e-02 -1.211197674274444580e-01 -1.635408103466033936e-01
[truncated: 3,274,004 more chars]
