# Supplementary material for: The Language of Innovation
Source: PLoS One. 2020 Apr 30;15(4):e0230107. doi: 10.1371/journal.pone.0230107 (PMC7194493; doi:10.1371/journal.pone.0230107)
Supplement: S8 File — (GZ) [file pone.0230107.s008.tar.gz › 1986-1990/V2Run_3_VS_4500_embeddings1986-1990ED32.txt]

-1.686192676424980164e-02 4.411512240767478943e-02 -1.692219674587249756e-01 -7.311700284481048584e-02 -6.810675561428070068e-02 -7.844373583793640137e-03 3.827196359634399414e-02 6.012453511357307434e-02 -5.468324571847915649e-02 -4.081706330180168152e-02 2.027124464511871338e-01 -2.222383767366409302e-01 1.633547246456146240e-01 -7.541211694478988647e-02 4.156622290611267090e-02 -1.736359298229217529e-01 -8.745212852954864502e-02 -2.965755164623260498e-01 7.439925521612167358e-02 -1.214961037039756775e-01 8.433234877884387970e-03 -2.095246165990829468e-01 2.625278756022453308e-02 -2.573414146900177002e-01 4.568750858306884766e-01 -8.379248529672622681e-02 -1.733243763446807861e-01 8.403811603784561157e-02 5.659596621990203857e-02 -2.857047617435455322e-01 3.237421512603759766e-01 -3.540256619453430176e-01
3.699024766683578491e-02 -1.036291867494583130e-01 -2.041290551424026489e-01 -4.588438943028450012e-02 -2.081409841775894165e-01 -3.439911305904388428e-01 6.081869360059499741e-03 4.260820895433425903e-02 1.525327190756797791e-02 1.963007450103759766e-01 -1.497575938701629639e-01 -2.103133201599121094e-01 2.053260058164596558e-01 -1.554158180952072144e-01 1.591383963823318481e-01 3.436716645956039429e-02 -3.492656350135803223e-02 -8.464159816503524780e-02 -1.553942114114761353e-01 1.828932464122772217e-01 -1.399856656789779663e-01 -2.910990118980407715e-01 -8.430907875299453735e-02 -3.123843967914581299e-01 2.963785231113433838e-01 -9.889550507068634033e-02 -2.707250118255615234e-01 1.171060279011726379e-01 1.645013391971588135e-01 2.408123761415481567e-01 1.641499549150466919e-01 -1.036246567964553833e-01
-1.458664089441299438e-01 -1.203947961330413818e-01 -3.579656183719635010e-01 -4.033801704645156860e-02 -4.036692902445793152e-02 -1.014568060636520386e-01 2.624534070491790771e-01 4.954895377159118652e-02 -5.806922540068626404e-02 1.234513968229293823e-01 2.147369273006916046e-02 -1.160913333296775818e-01 -7.406976819038391113e-02 -8.782164007425308228e-02 -1.250609159469604492e-01 2.996246144175529480e-02 -2.698127329349517822e-01 -2.271008938550949097e-01 1.811868101358413696e-01 3.161970293149352074e-03 -1.578238159418106079e-01 -3.036291003227233887e-01 -2.839831411838531494e-01 -3.078904449939727783e-01 1.404350250959396362e-01 1.725949645042419434e-01 -1.904256194829940796e-01 -3.097771108150482178e-02 -3.425301611423492432e-01 1.721337735652923584e-01 5.972672626376152039e-02 -4.362323507666587830e-02
-7.497062534093856812e-02 -1.250192970037460327e-01 -4.042727500200271606e-02 -5.862574651837348938e-02 1.683313697576522827e-01 -5.259081721305847168e-01 2.497386746108531952e-02 5.319121479988098145e-02 1.232425030320882797e-02 1.239324957132339478e-01 -1.893942360766232014e-03 -1.440692543983459473e-01 -3.849778324365615845e-02 -7.879260927438735962e-02 -2.665806412696838379e-01 -2.962638735771179199e-01 -8.473145961761474609e-02 -1.870227754116058350e-01 5.906965211033821106e-02 -9.501741081476211548e-02 -1.304966807365417480e-01 -2.959036827087402344e-02 -1.184235811233520508e-01 -2.570481598377227783e-01 2.834526598453521729e-01 9.732323884963989258e-02 -1.136257201433181763e-01 9.556280076503753662e-02 1.489720195531845093e-01 2.723710834980010986e-01 1.158841326832771301e-01 2.969282865524291992e-01
3.199973329901695251e-02 -1.446021944284439087e-01 3.952622041106224060e-02 -2.294849231839179993e-02 1.611804217100143433e-01 -3.102722167968750000e-01 -1.288588941097259521e-01 1.356062591075897217e-01 1.097918003797531128e-01 9.943846613168716431e-02 5.078095127828419209e-04 -3.510689735412597656e-01 2.446070313453674316e-01 1.345083117485046387e-01 2.106369286775588989e-02 -4.552206955850124359e-03 2.613470703363418579e-02 -2.963782548904418945e-01 1.874292045831680298e-01 9.941770881414413452e-02 -4.908288642764091492e-02 -3.156704306602478027e-01 -3.016645610332489014e-01 -2.583989202976226807e-01 1.752647012472152710e-01 1.952589601278305054e-01 -2.781046032905578613e-01 1.107585877180099487e-01 1.225412189960479736e-01 -3.843493014574050903e-02 1.964434422552585602e-02 -1.626536697149276733e-01
-8.195171505212783813e-02 -6.721550226211547852e-02 -3.759928941726684570e-01 -2.273158170282840729e-02 1.183032542467117310e-01 -2.531822621822357178e-01 1.758634448051452637e-01 -1.576415151357650757e-01 -5.325154587626457214e-02 3.648733794689178467e-01 2.761252224445343018e-01 -9.294136613607406616e-02 8.803455531597137451e-02 -9.085565060377120972e-02 -1.417220085859298706e-01 -1.701623052358627319e-01 -2.354141324758529663e-01 -1.564655005931854248e-01 7.579255104064941406e-02 -1.885817758738994598e-02 -1.867684870958328247e-01 -1.306866556406021118e-01 -8.251111209392547607e-02 -2.498880177736282349e-01 7.133378833532333374e-02 -2.432025372982025146e-01 -2.974841296672821045e-01 1.796833127737045288e-01 8.419562131166458130e-02 2.084293775260448456e-02 1.166895478963851929e-01 1.171856820583343506e-01
1.037513986229896545e-01 -2.363837063312530518e-01 -2.821831703186035156e-01 1.885879188776016235e-01 1.962808221578598022e-01 -2.496579140424728394e-01 3.449078649282455444e-02 9.401715546846389771e-02 3.002973645925521851e-02 1.408341675996780396e-01 6.625546608120203018e-03 -1.650873422622680664e-01 1.272456254810094833e-02 -7.458639889955520630e-02 -1.251654624938964844e-01 -2.610232830047607422e-01 -3.696252703666687012e-01 -2.860322892665863037e-01 1.710881292819976807e-01 7.401017844676971436e-02 -2.129571884870529175e-01 -3.668733537197113037e-01 -1.190427392721176147e-01 -1.031525209546089172e-01 1.334360539913177490e-01 -4.254475235939025879e-02 6.918325275182723999e-02 5.267568677663803101e-02 2.604806721210479736e-01 1.430253870785236359e-02 4.182870686054229736e-02 1.216477230191230774e-01
4.034537076950073242e-01 -3.562324941158294678e-01 -4.021602123975753784e-02 -2.425083518028259277e-02 2.343138307332992554e-02 -2.045631110668182373e-01 6.185119971632957458e-02 5.752146616578102112e-02 2.830985374748706818e-02 4.910737276077270508e-02 -9.273151308298110962e-02 -3.041453957557678223e-01 2.768863737583160400e-01 6.201206892728805542e-02 -7.748582866042852402e-03 -4.732284322381019592e-02 -6.508292257785797119e-02 -2.626951932907104492e-01 8.124969899654388428e-02 -1.918501034379005432e-02 -1.712049096822738647e-01 4.477654397487640381e-02 -3.654040992259979248e-01 -1.701055169105529785e-01 1.853917837142944336e-01 4.112767428159713745e-02 -2.541866302490234375e-01 -3.357833996415138245e-02 2.503348588943481445e-01 -4.816785082221031189e-02 1.736925244331359863e-01 2.276326343417167664e-02
1.849891245365142822e-01 7.284353673458099365e-02 1.402232497930526733e-01 -1.202689111232757568e-01 -1.925396323204040527e-01 -8.779732137918472290e-02 -4.338281229138374329e-02 6.879305839538574219e-02 1.236906498670578003e-01 7.142392545938491821e-02 7.982996851205825806e-02 -2.762302160263061523e-01 1.368688046932220459e-01 -1.723230630159378052e-01 -1.039429828524589539e-01 7.954260706901550293e-02 8.583115786314010620e-02 -2.101397514343261719e-01 -4.445266723632812500e-02 9.522929787635803223e-02 -1.668456494808197021e-01 -1.226183399558067322e-01 -4.655206799507141113e-01 -2.690729796886444092e-01 3.259337544441223145e-01 4.935730714350938797e-03 -1.461417824029922485e-01 3.335663974285125732e-01 2.169294282793998718e-02 1.006194576621055603e-01 2.254378199577331543e-01 -1.070697754621505737e-01
2.525466382503509521e-01 -1.864383071660995483e-01 -9.310188703238964081e-03 1.336225420236587524e-01 -9.654635190963745117e-02 -5.071496590971946716e-02 4.655844345688819885e-02 -4.114302247762680054e-02 6.025918200612068176e-02 -1.030844869092106819e-03 8.629870414733886719e-02 -1.782572269439697266e-01 2.807708680629730225e-01 -5.259224399924278259e-02 -4.089254140853881836e-02 1.203257590532302856e-02 1.286161690950393677e-01 -2.118596136569976807e-01 -1.935250163078308105e-01 1.436478793621063232e-01 -2.727183997631072998e-01 -3.830288052558898926e-01 -2.790631353855133057e-01 -4.207232892513275146e-01 2.359212636947631836e-01 -8.525445312261581421e-02 2.921449393033981323e-02 1.103292107582092285e-01 -2.350389026105403900e-02 2.352415621280670166e-01 4.375302046537399292e-02 -1.106914877891540527e-01
-1.899881660938262939e-01 1.407628804445266724e-01 -2.586600780487060547e-01 8.458133786916732788e-02 -3.962597623467445374e-02 9.019780904054641724e-02 6.089416891336441040e-02 3.658154010772705078e-01 7.596317678689956665e-03 2.067871689796447754e-01 3.245827853679656982e-01 -1.726593375205993652e-01 1.442323178052902222e-01 1.457060426473617554e-01 9.126568585634231567e-02 -2.079177349805831909e-01 -1.465685814619064331e-01 -1.725463271141052246e-01 1.465961337089538574e-01 3.541636094450950623e-02 -4.360414668917655945e-02 1.406349688768386841e-01 -7.056304067373275757e-02 3.693847358226776123e-02 2.824537158012390137e-01 1.131204068660736084e-01 -3.224952816963195801e-01 -2.312696352601051331e-02 2.427394539117813110e-01 1.960669755935668945e-01 1.508023887872695923e-01 -1.788220256567001343e-01
1.974054872989654541e-01 2.613824903964996338e-01 -2.296058833599090576e-01 4.853934049606323242e-02 -4.412736743688583374e-02 -3.939068615436553955e-01 5.005502328276634216e-02 2.729276716709136963e-01 2.362211048603057861e-01 2.226953804492950439e-01 2.409164458513259888e-01 -1.159532591700553894e-01 1.410398781299591064e-01 -1.401775032281875610e-01 -1.948273926973342896e-02 -9.613054245710372925e-02 1.474744826555252075e-01 -2.679100334644317627e-01 1.438369154930114746e-01 -1.420390158891677856e-01 -7.395781576633453369e-02 -2.159254699945449829e-01 -1.829094439744949341e-01 -9.794519841670989990e-02 2.608739137649536133e-01 1.265912353992462158e-01 -1.633546650409698486e-01 4.679356142878532410e-02 1.465809196233749390e-01 -3.400364890694618225e-02 2.030678279697895050e-02 1.093049645423889160e-01
1.015953347086906433e-01 -4.023262113332748413e-02 -1.500898450613021851e-01 1.527879536151885986e-01 -4.998709261417388916e-02 -1.116239931434392929e-03 -8.902477473020553589e-02 -5.819302052259445190e-02 -1.953379437327384949e-02 4.207516014575958252e-01 3.268058300018310547e-01 -3.850880563259124756e-01 -7.441976666450500488e-02 -2.244484052062034607e-02 -1.364489942789077759e-01 -1.203723698854446411e-01 -1.570903807878494263e-01 -3.019292652606964111e-01 1.734599024057388306e-01 -1.642119139432907104e-02 1.723135858774185181e-01 -2.968180775642395020e-01 -2.322840392589569092e-01 -2.594241499900817871e-01 1.397430598735809326e-01 -4.996312409639358521e-02 -4.463022947311401367e-02 3.776377439498901367e-02 -1.227288246154785156e-01 8.019496500492095947e-02 1.409034729003906250e-01 -6.842777132987976074e-02
6.312800943851470947e-02 -1.344199329614639282e-01 6.500141322612762451e-02 8.279084414243698120e-02 9.631032124161720276e-03 -1.243802011013031006e-01 -7.244813442230224609e-02 -6.611435115337371826e-02 1.193966865539550781e-01 2.783936560153961182e-01 -7.938955724239349365e-02 1.788942888379096985e-02 2.364680618047714233e-01 -8.388312160968780518e-02 -3.309490978717803955e-01 -6.591725978069007397e-04 9.738286584615707397e-02 -8.997897803783416748e-02 -3.209260478615760803e-02 -9.662069380283355713e-02 -1.517457515001296997e-01 -2.512639462947845459e-01 -3.785115480422973633e-01 -2.609550952911376953e-01 2.954694032669067383e-01 7.990018278360366821e-02 -2.341919392347335815e-01 3.116512000560760498e-01 -1.632554084062576294e-02 1.503290534019470215e-01 2.726358771324157715e-01 4.992992803454399109e-02
-1.242559999227523804e-01 -1.655840724706649780e-01 -1.255812495946884155e-01 1.101143541745841503e-03 -8.768192678689956665e-02 -3.489375412464141846e-01 -1.923782192170619965e-02 5.543614272028207779e-03 2.312266230583190918e-01 8.765793591737747192e-02 6.161495670676231384e-02 -8.010110259056091309e-02 1.209313422441482544e-01 1.266505271196365356e-01 1.815037280321121216e-01 -3.316660970449447632e-02 2.309153042733669281e-02 -2.529465593397617340e-02 9.986750781536102295e-02 2.715677320957183838e-01 2.079495601356029510e-02 -1.084085628390312195e-01 -2.491669803857803345e-01 -1.551327854394912720e-01 5.428504347801208496e-01 4.156586900353431702e-02 1.481783092021942139e-01 3.824524283409118652e-01 -8.595874160528182983e-02 -6.291048228740692139e-02 -3.332801163196563721e-02 -1.229813247919082642e-01
1.416949629783630371e-01 2.025501802563667297e-02 -1.419120579957962036e-01 -1.114231497049331665e-01 9.957894682884216309e-02 -1.814934909343719482e-01 4.402781277894973755e-02 1.775642186403274536e-01 -8.986995555460453033e-03 3.303589224815368652e-01 2.345703169703483582e-02 -1.935225874185562134e-01 -5.380829051136970520e-02 7.154450565576553345e-02 -3.377691507339477539e-01 -1.446767598390579224e-01 -1.908301860094070435e-01 -2.823371887207031250e-01 1.764422655105590820e-01 -1.312889307737350464e-01 -1.625769436359405518e-01 -2.887624800205230713e-01 5.447627231478691101e-02 -1.922569423913955688e-01 1.611841768026351929e-01 -1.282961107790470123e-02 2.409014850854873657e-02 6.806170940399169922e-02 4.041813015937805176e-01 3.521908819675445557e-02 2.602776587009429932e-01 -4.932418465614318848e-02
-1.022667512297630310e-01 -1.225705817341804504e-01 -4.786106050014495850e-01 -1.785163581371307373e-01 -7.070418447256088257e-02 -1.704074442386627197e-01 1.808437108993530273e-01 2.670688033103942871e-01 -2.779819965362548828e-01 -6.335158646106719971e-02 5.933793261647224426e-02 -1.532207876443862915e-01 1.104735955595970154e-01 2.092335969209671021e-01 -1.430491060018539429e-01 6.554125994443893433e-02 7.973270863294601440e-02 -2.818473279476165771e-01 -5.521658062934875488e-02 6.039088964462280273e-02 3.189380466938018799e-02 5.879535526037216187e-02 -2.713477611541748047e-01 -6.693861633539199829e-02 3.903498947620391846e-01 1.171708628535270691e-01 1.165989264845848083e-01 -3.000175952911376953e-02 6.599403172731399536e-02 1.464347839355468750e-01 -6.537779420614242554e-02 -2.722456119954586029e-02
8.050493896007537842e-02 -8.813836425542831421e-02 2.967866323888301849e-02 -1.741190105676651001e-01 1.492527872323989868e-01 2.989361435174942017e-02 2.373394817113876343e-01 2.475266605615615845e-01 -1.561935991048812866e-02 2.793710231781005859e-01 -1.106548905372619629e-01 -4.452842772006988525e-01 1.978232264518737793e-01 -1.851902008056640625e-01 -9.140597283840179443e-02 -2.482899092137813568e-02 1.628324203193187714e-02 -3.667679131031036377e-01 -3.282159194350242615e-02 -5.029172077775001526e-02 -5.813706666231155396e-02 -1.229992955923080444e-01 -2.749420404434204102e-01 -2.376659959554672241e-01 2.196218669414520264e-01 8.361115306615829468e-02 1.250858902931213379e-01 5.401048064231872559e-02 1.868624836206436157e-01 1.645774245262145996e-01 9.944667667150497437e-02 8.893060684204101562e-02
-1.560821533203125000e-01 -1.933766156435012817e-01 -2.021397203207015991e-01 1.857113838195800781e-01 -6.643966585397720337e-02 -2.349011152982711792e-01 -8.147776126861572266e-02 1.431983411312103271e-01 2.683708071708679199e-01 3.412445485591888428e-01 1.354918032884597778e-01 1.089515630155801773e-02 -1.162735968828201294e-01 4.875107482075691223e-02 8.923591673374176025e-02 -2.072569429874420166e-01 1.157267764210700989e-01 -2.311857938766479492e-01 -5.196194350719451904e-02 1.866833567619323730e-01 -1.229238137602806091e-01 -1.118686869740486145e-01 -3.772938251495361328e-02 -2.730940282344818115e-01 3.998124301433563232e-01 2.313390523195266724e-01 -3.484452143311500549e-02 4.452008381485939026e-02 1.009376440197229385e-02 4.993193596601486206e-02 1.662321537733078003e-01 -2.181386649608612061e-01
1.879833340644836426e-01 -1.894135624170303345e-01 -2.030255347490310669e-01 1.669274270534515381e-02 -9.449386596679687500e-02 -2.780069410800933838e-01 1.704549491405487061e-01 -1.896842867136001587e-01 1.942187100648880005e-01 1.349046826362609863e-01 2.187875956296920776e-01 -2.404228746891021729e-01 3.904339969158172607e-01 2.159663708880543709e-03 -8.226538449525833130e-02 -1.052616164088249207e-01 4.615849629044532776e-02 -1.689877510070800781e-01 -5.438925232738256454e-03 6.730110384523868561e-03 5.721558630466461182e-02 6.467856466770172119e-02 2.829132042825222015e-02 7.212455570697784424e-02 1.490421891212463379e-01 3.321084678173065186e-01 -1.886262148618698120e-01 1.616414189338684082e-01 -5.369533784687519073e-03 3.434655368328094482e-01 2.174559235572814941e-01 -2.071040868759155273e-02
7.669080048799514771e-02 -7.466948032379150391e-02 1.199364103376865387e-02 -9.830145537853240967e-02 6.451571732759475708e-02 -1.377978324890136719e-01 -5.920726805925369263e-02 4.423014074563980103e-02 -1.652664244174957275e-01 3.369335234165191650e-01 -1.204730477184057236e-02 -1.186360418796539307e-01 1.851577498018741608e-02 1.290803998708724976e-01 -8.916801214218139648e-02 -1.004095897078514099e-01 -1.708427369594573975e-01 -4.237047135829925537e-01 5.549764260649681091e-02 4.863170906901359558e-02 -2.682299911975860596e-01 -3.890818357467651367e-01 -2.486915141344070435e-01 -1.382655650377273560e-02 2.599628865718841553e-01 -1.441140174865722656e-01 -1.500261202454566956e-02 1.613306552171707153e-01 1.650904268026351929e-01 -1.141702607274055481e-01 3.249113559722900391e-01 -6.414648145437240601e-03
-1.140016987919807434e-01 1.293607950210571289e-01 -1.918576955795288086e-01 2.647073566913604736e-02 2.497736960649490356e-01 -7.305825501680374146e-02 1.598027646541595459e-01 1.507368832826614380e-01 -9.159497171640396118e-02 1.974750757217407227e-01 1.676529273390769958e-02 -1.410405933856964111e-01 7.869028300046920776e-02 2.068947255611419678e-01 5.057130381464958191e-02 -9.958418458700180054e-02 -1.346617788076400757e-01 -3.687590360641479492e-01 9.132826328277587891e-02 6.943892687559127808e-02 -1.727996319532394409e-01 -4.839721918106079102e-01 -9.065806865692138672e-02 -6.734761595726013184e-02 4.995967447757720947e-02 1.191541776061058044e-01 5.972045660018920898e-02 1.755501329898834229e-01 3.336601257324218750e-01 -1.159545257687568665e-01 2.474149018526077271e-01 -8.096289634704589844e-02
3.503058850765228271e-02 -1.113165393471717834e-01 -4.063063561916351318e-01 -2.405462563037872314e-01 -1.002981215715408325e-01 -5.060178041458129883e-02 2.064846158027648926e-01 1.627815067768096924e-01 -4.511234164237976074e-02 2.502343058586120605e-01 9.516846388578414917e-02 -2.879117131233215332e-01 1.191920563578605652e-01 -1.025328785181045532e-01 -2.915026545524597168e-01 -3.723056986927986145e-02 1.597471907734870911e-02 -6.562882661819458008e-02 1.317785233259201050e-01 -1.756227314472198486e-01 6.880756118334829807e-04 -4.998190328478813171e-02 -3.937798738479614258e-02 -3.165253102779388428e-01 2.658134102821350098e-01 6.467172503471374512e-02 5.712029989808797836e-03 -2.950433194637298584e-01 2.645975053310394287e-01 -6.031076610088348389e-02 9.032882004976272583e-02 1.151444539427757263e-01
1.417800337076187134e-01 -1.026279181241989136e-01 4.912158474326133728e-02 -7.189719937741756439e-03 4.898047819733619690e-02 -2.994628250598907471e-01 4.695953056216239929e-02 1.147979870438575745e-01 -5.520448833703994751e-02 3.973348438739776611e-01 -6.469335407018661499e-02 -1.394561678171157837e-01 5.095287039875984192e-02 -3.100021369755268097e-02 -1.011952236294746399e-01 -2.599884271621704102e-01 8.404690772294998169e-02 -5.171447992324829102e-01 2.948901057243347168e-01 -7.072191685438156128e-02 -1.264579035341739655e-02 -2.374890297651290894e-01 -5.408495292067527771e-02 -1.703538298606872559e-01 2.370650470256805420e-01 -1.066219434142112732e-02 -2.656287550926208496e-01 4.240358620882034302e-02 -7.610450685024261475e-02 -9.850770235061645508e-03 5.890249833464622498e-02 2.221255749464035034e-02
2.706640064716339111e-01 -1.633823066949844360e-01 -2.039164751768112183e-01 -9.204367548227310181e-02 -5.802552029490470886e-02 -1.998843848705291748e-01 -1.002190709114074707e-01 2.855092883110046387e-01 -4.814887046813964844e-02 3.029242455959320068e-01 2.331751734018325806e-01 -1.706302464008331299e-01 8.372809737920761108e-02 -1.086471378803253174e-01 -5.973890796303749084e-02 3.083788231015205383e-02 4.750648140907287598e-02 -1.773597747087478638e-01 9.353371569886803627e-04 1.356584578752517700e-01 4.078489542007446289e-02 -1.521341055631637573e-01 -1.435028165578842163e-01 -2.842105925083160400e-01 3.080225288867950439e-01 7.914870232343673706e-02 -1.495687216520309448e-01 -4.213358461856842041e-02 -1.979034841060638428e-01 -2.838712334632873535e-01 2.351182550191879272e-01 -1.886793226003646851e-01
-6.548215448856353760e-02 -8.718714863061904907e-02 -3.215695172548294067e-02 -1.076110824942588806e-01 2.951612770557403564e-01 -2.596698701381683350e-01 -3.100415924564003944e-03 1.573885232210159302e-01 -2.432587891817092896e-01 2.928376793861389160e-01 3.673029690980911255e-02 -6.626074016094207764e-02 -8.938695490360260010e-02 6.631398200988769531e-02 1.603270880877971649e-02 -1.534112244844436646e-01 -2.123668640851974487e-01 -4.236566424369812012e-01 2.244444191455841064e-02 6.275851279497146606e-03 -1.941916346549987793e-01 -1.712015420198440552e-01 -1.120676174759864807e-01 -2.105421125888824463e-01 1.609130203723907471e-01 5.448663234710693359e-02 -6.982371211051940918e-02 3.683142066001892090e-01 1.730847805738449097e-01 1.051039397716522217e-01 1.720048934221267700e-01 -1.424787044525146484e-01
4.423844628036022186e-03 -1.256957948207855225e-01 -3.285869657993316650e-01 -1.593111902475357056e-01 4.929892718791961670e-02 -2.799931764602661133e-01 -8.337834477424621582e-02 -7.381619513034820557e-02 -5.271162837743759155e-02 8.277970552444458008e-02 2.719823420047760010e-01 4.629661794751882553e-03 -7.253018021583557129e-02 -3.290344774723052979e-01 -5.027461424469947815e-02 5.822958424687385559e-02 -1.657616496086120605e-01 -2.327017784118652344e-01 2.829953730106353760e-01 -1.826378889381885529e-02 -1.773143373429775238e-02 -3.956579566001892090e-01 -2.534081041812896729e-01 -2.270704060792922974e-01 1.613655984401702881e-01 -5.097426846623420715e-02 -5.074790865182876587e-02 1.304077655076980591e-01 -9.862377494573593140e-02 8.965400606393814087e-02 2.062657475471496582e-01 -1.064091473817825317e-01
-1.141074895858764648e-01 -1.294672191143035889e-01 -2.088824361562728882e-01 -2.004312425851821899e-01 -2.211823500692844391e-02 -4.230575263500213623e-01 9.132296591997146606e-02 -1.183184385299682617e-01 1.297452151775360107e-01 3.990337252616882324e-02 2.122476547956466675e-01 -3.177609741687774658e-01 8.636187762022018433e-02 2.032766044139862061e-01 -3.806277364492416382e-02 -2.476174533367156982e-01 -1.270146965980529785e-01 -8.586909621953964233e-02 -4.270951077342033386e-02 -3.110203146934509277e-01 -1.518167406320571899e-01 -8.948533236980438232e-02 -1.423691511154174805e-01 -1.849204599857330322e-01 1.145484000444412231e-01 9.765912592411041260e-02 -1.350859999656677246e-01 2.615939080715179443e-01 1.514147967100143433e-01 -1.589590907096862793e-01 2.058823555707931519e-01 3.335198760032653809e-02
1.765045523643493652e-01 -8.360208570957183838e-02 -2.652442157268524170e-01 -1.304333806037902832e-01 1.365758031606674194e-01 -1.075867190957069397e-01 -5.642359331250190735e-02 3.203845620155334473e-01 1.529330164194107056e-01 2.009602040052413940e-01 -2.464778907597064972e-02 -1.762262731790542603e-01 3.065741807222366333e-02 5.694834887981414795e-02 4.168190062046051025e-02 -1.543894857168197632e-01 -8.363731950521469116e-02 -3.401429355144500732e-01 1.535713393241167068e-02 -1.659931391477584839e-01 -2.215131670236587524e-01 -2.834547460079193115e-01 -1.215662136673927307e-01 -6.562890857458114624e-02 1.310993283987045288e-01 -4.299070686101913452e-02 -2.896695956587791443e-02 4.043323993682861328e-01 2.875100970268249512e-01 -5.488527938723564148e-02 1.940429508686065674e-01 -8.700747787952423096e-02
-7.207649201154708862e-02 -2.668443368747830391e-03 1.303900033235549927e-02 1.184773370623588562e-01 -2.136690765619277954e-01 -1.604727655649185181e-01 2.188668996095657349e-01 -2.252833992242813110e-01 -1.642975211143493652e-01 -1.088130287826061249e-02 1.780449599027633667e-01 1.917384713888168335e-01 4.483345746994018555e-01 -1.071235686540603638e-01 8.579871058464050293e-02 -2.288256287574768066e-01 3.786025568842887878e-02 -1.767199337482452393e-01 2.385511398315429688e-01 2.622605264186859131e-01 -1.155702918767929077e-01 -8.945221081376075745e-03 8.883431553840637207e-02 -6.248808279633522034e-02 2.251341193914413452e-01 -1.061054095625877380e-01 -8.404693007469177246e-02 1.776443719863891602e-01 2.863439731299877167e-02 1.324904710054397583e-01 3.393843173980712891e-01 1.582663208246231079e-01
9.410482645034790039e-02 -1.052296981215476990e-01 -1.749491319060325623e-02 3.332847654819488525e-01 1.120095625519752502e-01 1.928183734416961670e-01 3.564910590648651123e-01 2.755738422274589539e-02 -1.195582672953605652e-01 -3.375486284494400024e-02 -3.111329488456249237e-02 -2.545217275619506836e-01 1.125998049974441528e-01 9.160108119249343872e-02 2.582960575819015503e-02 2.346737310290336609e-02 2.739632129669189453e-01 -1.205931603908538818e-01 1.033981889486312866e-01 1.522867530584335327e-01 1.825210750102996826e-01 -2.362338602542877197e-01 -8.585204929113388062e-02 -7.117522507905960083e-02 2.313354015350341797e-01 6.494734436273574829e-02 -3.014211952686309814e-01 1.235443800687789917e-01 2.358814328908920288e-01 1.740158945322036743e-01 3.342639803886413574e-01 -3.318857774138450623e-02
-1.423112154006958008e-01 -5.755002424120903015e-02 5.961507558822631836e-02 1.158939450979232788e-01 5.587974563241004944e-02 -2.418181300163269043e-01 2.712034620344638824e-02 1.668024212121963501e-01 -1.461637765169143677e-01 9.102047979831695557e-02 2.103734314441680908e-01 6.835354119539260864e-02 3.449298739433288574e-01 2.569398842751979828e-03 1.581474691629409790e-01 -9.425015002489089966e-02 2.099984139204025269e-01 -6.893116980791091919e-02 4.644228890538215637e-02 2.589069074019789696e-03 1.503074020147323608e-01 -2.697041332721710205e-01 -1.722926199436187744e-01 -1.256774514913558960e-01 3.211455643177032471e-01 3.124217689037322998e-01 -9.886754304170608521e-02 -6.454926915466785431e-03 1.312025338411331177e-01 2.871702611446380615e-01 7.836481183767318726e-02 -3.600437939167022705e-01
6.808982044458389282e-02 -4.835917800664901733e-02 -1.638918519020080566e-01 -1.204879209399223328e-01 1.671257913112640381e-01 -3.200217615813016891e-03 -9.045620262622833252e-02 3.044580481946468353e-02 -4.540426656603813171e-02 1.961654871702194214e-01 1.380238085985183716e-01 -1.362556219100952148e-01 9.611027687788009644e-02 1.030129119753837585e-01 -5.165600404143333435e-02 -1.770874261856079102e-01 -3.362999856472015381e-01 -2.475567907094955444e-01 1.524179577827453613e-01 4.964637383818626404e-02 -1.411209702491760254e-01 -3.423904478549957275e-01 -6.028449162840843201e-02 -1.118636429309844971e-01 1.204746142029762268e-01 -3.638549894094467163e-02 7.788178045302629471e-03 4.111526012420654297e-01 3.331830501556396484e-01 1.977065205574035645e-01 2.557528018951416016e-01 1.695153415203094482e-01
-1.623080968856811523e-01 -7.266785204410552979e-02 -2.775031141936779022e-02 1.306959539651870728e-01 -2.250714153051376343e-01 -2.758451551198959351e-02 2.891964092850685120e-02 1.844049692153930664e-01 2.275018692016601562e-01 8.231828361749649048e-02 -1.053307205438613892e-01 -1.856774389743804932e-01 1.569712907075881958e-01 -3.013685643672943115e-01 -1.494724005460739136e-01 -1.435349285602569580e-01 1.952097415924072266e-01 -2.430411875247955322e-01 2.565409243106842041e-01 -1.004152521491050720e-01 -2.686213254928588867e-01 -3.106467127799987793e-01 -1.691806018352508545e-01 -2.009300589561462402e-01 7.208389788866043091e-02 -2.183517515659332275e-01 9.801572188735008240e-03 1.833808571100234985e-01 2.949286103248596191e-01 3.645070642232894897e-02 8.103830367326736450e-02 9.772486239671707153e-02
9.452006965875625610e-02 -6.890336424112319946e-02 -2.460768222808837891e-01 2.868630290031433105e-01 8.060579001903533936e-02 -2.603692188858985901e-02 1.088286377489566803e-02 2.453381866216659546e-01 -1.320011466741561890e-01 8.429834246635437012e-02 3.031747937202453613e-01 1.098183318972587585e-01 3.857582509517669678e-01 2.454967424273490906e-02 1.499807238578796387e-01 2.970182709395885468e-02 -2.783572077751159668e-01 -1.971927434206008911e-01 8.263554424047470093e-02 -1.446701735258102417e-01 9.350125677883625031e-03 -1.137296482920646667e-01 -1.289887279272079468e-01 -1.528405547142028809e-01 3.205214142799377441e-01 -1.904005259275436401e-01 -3.540619090199470520e-02 -1.228887587785720825e-01 1.433566808700561523e-01 3.057354986667633057e-01 -3.244196251034736633e-02 8.444011211395263672e-02
-1.425774097442626953e-01 2.894237637519836426e-02 5.034847185015678406e-02 9.526992589235305786e-02 8.211083710193634033e-02 -1.858543008565902710e-01 -2.175342291593551636e-02 2.791719138622283936e-01 8.590734004974365234e-02 -5.592587590217590332e-02 -4.004302620887756348e-02 -1.182329431176185608e-01 1.193682104349136353e-01 -2.195835262537002563e-01 -3.011174201965332031e-01 -2.338894307613372803e-01 1.524619907140731812e-01 1.736291870474815369e-02 1.001658737659454346e-01 6.460703164339065552e-02 6.011742725968360901e-02 -3.240195810794830322e-01 -2.473105192184448242e-01 -3.264792561531066895e-01 2.538476884365081787e-01 2.951933145523071289e-01 1.276868134737014771e-01 -9.014019370079040527e-02 -1.298133134841918945e-01 -8.520799130201339722e-02 3.019025027751922607e-01 -9.069367498159408569e-02
-6.374941766262054443e-02 6.494747102260589600e-02 -2.826073467731475830e-01 -8.807232230901718140e-02 -3.656024858355522156e-02 -4.473491609096527100e-01 5.357145518064498901e-02 1.207658555358648300e-02 1.690788380801677704e-02 1.924119442701339722e-01 2.018970996141433716e-01 -4.179173409938812256e-01 9.492834657430648804e-02 2.126880735158920288e-01 -1.686975210905075073e-01 -1.159519031643867493e-01 -4.187199845910072327e-02 -9.542910009622573853e-02 1.142511442303657532e-01 -6.653919070959091187e-02 -1.434393674135208130e-01 -3.084213435649871826e-01 2.158934250473976135e-02 -2.570404410362243652e-01 7.373695820569992065e-02 9.994886070489883423e-02 1.706576794385910034e-01 8.050498366355895996e-02 2.034339457750320435e-01 2.474876120686531067e-02 1.724220067262649536e-01 -1.319450885057449341e-01
1.212877258658409119e-01 6.883824616670608521e-02 -2.395364493131637573e-01 -1.484712362289428711e-01 -3.127809986472129822e-02 3.693469241261482239e-02 -6.233844906091690063e-02 -4.666027054190635681e-02 -5.190015435218811035e-01 -7.323706150054931641e-02 5.472798272967338562e-02 5.986815318465232849e-02 -6.025584042072296143e-02 1.889717131853103638e-01 -6.793917715549468994e-02 -8.998847007751464844e-02 6.659521162509918213e-02 -1.225805841386318207e-02 2.932597994804382324e-01 3.330319374799728394e-02 -1.261718124151229858e-01 1.247819047421216965e-02 -1.000130921602249146e-01 -2.532146871089935303e-01 3.509766161441802979e-01 1.215627640485763550e-01 -2.483367323875427246e-01 7.280111312866210938e-02 8.514285087585449219e-02 2.139879912137985229e-01 3.110838532447814941e-01 1.507506370544433594e-01
-4.056030213832855225e-01 -1.897328346967697144e-01 -2.473258227109909058e-01 3.359935060143470764e-02 -2.849359810352325439e-01 1.222262233495712280e-01 1.279007196426391602e-01 2.337034344673156738e-01 -2.608568966388702393e-01 -8.381343632936477661e-02 2.066243812441825867e-02 -4.326975345611572266e-02 1.660555005073547363e-01 -2.125508524477481842e-02 9.043495357036590576e-02 -9.064052999019622803e-02 -8.161900937557220459e-02 7.490460574626922607e-02 -7.049649208784103394e-02 2.795940823853015900e-02 -1.512047052383422852e-01 -7.380492985248565674e-02 -4.098021984100341797e-02 -1.407278031110763550e-01 3.027292490005493164e-01 6.215210631489753723e-02 -2.653045356273651123e-01 1.825481653213500977e-01 3.905242383480072021e-01 1.693519651889801025e-01 2.832263708114624023e-04 -8.316722698509693146e-03
-1.254494022578001022e-02 2.934522926807403564e-02 -3.200791180133819580e-01 1.717251241207122803e-01 -1.856154799461364746e-01 -4.182456806302070618e-02 -2.357509136199951172e-01 -5.025698244571685791e-02 -2.589646279811859131e-01 -6.006028130650520325e-02 -1.146865636110305786e-01 1.084721926599740982e-02 2.086157053709030151e-01 1.707106381654739380e-01 3.752086684107780457e-02 2.740914821624755859e-01 -8.364394307136535645e-02 -2.564128339290618896e-01 1.464648544788360596e-01 -1.884533464908599854e-01 -2.179309725761413574e-02 -4.545476287603378296e-02 -2.968689799308776855e-01 -2.807276546955108643e-01 1.721588969230651855e-01 -5.350036174058914185e-02 -4.845771938562393188e-02 2.654711604118347168e-01 1.369837522506713867e-01 2.274466753005981445e-01 2.212544977664947510e-01 -1.250303983688354492e-01
-5.295307561755180359e-02 -1.699439287185668945e-01 -1.077573448419570923e-01 1.203852742910385132e-01 -2.426146417856216431e-01 -8.126219362020492554e-02 1.929883360862731934e-01 -3.708481416106224060e-02 -1.001254692673683167e-01 -3.118033334612846375e-02 1.242197975516319275e-01 1.673406362533569336e-01 2.775123417377471924e-01 -3.250146284699440002e-02 -1.651190966367721558e-01 -2.917146980762481689e-01 1.788252592086791992e-01 4.502911865711212158e-02 2.224045693874359131e-01 -6.794342398643493652e-02 1.900698095560073853e-01 -2.528227269649505615e-01 -2.573918700218200684e-01 -3.677712380886077881e-01 3.392863273620605469e-01 9.403432905673980713e-02 -1.736524999141693115e-01 9.009291417896747589e-03 -4.674791917204856873e-02 1.182677075266838074e-01 -1.073480322957038879e-01 -1.474277973175048828e-01
-2.750728428363800049e-01 -2.475621700286865234e-01 -1.041915342211723328e-01 -3.591618267819285393e-03 1.517268363386392593e-02 -1.460465937852859497e-01 3.484631329774856567e-02 3.220501840114593506e-01 4.713995754718780518e-02 -1.811640337109565735e-02 1.103221103549003601e-01 -9.954216331243515015e-02 1.724600642919540405e-01 -2.213659286499023438e-01 -2.474005520343780518e-02 -2.836252935230731964e-02 -1.584586799144744873e-01 -1.342277675867080688e-01 -1.234796550124883652e-02 7.956327497959136963e-02 -9.570877254009246826e-02 -6.624911911785602570e-03 -1.520091760903596878e-02 -4.894045591354370117e-01 -7.155041396617889404e-02 1.829843074083328247e-01 1.382190734148025513e-01 7.801195979118347168e-02 2.498013526201248169e-01 5.620985291898250580e-03 3.831370770931243896e-01 -2.220731675624847412e-01
3.667679801583290100e-02 -2.822357118129730225e-01 -3.065292537212371826e-01 -3.054915070533752441e-01 -8.172746002674102783e-02 -2.528399229049682617e-01 1.658496856689453125e-01 2.709194421768188477e-01 -6.766015291213989258e-02 2.596903741359710693e-01 2.879735529422760010e-01 -1.913590431213378906e-01 -9.375280700623989105e-03 -2.372480928897857666e-02 -1.602456867694854736e-01 -1.618287265300750732e-01 2.733482792973518372e-02 -1.262583136558532715e-01 1.976578533649444580e-01 -5.181458592414855957e-02 3.266552090644836426e-02 -1.917704343795776367e-01 -1.077458187937736511e-01 -2.051550298929214478e-01 2.073769457638263702e-02 -6.911974400281906128e-02 -3.002201914787292480e-01 1.879889667034149170e-01 -8.475024998188018799e-02 1.219321042299270630e-01 -5.574640259146690369e-02 -1.014893874526023865e-01
1.016430631279945374e-01 1.459925919771194458e-01 -3.086849451065063477e-01 -1.677224487066268921e-01 7.022010535001754761e-02 -3.211889863014221191e-01 8.415039628744125366e-02 -8.056685328483581543e-03 -6.729113310575485229e-02 1.118388921022415161e-01 6.957256793975830078e-02 -1.795862764120101929e-01 -8.785410225391387939e-02 2.430263906717300415e-01 -1.999454796314239502e-01 -3.778908848762512207e-01 -1.408048272132873535e-01 -3.545664846897125244e-01 2.061043530702590942e-01 6.920829764567315578e-04 -1.795833855867385864e-01 -2.176056057214736938e-01 -2.680783569812774658e-01 -1.077153906226158142e-01 1.091200858354568481e-01 -1.443915069103240967e-02 -1.392675042152404785e-01 2.290338277816772461e-02 1.619289666414260864e-01 1.002307683229446411e-01 3.925824537873268127e-02 -7.122343033552169800e-02
-1.827104985713958740e-01 -5.049735680222511292e-02 -2.610571980476379395e-01 -1.910100132226943970e-02 2.032973915338516235e-01 -3.673072904348373413e-02 -9.742633253335952759e-02 3.238444924354553223e-01 -2.408346831798553467e-01 1.422943621873855591e-01 2.040247768163681030e-01 2.081279642879962921e-02 2.290269136428833008e-01 8.208349347114562988e-02 -1.213820185512304306e-02 -1.832291185855865479e-01 4.143153503537178040e-02 -1.866581737995147705e-01 -1.861983910202980042e-02 -1.043120212852954865e-02 8.495363593101501465e-02 1.233743801712989807e-01 -1.736730784177780151e-01 -2.706318795680999756e-01 2.889990210533142090e-01 -1.475496441125869751e-01 -3.538739085197448730e-01 7.246199250221252441e-02 1.504983752965927124e-01 -1.764066517353057861e-01 1.585912704467773438e-01 2.184967696666717529e-01
-1.104768514633178711e-01 7.947629690170288086e-02 -3.009022772312164307e-02 -1.064057722687721252e-01 2.579818964004516602e-01 -2.334848940372467041e-01 6.752168387174606323e-02 -5.333523079752922058e-02 8.336099237203598022e-02 1.872028857469558716e-01 2.360302209854125977e-01 -2.875029668211936951e-02 1.082795187830924988e-01 1.147847250103950500e-01 -7.891223579645156860e-02 -2.465905398130416870e-01 -1.514475494623184204e-01 -2.095889002084732056e-01 2.553519308567047119e-01 1.699606925249099731e-01 9.763657301664352417e-02 -4.888547956943511963e-02 -3.419655561447143555e-01 -1.620732694864273071e-01 3.373351097106933594e-01 8.634056895971298218e-02 1.081684082746505737e-01 2.795916795730590820e-01 2.384021580219268799e-01 -2.132911682128906250e-01 3.986570984125137329e-02 1.385163068771362305e-01
-1.449020653963088989e-01 -7.569029927253723145e-02 -1.430683732032775879e-01 4.154601395130157471e-01 -1.422327384352684021e-02 -1.082658916711807251e-01 6.640397943556308746e-03 3.105637431144714355e-01 -3.283003568649291992e-01 2.566154599189758301e-01 2.199886739253997803e-01 -1.349439024925231934e-01 2.514110207557678223e-01 -9.561509639024734497e-02 1.058834344148635864e-01 -2.050379812717437744e-01 1.021366491913795471e-01 -1.016953662037849426e-01 -5.524245277047157288e-02 -2.254926413297653198e-01 -4.996411129832267761e-02 1.397170722484588623e-01 -2.149652838706970215e-01 -1.319871544837951660e-01 1.151459887623786926e-01 1.418876647949218750e-01 -1.184089574962854385e-02 1.344426423311233521e-01 1.984709799289703369e-01 1.937877684831619263e-01 1.012859866023063660e-01 -8.253729343414306641e-02
1.089928448200225830e-01 -7.450953871011734009e-02 -1.471023410558700562e-01 -2.668440937995910645e-01 2.075812071561813354e-01 -1.324286311864852905e-01 1.923704333603382111e-02 8.453934639692306519e-02 3.880409151315689087e-02 6.154178082942962646e-02 -5.853462032973766327e-03 -2.984777987003326416e-01 8.381267637014389038e-02 -5.994107574224472046e-02 -2.446519583463668823e-01 -1.917605996131896973e-01 -2.271634936332702637e-01 -2.470308989286422729e-01 -6.033874303102493286e-02 2.189658880233764648e-01 1.081856340169906616e-02 -2.992083430290222168e-01 -1.315688192844390869e-01 -4.486292600631713867e-02 -1.910803094506263733e-02 4.942297935485839844e-02 -9.434638172388076782e-02 2.909419536590576172e-01 -1.539946347475051880e-02 -1.217347159981727600e-01 4.588223993778228760e-01 -1.575066298246383667e-01
-4.568550735712051392e-02 -2.264835983514785767e-01 -1.659830212593078613e-01 7.997757941484451294e-02 -4.111845046281814575e-02 -1.180696710944175720e-01 1.214000359177589417e-01 1.883019357919692993e-01 -5.761456489562988281e-02 -1.299966573715209961e-01 -2.441218867897987366e-02 9.688338637351989746e-02 4.121366441249847412e-01 -8.979596942663192749e-02 -3.059563338756561279e-01 -2.572193741798400879e-01 1.422612220048904419e-01 5.063594132661819458e-02 8.851137943565845490e-03 1.558660417795181274e-01 -7.052318751811981201e-02 -3.094038367271423340e-01 -1.330698430538177490e-01 -1.351504027843475342e-01 2.295892238616943359e-01 1.434065252542495728e-01 -6.886360794305801392e-02 4.495607316493988037e-02 -2.685474157333374023e-01 7.237683236598968506e-02 2.751980423927307129e-01 -2.489380985498428345e-01
3.014578856527805328e-02 -1.506744176149368286e-01 -5.557072535157203674e-02 3.921579942107200623e-02 3.228680789470672607e-02 -1.099447458982467651e-01 2.413057535886764526e-01 2.255924344062805176e-01 -1.319039314985275269e-01 -6.712406128644943237e-02 1.061165407299995422e-01 1.307159811258316040e-01 3.486912548542022705e-01 -3.327194228768348694e-02 -2.067655771970748901e-01 1.017638761550188065e-02 2.626724541187286377e-01 -1.640898883342742920e-01 6.462895870208740234e-02 -6.781522184610366821e-02 1.653127521276473999e-01 -9.983541816473007202e-02 -2.612012326717376709e-01 -2.397229522466659546e-01 4.716722667217254639e-01 2.284249104559421539e-02 -9.222373366355895996e-02 -5.562094505876302719e-03 -1.909351646900177002e-01 1.351271718740463257e-01 3.372110053896903992e-02 -2.804281711578369141e-01
-1.134320199489593506e-01 2.843977697193622589e-02 -3.044410943984985352e-01 -4.146149381995201111e-02 -1.279548741877079010e-02 -3.785357624292373657e-02 1.572127640247344971e-01 -6.390082836151123047e-02 -2.218477129936218262e-01 4.239909723401069641e-02 -2.650752291083335876e-02 -5.680925846099853516e-01 1.313386410474777222e-01 2.075595408678054810e-01 1.551419124007225037e-02 -2.841249406337738037e-01 -1.580812186002731323e-01 -1.948471069335937500e-01 -8.987142890691757202e-02 -7.341435551643371582e-02 2.853291332721710205e-01 -1.958769261837005615e-01 7.738068699836730957e-02 -1.652809828519821167e-01 1.405546963214874268e-01 8.568837493658065796e-02 -1.117628738284111023e-01 1.811902672052383423e-01 5.725701153278350830e-02 1.521891057491302490e-01 -4.545570537447929382e-02 -1.238875836133956909e-01
1.656596809625625610e-01 -6.431081146001815796e-02 1.224754974246025085e-01 3.497645556926727295e-01 9.180368855595588684e-03 -8.722306042909622192e-02 -9.680326096713542938e-03 3.407082706689834595e-02 -1.305197924375534058e-01 2.051154524087905884e-01 1.233114451169967651e-01 -4.314324632287025452e-02 1.074852198362350464e-01 2.021688967943191528e-02 5.154203623533248901e-03 -1.575923711061477661e-01 -9.558577090501785278e-03 4.629967734217643738e-02 3.407399952411651611e-01 1.345561295747756958e-01 1.983289122581481934e-01 -2.273234575986862183e-01 -2.328113019466400146e-01 -1.659469306468963623e-01 4.660970866680145264e-01 1.923669725656509399e-01 9.684643149375915527e-02 1.602809429168701172e-01 -5.507174413651227951e-03 3.146063983440399170e-01 1.017427965998649597e-01 -3.558680415153503418e-02
-2.265705466270446777e-01 3.078534640371799469e-02 2.964597381651401520e-02 -1.980731934309005737e-01 1.512320935726165771e-01 -2.129928767681121826e-01 -4.118016734719276428e-02 -2.333725243806838989e-02 -6.516873836517333984e-02 1.002267077565193176e-01 2.722673304378986359e-02 -2.888754904270172119e-01 4.276988506317138672e-01 -1.354554593563079834e-01 -1.236650943756103516e-01 -3.278386890888214111e-01 -1.432557553052902222e-01 -1.120075136423110962e-01 7.946417666971683502e-03 -2.015915140509605408e-02 -6.774680316448211670e-02 -1.114830076694488525e-01 -2.520672678947448730e-01 -6.742735952138900757e-02 2.452439516782760620e-01 1.411594003438949585e-01 -1.106732487678527832e-01 3.690510094165802002e-01 2.043479830026626587e-01 -1.087395939975976944e-02 -4.548837989568710327e-02 1.532875597476959229e-01
-8.417800068855285645e-03 -3.148617148399353027e-01 -2.344982177019119263e-01 -2.423297613859176636e-01 1.473939418792724609e-01 -2.142933756113052368e-01 1.891933530569076538e-01 -8.050749450922012329e-02 3.823515772819519043e-02 2.992372810840606689e-01 9.615751355886459351e-02 -1.287548094987869263e-01 2.820350825786590576e-01 1.592290103435516357e-01 -1.254770457744598389e-01 -1.669017970561981201e-01 6.923361867666244507e-02 -2.186958342790603638e-01 2.746982686221599579e-02 7.309509813785552979e-02 1.530978828668594360e-01 -1.106195226311683655e-01 -3.049614094197750092e-02 -4.511758685111999512e-01 2.894245646893978119e-02 1.785751134157180786e-01 2.914941869676113129e-02 3.512418770696967840e-04 1.944972388446331024e-02 1.238508708775043488e-02 2.601531147956848145e-01 1.056259199976921082e-01
8.287252485752105713e-02 -9.822065383195877075e-02 -2.042872458696365356e-01 2.525331377983093262e-01 -4.293319210410118103e-02 -3.159990012645721436e-01 9.113906323909759521e-02 6.541747599840164185e-02 -1.360605955123901367e-01 2.202411741018295288e-01 3.395892083644866943e-01 1.182677820324897766e-01 2.096337452530860901e-02 2.400063723325729370e-02 -3.345735967159271240e-01 4.346009716391563416e-02 -2.376102805137634277e-01 -9.084577113389968872e-02 1.069116368889808655e-01 1.774457246065139771e-01 -1.243597548454999924e-02 -1.500429064035415649e-01 -3.427264392375946045e-01 3.668127814307808876e-03 2.209588587284088135e-01 2.242496907711029053e-01 -2.368022352457046509e-01 1.208981722593307495e-01 1.254077255725860596e-01 5.640303716063499451e-03 1.259092688560485840e-01 -5.777682363986968994e-02
-3.776544332504272461e-02 -2.908098995685577393e-01 1.574179530143737793e-01 2.029640227556228638e-01 -3.585346741601824760e-03 -9.943120181560516357e-02 -1.041999235749244690e-01 2.369108051061630249e-01 -1.601208448410034180e-01 -2.505514957010746002e-02 2.749752700328826904e-01 3.359333425760269165e-02 1.367269903421401978e-01 -9.015604853630065918e-02 4.923259466886520386e-02 -4.695957899093627930e-02 2.805814146995544434e-01 -3.314198926091194153e-02 1.124789342284202576e-01 -1.568439751863479614e-01 9.267016500234603882e-02 -2.798756062984466553e-01 -1.000197306275367737e-01 -2.462127953767776489e-01 3.557162880897521973e-01 1.067074760794639587e-01 -1.663000136613845825e-01 2.118057906627655029e-01 1.606488786637783051e-02 3.597699105739593506e-01 1.269460171461105347e-01 -7.630620151758193970e-02
-8.920595049858093262e-02 2.112138271331787109e-01 6.854746490716934204e-02 -1.486212480813264847e-02 1.174898892641067505e-01 -8.963415026664733887e-02 -1.302627623081207275e-01 1.303688436746597290e-01 4.742772132158279419e-02 1.631692647933959961e-01 1.920770555734634399e-01 -2.396910339593887329e-01 3.944081813097000122e-02 -2.604924738407135010e-01 -1.288833022117614746e-01 -1.469225734472274780e-01 -1.037951186299324036e-01 -4.591124653816223145e-01 8.961898088455200195e-02 9.877014672383666039e-04 -2.178626656532287598e-01 -2.236629426479339600e-01 -8.929636329412460327e-02 -1.966232359409332275e-01 2.003630101680755615e-01 -7.157887332141399384e-03 6.406635791063308716e-02 3.599514663219451904e-01 2.696922719478607178e-01 1.489605903625488281e-01 1.156500801444053650e-01 -1.560897566378116608e-03
4.102553427219390869e-02 -6.535904109477996826e-02 -3.753592371940612793e-01 -1.258128285408020020e-01 -1.087294518947601318e-02 -5.893142148852348328e-02 1.296309530735015869e-01 1.542356312274932861e-01 -1.324732154607772827e-01 1.036886498332023621e-01 -1.295489817857742310e-01 -2.363567501306533813e-01 2.368064969778060913e-01 -1.067978888750076294e-01 1.173406764864921570e-01 1.544596254825592041e-02 3.381299376487731934e-01 -2.738243043422698975e-01 1.067535653710365295e-01 -2.014198899269104004e-01 2.730533778667449951e-01 -2.242514193058013916e-01 -2.091017663478851318e-01 -1.819344609975814819e-01 2.828009426593780518e-01 6.684197485446929932e-02 1.277021467685699463e-01 -5.483861640095710754e-02 2.187760472297668457e-01 -1.152533665299415588e-01 4.924003779888153076e-02 -2.050847001373767853e-02
-9.397915005683898926e-02 -8.426649868488311768e-02 6.933628767728805542e-02 -3.358314335346221924e-01 -3.674843534827232361e-02 5.787572357803583145e-03 -7.417062669992446899e-02 2.603641450405120850e-01 -1.353545039892196655e-01 4.902982711791992188e-02 -7.583362609148025513e-02 1.468345969915390015e-01 1.635307371616363525e-01 3.124760389328002930e-01 6.432986259460449219e-02 -3.697586059570312500e-01 1.780067197978496552e-02 -3.154479563236236572e-01 1.943675428628921509e-01 1.464648544788360596e-01 -9.589802473783493042e-02 -2.487065494060516357e-01 -3.313120007514953613e-01 -1.749650985002517700e-01 1.910942345857620239e-01 -1.530830413103103638e-01 -5.043805018067359924e-02 -1.119571700692176819e-01 -7.998147606849670410e-02 8.838542550802230835e-02 1.199192553758621216e-01 -6.645816564559936523e-02
-2.657257393002510071e-02 -1.525695919990539551e-01 -1.087880954146385193e-01 4.526657983660697937e-02 8.589310199022293091e-02 -2.924671769142150879e-01 1.661203354597091675e-01 7.029887288808822632e-02 4.720482975244522095e-02 1.427390873432159424e-01 1.059125512838363647e-01 -2.594882249832153320e-01 -9.432628750801086426e-02 6.594134122133255005e-02 -1.610930860042572021e-01 -3.822628557682037354e-01 -1.704418361186981201e-01 -1.207214221358299255e-01 1.812851279973983765e-01 -1.010284870862960815e-01 -1.295510530471801758e-01 -7.071664929389953613e-02 -1.521582305431365967e-01 -3.504974544048309326e-01 2.883318066596984863e-01 7.505746185779571533e-02 -3.082904219627380371e-01 1.202931441366672516e-02 2.621103823184967041e-01 6.972145754843950272e-03 -9.258255362510681152e-02 1.855953484773635864e-01
4.627410380635410547e-04 -2.175614237785339355e-02 1.135587766766548157e-01 -7.658167183399200439e-02 1.061097681522369385e-01 -1.854566782712936401e-01 1.778168231248855591e-01 -5.662385374307632446e-02 -6.407528370618820190e-02 -1.448566019535064697e-01 1.126979142427444458e-01 -2.332571893930435181e-01 8.823658525943756104e-02 -1.389868557453155518e-01 -2.939200401306152344e-01 -1.461358368396759033e-01 -3.244441449642181396e-01 -2.174690663814544678e-01 7.684994488954544067e-02 -1.956325471401214600e-01 -1.793100535869598389e-01 -2.923947274684906006e-01 7.002062350511550903e-02 5.051263608038425446e-03 3.913094401359558105e-01 1.670690327882766724e-01 -3.749411553144454956e-02 3.538225293159484863e-01 1.229232624173164368e-01 7.276429235935211182e-02 1.166273877024650574e-01 1.108737811446189880e-01
1.215068623423576355e-01 -1.018894091248512268e-01 1.862657256424427032e-02 -1.865774542093276978e-01 -5.765737220644950867e-02 -2.418830543756484985e-01 2.283316478133201599e-02 -2.280002646148204803e-02 -1.187401730567216873e-02 6.790233403444290161e-02 1.343141943216323853e-01 -1.223354488611221313e-01 1.331420838832855225e-01 -2.618427276611328125e-01 1.122654452919960022e-01 1.356438733637332916e-02 2.089127749204635620e-01 -2.809902727603912354e-01 3.835094869136810303e-01 1.675954759120941162e-01 -1.952070444822311401e-01 -2.591684758663177490e-01 -8.423600345849990845e-02 -3.104759454727172852e-01 3.553189933300018311e-01 1.382037699222564697e-01 -1.223870515823364258e-01 6.524343974888324738e-03 9.462754428386688232e-02 4.067421704530715942e-02 8.409985154867172241e-02 2.353765070438385010e-01
4.200051352381706238e-02 1.067935377359390259e-01 -2.100269496440887451e-01 2.453896701335906982e-01 2.294364571571350098e-01 -4.237331822514533997e-02 -3.697671741247177124e-02 1.533845663070678711e-01 -9.689643979072570801e-02 2.136085331439971924e-01 2.704670429229736328e-01 3.126975148916244507e-02 2.230384349822998047e-01 -1.179374847561120987e-02 2.667970359325408936e-01 6.452075392007827759e-02 -3.465465009212493896e-01 -3.073761761188507080e-01 1.029212102293968201e-01 -7.498078793287277222e-02 1.273314356803894043e-01 -1.015936583280563354e-01 -1.169170290231704712e-01 -6.506062299013137817e-02 2.748889327049255371e-01 2.287335135042667389e-02 -9.784325212240219116e-02 2.703026682138442993e-02 5.999657884240150452e-02 2.744269371032714844e-01 2.971840798854827881e-01 -1.412471830844879150e-01
2.591015212237834930e-02 -2.716128826141357422e-01 -2.674260735511779785e-01 -1.841247677803039551e-01 -3.283490613102912903e-02 -2.186310589313507080e-01 4.199681803584098816e-02 7.584200799465179443e-02 4.663721099495887756e-02 -5.340233445167541504e-02 3.106179237365722656e-01 -8.315335214138031006e-02 1.311213988810777664e-02 -1.667529195547103882e-01 -1.850434839725494385e-01 -3.392042815685272217e-01 1.428898572921752930e-01 -1.583396494388580322e-01 5.127414688467979431e-02 1.453714668750762939e-01 1.529948413372039795e-01 -1.873217672109603882e-01 -1.766239702701568604e-01 -2.565027475357055664e-01 1.947715878486633301e-01 1.785344183444976807e-01 -1.627045869827270508e-01 1.612180769443511963e-01 2.331413514912128448e-02 -1.252585947513580322e-01 1.383309215307235718e-01 3.092872798442840576e-01
-1.212800741195678711e-01 1.123706474900245667e-01 -4.303008615970611572e-01 -3.839037194848060608e-02 1.426798701286315918e-01 1.677004806697368622e-02 3.523014858365058899e-02 3.390889763832092285e-01 -1.740626096725463867e-01 1.432502176612615585e-02 2.101791054010391235e-01 -7.930229604244232178e-02 4.733904004096984863e-01 7.388365268707275391e-02 5.219874158501625061e-02 -1.258890479803085327e-01 7.947605103254318237e-03 -1.147681549191474915e-01 1.494280900806188583e-02 1.740756481885910034e-01 -1.204088106751441956e-01 1.157704219222068787e-01 -1.727078557014465332e-01 -1.444887667894363403e-01 2.590950131416320801e-01 4.231660813093185425e-02 -1.061374694108963013e-01 1.465229988098144531e-01 2.158462405204772949e-01 1.768391728401184082e-01 -1.614235900342464447e-02 1.338989883661270142e-01
-3.183148801326751709e-01 -3.950683474540710449e-01 1.071852073073387146e-01 1.413345485925674438e-01 -4.004919528961181641e-02 -3.470858186483383179e-02 3.373588621616363525e-02 1.353752017021179199e-01 -3.865801170468330383e-02 3.667875751852989197e-02 3.625293448567390442e-02 -1.419239770621061325e-02 2.701195776462554932e-01 -9.646546840667724609e-02 -2.370885163545608521e-01 -5.590210482478141785e-02 -3.621023520827293396e-02 -1.728454530239105225e-01 1.760182678699493408e-01 -1.865255534648895264e-01 -1.017795279622077942e-01 2.828309871256351471e-02 -2.021121606230735779e-02 -5.658755302429199219e-01 8.946544677019119263e-02 2.053448259830474854e-01 1.006557121872901917e-01 1.259808838367462158e-01 1.855960339307785034e-01 -2.290919423103332520e-02 -1.150304218754172325e-03 -5.485154688358306885e-02
-2.077001184225082397e-01 -2.793476916849613190e-02 -3.603707849979400635e-01 -1.249574273824691772e-01 1.821790337562561035e-01 -2.536529302597045898e-01 -3.413253277540206909e-02 4.632404148578643799e-01 -2.413063496351242065e-01 5.063715204596519470e-02 3.451308980584144592e-02 -1.110341846942901611e-01 3.484997451305389404e-01 9.455214440822601318e-02 -6.320994347333908081e-02 -2.917840704321861267e-02 -8.691634237766265869e-02 -8.319332450628280640e-02 -2.052922397851943970e-01 -5.117375776171684265e-02 -1.288332138210535049e-02 3.988080471754074097e-02 -1.173885241150856018e-01 -1.133106648921966553e-01 2.457163184881210327e-01 -5.521574616432189941e-02 -1.838077902793884277e-01 1.745210587978363037e-01 2.397412061691284180e-01 -7.680602371692657471e-02 7.732518017292022705e-02 -5.589358136057853699e-02
-3.127645235508680344e-03 -9.675109386444091797e-02 -9.991880506277084351e-02 1.661623716354370117e-01 -2.775448858737945557e-01 -1.346772015094757080e-01 3.760162591934204102e-01 7.643980532884597778e-02 -1.619220338761806488e-02 -1.763814315199851990e-02 6.610150635242462158e-02 8.699797838926315308e-02 2.277716398239135742e-01 -1.720864474773406982e-01 -1.126620322465896606e-01 -4.265182092785835266e-02 1.751037538051605225e-01 3.182108327746391296e-02 1.595731824636459351e-01 -1.877740323543548584e-01 1.871907263994216919e-01 -2.753027975559234619e-01 -1.353468149900436401e-01 -3.889564275741577148e-01 3.560830652713775635e-01 -1.867613792419433594e-01 -9.419803321361541748e-02 2.118381857872009277e-01 1.907143741846084595e-02 -8.515053987503051758e-02 3.823766484856605530e-02 -6.916774064302444458e-02
1.596651673316955566e-01 -4.170962795615196228e-02 -7.962492853403091431e-02 1.519960016012191772e-01 7.171495258808135986e-02 -1.393472254276275635e-01 3.039971590042114258e-01 9.767596609890460968e-03 1.093652695417404175e-01 -8.811696432530879974e-03 1.410030573606491089e-02 -1.532343924045562744e-01 1.436111144721508026e-02 9.956890344619750977e-02 -1.241991147398948669e-01 8.671624958515167236e-02 1.450484693050384521e-01 -1.282196789979934692e-01 3.116922378540039062e-01 1.702374666929244995e-01 1.887533217668533325e-01 -1.795023679733276367e-01 -1.670452356338500977e-01 -4.177818894386291504e-01 3.850214481353759766e-01 1.701344847679138184e-01 -2.387029677629470825e-01 -2.941554971039295197e-02 6.835858523845672607e-02 -3.017181344330310822e-02 2.856152951717376709e-01 -3.705208003520965576e-02
-8.536866307258605957e-02 -1.268742084503173828e-01 -1.641719937324523926e-01 -2.565233409404754639e-01 3.701348323374986649e-03 1.316337473690509796e-02 -1.201334223151206970e-01 -5.111831426620483398e-02 8.207548409700393677e-02 -1.919394284486770630e-01 -1.942814141511917114e-02 -1.061197891831398010e-01 1.959670186042785645e-01 2.721986770629882812e-01 2.820855379104614258e-01 -1.534516960382461548e-01 -2.595875263214111328e-01 -3.080460131168365479e-01 -2.588019333779811859e-02 -1.599134057760238647e-01 -1.220619305968284607e-01 -3.820145875215530396e-02 -3.592147529125213623e-01 -2.326978594064712524e-01 2.766641080379486084e-01 6.418915838003158569e-02 7.036356627941131592e-02 -3.057335969060659409e-03 1.472975313663482666e-01 2.023343592882156372e-01 1.785452961921691895e-01 -1.661193966865539551e-01
-8.551103621721267700e-02 -1.512026339769363403e-01 -1.594830751419067383e-01 -1.460982412099838257e-01 6.506200134754180908e-02 -2.385975718498229980e-01 4.964333772659301758e-02 -5.701926350593566895e-02 -1.656739562749862671e-01 2.388313114643096924e-01 -1.114499638788402081e-03 -1.771784275770187378e-01 1.763444691896438599e-01 1.312493085861206055e-01 -2.718996489420533180e-03 -1.426341235637664795e-01 -2.370546013116836548e-01 -1.332083791494369507e-01 3.390236198902130127e-01 -2.593451142311096191e-01 -1.609363108873367310e-01 -3.124850094318389893e-01 -9.678327292203903198e-02 1.876311749219894409e-02 1.983552128076553345e-01 1.828588545322418213e-01 7.578439265489578247e-02 3.734311759471893311e-01 -9.580533206462860107e-02 -4.207865521311759949e-02 1.280441582202911377e-01 1.920618116855621338e-01
2.578999847173690796e-03 5.280037969350814819e-02 1.711084693670272827e-02 -8.638867735862731934e-02 1.036582365632057190e-01 -3.473187237977981567e-02 -1.470408588647842407e-01 8.785251528024673462e-03 2.393826693296432495e-01 2.450763136148452759e-01 -1.077876240015029907e-01 -2.772213816642761230e-01 7.930960506200790405e-02 -6.666563451290130615e-02 -2.012610994279384613e-02 -2.459986805915832520e-01 -1.495823115110397339e-01 -1.881101131439208984e-01 3.537504673004150391e-01 -8.095276355743408203e-02 -7.003314793109893799e-02 -2.224814891815185547e-01 -2.886752486228942871e-01 -2.793853282928466797e-01 2.143918722867965698e-01 1.804951764643192291e-02 -1.878094524145126343e-01 -1.952512376010417938e-02 3.244607746601104736e-01 1.291325688362121582e-01 1.762101352214813232e-01 1.952450722455978394e-01
1.219334751367568970e-01 -6.597954779863357544e-02 -1.887962818145751953e-01 -1.180828511714935303e-01 1.582113653421401978e-01 2.635526005178689957e-03 2.232183963060379028e-01 -1.619491353631019592e-02 -7.514763623476028442e-02 2.130317538976669312e-01 2.693436741828918457e-01 -1.138405799865722656e-01 7.021483033895492554e-02 -3.014853410422801971e-02 -2.891548573970794678e-01 -2.298594266176223755e-01 -1.597569733858108521e-01 -3.197599649429321289e-01 2.302547693252563477e-01 5.703620240092277527e-02 -8.381412923336029053e-02 -2.586605250835418701e-01 -3.673615157604217529e-01 -1.782725751399993896e-01 -3.335759788751602173e-02 -2.123389020562171936e-02 1.565603911876678467e-02 2.453413158655166626e-01 2.602633275091648102e-02 2.928313016891479492e-01 -2.874091081321239471e-02 -5.731440335512161255e-02
-2.428757697343826294e-01 -1.450397372245788574e-01 9.847968071699142456e-02 -2.148488014936447144e-01 9.089412167668342590e-03 -1.892979443073272705e-01 -1.835121065378189087e-01 -1.255716383457183838e-01 -8.648303151130676270e-02 1.525729596614837646e-01 1.581560969352722168e-01 -2.991154491901397705e-01 2.937507629394531250e-01 -3.619037196040153503e-02 2.676308155059814453e-02 -2.198576331138610840e-01 -4.064137116074562073e-02 -1.958949714899063110e-01 -4.708621650934219360e-02 -1.298680007457733154e-01 -2.397021800279617310e-01 -2.204152643680572510e-01 -7.644376903772354126e-02 4.668221250176429749e-02 3.573367893695831299e-01 -5.632857978343963623e-02 -8.602534979581832886e-02 2.980678975582122803e-01 -2.006527595221996307e-02 -9.604083001613616943e-02 2.830818295478820801e-01 8.258195221424102783e-02
1.002809926867485046e-01 -3.278435170650482178e-01 4.582875117193907499e-04 9.881335496902465820e-02 -1.081264466047286987e-01 -2.563339769840240479e-01 1.652419120073318481e-01 -5.072015523910522461e-02 -1.204047128558158875e-01 2.725052833557128906e-01 1.687843352556228638e-01 6.536015123128890991e-02 6.884916871786117554e-02 -1.615556627511978149e-01 -3.351905196905136108e-02 -1.548580527305603027e-01 -2.599630653858184814e-01 -1.641394346952438354e-01 9.276607632637023926e-02 -1.610649190843105316e-02 7.868983596563339233e-02 -1.960566490888595581e-01 -1.221353113651275635e-01 -2.709528803825378418e-01 1.472040712833404541e-01 2.317273467779159546e-01 -1.106189098209142685e-02 3.764383792877197266e-01 3.384820818901062012e-01 -3.825695812702178955e-02 5.341758206486701965e-02 -1.246127858757972717e-01
-1.497652381658554077e-01 1.447273343801498413e-01 -2.358586341142654419e-01 3.372131614014506340e-03 1.337785571813583374e-01 9.536798298358917236e-02 2.425947487354278564e-01 4.795897603034973145e-01 -2.040641009807586670e-01 7.548298686742782593e-03 1.648481935262680054e-01 -2.099529504776000977e-01 4.040727913379669189e-01 9.934145212173461914e-02 -8.159311860799789429e-02 -1.337178349494934082e-01 4.962833225727081299e-02 -1.345937103033065796e-01 2.090718597173690796e-02 -6.097077392041683197e-03 -1.767518818378448486e-01 1.209861040115356445e-01 -1.252230405807495117e-01 -1.695656403899192810e-02 3.718671798706054688e-01 5.140210315585136414e-02 -1.948879957199096680e-01 4.691163077950477600e-02 2.385241724550724030e-02 -6.399115175008773804e-02 7.125888019800186157e-02 2.732753939926624298e-02
1.062247678637504578e-01 -1.594665199518203735e-01 -5.900395289063453674e-02 2.140000835061073303e-02 1.143327429890632629e-01 -1.827732287347316742e-02 -1.431204844266176224e-03 9.916934650391340256e-04 1.751175075769424438e-01 1.859948337078094482e-01 -2.883843518793582916e-02 -1.224209070205688477e-01 3.328139781951904297e-01 -3.002555370330810547e-01 -9.249589592218399048e-02 -1.693735569715499878e-01 2.022864967584609985e-01 -1.992617398500442505e-01 1.424792408943176270e-01 -1.182887628674507141e-01 -1.749208867549896240e-01 -3.119628131389617920e-01 -6.954952329397201538e-02 -7.826714962720870972e-02 2.250969111919403076e-01 -7.706082612276077271e-02 6.080973148345947266e-02 4.158302545547485352e-01 -5.123501271009445190e-02 2.418408691883087158e-01 2.514050900936126709e-01 1.239492297172546387e-01
-1.788269355893135071e-02 -9.206973761320114136e-02 3.761067986488342285e-02 1.470705121755599976e-02 -1.217282488942146301e-01 -4.983565956354141235e-02 2.349900901317596436e-01 5.063800513744354248e-02 1.715051010251045227e-02 -6.668575853109359741e-02 -1.673230826854705811e-01 2.206695228815078735e-01 8.134370297193527222e-02 1.671826839447021484e-01 4.867053031921386719e-02 -2.669152021408081055e-01 8.245613425970077515e-02 -5.328483581542968750e-01 1.182470470666885376e-01 7.744336128234863281e-02 -3.983022645115852356e-02 -1.408949643373489380e-01 -2.175564132630825043e-02 -2.692286968231201172e-01 2.415989339351654053e-01 1.581375747919082642e-01 -1.207484398037195206e-02 9.698040783405303955e-02 -3.110522031784057617e-01 4.469910264015197754e-02 3.469693362712860107e-01 8.777750283479690552e-02
1.789781153202056885e-01 6.430350989103317261e-02 7.649218291044235229e-02 5.974305793642997742e-02 -1.860086917877197266e-01 -1.386067718267440796e-01 2.228624075651168823e-01 5.521044880151748657e-02 1.713911741971969604e-01 -3.251761943101882935e-02 4.215236753225326538e-03 -3.244153261184692383e-01 1.213270947337150574e-01 5.199642851948738098e-02 -7.581441104412078857e-02 1.160167716443538666e-02 5.995192565023899078e-03 1.337482929229736328e-01 1.909862458705902100e-01 -1.395262777805328369e-01 -2.172058634459972382e-02 -2.388493567705154419e-01 1.404362022876739502e-01 -1.884023100137710571e-01 4.109404683113098145e-01 -7.447123993188142776e-03 -2.315229177474975586e-01 1.563826799392700195e-01 1.314258873462677002e-01 3.627293705940246582e-01 3.034682869911193848e-01 -1.198010295629501343e-01
1.613785177469253540e-01 -1.845427304506301880e-01 4.838582500815391541e-02 1.287923306226730347e-01 9.547076374292373657e-02 -1.087535396218299866e-01 2.352195680141448975e-01 2.530597448348999023e-01 -3.864269703626632690e-02 -4.637080803513526917e-02 -8.395767956972122192e-02 -1.727633327245712280e-01 2.048054486513137817e-01 4.213324934244155884e-02 -3.165494203567504883e-01 -3.736931383609771729e-01 2.085187435150146484e-01 2.202304080128669739e-02 1.805213540792465210e-01 -4.274573922157287598e-02 1.319103091955184937e-01 -2.201688885688781738e-01 -1.642520278692245483e-01 -1.812647432088851929e-01 1.434812545776367188e-01 1.456446480005979538e-02 -1.223988737910985947e-02 1.667475909925997257e-03 -2.392801791429519653e-01 1.729911193251609802e-02 2.385940700769424438e-01 -3.420949578285217285e-01
-3.088976740837097168e-01 2.209051698446273804e-02 -1.029719263315200806e-01 9.700740128755569458e-02 2.135905623435974121e-01 -1.188810169696807861e-01 1.163096912205219269e-02 -3.115993365645408630e-02 2.263933420181274414e-01 1.144189685583114624e-01 1.045872084796428680e-02 -1.051667034626007080e-01 -1.773919165134429932e-02 6.934381276369094849e-02 -2.788222432136535645e-01 -4.058828651905059814e-01 -1.592577844858169556e-01 -1.474638283252716064e-01 3.716231286525726318e-01 2.635216712951660156e-01 2.353423275053501129e-02 -1.302910149097442627e-01 -6.954530626535415649e-02 -3.009673655033111572e-01 2.185806334018707275e-01 -7.821478694677352905e-02 8.497038483619689941e-02 2.508817017078399658e-01 5.354476626962423325e-03 -2.413589693605899811e-02 8.093251287937164307e-02 -3.575370088219642639e-02
-2.797343432903289795e-01 1.865907013416290283e-02 -2.557635009288787842e-01 3.881923556327819824e-01 -9.451473504304885864e-02 2.293654251843690872e-03 -8.865340799093246460e-02 2.705007791519165039e-01 -2.391618490219116211e-01 5.805677175521850586e-02 1.928015947341918945e-01 -1.716354638338088989e-01 3.312410116195678711e-01 1.535384654998779297e-01 5.042802542448043823e-02 -2.536172568798065186e-01 -3.794952854514122009e-02 -2.520318515598773956e-02 2.605894207954406738e-02 1.378470063209533691e-01 1.996072381734848022e-02 -3.595084697008132935e-02 -1.004883646965026855e-01 -8.312240242958068848e-03 3.873114883899688721e-01 2.794255018234252930e-01 4.802641272544860840e-02 1.335924714803695679e-01 -1.194948912598192692e-03 -2.939347922801971436e-02 1.051012054085731506e-02 -7.163708657026290894e-02
-4.595511779189109802e-02 -1.697148829698562622e-01 -9.078386425971984863e-02 -1.605388224124908447e-01 -2.108523249626159668e-01 -1.329595595598220825e-02 8.066737651824951172e-02 1.375655680894851685e-01 1.319710463285446167e-01 1.352116316556930542e-01 -4.469829797744750977e-02 -1.791877299547195435e-01 4.753113389015197754e-01 -1.192663088440895081e-01 -1.825318336486816406e-01 9.155071526765823364e-02 -9.051959216594696045e-02 -3.491550981998443604e-01 -1.587618291378021240e-01 1.532355993986129761e-01 -1.556107997894287109e-01 -1.889383345842361450e-01 2.044139662757515907e-03 -3.486194014549255371e-01 1.615828275680541992e-01 -1.339915841817855835e-01 6.436153315007686615e-03 1.227710917592048645e-01 1.160598322749137878e-01 -7.154576480388641357e-02 1.196509674191474915e-01 -2.470435798168182373e-01
-8.504049479961395264e-02 -4.179510846734046936e-02 5.981194227933883667e-02 8.840224705636501312e-03 -4.357980936765670776e-02 1.733128130435943604e-01 9.169396013021469116e-02 2.224505692720413208e-01 -1.514103412628173828e-01 -9.519615769386291504e-02 2.797965407371520996e-01 1.520263999700546265e-01 2.937974631786346436e-01 -1.238799691200256348e-01 -1.147600635886192322e-01 -2.454836219549179077e-01 1.139304265379905701e-01 1.129847578704357147e-02 3.606701642274856567e-02 -1.296221930533647537e-02 1.462430804967880249e-01 -3.088294267654418945e-01 -1.564635932445526123e-01 -1.896371245384216309e-01 3.396526575088500977e-01 3.625257909297943115e-01 -9.629303961992263794e-02 2.145418524742126465e-01 -6.900627166032791138e-02 2.128601968288421631e-01 1.478585153818130493e-01 -1.524829119443893433e-01
-2.679707705974578857e-01 -6.559178978204727173e-02 8.896246552467346191e-02 1.319753751158714294e-02 -2.640558481216430664e-01 1.116696745157241821e-01 -1.239346414804458618e-01 6.761375814676284790e-02 -2.267438024282455444e-01 3.647702932357788086e-02 2.326561696827411652e-02 5.190334841609001160e-02 1.729966402053833008e-01 -1.611880064010620117e-01 -3.914902806282043457e-01 -1.136860176920890808e-01 -7.376169413328170776e-02 2.542896196246147156e-03 2.068178504705429077e-01 -2.134044468402862549e-01 -4.406091198325157166e-02 1.141637098044157028e-02 -1.090761125087738037e-01 -3.867005407810211182e-01 3.442318141460418701e-01 2.501143813133239746e-01 -9.054461866617202759e-02 1.131336688995361328e-01 -2.210470661520957947e-02 -1.290258206427097321e-02 2.687389850616455078e-01 5.832343921065330505e-02
4.575542360544204712e-02 -2.185861170291900635e-01 -8.064924180507659912e-02 6.491815438494086266e-04 1.371019184589385986e-01 -2.437069267034530640e-01 7.825391739606857300e-02 2.350232750177383423e-02 2.767563425004482269e-02 2.965601682662963867e-01 -1.027421001344919205e-02 -2.772299349308013916e-01 -4.499910026788711548e-02 6.304329633712768555e-02 -1.601653248071670532e-01 -3.113940358161926270e-01 9.885354340076446533e-02 -4.662808477878570557e-01 1.196449771523475647e-01 -9.114760905504226685e-02 -2.238393761217594147e-03 -2.410867810249328613e-01 -2.468147426843643188e-01 2.572672255337238312e-02 1.647835820913314819e-01 -3.678498044610023499e-02 -3.620199263095855713e-01 7.894011586904525757e-02 2.319934964179992676e-02 4.863162711262702942e-02 1.009127572178840637e-01 -1.267207264900207520e-01
3.041403591632843018e-01 -1.586934030055999756e-01 -2.039336711168289185e-01 -6.550177186727523804e-02 -1.285185217857360840e-01 -4.761033654212951660e-01 1.487059146165847778e-01 -1.030203793197870255e-02 3.126662969589233398e-02 8.583983778953552246e-02 2.968659400939941406e-01 -4.575666412711143494e-02 6.920573115348815918e-02 -1.464616954326629639e-01 -9.571190923452377319e-02 -1.699023842811584473e-01 1.979873776435852051e-01 -2.648493945598602295e-01 9.351865947246551514e-02 2.733466029167175293e-02 -3.400155156850814819e-02 -2.595329843461513519e-02 -3.625286743044853210e-02 -4.671345278620719910e-02 3.735829293727874756e-01 1.504218131303787231e-01 -2.283270657062530518e-01 1.399920880794525146e-01 -1.206720694899559021e-01 3.028384037315845490e-02 1.618210226297378540e-01 9.185504168272018433e-02
-3.345179557800292969e-02 -1.518491655588150024e-01 -1.302442699670791626e-01 -3.184240311384201050e-02 2.048830389976501465e-01 7.241681218147277832e-02 -4.750019684433937073e-02 1.299622654914855957e-01 -7.967659085988998413e-02 3.348928391933441162e-01 1.498948782682418823e-01 -3.429844081401824951e-01 1.605377495288848877e-01 4.307950660586357117e-02 -1.123888194561004639e-01 -1.742210537195205688e-01 -2.472323775291442871e-01 -1.703769713640213013e-01 2.429686486721038818e-01 -1.002822592854499817e-01 -3.158645033836364746e-01 -2.134205102920532227e-01 3.991189226508140564e-02 3.659260272979736328e-02 1.535792350769042969e-01 1.890394091606140137e-01 -6.798929721117019653e-02 3.030935525894165039e-01 9.752356261014938354e-02 -1.229734495282173157e-01 2.704432010650634766e-01 3.435376286506652832e-02
-1.875459402799606323e-02 3.650419414043426514e-02 -1.866789162158966064e-01 -2.866448760032653809e-01 -1.013835072517395020e-01 4.791554063558578491e-02 1.007855609059333801e-01 6.678629666566848755e-02 1.042364612221717834e-01 7.468983530998229980e-02 -2.198621071875095367e-02 -3.021154999732971191e-01 1.332467943429946899e-01 -8.581023663282394409e-02 -2.012257277965545654e-01 -3.657865822315216064e-01 -1.131167784333229065e-01 -1.786065697669982910e-01 2.923482060432434082e-01 1.615768484771251678e-02 -3.483959734439849854e-01 -1.213845014572143555e-01 -1.819927543401718140e-01 1.457941532135009766e-01 2.137996703386306763e-01 4.989135265350341797e-02 -6.649484485387802124e-02 2.262708991765975952e-01 2.325829565525054932e-01 -1.252560019493103027e-01 2.025839984416961670e-01 1.045896038413047791e-01
2.357235178351402283e-02 4.092094674706459045e-02 -1.021584719419479370e-01 8.111203461885452271e-02 -5.403419211506843567e-02 3.412981331348419189e-02 3.745580315589904785e-01 5.155808851122856140e-02 -4.536962136626243591e-02 -1.187695935368537903e-01 -1.549682915210723877e-01 8.257644623517990112e-02 2.084049433469772339e-01 -1.505211889743804932e-01 1.769170165061950684e-01 -2.246430367231369019e-01 1.170731615275144577e-02 -1.187095865607261658e-01 2.543164491653442383e-01 1.043234542012214661e-01 3.154255449771881104e-01 -1.657859385013580322e-01 -1.595031917095184326e-01 -1.301986724138259888e-01 2.421549260616302490e-01 -2.076222300529479980e-01 6.971766799688339233e-02 5.042059347033500671e-02 -2.383451163768768311e-01 2.375711053609848022e-01 3.816459774971008301e-01 -1.079552844166755676e-01
1.473004668951034546e-01 4.769387596752494574e-04 -1.629239618778228760e-01 -4.952708631753921509e-02 -1.099346503615379333e-01 -3.414670825004577637e-01 1.548291891813278198e-01 3.050364255905151367e-01 -3.000341057777404785e-01 3.139291107654571533e-01 2.197560966014862061e-01 -1.012492342852056026e-03 5.418863147497177124e-02 -7.133067399263381958e-02 -8.069833368062973022e-02 -1.528699547052383423e-01 1.073876321315765381e-01 8.091835677623748779e-02 1.375107467174530029e-01 1.174326390027999878e-01 -1.424188762903213501e-01 -3.656103834509849548e-02 -2.147465944290161133e-01 -2.451632469892501831e-01 2.581331729888916016e-01 3.364776670932769775e-01 -1.594121754169464111e-01 4.173631593585014343e-02 9.817030280828475952e-02 1.061860024929046631e-01 6.704411655664443970e-02 -1.334036588668823242e-01
-8.681841194629669189e-02 -5.350072169676423073e-04 1.196885034441947937e-01 1.783865690231323242e-01 4.388916119933128357e-02 -2.377467155456542969e-01 -1.201499719172716141e-02 8.706504851579666138e-02 -2.173992246389389038e-02 2.188919335603713989e-01 -2.355825155973434448e-01 -3.180333077907562256e-01 1.846109926700592041e-01 1.890283310785889626e-04 1.222423091530799866e-02 9.571786969900131226e-02 1.005775555968284607e-01 -3.452763259410858154e-01 2.835968732833862305e-01 2.042021369561553001e-03 1.228417679667472839e-01 -1.174171194434165955e-01 1.112145185470581055e-01 -1.926001757383346558e-01 3.790953457355499268e-01 -1.341430842876434326e-01 -8.258868753910064697e-02 1.760857254266738892e-01 1.002069190144538879e-01 1.351620554924011230e-01 3.239415884017944336e-01 1.040726751089096069e-01
-1.122666448354721069e-01 -6.933105736970901489e-02 -6.199977919459342957e-02 2.549825310707092285e-01 4.800139926373958588e-03 -2.391374558210372925e-01 1.283416450023651123e-01 1.752083748579025269e-01 -8.881615847349166870e-02 6.541446596384048462e-02 4.589893389493227005e-03 -2.058460116386413574e-01 1.627952158451080322e-01 -7.278102636337280273e-02 -3.492535352706909180e-01 -1.919475644826889038e-01 1.368824094533920288e-01 -1.127327606081962585e-02 -8.240021765232086182e-02 1.766332089900970459e-01 1.676007658243179321e-01 -2.423906028270721436e-01 -2.850523591041564941e-01 2.521731704473495483e-02 2.353859841823577881e-01 -1.174084004014730453e-02 8.659933507442474365e-02 -4.925873503088951111e-02 -2.225444018840789795e-01 1.792850196361541748e-01 3.744927048683166504e-01 -2.262666821479797363e-01
-1.341314762830734253e-01 -2.544030919671058655e-02 -4.339956119656562805e-02 2.341040372848510742e-01 -2.233247011899948120e-01 -1.285002380609512329e-01 2.515023648738861084e-01 -1.513999253511428833e-01 -9.381961822509765625e-02 1.156112924218177795e-01 8.090052008628845215e-02 1.440243981778621674e-02 2.544404268264770508e-01 -5.127037689089775085e-02 -2.146236151456832886e-01 -1.419367790222167969e-01 2.199579328298568726e-01 -1.452920585870742798e-01 2.564892768859863281e-01 -1.237761080265045166e-01 -3.799730166792869568e-02 -1.299112290143966675e-01 -1.058148965239524841e-01 -3.462878465652465820e-01 4.362810850143432617e-01 1.602544039487838745e-01 -8.846220374107360840e-02 5.398290976881980896e-02 -1.228060573339462280e-01 3.818146139383316040e-02 4.305149614810943604e-02 -2.538249790668487549e-01
2.666335999965667725e-01 -8.838108181953430176e-02 -3.146225586533546448e-02 1.104088351130485535e-01 1.992645263671875000e-01 -2.032158523797988892e-01 -7.251130789518356323e-02 9.973820298910140991e-03 1.302236616611480713e-01 1.515476256608963013e-01 1.066469028592109680e-01 -1.541005522012710571e-01 3.873704001307487488e-02 8.562730997800827026e-02 1.047025546431541443e-01 -2.103538624942302704e-02 -2.525633573532104492e-01 -3.410811424255371094e-01 7.540186494588851929e-02 8.215615898370742798e-02 -8.597136475145816803e-03 -1.077833324670791626e-01 -2.762621641159057617e-01 -3.118654489517211914e-01 2.115586996078491211e-01 -1.917015016078948975e-02 -1.485507041215896606e-01 1.399101912975311279e-01 4.372774362564086914e-01 -1.348724812269210815e-01 2.286250740289688110e-01 1.384851057082414627e-03
-1.252492610365152359e-02 4.215089231729507446e-02 -1.369458436965942383e-01 -1.909456402063369751e-01 9.580345451831817627e-02 -1.904932856559753418e-01 1.250694394111633301e-01 -5.382886156439781189e-02 -1.532884240150451660e-01 1.213412955403327942e-01 -9.064541757106781006e-02 -1.973065435886383057e-01 1.641399115324020386e-01 9.045556187629699707e-03 -5.149180442094802856e-02 -5.160336196422576904e-02 -3.156959116458892822e-01 -7.222807407379150391e-02 1.812712550163269043e-01 -4.622184205800294876e-03 -3.724823594093322754e-01 -3.284561634063720703e-01 1.928530260920524597e-02 9.697596728801727295e-02 3.894255161285400391e-01 6.020501628518104553e-02 -1.840539574623107910e-01 3.347320556640625000e-01 -1.316785253584384918e-02 2.899319864809513092e-02 2.447208762168884277e-01 6.982670724391937256e-02
-1.229213774204254150e-01 -3.132559359073638916e-01 -1.291928887367248535e-01 -2.124927788972854614e-01 -4.890683293342590332e-02 -2.371701002120971680e-01 2.491969056427478790e-02 2.593044340610504150e-01 2.762376144528388977e-02 1.822544485330581665e-01 3.465451300144195557e-01 -7.430739700794219971e-03 3.191170515492558479e-03 -1.633824110031127930e-01 -2.863259017467498779e-01 6.987512856721878052e-02 -7.990100979804992676e-02 -1.559584289789199829e-01 2.090010344982147217e-01 -3.739225864410400391e-02 -1.024579480290412903e-01 -2.288096696138381958e-01 -2.626282572746276855e-01 -2.422608435153961182e-01 4.898204654455184937e-02 -7.420258224010467529e-02 1.416360288858413696e-01 3.236328437924385071e-02 -2.560414187610149384e-02 3.341649845242500305e-02 2.838364541530609131e-01 -2.303630858659744263e-01
-2.132274508476257324e-01 -6.545273214578628540e-02 1.121345832943916321e-01 7.601899653673171997e-02 -5.792578309774398804e-02 -2.472141236066818237e-01 1.775051504373550415e-01 2.618915401399135590e-02 7.611305452883243561e-03 2.759377658367156982e-01 9.221747517585754395e-02 -1.038499921560287476e-01 3.498171269893646240e-02 -1.042822524905204773e-01 -3.695717826485633850e-02 -1.322141736745834351e-01 -4.836376756429672241e-02 -5.231429636478424072e-02 2.527579665184020996e-01 1.077951118350028992e-01 -1.792392730712890625e-01 -3.369517624378204346e-01 -2.778751850128173828e-01 -1.609978526830673218e-01 2.301893383264541626e-01 1.699648499488830566e-01 8.671136200428009033e-02 1.562751680612564087e-01 4.753174185752868652e-01 1.255697570741176605e-02 1.874729432165622711e-02 -1.979075074195861816e-01
-1.754151657223701477e-02 -1.241148337721824646e-01 -4.438729584217071533e-02 -2.309109717607498169e-01 -1.628026962280273438e-01 -8.425450325012207031e-02 9.156505577266216278e-03 -5.686571076512336731e-02 -9.703050553798675537e-02 -1.971996724605560303e-01 -2.524760067462921143e-01 -1.825821548700332642e-01 -6.977793574333190918e-02 9.767495095729827881e-02 5.933907255530357361e-02 -1.893686503171920776e-01 -1.182041540741920471e-01 -5.950184911489486694e-02 3.775136768817901611e-01 9.939400479197502136e-03 2.109212428331375122e-01 -3.630904257297515869e-01 -3.179504275321960449e-01 -1.334361582994461060e-01 1.482820808887481689e-01 -1.732689589262008667e-01 -6.392101943492889404e-02 4.652235656976699829e-02 -5.191294010728597641e-03 2.225160598754882812e-01 2.977426350116729736e-01 -2.027398943901062012e-01
7.671079784631729126e-02 -5.238574370741844177e-02 -1.243718191981315613e-01 1.125080883502960205e-01 -1.521400213241577148e-01 -1.168082132935523987e-01 1.631792038679122925e-01 1.496665645390748978e-02 -1.903459578752517700e-01 -1.620768383145332336e-02 -5.996696650981903076e-02 9.559687227010726929e-02 4.209493696689605713e-01 4.979361221194267273e-02 -1.653438657522201538e-01 -2.496490180492401123e-01 2.720637619495391846e-01 -1.355346590280532837e-01 2.822377979755401611e-01 -8.131086081266403198e-02 6.802407652139663696e-02 -1.818890124559402466e-01 -2.882882580161094666e-02 -2.480228245258331299e-01 3.095746934413909912e-01 1.373080420307815075e-03 -1.452254354953765869e-01 1.908054500818252563e-01 -2.206418216228485107e-01 -1.218198016285896301e-01 8.258178085088729858e-02 -2.804264426231384277e-01
-2.752529680728912354e-01 -2.947481572628021240e-01 -6.464384496212005615e-02 -1.998353451490402222e-01 3.524686396121978760e-02 -2.013754248619079590e-01 -3.340857475996017456e-02 1.197335943579673767e-01 -1.585019193589687347e-02 1.022908836603164673e-01 4.202435016632080078e-01 -4.733878374099731445e-02 2.004772275686264038e-01 -5.177990347146987915e-02 -9.411865472793579102e-02 2.290892601013183594e-02 -1.550787780433893204e-02 -1.468893736600875854e-01 2.414797246456146240e-01 1.113690435886383057e-02 -8.393213152885437012e-02 -1.978025734424591064e-01 -3.190689682960510254e-01 -3.305371999740600586e-01 -1.153891384601593018e-01 -8.234834298491477966e-03 1.477920264005661011e-01 1.886218786239624023e-01 3.713375190272927284e-03 1.005870923399925232e-01 1.173001602292060852e-01 -2.490103840827941895e-01
-1.510529369115829468e-01 -1.616171002388000488e-01 7.560259848833084106e-02 1.016949191689491272e-01 -5.795778706669807434e-02 -1.801906675100326538e-01 1.942502148449420929e-02 -7.444170862436294556e-02 9.972320497035980225e-02 1.490765362977981567e-01 -1.326063871383666992e-01 -1.032484546303749084e-01 3.637733161449432373e-01 -1.853575557470321655e-01 -2.973836958408355713e-01 -2.646919786930084229e-01 -8.645090274512767792e-03 -2.650365233421325684e-01 1.909352540969848633e-01 -9.056252986192703247e-02 -1.467262059450149536e-01 -2.309138327836990356e-01 -3.662577271461486816e-01 -2.832194864749908447e-01 4.947213828563690186e-02 -1.062160953879356384e-01 3.704898431897163391e-02 2.668885886669158936e-01 1.251064836978912354e-01 2.538628876209259033e-02 2.546180784702301025e-02 1.405182667076587677e-02
-1.208650320768356323e-01 -3.821799904108047485e-02 -1.554986387491226196e-01 1.458458006381988525e-01 -1.289042830467224121e-01 -1.562671065330505371e-01 1.447114348411560059e-01 2.809812873601913452e-02 9.954716265201568604e-02 -6.559757143259048462e-02 -1.559568941593170166e-02 -1.136376522481441498e-02 4.863983392715454102e-01 -1.696643233299255371e-01 -4.614386260509490967e-01 -1.582146584987640381e-01 -1.088957414031028748e-01 2.434934303164482117e-02 8.612791448831558228e-02 -7.671036291867494583e-03 4.473670199513435364e-02 -1.521086543798446655e-01 -7.524672150611877441e-02 -3.690316677093505859e-01 2.574998438358306885e-01 5.495740100741386414e-02 -3.510027006268501282e-02 -6.842771172523498535e-02 -1.425736844539642334e-01 3.180092945694923401e-02 1.782789528369903564e-01 -2.062181234359741211e-01
2.090926319360733032e-01 2.213501371443271637e-02 -2.654671072959899902e-01 9.350256621837615967e-02 -6.767202168703079224e-02 -1.043632626533508301e-01 3.137060254812240601e-02 1.790546774864196777e-01 -2.118263542652130127e-01 6.633074581623077393e-02 3.620641529560089111e-01 2.683437801897525787e-02 3.439301848411560059e-01 -2.804007753729820251e-02 -4.748276248574256897e-02 -4.980192705988883972e-02 -1.281303763389587402e-01 9.151746332645416260e-02 -1.216268837451934814e-01 -1.227101311087608337e-02 1.788117736577987671e-01 -2.968564033508300781e-01 -1.086673438549041748e-01 -2.753618061542510986e-01 3.665146529674530029e-01 2.047223746776580811e-01 -1.266337484121322632e-01 1.101911142468452454e-01 5.909680388867855072e-03 2.535597980022430420e-01 6.807204335927963257e-02 4.815390333533287048e-02
7.727986574172973633e-02 -3.125133812427520752e-01 -2.755237519741058350e-01 6.537362188100814819e-02 -9.720253199338912964e-02 -4.468991458415985107e-01 -1.054411381483078003e-02 9.404429234564304352e-03 6.002708896994590759e-02 1.471080929040908813e-01 3.702296316623687744e-01 -2.072039842605590820e-01 1.114189475774765015e-01 2.812192542478442192e-03 -2.041791528463363647e-01 -1.840269416570663452e-01 1.354752182960510254e-01 -2.744160890579223633e-01 3.241041675209999084e-02 1.659939996898174286e-02 6.277424842119216919e-02 -2.205868959426879883e-01 -9.430099278688430786e-02 -5.381851270794868469e-02 1.529237180948257446e-01 6.473454087972640991e-02 -9.498982876539230347e-02 -1.862794719636440277e-02 6.166939437389373779e-02 -3.303856030106544495e-02 1.432959586381912231e-01 3.030479848384857178e-01
2.045152336359024048e-01 -3.375338912010192871e-01 -7.807050645351409912e-02 -7.165433466434478760e-02 1.676832325756549835e-02 -3.188183903694152832e-01 -1.915225014090538025e-02 1.420591585338115692e-02 7.158220559358596802e-02 -6.627533584833145142e-02 2.328748628497123718e-02 -2.236673533916473389e-01 1.575760543346405029e-02 -7.306053489446640015e-02 9.810622781515121460e-02 4.372891783714294434e-02 8.014377672225236893e-04 -1.915485858917236328e-01 7.862041890621185303e-02 -1.238721981644630432e-01 3.734474629163742065e-02 -5.394165217876434326e-02 -1.674176193773746490e-02 -4.843498766422271729e-01 4.826701283454895020e-01 1.480203419923782349e-01 1.014558672904968262e-01 -8.904283493757247925e-02 1.984030753374099731e-01 -8.252541720867156982e-02 1.907768994569778442e-01 -1.556410361081361771e-02
5.583971738815307617e-03 -2.946633398532867432e-01 -2.451059371232986450e-01 -1.270418465137481689e-01 -5.459759384393692017e-02 -6.386394612491130829e-03 1.304970830678939819e-01 7.512828335165977478e-03 2.557643353939056396e-01 1.708425432443618774e-01 -8.143059909343719482e-02 -3.942855298519134521e-01 1.509573459625244141e-01 1.614019423723220825e-01 2.259863168001174927e-02 -2.782034873962402344e-01 -8.309679478406906128e-02 -1.328552067279815674e-01 9.363769739866256714e-02 1.656332761049270630e-01 1.762470901012420654e-01 -2.527545988559722900e-01 -8.724328875541687012e-02 -2.007067389786243439e-02 3.553097248077392578e-01 -1.685834527015686035e-01 7.089945673942565918e-02 -9.055973589420318604e-02 1.599954962730407715e-01 2.322748303413391113e-01 8.484777808189392090e-02 1.225336492061614990e-01
3.527728468179702759e-02 -2.860534489154815674e-01 4.357328638434410095e-02 1.381865441799163818e-01 -6.676544249057769775e-02 -6.712192296981811523e-02 -2.375371940433979034e-02 3.430982530117034912e-01 -2.394799292087554932e-01 9.665405750274658203e-02 1.356459408998489380e-01 1.565183997154235840e-01 3.119637072086334229e-01 -4.783951863646507263e-02 1.509562730789184570e-01 -7.485642284154891968e-02 3.767427504062652588e-01 -2.876476757228374481e-02 1.321122050285339355e-01 -7.257307320833206177e-02 3.003023378551006317e-02 -1.784192174673080444e-01 3.812875598669052124e-02 -1.712776124477386475e-01 5.127224326133728027e-01 -9.103879332542419434e-02 -9.654648602008819580e-02 -1.768264360725879669e-02 1.084842830896377563e-01 6.065934896469116211e-02 7.316575199365615845e-02 2.198672853410243988e-02
2.245361357927322388e-01 -2.274620682001113892e-01 -1.332633942365646362e-01 6.618484854698181152e-02 -1.879859864711761475e-01 3.297645226120948792e-02 -4.373841732740402222e-02 -2.864366956055164337e-02 -1.279557943344116211e-01 -1.672629266977310181e-01 1.249006092548370361e-01 -3.608526289463043213e-01 2.278509736061096191e-01 -2.943489551544189453e-01 -1.266402155160903931e-01 6.520245969295501709e-02 8.119190484285354614e-02 -1.687334328889846802e-01 1.652508378028869629e-01 -2.639710605144500732e-01 2.084890902042388916e-01 -3.301737010478973389e-01 -8.931455761194229126e-02 -1.457790136337280273e-01 7.333847135305404663e-02 -3.144466876983642578e-02 -2.399853020906448364e-01 1.892236769199371338e-01 -1.620749086141586304e-01 -7.454621046781539917e-02 2.040533721446990967e-01 2.329631149768829346e-02
-3.527420386672019958e-02 -6.872582435607910156e-02 -2.777638435363769531e-01 -1.990633010864257812e-01 4.404015094041824341e-02 -3.869544714689254761e-03 -3.169942647218704224e-02 3.155637681484222412e-01 -4.138422012329101562e-01 -8.036919683218002319e-02 1.534696109592914581e-02 -1.295181550085544586e-02 2.226941287517547607e-01 8.816208690404891968e-02 1.423128601163625717e-02 -1.685401201248168945e-01 -9.518849849700927734e-02 -2.827561199665069580e-01 -1.154011934995651245e-01 7.850942015647888184e-02 -1.195929478853940964e-02 2.344204038381576538e-01 -7.393416762351989746e-02 -2.441799193620681763e-01 3.137102425098419189e-01 8.983907103538513184e-02 -2.816908061504364014e-01 1.207973212003707886e-01 1.192592382431030273e-01 -1.086566746234893799e-01 2.350930869579315186e-01 -1.444367785006761551e-02
1.220214068889617920e-01 1.181065943092107773e-02 -7.741627283394336700e-03 2.164722532033920288e-01 2.193883806467056274e-02 -1.719379127025604248e-01 3.405775725841522217e-01 1.961378306150436401e-01 9.951542317867279053e-02 6.992477923631668091e-02 -2.538684606552124023e-01 -2.318631857633590698e-01 2.945886552333831787e-01 8.721540868282318115e-02 1.129415929317474365e-01 2.112066745758056641e-02 4.047718644142150879e-02 3.337218193337321281e-03 4.046885073184967041e-01 -4.219537228345870972e-02 2.620637975633144379e-02 -3.222737088799476624e-02 -4.051442071795463562e-02 -5.123662948608398438e-02 3.706951141357421875e-01 -1.034935340285301208e-01 -1.083025559782981873e-01 2.693243920803070068e-01 1.808665096759796143e-01 1.679341793060302734e-01 2.102366387844085693e-01 4.744518548250198364e-02
-1.072977408766746521e-01 -1.862102448940277100e-01 -2.092244029045104980e-01 3.795351684093475342e-01 3.155650794506072998e-01 -8.731491863727569580e-02 4.253043830394744873e-01 -1.303310990333557129e-01 5.557510256767272949e-02 2.700441982597112656e-04 2.049561887979507446e-01 -7.518252730369567871e-02 6.512206792831420898e-02 1.191531494259834290e-02 1.629409044981002808e-01 -2.251745900139212608e-03 2.310644835233688354e-02 -9.699296951293945312e-02 1.302063018083572388e-01 -1.342381685972213745e-01 2.126344293355941772e-01 -1.698687672615051270e-01 2.229706011712551117e-02 -3.109908103942871094e-01 2.071527689695358276e-01 -1.765073090791702271e-02 2.053344808518886566e-02 2.050841599702835083e-01 5.439473316073417664e-02 2.811348065733909607e-02 2.701110839843750000e-01 2.489390596747398376e-02
1.747427284717559814e-01 -6.347628682851791382e-02 -1.357073783874511719e-01 2.610597610473632812e-01 -3.680851368699222803e-04 -2.023932188749313354e-01 6.810632348060607910e-02 2.770723402500152588e-01 1.248955205082893372e-01 -2.324275970458984375e-01 5.281877890229225159e-02 -2.384526282548904419e-01 -1.268769353628158569e-01 7.824524492025375366e-02 -6.400578469038009644e-02 1.560326218605041504e-01 1.301118135452270508e-01 -1.954927444458007812e-01 2.245763987302780151e-01 2.094169110059738159e-01 -1.050824485719203949e-02 -2.508240938186645508e-01 -1.705995649099349976e-01 -3.390247821807861328e-01 2.678665518760681152e-01 7.640898227691650391e-02 -2.106449156999588013e-01 -5.835554748773574829e-02 1.694327145814895630e-01 1.075300723314285278e-01 2.328346222639083862e-01 1.452688872814178467e-02
-8.579555153846740723e-02 -1.455686986446380615e-01 -8.996814489364624023e-02 -1.457629203796386719e-01 1.729757785797119141e-01 -1.555194705724716187e-01 -3.146696090698242188e-02 1.538682729005813599e-01 -1.845705322921276093e-03 8.396036177873611450e-02 1.504694968461990356e-01 -1.951730847358703613e-01 2.476000785827636719e-01 -5.536979809403419495e-02 5.518141016364097595e-02 -1.025709882378578186e-01 -2.070500254631042480e-01 -2.267321646213531494e-01 1.289636939764022827e-01 -2.491005659103393555e-01 -3.722555637359619141e-01 -3.104149103164672852e-01 4.555398598313331604e-02 -2.047544717788696289e-02 2.120550274848937988e-01 2.605459988117218018e-01 1.209046924486756325e-03 2.512436807155609131e-01 1.056119278073310852e-01 -4.772503674030303955e-02 2.101088762283325195e-01 2.714254558086395264e-01
-1.834758371114730835e-01 1.302263438701629639e-01 -4.171031117439270020e-01 -1.889642886817455292e-02 6.381288915872573853e-02 -1.314749866724014282e-01 3.662721067667007446e-02 3.811756372451782227e-01 -1.955851353704929352e-02 -5.940162017941474915e-02 7.455465942621231079e-02 -1.470933556556701660e-01 4.431529343128204346e-01 1.516143530607223511e-01 1.224724426865577698e-01 -7.199284434318542480e-02 -5.331567674875259399e-02 -1.954889595508575439e-01 -8.613026142120361328e-02 4.296888411045074463e-02 -1.996555831283330917e-03 2.329882234334945679e-01 -2.507942616939544678e-01 -1.498895585536956787e-01 2.841005325317382812e-01 2.420952310785651207e-03 -1.649628877639770508e-01 4.741824045777320862e-02 7.412092387676239014e-02 -8.073367178440093994e-02 1.530908197164535522e-01 2.805957943201065063e-02
4.818986356258392334e-02 1.426673829555511475e-01 -2.130228132009506226e-01 2.379617989063262939e-01 1.338679343461990356e-01 9.251567721366882324e-02 6.270281970500946045e-02 2.207950949668884277e-01 1.650523743592202663e-03 -3.138348460197448730e-02 2.119805216789245605e-01 -1.514041703194379807e-02 2.966379523277282715e-01 2.698243595659732819e-02 2.506712675094604492e-01 1.529908776283264160e-01 -1.731392145156860352e-01 -8.110006898641586304e-02 3.093667030334472656e-01 -2.382650971412658691e-01 -1.633712090551853180e-02 -2.486355155706405640e-01 -2.275776863098144531e-01 1.523442659527063370e-02 2.326891273260116577e-01 2.061578929424285889e-01 -5.016298219561576843e-02 5.987876560539007187e-03 2.553128600120544434e-01 1.800529360771179199e-01 2.738963663578033447e-01 8.799498900771141052e-03
6.221660226583480835e-02 2.207508236169815063e-01 -7.793812453746795654e-02 1.495465338230133057e-01 -6.757623981684446335e-03 -6.576021015644073486e-02 1.658020913600921631e-01 4.779315553605556488e-03 5.701484531164169312e-02 -2.818824723362922668e-02 -6.040841341018676758e-02 3.317251394037157297e-04 2.794893085956573486e-01 -1.309410631656646729e-01 5.850446596741676331e-02 -6.270598173141479492e-01 -4.754874110221862793e-02 -1.390208601951599121e-01 2.506069242954254150e-01 -1.654580384492874146e-01 1.313128322362899780e-01 7.599419355392456055e-02 -2.104617357254028320e-01 -3.512076139450073242e-01 5.671453475952148438e-02 1.389144062995910645e-01 8.064316213130950928e-02 2.559353411197662354e-02 -3.090150468051433563e-02 -4.088343307375907898e-02 2.187188267707824707e-01 -7.022652029991149902e-02
2.237557768821716309e-01 -6.876182556152343750e-02 1.538681685924530029e-01 1.595411002635955811e-01 -2.018472403287887573e-01 -7.655166089534759521e-02 1.826349645853042603e-01 -1.014306843280792236e-01 -3.854717314243316650e-02 -1.376540958881378174e-01 1.341620683670043945e-01 3.335325419902801514e-02 3.144775629043579102e-01 -2.207484692335128784e-01 -3.728010877966880798e-02 -5.140807032585144043e-01 1.247565671801567078e-01 -2.398693263530731201e-01 5.745013430714607239e-02 1.032635718584060669e-01 -5.223569646477699280e-02 -5.847200751304626465e-02 -2.080884575843811035e-01 -1.174396872520446777e-01 2.840532362461090088e-01 6.529152393341064453e-02 -1.981881074607372284e-02 -1.376398354768753052e-01 -8.749248832464218140e-02 -3.850191459059715271e-02 2.401789277791976929e-01 -1.776888370513916016e-01
1.822348088026046753e-01 -1.485333889722824097e-01 -1.215500831604003906e-01 9.267307817935943604e-03 6.822930276393890381e-02 -1.829831451177597046e-01 -1.085836812853813171e-01 -9.883676655590534210e-03 5.673369020223617554e-02 1.820242106914520264e-01 2.417846024036407471e-01 -2.438163012266159058e-01 2.835600078105926514e-01 -6.779815256595611572e-02 -8.593732863664627075e-02 -1.453673839569091797e-02 -1.319211255759000778e-02 -2.521366477012634277e-01 2.750362455844879150e-01 1.403622627258300781e-01 1.767744570970535278e-01 -2.768457531929016113e-01 -5.766593664884567261e-02 -1.363644152879714966e-01 1.876939833164215088e-02 2.397075146436691284e-01 -2.763799428939819336e-01 4.406180232763290405e-03 2.400552183389663696e-01 1.060454174876213074e-01 2.223240584135055542e-01 3.025896549224853516e-01
-2.799595296382904053e-01 3.917296975851058960e-02 -2.461547404527664185e-01 3.177537769079208374e-02 2.257849555462598801e-03 -1.164384931325912476e-01 8.296740055084228516e-02 9.337625652551651001e-02 1.730236858129501343e-01 3.360975384712219238e-01 4.885860905051231384e-02 -9.259160608053207397e-02 -1.757557131350040436e-02 -2.822097018361091614e-02 -1.053227633237838745e-01 -2.091351300477981567e-01 -3.688544407486915588e-02 -1.970109343528747559e-01 2.386400848627090454e-01 3.173377513885498047e-01 9.673947095870971680e-02 -2.027264386415481567e-01 -5.863904953002929688e-02 4.162302613258361816e-02 3.673982620239257812e-01 -3.169630095362663269e-02 9.506202489137649536e-02 4.424309134483337402e-01 1.654722727835178375e-02 2.260407665744423866e-03 1.574388742446899414e-01 -1.542186830192804337e-02
1.372096687555313110e-01 -9.190257638692855835e-02 8.285988867282867432e-02 1.164682656526565552e-01 1.700793653726577759e-01 -2.248443514108657837e-01 -4.349220544099807739e-02 3.096595108509063721e-01 -4.839965328574180603e-02 1.821097433567047119e-01 9.973566234111785889e-02 1.640191972255706787e-01 3.829974830150604248e-01 -1.626864373683929443e-01 1.672751158475875854e-01 -8.241670578718185425e-02 8.481341600418090820e-02 -6.571666803210973740e-03 3.588955849409103394e-02 8.748217485845088959e-03 1.243390738964080811e-01 -4.158829748630523682e-01 -1.683506369590759277e-01 -2.245549857616424561e-01 3.265414237976074219e-01 8.497562259435653687e-02 -1.092297658324241638e-01 1.181806251406669617e-01 1.791529357433319092e-01 2.025092206895351410e-02 7.066889107227325439e-02 -2.042455673217773438e-01
8.086502552032470703e-02 -8.364303968846797943e-03 -2.315798401832580566e-01 3.396823629736900330e-02 9.863378852605819702e-02 -2.295549660921096802e-01 1.436902582645416260e-01 -1.165231615304946899e-01 2.747991494834423065e-02 3.862791061401367188e-01 3.657803833484649658e-01 -1.096153631806373596e-01 3.822046145796775818e-02 5.579040944576263428e-02 -1.893257498741149902e-01 -1.364654451608657837e-01 -2.697448134422302246e-01 -3.542670905590057373e-01 1.247517168521881104e-01 -6.163980811834335327e-02 -9.402096271514892578e-02 -2.574788928031921387e-01 -1.619892418384552002e-01 -8.535975217819213867e-02 1.021765843033790588e-01 2.514308132231235504e-02 3.715150803327560425e-02 1.032987833023071289e-01 5.869064480066299438e-03 2.631896138191223145e-01 2.290161401033401489e-01 -1.263900697231292725e-01
-9.218985587358474731e-02 -3.716985136270523071e-02 -1.952009052038192749e-01 -6.598517298698425293e-02 2.385072410106658936e-02 -3.093822598457336426e-01 2.249903827905654907e-01 1.695686876773834229e-01 1.842644065618515015e-01 1.001254171133041382e-01 -9.015621617436408997e-03 -9.589383751153945923e-02 -5.059807002544403076e-02 1.456876993179321289e-01 -2.272855639457702637e-01 -3.434673845767974854e-01 -2.550491690635681152e-01 -1.654801219701766968e-01 5.930582433938980103e-02 1.176818311214447021e-01 -1.617037504911422729e-02 -1.340965777635574341e-01 -2.911158502101898193e-01 -1.285395622253417969e-01 3.346010148525238037e-01 2.015060186386108398e-01 -1.436562463641166687e-02 2.912006080150604248e-01 2.390925586223602295e-01 -3.477770090103149414e-02 -6.176809984026476741e-05 8.780183270573616028e-03
-2.413907796144485474e-01 -1.660113930702209473e-01 -1.760594397783279419e-01 -1.047059893608093262e-01 1.747931241989135742e-01 -7.560633867979049683e-02 -1.002179607748985291e-01 -1.367632895708084106e-01 1.129641234874725342e-01 3.335798084735870361e-01 1.184019297361373901e-01 -6.587024778127670288e-02 3.141568601131439209e-01 -5.916154012084007263e-02 -1.322126239538192749e-01 -1.125507131218910217e-01 3.171582147479057312e-02 -3.202750086784362793e-01 2.115421295166015625e-01 4.478745907545089722e-02 -1.790591627359390259e-01 -1.356379687786102295e-01 1.335705518722534180e-01 -5.560001730918884277e-02 1.949195712804794312e-01 5.985654890537261963e-02 -4.210566878318786621e-01 1.232197135686874390e-01 1.499175727367401123e-01 7.511509209871292114e-02 1.807497143745422363e-01 1.260575950145721436e-01
1.199845522642135620e-01 -1.893112212419509888e-01 -6.550659425556659698e-03 4.021568968892097473e-02 2.140491455793380737e-02 -9.907315671443939209e-02 1.579648554325103760e-01 2.450068145990371704e-01 -6.236061453819274902e-04 -7.454092055559158325e-02 -4.652048274874687195e-02 -3.667413592338562012e-01 3.580611571669578552e-02 1.490525156259536743e-01 2.319056391716003418e-01 1.390515118837356567e-01 1.029315665364265442e-01 -2.436883151531219482e-01 3.132079243659973145e-01 1.905778348445892334e-01 1.292732357978820801e-01 -1.602840125560760498e-01 -3.909694403409957886e-02 -2.283975183963775635e-01 2.308692783117294312e-01 2.191826999187469482e-01 -3.906992375850677490e-01 1.132647171616554260e-01 2.650847472250461578e-02 8.726377040147781372e-02 1.607774049043655396e-01 -1.119710579514503479e-01
1.369483023881912231e-01 4.299464821815490723e-02 -2.069827020168304443e-01 2.333254739642143250e-02 1.797808855772018433e-01 -1.578496694564819336e-01 1.402424275875091553e-01 1.345981657505035400e-01 -1.016421020030975342e-01 1.958735585212707520e-01 1.510636508464813232e-01 1.414625197649002075e-01 3.290434479713439941e-01 -9.377164766192436218e-03 -5.091363564133644104e-02 -2.368038594722747803e-01 1.290109604597091675e-01 2.865330576896667480e-01 1.862801313400268555e-01 -9.503183886408805847e-03 -2.086301706731319427e-02 -1.574593931436538696e-01 -1.288184225559234619e-01 -9.354220703244209290e-03 5.232631564140319824e-01 6.029534619301557541e-03 -1.621243357658386230e-01 9.932564198970794678e-02 -1.314767915755510330e-02 1.968473941087722778e-01 2.206669747829437256e-02 -2.399737536907196045e-01
-8.575253933668136597e-02 -3.766680834814906120e-03 -1.048448085784912109e-01 7.766839861869812012e-02 2.424877434968948364e-01 -2.849905788898468018e-01 1.167206615209579468e-01 -4.093773290514945984e-02 -6.952265650033950806e-02 3.159025013446807861e-01 3.042561560869216919e-02 -3.427607119083404541e-01 -7.534160465002059937e-02 1.777621954679489136e-01 -1.539148092269897461e-01 -4.627830088138580322e-01 -4.431976005434989929e-02 -1.372459530830383301e-01 9.920159727334976196e-02 -7.358848303556442261e-02 -2.552489051595330238e-03 -3.235639631748199463e-01 -2.315054088830947876e-01 -1.351467669010162354e-01 3.829780593514442444e-02 8.983778767287731171e-03 -1.223591715097427368e-01 3.976951912045478821e-02 1.748327612876892090e-01 3.368747234344482422e-02 1.854650080204010010e-01 -1.590601950883865356e-01
-1.499758511781692505e-01 -1.254187524318695068e-01 -3.757619857788085938e-01 4.101132601499557495e-02 1.306527256965637207e-01 -1.528515815734863281e-01 1.618831157684326172e-01 -1.577393561601638794e-01 8.894717693328857422e-02 1.326972395181655884e-01 -1.253935098648071289e-01 -2.869935035705566406e-01 8.913706243038177490e-02 2.479376792907714844e-01 -2.029541879892349243e-01 -4.615281894803047180e-02 2.573594823479652405e-02 -2.009691745042800903e-01 2.928181290626525879e-01 -5.595615878701210022e-02 2.015955299139022827e-01 3.190502896904945374e-02 -1.113330051302909851e-01 -5.106119066476821899e-02 3.065959215164184570e-01 -6.597302109003067017e-02 -1.208192086778581142e-03 9.474740177392959595e-02 2.692039608955383301e-01 2.900597155094146729e-01 1.283643115311861038e-02 -2.008512616157531738e-01
-1.337644904851913452e-01 -3.941685333847999573e-02 -4.037775993347167969e-01 -3.038183450698852539e-01 -4.389964044094085693e-02 -7.097078114748001099e-02 3.000795543193817139e-01 1.631182134151458740e-01 -2.555272877216339111e-01 5.860010907053947449e-02 -2.359171863645315170e-03 -2.740024328231811523e-01 2.456571608781814575e-01 6.041941419243812561e-02 -8.019761741161346436e-02 8.405575901269912720e-02 1.884463727474212646e-01 -1.102880612015724182e-01 3.188513219356536865e-02 -1.840925663709640503e-01 1.944688111543655396e-01 -7.185398787260055542e-02 5.096570774912834167e-02 -3.494598865509033203e-01 1.939520090818405151e-01 -2.417560294270515442e-02 4.693951085209846497e-02 -1.290681865066289902e-02 1.453350931406021118e-01 1.652797460556030273e-01 2.024599462747573853e-01 1.283140853047370911e-03
-1.539131999015808105e-01 5.349947884678840637e-02 -1.201247721910476685e-01 1.523279994726181030e-01 3.736438155174255371e-01 9.810139983892440796e-02 -7.869310677051544189e-02 -1.643300503492355347e-01 1.078813076019287109e-01 1.360831260681152344e-01 4.682695027440786362e-03 -3.257222473621368408e-01 2.238071262836456299e-01 -2.696469724178314209e-01 4.926227033138275146e-02 -1.429857760667800903e-01 5.988846346735954285e-02 -2.830135226249694824e-01 1.830778867006301880e-01 1.001278162002563477e-01 -3.928389400243759155e-02 -6.573914736509323120e-02 -3.151324391365051270e-01 -2.866011559963226318e-01 6.758368760347366333e-02 1.493066251277923584e-01 -1.747508943080902100e-01 1.371110379695892334e-01 -9.269554167985916138e-03 9.708577767014503479e-03 2.524112462997436523e-01 -1.296559274196624756e-01
1.119669005274772644e-01 -2.128972262144088745e-01 -2.975171208381652832e-01 -1.160840317606925964e-01 -2.082893811166286469e-02 -6.181414797902107239e-02 1.618630886077880859e-01 1.001768857240676880e-01 -1.184016987681388855e-01 2.296508699655532837e-01 3.087709844112396240e-01 -1.628671307116746902e-04 -4.174758866429328918e-02 -1.288785785436630249e-01 3.181097656488418579e-02 -2.530523538589477539e-01 -2.912809252738952637e-01 -7.695844769477844238e-02 6.381124258041381836e-02 -7.530644536018371582e-02 -8.676400780677795410e-02 -2.212215960025787354e-01 -3.589042127132415771e-01 -2.046580314636230469e-01 -4.442236572504043579e-02 -5.043201521039009094e-02 1.660388857126235962e-01 2.230855673551559448e-01 -1.115270107984542847e-01 2.848304510116577148e-01 1.830114275217056274e-01 -1.325570791959762573e-01
6.361243873834609985e-02 -1.354986429214477539e-01 -1.254284083843231201e-01 -2.745344936847686768e-01 8.654928952455520630e-02 -7.419235073029994965e-03 -1.295496374368667603e-01 7.050540298223495483e-02 9.051496535539627075e-02 -1.073718741536140442e-01 5.220539495348930359e-02 -2.406163215637207031e-01 1.875994503498077393e-01 1.773006916046142578e-01 1.602872461080551147e-01 -2.334152162075042725e-01 1.483614277094602585e-02 -3.240768611431121826e-01 -2.945749461650848389e-02 -1.815904527902603149e-01 -2.103702872991561890e-01 -2.416706830263137817e-01 -4.703790545463562012e-01 -1.279571056365966797e-01 2.083977460861206055e-01 -1.953762210905551910e-02 2.180666923522949219e-01 -6.306511815637350082e-03 -4.785633832216262817e-02 1.240821331739425659e-01 2.035079896450042725e-01 1.265504769980907440e-02
-1.519198063760995865e-02 -1.483501791954040527e-01 -2.494613975286483765e-01 -6.430510431528091431e-02 -2.843672037124633789e-02 -3.001470267772674561e-01 1.887068003416061401e-01 4.947672784328460693e-02 1.643791347742080688e-01 1.452977508306503296e-01 4.135389924049377441e-01 -2.003208249807357788e-01 -9.615504741668701172e-02 4.899335280060768127e-02 -4.942613467574119568e-02 -1.150935292243957520e-01 1.208131387829780579e-01 -2.395323216915130615e-01 2.976494133472442627e-01 4.472362995147705078e-02 1.931917816400527954e-01 -3.265594542026519775e-01 1.057261414825916290e-02 -1.197194457054138184e-01 6.546806544065475464e-02 7.290951162576675415e-02 -1.336392462253570557e-01 1.373023837804794312e-01 1.128441374748945236e-02 1.791127175092697144e-01 1.873318552970886230e-01 2.474651336669921875e-01
-1.465335115790367126e-02 8.354685455560684204e-02 6.950862705707550049e-02 7.139550894498825073e-02 -1.346868555992841721e-02 -1.865523904561996460e-01 -3.103015422821044922e-01 3.342230319976806641e-01 -1.060407757759094238e-01 1.322928909212350845e-02 2.569088041782379150e-01 5.491483025252819061e-04 1.800251454114913940e-01 4.023245722055435181e-02 1.384759098291397095e-01 -2.149630188941955566e-01 -1.698429137468338013e-01 -1.130354870110750198e-02 2.971156537532806396e-01 -3.372829779982566833e-02 -8.469957858324050903e-03 -4.770130291581153870e-02 -1.848726719617843628e-01 -1.117385402321815491e-01 1.880078017711639404e-01 1.709153689444065094e-02 -3.999243378639221191e-01 -4.400986060500144958e-02 3.689835071563720703e-01 -5.804217886179685593e-03 1.142029836773872375e-01 -2.211927920579910278e-01
-2.878602147102355957e-01 9.246830828487873077e-03 -1.937482655048370361e-01 9.102612733840942383e-02 1.254887972027063370e-02 -9.897905588150024414e-02 1.796112209558486938e-02 5.861259996891021729e-02 3.052649199962615967e-01 8.295247703790664673e-02 1.428081542253494263e-01 -1.666336953639984131e-01 -3.261759132146835327e-02 9.598519653081893921e-03 -2.523963749408721924e-01 -2.786965966224670410e-01 -1.307217776775360107e-01 -2.273784875869750977e-01 1.028622537851333618e-01 3.597047626972198486e-01 1.979006230831146240e-01 8.555906824767589569e-03 -1.519077569246292114e-01 -6.737425178289413452e-02 3.834154307842254639e-01 -8.973238617181777954e-02 1.139549016952514648e-01 1.160630956292152405e-01 2.083802968263626099e-01 8.339564502239227295e-02 2.384122610092163086e-01 -4.909407347440719604e-02
1.556198000907897949e-01 -1.892599910497665405e-01 -1.025944389402866364e-02 2.123482525348663330e-01 -1.224620565772056580e-01 -5.034307762980461121e-02 2.868506610393524170e-01 8.265508711338043213e-02 -1.161300465464591980e-01 6.354570388793945312e-02 -2.479889197275042534e-03 -1.556875407695770264e-01 2.947998046875000000e-01 1.727117151021957397e-01 7.523512095212936401e-02 1.758917719125747681e-01 2.323734909296035767e-01 -8.872608654201030731e-03 3.013360500335693359e-01 7.652311772108078003e-02 -1.102199964225292206e-02 -2.834474444389343262e-01 -1.310496926307678223e-01 -1.565134227275848389e-01 3.617574274539947510e-01 -2.068649977445602417e-01 -2.955372333526611328e-01 1.815558075904846191e-01 -2.481315098702907562e-02 5.593774374574422836e-03 1.572642177343368530e-01 2.830249257385730743e-02
3.057888150215148926e-01 -7.115589827299118042e-02 1.128983590751886368e-02 -1.753583401441574097e-01 2.336714565753936768e-01 -8.904406428337097168e-02 -5.259281024336814880e-02 -5.930835381150245667e-02 1.828408800065517426e-02 1.941542029380798340e-01 1.513963043689727783e-01 -3.085626959800720215e-01 1.595570892095565796e-01 -4.639548808336257935e-02 8.003974705934524536e-02 -7.024423778057098389e-02 -6.888122856616973877e-02 -3.507121205329895020e-01 1.927001029253005981e-01 2.912059053778648376e-02 -1.545125544071197510e-01 -9.436453878879547119e-02 -1.506172269582748413e-01 -1.562657356262207031e-01 2.774146795272827148e-01 -4.913638159632682800e-02 -1.584561318159103394e-01 1.198444813489913940e-01 4.047240614891052246e-01 -2.438216656446456909e-02 2.167042791843414307e-01 -1.755400598049163818e-01
-3.416438400745391846e-02 1.943434476852416992e-01 -1.816587746143341064e-01 -7.443187385797500610e-02 -2.230934500694274902e-01 -1.481877826154232025e-02 -5.745944753289222717e-02 -1.972942650318145752e-01 -1.115999966859817505e-01 -1.130947768688201904e-01 1.120536774396896362e-01 -3.701999410986900330e-02 3.911339640617370605e-01 5.913586914539337158e-02 -2.903940528631210327e-02 -1.963742375373840332e-01 7.526031136512756348e-02 -2.176685184240341187e-01 4.370919764041900635e-01 -3.589189052581787109e-02 -4.972190037369728088e-02 -5.390988290309906006e-02 -2.593131959438323975e-01 -2.086922824382781982e-01 1.264377404004335403e-02 -3.558091074228286743e-02 5.013448745012283325e-02 2.277673780918121338e-01 -7.925854623317718506e-02 1.706897169351577759e-01 2.993946075439453125e-01 2.298237532377243042e-01
-3.984065353870391846e-02 -2.125524580478668213e-01 -2.105274796485900879e-01 -2.811346352100372314e-01 1.757719516754150391e-01 -4.317588731646537781e-02 2.728219926357269287e-01 -3.844355419278144836e-02 1.854413002729415894e-01 1.461133658885955811e-01 2.744057273957878351e-04 -7.975564897060394287e-02 2.666449248790740967e-01 1.970067322254180908e-01 -1.345239728689193726e-01 -4.644886776804924011e-02 -1.295924335718154907e-01 -3.081330657005310059e-01 3.400852158665657043e-02 4.540586844086647034e-02 2.867938578128814697e-01 -2.184123098850250244e-01 -9.068461507558822632e-02 -2.464094609022140503e-01 3.142056167125701904e-01 -6.859311461448669434e-02 1.279803514480590820e-01 -1.120871230959892273e-01 1.440677195787429810e-01 9.998758137226104736e-02 1.728210598230361938e-01 -1.486428976058959961e-01
-1.578062772750854492e-01 -2.587120532989501953e-01 -1.593877673149108887e-01 -2.737411260604858398e-01 -3.848547115921974182e-02 -1.166171878576278687e-01 1.028920188546180725e-01 3.171963393688201904e-01 -1.216662377119064331e-01 1.881795823574066162e-01 2.826845049858093262e-01 -1.192769780755043030e-01 1.052435934543609619e-01 -2.856898903846740723e-01 -2.463318705558776855e-01 2.317143138498067856e-03 -1.592011600732803345e-01 -1.340522170066833496e-01 3.397161066532135010e-01 -3.201254084706306458e-02 -1.322036087512969971e-01 -5.403504148125648499e-02 -1.546050757169723511e-01 -2.836183011531829834e-01 2.844199305400252342e-03 -1.103506386280059814e-01 1.303087770938873291e-01 1.441996637731790543e-02 2.009854167699813843e-01 4.419425129890441895e-02 4.709463939070701599e-02 -1.593355685472488403e-01
-6.160080805420875549e-02 -9.956174530088901520e-03 -3.537800163030624390e-02 3.740669414401054382e-02 -1.398757547140121460e-01 -3.281235992908477783e-01 1.552790850400924683e-01 9.059087932109832764e-02 2.332739084959030151e-01 1.210853308439254761e-01 -5.439757555723190308e-02 2.222034893929958344e-02 5.837630107998847961e-02 -1.773162186145782471e-01 -2.966036200523376465e-01 -3.069418668746948242e-01 -1.274971812963485718e-01 -2.916758060455322266e-01 3.058070540428161621e-01 -4.772093519568443298e-02 3.289854899048805237e-02 6.361030042171478271e-02 -1.288230717182159424e-01 -2.223609089851379395e-01 3.277168571949005127e-01 2.508580684661865234e-02 1.041074469685554504e-01 3.170880079269409180e-01 2.278740406036376953e-01 3.562214225530624390e-02 3.805761039257049561e-02 4.462185502052307129e-02
-2.451558224856853485e-02 -1.029043123126029968e-01 6.311522424221038818e-02 5.466989707201719284e-03 -8.630611002445220947e-02 -3.585245907306671143e-01 2.623371183872222900e-01 -1.329839527606964111e-01 -4.860766697674989700e-03 -2.697073668241500854e-02 -1.159661710262298584e-01 -3.018367104232311249e-02 2.153926193714141846e-01 -1.338930279016494751e-01 -1.955421864986419678e-01 5.088933743536472321e-03 1.362668722867965698e-01 -1.870513856410980225e-01 2.523177862167358398e-01 -1.708914786577224731e-01 1.324982009828090668e-02 -2.176210284233093262e-01 -1.794407814741134644e-01 -2.401232421398162842e-01 3.297033011913299561e-01 1.544703147374093533e-03 -1.648655682802200317e-01 4.629153609275817871e-01 2.294542081654071808e-02 9.065536409616470337e-02 -4.051727801561355591e-02 -1.502416562288999557e-02
9.270000457763671875e-02 -1.069871038198471069e-01 1.787146180868148804e-02 1.088976114988327026e-01 -8.135290443897247314e-02 1.076368540525436401e-01 2.269678413867950439e-01 -1.016683280467987061e-01 2.110716700553894043e-01 1.339067518711090088e-01 1.329516712576150894e-02 -2.480850517749786377e-01 4.106161296367645264e-01 -2.693249881267547607e-01 -2.306884229183197021e-01 -1.127182990312576294e-01 1.103760972619056702e-01 -1.621820628643035889e-01 1.154156848788261414e-01 -1.896845549345016479e-01 -2.291309386491775513e-01 -1.224097460508346558e-01 -1.340476870536804199e-01 -1.793853044509887695e-01 2.769308388233184814e-01 -1.038164347410202026e-01 5.091385915875434875e-03 2.477978020906448364e-01 9.581964462995529175e-02 2.116974890232086182e-01 2.174284458160400391e-01 2.945626527070999146e-02
-1.430359333753585815e-01 8.561386168003082275e-02 -2.640595100820064545e-02 -7.789659500122070312e-02 -1.493120938539505005e-01 -8.042807132005691528e-02 -1.504200603812932968e-02 2.904242277145385742e-01 1.710461527109146118e-01 -3.462407365441322327e-02 1.304160803556442261e-01 5.813169479370117188e-02 -3.252137079834938049e-02 2.274496704339981079e-01 1.413761228322982788e-01 -5.194941163063049316e-01 7.252761721611022949e-02 -1.170072183012962341e-01 1.844314336776733398e-01 -8.632621169090270996e-02 -2.695003151893615723e-01 -1.002260074019432068e-01 -3.683564066886901855e-02 -2.701604366302490234e-01 3.443590700626373291e-01 -8.966232091188430786e-02 1.984972208738327026e-01 -2.581838704645633698e-02 -7.936840504407882690e-02 1.002302914857864380e-01 2.182813882827758789e-01 -1.024457216262817383e-01
-1.173046231269836426e-01 -1.510073989629745483e-01 6.796008348464965820e-02 8.336241543292999268e-02 -5.282832682132720947e-02 -4.752416908740997314e-02 -2.120402455329895020e-02 1.740089654922485352e-01 -2.177766710519790649e-01 -5.473605543375015259e-02 2.506639063358306885e-01 3.107837773859500885e-02 2.834849953651428223e-01 -1.877691298723220825e-01 3.381523117423057556e-02 -2.042337134480476379e-02 1.850622594356536865e-01 -8.673366904258728027e-02 6.661739945411682129e-02 2.635565586388111115e-02 2.225009799003601074e-01 -3.089784681797027588e-01 -1.562480181455612183e-01 -1.087793931365013123e-01 5.156162977218627930e-01 2.048519700765609741e-01 -2.453953474760055542e-01 1.184538006782531738e-01 2.980462834239006042e-02 1.641890406608581543e-01 4.512248560786247253e-02 -2.112034410238265991e-01
1.059718728065490723e-01 -9.546662867069244385e-02 -1.934281587600708008e-01 1.816777884960174561e-01 2.796736359596252441e-01 -7.145338505506515503e-02 3.386364877223968506e-02 2.105952948331832886e-01 -1.906526237726211548e-01 8.394172042608261108e-02 3.481819927692413330e-01 5.945254489779472351e-02 1.033698841929435730e-01 1.224906295537948608e-01 7.188744843006134033e-02 -7.286141812801361084e-02 -1.639177203178405762e-01 -3.170194029808044434e-01 1.903647780418395996e-01 -1.837661117315292358e-01 6.333013623952865601e-02 -3.124318644404411316e-02 3.979422524571418762e-02 -5.173018574714660645e-02 5.150197148323059082e-01 1.098859384655952454e-01 -2.449542284011840820e-01 -4.416465014219284058e-02 4.672309383749961853e-02 1.666422635316848755e-01 5.269724875688552856e-03 -1.448504533618688583e-02
1.591654121875762939e-01 -2.040268033742904663e-01 -2.124340534210205078e-01 -1.338995900005102158e-02 3.016396760940551758e-01 -1.063407137989997864e-01 -1.260025352239608765e-01 2.989685628563165665e-03 1.256288141012191772e-01 2.018224596977233887e-01 6.151635665446519852e-03 -3.507920801639556885e-01 2.623211443424224854e-01 8.014458231627941132e-03 9.035047143697738647e-02 -2.413020431995391846e-01 -1.256151646375656128e-01 -1.547961533069610596e-01 2.698357999324798584e-01 6.055397912859916687e-02 -1.086488366127014160e-01 -8.695451170206069946e-02 -3.115680515766143799e-01 -1.568803340196609497e-01 1.925152838230133057e-01 1.083066463470458984e-01 -1.468500308692455292e-02 1.286961883306503296e-01 3.472100794315338135e-01 5.258630588650703430e-02 -5.690348800271749496e-03 9.210292249917984009e-02
-1.744121015071868896e-01 -9.580025076866149902e-02 -3.180233240127563477e-01 6.789246201515197754e-02 1.671349406242370605e-01 -2.146044373512268066e-02 1.320125609636306763e-01 4.065970778465270996e-01 -1.858747601509094238e-01 -7.818552851676940918e-02 7.337841205298900604e-03 1.292333900928497314e-01 3.042793273925781250e-01 2.518157660961151123e-01 8.475010842084884644e-02 -6.057372316718101501e-02 5.788741633296012878e-02 -2.290571480989456177e-01 8.818848989903926849e-03 1.302125900983810425e-01 -4.487139731645584106e-02 7.365675270557403564e-02 -2.453633695840835571e-01 -1.880446374416351318e-01 2.591492235660552979e-01 8.364571630954742432e-02 -2.314424067735671997e-01 -8.145255036652088165e-03 3.208366930484771729e-01 -3.008683734151418321e-06 1.058237478137016296e-01 3.833294659852981567e-02
-1.786824166774749756e-01 9.329240024089813232e-02 -1.919005215167999268e-01 2.729613482952117920e-01 8.060872554779052734e-02 -1.248647421598434448e-01 -1.554513573646545410e-01 3.036430478096008301e-01 4.844843968749046326e-02 -1.985491663217544556e-01 1.817304790019989014e-01 -3.559736311435699463e-01 5.898793786764144897e-02 7.410981506109237671e-02 -2.709135711193084717e-01 -2.844856679439544678e-01 5.136488005518913269e-02 -2.172389924526214600e-01 -6.326123327016830444e-02 -1.044801846146583557e-01 1.812515854835510254e-01 -7.205972820520401001e-02 9.513149410486221313e-02 -1.861314624547958374e-01 1.214718371629714966e-01 1.896464079618453979e-01 -3.273151069879531860e-02 2.764019072055816650e-01 1.480251401662826538e-01 1.322735548019409180e-01 1.698178946971893311e-01 4.297368973493576050e-02
1.028180867433547974e-01 2.314828932285308838e-01 -1.407848484814167023e-02 2.881211228668689728e-02 -1.962731480598449707e-01 8.251035958528518677e-02 -6.202977895736694336e-02 1.239510476589202881e-01 3.864139318466186523e-02 -1.087792843463830650e-04 -3.166035190224647522e-02 -3.740652799606323242e-01 1.930333375930786133e-01 -3.905961290001869202e-02 -6.789746135473251343e-02 -3.088074624538421631e-01 1.499354839324951172e-01 -3.672998249530792236e-01 2.790530323982238770e-01 -3.005466423928737640e-02 1.415685471147298813e-02 -3.026742339134216309e-01 -2.298801839351654053e-01 1.100982576608657837e-01 1.428380887955427170e-02 -2.487048506736755371e-01 -4.503211379051208496e-02 1.186272501945495605e-02 -1.017106622457504272e-01 -5.835974216461181641e-02 3.098508715629577637e-01 -1.488811522722244263e-01
-6.226733326911926270e-02 -1.243789121508598328e-01 5.716126877814531326e-03 -6.961007416248321533e-02 -1.943170577287673950e-01 5.172213912010192871e-02 -7.014617789536714554e-03 3.310215175151824951e-01 1.446419358253479004e-01 4.251477494835853577e-02 2.901941351592540741e-02 -2.113548964262008667e-01 2.544475495815277100e-01 -1.507626473903656006e-02 -3.954409807920455933e-02 -1.568355560302734375e-01 -1.793354153633117676e-01 1.659405650570988655e-03 -1.873942092061042786e-02 -1.203383728861808777e-01 1.078533977270126343e-01 -2.924936711788177490e-01 -1.214120313525199890e-01 -4.100923240184783936e-01 -5.006466805934906006e-02 -4.817061126232147217e-02 1.693332493305206299e-01 2.748956680297851562e-01 -2.893972210586071014e-02 -8.891890197992324829e-02 4.598376750946044922e-01 -9.990366548299789429e-02
-1.323125958442687988e-01 -1.409657746553421021e-01 -1.799188852310180664e-01 1.263107657432556152e-01 -9.687146544456481934e-02 -1.269193440675735474e-01 1.549261212348937988e-01 2.448905855417251587e-01 -3.193277167156338692e-03 -1.840422749519348145e-01 2.685618214309215546e-02 6.338174641132354736e-02 2.970578968524932861e-01 -1.281284987926483154e-01 -2.132280021905899048e-01 -8.775407448410987854e-03 1.393878608942031860e-01 5.837390944361686707e-02 1.304885298013687134e-01 -1.074276305735111237e-02 1.296702027320861816e-01 -1.785347461700439453e-01 -7.518056780099868774e-02 -2.481660842895507812e-01 2.860036194324493408e-01 1.611216366291046143e-01 -7.540214061737060547e-02 -4.242290556430816650e-02 -2.233521044254302979e-01 1.628605574369430542e-01 4.067851603031158447e-01 -3.208936154842376709e-01
-1.203612238168716431e-02 -1.989382952451705933e-01 1.953132823109626770e-02 2.748637460172176361e-02 2.055839598178863525e-01 -1.367675662040710449e-01 5.454504862427711487e-02 1.557995080947875977e-01 -7.367534935474395752e-02 5.666033178567886353e-02 2.139011770486831665e-01 2.489326894283294678e-01 1.616779863834381104e-01 -1.712441146373748779e-01 -1.466780155897140503e-01 -1.083696484565734863e-01 -4.236474167555570602e-03 1.966349966824054718e-02 1.842304766178131104e-01 -6.731787323951721191e-02 3.075040876865386963e-01 -1.043122187256813049e-01 -2.469022125005722046e-01 -1.697368323802947998e-01 3.796687424182891846e-01 2.096675038337707520e-01 -2.027494013309478760e-01 1.860882490873336792e-01 -1.262604892253875732e-01 2.765305638313293457e-01 1.679921597242355347e-01 -2.174282968044281006e-01
4.256265610456466675e-02 8.440338075160980225e-02 2.638987451791763306e-02 -9.318757802248001099e-02 7.830380648374557495e-02 -1.562538892030715942e-01 -7.038801163434982300e-02 8.388046175241470337e-02 2.209845632314682007e-01 -8.844890445470809937e-02 -2.383532002568244934e-02 -9.915915876626968384e-02 2.485787421464920044e-01 -2.941290438175201416e-01 2.050277590751647949e-02 -3.108320832252502441e-01 4.432104062288999557e-03 -4.406673312187194824e-01 2.251108735799789429e-01 -2.635174989700317383e-01 -1.599882990121841431e-01 -2.481845170259475708e-01 2.813658118247985840e-02 -1.100993156433105469e-01 2.381445318460464478e-01 1.239277571439743042e-01 2.710101008415222168e-01 1.239469721913337708e-01 1.019358113408088684e-01 1.056594997644424438e-01 1.375662088394165039e-01 -1.046914085745811462e-01
-1.682024598121643066e-01 -2.615148425102233887e-01 -2.339075803756713867e-01 -8.256643265485763550e-02 6.059211678802967072e-03 -1.940086632966995239e-01 3.850438445806503296e-02 9.078048914670944214e-02 -1.446784138679504395e-01 1.662753373384475708e-01 3.660655915737152100e-01 -1.373314410448074341e-01 2.194649726152420044e-01 -9.903318434953689575e-02 -2.166840881109237671e-01 1.070730909705162048e-01 -1.894124299287796021e-01 -4.899188503623008728e-02 2.033407092094421387e-01 3.077613189816474915e-02 -9.747125953435897827e-02 -2.267009615898132324e-01 -2.090675681829452515e-01 -2.668750286102294922e-01 1.467796275392174721e-03 -1.679620891809463501e-01 1.183394193649291992e-01 2.304265499114990234e-01 -9.386461973190307617e-02 3.230378776788711548e-02 1.787289232015609741e-01 -2.881776690483093262e-01
1.614205986261367798e-01 -1.187999546527862549e-02 5.495400726795196533e-02 2.679848670959472656e-01 -4.453624412417411804e-02 -6.167357787489891052e-02 5.037743598222732544e-02 1.152814179658889771e-01 -2.479271031916141510e-02 2.699834108352661133e-02 -2.688406705856323242e-01 -1.701998710632324219e-01 2.596499621868133545e-01 1.861770898103713989e-01 7.168389111757278442e-02 9.765183925628662109e-02 -1.121860817074775696e-01 -1.329067200422286987e-01 2.716841697692871094e-01 5.598919466137886047e-02 6.079455837607383728e-02 -1.800632774829864502e-01 6.833635270595550537e-02 -6.411372125148773193e-02 4.923512339591979980e-01 5.916436761617660522e-02 -1.552946716547012329e-01 2.619098126888275146e-01 1.973560005426406860e-01 -3.705259039998054504e-02 3.561361134052276611e-01 1.163637638092041016e-02
-1.213919091969728470e-02 1.104794666171073914e-01 -3.519191741943359375e-01 -1.780930608510971069e-01 1.197160687297582626e-02 -1.727126538753509521e-02 2.346634864807128906e-01 -2.396465688943862915e-01 -1.600525155663490295e-02 -1.157621070742607117e-01 1.587255671620368958e-02 -1.551387012004852295e-01 1.441041380167007446e-01 1.422124654054641724e-01 -1.418175995349884033e-01 -3.052197396755218506e-01 1.229073777794837952e-01 -6.691522151231765747e-02 -1.730848401784896851e-01 -4.853956401348114014e-02 1.064983457326889038e-01 -2.538312971591949463e-02 2.457228489220142365e-02 -2.773166894912719727e-01 2.045914083719253540e-01 1.253356039524078369e-01 -1.955219916999340057e-02 1.721500307321548462e-01 4.021487832069396973e-01 8.885651081800460815e-02 3.481849730014801025e-01 -8.411504328250885010e-02
-8.764798939228057861e-02 -1.245751138776540756e-02 -2.136402577161788940e-01 1.903955708257853985e-03 2.889599502086639404e-01 -1.192179843783378601e-01 -5.103804171085357666e-02 3.279879391193389893e-01 -2.839473783969879150e-01 3.224529558792710304e-03 3.220404386520385742e-01 -2.084643989801406860e-01 2.261183112859725952e-01 1.353545784950256348e-01 1.605574190616607666e-01 -2.962507605552673340e-01 -7.029331475496292114e-02 -2.561019733548164368e-03 1.439210921525955200e-01 -2.311845868825912476e-02 -5.529447644948959351e-02 1.892843544483184814e-01 -3.365767896175384521e-01 -4.025869816541671753e-02 1.569869369268417358e-01 1.323273479938507080e-01 -2.891947627067565918e-01 -9.686094522476196289e-02 2.599648945033550262e-02 1.034358632750809193e-03 7.363024353981018066e-02 -8.106801658868789673e-02
-1.591458916664123535e-01 -1.099793985486030579e-01 -1.651220917701721191e-01 -7.703105360269546509e-02 1.845756620168685913e-01 -1.802955567836761475e-01 -7.886512577533721924e-02 -2.910736501216888428e-01 1.106701139360666275e-02 -4.229792580008506775e-02 2.694278657436370850e-01 -1.781449317932128906e-01 8.628787100315093994e-02 -9.562065452337265015e-02 -1.584753841161727905e-01 -4.420409798622131348e-01 1.762882173061370850e-01 -2.058009356260299683e-01 -1.003704443573951721e-01 2.763402648270130157e-02 -1.419812291860580444e-01 -4.040500521659851074e-02 -9.278896450996398926e-02 -1.952929496765136719e-01 2.451580911874771118e-01 -1.347999554127454758e-02 4.183397069573402405e-02 -1.706208661198616028e-02 3.246732056140899658e-01 2.442189455032348633e-01 2.117066830396652222e-01 5.921928212046623230e-02
-3.994973376393318176e-02 3.505414724349975586e-02 -1.311592757701873779e-01 -5.998999625444412231e-02 1.243686825037002563e-01 -2.628281712532043457e-01 -7.050480227917432785e-03 1.836512004956603050e-03 3.020806983113288879e-02 -5.683183297514915466e-02 1.029612794518470764e-01 6.524797528982162476e-02 6.262001395225524902e-02 1.850876808166503906e-01 1.978900283575057983e-01 -2.624511718750000000e-01 -6.130721792578697205e-02 -2.896431684494018555e-01 -2.367206364870071411e-01 -2.834533154964447021e-01 -5.967494845390319824e-02 -1.081291362643241882e-01 -3.727621138095855713e-01 -7.149241864681243896e-02 2.687184810638427734e-01 -1.653640270233154297e-01 9.375694394111633301e-02 1.772072464227676392e-01 -3.782779723405838013e-02 1.350203454494476318e-01 4.169817268848419189e-01 9.960424900054931641e-02
1.970289796590805054e-01 -1.438326239585876465e-01 -7.809127867221832275e-02 -1.082897409796714783e-01 2.722998522222042084e-02 -2.320357561111450195e-01 1.734456717967987061e-01 2.158890068531036377e-01 3.414896428585052490e-01 2.270000986754894257e-02 2.414756268262863159e-01 -1.046127751469612122e-01 2.318156957626342773e-01 -1.904360651969909668e-01 -6.262009497731924057e-03 -1.644717901945114136e-02 3.004482202231884003e-02 -3.509808182716369629e-01 2.944526970386505127e-01 -7.887156307697296143e-02 -1.092923060059547424e-01 -2.078426480293273926e-01 -1.757107079029083252e-01 -1.705085337162017822e-01 1.770379208028316498e-02 1.140216737985610962e-01 -3.116899430751800537e-01 2.525893598794937134e-02 2.261772602796554565e-01 1.313546597957611084e-01 -1.364796794950962067e-02 5.376681685447692871e-02
-7.966962456703186035e-02 -2.404451221227645874e-01 -6.853117048740386963e-02 2.831479907035827637e-02 -1.344434618949890137e-01 -3.703982532024383545e-01 1.625668704509735107e-01 2.585470676422119141e-02 3.165289014577865601e-02 1.114267855882644653e-01 6.242939084768295288e-02 4.509841650724411011e-02 3.256569802761077881e-02 -2.944701015949249268e-01 -1.487582176923751831e-01 -3.454456627368927002e-01 -1.913683414459228516e-01 -2.967138076201081276e-03 4.974829405546188354e-02 2.964620888233184814e-01 1.759404689073562622e-02 4.590171203017234802e-02 -8.035885542631149292e-02 -1.243480741977691650e-01 4.428749978542327881e-01 -3.338624909520149231e-02 9.504172205924987793e-02 2.336931973695755005e-01 1.661209017038345337e-01 1.463985890150070190e-01 6.605172902345657349e-02 -1.837619543075561523e-01
-1.215883046388626099e-01 -1.864925175905227661e-01 -1.264941096305847168e-01 1.888929605484008789e-01 -3.262889012694358826e-02 -2.391970008611679077e-01 4.844940900802612305e-01 2.827298594638705254e-03 5.721894558519124985e-03 2.858949638903141022e-02 1.561515182256698608e-01 -2.206491082906723022e-01 1.905095577239990234e-01 2.048599347472190857e-02 1.431817412376403809e-01 1.066125482320785522e-01 -2.340701073408126831e-01 1.057292297482490540e-01 3.772954456508159637e-03 -5.792938917875289917e-02 -5.275658890604972839e-02 -1.890273392200469971e-01 -1.645639538764953613e-01 -2.065945416688919067e-01 3.225778639316558838e-01 -1.678074896335601807e-01 2.197090089321136475e-01 9.220441430807113647e-02 -4.109722003340721130e-02 -3.150727227330207825e-02 2.889607250690460205e-01 1.022185236215591431e-01
-2.525096535682678223e-01 -2.081602960824966431e-01 -7.207237929105758667e-02 -2.839825451374053955e-01 6.451092660427093506e-02 -2.418435513973236084e-01 5.790702998638153076e-02 1.013114675879478455e-01 -1.181497871875762939e-01 8.643919974565505981e-02 2.351225912570953369e-01 -5.586440861225128174e-02 -7.145354524254798889e-03 -9.364064782857894897e-02 -2.853392362594604492e-01 -3.618869185447692871e-01 1.175025850534439087e-01 -3.214709758758544922e-01 1.445505917072296143e-01 1.515884399414062500e-01 -1.286263912916183472e-01 5.182448029518127441e-02 -2.077072709798812866e-01 -2.335420548915863037e-01 1.770056933164596558e-01 -6.397554278373718262e-02 -2.719130516052246094e-01 9.788247942924499512e-02 -1.477059125900268555e-01 7.788810878992080688e-02 -5.835377424955368042e-02 3.995240479707717896e-02
1.005704477429389954e-01 -1.494840979576110840e-01 -6.743823736906051636e-02 -5.826372280716896057e-02 9.816671907901763916e-02 -6.871439516544342041e-02 -4.106496460735797882e-03 -7.070497423410415649e-02 -3.675424680113792419e-02 1.517024040222167969e-01 7.881525158882141113e-02 -2.355951815843582153e-01 1.940124183893203735e-01 -1.156107038259506226e-01 7.133718580007553101e-02 4.878596588969230652e-02 -3.814263939857482910e-01 -2.683376073837280273e-01 1.951851695775985718e-01 -6.939586997032165527e-02 -1.277314573526382446e-01 -3.668746948242187500e-01 8.953195810317993164e-02 3.673627600073814392e-02 4.208842515945434570e-01 -8.917982876300811768e-02 -1.119188070297241211e-01 1.872621923685073853e-01 4.578222986310720444e-03 -1.530533134937286377e-01 2.549673318862915039e-01 2.320339977741241455e-01
-2.855330407619476318e-01 -4.707989841699600220e-02 -2.280863001942634583e-02 -7.296580076217651367e-02 8.267669379711151123e-02 -4.201444610953330994e-02 -2.008426785469055176e-01 1.264753639698028564e-01 -3.161234781146049500e-02 2.839821856468915939e-03 5.215146765112876892e-02 -1.170686632394790649e-01 1.758057922124862671e-01 6.301780790090560913e-02 2.149352431297302246e-01 -4.031436443328857422e-01 -2.004978246986865997e-02 -4.139234423637390137e-01 1.190789490938186646e-01 8.616842329502105713e-02 5.315024778246879578e-02 -2.690447866916656494e-01 -2.112278342247009277e-01 -3.037557601928710938e-01 2.411510348320007324e-01 -2.143374532461166382e-01 1.430102735757827759e-01 -1.713373959064483643e-01 -1.031503528356552124e-01 3.094388358294963837e-02 7.123942673206329346e-02 -9.183152765035629272e-02
3.231526166200637817e-02 -1.460592150688171387e-01 -1.008846834301948547e-01 3.170931013301014900e-03 1.828772127628326416e-01 6.044079363346099854e-02 -9.717958420515060425e-02 6.039016693830490112e-02 1.080022826790809631e-01 -3.443857282400131226e-02 -1.543986499309539795e-01 2.794598788022994995e-02 2.427423745393753052e-01 -1.240652352571487427e-01 -6.447281222790479660e-03 -1.162403728812932968e-02 -4.119996726512908936e-02 -1.922806352376937866e-01 -1.220780797302722931e-02 3.530225902795791626e-02 -4.159760773181915283e-01 -1.068777069449424744e-01 -1.305454075336456299e-01 -7.724346965551376343e-02 4.785955250263214111e-01 4.538949131965637207e-01 -1.244229078292846680e-01 1.287344545125961304e-01 -6.534390896558761597e-02 1.933093070983886719e-01 2.129243761301040649e-01 -6.039998680353164673e-02
-1.674840599298477173e-01 -2.142880670726299286e-02 -1.219028607010841370e-01 1.583462506532669067e-01 2.951732464134693146e-02 5.295278877019882202e-02 7.895313203334808350e-03 4.081524610519409180e-01 -2.435544580221176147e-01 -6.361968815326690674e-02 4.352855086326599121e-01 -1.672661453485488892e-01 3.272276520729064941e-01 7.786517590284347534e-02 -3.043297864496707916e-02 -2.226513922214508057e-01 -2.176556177437305450e-02 -3.090322576463222504e-02 -2.559556812047958374e-02 -1.495386101305484772e-02 6.823997199535369873e-02 1.286555826663970947e-01 -2.091842740774154663e-01 -5.464321747422218323e-02 3.959697484970092773e-01 9.835529327392578125e-02 -2.728708647191524506e-02 -5.885795876383781433e-02 1.319278627634048462e-01 1.944608986377716064e-01 9.533319622278213501e-02 1.073692739009857178e-01
1.862382330000400543e-02 -7.321705669164657593e-02 -6.925932317972183228e-02 2.482623159885406494e-01 1.182735115289688110e-01 -1.357727795839309692e-01 1.320378631353378296e-01 6.268640607595443726e-02 6.559367477893829346e-02 -1.036504581570625305e-01 -3.241307567805051804e-03 1.186942830681800842e-01 2.877409756183624268e-01 -5.299048498272895813e-02 -2.424524426460266113e-01 -3.268302977085113525e-01 1.769137233495712280e-01 -5.993652716279029846e-02 4.671207442879676819e-02 7.653826475143432617e-02 1.113365814089775085e-01 -1.623655706644058228e-01 -4.789408668875694275e-02 -2.551910281181335449e-01 2.028237283229827881e-01 -4.693012684583663940e-02 -3.099099993705749512e-01 1.869666762650012970e-02 -1.956783235073089600e-01 1.822711825370788574e-01 3.832595050334930420e-01 -2.940850555896759033e-01
-1.485852003097534180e-01 2.182715386152267456e-01 -1.363075971603393555e-01 1.129450127482414246e-01 -2.257883846759796143e-01 -1.501649767160415649e-01 8.469593524932861328e-02 1.086271554231643677e-01 -1.278275847434997559e-01 2.489027380943298340e-02 5.942698940634727478e-02 -5.709594115614891052e-02 2.115070521831512451e-01 -4.349634051322937012e-02 -7.326202839612960815e-02 -7.589329779148101807e-02 1.900567710399627686e-01 -3.277943134307861328e-01 3.911201953887939453e-01 -3.445547819137573242e-02 2.789435163140296936e-02 -6.831459904788061976e-05 -2.048126608133316040e-01 -1.972592622041702271e-01 -2.282174378633499146e-01 2.385924197733402252e-02 -1.839069724082946777e-01 9.693881869316101074e-02 2.480710595846176147e-01 1.968829035758972168e-01 3.549774289131164551e-01 1.529131531715393066e-01
-3.023884892463684082e-01 6.036624778062105179e-03 -1.037601679563522339e-01 2.206938341259956360e-02 5.260950699448585510e-02 6.340866442769765854e-03 -1.519942283630371094e-02 5.544698834419250488e-01 -2.556884288787841797e-01 1.560504734516143799e-01 1.041301637887954712e-01 1.176568400114774704e-02 1.534546613693237305e-01 1.011263206601142883e-01 1.221280768513679504e-01 -2.118987441062927246e-01 -2.172516137361526489e-01 -8.873213082551956177e-02 1.725616455078125000e-01 -7.236118428409099579e-03 -1.257501989603042603e-01 -1.153588965535163879e-01 -2.049677073955535889e-01 8.557652123272418976e-03 3.095381855964660645e-01 6.401742994785308838e-02 -3.115398883819580078e-01 -1.083158254623413086e-01 4.230494052171707153e-02 1.074086204171180725e-01 1.140218973159790039e-01 3.685965016484260559e-02
-2.973865568637847900e-01 -6.938994675874710083e-02 -2.267468906939029694e-02 3.887206688523292542e-02 9.311496466398239136e-02 -8.200891315937042236e-02 1.768749952316284180e-01 -1.145451590418815613e-01 2.723620831966400146e-02 4.392638802528381348e-02 1.209929659962654114e-01 -1.224700734019279480e-01 -8.776769787073135376e-02 1.060975417494773865e-01 1.216793209314346313e-01 9.349109977483749390e-02 4.846858326345682144e-03 1.315918564796447754e-01 1.563243120908737183e-01 -9.310740977525711060e-02 2.378976047039031982e-01 -2.724810540676116943e-01 -1.491952687501907349e-01 -2.757557332515716553e-01 5.235053896903991699e-01 7.482086867094039917e-02 -7.192850112915039062e-02 2.920422255992889404e-01 -2.339026704430580139e-02 2.261942625045776367e-01 2.460879087448120117e-01 9.015297889709472656e-02
-1.814247518777847290e-01 -2.913733422756195068e-01 1.908877342939376831e-01 -2.646619081497192383e-01 -1.496341526508331299e-01 -2.454603016376495361e-01 3.165948987007141113e-01 2.747589051723480225e-01 6.467676721513271332e-03 -7.684426754713058472e-02 1.403583446517586708e-03 -1.909377574920654297e-01 8.139096200466156006e-02 2.210664562880992889e-02 -1.384349316358566284e-01 2.718334831297397614e-02 -2.586801946163177490e-01 -2.090759873390197754e-01 1.529104113578796387e-01 7.147455960512161255e-02 -2.238286435604095459e-01 -8.221822232007980347e-02 -1.903489679098129272e-01 -1.534865945577621460e-01 -4.106231499463319778e-03 2.409574389457702637e-01 1.092223543673753738e-02 2.896409109234809875e-02 2.072910368442535400e-01 1.764746457338333130e-01 2.144346684217453003e-01 -1.140844821929931641e-01
-2.365760207176208496e-01 3.566518127918243408e-01 -2.353024035692214966e-01 9.856731444597244263e-02 -2.650890648365020752e-01 1.173502486199140549e-02 2.030679956078529358e-02 3.572222217917442322e-02 -5.127310007810592651e-02 1.536042056977748871e-02 1.189404875040054321e-01 2.865755464881658554e-03 2.807862758636474609e-01 -8.323910646140575409e-03 -1.512779593467712402e-01 -1.924211382865905762e-01 1.640129536390304565e-01 -2.217903137207031250e-01 3.037916123867034912e-01 1.564323902130126953e-02 2.611161954700946808e-02 -2.297157645225524902e-01 -2.147523909807205200e-01 1.766488701105117798e-01 -1.379291154444217682e-02 -1.356498748064041138e-01 -1.298823058605194092e-01 1.623299568891525269e-01 1.341774314641952515e-01 2.914466559886932373e-01 2.331162691116333008e-01 7.286808639764785767e-02
-2.361220717430114746e-01 1.194761022925376892e-01 -1.168954372406005859e-01 -1.713193058967590332e-01 1.010592654347419739e-01 -2.186053246259689331e-01 1.739457100629806519e-01 2.179008275270462036e-01 1.488071978092193604e-01 -9.882346540689468384e-02 -1.714071929454803467e-01 -1.587218195199966431e-01 1.984053701162338257e-01 1.802134662866592407e-01 2.526938915252685547e-01 -3.953159749507904053e-01 -7.683941721916198730e-02 -4.495260864496231079e-02 2.923860251903533936e-01 -9.424328804016113281e-03 -9.726469963788986206e-02 -3.357021510601043701e-01 -1.129207462072372437e-01 -6.182168051600456238e-02 8.446088433265686035e-02 -1.006420701742172241e-01 -4.240051656961441040e-02 -4.693718999624252319e-02 -5.049318447709083557e-02 -5.633618682622909546e-02 1.651429086923599243e-01 -2.937225103378295898e-01
2.400828152894973755e-02 -3.362769782543182373e-01 -2.504546642303466797e-01 -2.621347308158874512e-01 1.277184635400772095e-01 -7.193709909915924072e-02 3.941637873649597168e-01 9.755025058984756470e-02 1.486714631319046021e-01 1.540109664201736450e-01 8.142691105604171753e-02 -1.919754296541213989e-01 2.074415534734725952e-01 1.970384418964385986e-01 -3.799825534224510193e-02 -2.049350887537002563e-01 1.021409220993518829e-02 -1.833464056253433228e-01 7.042843103408813477e-02 9.165606647729873657e-02 1.591416746377944946e-01 -3.013494312763214111e-01 7.350618951022624969e-03 -2.644152939319610596e-01 1.366421729326248169e-01 -2.273453027009963989e-02 1.861459016799926758e-01 -9.500980377197265625e-02 1.280700564384460449e-01 -1.163762877695262432e-03 1.754786670207977295e-01 -1.033242121338844299e-01
-9.180299192667007446e-02 -2.574250474572181702e-02 -1.383382678031921387e-01 6.247002631425857544e-02 -2.360320091247558594e-01 -2.825173139572143555e-01 7.797025889158248901e-02 1.691859215497970581e-01 3.554811328649520874e-02 5.239636823534965515e-02 -3.135631084442138672e-01 7.699822634458541870e-02 2.448853403329849243e-01 8.167774230241775513e-02 -2.854830212891101837e-02 -3.708354234695434570e-01 -1.416590958833694458e-01 -2.290859818458557129e-01 1.199719980359077454e-01 1.162113621830940247e-01 1.590687632560729980e-01 -4.715526476502418518e-02 9.252835065126419067e-03 -4.374085366725921631e-02 2.022616416215896606e-01 -2.387118488550186157e-01 -3.207428380846977234e-02 -9.048495441675186157e-02 -6.797027587890625000e-02 2.209394052624702454e-02 4.732312858104705811e-01 1.351620852947235107e-01
1.084956675767898560e-01 -1.577216535806655884e-01 -9.604534506797790527e-02 5.428550392389297485e-02 1.751951426267623901e-01 -4.953926801681518555e-02 1.424210220575332642e-01 -7.841500639915466309e-02 8.983810991048812866e-02 1.402940973639488220e-02 4.714132845401763916e-01 -4.037970900535583496e-01 2.288562357425689697e-01 -1.589840836822986603e-02 -6.570445746183395386e-02 1.025773864239454269e-02 6.696514040231704712e-02 -3.618459701538085938e-01 4.345985502004623413e-02 2.287701666355133057e-01 3.362403064966201782e-02 -1.570833921432495117e-01 3.736904263496398926e-02 -1.960523575544357300e-01 1.797600090503692627e-01 6.728783249855041504e-02 -2.635715007781982422e-01 -1.040583103895187378e-02 5.197380110621452332e-02 1.401629745960235596e-01 6.146370247006416321e-02 2.305989563465118408e-01
-1.704789698123931885e-01 -1.947683282196521759e-02 -1.063941717147827148e-01 1.668003350496292114e-01 1.224334016442298889e-01 -2.799268960952758789e-01 2.082961797714233398e-01 2.268102467060089111e-01 -6.279720366001129150e-02 -6.733614206314086914e-02 6.041605770587921143e-02 3.322622179985046387e-02 2.286506146192550659e-01 -1.066098436713218689e-01 -4.035969674587249756e-01 -1.673673689365386963e-01 1.906029284000396729e-01 1.012103855609893799e-01 4.306734725832939148e-02 9.443635493516921997e-02 1.410627067089080811e-01 -2.825573086738586426e-01 -1.491243988275527954e-01 -2.259262055158615112e-01 2.942833900451660156e-01 7.140434347093105316e-03 -1.225116476416587830e-01 -1.116608269512653351e-02 -5.631499737501144409e-02 -9.620700776576995850e-02 2.596789300441741943e-01 -2.518799006938934326e-01
-1.078056991100311279e-01 1.287378370761871338e-01 -3.986145853996276855e-01 -2.445413917303085327e-01 2.934497036039829254e-02 -8.939286321401596069e-02 1.798228919506072998e-01 3.265939950942993164e-01 -1.812104135751724243e-01 -9.298816323280334473e-02 2.375932335853576660e-01 -2.125420719385147095e-01 2.067923992872238159e-01 2.074099332094192505e-01 9.561166167259216309e-02 -2.958597429096698761e-02 9.150253981351852417e-02 -1.958201974630355835e-01 5.476067773997783661e-03 -1.163651496171951294e-01 1.065528690814971924e-01 2.991277258843183517e-03 -2.472037076950073242e-01 -3.233020901679992676e-01 2.564764022827148438e-01 2.694776840507984161e-02 -1.752636581659317017e-01 -6.969176698476076126e-03 1.446498781442642212e-01 2.811512723565101624e-02 -7.963101565837860107e-02 -6.113810092210769653e-02
1.359058171510696411e-01 -2.450926899909973145e-01 3.075919672846794128e-02 6.439024209976196289e-02 1.207404062151908875e-01 1.211406886577606201e-01 -1.021120026707649231e-01 8.119869232177734375e-02 -1.217791344970464706e-02 -5.568950995802879333e-02 -1.633914411067962646e-01 -1.483971774578094482e-01 1.789792180061340332e-01 -7.282463461160659790e-02 -1.380526870489120483e-01 -2.390691265463829041e-02 1.186030879616737366e-01 -1.051194313913583755e-02 -1.549852662719786167e-03 8.099998533725738525e-02 -5.022324994206428528e-02 -3.688122630119323730e-01 -3.565217256546020508e-01 -2.544434070587158203e-01 3.962174952030181885e-01 2.385231293737888336e-02 -1.894825249910354614e-01 3.392631113529205322e-01 7.880338281393051147e-02 1.674603074789047241e-01 8.378578722476959229e-02 2.453373968601226807e-01
-5.484547466039657593e-02 -3.568154275417327881e-01 -1.353201121091842651e-01 1.256214529275894165e-01 -1.237211748957633972e-02 -2.047492414712905884e-01 1.649233996868133545e-01 1.986455172300338745e-01 6.438050419092178345e-02 4.545848444104194641e-02 8.850631117820739746e-02 -1.582779288291931152e-01 2.836225032806396484e-01 -2.522579729557037354e-01 2.798545658588409424e-01 -3.719954490661621094e-01 3.051526658236980438e-02 -1.576332300901412964e-01 2.978616058826446533e-01 -7.716784626245498657e-02 -1.581891439855098724e-02 -1.910691559314727783e-01 -2.850324474275112152e-02 -5.110790207982063293e-02 8.587622642517089844e-02 2.114230692386627197e-01 -1.033919230103492737e-01 8.391506224870681763e-02 -2.152525037527084351e-01 1.747283935546875000e-01 1.421950873918831348e-03 1.402358412742614746e-01
3.157079592347145081e-02 -1.149112284183502197e-01 -8.189024776220321655e-02 -4.950453713536262512e-02 -8.500626683235168457e-02 -1.367928385734558105e-01 2.138420641422271729e-01 1.162395179271697998e-01 1.272275000810623169e-01 -4.782911017537117004e-02 1.738792955875396729e-01 8.507912606000900269e-02 -7.136666029691696167e-02 3.486182540655136108e-02 2.085279487073421478e-02 -1.507645100355148315e-01 -3.794564306735992432e-02 1.014887075871229172e-02 2.324442863464355469e-01 4.488781467080116272e-02 1.681899279356002808e-01 -1.704715788364410400e-01 -9.056700021028518677e-02 -3.171556070446968079e-02 5.300084352493286133e-01 -2.256699949502944946e-01 1.437990814447402954e-01 1.895069032907485962e-01 -3.337621986865997314e-01 8.585318177938461304e-02 4.051502943038940430e-01 1.027463227510452271e-01
1.625536382198333740e-01 2.000282891094684601e-02 -3.335650563240051270e-01 -5.861063301563262939e-02 -1.186249554157257080e-01 1.739319562911987305e-01 3.195522120222449303e-03 1.427783370018005371e-01 -5.237224325537681580e-02 -1.364489793777465820e-01 -1.280554011464118958e-02 1.247140169143676758e-01 1.441834717988967896e-01 -2.141393162310123444e-02 -1.863724924623966217e-02 -1.577354073524475098e-01 -3.180177882313728333e-02 -2.145072966814041138e-01 1.868848204612731934e-01 4.942064359784126282e-02 -2.363690175116062164e-02 -1.637620478868484497e-01 -1.891989707946777344e-01 2.342417463660240173e-02 1.354298889636993408e-01 -3.000783622264862061e-01 -5.506953597068786621e-02 3.961533606052398682e-01 -1.898941695690155029e-01 2.415503263473510742e-01 3.675967454910278320e-01 2.533664107322692871e-01
-9.965953975915908813e-02 -4.451914131641387939e-02 -3.475490212440490723e-01 -2.360066473484039307e-01 -2.356988042593002319e-01 -2.346535772085189819e-01 8.411741256713867188e-02 -1.459109336137771606e-01 9.317638725042343140e-02 6.699404865503311157e-02 9.424937516450881958e-02 -1.924819946289062500e-01 7.541564106941223145e-02 3.939377516508102417e-02 -7.657480984926223755e-02 -1.186919286847114563e-01 2.682473361492156982e-01 -2.682328820228576660e-01 1.442445367574691772e-01 6.826832424849271774e-03 -4.824943840503692627e-02 -1.090561673045158386e-01 -2.161837518215179443e-01 -1.785300821065902710e-01 2.506044209003448486e-01 2.643677592277526855e-01 -2.946650087833404541e-01 -1.757344044744968414e-02 2.496394366025924683e-01 1.383158471435308456e-02 1.717908084392547607e-01 1.299261152744293213e-01
1.356434226036071777e-01 -2.421036213636398315e-01 -1.109352409839630127e-01 2.509344816207885742e-01 -1.476218998432159424e-01 -1.123609542846679688e-01 7.033003866672515869e-02 -4.497874155640602112e-02 3.943138942122459412e-02 2.245960235595703125e-01 9.357421845197677612e-02 5.990455672144889832e-02 2.476024627685546875e-01 1.929186135530471802e-01 -1.933649368584156036e-02 -7.453513890504837036e-02 1.401664763689041138e-01 2.003180384635925293e-01 3.902400732040405273e-01 5.822856724262237549e-02 -9.361368417739868164e-02 -1.776141375303268433e-01 -2.065870612859725952e-01 -3.048228025436401367e-01 3.211325407028198242e-01 1.691223084926605225e-01 1.056764181703329086e-02 4.857182875275611877e-02 -4.049126803874969482e-02 2.588625252246856689e-02 2.867412269115447998e-01 -1.656552702188491821e-01
-2.131504565477371216e-02 1.819231361150741577e-02 2.204765751957893372e-02 -5.751635879278182983e-02 -2.276938259601593018e-01 2.787779457867145538e-02 1.566561162471771240e-01 -6.733105331659317017e-02 8.737538941204547882e-03 3.219519183039665222e-02 4.907093197107315063e-02 -5.081795528531074524e-02 5.376096367835998535e-01 -1.299486756324768066e-01 7.459272444248199463e-02 -1.974059641361236572e-01 1.276161223649978638e-01 -1.492536813020706177e-01 1.289997994899749756e-01 -3.059871196746826172e-01 -2.349290996789932251e-01 -2.645546793937683105e-01 -3.071279078722000122e-02 -2.803470492362976074e-01 -7.003110833466053009e-03 -4.071090742945671082e-02 -3.483448550105094910e-02 1.442865729331970215e-01 -5.244674906134605408e-02 3.480103909969329834e-01 1.388031095266342163e-01 1.917293518781661987e-01
-2.399280965328216553e-01 4.108124226331710815e-02 -2.504584752023220062e-02 -2.109514027833938599e-01 -8.843436837196350098e-02 1.185458991676568985e-02 -1.297187656164169312e-01 2.310966551303863525e-01 -4.894613474607467651e-02 3.888663649559020996e-02 1.543566770851612091e-02 2.528430894017219543e-02 3.450195118784904480e-02 4.871654510498046875e-02 1.913105994462966919e-01 -4.185324609279632568e-01 3.501655010040849447e-04 -3.094127476215362549e-01 5.116545408964157104e-02 1.310384869575500488e-01 7.004591822624206543e-02 -2.524271607398986816e-01 -3.851417899131774902e-01 -2.895396351814270020e-01 3.217932581901550293e-01 -1.419276185333728790e-02 1.748288273811340332e-01 3.517039865255355835e-02 -1.139365136623382568e-01 -1.719244197010993958e-02 1.672748923301696777e-01 -6.462215632200241089e-02
-2.451469600200653076e-01 -1.374876201152801514e-01 -1.691328883171081543e-01 2.477570176124572754e-01 -1.214614585041999817e-01 -3.573944568634033203e-01 2.614777684211730957e-01 6.303712725639343262e-02 1.955156922340393066e-01 2.975120544433593750e-01 9.307700395584106445e-02 -1.326161772012710571e-01 -1.092039421200752258e-01 4.179382324218750000e-02 5.699929594993591309e-02 -1.067928671836853027e-01 -9.211301803588867188e-02 -1.718610711395740509e-02 1.319272071123123169e-01 1.408375054597854614e-01 1.988883763551712036e-01 -3.875028342008590698e-02 -5.755291879177093506e-02 -1.696867197751998901e-01 3.981111943721771240e-01 1.717396378517150879e-01 -1.541007012128829956e-01 1.229335963726043701e-01 1.873543262481689453e-01 1.148117408156394958e-01 1.898688822984695435e-01 -6.709782034158706665e-02
1.487402766942977905e-01 1.720911450684070587e-02 -1.806184947490692139e-01 1.402052193880081177e-01 -2.629511952400207520e-01 7.552785798907279968e-03 3.057493567466735840e-01 2.474005222320556641e-01 1.018016636371612549e-01 5.528829246759414673e-02 -3.914903849363327026e-02 -6.512270867824554443e-02 2.678339779376983643e-01 3.339476883411407471e-02 -2.632392048835754395e-01 2.944132499396800995e-02 4.583617672324180603e-02 -5.632906407117843628e-02 -1.698038429021835327e-01 -1.635916531085968018e-01 1.258589792996644974e-02 -3.185589611530303955e-01 -2.278033643960952759e-01 -2.756685614585876465e-01 1.310376971960067749e-01 -1.374168992042541504e-01 -5.858414620161056519e-02 5.468245223164558411e-02 1.800818592309951782e-01 8.377510122954845428e-03 3.601252138614654541e-01 2.100999802350997925e-01
-1.215826421976089478e-01 -1.278351843357086182e-01 -1.964792311191558838e-01 -2.856833338737487793e-01 -7.750036194920539856e-03 -2.470229938626289368e-02 1.711609959602355957e-01 3.788041174411773682e-01 1.807186901569366455e-01 1.264816075563430786e-01 1.876201480627059937e-02 -2.193978521972894669e-03 1.961398273706436157e-01 -1.709535531699657440e-02 -1.500623524188995361e-01 -1.143324300646781921e-01 -2.070108801126480103e-01 -6.057436391711235046e-02 1.015662476420402527e-01 1.802129298448562622e-01 7.355169951915740967e-02 -2.790508568286895752e-01 -4.159288480877876282e-02 -2.191727310419082642e-01 -1.781076379120349884e-02 7.107652258127927780e-03 4.386501014232635498e-02 7.600034121423959732e-03 2.545137405395507812e-01 8.077214658260345459e-02 4.660499989986419678e-01 1.965090334415435791e-01
-2.074545025825500488e-01 2.928148582577705383e-02 -3.036334812641143799e-01 7.164899259805679321e-02 -5.002408288419246674e-04 -6.191300228238105774e-02 -1.095710173249244690e-01 2.185763791203498840e-02 2.002733945846557617e-02 1.689289361238479614e-01 7.145105302333831787e-02 -2.905148267745971680e-01 4.850431531667709351e-02 1.028223931789398193e-01 -3.543066084384918213e-01 -3.826884925365447998e-01 9.942381829023361206e-02 -1.883853524923324585e-01 5.568322539329528809e-02 -2.170009016990661621e-01 8.156193047761917114e-02 8.369022980332374573e-03 1.762031577527523041e-02 -3.205543160438537598e-01 3.144949972629547119e-01 2.598771452903747559e-01 -7.666473835706710815e-02 -1.032088883221149445e-02 -8.009582757949829102e-02 -1.127881109714508057e-01 1.541307270526885986e-01 1.357880383729934692e-01
-5.905138328671455383e-02 -5.620432272553443909e-02 1.968930661678314209e-01 2.138657718896865845e-01 -1.140136867761611938e-01 -3.183969557285308838e-01 2.620064318180084229e-01 3.271158784627914429e-02 -1.105418205261230469e-01 -1.151000782847404480e-01 2.291957139968872070e-01 -8.651617914438247681e-02 3.683283925056457520e-01 1.882592737674713135e-01 -1.026817038655281067e-02 -8.287566900253295898e-02 -2.233142592012882233e-02 -2.287764400243759155e-01 4.861655831336975098e-01 -6.557466834783554077e-02 -1.877154260873794556e-01 -4.010937362909317017e-02 3.236944973468780518e-02 -9.959187358617782593e-02 3.901445120573043823e-02 -1.393694430589675903e-01 -1.389213800430297852e-01 2.159729301929473877e-01 8.616030961275100708e-02 2.300040330737829208e-03 1.597504764795303345e-01 6.777874194085597992e-03
3.849544003605842590e-02 -1.850128918886184692e-01 1.421899199485778809e-01 -5.815539509057998657e-02 3.830918669700622559e-02 3.188414871692657471e-02 3.764799982309341431e-02 2.303515933454036713e-02 9.593186527490615845e-02 8.904427289962768555e-02 1.254957318305969238e-01 -4.598095640540122986e-02 4.200684130191802979e-01 1.033197790384292603e-01 -2.382915653288364410e-02 1.194556057453155518e-01 1.549180150032043457e-01 -6.006740406155586243e-02 1.058609634637832642e-01 -2.630860507488250732e-01 3.235243856906890869e-01 -1.416202485561370850e-01 -1.616712063550949097e-01 -2.458147853612899780e-01 4.621786475181579590e-01 -3.486500680446624756e-02 -1.818135678768157959e-01 1.517174094915390015e-01 -2.697504311800003052e-02 3.064118921756744385e-01 1.149848327040672302e-01 3.520342707633972168e-02
4.276494681835174561e-02 1.180970668792724609e-01 -1.062902137637138367e-01 -1.345324516296386719e-01 -3.330187872052192688e-02 6.225292757153511047e-02 -9.578409604728221893e-03 -1.048015728592872620e-01 1.139693856239318848e-01 2.082217633724212646e-01 -2.033459767699241638e-02 3.364503756165504456e-02 1.905246078968048096e-01 -3.560141026973724365e-01 -1.120403483510017395e-01 -4.300448596477508545e-01 -2.014854252338409424e-01 -2.318435460329055786e-01 2.243878841400146484e-01 9.126800112426280975e-03 8.831935375928878784e-02 -4.312413036823272705e-01 -1.050388440489768982e-01 -1.444540321826934814e-01 2.881577908992767334e-01 -1.350897178053855896e-02 -1.050435006618499756e-01 1.808063238859176636e-01 1.030083447694778442e-01 4.167506843805313110e-02 -1.049376092851161957e-02 -1.024165749549865723e-01
4.828189313411712646e-02 -5.748331174254417419e-02 -1.355435326695442200e-02 -7.969393581151962280e-02 1.522248703986406326e-02 6.781560927629470825e-02 4.640182852745056152e-02 -6.246222183108329773e-02 1.628639400005340576e-01 -5.086908489465713501e-02 -1.578479409217834473e-01 -5.818227771669626236e-03 1.352282762527465820e-01 -4.629256427288055420e-01 -1.703583747148513794e-01 -2.642808258533477783e-01 -2.004266679286956787e-01 -2.415440678596496582e-01 3.273119330406188965e-01 -9.319900721311569214e-02 -1.283997595310211182e-01 -3.087164759635925293e-01 -2.190294116735458374e-01 -2.031802386045455933e-01 3.251655101776123047e-01 1.463536173105239868e-02 -7.417245209217071533e-02 3.077098168432712555e-02 1.577510386705398560e-01 1.133499592542648315e-01 1.592203378677368164e-01 2.381350472569465637e-02
-2.622916996479034424e-01 8.976092934608459473e-02 -2.131511084735393524e-02 1.341922283172607422e-01 2.461074143648147583e-01 -4.335360229015350342e-02 2.818928062915802002e-01 1.314460188150405884e-01 1.276169251650571823e-02 -2.423287369310855865e-03 -4.292194545269012451e-02 1.714769564568996429e-02 4.558183997869491577e-02 -1.089589074254035950e-01 -3.316570445895195007e-02 1.942162066698074341e-01 -1.018058732151985168e-01 -7.182101160287857056e-02 -7.700838893651962280e-02 -2.004137188196182251e-01 -2.659036517143249512e-01 -1.277813762426376343e-01 -1.421251446008682251e-01 -2.147907018661499023e-01 3.617264330387115479e-01 2.196950614452362061e-01 -2.609392404556274414e-01 2.117724418640136719e-01 1.064255908131599426e-01 3.550270795822143555e-01 1.784609258174896240e-01 -1.190194338560104370e-01
-1.343028992414474487e-01 -2.199399024248123169e-01 -1.951024085283279419e-01 9.480382502079010010e-02 -6.691210903227329254e-03 1.000348255038261414e-01 8.786211907863616943e-02 1.818956881761550903e-01 2.225918471813201904e-01 4.593010619282722473e-02 7.058711349964141846e-02 2.132375538349151611e-02 -1.957922987639904022e-02 -1.519378125667572021e-01 -2.177182212471961975e-02 -1.495575606822967529e-01 9.664324671030044556e-02 -4.173491001129150391e-01 3.120100200176239014e-01 -4.946748167276382446e-02 -6.271817535161972046e-02 2.921500615775585175e-02 1.112750452011823654e-02 -2.124876677989959717e-01 2.804697453975677490e-01 -2.697212994098663330e-01 6.008240208029747009e-02 2.029311805963516235e-01 -1.617959588766098022e-01 3.091450631618499756e-01 2.255829274654388428e-01 1.733657419681549072e-01
-8.121374249458312988e-02 2.160176038742065430e-01 -2.629823386669158936e-01 1.447336077690124512e-01 -8.064696937799453735e-02 2.530078217387199402e-02 1.090644672513008118e-01 2.334930375218391418e-02 -3.624888658523559570e-01 1.361952256411314011e-02 -2.415970712900161743e-02 -3.659339621663093567e-02 3.211071193218231201e-01 1.927710883319377899e-02 6.261648982763290405e-02 2.862715348601341248e-02 1.578237563371658325e-01 -1.218626201152801514e-01 1.489470601081848145e-01 -2.200737595558166504e-01 1.850330531597137451e-01 3.970256075263023376e-02 -2.119944840669631958e-01 -1.059040799736976624e-01 3.259151577949523926e-01 3.491200208663940430e-01 -2.423401623964309692e-01 2.830828726291656494e-02 1.419058591127395630e-01 1.929632276296615601e-01 2.180717289447784424e-01 2.025953494012355804e-02
5.339833348989486694e-02 -7.139059901237487793e-02 -1.453978717327117920e-01 -1.485474687069654465e-02 -1.122840866446495056e-01 -5.413477122783660889e-02 5.070358142256736755e-02 -2.169807069003582001e-02 -9.702757000923156738e-02 -2.493305206298828125e-01 2.598506510257720947e-01 -5.422763898968696594e-02 2.088426426053047180e-02 1.806479990482330322e-01 2.615266442298889160e-01 -5.460435524582862854e-02 -2.313756011426448822e-02 -3.134972453117370605e-01 -1.198903396725654602e-01 -3.581831753253936768e-01 -2.889396622776985168e-02 -2.671015262603759766e-01 -3.748038709163665771e-01 -1.791975051164627075e-01 2.105980068445205688e-01 -4.283881559967994690e-02 -6.922628264874219894e-03 -8.013315498828887939e-02 1.831872761249542236e-02 1.464945822954177856e-01 3.538716137409210205e-01 1.403228938579559326e-01
-1.230798512697219849e-01 -1.545062009245157242e-02 -7.764022797346115112e-02 2.415474653244018555e-01 1.957647353410720825e-01 -1.243748739361763000e-01 3.572140336036682129e-01 2.280388623476028442e-01 -1.368081383407115936e-02 -3.529387116432189941e-01 -6.195535883307456970e-02 -1.795275062322616577e-01 2.093917727470397949e-01 -8.667552471160888672e-02 4.717574268579483032e-02 6.439301371574401855e-02 7.626204937696456909e-02 1.910124160349369049e-02 -1.783353276550769806e-02 1.832334548234939575e-01 6.181600689888000488e-02 -2.912729084491729736e-01 -1.579796671867370605e-01 -6.829240173101425171e-02 3.914119303226470947e-01 -2.287657745182514191e-02 3.715601749718189240e-03 2.225552350282669067e-01 -3.400401771068572998e-02 1.790577471256256104e-01 2.560480833053588867e-01 8.880352973937988281e-02
-1.351182907819747925e-02 -2.565147578716278076e-01 1.669557392597198486e-01 7.507150620222091675e-02 6.847433000802993774e-02 -4.835689812898635864e-02 8.608365803956985474e-02 1.350764334201812744e-01 -6.614381074905395508e-02 3.256122767925262451e-01 8.296815305948257446e-02 1.965868771076202393e-01 3.485695719718933105e-01 -5.310913547873497009e-02 1.672229468822479248e-01 -5.239626392722129822e-02 6.489811092615127563e-02 2.898639068007469177e-02 2.270820550620555878e-03 -1.154702454805374146e-01 1.354633867740631104e-01 -2.972272932529449463e-01 -3.436156809329986572e-01 -2.367650717496871948e-01 3.432449102401733398e-01 2.046702057123184204e-02 -1.769845187664031982e-01 2.155197784304618835e-02 -7.162997964769601822e-03 2.249752283096313477e-01 2.204921543598175049e-01 -9.135417640209197998e-02
5.221927165985107422e-02 -9.450858831405639648e-02 -3.123470023274421692e-02 7.360079139471054077e-02 -1.847827732563018799e-01 -2.473492920398712158e-01 -7.349661085754632950e-03 1.936288326978683472e-01 -2.129677087068557739e-01 -3.162283599376678467e-01 -9.856756776571273804e-02 -2.057175934314727783e-01 1.632965505123138428e-01 -3.814195096492767334e-02 -7.790430635213851929e-02 -2.792786359786987305e-01 -5.745778791606426239e-03 4.502051696181297302e-02 3.994464278221130371e-01 -9.831091016530990601e-02 -9.510982781648635864e-02 -1.251728683710098267e-01 6.354580819606781006e-02 -2.069754600524902344e-01 1.050138324499130249e-01 -3.272340893745422363e-01 -5.212325975298881531e-02 -8.980999141931533813e-02 3.310671448707580566e-01 2.332654744386672974e-01 6.047127395868301392e-02 -7.606212981045246124e-03
5.377853289246559143e-02 -1.744998805224895477e-02 7.873814553022384644e-02 1.517606675624847412e-01 -1.938612163066864014e-01 -2.204214483499526978e-01 2.996755242347717285e-01 1.636777073144912720e-01 1.112290024757385254e-01 -1.988940984010696411e-01 3.235522285103797913e-02 -1.575187966227531433e-02 3.379648029804229736e-01 -1.696543544530868530e-01 3.456085547804832458e-02 -4.287004768848419189e-01 -4.520099982619285583e-02 -3.090562820434570312e-01 2.032530158758163452e-01 -8.888926357030868530e-02 7.835119962692260742e-02 -2.732714414596557617e-01 -4.825513064861297607e-02 -3.090326488018035889e-01 -1.921943947672843933e-02 -1.619596406817436218e-02 2.314295805990695953e-02 1.732742339372634888e-01 -7.079911231994628906e-02 7.723455131053924561e-02 1.103296130895614624e-01 6.198493391275405884e-02
-5.036114156246185303e-02 -1.528046727180480957e-01 -2.353744357824325562e-01 -1.910942494869232178e-01 1.823558062314987183e-01 -8.597892522811889648e-02 -8.496111631393432617e-02 4.445294290781021118e-02 -5.079377442598342896e-02 7.846397906541824341e-02 1.973738372325897217e-01 -9.088626503944396973e-02 2.409581989049911499e-01 1.198802962899208069e-01 -8.003725856542587280e-02 -1.046301424503326416e-01 -2.972795963287353516e-01 -3.001999557018280029e-01 2.343393564224243164e-01 -1.317050606012344360e-01 -5.100567936897277832e-01 -2.053119391202926636e-01 -8.069077134132385254e-02 -5.780726671218872070e-02 1.660950183868408203e-01 4.690475761890411377e-02 8.950846269726753235e-03 2.637651562690734863e-01 1.201931759715080261e-01 5.189790949225425720e-02 4.521061852574348450e-02 7.122888416051864624e-02
2.117190957069396973e-01 1.137640699744224548e-01 -1.130942404270172119e-01 8.071077615022659302e-02 1.949216872453689575e-01 5.584075301885604858e-02 1.226446256041526794e-01 3.656181693077087402e-01 -1.877321004867553711e-01 1.227771267294883728e-01 3.686366379261016846e-01 3.164995461702346802e-02 2.260841131210327148e-01 -3.798032179474830627e-02 1.799736171960830688e-01 9.441522508859634399e-02 -2.591252326965332031e-01 -1.289125084877014160e-01 1.943254172801971436e-01 -1.976424008607864380e-01 3.974607586860656738e-02 -1.771186441183090210e-01 -1.688212752342224121e-01 -9.632274508476257324e-02 2.734668552875518799e-01 1.462555527687072754e-01 -1.224493309855461121e-01 3.597184643149375916e-02 1.824563443660736084e-01 2.231903523206710815e-01 1.579418033361434937e-01 1.387210097163915634e-02
2.255806000903248787e-03 -7.959673181176185608e-03 -1.824923902750015259e-01 7.892702519893646240e-02 5.888040177524089813e-03 -1.420994941145181656e-02 1.503397077322006226e-01 1.420325487852096558e-01 2.338152378797531128e-01 1.398866027593612671e-01 2.551349997520446777e-01 -1.523775309324264526e-01 1.337398439645767212e-01 -6.009241193532943726e-02 -2.149797230958938599e-01 2.782745473086833954e-02 2.272805944085121155e-02 -2.420874536037445068e-01 -1.649702191352844238e-01 -3.557056188583374023e-02 9.692379832267761230e-02 -3.266308307647705078e-01 5.793254449963569641e-02 -4.395309388637542725e-01 1.119531765580177307e-01 3.385085612535476685e-03 -2.571732401847839355e-01 -4.996228963136672974e-02 2.464524842798709869e-02 -8.868418633937835693e-02 4.074708521366119385e-01 1.744566261768341064e-01
-2.702496945858001709e-01 1.473166495561599731e-01 -1.640927493572235107e-01 1.085488796234130859e-01 9.533118456602096558e-02 -4.756454750895500183e-02 -5.830973386764526367e-03 5.235520005226135254e-01 -1.883390098810195923e-01 1.040313690900802612e-01 3.523272275924682617e-01 -5.060782283544540405e-02 1.400193870067596436e-01 1.517609804868698120e-01 1.145054027438163757e-01 -1.634475737810134888e-01 -1.588571816682815552e-01 -2.103328853845596313e-01 9.939581900835037231e-02 5.775887519121170044e-02 -1.151216551661491394e-01 7.065762579441070557e-02 -2.205903083086013794e-01 -5.334126204252243042e-02 3.309843838214874268e-01 1.240324750542640686e-01 -1.388665586709976196e-01 2.638294547796249390e-02 1.058623194694519043e-01 2.435076981782913208e-02 1.015684604644775391e-01 7.833745330572128296e-02
-1.476333141326904297e-01 -7.448013871908187866e-02 -5.894999206066131592e-02 -2.364750504493713379e-01 -5.964387208223342896e-02 -1.495123840868473053e-02 -1.612966805696487427e-01 3.290202021598815918e-01 -7.913174480199813843e-02 3.606658801436424255e-02 -3.352720988914370537e-03 5.230997875332832336e-02 5.864394456148147583e-02 6.229412555694580078e-02 3.059686720371246338e-01 -4.790923595428466797e-01 -4.541258886456489563e-02 -2.990701794624328613e-01 1.662490963935852051e-01 -1.110514849424362183e-01 5.174021050333976746e-02 -2.244608402252197266e-01 -8.207133412361145020e-02 -2.454863488674163818e-01 2.491133362054824829e-01 -1.125545278191566467e-01 1.531627774238586426e-01 -4.288865253329277039e-02 1.221403330564498901e-01 2.372602671384811401e-01 9.466738253831863403e-02 -5.197162926197052002e-02
-1.996143953874707222e-03 1.532575190067291260e-01 -1.139111444354057312e-01 8.264729380607604980e-02 -1.835297979414463043e-02 -6.294979155063629150e-02 3.922724425792694092e-01 -2.327981293201446533e-01 -3.592783177737146616e-04 1.916753128170967102e-02 4.708843678236007690e-02 -1.222009733319282532e-01 2.498887330293655396e-01 -2.016640454530715942e-01 -1.255910545587539673e-01 -5.554724931716918945e-01 -1.346124708652496338e-01 -7.834398001432418823e-02 2.101125568151473999e-01 -3.285425156354904175e-02 9.203007072210311890e-02 -5.144402384757995605e-02 -2.780886590480804443e-01 -2.109739333391189575e-01 2.512919344007968903e-02 2.772398106753826141e-02 5.936377681791782379e-03 -5.953403189778327942e-02 -7.579310983419418335e-02 -6.016062200069427490e-02 2.443554401397705078e-01 -1.512569785118103027e-01
-1.655913293361663818e-01 7.726899534463882446e-02 -2.905701398849487305e-01 -8.599416352808475494e-03 1.760667413473129272e-01 -1.195619478821754456e-01 1.198513284325599670e-01 4.841831326484680176e-01 -5.168093740940093994e-02 -6.954570114612579346e-02 1.182254031300544739e-01 -2.477104514837265015e-01 3.844729959964752197e-01 5.527820065617561340e-02 7.087569683790206909e-02 -2.087943851947784424e-01 9.408580511808395386e-02 -6.463232636451721191e-02 1.323903053998947144e-01 5.821593105792999268e-02 8.434429019689559937e-02 1.729463785886764526e-01 -1.268173158168792725e-01 -1.676711486652493477e-03 3.566132783889770508e-01 1.146204099059104919e-01 -7.979296892881393433e-02 1.685912907123565674e-02 2.453653961420059204e-01 -4.757787287235260010e-02 4.063700512051582336e-02 8.681154251098632812e-02
2.198265492916107178e-02 -3.635808825492858887e-01 3.727616742253303528e-02 -5.251083523035049438e-02 -2.507562339305877686e-01 1.776093058288097382e-02 1.062906160950660706e-01 4.793845862150192261e-02 -2.326789647340774536e-01 -1.901045143604278564e-01 7.674194872379302979e-02 -1.313616484403610229e-01 7.233677804470062256e-02 -1.523850113153457642e-01 -2.308832705020904541e-01 -2.385570108890533447e-01 -9.556746482849121094e-02 -1.359498798847198486e-01 2.654447555541992188e-01 -2.275735884904861450e-01 1.427025627344846725e-02 -2.400322444736957550e-02 2.605820260941982269e-02 -5.088840723037719727e-01 2.555968463420867920e-01 1.231917459517717361e-02 1.256937980651855469e-01 1.433406770229339600e-01 -6.715272367000579834e-02 8.557301759719848633e-02 6.832957267761230469e-02 -7.535316795110702515e-02
-1.834400594234466553e-01 -3.217441737651824951e-01 -6.591147929430007935e-02 -1.682526022195816040e-01 -9.918524324893951416e-02 -2.460966855287551880e-01 1.171877887099981308e-02 1.862268447875976562e-01 -1.006870344281196594e-01 2.501266300678253174e-01 1.986661404371261597e-01 -2.662330269813537598e-01 -8.235611766576766968e-02 8.175455778837203979e-02 1.299555506557226181e-02 -4.991036057472229004e-01 1.636096835136413574e-01 -6.711654365062713623e-02 6.962624192237854004e-02 1.363496929407119751e-01 1.310960110276937485e-02 -5.920979008078575134e-02 -1.964821219444274902e-01 -1.719126701354980469e-01 1.379035413265228271e-01 2.976593002676963806e-02 -1.866922676563262939e-01 -1.875546015799045563e-02 -8.683108538389205933e-02 -9.529445320367813110e-02 2.434922605752944946e-01 1.469766646623611450e-01
-2.092911601066589355e-01 -6.640267372131347656e-02 -1.393852382898330688e-01 -7.046260684728622437e-02 -8.925664424896240234e-02 -3.480937778949737549e-01 1.306580565869808197e-02 6.817809306085109711e-03 -6.670054793357849121e-02 -7.367067039012908936e-02 1.758560687303543091e-01 -3.295375108718872070e-01 8.354232460260391235e-02 2.167209684848785400e-01 -9.432687610387802124e-02 -3.534050285816192627e-01 2.115770429372787476e-01 -2.240168601274490356e-01 -2.208403870463371277e-02 -3.894809633493423462e-02 2.778266742825508118e-02 -1.376970261335372925e-01 5.458090826869010925e-02 -2.999545335769653320e-01 9.895730763673782349e-02 6.630177795886993408e-02 -1.869774013757705688e-01 1.708644926548004150e-01 -9.304868429899215698e-02 1.308702081441879272e-01 1.721203327178955078e-01 3.428024947643280029e-01
-6.174192577600479126e-02 -1.444402989000082016e-02 -1.227788105607032776e-01 -2.219837754964828491e-01 3.221305906772613525e-01 1.045317053794860840e-01 3.296686708927154541e-02 5.100205913186073303e-02 8.710856735706329346e-02 1.781445294618606567e-01 -1.529090106487274170e-01 -2.130212187767028809e-01 1.188285127282142639e-01 -2.454940229654312134e-01 8.691330254077911377e-02 -8.347055315971374512e-02 2.608966454863548279e-02 -3.530866503715515137e-01 3.520080149173736572e-01 -7.449642568826675415e-02 -2.777843177318572998e-02 -1.564164832234382629e-02 -2.263141125440597534e-01 -2.942161262035369873e-01 1.985484510660171509e-01 -7.201469689607620239e-02 -2.110383063554763794e-01 2.715789079666137695e-01 2.654610387980937958e-02 -2.056968770921230316e-02 2.117772251367568970e-01 -1.173387095332145691e-01
-1.844134777784347534e-01 -1.096111238002777100e-01 -9.181878715753555298e-02 -5.409702286124229431e-02 9.802547842264175415e-02 -1.301898062229156494e-01 -5.583298578858375549e-02 1.526181027293205261e-02 -1.662048697471618652e-01 2.637706510722637177e-02 1.605254411697387695e-01 -2.972135841846466064e-01 -3.770121559500694275e-02 2.428876757621765137e-01 -2.079968899488449097e-01 -9.921230375766754150e-02 5.828313529491424561e-02 -4.710861146450042725e-01 8.189319819211959839e-02 -1.684742122888565063e-01 -1.176469847559928894e-01 -1.742475330829620361e-01 2.584857940673828125e-01 -4.336723983287811279e-01 1.646627336740493774e-01 -2.971071563661098480e-02 -1.141322702169418335e-01 1.021338030695915222e-01 -3.976515680551528931e-02 -1.163492500782012939e-01 -4.630282986909151077e-03 -1.751367449760437012e-01
1.407730393111705780e-02 3.846191242337226868e-02 -6.793616712093353271e-02 -6.700354069471359253e-02 -5.776863545179367065e-02 -2.444846332073211670e-01 2.913084253668785095e-02 -1.916686445474624634e-02 -1.374074816703796387e-01 1.317424178123474121e-01 3.903287649154663086e-02 -1.363976597785949707e-01 3.513734936714172363e-01 -6.078766658902168274e-02 -1.466100811958312988e-01 -4.774913191795349121e-01 3.001030087471008301e-01 -1.796256005764007568e-01 -8.974902331829071045e-03 -1.082146614789962769e-01 -5.320530012249946594e-02 2.444522455334663391e-02 -5.325151607394218445e-02 -2.955157496035099030e-02 2.267237454652786255e-01 -9.628759324550628662e-02 5.739200487732887268e-02 4.999544322490692139e-01 8.332299441099166870e-02 -9.615333378314971924e-02 1.375844627618789673e-01 3.974578157067298889e-02
-1.161975339055061340e-01 1.066854596138000488e-02 -2.558737397193908691e-01 -1.440016645938158035e-02 1.959564536809921265e-01 -4.210732504725456238e-02 2.830156299751251936e-04 3.998176157474517822e-01 -2.322650104761123657e-01 -1.752966493368148804e-01 2.688606381416320801e-01 -9.789888560771942139e-02 3.747816383838653564e-01 1.782922446727752686e-01 -1.304643899202346802e-01 -6.003388017416000366e-02 3.189870854839682579e-03 -2.142939269542694092e-01 -1.495931744575500488e-01 7.561269402503967285e-02 1.030673161149024963e-01 8.260873728431761265e-04 -1.137702725827693939e-02 -1.583266556262969971e-01 1.921977847814559937e-01 2.587038278579711914e-01 -7.533670216798782349e-02 1.798677593469619751e-01 1.900040954351425171e-01 -1.482870876789093018e-01 2.001255899667739868e-01 1.066515073180198669e-01
-8.418445289134979248e-02 -1.398960351943969727e-01 8.942453190684318542e-03 -2.367862910032272339e-01 9.615426510572433472e-02 9.940692782402038574e-02 -1.831589639186859131e-01 6.338971108198165894e-02 1.054480895400047302e-01 1.330909086391329765e-03 8.465039730072021484e-02 2.535411715507507324e-02 2.151153534650802612e-01 7.369665801525115967e-02 2.956829667091369629e-01 -2.996793985366821289e-01 -3.322914615273475647e-02 -3.877333104610443115e-01 2.555556297302246094e-01 -2.215773016214370728e-01 -4.909937083721160889e-02 -2.166431099176406860e-01 -2.487467527389526367e-01 -1.524931341409683228e-01 3.033374845981597900e-01 -1.186028216034173965e-02 2.159725688397884369e-02 -1.675900816917419434e-01 1.256446689367294312e-01 -1.244164779782295227e-01 2.308396399021148682e-01 -8.395982533693313599e-02
2.189497202634811401e-01 5.060619488358497620e-02 -2.970594167709350586e-02 -4.602210596203804016e-03 3.958479687571525574e-02 8.196745067834854126e-02 7.610385864973068237e-02 1.557696163654327393e-01 -1.544911265373229980e-01 1.341089606285095215e-01 -6.167007610201835632e-02 -9.459652006626129150e-02 3.837631344795227051e-01 2.745692059397697449e-02 -2.389738261699676514e-01 -5.392442345619201660e-01 -1.581927686929702759e-01 -2.837024033069610596e-01 5.970973521471023560e-02 -1.472373157739639282e-01 7.853177934885025024e-02 -2.422361671924591064e-01 -8.771730214357376099e-02 -5.553361773490905762e-02 -1.065788697451353073e-02 -1.482936739921569824e-01 -7.075712829828262329e-02 -7.132703810930252075e-02 -1.666398942470550537e-01 -9.010265022516250610e-02 2.868685424327850342e-01 -5.449840798974037170e-02
3.644380718469619751e-02 -1.275971438735723495e-02 -1.935155987739562988e-01 2.122721523046493530e-01 1.040555015206336975e-01 -3.810976445674896240e-01 1.011526957154273987e-01 1.344185620546340942e-01 -1.026948764920234680e-01 9.875248372554779053e-02 -4.693768918514251709e-03 -4.890289856120944023e-04 3.390585184097290039e-01 -1.787463128566741943e-01 -2.584543228149414062e-01 -3.330484330654144287e-01 1.201329231262207031e-01 1.348538845777511597e-01 5.020740907639265060e-03 -1.260690987110137939e-01 1.575956046581268311e-01 -2.832033336162567139e-01 -1.187608093023300171e-01 -1.497225612401962280e-01 1.522574424743652344e-01 -1.877862960100173950e-02 -5.106728151440620422e-02 -1.126643046736717224e-01 -1.373784691095352173e-01 7.827196270227432251e-02 3.267044723033905029e-01 -1.613009274005889893e-01
-5.278327688574790955e-02 -3.251055628061294556e-02 1.330917924642562866e-01 3.622149527072906494e-01 -2.274993509054183960e-01 -2.728778421878814697e-01 1.548760384321212769e-01 1.446014642715454102e-01 -2.480887621641159058e-01 1.379109919071197510e-02 5.382667109370231628e-02 4.153472185134887695e-02 3.403384089469909668e-01 -2.952902764081954956e-02 7.654596120119094849e-02 -1.940824091434478760e-01 -5.001829005777835846e-03 1.447144080884754658e-03 3.179456591606140137e-01 7.206929475069046021e-02 -1.505540311336517334e-01 -2.324019074440002441e-01 -1.080886572599411011e-01 -2.830850183963775635e-01 6.379809975624084473e-02 -3.006193600594997406e-02 -2.650204896926879883e-01 2.227918952703475952e-01 -8.084698021411895752e-02 3.740943595767021179e-02 1.407080590724945068e-01 1.488320976495742798e-01
-1.122655048966407776e-01 -3.684403747320175171e-02 -1.143216714262962341e-01 2.490644901990890503e-02 -9.542463719844818115e-02 -2.423304021358489990e-01 2.191297560930252075e-01 -8.980953693389892578e-02 3.703711926937103271e-02 3.039789199829101562e-01 1.575964987277984619e-01 -1.338057368993759155e-01 -1.234771125018596649e-02 -1.511581838130950928e-01 -2.760150283575057983e-02 -1.305432170629501343e-01 -1.608119159936904907e-01 -1.779348403215408325e-01 1.640869826078414917e-01 1.524264924228191376e-02 -1.706298887729644775e-01 -1.829582452774047852e-01 -1.649654656648635864e-01 -1.226137951016426086e-01 1.980854123830795288e-01 2.179854661226272583e-01 1.729856729507446289e-01 3.841388523578643799e-01 3.523820638656616211e-01 1.554257124662399292e-01 1.751240640878677368e-01 -1.958577781915664673e-01
-3.320764005184173584e-02 -1.706726998090744019e-01 -3.680405914783477783e-01 7.101193070411682129e-02 -1.235071010887622833e-02 -1.611775159835815430e-02 6.423851475119590759e-03 1.932122558355331421e-01 -4.631933197379112244e-02 -5.033000186085700989e-02 9.365499019622802734e-02 2.921574413776397705e-01 3.015136420726776123e-01 6.278674304485321045e-02 -1.508856862783432007e-01 8.884755894541740417e-03 1.034269109368324280e-01 -2.350121438503265381e-01 1.310688704252243042e-01 -1.366238296031951904e-01 1.290672868490219116e-01 -3.165999427437782288e-02 -1.687253564596176147e-01 -1.527199521660804749e-02 2.917273044586181641e-01 -2.084359899163246155e-02 -2.514286935329437256e-01 2.978256344795227051e-01 -3.122739866375923157e-02 3.809393048286437988e-01 6.430250406265258789e-02 -1.979076862335205078e-01
-1.562914252281188965e-01 1.313952356576919556e-01 1.303862128406763077e-02 8.441873639822006226e-02 -2.643311619758605957e-01 -2.696433961391448975e-01 4.735788106918334961e-01 1.309579052031040192e-02 -1.241402700543403625e-01 -6.225066259503364563e-02 3.331502974033355713e-01 -8.518650382757186890e-02 3.246624767780303955e-01 -2.017374634742736816e-01 -2.271452695131301880e-01 -1.120633408427238464e-01 -5.968081578612327576e-02 -9.600275009870529175e-02 2.957969903945922852e-01 8.077315986156463623e-02 1.029702275991439819e-02 -9.563922882080078125e-03 -1.897778809070587158e-01 -2.220691554248332977e-02 1.357034444808959961e-01 -9.649007767438888550e-02 -1.021856144070625305e-01 -6.224367301911115646e-03 -9.020855277776718140e-02 1.747890724800527096e-03 2.097168415784835815e-01 4.861325025558471680e-02
5.793295428156852722e-02 3.177065849304199219e-01 -2.153651416301727295e-01 -7.359743863344192505e-02 -1.732673197984695435e-01 2.629873156547546387e-02 2.160726040601730347e-01 -8.032341301441192627e-02 -3.764007389545440674e-01 -1.089563593268394470e-01 -5.366517603397369385e-02 -8.010768890380859375e-02 1.990697830915451050e-01 -1.430864445865154266e-02 -3.166202083230018616e-02 -4.870524629950523376e-03 1.781738400459289551e-01 -2.467682063579559326e-01 7.523304224014282227e-02 -2.252089604735374451e-02 -1.207306906580924988e-01 -4.535457864403724670e-02 -2.905215620994567871e-01 -1.162300184369087219e-01 5.382107943296432495e-02 -5.868195369839668274e-02 1.016466021537780762e-01 3.315796256065368652e-01 3.924748674035072327e-02 1.335295587778091431e-01 4.255262315273284912e-01 -1.262384057044982910e-01
2.045158147811889648e-01 -8.102985471487045288e-02 -1.793237030506134033e-01 2.021554559469223022e-01 -1.611256897449493408e-01 -1.280381381511688232e-01 8.271722495555877686e-02 7.722900062799453735e-02 -8.480497449636459351e-02 1.417097598314285278e-01 1.227301880717277527e-01 -2.842257544398307800e-02 2.324293404817581177e-01 6.169994175434112549e-02 -1.555787175893783569e-01 -8.900167793035507202e-02 1.198942959308624268e-01 1.354786455631256104e-01 4.255751371383666992e-01 2.157833427190780640e-01 -5.903562903404235840e-02 -2.068267315626144409e-01 -2.170471251010894775e-01 -3.318158686161041260e-01 3.254525065422058105e-01 9.911859035491943359e-02 1.296465396881103516e-01 -1.197237968444824219e-01 9.388762712478637695e-02 1.687269955873489380e-01 6.554467231035232544e-02 -1.948754489421844482e-01
-2.812504768371582031e-01 -1.504381932318210602e-02 -4.361576959490776062e-02 1.574129760265350342e-01 -2.583593428134918213e-01 8.099333941936492920e-02 -3.189817070960998535e-02 -3.973219171166419983e-02 -1.738592088222503662e-01 -1.306147128343582153e-01 -7.974235713481903076e-02 -3.027746975421905518e-01 1.099289655685424805e-01 -1.021849140524864197e-01 -1.430082321166992188e-01 -8.275961130857467651e-02 -2.430467158555984497e-01 -1.602733880281448364e-01 1.434890478849411011e-01 -3.484618365764617920e-01 -3.167178109288215637e-02 -9.346078336238861084e-02 -1.868889778852462769e-01 -3.304882347583770752e-01 2.578323483467102051e-01 -9.748195856809616089e-02 -2.280255258083343506e-01 -4.176631942391395569e-02 9.126546233892440796e-02 -2.384173721075057983e-01 1.912835836410522461e-01 1.039031222462654114e-01
-1.428505182266235352e-01 -1.249861046671867371e-01 -7.680937647819519043e-02 1.964341476559638977e-02 2.707177698612213135e-01 7.554179430007934570e-02 2.676203660666942596e-02 2.461655251681804657e-02 3.573374077677726746e-02 1.247823238372802734e-01 -7.285463064908981323e-02 -3.035268187522888184e-01 3.312257677316665649e-02 -2.890186607837677002e-01 1.004681661725044250e-01 -1.039748117327690125e-01 -7.235830184072256088e-03 -4.452393054962158203e-01 2.393855303525924683e-01 6.915782392024993896e-02 -1.022509858012199402e-01 -1.520618200302124023e-01 -3.060606420040130615e-01 -2.667090892791748047e-01 1.574613153934478760e-01 -1.855571568012237549e-02 -2.628472149372100830e-01 3.482668474316596985e-02 2.246646732091903687e-01 -7.634227722883224487e-02 2.035939991474151611e-01 7.480790466070175171e-02
-1.626501679420471191e-01 9.351420402526855469e-02 6.236544251441955566e-02 1.956911981105804443e-01 8.420085161924362183e-02 -3.656341433525085449e-01 5.960547551512718201e-02 -1.086587905883789062e-01 8.009348064661026001e-02 -2.027095668017864227e-02 2.528999447822570801e-01 -3.201684951782226562e-01 -1.405548900365829468e-01 -4.121510684490203857e-02 -1.223577111959457397e-01 -2.181516960263252258e-02 7.608734071254730225e-02 -2.000877857208251953e-01 4.518498480319976807e-02 -1.229299828410148621e-01 -8.328679949045181274e-02 -2.055265605449676514e-01 -2.693194746971130371e-01 -2.862192094326019287e-01 3.991878032684326172e-01 -6.298721581697463989e-02 -2.684085369110107422e-01 -2.650453010573983192e-03 -7.082864642143249512e-02 -8.317976444959640503e-02 2.055486142635345459e-01 1.093548629432916641e-02
-8.503767102956771851e-02 -3.907544538378715515e-02 -1.788192391395568848e-01 -1.294811517000198364e-01 1.882725507020950317e-01 -5.636765807867050171e-02 -1.831402927637100220e-01 1.210203692317008972e-01 -5.393258482217788696e-02 3.098332881927490234e-01 1.199731901288032532e-01 -1.890454590320587158e-01 1.514516621828079224e-01 1.830986291170120239e-01 9.419614076614379883e-02 -1.844418197870254517e-01 -7.070683687925338745e-02 -1.444391310214996338e-01 2.485328763723373413e-01 -2.289562672376632690e-01 -2.714536488056182861e-01 -5.879221484065055847e-02 -1.591314077377319336e-01 -5.197452753782272339e-02 3.533391058444976807e-01 7.402321696281433105e-02 -7.400370389223098755e-02 3.413750827312469482e-01 2.358440905809402466e-01 3.360345959663391113e-02 6.263938546180725098e-02 2.214997708797454834e-01
-7.865110784769058228e-02 3.724898025393486023e-02 2.989716455340385437e-02 -2.163166850805282593e-01 7.679692655801773071e-02 -7.106738537549972534e-02 1.835214942693710327e-01 1.391510814428329468e-01 1.019210275262594223e-02 1.531528830528259277e-01 -1.678894623182713985e-03 -9.296182543039321899e-02 3.296546936035156250e-01 -7.099617272615432739e-02 1.331299841403961182e-01 -4.197135567665100098e-01 -1.033677756786346436e-01 -1.059900745749473572e-01 1.702233701944351196e-01 2.671003527939319611e-02 -1.294943690299987793e-01 -1.824480593204498291e-01 -4.695985838770866394e-02 -7.715821266174316406e-02 -1.692768186330795288e-01 -1.049659103155136108e-01 -8.334605023264884949e-03 2.526523545384407043e-02 9.452020376920700073e-02 2.217015624046325684e-01 3.861335217952728271e-01 -4.284392297267913818e-01
-2.905294895172119141e-01 -1.419228613376617432e-01 1.058127954602241516e-01 6.699104607105255127e-02 4.327030852437019348e-02 -2.323184013366699219e-01 7.973151654005050659e-02 9.104350954294204712e-02 -1.539091467857360840e-01 2.257735431194305420e-01 1.221087053418159485e-01 3.648513928055763245e-02 3.310764431953430176e-01 5.725322663784027100e-02 5.490881204605102539e-02 -1.915713846683502197e-01 -2.462908439338207245e-02 6.858070939779281616e-02 3.623985052108764648e-01 -7.498645782470703125e-02 -3.871580958366394043e-02 -3.439275622367858887e-01 1.441739648580551147e-01 -1.346877664327621460e-01 -8.545222878456115723e-02 -1.720467060804367065e-01 -1.209054663777351379e-01 2.514904923737049103e-02 7.420462090522050858e-03 2.538289427757263184e-01 3.846699595451354980e-01 1.353906188160181046e-02
-2.103073298931121826e-01 -1.491698026657104492e-01 -4.074908420443534851e-02 5.796583369374275208e-02 -1.911863982677459717e-01 7.642488926649093628e-02 6.939537078142166138e-02 -3.851764276623725891e-02 -1.628473401069641113e-01 -1.359917223453521729e-01 -1.041289120912551880e-01 -3.651449680328369141e-01 3.343664407730102539e-01 -1.758407652378082275e-01 -1.377569139003753662e-01 3.103864192962646484e-02 -3.126623630523681641e-01 -2.993825376033782959e-01 8.017538487911224365e-02 -8.940038830041885376e-02 8.026680350303649902e-02 -1.985015422105789185e-01 -2.415891736745834351e-01 -1.678257584571838379e-01 2.052432745695114136e-01 -1.525331884622573853e-01 -2.794141769409179688e-01 -1.312571167945861816e-01 -4.782311618328094482e-02 -7.892119139432907104e-02 9.378012269735336304e-02 1.255857348442077637e-01
4.052944481372833252e-03 2.958669662475585938e-01 -4.117177426815032959e-02 -1.482164561748504639e-01 -2.369731664657592773e-01 -9.798278659582138062e-02 1.710297316312789917e-01 -2.293341979384422302e-02 1.789161935448646545e-02 1.295514777302742004e-02 1.803493350744247437e-01 -8.561375737190246582e-02 2.898620665073394775e-01 -2.538524866104125977e-01 -9.323269128799438477e-02 -4.947904646396636963e-01 -2.008017338812351227e-02 -1.275971531867980957e-02 7.108000665903091431e-02 2.641363255679607391e-02 9.003692865371704102e-02 -5.939828976988792419e-02 -3.501394391059875488e-01 -2.557611167430877686e-01 1.382863819599151611e-01 1.280543487519025803e-02 -1.462031453847885132e-01 -1.267134547233581543e-01 -1.948554813861846924e-01 8.016799390316009521e-02 2.041063159704208374e-01 4.688745364546775818e-02
2.652880549430847168e-02 -7.047258317470550537e-02 -2.402736991643905640e-01 -1.054221205413341522e-02 1.256228983402252197e-01 -2.907338440418243408e-01 -5.547297745943069458e-02 -3.584428504109382629e-02 -2.232687175273895264e-02 1.185171306133270264e-01 2.229075729846954346e-01 -2.107771933078765869e-01 -3.840504214167594910e-02 1.525799334049224854e-01 -2.142758518457412720e-01 -3.144005537033081055e-01 -1.612377613782882690e-01 -2.552974224090576172e-01 -1.094889566302299500e-01 -2.213109731674194336e-01 -6.373804062604904175e-02 -4.289812147617340088e-01 -1.622013449668884277e-01 -2.416340559720993042e-01 1.420793980360031128e-01 3.832709789276123047e-02 1.334181334823369980e-02 5.279883742332458496e-02 2.390622496604919434e-01 3.292973153293132782e-03 1.508219391107559204e-01 -1.555193811655044556e-01
3.381788358092308044e-02 5.535474047064781189e-02 3.656697273254394531e-02 1.522708982229232788e-01 1.230711042881011963e-01 -3.326731920242309570e-02 3.303038775920867920e-01 1.303583681583404541e-01 6.308846920728683472e-02 1.403317004442214966e-01 1.926363706588745117e-01 -6.114745885133743286e-02 2.684153020381927490e-01 -8.777342736721038818e-02 -6.104653701186180115e-02 1.564202457666397095e-01 1.619859188795089722e-01 -1.465554982423782349e-01 9.602433443069458008e-02 -1.502381265163421631e-01 5.821211729198694229e-03 -2.401038557291030884e-01 -2.816443741321563721e-01 -9.667547792196273804e-02 5.181008577346801758e-01 1.871823966503143311e-01 -1.813054233789443970e-01 1.983209252357482910e-01 1.003777310252189636e-01 5.771043151617050171e-02 2.559513412415981293e-02 -2.021442204713821411e-01
-2.030643820762634277e-01 -2.492371574044227600e-02 -1.559332162141799927e-01 6.898589432239532471e-02 2.488221079111099243e-01 -1.080752760171890259e-01 2.520972304046154022e-02 4.754099547863006592e-01 -2.731347680091857910e-01 -5.058492347598075867e-02 2.681705057621002197e-01 -2.404658645391464233e-01 2.043568938970565796e-01 6.242660060524940491e-02 1.999210417270660400e-01 -1.788395643234252930e-01 -1.033810898661613464e-01 -2.050207406282424927e-01 9.393835067749023438e-02 6.983030587434768677e-02 1.389624923467636108e-01 1.146776229143142700e-01 -2.758274376392364502e-01 -3.041608072817325592e-02 1.859848797321319580e-01 6.787770241498947144e-02 -2.562991380691528320e-01 -1.680983603000640869e-02 1.064912080764770508e-01 7.986156642436981201e-02 5.727473273873329163e-02 4.751385748386383057e-02
-9.939215332269668579e-02 -5.053585395216941833e-02 -3.733675181865692139e-02 -8.190385252237319946e-02 3.812933564186096191e-01 -6.775482743978500366e-02 -1.362659386359155178e-03 -3.354534134268760681e-02 -6.240202113986015320e-02 1.007358282804489136e-01 2.080851197242736816e-01 -2.957147061824798584e-01 3.632062375545501709e-01 9.826802462339401245e-02 -8.371400088071823120e-02 -1.371867656707763672e-01 -2.620929777622222900e-01 -1.236239150166511536e-01 2.516541779041290283e-01 -8.850681781768798828e-02 -2.204477936029434204e-01 -2.187656164169311523e-01 -6.434893608093261719e-02 7.505863159894943237e-02 2.574741542339324951e-01 2.761439187452197075e-03 -1.351752728223800659e-01 1.533761769533157349e-01 2.575997114181518555e-01 -7.948146760463714600e-02 1.590969562530517578e-01 2.207206934690475464e-01
-3.589512780308723450e-02 8.472154289484024048e-02 -1.897638738155364990e-01 2.863063942641019821e-03 -1.140332687646150589e-02 -6.816422194242477417e-02 3.325313031673431396e-01 -1.276706755161285400e-01 2.852579653263092041e-01 -5.878892540931701660e-02 1.219569966197013855e-01 -1.047466918826103210e-01 2.841603755950927734e-01 -1.067021023482084274e-02 -1.206273329444229603e-03 -1.487048417329788208e-01 -2.898287028074264526e-03 3.895787894725799561e-02 -6.153948977589607239e-02 9.565541148185729980e-02 -7.598136365413665771e-02 -1.974247395992279053e-01 -1.646948456764221191e-01 -3.061461746692657471e-01 1.196806281805038452e-01 6.095746904611587524e-02 -1.343936473131179810e-02 1.966661214828491211e-01 2.433718442916870117e-01 -1.113507971167564392e-01 5.285617709159851074e-01 1.491521894931793213e-01
-2.343772798776626587e-01 -1.101959263905882835e-03 -1.360013186931610107e-01 2.093982994556427002e-01 2.240792475640773773e-02 -5.808414518833160400e-02 -6.184353306889533997e-02 5.568453669548034668e-01 -1.640156209468841553e-01 3.424042835831642151e-03 2.707942724227905273e-01 -1.628710180521011353e-01 1.129691675305366516e-01 1.882448792457580566e-01 1.887922435998916626e-01 -2.238422632217407227e-01 -1.074728071689605713e-01 -1.992089748382568359e-01 1.343632340431213379e-01 4.989955201745033264e-02 -1.056281849741935730e-01 -5.047171190381050110e-02 -2.248032987117767334e-01 3.467462584376335144e-02 2.101780623197555542e-01 1.297947168350219727e-01 -2.296402454376220703e-01 -1.020552515983581543e-01 -4.884482547640800476e-02 8.397930115461349487e-02 1.695130914449691772e-01 -6.828901916742324829e-02
2.699309289455413818e-01 -6.120184436440467834e-02 -1.280668973922729492e-01 -4.922418668866157532e-02 -6.429689377546310425e-02 -3.428058624267578125e-01 1.748232543468475342e-01 2.027738392353057861e-01 -1.629048585891723633e-01 1.907128244638442993e-01 2.144521921873092651e-01 -2.627927958965301514e-01 1.567216515541076660e-01 1.098990067839622498e-01 -9.479296207427978516e-02 1.548428088426589966e-02 -1.882969960570335388e-02 -2.317854017019271851e-01 -4.850068688392639160e-02 1.090444847941398621e-01 -5.203635990619659424e-02 -3.143329322338104248e-01 -1.774407327175140381e-01 -4.534997045993804932e-01 1.646054685115814209e-01 1.848892420530319214e-01 -3.592139855027198792e-02 4.669293016195297241e-02 -9.812712669372558594e-04 -7.974413782358169556e-02 7.543217390775680542e-02 -6.025999411940574646e-02
8.577930927276611328e-02 -7.911863178014755249e-02 -2.204046100378036499e-01 -9.918866999214515090e-05 1.183616369962692261e-01 -9.099332243204116821e-02 9.045122563838958740e-02 -1.450307071208953857e-01 -7.349446415901184082e-02 3.329476714134216309e-01 4.065917432308197021e-01 -1.035847887396812439e-01 -1.057575717568397522e-01 -3.724861890077590942e-02 -2.506282031536102295e-01 -2.576333284378051758e-01 -1.360324472188949585e-01 -2.481323927640914917e-01 2.210254967212677002e-01 4.770965315401554108e-03 -1.345709860324859619e-01 -2.883497178554534912e-01 -2.104756981134414673e-01 -2.358312904834747314e-01 4.285756126046180725e-02 1.426499783992767334e-01 -3.804774954915046692e-02 1.745935827493667603e-01 1.111969817429780960e-02 1.142603084444999695e-01 2.225103676319122314e-01 -7.285948842763900757e-02
-1.574112027883529663e-01 -1.378050148487091064e-01 -8.849272131919860840e-02 -1.590227335691452026e-01 -1.968852132558822632e-01 -1.596822440624237061e-01 1.812203079462051392e-01 -1.522872596979141235e-02 -1.678541302680969238e-02 -1.238930672407150269e-01 1.205293759703636169e-01 1.123142801225185394e-02 3.337804675102233887e-01 -2.944622039794921875e-01 2.594827860593795776e-02 -3.377707004547119141e-01 -3.339891135692596436e-01 -1.430659592151641846e-01 3.141806423664093018e-01 -1.740236878395080566e-01 6.712072528898715973e-03 -2.160212546586990356e-01 -2.169569730758666992e-01 2.184359729290008545e-02 2.099918127059936523e-01 5.079509317874908447e-02 2.757341861724853516e-01 -1.700582541525363922e-02 -2.062375098466873169e-02 -4.319995932746678591e-04 4.806811362504959106e-02 -4.017099365592002869e-02
-1.103885695338249207e-01 -2.041076421737670898e-01 -2.879082560539245605e-01 -1.027093529701232910e-01 -1.375425308942794800e-01 -2.410675883293151855e-01 -6.749536097049713135e-02 -1.219203844666481018e-01 -1.051275208592414856e-01 2.850374877452850342e-01 1.005059778690338135e-01 -8.063122630119323730e-02 -4.001416265964508057e-02 9.882577508687973022e-02 -1.525340825319290161e-01 -1.979418992996215820e-01 -8.386411517858505249e-02 -2.065596878528594971e-01 9.037896990776062012e-02 -1.071109026670455933e-01 -1.142657622694969177e-01 -3.757411539554595947e-01 -1.196975004859268665e-03 -3.775596022605895996e-01 2.081632614135742188e-01 2.055311948060989380e-01 1.731466799974441528e-01 9.049177914857864380e-02 2.227508127689361572e-01 -5.932042747735977173e-02 1.724501401185989380e-01 -2.818954363465309143e-02
-9.613780677318572998e-02 -7.108099758625030518e-02 -2.176190167665481567e-01 1.837305426597595215e-01 -6.008043140172958374e-02 -1.057521253824234009e-01 -6.407638639211654663e-02 1.809565424919128418e-01 -1.704009324312210083e-01 -7.642941921949386597e-02 1.330209970474243164e-01 3.398451954126358032e-02 3.663878142833709717e-01 2.905146218836307526e-02 -1.458051204681396484e-01 -9.141092747449874878e-02 3.905560374259948730e-01 6.380841881036758423e-02 1.176248267292976379e-01 -2.845651209354400635e-01 -3.632366657257080078e-02 -2.250940650701522827e-01 -2.789130508899688721e-01 -1.842866390943527222e-01 3.171810507774353027e-01 1.066741570830345154e-01 -1.562214829027652740e-02 3.485736995935440063e-02 -1.073999702930450439e-01 1.444415003061294556e-01 6.546591222286224365e-02 -2.631232142448425293e-01
4.328319802880287170e-02 -6.143153086304664612e-02 -3.878058493137359619e-01 2.053681313991546631e-01 -4.100049659609794617e-02 -2.271806299686431885e-01 -1.039649471640586853e-01 2.142978906631469727e-01 1.213933452963829041e-01 1.757072955369949341e-01 1.617792397737503052e-01 -7.993875443935394287e-02 7.856667041778564453e-02 -1.962513625621795654e-01 7.786775380373001099e-02 1.940657049417495728e-01 -1.091943979263305664e-01 -8.412958681583404541e-02 2.601400017738342285e-01 -5.484180897474288940e-02 5.190545320510864258e-02 -1.058842912316322327e-01 -2.194800078868865967e-01 -2.857704162597656250e-01 6.385727226734161377e-02 3.411888480186462402e-01 -2.557233870029449463e-01 6.946598738431930542e-02 8.319684118032455444e-02 5.919349566102027893e-02 5.748534202575683594e-02 -2.954880893230438232e-01
5.298041924834251404e-02 -8.123203366994857788e-02 -2.132669538259506226e-01 -3.204772656317800283e-04 -6.496814638376235962e-02 -5.926616489887237549e-02 1.109899505972862244e-01 2.902281098067760468e-02 5.208737775683403015e-02 2.911960184574127197e-01 2.910335063934326172e-01 -5.662163719534873962e-02 -5.316828563809394836e-02 1.144978329539299011e-01 -2.090109735727310181e-01 -2.374408692121505737e-01 -1.076315045356750488e-01 -1.399848312139511108e-01 2.820457220077514648e-01 -1.073754299432039261e-02 -3.448285162448883057e-01 -1.272556036710739136e-01 -2.812229394912719727e-01 -2.262028604745864868e-01 -2.367040514945983887e-02 -1.691914796829223633e-01 5.961910262703895569e-02 8.952677994966506958e-02 -1.332454085350036621e-01 2.972604036331176758e-01 2.416194677352905273e-01 -2.266016155481338501e-01
-2.487670630216598511e-01 -1.458447873592376709e-01 -5.464396625757217407e-02 2.734487317502498627e-02 1.878393143415451050e-01 8.799592405557632446e-02 2.681632339954376221e-01 -2.010925114154815674e-01 6.598823517560958862e-02 6.987159699201583862e-02 -1.653170287609100342e-01 -2.018303573131561279e-01 2.755137681961059570e-01 -1.841134279966354370e-01 -2.085010521113872528e-02 -9.320709854364395142e-02 4.028237238526344299e-02 -4.518562182784080505e-02 2.076447755098342896e-01 2.837060391902923584e-02 1.603251397609710693e-01 -2.316212058067321777e-01 -2.599036097526550293e-01 -3.387463390827178955e-01 2.471199333667755127e-01 -6.603638082742691040e-02 -1.638657450675964355e-01 2.620341777801513672e-01 6.799075752496719360e-02 2.670045197010040283e-01 1.227333545684814453e-01 1.862184517085552216e-02
-4.203723743557929993e-02 -1.008084937930107117e-01 -3.008578121662139893e-01 -1.634112447500228882e-01 -5.208472907543182373e-02 -2.641346752643585205e-01 2.469715662300586700e-02 -1.371113397181034088e-02 -1.342311203479766846e-01 1.203989982604980469e-01 1.661576479673385620e-01 -3.595966994762420654e-01 -3.296084329485893250e-02 1.513277590274810791e-01 -1.771738380193710327e-01 -1.836103945970535278e-01 -1.298997551202774048e-01 -1.281225681304931641e-01 8.885169774293899536e-02 1.999287493526935577e-02 -3.774324432015419006e-02 -3.511916399002075195e-01 4.894987493753433228e-02 -4.002331495285034180e-01 1.888768970966339111e-01 8.247982710599899292e-02 6.760159134864807129e-02 3.104503080248832703e-02 3.043432831764221191e-01 -1.494560837745666504e-01 1.643169075250625610e-01 -1.234177313745021820e-02
-2.175432294607162476e-01 1.533952355384826660e-01 -3.775413930416107178e-01 -3.575181588530540466e-02 -1.514816135168075562e-01 -1.447716504335403442e-01 -2.335328161716461182e-01 1.083814799785614014e-01 3.960542008280754089e-02 -5.220697075128555298e-02 -7.169080525636672974e-02 -2.538951337337493896e-01 2.772211432456970215e-01 -6.331440806388854980e-02 9.731063991785049438e-02 -7.574549317359924316e-02 -9.134153276681900024e-02 -4.053738713264465332e-01 3.393823504447937012e-01 9.701558947563171387e-02 -4.757798835635185242e-02 -1.923313885927200317e-01 -9.304257482290267944e-02 -3.901376947760581970e-02 1.963088847696781158e-02 -4.775840416550636292e-02 -2.911342494189739227e-02 2.110517472028732300e-01 3.157053142786026001e-02 1.151667460799217224e-01 2.435495704412460327e-01 1.919513791799545288e-01
-6.030967086553573608e-02 -8.591006696224212646e-02 1.594988107681274414e-01 2.901721000671386719e-01 -1.996828466653823853e-01 -2.632047832012176514e-01 2.880591340363025665e-02 -1.355289369821548462e-01 -2.408850193023681641e-01 -9.785259515047073364e-02 2.371316701173782349e-01 4.220388457179069519e-02 3.022461235523223877e-01 8.494294434785842896e-02 -8.762082457542419434e-02 -2.033934146165847778e-01 1.840275973081588745e-01 -1.129004433751106262e-01 2.897945344448089600e-01 1.026694402098655701e-01 -1.635472923517227173e-01 -1.633831411600112915e-01 -1.709552556276321411e-01 -1.967303156852722168e-01 6.221503019332885742e-02 -4.538765177130699158e-02 -2.057601958513259888e-01 1.591647416353225708e-01 -1.111575216054916382e-01 9.230121970176696777e-02 3.421374261379241943e-01 6.104953214526176453e-02
-1.748576387763023376e-02 1.704824902117252350e-02 -2.867302596569061279e-01 -1.915921084582805634e-02 -4.113918170332908630e-02 -6.034135073423385620e-02 1.747609525918960571e-01 2.899054065346717834e-02 -3.521614670753479004e-01 -2.861524224281311035e-01 1.186620593070983887e-01 -1.387567371129989624e-01 -1.760915368795394897e-01 -5.264656990766525269e-02 9.403313696384429932e-02 -2.667576372623443604e-01 2.894491553306579590e-01 3.885113447904586792e-02 3.686637580394744873e-01 1.028660032898187637e-02 3.767568245530128479e-02 -1.963619142770767212e-02 -5.431180074810981750e-02 -1.100031286478042603e-01 2.258192002773284912e-01 -2.755063474178314209e-01 -5.563434958457946777e-02 1.687314826995134354e-03 2.330222725868225098e-01 1.089419722557067871e-01 2.881731390953063965e-01 -9.857961535453796387e-02
-1.469825357198715210e-01 -3.147578239440917969e-01 -1.887266188859939575e-01 2.454928159713745117e-01 -8.555410057306289673e-02 1.198344454169273376e-01 -3.089901991188526154e-02 -8.741018362343311310e-03 -7.096145302057266235e-02 -1.223759502172470093e-01 1.289359852671623230e-02 -3.361312150955200195e-01 1.575241088867187500e-01 -4.340996146202087402e-01 2.662279410287737846e-03 2.062105573713779449e-02 -3.946732729673385620e-03 -1.334492862224578857e-01 8.826988190412521362e-02 7.656371593475341797e-02 1.387246698141098022e-01 -2.519361376762390137e-01 -1.400066465139389038e-01 -3.108201324939727783e-01 1.816686093807220459e-01 -5.022019892930984497e-02 -2.005028128623962402e-01 1.234352588653564453e-01 7.892858982086181641e-02 -1.227359548211097717e-01 2.091322988271713257e-01 1.657686382532119751e-01
-2.674491703510284424e-02 -1.547105908393859863e-01 -1.182971075177192688e-01 6.369122862815856934e-02 -7.176692783832550049e-02 -4.039761051535606384e-02 -7.732020691037178040e-03 1.040577515959739685e-01 -2.112677991390228271e-01 2.091174125671386719e-01 4.104382991790771484e-01 6.218259036540985107e-02 3.023412227630615234e-01 2.508324943482875824e-02 3.442284464836120605e-02 -1.396072357892990112e-01 2.243695855140686035e-01 5.601308308541774750e-03 3.632318973541259766e-02 -1.273717731237411499e-01 2.403151541948318481e-01 -2.545979321002960205e-01 -1.278628408908843994e-01 -1.436311751604080200e-01 3.780575990676879883e-01 2.550528347492218018e-01 -1.507292240858078003e-01 2.282208502292633057e-01 -9.358196705579757690e-02 1.506514847278594971e-01 1.363711506128311157e-01 -7.696027308702468872e-02
-2.941353479400277138e-03 7.809332106262445450e-03 7.964278012514114380e-02 -2.006169408559799194e-02 -1.332889497280120850e-01 7.456623762845993042e-02 -1.309973001480102539e-01 1.724154055118560791e-01 -9.436119347810745239e-02 2.238250710070133209e-02 2.428350448608398438e-01 9.843421727418899536e-02 3.005362153053283691e-01 1.218458358198404312e-02 -5.638724565505981445e-02 -1.233414784073829651e-01 1.273747086524963379e-01 -2.352136932313442230e-02 1.738683581352233887e-01 7.345075160264968872e-02 2.327369749546051025e-01 -4.005739092826843262e-01 -7.327359169721603394e-02 -3.949051722884178162e-02 4.574400186538696289e-01 2.893389463424682617e-01 -2.036586701869964600e-01 1.651708483695983887e-01 -1.322840601205825806e-01 7.501779496669769287e-02 2.059202343225479126e-01 -1.866319924592971802e-01
-3.965862840414047241e-02 -1.217282786965370178e-01 -6.780155748128890991e-02 2.790362536907196045e-01 -1.720979362726211548e-01 -2.421976327896118164e-01 -4.934542253613471985e-02 -6.503238528966903687e-02 -1.592936515808105469e-01 -1.158184111118316650e-01 1.325407922267913818e-01 1.533042043447494507e-01 1.987463086843490601e-01 -9.617648273706436157e-02 3.335062414407730103e-02 -1.683399081230163574e-01 1.588501334190368652e-01 -1.483201980590820312e-01 3.991093337535858154e-01 1.541852107038721442e-04 -4.078782796859741211e-01 -2.151552289724349976e-01 1.447945181280374527e-02 -8.353384584188461304e-02 1.317267119884490967e-01 -5.398373305797576904e-02 -1.240069866180419922e-01 3.409010767936706543e-01 -1.257016360759735107e-01 2.211302518844604492e-02 2.143615335226058960e-01 -8.768539875745773315e-02
-2.134655974805355072e-02 -1.561042070388793945e-01 -1.398275643587112427e-01 1.774610728025436401e-01 -7.892750203609466553e-02 -1.229391619563102722e-02 -1.231279671192169189e-01 2.761851251125335693e-01 -1.956596523523330688e-01 -2.611543610692024231e-02 2.677198946475982666e-01 1.855104230344295502e-02 2.943826615810394287e-01 -8.605638891458511353e-02 -7.268249243497848511e-02 -4.035733267664909363e-02 2.193828374147415161e-01 1.180761232972145081e-01 -1.382493507117033005e-02 7.406389340758323669e-03 1.614939123392105103e-01 -2.681374549865722656e-01 -1.136396005749702454e-01 -1.840469688177108765e-01 4.606187343597412109e-01 1.998417377471923828e-01 -7.044578343629837036e-02 1.576132513582706451e-02 2.557196840643882751e-02 2.201260179281234741e-01 2.135382741689682007e-01 -2.350399047136306763e-01
2.145976871252059937e-01 5.073285847902297974e-02 -3.202999532222747803e-01 2.112078517675399780e-01 -9.414547681808471680e-02 -2.221153825521469116e-01 -6.308662891387939453e-02 2.558903098106384277e-01 -2.149920612573623657e-01 -8.339853584766387939e-02 4.298934340476989746e-02 -2.119715362787246704e-01 1.600867062807083130e-01 -1.631540209054946899e-01 -1.062596682459115982e-02 2.164367735385894775e-01 -4.765242710709571838e-02 -8.148369193077087402e-02 2.231913805007934570e-01 -5.886568222194910049e-03 1.383692473173141479e-01 -6.642621755599975586e-02 -2.381546348333358765e-01 -3.129210174083709717e-01 3.188229799270629883e-01 2.284651696681976318e-01 -8.381485939025878906e-02 -7.189150154590606689e-02 1.422299351543188095e-02 2.611815929412841797e-02 2.695214450359344482e-01 2.888164855539798737e-02
4.259791970252990723e-02 -1.865273900330066681e-02 -1.973418444395065308e-01 2.970847189426422119e-01 -1.548270042985677719e-02 -1.471371948719024658e-01 -1.356347501277923584e-01 3.045814298093318939e-02 -7.161901146173477173e-02 6.533698178827762604e-03 -1.384200453758239746e-01 6.798573583364486694e-02 4.327768683433532715e-01 3.204669058322906494e-02 -2.910887300968170166e-01 -4.605225026607513428e-01 -2.733717858791351318e-01 -2.381145954132080078e-01 8.807849138975143433e-02 -3.852691128849983215e-02 3.584117069840431213e-02 -3.246937096118927002e-01 -2.774341218173503876e-02 -6.619273126125335693e-02 4.946651309728622437e-02 1.115862429141998291e-01 -4.267836734652519226e-02 1.225664839148521423e-02 -1.031082421541213989e-01 -1.014314740896224976e-01 1.535691171884536743e-01 -3.771423175930976868e-02
-7.378553599119186401e-02 -1.988137327134609222e-02 -3.266457915306091309e-01 -2.012378722429275513e-01 6.896106153726577759e-02 -2.995589002966880798e-02 -3.093367069959640503e-02 1.444642096757888794e-01 -4.616748690605163574e-01 -3.162088096141815186e-01 1.139831915497779846e-01 -2.159552834928035736e-02 9.792793542146682739e-02 -3.323815762996673584e-02 -8.595851063728332520e-02 2.226725593209266663e-02 9.649907052516937256e-02 9.258649498224258423e-02 2.671255469322204590e-01 -7.349877152591943741e-03 -1.379660218954086304e-01 -1.086823120713233948e-01 -3.468677997589111328e-01 -2.429510354995727539e-01 2.364414483308792114e-01 1.000511050224304199e-01 -1.286750435829162598e-01 -3.880520164966583252e-02 2.459380179643630981e-01 4.094894230365753174e-02 1.477764248847961426e-01 -8.279754221439361572e-02
2.307314723730087280e-01 -3.377889096736907959e-02 -1.447102576494216919e-01 2.666646242141723633e-01 -2.382742427289485931e-02 -9.560437500476837158e-02 2.762639895081520081e-02 1.809058636426925659e-01 -9.603181481361389160e-02 -2.292770706117153168e-02 7.435808330774307251e-02 1.265020966529846191e-01 2.601366639137268066e-01 2.155950963497161865e-01 -1.084407567977905273e-01 -1.515323817729949951e-01 2.839595675468444824e-01 -2.576261758804321289e-01 1.229315996170043945e-01 1.285151839256286621e-01 -3.241148591041564941e-02 9.837424010038375854e-02 -2.726334333419799805e-01 -1.352913528680801392e-01 1.756910532712936401e-01 8.054445497691631317e-03 -2.108219116926193237e-01 3.210797011852264404e-01 1.042745560407638550e-01 3.040396273136138916e-01 4.890090972185134888e-02 -2.530831694602966309e-01
-1.796403825283050537e-01 -1.219299584627151489e-01 -2.190947532653808594e-01 -1.103856712579727173e-01 -1.905380338430404663e-01 -3.160577267408370972e-02 2.458454370498657227e-01 1.728647202253341675e-01 -9.519121050834655762e-02 7.157241553068161011e-02 3.700882494449615479e-01 -2.272548526525497437e-01 6.343723833560943604e-02 -8.280229568481445312e-02 -1.526961801573634148e-03 -8.240332454442977905e-02 -2.353011667728424072e-01 -2.686347961425781250e-01 9.273082762956619263e-02 -1.400243770331144333e-02 -2.575348913669586182e-01 -1.481322199106216431e-01 -3.520098030567169189e-01 -1.861018538475036621e-01 3.935379534959793091e-02 4.329821094870567322e-03 2.928843200206756592e-01 1.873116493225097656e-01 1.451197117567062378e-01 -7.228181511163711548e-02 1.200928818434476852e-02 -1.121625155210494995e-01
-1.276441663503646851e-01 -1.611742228269577026e-01 1.582004278898239136e-01 -1.060930639505386353e-01 1.379340142011642456e-01 -2.671392560005187988e-01 -1.787531562149524689e-02 -1.165009886026382446e-01 1.180846914649009705e-01 1.430664956569671631e-01 -3.031607903540134430e-02 -2.375398129224777222e-01 2.899125516414642334e-01 6.211695820093154907e-02 3.114036284387111664e-02 -6.759096682071685791e-02 -4.163796082139015198e-03 -3.044870197772979736e-01 1.859138160943984985e-01 8.348973095417022705e-02 4.736478440463542938e-03 -3.103373758494853973e-02 -2.906182706356048584e-01 -2.182810157537460327e-01 2.782240211963653564e-01 -1.062293276190757751e-01 -1.909524947404861450e-01 8.387049287557601929e-02 3.776486515998840332e-01 -6.620467454195022583e-02 2.318578362464904785e-01 1.779265999794006348e-01
2.329352796077728271e-01 1.344758365303277969e-02 -3.406216800212860107e-01 1.209906414151191711e-01 -1.083616092801094055e-01 -2.350186705589294434e-01 -1.110106054693460464e-02 4.116562008857727051e-02 -3.230036497116088867e-01 -1.670389175415039062e-01 -7.274824380874633789e-02 6.827131658792495728e-02 3.060347437858581543e-01 -9.240520000457763672e-02 -3.006545007228851318e-01 -2.814190983772277832e-01 -1.991472691297531128e-01 -1.420451980084180832e-02 3.195772469043731689e-01 -1.300617903470993042e-01 -6.243599113076925278e-03 -3.736223280429840088e-02 8.953536301851272583e-02 -9.559410810470581055e-02 5.038183927536010742e-02 -1.579757332801818848e-01 -5.278704687952995300e-02 1.043898016214370728e-01 1.790948212146759033e-01 1.825129985809326172e-01 1.959729939699172974e-01 9.831374138593673706e-02
-2.360081672668457031e-02 -2.248527407646179199e-01 -3.237369470298290253e-03 -2.302700877189636230e-01 1.883704215288162231e-01 -2.203789353370666504e-01 1.246189400553703308e-01 -6.092234700918197632e-02 -1.348922103643417358e-01 1.195846050977706909e-01 5.117420479655265808e-02 -2.250590622425079346e-01 3.581760525703430176e-01 1.599750481545925140e-02 -4.752543196082115173e-02 -1.946858167648315430e-01 -2.518052160739898682e-01 -7.251993566751480103e-02 2.013189047574996948e-01 -3.356670141220092773e-01 -3.601081296801567078e-02 -9.473761916160583496e-02 -6.565394997596740723e-02 2.305755466222763062e-01 3.116336464881896973e-01 -4.546092078089714050e-02 -8.779535442590713501e-02 2.851327359676361084e-01 1.377575099468231201e-01 1.610215455293655396e-01 1.222858205437660217e-01 2.048848941922187805e-02
-5.253725498914718628e-02 -1.949444562196731567e-01 -1.744975447654724121e-01 -3.489709496498107910e-01 2.711019478738307953e-02 -5.546211078763008118e-02 1.094363257288932800e-01 7.342343032360076904e-02 2.333841770887374878e-01 1.627558022737503052e-01 -2.753756754100322723e-02 -5.785385146737098694e-02 -3.053230419754981995e-02 1.385650485754013062e-01 -2.121921926736831665e-01 -2.345610558986663818e-01 -4.655960574746131897e-02 -1.952163875102996826e-01 1.850627362728118896e-01 3.007543385028839111e-01 1.077394112944602966e-01 -1.857442706823348999e-01 -1.707026809453964233e-01 -2.508811652660369873e-01 9.434998035430908203e-02 1.511663198471069336e-01 -1.039376929402351379e-01 6.494102068245410919e-03 1.289582848548889160e-01 -5.864876508712768555e-02 4.626900255680084229e-01 2.587672695517539978e-02
-1.320402473211288452e-01 -1.187001839280128479e-01 -3.464843034744262695e-01 -5.444817245006561279e-02 -5.355705693364143372e-02 5.835458263754844666e-02 -1.353833228349685669e-01 4.059699922800064087e-02 9.592939913272857666e-02 -2.258329987525939941e-01 -1.349413841962814331e-01 -3.336359858512878418e-01 5.570303648710250854e-02 -3.455109149217605591e-02 -2.037690430879592896e-01 4.108084738254547119e-02 -4.957415908575057983e-02 -2.151724249124526978e-01 3.856444954872131348e-01 -1.837380975484848022e-02 1.379984915256500244e-01 -3.895711004734039307e-01 -2.551794648170471191e-01 -2.167465537786483765e-01 -4.238026961684226990e-02 -3.914401307702064514e-02 -2.079567313194274902e-01 6.062204763293266296e-02 7.286842912435531616e-02 -1.978877373039722443e-02 2.124684005975723267e-01 1.278301794081926346e-02
-7.600504904985427856e-02 -1.839398443698883057e-01 -1.411233097314834595e-01 -1.728040128946304321e-01 -8.880881965160369873e-02 2.015946805477142334e-01 1.957606524229049683e-01 1.995864361524581909e-01 2.070692628622055054e-01 -8.375480026006698608e-02 7.557980716228485107e-02 2.905810438096523285e-02 -2.290214300155639648e-01 -1.196757256984710693e-01 -9.505341947078704834e-02 -2.329905927181243896e-01 -7.815039157867431641e-02 -4.409390985965728760e-01 3.000751435756683350e-01 -6.903921812772750854e-02 4.918151348829269409e-02 -1.321744173765182495e-01 -1.460917294025421143e-01 -1.060998886823654175e-01 2.974262535572052002e-01 -6.894689053297042847e-02 -4.867555946111679077e-02 1.561162918806076050e-01 -1.026315912604331970e-01 2.019091397523880005e-01 2.688590884208679199e-01 7.750671356916427612e-02
8.869647979736328125e-02 6.144497916102409363e-02 -6.453818082809448242e-02 -1.453346163034439087e-01 6.107772141695022583e-02 9.362876415252685547e-02 1.672997474670410156e-01 -4.679764062166213989e-02 5.741193518042564392e-02 -5.994930118322372437e-02 -1.020621284842491150e-01 -2.414322495460510254e-01 2.297395020723342896e-01 9.808851778507232666e-02 -1.480206400156021118e-01 1.108873933553695679e-01 -5.432711169123649597e-02 -4.371711611747741699e-02 3.148862719535827637e-02 -1.951055824756622314e-01 -5.485517531633377075e-02 -3.005317151546478271e-01 -3.749283850193023682e-01 -2.641198635101318359e-01 3.536803722381591797e-01 4.943605884909629822e-02 -4.104549288749694824e-01 8.778133243322372437e-02 -1.198699623346328735e-01 2.733787000179290771e-01 2.287978865206241608e-02 8.526377379894256592e-02
4.614296182990074158e-02 -6.273338198661804199e-02 -2.907782196998596191e-01 -7.278736680746078491e-02 3.566097319126129150e-01 -1.337910294532775879e-01 1.647373884916305542e-01 8.786973543465137482e-03 8.934790641069412231e-02 2.520462572574615479e-01 -1.517867594957351685e-01 -3.810382783412933350e-01 1.042520478367805481e-01 -1.032838895916938782e-01 7.470832020044326782e-02 -8.633895218372344971e-02 1.211956441402435303e-01 -3.618156611919403076e-01 1.877223104238510132e-01 -1.079282462596893311e-01 -1.349794864654541016e-01 6.202251097420230508e-05 -1.790217012166976929e-01 -2.086451053619384766e-01 3.383562564849853516e-01 -4.617050662636756897e-02 3.327532112598419189e-02 1.152663677930831909e-01 1.269271373748779297e-01 2.387086860835552216e-02 1.388748139142990112e-01 -6.498189270496368408e-02
-3.907900676131248474e-02 -5.757026374340057373e-02 9.240557253360748291e-02 -6.667251884937286377e-02 5.381076037883758545e-02 1.031989082694053650e-01 2.009770572185516357e-01 2.244170457124710083e-01 -6.813426036387681961e-03 3.679569065570831299e-02 -1.279883831739425659e-01 5.601682141423225403e-02 6.607769429683685303e-02 -9.457515180110931396e-02 -1.778123974800109863e-01 -1.967664062976837158e-01 7.833424210548400879e-02 -2.153009325265884399e-01 8.029031567275524139e-03 -1.495261341333389282e-01 -4.498541355133056641e-01 -2.656235098838806152e-01 -5.643507838249206543e-02 -2.221431434154510498e-01 3.870393931865692139e-01 3.687129020690917969e-01 -3.817422688007354736e-02 2.380419969558715820e-01 1.513977302238345146e-03 1.391391009092330933e-01 -8.721250109374523163e-03 9.814023971557617188e-02
-2.311918735504150391e-01 -4.705701768398284912e-01 2.378437668085098267e-02 4.944640770554542542e-02 -2.409982234239578247e-01 5.809976905584335327e-02 -7.387737184762954712e-02 -9.238999336957931519e-02 -2.342557013034820557e-01 5.846723169088363647e-02 -1.156874559819698334e-02 -5.516617093235254288e-03 1.498484015464782715e-01 -4.039592668414115906e-02 -2.420580536127090454e-01 -3.688662052154541016e-01 -1.219405084848403931e-01 -7.571737468242645264e-02 1.496954858303070068e-01 2.490542270243167877e-02 -1.718052774667739868e-01 9.472866542637348175e-03 6.742905080318450928e-02 -3.582023978233337402e-01 2.349455505609512329e-01 6.478438526391983032e-02 -6.823643296957015991e-02 1.305545419454574585e-01 2.894685231149196625e-02 2.487047016620635986e-02 2.126242965459823608e-01 -1.886743754148483276e-01
1.810315549373626709e-01 3.452515229582786560e-03 -1.723567545413970947e-01 1.996570080518722534e-01 2.736395411193370819e-02 -1.871309056878089905e-02 -1.704372018575668335e-01 4.092744290828704834e-01 -3.030340671539306641e-01 1.703805476427078247e-01 1.211072131991386414e-01 -7.286971062421798706e-02 1.025402396917343140e-01 2.185521870851516724e-01 -7.214900106191635132e-02 -9.568123519420623779e-02 6.957921385765075684e-02 1.324428897351026535e-02 3.622081875801086426e-02 -2.483010590076446533e-01 -1.318610310554504395e-01 3.947790712118148804e-02 -3.007080256938934326e-01 -2.061149775981903076e-01 2.601794898509979248e-01 -7.509970664978027344e-02 -8.670611679553985596e-02 2.077672034502029419e-01 2.807674109935760498e-01 1.772444397211074829e-01 9.650640189647674561e-02 -1.519932448863983154e-01
-4.166027158498764038e-02 -1.298723965883255005e-01 -1.243522241711616516e-01 -6.128928437829017639e-02 2.295380979776382446e-01 8.047356456518173218e-02 -2.146736830472946167e-01 -1.234176009893417358e-01 1.224246174097061157e-01 1.801859289407730103e-01 1.453163474798202515e-01 -2.091131210327148438e-01 3.114554286003112793e-01 1.304443180561065674e-01 -1.113457307219505310e-01 -1.428824514150619507e-01 -2.119738310575485229e-01 -2.308948636054992676e-01 1.098016090691089630e-02 -4.947492480278015137e-02 -2.455154806375503540e-01 -1.595764607191085815e-01 -2.198751270771026611e-01 -5.843878909945487976e-02 3.098072707653045654e-01 1.827012896537780762e-01 -1.354622542858123779e-01 2.730846405029296875e-01 2.550941109657287598e-01 -3.373846411705017090e-02 1.318387836217880249e-01 1.958808749914169312e-01
-7.890477031469345093e-02 -3.954557478427886963e-01 -3.784656226634979248e-01 -2.037153989076614380e-01 -9.154320508241653442e-02 -1.792216747999191284e-01 4.965559765696525574e-02 1.167173907160758972e-01 8.174375980161130428e-04 1.261137276887893677e-01 2.889099121093750000e-01 -1.503182351589202881e-01 1.275864690542221069e-01 -1.235003322362899780e-01 -2.093987017869949341e-01 -3.178211301565170288e-02 -1.513975411653518677e-01 -2.672569155693054199e-01 1.536309868097305298e-01 1.608412712812423706e-02 -3.382256627082824707e-02 -1.428628414869308472e-01 -3.002205491065979004e-01 -1.957168579101562500e-01 -3.043594583868980408e-02 -3.765817359089851379e-02 2.112115174531936646e-01 8.387662470340728760e-02 3.422790765762329102e-02 2.274900823831558228e-01 1.287474632263183594e-01 -7.756160199642181396e-02
1.177155822515487671e-01 -1.548196226358413696e-01 -1.347656920552253723e-02 -8.016519248485565186e-02 -5.267254263162612915e-02 9.657592512667179108e-03 3.403132855892181396e-01 9.899174422025680542e-02 1.237320601940155029e-01 8.000651001930236816e-02 5.337012559175491333e-02 -1.199164390563964844e-01 3.142524957656860352e-01 -2.013400942087173462e-01 -2.881880700588226318e-01 -4.120698198676109314e-02 7.927192002534866333e-02 -1.426815092563629150e-01 7.398883998394012451e-02 -5.949051119387149811e-03 -2.543581724166870117e-01 -3.069249987602233887e-01 -2.070793211460113525e-01 -3.263501822948455811e-02 2.126804143190383911e-01 -1.011651158332824707e-01 1.131763681769371033e-01 4.054717123508453369e-01 1.904978454113006592e-01 1.983745396137237549e-01 1.192977353930473328e-01 8.091266453266143799e-02
-5.899063125252723694e-02 -2.694048881530761719e-01 -3.412245213985443115e-02 1.100052334368228912e-02 -7.833269424736499786e-03 -2.447299957275390625e-01 3.287886828184127808e-02 8.426702022552490234e-02 1.439943909645080566e-01 -1.841884702444076538e-01 -9.352328628301620483e-02 -2.095108181238174438e-01 -9.840978682041168213e-02 -9.774827957153320312e-02 -1.417381912469863892e-01 -6.658279150724411011e-02 -4.651883244514465332e-02 -3.112123012542724609e-01 2.626992166042327881e-01 -2.467835694551467896e-01 4.055908620357513428e-01 -6.817440688610076904e-02 -1.376186460256576538e-01 -2.896328866481781006e-01 1.976445913314819336e-01 -1.717603355646133423e-01 1.134340763092041016e-01 2.036452293395996094e-01 2.250509560108184814e-01 1.141264289617538452e-01 8.486633747816085815e-02 -9.364650398492813110e-02
-1.230015903711318970e-01 1.186109036207199097e-01 9.553691744804382324e-02 -1.574710458517074585e-01 -1.596435904502868652e-01 -1.116934418678283691e-01 3.493449836969375610e-02 1.792759448289871216e-01 -1.779859364032745361e-01 -1.840298175811767578e-01 4.141606688499450684e-01 1.819729804992675781e-01 2.905097305774688721e-01 -2.143493890762329102e-01 -2.754211723804473877e-01 -9.709968417882919312e-02 9.616304934024810791e-02 -1.587582528591156006e-01 3.211503326892852783e-01 4.086214676499366760e-02 1.957457512617111206e-03 -1.266563832759857178e-01 1.801072657108306885e-01 -1.719455868005752563e-01 1.415856927633285522e-01 1.373373717069625854e-01 2.697661332786083221e-02 1.599639356136322021e-01 2.103978693485260010e-01 4.890793561935424805e-02 2.050062268972396851e-01 -9.230723977088928223e-02
1.417144536972045898e-01 4.386918246746063232e-02 -2.678658664226531982e-01 2.107944712042808533e-02 -4.911730438470840454e-02 -5.060449708253145218e-03 1.339527219533920288e-02 5.974742770195007324e-02 -2.665294110774993896e-01 -4.871081560850143433e-02 3.802307844161987305e-01 -1.360395736992359161e-02 2.992565035820007324e-01 4.520237911492586136e-03 3.163005784153938293e-02 -1.049040630459785461e-01 9.836287796497344971e-02 -1.005007252097129822e-01 -1.305500566959381104e-01 -2.486420981585979462e-02 1.916873306035995483e-01 -2.209925204515457153e-01 -2.121525108814239502e-01 -1.963176727294921875e-01 5.045920014381408691e-01 1.444479525089263916e-01 7.773248013108968735e-03 6.471107155084609985e-02 -1.945299841463565826e-02 3.040597736835479736e-01 -2.455033920705318451e-02 1.137854810804128647e-02
-7.753776013851165771e-02 1.738457009196281433e-02 -3.943550288677215576e-01 1.147018373012542725e-01 -1.368488967418670654e-01 -5.157328024506568909e-02 -9.286041557788848877e-02 9.992806240916252136e-03 -1.224729716777801514e-01 -3.207458257675170898e-01 -2.350499853491783142e-02 -2.992662787437438965e-01 -1.323579903692007065e-02 5.294000357389450073e-02 -1.242029219865798950e-01 -2.005437314510345459e-01 -2.091399580240249634e-01 -9.436827152967453003e-02 3.624834418296813965e-01 -1.025583669543266296e-01 -9.858303517103195190e-02 -2.720913589000701904e-01 6.416258215904235840e-02 -3.954974934458732605e-02 -1.716934889554977417e-02 4.497414082288742065e-02 -2.290206253528594971e-01 6.058456003665924072e-02 1.949909031391143799e-01 4.726493731141090393e-02 3.726346194744110107e-01 8.215627074241638184e-02
-2.348704487085342407e-01 -1.895951628684997559e-01 -3.858772665262222290e-02 2.583676278591156006e-01 7.672052085399627686e-02 -1.030248031020164490e-01 1.263883858919143677e-01 -1.134382784366607666e-01 2.207677811384201050e-01 -2.103811688721179962e-02 5.634447559714317322e-02 -1.573417186737060547e-01 -7.243569009006023407e-03 -2.807657793164253235e-02 9.018209576606750488e-02 -3.230790840461850166e-03 2.994148246943950653e-02 -6.802017986774444580e-02 1.356986165046691895e-01 -2.721268869936466217e-02 2.639918923377990723e-01 -2.959276139736175537e-01 2.462903968989849091e-02 -5.131551027297973633e-01 2.637570202350616455e-01 5.280915647745132446e-02 -3.037158027291297913e-02 2.317567914724349976e-01 1.293563246726989746e-01 2.956646382808685303e-01 1.690936982631683350e-01 -5.997633188962936401e-02
-1.154663190245628357e-01 -5.729565024375915527e-02 -3.911789953708648682e-01 -3.516669850796461105e-03 -7.004500925540924072e-02 -3.145502880215644836e-02 -6.975563592277467251e-04 1.223323717713356018e-01 -9.541002660989761353e-02 1.045233290642499924e-02 -3.993782773613929749e-02 -4.987906217575073242e-01 -3.619078546762466431e-02 3.665698468685150146e-01 -4.500947892665863037e-02 -1.525705754756927490e-01 -1.403133273124694824e-01 -2.406586706638336182e-01 1.381526142358779907e-01 -1.027346253395080566e-01 2.646136879920959473e-01 -4.461101721972227097e-03 5.229366943240165710e-02 -3.210252821445465088e-01 2.007572650909423828e-01 -8.137808740139007568e-02 -1.050821095705032349e-01 1.697850823402404785e-01 1.126136332750320435e-01 1.201519835740327835e-02 -3.524703532457351685e-02 -7.044813781976699829e-02
1.565497368574142456e-01 -1.343313753604888916e-01 -1.784941256046295166e-01 2.024024426937103271e-01 -2.032127678394317627e-01 -1.815822124481201172e-01 1.513215154409408569e-01 1.525239348411560059e-01 -3.828752785921096802e-02 3.828356042504310608e-03 1.966530233621597290e-01 6.702313572168350220e-02 1.984691917896270752e-01 -1.543380506336688995e-02 -1.733997464179992676e-01 8.185535552911460400e-04 1.591093093156814575e-01 3.447450697422027588e-02 1.838906854391098022e-01 -1.813536137342453003e-02 1.693827360868453979e-01 -8.453633636236190796e-02 -6.105402112007141113e-02 -2.975663244724273682e-01 5.914829373359680176e-01 2.032087892293930054e-01 -9.142361581325531006e-02 4.045334458351135254e-02 -8.976830169558525085e-03 8.801434189081192017e-02 5.962724983692169189e-02 -2.203799188137054443e-01
-8.253253996372222900e-02 -6.718224287033081055e-02 -2.313303947448730469e-01 -3.348752856254577637e-02 1.676822453737258911e-01 -2.387355268001556396e-02 -2.178206890821456909e-01 -1.022746786475181580e-01 -1.747416108846664429e-01 6.708668172359466553e-02 1.372759938240051270e-01 -2.622965574264526367e-01 1.456286460161209106e-01 2.428096532821655273e-01 -3.582401573657989502e-01 -3.644010722637176514e-01 2.422970533370971680e-01 -2.598815858364105225e-01 -1.612043380737304688e-01 -1.541331708431243896e-01 -3.528949618339538574e-02 -1.581988185644149780e-01 8.438241481781005859e-02 -1.656197905540466309e-01 2.405441105365753174e-01 -1.077770963311195374e-01 -5.163689702749252319e-02 3.149238228797912598e-02 1.523937880992889404e-01 1.734145544469356537e-02 2.227005064487457275e-01 2.025841549038887024e-02
2.488823235034942627e-01 -8.886098116636276245e-02 -3.838758170604705811e-01 1.681525707244873047e-01 -8.203346806112676859e-05 -1.231768280267715454e-01 -7.379377633333206177e-02 2.077857255935668945e-01 -1.852954179048538208e-01 2.106909453868865967e-01 2.448565661907196045e-01 9.441167116165161133e-02 2.970308363437652588e-01 -1.392665654420852661e-01 8.920535445213317871e-02 -2.261223644018173218e-01 5.994091182947158813e-02 1.771893911063671112e-02 3.757097944617271423e-02 -6.402135360985994339e-03 2.005390226840972900e-01 -1.220480054616928101e-01 -1.302426457405090332e-01 -1.468728035688400269e-01 4.365641176700592041e-01 1.574248969554901123e-01 -1.156562641263008118e-01 9.714639186859130859e-02 -3.400043770670890808e-02 7.633795589208602905e-02 1.657913438975811005e-02 1.788264960050582886e-01
-1.091990098357200623e-01 -5.525758117437362671e-02 -1.526139378547668457e-01 -3.150285184383392334e-01 1.474503874778747559e-01 -2.159815579652786255e-01 7.060902565717697144e-02 1.376835852861404419e-01 1.368811237625777721e-03 1.344127207994461060e-01 4.511957243084907532e-02 -1.049834787845611572e-01 1.789660006761550903e-01 -7.477959990501403809e-02 -3.181933239102363586e-02 -3.948065340518951416e-01 1.088652536273002625e-01 -3.325000703334808350e-01 4.808280989527702332e-02 1.546588540077209473e-01 -5.128240212798118591e-02 -4.197212681174278259e-02 2.282985597848892212e-01 2.478456869721412659e-02 1.388756632804870605e-01 1.665544509887695312e-01 7.132204622030258179e-02 7.669967412948608398e-02 2.479667812585830688e-01 7.369517534971237183e-02 3.914140760898590088e-01 -2.462507486343383789e-01
9.248571842908859253e-02 -1.949370503425598145e-01 -1.664006151258945465e-02 5.359821021556854248e-02 -4.557158052921295166e-02 -3.504313156008720398e-02 8.425410836935043335e-02 -1.173240467905998230e-01 2.937380671501159668e-01 7.103300839662551880e-02 2.411107905209064484e-02 -6.532934308052062988e-02 3.268198370933532715e-01 -8.526484668254852295e-02 -8.648619055747985840e-02 -1.414116770029067993e-01 3.661547601222991943e-01 -4.650420323014259338e-02 2.227563112974166870e-01 -1.130341067910194397e-01 3.633142262697219849e-02 -2.680739462375640869e-01 -1.017482206225395203e-01 -1.856416650116443634e-02 3.992923200130462646e-01 2.315490543842315674e-01 8.496081084012985229e-02 1.595871895551681519e-01 1.224076449871063232e-01 2.571676373481750488e-01 2.632090151309967041e-01 -9.873596578836441040e-02
1.761172264814376831e-01 4.686283320188522339e-02 -2.236893177032470703e-01 1.480476707220077515e-01 2.036715298891067505e-01 8.377776294946670532e-02 -3.709246218204498291e-02 2.900424301624298096e-01 1.855398714542388916e-02 4.068158939480781555e-02 2.943532466888427734e-01 6.532204896211624146e-02 2.330745756626129150e-01 5.603248253464698792e-02 1.620064526796340942e-01 1.832427233457565308e-01 -2.284807860851287842e-01 -2.435164898633956909e-01 2.982217371463775635e-01 -1.671199649572372437e-01 -6.452076602727174759e-03 -1.656096130609512329e-01 -2.023051232099533081e-01 -1.158456727862358093e-01 3.556252717971801758e-01 1.844562217593193054e-02 -1.349501404911279678e-02 1.947629079222679138e-02 1.848557293415069580e-01 1.732413470745086670e-01 2.210438549518585205e-01 -5.688983481377363205e-03
-1.095639467239379883e-01 1.297671906650066376e-02 -8.191967010498046875e-02 1.935327500104904175e-01 8.100782334804534912e-02 4.061200842261314392e-02 4.280845522880554199e-01 -2.903063595294952393e-02 -8.618967980146408081e-02 1.455327868461608887e-02 2.704319357872009277e-01 -3.635077476501464844e-01 8.740075677633285522e-02 -1.163697093725204468e-01 1.223289668560028076e-01 3.218180686235427856e-02 -6.499231606721878052e-02 1.080261841416358948e-01 6.713590025901794434e-02 7.161178439855575562e-02 -3.917250782251358032e-02 -4.293938279151916504e-01 -1.274296045303344727e-01 -1.650106012821197510e-01 2.115055620670318604e-01 1.569087617099285126e-02 1.693816035985946655e-01 8.993604034185409546e-02 9.090548753738403320e-02 -7.998804003000259399e-02 3.787069022655487061e-01 8.067574352025985718e-02
-1.238172650337219238e-01 -4.314152058213949203e-03 -3.502999246120452881e-01 -4.045810177922248840e-02 2.227123640477657318e-02 8.369708061218261719e-02 2.327180951833724976e-01 -2.355990186333656311e-02 -3.856913745403289795e-01 -1.789722740650177002e-01 1.091663017868995667e-01 7.535581942647695541e-03 7.868070970289409161e-04 -7.885864935815334320e-03 -8.300264924764633179e-02 -2.095729857683181763e-01 2.543505728244781494e-01 6.018827110528945923e-02 2.269991636276245117e-01 -3.119825199246406555e-02 -3.209829330444335938e-02 6.638067960739135742e-02 -2.022292464971542358e-01 -3.108802735805511475e-01 1.559560894966125488e-01 -3.098972737789154053e-01 -7.550973445177078247e-02 1.084646489471197128e-02 1.368923187255859375e-01 2.077627331018447876e-01 3.184080719947814941e-01 3.447383269667625427e-02
9.973775595426559448e-02 -1.058840528130531311e-01 -6.260832399129867554e-02 1.397228240966796875e-01 7.903355360031127930e-02 -1.599621027708053589e-01 5.063136667013168335e-02 -1.046837568283081055e-01 -3.965168297290802002e-01 -5.013894289731979370e-02 1.764752417802810669e-01 -1.171002686023712158e-01 2.682124972343444824e-01 3.203177154064178467e-01 1.289606690406799316e-01 -7.041904330253601074e-02 6.999748945236206055e-02 8.607756346464157104e-02 2.104409933090209961e-01 -2.535538747906684875e-03 -1.344217732548713684e-02 -1.188823878765106201e-01 -2.632694244384765625e-01 -7.941264659166336060e-02 1.612821370363235474e-01 -6.185871548950672150e-03 -2.392581403255462646e-01 3.365966081619262695e-01 -2.426546365022659302e-01 4.345116764307022095e-02 2.900978922843933105e-01 1.458286345005035400e-01
-2.032465040683746338e-01 1.243239119648933411e-01 -7.556912302970886230e-02 1.103831082582473755e-01 -3.019308149814605713e-01 1.676586270332336426e-01 1.846603751182556152e-01 -1.720953136682510376e-01 -2.024312019348144531e-01 -6.192447245121002197e-02 2.076236158609390259e-01 -3.450072407722473145e-01 2.443311214447021484e-01 -1.028026416897773743e-01 2.298034355044364929e-02 -7.274495065212249756e-02 -1.900296062231063843e-01 -1.141351386904716492e-01 1.997581571340560913e-01 -7.725755125284194946e-02 1.034618541598320007e-01 -3.759163618087768555e-01 -1.764366775751113892e-01 -1.332136243581771851e-01 8.459343761205673218e-02 -1.956062316894531250e-01 -2.529796957969665527e-01 1.091819256544113159e-02 1.678975522518157959e-01 -9.326855838298797607e-02 1.242864355444908142e-01 -3.923927992582321167e-02
-3.049860149621963501e-02 -1.887481808662414551e-01 -2.011855095624923706e-01 2.321339249610900879e-01 -8.258405327796936035e-02 5.992854014039039612e-02 -6.643120944499969482e-02 4.002769887447357178e-01 -3.258150219917297363e-01 1.275528818368911743e-01 1.512912809848785400e-01 -1.827826052904129028e-01 1.892499774694442749e-01 1.478314697742462158e-01 9.827277809381484985e-02 -1.848660260438919067e-01 -3.341890638694167137e-03 -3.710430115461349487e-02 -1.993583887815475464e-02 -1.729784458875656128e-01 -1.895967423915863037e-01 1.592726260423660278e-01 -2.467126697301864624e-01 5.108837038278579712e-02 3.769875764846801758e-01 1.319141983985900879e-01 1.594310626387596130e-02 1.981419026851654053e-01 1.297864764928817749e-01 6.239440292119979858e-02 1.443113982677459717e-01 -1.292747706174850464e-01
-4.300168454647064209e-01 -5.644799396395683289e-02 -1.362215429544448853e-01 1.831147670745849609e-01 -2.243904173374176025e-01 1.040407419204711914e-01 -1.074910983443260193e-01 -1.532692927867174149e-02 -2.733152806758880615e-01 -1.308968104422092438e-02 3.918370604515075684e-02 -9.798308461904525757e-02 3.186340630054473877e-01 2.556007914245128632e-02 -1.886423975229263306e-01 1.463265903294086456e-02 -2.643121592700481415e-02 -3.357356414198875427e-02 2.145483791828155518e-01 6.953706592321395874e-02 -4.841192439198493958e-02 1.087825447320938110e-01 1.704226247966289520e-02 -1.368001550436019897e-01 5.075203776359558105e-01 2.951300889253616333e-02 -9.177744388580322266e-02 8.646699041128158569e-02 2.045387178659439087e-01 4.398729279637336731e-02 2.224139869213104248e-01 -9.693605452775955200e-02
8.838179707527160645e-02 -3.410738408565521240e-01 -7.215398550033569336e-02 1.070484668016433716e-01 -1.516743749380111694e-01 3.873264417052268982e-02 -3.552531450986862183e-02 1.958656013011932373e-01 -3.197488784790039062e-01 2.327765524387359619e-02 -3.675506636500358582e-02 -3.820163011550903320e-02 6.182202696800231934e-02 -6.678589619696140289e-03 -2.773304581642150879e-01 -8.622989803552627563e-02 -3.001615703105926514e-01 -1.202641949057579041e-01 3.201309740543365479e-01 -1.423793584108352661e-01 -8.378873020410537720e-02 5.246724933385848999e-02 -2.150580659508705139e-02 -3.019990622997283936e-01 2.407112270593643188e-01 1.090478524565696716e-02 2.318952083587646484e-01 1.331215798854827881e-01 -6.577200442552566528e-02 3.142507672309875488e-01 1.091339141130447388e-01 -1.671896576881408691e-01
-6.954400986433029175e-02 -1.965550007298588753e-03 -3.467991054058074951e-01 -1.525528728961944580e-01 -2.440286334604024887e-03 -2.124113440513610840e-01 8.371037244796752930e-02 1.058601588010787964e-01 -3.064615726470947266e-01 -6.879021227359771729e-02 4.265134781599044800e-02 -1.758722066879272461e-01 2.781208157539367676e-01 1.698948442935943604e-01 2.445480227470397949e-01 1.094794496893882751e-01 9.643556177616119385e-02 -1.621337383985519409e-01 2.063512504100799561e-01 -1.416002660989761353e-01 7.578539103269577026e-02 -1.110322549939155579e-01 -2.044825404882431030e-01 -1.710087954998016357e-01 3.896269500255584717e-01 1.805679053068161011e-01 1.722427457571029663e-01 -3.890108689665794373e-02 3.628464043140411377e-02 2.376408874988555908e-01 -7.816273719072341919e-02 1.096918955445289612e-01
3.394466340541839600e-01 4.691164940595626831e-02 -1.781518757343292236e-01 6.077115610241889954e-02 -8.605850487947463989e-02 -7.814662903547286987e-02 4.236418753862380981e-02 2.434170395135879517e-01 -8.405227959156036377e-02 -1.779645681381225586e-01 3.126988708972930908e-01 -1.295243054628372192e-01 2.216846346855163574e-01 -3.791617974638938904e-02 1.653910279273986816e-01 -8.315943181514739990e-02 -2.925167083740234375e-01 1.327525917440652847e-02 -6.244058907032012939e-02 -1.447481215000152588e-01 1.007106304168701172e-01 -1.811284571886062622e-01 -2.034919857978820801e-01 -1.496388912200927734e-01 2.759153544902801514e-01 2.657768726348876953e-01 -1.156577840447425842e-01 1.888230890035629272e-01 -8.108508586883544922e-02 3.308557868003845215e-01 -6.325741996988654137e-04 -7.251068204641342163e-02
-1.326643675565719604e-01 1.917895972728729248e-01 -2.116514444351196289e-01 -2.071501612663269043e-01 2.766321226954460144e-02 -1.312456429004669189e-01 5.364551022648811340e-02 3.950850069522857666e-01 -2.481730878353118896e-01 6.127577647566795349e-02 1.567866802215576172e-01 -1.120805442333221436e-01 3.550705909729003906e-01 2.743370532989501953e-01 1.552993506193161011e-01 -7.438816130161285400e-02 -1.686133071780204773e-02 -9.866265952587127686e-02 -1.684469869360327721e-03 -3.937916457653045654e-02 -8.064551651477813721e-02 4.242549464106559753e-02 -1.078115180134773254e-01 -1.060510799288749695e-01 4.589717686176300049e-01 6.991969794034957886e-02 -1.755793392658233643e-01 2.265529893338680267e-02 1.142637506127357483e-01 6.027552485466003418e-02 1.071338579058647156e-01 1.722626984119415283e-01
-1.876649409532546997e-01 -2.808576226234436035e-01 -1.447720229625701904e-01 1.599423140287399292e-01 2.356118410825729370e-01 -1.416197717189788818e-01 2.658030688762664795e-01 2.596558770164847374e-03 -2.441884018480777740e-02 8.962729573249816895e-02 2.896657213568687439e-03 -2.667697966098785400e-01 1.507666856050491333e-01 7.888863235712051392e-02 -3.538363799452781677e-02 4.297896474599838257e-02 3.847296535968780518e-02 -8.556237071752548218e-02 -5.544914677739143372e-02 1.421343535184860229e-01 -1.008899360895156860e-01 -1.735936664044857025e-02 -4.344151914119720459e-02 -1.084750741720199585e-01 4.529128670692443848e-01 -1.769940108060836792e-01 1.668307185173034668e-01 6.957340240478515625e-02 -2.265750914812088013e-01 5.794792994856834412e-02 4.369672834873199463e-01 1.014873832464218140e-01
2.829671464860439301e-02 -7.294999901205301285e-03 -7.289574295282363892e-02 -1.435249894857406616e-01 -1.155314147472381592e-01 4.045391397085040808e-04 6.716179102659225464e-02 1.072471514344215393e-01 1.265802383422851562e-01 2.059773504734039307e-01 -2.408168613910675049e-01 7.159099727869033813e-02 5.108175054192543030e-02 1.506491452455520630e-01 -8.818181813694536686e-04 -4.151304364204406738e-01 4.506977647542953491e-02 -1.299754530191421509e-01 2.290942966938018799e-01 -2.142384797334671021e-01 4.829904809594154358e-02 2.676215954124927521e-02 -5.210443865507841110e-03 -1.515123099088668823e-01 3.548868298530578613e-01 4.426584020256996155e-02 -4.399390891194343567e-02 -4.768273327499628067e-03 1.163380816578865051e-01 -2.264985293149948120e-01 5.344620943069458008e-01 -3.129145875573158264e-02
-4.410395622253417969e-01 5.784752219915390015e-02 -1.807104945182800293e-01 1.099647656083106995e-01 -3.370231389999389648e-01 2.040517777204513550e-01 1.595309078693389893e-01 -4.701304808259010315e-02 -1.623470783233642578e-01 -2.131963074207305908e-01 9.872119873762130737e-02 -1.531625092029571533e-01 1.537318676710128784e-01 -1.505844742059707642e-01 -1.210125312209129333e-01 -7.631485909223556519e-02 -2.111868709325790405e-01 -2.327304035425186157e-01 -2.991867251694202423e-02 -1.346864104270935059e-01 6.684661656618118286e-02 -2.325162142515182495e-01 -8.370942622423171997e-02 -1.534064263105392456e-01 2.884144484996795654e-01 -9.410096704959869385e-02 -2.213804870843887329e-01 -4.175123199820518494e-02 1.008444428443908691e-01 -9.006037563085556030e-02 1.850174814462661743e-01 2.328056283295154572e-02
1.369895637035369873e-01 -1.826449781656265259e-01 -7.698630541563034058e-02 -1.339370161294937134e-01 2.228491753339767456e-01 -1.308041531592607498e-02 1.123952791094779968e-01 -1.447037607431411743e-01 -3.144010668620467186e-03 -4.212901694700121880e-05 -2.821714058518409729e-02 -3.122358024120330811e-01 2.089387327432632446e-01 5.051411688327789307e-02 -1.229706704616546631e-01 -2.374317497014999390e-01 -9.258750081062316895e-02 -1.468178629875183105e-01 2.662649452686309814e-01 -5.166092514991760254e-02 -2.265254110097885132e-01 -9.752339124679565430e-02 -5.808754358440637589e-03 -1.344165503978729248e-01 2.670598328113555908e-01 1.433186531066894531e-01 -1.004587039351463318e-01 4.111669957637786865e-01 2.583502233028411865e-01 4.610405303537845612e-03 1.538480371236801147e-01 2.837910354137420654e-01
-3.360636830329895020e-01 -9.574334323406219482e-02 -1.120670288801193237e-01 5.620915815234184265e-02 1.543933711946010590e-02 9.740243665874004364e-03 1.976895183324813843e-01 3.457352221012115479e-01 -8.717659860849380493e-03 -7.579514384269714355e-02 1.536890715360641479e-01 -3.543635830283164978e-02 2.084047943353652954e-01 6.778631359338760376e-03 -6.915519945323467255e-03 6.530368328094482422e-02 1.968601346015930176e-01 -4.869512021541595459e-01 6.267610471695661545e-03 -2.639296054840087891e-01 -8.201248198747634888e-02 -2.720294296741485596e-01 -1.236543357372283936e-01 7.964456826448440552e-02 1.947876065969467163e-01 -2.590793557465076447e-02 1.750896871089935303e-01 -2.679407969117164612e-02 -2.061584293842315674e-01 8.567061275243759155e-03 2.533443272113800049e-01 -7.855994626879692078e-03
2.559666335582733154e-02 -9.602067619562149048e-02 -4.190629124641418457e-01 2.806207165122032166e-02 1.071913540363311768e-01 -1.822855323553085327e-01 1.576145291328430176e-01 3.923223167657852173e-02 -6.240713223814964294e-02 -1.203540638089179993e-01 1.009593233466148376e-01 -3.555641770362854004e-01 -1.361290961503982544e-01 1.854327321052551270e-02 -1.289798021316528320e-01 -1.251363456249237061e-01 6.551136076450347900e-02 -2.499051094055175781e-01 1.927164755761623383e-02 -1.117869168519973755e-01 1.711189560592174530e-02 -1.144551187753677368e-01 1.361288223415613174e-02 -5.304294824600219727e-01 2.490932941436767578e-01 4.894535243511199951e-02 3.446986153721809387e-02 -9.126441180706024170e-02 2.611123025417327881e-01 7.662561535835266113e-02 2.097919397056102753e-02 -1.160119026899337769e-01
-5.444569513201713562e-02 -2.791860513389110565e-02 -7.845041155815124512e-02 -3.177243173122406006e-01 2.872162163257598877e-01 -1.753693521022796631e-01 1.955524384975433350e-01 3.531888425350189209e-01 -9.207420796155929565e-02 -1.372897326946258545e-01 1.695895195007324219e-01 -4.537439346313476562e-02 2.495471984148025513e-01 8.421932160854339600e-02 2.981805205345153809e-01 -3.194356262683868408e-01 3.193387389183044434e-02 1.088546216487884521e-01 3.278293907642364502e-01 1.977485045790672302e-02 -1.276753693819046021e-01 -2.124413102865219116e-01 -1.197719946503639221e-01 -1.267041862010955811e-01 -5.471685901284217834e-03 -2.831230498850345612e-02 9.456640481948852539e-02 -9.105303138494491577e-02 6.536342948675155640e-02 1.276600640267133713e-02 2.407232671976089478e-01 -3.804624453186988831e-02
1.078707054257392883e-01 -3.084278404712677002e-01 -5.181856825947761536e-02 -1.730086058378219604e-01 -2.519159577786922455e-02 -1.644879579544067383e-01 -9.105993807315826416e-02 -2.101171575486660004e-02 1.321804076433181763e-01 -1.359243039041757584e-02 -4.990252479910850525e-02 2.354585565626621246e-02 -6.288159638643264771e-02 2.177311629056930542e-01 -2.898525595664978027e-01 1.273336354643106461e-02 1.231525912880897522e-01 -1.340598315000534058e-01 -1.283334195613861084e-01 -7.832983508706092834e-03 1.649129688739776611e-01 -1.582340151071548462e-01 -2.611662149429321289e-01 -1.482522040605545044e-01 3.882682621479034424e-01 -1.648413203656673431e-02 -1.571247726678848267e-01 1.207888796925544739e-01 8.514023572206497192e-02 2.819784879684448242e-01 4.007020294666290283e-01 1.955528408288955688e-01
-1.945017874240875244e-01 -2.046740949153900146e-01 -7.595010101795196533e-02 1.029808074235916138e-02 -3.989927843213081360e-02 -3.207797706127166748e-01 2.152209877967834473e-01 1.788405179977416992e-01 1.990763247013092041e-01 2.574237287044525146e-01 1.010174974799156189e-01 1.621250957250595093e-01 1.597058400511741638e-02 5.555134266614913940e-02 -2.017270922660827637e-01 -2.623495757579803467e-01 -4.645442590117454529e-02 -2.979828715324401855e-01 1.900369077920913696e-01 2.060034573078155518e-01 4.674565419554710388e-02 -2.371077798306941986e-02 -1.405486017465591431e-01 -1.383965760469436646e-01 1.867225319147109985e-01 6.558202207088470459e-02 2.323620617389678955e-01 2.903194725513458252e-01 9.432148188352584839e-02 2.063344866037368774e-01 1.895068734884262085e-01 -1.930804736912250519e-02
3.269575908780097961e-02 -9.267701953649520874e-02 -9.708619117736816406e-02 1.751295328140258789e-01 -3.125953674316406250e-01 -1.083445772528648376e-01 3.344158232212066650e-01 -1.418998837471008301e-01 -2.008761018514633179e-01 -3.813366964459419250e-02 5.221269652247428894e-02 4.141410812735557556e-02 3.565965890884399414e-01 5.466021969914436340e-02 -1.719240695238113403e-01 -2.247705459594726562e-01 1.371748000383377075e-01 -9.694428741931915283e-02 2.152315229177474976e-01 -9.487853944301605225e-02 -3.158454969525337219e-02 -1.695903688669204712e-01 -4.364672675728797913e-02 -3.925119340419769287e-01 1.909663379192352295e-01 5.149556323885917664e-02 -1.574496030807495117e-01 1.277427524328231812e-01 -1.062603518366813660e-01 -8.362086862325668335e-02 1.908670365810394287e-01 -2.193934172391891479e-01
-3.953250125050544739e-02 1.421834155917167664e-02 -2.163459062576293945e-01 1.305604428052902222e-01 1.570439934730529785e-01 -1.371324900537729263e-02 1.306006759405136108e-01 -1.519256979227066040e-01 -3.701998293399810791e-02 2.381783574819564819e-01 2.454879432916641235e-01 -1.386495232582092285e-01 -1.270806342363357544e-01 -2.162994071841239929e-02 -1.598340421915054321e-01 -3.289106190204620361e-01 -2.738156616687774658e-01 -2.187633812427520752e-01 1.524999588727951050e-01 -4.700455442070960999e-02 -1.234060823917388916e-01 -4.670314490795135498e-01 -2.508490681648254395e-01 -2.123736143112182617e-01 8.524050563573837280e-02 3.205336630344390869e-02 5.972043797373771667e-02 6.111225113272666931e-02 6.610902398824691772e-02 6.164129078388214111e-02 2.034101635217666626e-01 -1.632390767335891724e-01
-1.551373153924942017e-01 -3.259067833423614502e-01 -3.059167042374610901e-02 1.797512024641036987e-01 1.262127310037612915e-01 -2.862472645938396454e-02 4.051975905895233154e-01 1.151212975382804871e-01 3.750089555978775024e-02 -1.452219039201736450e-01 1.301395297050476074e-01 -1.149706467986106873e-01 1.452927477657794952e-02 -3.115445002913475037e-02 1.329447627067565918e-01 4.108957201242446899e-02 -1.646317541599273682e-01 1.386938840150833130e-01 1.244501769542694092e-01 -1.873669922351837158e-01 7.090363185852766037e-03 -3.165397942066192627e-01 -1.983737349510192871e-01 -2.510280013084411621e-01 3.535194396972656250e-01 4.959839209914207458e-02 2.305012196302413940e-01 8.954127132892608643e-02 1.646394282579421997e-01 -1.959669142961502075e-01 1.241400167346000671e-01 6.030724849551916122e-03
6.487433612346649170e-02 -1.737879812717437744e-01 -1.524299383163452148e-01 1.732013076543807983e-01 1.753269135951995850e-02 6.100086867809295654e-02 3.255313634872436523e-01 1.480685025453567505e-01 3.890782594680786133e-01 5.546506494283676147e-02 -7.194627076387405396e-02 -2.249951660633087158e-01 3.962474763393402100e-01 -8.292338252067565918e-02 -2.722209393978118896e-01 -1.314670313149690628e-02 4.732359200716018677e-02 -7.453516870737075806e-02 6.629491597414016724e-02 -9.540132433176040649e-02 -2.441091388463973999e-01 -2.041299045085906982e-01 -1.094807609915733337e-01 -1.460757255554199219e-01 1.765941530466079712e-01 -1.008288562297821045e-01 3.786029294133186340e-02 2.383485436439514160e-01 1.013916358351707458e-01 7.931841164827346802e-02 1.998458504676818848e-01 -1.415269225835800171e-01
-4.166128858923912048e-02 -1.295617222785949707e-01 -8.112416416406631470e-02 6.940796226263046265e-02 -1.755091696977615356e-01 -6.517773121595382690e-02 1.221394091844558716e-01 2.435684055089950562e-01 2.713034749031066895e-01 1.278552860021591187e-01 -6.208534166216850281e-02 -1.506194770336151123e-01 2.460577487945556641e-01 1.741201579570770264e-01 -1.277203857898712158e-01 -1.755465716123580933e-01 -1.985741108655929565e-01 -2.428779155015945435e-01 -9.327632933855056763e-02 -5.207851901650428772e-02 5.290837213397026062e-02 -2.328749597072601318e-01 -1.391459852457046509e-01 -4.066229760646820068e-01 -2.096011638641357422e-01 -1.938171498477458954e-02 -3.768585622310638428e-03 3.406947478652000427e-02 7.035272568464279175e-02 1.078276187181472778e-01 4.383257329463958740e-01 -2.329413779079914093e-02
2.698203548789024353e-02 -5.772354081273078918e-02 -1.159482449293136597e-01 1.282079368829727173e-01 2.946398556232452393e-01 -1.773755066096782684e-02 7.654032669961452484e-03 -1.221777275204658508e-01 1.124193295836448669e-01 2.401170134544372559e-01 1.173766702413558960e-02 -3.508765697479248047e-01 1.233220547437667847e-01 -2.464564442634582520e-01 1.172948628664016724e-01 -1.521810740232467651e-01 -4.830694943666458130e-02 -2.551611959934234619e-01 3.215875029563903809e-01 -1.895716972649097443e-02 -4.299248382449150085e-02 3.238855674862861633e-02 -1.869464665651321411e-01 -3.999135494232177734e-01 2.148191072046756744e-02 3.055777586996555328e-02 -2.269728779792785645e-01 2.091225534677505493e-01 1.599472314119338989e-01 -2.042956650257110596e-03 2.484051138162612915e-01 -6.782581657171249390e-02
-8.397080004215240479e-03 -3.947610408067703247e-02 -2.052787542343139648e-01 -1.951890140771865845e-01 -7.734560221433639526e-02 4.802761971950531006e-02 -7.739569246768951416e-02 -2.370707690715789795e-01 -5.931210890412330627e-02 -1.406894773244857788e-01 1.222669030539691448e-03 -2.754417955875396729e-01 1.406511962413787842e-01 3.686878085136413574e-02 -1.627788543701171875e-01 -1.534751430153846741e-02 -2.860668003559112549e-01 -2.504945695400238037e-01 1.313842535018920898e-01 -4.924977570772171021e-02 1.117546632885932922e-01 -3.140113949775695801e-01 -8.703064173460006714e-02 3.826164081692695618e-02 1.154669374227523804e-01 5.459154397249221802e-02 -1.976478546857833862e-01 -6.870457530021667480e-02 1.923974752426147461e-01 7.699178904294967651e-02 5.564650893211364746e-01 5.916362255811691284e-02
1.559507194906473160e-02 -2.254164963960647583e-01 -1.322089582681655884e-01 -3.080008924007415771e-01 2.618551068007946014e-02 -1.472579389810562134e-01 3.019079566001892090e-01 4.142804145812988281e-01 8.458093553781509399e-02 -5.332246422767639160e-02 -7.063525170087814331e-02 -1.616819016635417938e-02 2.617084383964538574e-01 3.647796809673309326e-02 -1.383052915334701538e-01 -2.278863452374935150e-02 -2.810740470886230469e-01 -1.526604872196912766e-02 1.119337901473045349e-01 2.840102836489677429e-02 -1.794384233653545380e-02 -8.048268407583236694e-02 -1.691406667232513428e-01 -4.046168625354766846e-01 -9.932599961757659912e-02 -8.140786737203598022e-02 1.048792153596878052e-02 1.961558014154434204e-01 1.974662095308303833e-01 5.560109764337539673e-02 2.339748889207839966e-01 -5.597117170691490173e-02
1.619587652385234833e-02 -1.424732655286788940e-01 1.642445218749344349e-03 3.696425631642341614e-02 -2.101386785507202148e-01 -2.880173623561859131e-01 3.221093118190765381e-02 7.323801517486572266e-02 7.097012549638748169e-02 9.781353920698165894e-02 -4.754711687564849854e-02 -1.181063726544380188e-01 1.049248501658439636e-01 -1.858573108911514282e-01 -4.914069920778274536e-02 -3.901938796043395996e-01 5.189915001392364502e-02 -3.128448128700256348e-01 3.329631984233856201e-01 -4.979412257671356201e-02 -4.055228456854820251e-02 -3.813345432281494141e-01 -2.038316428661346436e-01 2.919897437095642090e-02 1.716793328523635864e-01 1.738399267196655273e-01 -3.666662573814392090e-01 2.058266662061214447e-02 1.842199079692363739e-02 5.710258707404136658e-02 -2.412171475589275360e-02 -1.068188175559043884e-01
-4.410082846879959106e-02 -2.291604578495025635e-01 -5.224204435944557190e-02 9.187924861907958984e-02 -3.711850568652153015e-02 -1.921365410089492798e-01 2.150596678256988525e-01 7.936937361955642700e-02 -4.597996175289154053e-02 -1.008075941354036331e-02 -8.382164873182773590e-03 -1.090267114341259003e-02 3.410582542419433594e-01 9.038477391004562378e-02 -3.012117147445678711e-01 -2.444826960563659668e-01 4.815768077969551086e-02 1.510234922170639038e-01 5.931933224201202393e-02 -8.756985887885093689e-03 3.674740716814994812e-02 -1.702570170164108276e-01 -2.405434250831604004e-01 -3.761873841285705566e-01 1.757695972919464111e-01 1.685066847130656242e-03 -1.698456704616546631e-01 4.083454236388206482e-02 -2.410224676132202148e-01 7.488460838794708252e-02 1.774734407663345337e-01 -3.886927962303161621e-01
-6.060070917010307312e-02 -2.978549003601074219e-01 8.387037087231874466e-04 1.276693493127822876e-01 6.357786711305379868e-03 5.440019071102142334e-02 -6.562639027833938599e-02 3.801042735576629639e-01 -2.053020596504211426e-01 2.904753684997558594e-01 1.414505690336227417e-01 -1.097602248191833496e-01 2.576966583728790283e-01 -1.548666208982467651e-01 2.761646360158920288e-02 -2.980356849730014801e-02 3.383472263813018799e-01 9.031808003783226013e-03 1.300620883703231812e-01 -7.240416109561920166e-02 1.267315149307250977e-01 -1.792584210634231567e-01 -3.650286700576543808e-03 1.850468851625919342e-02 4.638797044754028320e-01 1.201898157596588135e-01 -3.003196604549884796e-02 1.109394580125808716e-01 4.788518697023391724e-02 6.647831946611404419e-02 1.272835433483123779e-01 -1.946262270212173462e-01
-2.149587310850620270e-02 5.163677781820297241e-02 -7.816326804459095001e-03 2.493853718042373657e-01 -2.726710867136716843e-03 2.399184182286262512e-02 -1.645523495972156525e-02 1.310168057680130005e-01 2.155774272978305817e-02 -1.796021498739719391e-02 2.870431542396545410e-01 5.021575465798377991e-02 2.173102833330631256e-02 2.501580715179443359e-01 9.755727648735046387e-02 -2.161585837602615356e-01 -4.068947210907936096e-02 -3.775225579738616943e-02 8.776207268238067627e-02 2.037270814180374146e-01 1.852182447910308838e-01 -2.725142538547515869e-01 -4.480214044451713562e-02 -1.574464738368988037e-01 5.351486206054687500e-01 -1.704315990209579468e-01 1.125889047980308533e-01 1.765035390853881836e-01 2.295578867197036743e-01 3.234025239944458008e-01 7.217855751514434814e-02 4.681471362709999084e-02
-1.615264862775802612e-01 -2.603231966495513916e-01 -1.011508423835039139e-02 1.039723306894302368e-01 -1.167343854904174805e-01 2.106350958347320557e-01 1.043357104063034058e-01 2.325105220079421997e-01 1.110538244247436523e-01 1.627316027879714966e-01 2.703896537423133850e-02 3.192178606986999512e-01 9.187883138656616211e-02 1.071157976984977722e-01 -1.978807710111141205e-02 -2.870305776596069336e-01 1.322611980140209198e-02 -1.009879633784294128e-01 1.942378431558609009e-01 -1.112532690167427063e-01 2.115727066993713379e-01 -1.130368411540985107e-01 -2.247527837753295898e-01 -1.157738268375396729e-01 1.980918645858764648e-01 -1.912448257207870483e-01 1.462772786617279053e-01 5.548729002475738525e-02 1.743772327899932861e-01 3.302762508392333984e-01 3.260160684585571289e-01 -1.200193259865045547e-02
6.176101975142955780e-03 4.661997035145759583e-02 1.819805949926376343e-01 -2.129867672920227051e-01 6.642602384090423584e-02 8.649373054504394531e-02 2.585649192333221436e-01 2.804184257984161377e-01 3.826740384101867676e-02 -5.145205068401992321e-04 2.124609053134918213e-01 -1.562339961528778076e-01 2.237717807292938232e-01 -1.075788438320159912e-01 -5.630822107195854187e-02 -1.966366469860076904e-01 -1.519788652658462524e-01 -1.820739209651947021e-01 -1.089697703719139099e-01 2.342475056648254395e-01 1.052819564938545227e-01 -2.495791465044021606e-01 -7.234404981136322021e-02 -5.349162817001342773e-01 6.558499485254287720e-02 -5.643917713314294815e-03 -5.096348375082015991e-02 1.291952133178710938e-01 2.566504664719104767e-02 2.734585665166378021e-02 2.662220299243927002e-01 6.153538823127746582e-02
2.444854751229286194e-02 -1.029030829668045044e-01 -1.248386725783348083e-01 -1.101793721318244934e-01 -6.965803354978561401e-02 -2.011594027280807495e-01 1.416555196046829224e-01 1.267218142747879028e-01 1.310397088527679443e-01 -6.773476488888263702e-03 -1.814043708145618439e-02 -1.647842377424240112e-01 6.821405887603759766e-02 -3.471972644329071045e-01 1.933384984731674194e-01 -6.328415274620056152e-01 1.192418187856674194e-01 -1.848476231098175049e-01 2.803849875926971436e-01 -1.270150691270828247e-01 8.351423591375350952e-02 -1.641455590724945068e-01 -1.635820977389812469e-02 -8.816014975309371948e-02 1.895485073328018188e-01 5.189598351716995239e-02 -1.613552570343017578e-01 -6.676180660724639893e-02 5.642879009246826172e-02 8.392464369535446167e-02 6.859170645475387573e-02 -5.233301967382431030e-02
-2.106331884860992432e-01 -2.701775133609771729e-01 -4.985883086919784546e-02 -4.829469695687294006e-02 -1.130873709917068481e-01 -8.735439181327819824e-02 2.298568189144134521e-01 -7.002136111259460449e-02 -2.058484554290771484e-01 2.133046537637710571e-01 1.120146140456199646e-01 -3.217674419283866882e-02 -1.918582618236541748e-01 -3.932742029428482056e-02 5.155570106580853462e-04 -1.051729470491409302e-01 -2.502275407314300537e-01 -1.805482804775238037e-01 2.608419358730316162e-01 2.807984314858913422e-02 -2.566166520118713379e-01 -1.392780244350433350e-01 -1.799839735031127930e-01 -1.776015758514404297e-01 2.123203873634338379e-01 1.003611385822296143e-01 1.568150073289871216e-01 3.060343563556671143e-01 2.805245220661163330e-01 -6.964869797229766846e-02 2.660453021526336670e-01 -8.853814005851745605e-02
1.405029445886611938e-01 -1.841710656881332397e-01 6.365144252777099609e-02 6.695353891700506210e-03 -1.260299235582351685e-02 -2.393929064273834229e-01 2.020211666822433472e-01 -4.252054262906312943e-03 -4.448173940181732178e-02 1.002915669232606888e-02 1.117372885346412659e-01 -4.627526104450225830e-01 -1.431482136249542236e-01 -3.346636146306991577e-02 9.339585155248641968e-02 -1.920218914747238159e-01 5.787909403443336487e-02 9.311150759458541870e-02 5.595964565873146057e-02 -7.410615682601928711e-03 -1.392186731100082397e-01 -2.920362949371337891e-01 -1.131692230701446533e-01 -3.316784203052520752e-01 4.194531738758087158e-01 -1.414531916379928589e-01 -2.486234307289123535e-01 -7.206679135560989380e-02 -8.934307098388671875e-02 -3.430097922682762146e-02 1.802025139331817627e-01 2.746313251554965973e-02
-6.621687114238739014e-02 -2.810782492160797119e-01 1.421986520290374756e-01 -1.074775904417037964e-01 2.194448411464691162e-01 -1.643786728382110596e-01 1.129699498414993286e-01 -1.132565066218376160e-01 4.868146404623985291e-02 -1.487808972597122192e-01 7.763963192701339722e-02 -1.801065057516098022e-01 2.867703139781951904e-01 -1.491207778453826904e-01 -1.775540858507156372e-01 3.592403233051300049e-02 1.287020891904830933e-01 -2.001271843910217285e-01 1.572829633951187134e-01 2.347796410322189331e-02 -8.535714447498321533e-02 -1.471154540777206421e-01 -3.270143270492553711e-01 -9.246095269918441772e-02 3.535925745964050293e-01 -2.355475723743438721e-01 -9.322763979434967041e-02 1.726824343204498291e-01 3.377583026885986328e-01 5.196623131632804871e-02 1.039296910166740417e-01 1.043401286005973816e-01
-1.031305119395256042e-01 1.643225550651550293e-01 -3.426595032215118408e-02 1.335983276367187500e-01 7.629741728305816650e-02 -6.985413283109664917e-02 1.216321345418691635e-02 3.608573079109191895e-01 -1.513165384531021118e-01 4.998559877276420593e-02 2.668445110321044922e-01 -1.103392895311117172e-02 5.664021894335746765e-02 -7.788868993520736694e-02 1.535264700651168823e-01 -3.135030567646026611e-01 -2.721516229212284088e-02 -7.217313349246978760e-02 1.103951111435890198e-01 1.510520130395889282e-01 -2.312088459730148315e-01 -2.229548245668411255e-01 -2.051498042419552803e-03 -6.579364091157913208e-02 4.172743558883666992e-01 8.231622725725173950e-02 -4.062265753746032715e-01 -1.113775447010993958e-01 1.687158793210983276e-01 -5.372728779911994934e-02 1.596186608076095581e-01 -1.040142476558685303e-01
-8.393692970275878906e-02 -2.511804997920989990e-01 -2.599458396434783936e-01 -2.694813609123229980e-01 1.282149851322174072e-01 -2.068057656288146973e-02 4.521018266677856445e-02 -1.990908756852149963e-02 2.928342819213867188e-01 1.350021362304687500e-01 1.719800233840942383e-01 -1.004085168242454529e-01 9.148532897233963013e-02 1.715650856494903564e-01 1.696859486401081085e-02 -3.028917610645294189e-01 1.035756021738052368e-01 -3.792322874069213867e-01 2.809962034225463867e-01 5.381855368614196777e-02 8.127979189157485962e-02 -3.507006168365478516e-02 -8.389854431152343750e-02 -2.681538835167884827e-02 3.799691796302795410e-01 -4.207621142268180847e-02 1.879127323627471924e-01 -7.063310127705335617e-03 9.906617552042007446e-02 1.644782125949859619e-01 1.462619900703430176e-01 7.161981612443923950e-02
2.248096764087677002e-01 -1.967581063508987427e-01 -2.710173428058624268e-01 1.143192946910858154e-01 -4.538856446743011475e-02 -2.005549818277359009e-01 -5.528720095753669739e-02 2.832544744014739990e-01 1.261813659220933914e-02 1.750357747077941895e-01 2.214253991842269897e-01 1.800108328461647034e-02 3.355943560600280762e-01 -1.552449166774749756e-01 6.456958595663309097e-03 -2.060822099447250366e-01 3.951000794768333435e-02 9.642275422811508179e-02 -3.094284608960151672e-02 -1.245266199111938477e-01 1.338051855564117432e-01 -2.182673662900924683e-01 -1.680580228567123413e-01 -1.295920908451080322e-01 4.896224141120910645e-01 7.031374424695968628e-02 -1.587707176804542542e-02 7.372705638408660889e-02 3.589923307299613953e-02 2.208841741085052490e-01 -2.582636475563049316e-02 -1.603300124406814575e-02
-5.454985424876213074e-02 -5.419934540987014771e-02 -1.938113719224929810e-01 2.252664975821971893e-02 2.162327617406845093e-01 2.241684682667255402e-02 2.385023608803749084e-02 -6.694018840789794922e-02 4.487948492169380188e-02 1.279203742742538452e-01 -3.248887956142425537e-01 -2.873586416244506836e-01 1.735377609729766846e-01 -3.203170895576477051e-01 8.839754760265350342e-02 -1.776248663663864136e-01 -1.061289682984352112e-01 -3.073809444904327393e-01 1.244311109185218811e-01 -1.595149934291839600e-01 -2.556751482188701630e-02 -7.201858609914779663e-02 -1.847907304763793945e-01 -1.689326763153076172e-01 2.539469003677368164e-01 2.288607358932495117e-01 -7.794718444347381592e-02 2.168902605772018433e-01 1.471338868141174316e-01 -7.772616297006607056e-02 2.941060364246368408e-01 -1.604574471712112427e-01
-6.799651682376861572e-02 1.191021203994750977e-01 -3.890884220600128174e-01 -1.393112242221832275e-01 7.745789736509323120e-02 -1.888515204191207886e-01 -1.037895400077104568e-02 4.494949877262115479e-01 -1.918069422245025635e-01 -3.627429530024528503e-02 1.618310809135437012e-01 -1.533815860748291016e-01 4.391111135482788086e-01 2.675441205501556396e-01 -5.096111446619033813e-03 -1.744181960821151733e-01 -7.231019902974367142e-03 -1.314908415079116821e-01 1.917627267539501190e-02 2.031651511788368225e-02 8.317228406667709351e-02 7.047371566295623779e-02 -1.699580550193786621e-01 -5.113211274147033691e-02 2.369703352451324463e-01 -4.878893960267305374e-03 -1.671577095985412598e-01 -3.626661002635955811e-02 1.688683331012725830e-01 1.181979104876518250e-02 5.165584385395050049e-02 7.510931789875030518e-02
-1.039313003420829773e-01 -8.774456381797790527e-02 -1.380656845867633820e-02 -8.165247738361358643e-02 -1.051241345703601837e-02 -1.089009493589401245e-01 1.700985878705978394e-01 2.328600883483886719e-01 -1.159938350319862366e-01 -2.664374560117721558e-02 2.085899412631988525e-01 1.356530040502548218e-01 1.650178134441375732e-01 -1.147258952260017395e-01 5.149720702320337296e-03 -1.204650253057479858e-01 1.677232682704925537e-01 -5.860523134469985962e-02 6.938537955284118652e-02 -1.959301084280014038e-01 2.775082588195800781e-01 -2.645347118377685547e-01 -3.107211589813232422e-01 -1.012707203626632690e-01 3.751672506332397461e-01 1.326733231544494629e-01 -2.680542171001434326e-01 2.568180561065673828e-01 -8.174881339073181152e-02 2.403817027807235718e-01 1.085916236042976379e-01 -2.180044203996658325e-01
-9.966372698545455933e-02 -2.271607220172882080e-01 3.791521862149238586e-02 -3.295699954032897949e-01 2.889067493379116058e-02 -2.697122395038604736e-01 2.528571188449859619e-01 -1.257835030555725098e-01 -6.578383967280387878e-03 -1.139546260237693787e-01 1.295991539955139160e-01 2.181037142872810364e-02 2.217457741498947144e-01 -1.150754094123840332e-01 -2.390143126249313354e-01 -3.263983726501464844e-01 1.356020122766494751e-01 -3.275838866829872131e-02 2.359769046306610107e-01 -1.715323887765407562e-02 -1.218537464737892151e-01 -2.183238267898559570e-01 -1.353781968355178833e-01 5.786219239234924316e-02 2.611389160156250000e-01 -2.509735524654388428e-01 -9.295161068439483643e-02 2.234985679388046265e-01 1.987432986497879028e-01 8.039645105600357056e-02 1.189574599266052246e-01 9.581394493579864502e-02
2.473000437021255493e-01 -1.825454384088516235e-01 -1.618136167526245117e-01 1.961978524923324585e-01 -1.564497943036258221e-03 2.993481792509555817e-02 6.256846338510513306e-02 1.085828915238380432e-01 -1.288073658943176270e-01 8.655106276273727417e-02 1.372936815023422241e-01 1.830911934375762939e-01 3.309723734855651855e-01 2.107592821121215820e-01 -1.084694080054759979e-02 -2.296688109636306763e-01 2.821248173713684082e-01 -1.798334717750549316e-01 1.487089544534683228e-01 -2.958038076758384705e-02 -2.704410068690776825e-02 9.580978751182556152e-02 -1.641225963830947876e-01 -1.175015941262245178e-01 2.813548743724822998e-01 3.258536756038665771e-02 -1.498656421899795532e-01 1.979622840881347656e-01 5.125243961811065674e-02 2.616308629512786865e-01 5.717032030224800110e-02 -3.730444610118865967e-01
9.247565269470214844e-02 4.619882255792617798e-02 4.773538187146186829e-02 1.972965896129608154e-01 7.407844066619873047e-02 -1.627421975135803223e-01 -1.020252332091331482e-01 4.705477133393287659e-02 7.100491970777511597e-02 2.123063504695892334e-01 3.102467954158782959e-01 5.026585608720779419e-02 1.680966019630432129e-01 2.435489892959594727e-01 -1.654837876558303833e-01 -1.723809391260147095e-01 1.229712273925542831e-03 1.531044393777847290e-01 3.411061763763427734e-01 -9.896299242973327637e-02 1.972544491291046143e-01 -2.101806700229644775e-01 -2.670606076717376709e-01 -1.386638730764389038e-01 5.006905794143676758e-01 3.395302966237068176e-02 6.230937317013740540e-02 8.471953868865966797e-02 8.803885430097579956e-02 6.448172777891159058e-02 8.691395819187164307e-02 -6.599315255880355835e-02
3.875069692730903625e-02 -1.728275269269943237e-01 -3.352780044078826904e-01 -2.966210059821605682e-02 -2.535432875156402588e-01 -1.951660811901092529e-01 -1.320507973432540894e-01 1.362538933753967285e-01 -2.250135540962219238e-01 2.922896742820739746e-01 2.272320091724395752e-01 -2.583641558885574341e-02 -6.760968267917633057e-02 1.024595126509666443e-01 1.370111554861068726e-01 -1.907910108566284180e-01 -1.807447522878646851e-01 9.147177636623382568e-02 2.162890881299972534e-01 1.431656330823898315e-01 -9.678732603788375854e-02 -1.124109029769897461e-01 -1.156672611832618713e-01 -9.400937706232070923e-02 3.228597640991210938e-01 -5.326212849467992783e-03 -3.859254717826843262e-01 -9.800669737160205841e-03 -6.204194948077201843e-02 -1.679779142141342163e-01 1.429944634437561035e-01 -2.083364874124526978e-03
-5.669847503304481506e-02 -1.642150580883026123e-01 -1.172827035188674927e-01 2.601928710937500000e-01 5.357731133699417114e-02 2.458363398909568787e-02 -1.017524451017379761e-01 2.905230224132537842e-01 -3.249232470989227295e-02 1.033358573913574219e-01 2.746212482452392578e-01 2.668206021189689636e-02 1.336867660284042358e-01 -6.048127263784408569e-02 2.104479968547821045e-01 -1.487670391798019409e-01 -9.907372295856475830e-02 -3.150460720062255859e-01 1.906910687685012817e-01 6.631644815206527710e-02 -1.835690289735794067e-01 -6.566718220710754395e-02 -1.822581887245178223e-01 -1.189474985003471375e-01 4.661734402179718018e-01 3.177819401025772095e-02 -2.355739027261734009e-01 -2.664291262626647949e-01 1.153555512428283691e-01 1.357167661190032959e-01 4.918757081031799316e-02 -1.261035259813070297e-02
-1.364533044397830963e-02 -2.204465866088867188e-01 -3.024737834930419922e-01 2.718413174152374268e-01 -3.422197699546813965e-02 4.330232366919517517e-02 5.676193535327911377e-02 3.596506416797637939e-01 -3.113979995250701904e-01 2.446177452802658081e-01 2.490060478448867798e-01 -2.436871081590652466e-02 1.011489331722259521e-01 1.967037767171859741e-01 2.552338130772113800e-02 -1.049622967839241028e-01 -8.631283417344093323e-03 5.277792364358901978e-02 2.284694835543632507e-02 -1.653518974781036377e-01 -2.740108966827392578e-01 4.080646485090255737e-02 -8.119978010654449463e-02 4.368742462247610092e-03 2.369185239076614380e-01 9.340959042310714722e-02 -1.378161311149597168e-01 2.430244982242584229e-01 1.482292860746383667e-01 1.672525405883789062e-01 1.970426887273788452e-01 -1.563712656497955322e-01
-1.864563524723052979e-01 -8.008012920618057251e-02 -1.032671555876731873e-01 -8.171304315328598022e-02 2.687893249094486237e-02 -1.137858536094427109e-02 4.764155671000480652e-02 1.340639144182205200e-01 1.961963027715682983e-01 2.396052889525890350e-02 -1.061006709933280945e-01 -1.317142099142074585e-01 -3.529176488518714905e-02 -2.187114208936691284e-01 2.868729829788208008e-01 -2.718716561794281006e-01 7.643494009971618652e-02 -3.130230009555816650e-01 1.059888377785682678e-01 -2.631604075431823730e-01 -3.257128000259399414e-01 -1.289648413658142090e-01 1.217560656368732452e-02 -2.198416143655776978e-01 1.837808191776275635e-01 2.336159944534301758e-01 -2.373170107603073120e-01 2.660238444805145264e-01 1.716746091842651367e-01 1.802321821451187134e-01 1.052728891372680664e-01 -5.858109146356582642e-02
7.729479670524597168e-02 -4.388500005006790161e-02 -1.457766443490982056e-01 -3.107126057147979736e-02 1.548048108816146851e-01 -1.021636128425598145e-01 -2.607155144214630127e-01 -6.004554778337478638e-02 -1.204982250928878784e-01 1.253511458635330200e-01 5.851347744464874268e-02 -3.297197520732879639e-01 4.281838983297348022e-02 1.315894871950149536e-01 -2.131600864231586456e-02 -2.503642439842224121e-01 -2.455196231603622437e-01 -2.030715197324752808e-01 -3.223659843206405640e-02 1.380959600210189819e-01 -2.117864340543746948e-01 -3.447441756725311279e-01 -1.699729114770889282e-01 -2.681424021720886230e-01 1.790196597576141357e-01 1.516016665846109390e-02 4.731897637248039246e-02 2.468756884336471558e-01 3.092692494392395020e-01 -1.552817504853010178e-02 2.478388696908950806e-01 1.865310035645961761e-02
-9.246254712343215942e-02 -1.340684592723846436e-01 -9.675340354442596436e-02 -2.234483957290649414e-01 2.382356673479080200e-01 4.572565108537673950e-02 -4.654198139905929565e-02 1.131482645869255066e-01 4.538593068718910217e-02 1.464689373970031738e-01 1.084956899285316467e-01 -2.558865845203399658e-01 2.002874463796615601e-01 2.204670757055282593e-01 -1.640071719884872437e-01 -1.147664040327072144e-01 -1.771758645772933960e-01 -1.863710433244705200e-01 2.332378327846527100e-01 -2.049854546785354614e-01 -3.541302680969238281e-01 -1.390966176986694336e-01 -1.388217359781265259e-01 -6.061421707272529602e-03 3.065074086189270020e-01 7.660416513681411743e-02 9.174554049968719482e-02 2.925969958305358887e-01 1.847882866859436035e-01 2.268038317561149597e-02 1.357328593730926514e-01 1.930786967277526855e-01
-4.398671686649322510e-01 -1.319046318531036377e-01 2.772632986307144165e-03 3.466538712382316589e-02 6.501854211091995239e-02 1.034703478217124939e-01 2.096745073795318604e-01 1.603596359491348267e-01 2.905405499041080475e-02 -1.076466292142868042e-01 1.546589136123657227e-01 -1.535597741603851318e-01 5.127560347318649292e-02 -9.789051860570907593e-02 -5.272595584392547607e-02 -1.783794164657592773e-01 1.007310301065444946e-01 3.719406202435493469e-02 -9.514578431844711304e-02 2.115789204835891724e-01 -6.420513242483139038e-02 -4.317673742771148682e-01 -8.944218605756759644e-02 -1.919229626655578613e-01 1.069540083408355713e-01 -2.084509283304214478e-01 -2.550281584262847900e-01 2.155770733952522278e-02 8.221300691366195679e-02 8.100807666778564453e-02 3.812181651592254639e-01 -1.295455843210220337e-01
5.178225040435791016e-02 -2.101477980613708496e-01 -1.474415808916091919e-01 2.050793543457984924e-02 -2.026368305087089539e-02 -4.783024191856384277e-01 1.704774051904678345e-01 4.264454543590545654e-02 -6.473945081233978271e-02 1.909531950950622559e-01 3.782964050769805908e-01 -1.759382039308547974e-01 1.117670759558677673e-01 -1.027861535549163818e-01 -1.821236163377761841e-01 -3.656881749629974365e-01 -3.363442048430442810e-02 -2.745021879673004150e-01 -4.008922725915908813e-02 1.005299389362335205e-01 -1.070324182510375977e-01 -8.686625957489013672e-02 -1.862403899431228638e-01 -1.557141914963722229e-02 1.376483887434005737e-01 -6.370291858911514282e-02 -1.747966557741165161e-01 1.777264326810836792e-01 -1.195715367794036865e-01 7.872720807790756226e-02 -9.492515772581100464e-02 -9.738511592149734497e-02
-3.914197534322738647e-02 2.463143877685070038e-02 6.266948580741882324e-02 8.956125006079673767e-03 -6.430876255035400391e-02 -3.525424897670745850e-01 9.088706970214843750e-02 -4.017278552055358887e-02 -3.584128618240356445e-02 2.153980545699596405e-02 -1.627687364816665649e-01 -2.103788107633590698e-01 2.764068841934204102e-01 -2.101285904645919800e-01 -7.041671872138977051e-02 -6.377794742584228516e-01 -9.478639066219329834e-02 -2.226850390434265137e-01 -2.104482986032962799e-02 -5.924071371555328369e-02 -1.304413229227066040e-01 -3.750595077872276306e-02 -1.177647784352302551e-01 -5.657422542572021484e-02 2.791832089424133301e-01 9.678217582404613495e-03 1.235394738614559174e-02 2.265786379575729370e-01 5.554160848259925842e-02 2.704342827200889587e-02 1.341141760349273682e-01 3.786153346300125122e-02
-1.878832466900348663e-02 -1.489639878273010254e-01 7.588936388492584229e-02 1.388643030077219009e-02 1.617282032966613770e-01 3.896400704979896545e-02 4.052846133708953857e-02 3.155824914574623108e-02 -3.232887089252471924e-01 -7.912033796310424805e-02 2.969267070293426514e-01 1.420037001371383667e-01 2.855813503265380859e-01 -1.495618522167205811e-01 8.157999813556671143e-02 -1.580988168716430664e-01 1.330004036426544189e-01 -2.255119830369949341e-01 8.055029436945915222e-03 7.185360789299011230e-02 1.472209393978118896e-01 -2.479552477598190308e-01 -1.172948703169822693e-01 -9.034971147775650024e-02 3.770782351493835449e-01 2.766602635383605957e-01 -2.482339739799499512e-02 1.742587238550186157e-01 -2.076739668846130371e-01 2.614981234073638916e-01 1.626359224319458008e-01 -1.413828134536743164e-01
8.554594963788986206e-02 -2.778172306716442108e-02 3.431246057152748108e-02 -2.619850933551788330e-01 -4.430892691016197205e-02 4.895508289337158203e-02 1.739149391651153564e-01 4.113783240318298340e-01 7.935386896133422852e-02 8.219168335199356079e-02 1.462942212820053101e-01 -1.766016632318496704e-01 1.887941509485244751e-01 -5.669234320521354675e-02 -1.271758079528808594e-01 -2.070691138505935669e-01 -9.696598164737224579e-03 -2.720328867435455322e-01 -1.495320647954940796e-01 2.768618464469909668e-01 1.451996266841888428e-01 -1.873209327459335327e-01 4.884861782193183899e-02 -2.415093630552291870e-01 1.518534868955612183e-01 -1.055150702595710754e-01 -3.250348195433616638e-02 2.393754720687866211e-01 -1.272136569023132324e-01 1.057788540492765605e-04 3.903986513614654541e-01 5.974297598004341125e-02
1.725033223628997803e-01 -7.323490828275680542e-02 -1.595822274684906006e-01 1.504896581172943115e-01 2.394439131021499634e-01 -2.036864459514617920e-01 8.110839128494262695e-02 -1.191540583968162537e-01 2.285283803939819336e-01 -2.277786284685134888e-01 5.259305983781814575e-02 1.329879462718963623e-01 3.204704448580741882e-02 1.689021885395050049e-01 2.174091637134552002e-01 -2.170754969120025635e-01 -2.436743117868900299e-02 -5.797032639384269714e-02 -2.611606754362583160e-02 -4.225252568721771240e-02 -1.019530668854713440e-01 -1.770919859409332275e-01 -3.539707660675048828e-01 -1.749456822872161865e-01 3.345414698123931885e-01 -1.087190806865692139e-01 1.531072147190570831e-02 7.860719412565231323e-02 -2.705672383308410645e-02 8.614335209131240845e-02 4.541485011577606201e-01 5.502194166183471680e-03
-1.120535656809806824e-01 -7.731429487466812134e-02 1.084994673728942871e-01 -1.801549196243286133e-01 -8.096285164356231689e-03 -6.313789635896682739e-02 7.895650714635848999e-02 3.481061756610870361e-01 7.197619974613189697e-02 7.536753267049789429e-02 2.550708353519439697e-01 -1.550350934267044067e-01 2.381238490343093872e-01 -8.354526013135910034e-02 9.112262167036533356e-03 -1.355527341365814209e-01 -2.014802992343902588e-01 -4.536497406661510468e-03 -1.298423409461975098e-01 2.602377533912658691e-01 -3.094308543950319290e-03 -1.896781921386718750e-01 -6.840357929468154907e-02 -3.864963352680206299e-01 4.979514516890048981e-03 9.662699885666370392e-03 5.249028652906417847e-02 2.004632502794265747e-01 2.165197581052780151e-02 1.099081039428710938e-01 4.958410561084747314e-01 -8.346934616565704346e-02
9.887832403182983398e-02 -2.050730884075164795e-01 7.390255481004714966e-02 9.439972043037414551e-02 8.065825700759887695e-02 -8.724085986614227295e-02 1.438596993684768677e-01 1.049165874719619751e-01 1.621558666229248047e-01 -2.481510639190673828e-01 9.763748198747634888e-02 5.021551260142587125e-06 -4.887562617659568787e-02 3.291877210140228271e-01 9.567638486623764038e-02 -1.686246544122695923e-01 -6.737337261438369751e-02 -2.506531476974487305e-01 6.337175611406564713e-03 -1.286612004041671753e-01 8.098997175693511963e-03 -3.645369708538055420e-01 -2.378146350383758545e-01 -1.469937264919281006e-01 2.467852383852005005e-01 -3.004862964153289795e-01 -8.191405981779098511e-02 8.266056329011917114e-02 -1.142834275960922241e-01 -7.006294280290603638e-02 3.917341828346252441e-01 -1.048258319497108459e-01
-6.117079034447669983e-02 -1.676675826311111450e-01 -2.900184094905853271e-01 1.872379630804061890e-01 -2.157043814659118652e-01 4.866758733987808228e-02 -6.372851878404617310e-02 1.306014806032180786e-01 -1.157082393765449524e-01 -8.480093441903591156e-03 2.580298185348510742e-01 -2.812008000910282135e-02 3.770783543586730957e-01 1.916493773460388184e-01 -3.195385932922363281e-01 -1.468156874179840088e-01 5.835162848234176636e-02 -1.856333315372467041e-01 -3.543703630566596985e-02 -2.541836202144622803e-01 -4.862812533974647522e-02 -3.252314403653144836e-02 3.286488726735115051e-02 -1.972917318344116211e-01 1.272886842489242554e-01 2.219762355089187622e-01 -1.891913264989852905e-01 3.301941603422164917e-02 4.554037749767303467e-02 2.005776315927505493e-01 -2.367548085749149323e-02 -3.212052583694458008e-01
1.286146938800811768e-01 -3.301972523331642151e-02 -2.090690135955810547e-01 1.985758394002914429e-01 -3.427631556987762451e-01 1.718089170753955841e-02 -8.931164443492889404e-02 3.421618416905403137e-02 -3.582568168640136719e-01 -2.601631917059421539e-02 1.833780705928802490e-01 -1.567258983850479126e-01 2.407904267311096191e-01 -1.334473490715026855e-01 -3.204812761396169662e-03 -1.022166460752487183e-01 1.675209552049636841e-01 -1.812471598386764526e-01 3.761701881885528564e-01 -1.500901877880096436e-01 -5.210077390074729919e-02 1.381732374429702759e-01 -1.829571872949600220e-01 4.454929754137992859e-02 2.668125927448272705e-01 9.305752068758010864e-02 3.762565925717353821e-02 2.911281883716583252e-01 9.731471538543701172e-02 1.630791574716567993e-01 2.022276446223258972e-02 -1.188761815428733826e-01
-8.617749065160751343e-02 -1.587503403425216675e-02 -3.467090800404548645e-02 -3.441185131669044495e-02 -5.900582298636436462e-02 -1.356585770845413208e-01 1.052881926298141479e-01 1.959838867187500000e-01 -1.988099813461303711e-01 1.016859933733940125e-01 2.320760190486907959e-01 1.045927852392196655e-01 1.000333577394485474e-01 8.997038006782531738e-03 1.122178211808204651e-01 -1.662005782127380371e-01 4.997915029525756836e-02 2.303297072649002075e-02 4.513001069426536560e-02 -2.513000071048736572e-01 2.285232692956924438e-01 -4.609383642673492432e-01 -4.667359963059425354e-02 -1.019088253378868103e-01 3.107023537158966064e-01 2.994926273822784424e-01 -1.535878628492355347e-01 2.854986190795898438e-01 -8.340825885534286499e-02 1.972208321094512939e-01 1.476277112960815430e-01 -2.216808944940567017e-01
-1.054365858435630798e-01 -2.102384865283966064e-01 -2.334983348846435547e-01 -1.455128490924835205e-01 -7.496672123670578003e-02 -7.742966711521148682e-02 8.918654173612594604e-02 2.486052550375461578e-02 -9.298947453498840332e-02 -5.364002287387847900e-02 5.223720669746398926e-01 1.437847595661878586e-02 7.867039740085601807e-02 -1.604512780904769897e-01 -2.636629343032836914e-01 8.220608532428741455e-02 -2.062721550464630127e-01 -1.601390093564987183e-01 2.004805356264114380e-01 -9.186851978302001953e-02 -9.178298711776733398e-02 -1.954941302537918091e-01 -2.011816054582595825e-01 -2.497571408748626709e-01 -5.387373641133308411e-02 9.043324738740921021e-02 1.043369099497795105e-01 2.243165075778961182e-01 5.233769491314888000e-02 -3.698303923010826111e-02 2.598201632499694824e-01 -2.139359563589096069e-01
7.967732101678848267e-02 4.861651360988616943e-02 -2.338130176067352295e-01 1.242740601301193237e-01 -2.797590494155883789e-01 1.000737398862838745e-02 5.260337516665458679e-02 -5.914396420121192932e-02 -3.969623148441314697e-02 -1.282854378223419189e-01 6.281062960624694824e-02 -1.268872469663619995e-01 1.732839494943618774e-01 8.672032505273818970e-02 4.173090755939483643e-01 8.850737474858760834e-03 1.464352011680603027e-01 -2.341015338897705078e-01 1.013153269886970520e-01 -2.571038901805877686e-01 1.160781309008598328e-01 -1.333608627319335938e-01 -4.258807301521301270e-01 -4.221769794821739197e-02 1.301588267087936401e-01 -7.956498861312866211e-02 -1.914114058017730713e-01 3.451650962233543396e-02 1.094250082969665527e-01 -2.734830230474472046e-02 3.679578602313995361e-01 -1.022117882966995239e-01
-1.186676248908042908e-01 -6.610820442438125610e-02 -2.266775667667388916e-01 -4.191578030586242676e-01 -1.006045639514923096e-01 -1.513910889625549316e-01 1.593995094299316406e-01 1.859382987022399902e-01 2.755596041679382324e-01 5.433478206396102905e-02 -5.276613682508468628e-02 -7.249379903078079224e-02 3.461958169937133789e-01 6.407292932271957397e-02 -1.452514231204986572e-01 -1.821995824575424194e-01 -6.981457024812698364e-02 -2.800919301807880402e-02 4.613646864891052246e-02 1.487490385770797729e-01 8.172105997800827026e-02 -2.903616428375244141e-01 -1.254806816577911377e-01 -1.901136189699172974e-01 1.751106977462768555e-02 3.491203859448432922e-02 1.912718452513217926e-02 1.653181910514831543e-01 1.450313329696655273e-01 5.117009580135345459e-02 4.049976766109466553e-01 8.115484565496444702e-02
2.845147438347339630e-02 -2.538996748626232147e-02 -1.966229379177093506e-01 -2.937644124031066895e-01 2.127121016383171082e-02 7.032699137926101685e-02 7.572942879050970078e-03 1.292342226952314377e-02 -2.230970412492752075e-01 -9.920724481344223022e-02 -1.855520904064178467e-02 -2.956834137439727783e-01 1.364110410213470459e-01 3.663997948169708252e-01 -7.800090312957763672e-02 -1.446769684553146362e-01 2.088616192340850830e-01 -3.341916799545288086e-01 8.829461038112640381e-02 -5.187274143099784851e-02 8.364787697792053223e-02 -3.870376646518707275e-01 -5.337629839777946472e-02 -6.974191218614578247e-02 1.660784482955932617e-01 -5.968211218714714050e-03 -4.209501296281814575e-02 -7.599053531885147095e-02 2.192602306604385376e-01 3.102955520153045654e-01 1.623177379369735718e-01 -6.733161956071853638e-02
1.665749400854110718e-01 3.706129267811775208e-02 -1.511553525924682617e-01 2.242293208837509155e-01 2.070822417736053467e-01 1.155679076910018921e-01 7.061015814542770386e-02 2.344908863306045532e-01 -2.543582916259765625e-01 1.696677654981613159e-01 3.695811927318572998e-01 -5.469838529825210571e-02 8.979012817144393921e-02 1.566400378942489624e-01 1.883396506309509277e-01 -1.299861934967339039e-03 -1.151114329695701599e-01 -3.530008494853973389e-01 2.903400361537933350e-01 -1.001617535948753357e-01 3.844666481018066406e-02 -4.575014859437942505e-02 -4.430520907044410706e-02 -2.715654671192169189e-01 1.938084214925765991e-01 4.261285811662673950e-02 -1.331188380718231201e-01 -5.920448899269104004e-02 1.403632462024688721e-01 2.595700025558471680e-01 1.440716683864593506e-01 2.218197099864482880e-02
-9.231392294168472290e-02 -1.160777285695075989e-01 -3.710228800773620605e-01 2.456126809120178223e-01 9.260015934705734253e-02 -1.232089996337890625e-01 -1.334620416164398193e-01 2.521455883979797363e-01 1.337940692901611328e-01 -1.483155190944671631e-01 1.647043675184249878e-01 -2.044026255607604980e-01 2.445737570524215698e-01 1.548911482095718384e-01 -1.098323315382003784e-01 -2.950963973999023438e-01 8.153948932886123657e-02 -5.031001567840576172e-02 -6.034312024712562561e-02 -2.710115537047386169e-02 1.455068141222000122e-01 1.129388585686683655e-01 1.986884176731109619e-01 -2.030882984399795532e-01 3.207896649837493896e-01 8.074560016393661499e-02 -1.975436322391033173e-02 2.362264841794967651e-01 -2.102345973253250122e-01 8.807860314846038818e-02 1.931329220533370972e-01 -6.010737735778093338e-03
2.419048845767974854e-01 -7.449635118246078491e-02 2.053396850824356079e-01 8.366874605417251587e-02 -1.342378556728363037e-01 5.903500318527221680e-02 1.662952750921249390e-01 -1.442794874310493469e-02 -1.636437475681304932e-01 5.455976352095603943e-02 1.886052787303924561e-01 -4.590786993503570557e-02 4.156213998794555664e-01 7.507506012916564941e-02 -1.844670772552490234e-01 -1.934568881988525391e-01 -5.689166858792304993e-02 1.469536032527685165e-02 9.312707185745239258e-02 -4.158362746238708496e-02 2.211573906242847443e-02 -2.247354537248611450e-01 -1.420828998088836670e-01 -3.601596653461456299e-01 3.170252144336700439e-01 3.193902075290679932e-01 -1.661448329687118530e-01 5.986256897449493408e-02 1.578933000564575195e-02 4.140528291463851929e-02 -1.180989202111959457e-02 -2.637719213962554932e-01
5.685222148895263672e-02 -2.686831355094909668e-01 -8.538972586393356323e-02 -1.689711958169937134e-01 -1.458965539932250977e-01 -5.675943195819854736e-02 -3.437731787562370300e-02 9.274904429912567139e-02 9.984998404979705811e-02 -1.396695524454116821e-01 -7.072842121124267578e-02 -1.738061755895614624e-02 1.553826183080673218e-01 1.655201762914657593e-01 2.675668299198150635e-01 -3.177572786808013916e-01 -3.461919724941253662e-02 -9.645850956439971924e-02 1.050448417663574219e-01 -3.257557749748229980e-01 9.520985931158065796e-02 -2.428562045097351074e-01 -4.917055666446685791e-01 -1.758653856813907623e-02 1.841299086809158325e-01 -4.735964909195899963e-02 1.011219620704650879e-01 3.460392355918884277e-02 1.001156345009803772e-01 2.022557891905307770e-02 2.393618524074554443e-01 -2.061077803373336792e-01
2.897538244724273682e-01 -9.717916697263717651e-02 -3.600338101387023926e-01 1.397408545017242432e-01 -3.464206680655479431e-02 -1.649296581745147705e-01 -5.298972129821777344e-02 9.679079800844192505e-02 -1.961968243122100830e-01 9.968169778585433960e-02 2.675124406814575195e-01 3.382600098848342896e-02 3.508449792861938477e-01 -6.652591377496719360e-02 1.298485230654478073e-02 -2.610436975955963135e-01 6.309196352958679199e-02 4.214834421873092651e-02 -5.138308182358741760e-02 2.403646212769672275e-04 2.565181255340576172e-01 -8.755910396575927734e-02 -2.273570448160171509e-01 -8.211275935173034668e-02 4.020946323871612549e-01 2.168725728988647461e-01 -1.372909247875213623e-01 8.879165351390838623e-02 -5.546546541154384613e-03 6.516877561807632446e-02 7.573428004980087280e-02 1.189219877123832703e-01
-4.858218133449554443e-02 2.484137415885925293e-01 -2.094583027064800262e-02 5.136265978217124939e-02 -7.480662316083908081e-02 -1.761555224657058716e-01 4.078812152147293091e-02 -1.496483534574508667e-01 -1.404275447130203247e-01 -3.344875201582908630e-02 -7.836024463176727295e-02 -6.055765599012374878e-02 2.598911821842193604e-01 2.233589142560958862e-01 -1.028456985950469971e-01 -4.123469293117523193e-01 3.991117775440216064e-01 -2.856486737728118896e-01 3.247959911823272705e-02 -4.227428138256072998e-02 -2.738222852349281311e-02 -2.355761528015136719e-01 -5.261342599987983704e-02 -2.158996611833572388e-01 1.568947583436965942e-01 -2.206993103027343750e-02 8.140304684638977051e-02 3.252377510070800781e-01 -5.598150193691253662e-02 -8.345246315002441406e-02 2.081693261861801147e-01 -5.644698813557624817e-02
1.191903650760650635e-01 -1.253586411476135254e-01 -2.420180663466453552e-02 1.717122346162796021e-01 3.667759895324707031e-02 -3.918049931526184082e-01 8.640009164810180664e-02 3.672046959400177002e-01 -8.196397125720977783e-02 2.703700959682464600e-01 1.764296293258666992e-01 9.999479353427886963e-02 2.044249325990676880e-01 -8.214423805475234985e-02 9.571903198957443237e-02 -9.357427060604095459e-02 -3.539893776178359985e-02 -3.464550673961639404e-01 8.571238070726394653e-02 -5.099378898739814758e-02 1.439182758331298828e-01 1.383184175938367844e-02 -8.089532144367694855e-03 1.232487708330154419e-01 3.364445865154266357e-01 -2.839897572994232178e-02 -2.448816001415252686e-01 -1.413632035255432129e-01 8.691321313381195068e-02 2.539391219615936279e-01 1.406195908784866333e-01 -4.787214100360870361e-02
1.482234895229339600e-01 4.515208676457405090e-02 2.640914544463157654e-02 -1.129534393548965454e-01 1.117730885744094849e-01 -3.888593614101409912e-01 8.465275168418884277e-02 2.463669329881668091e-01 3.284024074673652649e-02 2.022927105426788330e-01 9.433981031179428101e-02 -2.637028396129608154e-01 9.623507410287857056e-02 -5.549465119838714600e-02 1.110305488109588623e-01 5.572141334414482117e-02 -2.332008630037307739e-01 -2.643069922924041748e-01 8.768041431903839111e-02 5.703989043831825256e-02 -2.748424746096134186e-02 -9.657929092645645142e-02 -2.141383439302444458e-01 -1.557127535343170166e-01 2.567936480045318604e-01 -1.625739037990570068e-01 -1.387972682714462280e-01 2.284456938505172729e-01 3.565593361854553223e-01 -5.124024301767349243e-02 2.270782589912414551e-01 -1.491213142871856689e-01
-1.161567270755767822e-01 -3.669093921780586243e-02 -2.712761461734771729e-01 3.817619681358337402e-01 2.300954014062881470e-01 6.268461793661117554e-02 3.083174526691436768e-01 3.233778849244117737e-02 1.412918418645858765e-01 -8.143313974142074585e-02 -7.533379644155502319e-02 -9.436984360218048096e-02 -4.422031715512275696e-02 -1.010976657271385193e-01 6.047589331865310669e-02 2.298777736723423004e-02 5.706688016653060913e-02 -6.315927952527999878e-02 7.467508316040039062e-02 7.357580959796905518e-02 -8.932599425315856934e-02 -1.344325989484786987e-01 -6.871826946735382080e-02 -1.614925265312194824e-01 5.053130984306335449e-01 6.108173355460166931e-02 -1.333448290824890137e-01 2.778198719024658203e-01 1.596748456358909607e-02 3.354024514555931091e-02 3.508086800575256348e-01 4.171094670891761780e-02
-3.677418828010559082e-01 3.872396796941757202e-02 -2.476017177104949951e-01 -4.993670433759689331e-02 -9.483923763036727905e-02 1.757144033908843994e-01 1.376098841428756714e-01 2.429889142513275146e-01 3.267994895577430725e-02 -1.700022444128990173e-02 -3.208945319056510925e-02 -1.481046080589294434e-01 2.932735383510589600e-01 -6.748779118061065674e-02 1.201326176524162292e-01 -4.737729206681251526e-02 2.223099321126937866e-01 -2.383805513381958008e-01 9.169296920299530029e-02 -1.912461221218109131e-01 -1.302356868982315063e-01 -2.079400271177291870e-01 -1.968080401420593262e-01 1.048803701996803284e-01 2.694515287876129150e-01 -2.036121338605880737e-01 7.262510806322097778e-02 1.215591356158256531e-01 -1.342611908912658691e-01 -3.430585563182830811e-02 3.281809985637664795e-01 -1.669487059116363525e-01
2.289004921913146973e-01 -1.307343039661645889e-02 -1.163897514343261719e-01 5.183000862598419189e-02 -2.439020387828350067e-02 -3.742172941565513611e-02 1.896751672029495239e-02 3.336533904075622559e-01 -2.952367663383483887e-01 7.893408089876174927e-02 -6.302828341722488403e-02 -2.140156030654907227e-01 -1.066899113357067108e-02 -4.391618445515632629e-02 -3.839396238327026367e-01 -1.192564368247985840e-01 2.504567205905914307e-01 -1.073040217161178589e-01 1.523970812559127808e-01 1.678841710090637207e-01 -1.636227518320083618e-01 -1.195491403341293335e-01 -4.063953459262847900e-02 -3.221682906150817871e-01 7.038968801498413086e-02 -2.619823627173900604e-02 9.783796966075897217e-03 -1.562330964952707291e-02 2.041372656822204590e-01 1.369994729757308960e-01 4.148216247558593750e-01 4.060968756675720215e-03
-1.163723543286323547e-01 -1.458965092897415161e-01 -1.131578087806701660e-01 7.980442792177200317e-02 8.216937072575092316e-03 -2.756955660879611969e-02 3.235809877514839172e-02 8.775828033685684204e-02 6.868066638708114624e-02 -1.968166530132293701e-01 2.018764466047286987e-01 1.377418935298919678e-01 1.947587281465530396e-01 9.576467424631118774e-02 -2.124152779579162598e-01 -1.750081777572631836e-01 -7.587973028421401978e-02 1.773758381605148315e-01 1.904081106185913086e-01 1.822459995746612549e-01 2.157519906759262085e-01 -2.338370233774185181e-01 -3.329351842403411865e-01 -2.599084377288818359e-01 2.517745196819305420e-01 6.858566403388977051e-02 -2.192986309528350830e-01 7.946853339672088623e-02 -2.005650550127029419e-01 1.846634000539779663e-01 1.115878894925117493e-01 -3.388145565986633301e-01
-1.092933565378189087e-01 3.876953944563865662e-02 -5.785218253731727600e-02 1.474371403455734253e-01 -1.712281703948974609e-01 -3.463459610939025879e-01 1.442093402147293091e-01 2.932997234165668488e-02 -2.973757982254028320e-01 -1.179131269454956055e-01 7.694175839424133301e-02 -9.401437640190124512e-02 1.551649421453475952e-01 7.646244019269943237e-02 2.706068567931652069e-03 -3.140316903591156006e-01 -6.956423167139291763e-03 -1.120332777500152588e-01 5.351625680923461914e-01 -8.495725691318511963e-02 -2.898324131965637207e-01 -1.630615890026092529e-01 -6.222964450716972351e-02 -3.180439770221710205e-02 -5.350247025489807129e-02 9.399367123842239380e-02 -1.044576093554496765e-01 2.146606892347335815e-01 8.780324459075927734e-02 1.523754745721817017e-01 6.030150502920150757e-02 1.412477493286132812e-01
-1.107062101364135742e-01 -4.693915843963623047e-01 1.149521917104721069e-01 1.839532330632209778e-02 -1.612778156995773315e-01 -1.356847286224365234e-01 3.003684803843498230e-02 1.476708706468343735e-02 -2.770673930644989014e-01 -5.330580472946166992e-02 4.999437835067510605e-03 -7.608098536729812622e-02 1.904594302177429199e-01 -1.515911221504211426e-01 -1.248063370585441589e-01 -2.676676511764526367e-01 -1.464321278035640717e-02 3.919534385204315186e-02 2.208285406231880188e-02 -2.071917206048965454e-01 6.315501034259796143e-02 1.031594723463058472e-01 -1.632381044328212738e-02 -3.443077802658081055e-01 4.139488339424133301e-01 4.574890062212944031e-02 -1.917864568531513214e-02 1.342380940914154053e-01 -1.902537494897842407e-01 8.780707418918609619e-02 2.143790125846862793e-01 -1.269368082284927368e-01
-1.267859339714050293e-01 -1.080198585987091064e-01 1.079977378249168396e-01 5.337997153401374817e-02 3.193927928805351257e-02 -2.077628374099731445e-01 -3.763437643647193909e-02 1.274284422397613525e-01 -1.133405938744544983e-01 6.151631474494934082e-02 1.702708750963211060e-01 1.503201872110366821e-01 2.618784010410308838e-01 -1.207906156778335571e-01 -2.223255671560764313e-02 -2.537115104496479034e-02 3.370900452136993408e-01 -1.221421882510185242e-01 5.427266284823417664e-02 -1.168675497174263000e-01 1.636939197778701782e-01 -2.568308115005493164e-01 -1.809827089309692383e-01 -1.343378126621246338e-01 3.837067484855651855e-01 1.062427535653114319e-01 -1.789274364709854126e-01 2.966215014457702637e-01 -8.940007537603378296e-02 2.644460797309875488e-01 2.729635238647460938e-01 -1.539967060089111328e-01
1.844292692840099335e-02 2.840758860111236572e-02 -4.699426889419555664e-02 9.696665219962596893e-04 -8.814886957406997681e-02 -2.175954729318618774e-01 2.874533459544181824e-02 -9.515730291604995728e-02 2.296864055097103119e-02 -1.079590395092964172e-01 7.433373481035232544e-02 5.112869665026664734e-02 9.678970277309417725e-02 -5.548089742660522461e-03 1.730280220508575439e-01 -2.973777055740356445e-01 2.466777563095092773e-01 -1.963264793157577515e-01 -6.780515424907207489e-03 -2.938478887081146240e-01 -2.581161260604858398e-02 5.060629919171333313e-02 -4.205478429794311523e-01 -2.102888077497482300e-01 1.133079007267951965e-01 -1.862250715494155884e-01 -1.038456037640571594e-01 -8.535964787006378174e-02 7.430200278759002686e-02 7.409674674272537231e-02 5.320203304290771484e-01 -1.175138205289840698e-01
1.169942542910575867e-01 -3.342397138476371765e-02 -1.024664845317602158e-02 -1.891660876572132111e-02 2.634195089340209961e-01 3.392599523067474365e-02 -4.007603228092193604e-02 2.878499925136566162e-01 -3.065474927425384521e-01 3.773951530456542969e-02 3.939459323883056641e-01 -1.962034702301025391e-01 1.503538340330123901e-01 1.001542657613754272e-01 1.034817919135093689e-01 -7.903578132390975952e-02 -6.012367084622383118e-02 -1.347102969884872437e-01 7.167028728872537613e-03 1.155869290232658386e-01 -5.975193902850151062e-02 -4.135708883404731750e-02 -6.739108264446258545e-02 -1.564965695142745972e-01 5.310603380203247070e-01 4.402691964060068130e-03 -2.456149458885192871e-01 -6.525462120771408081e-02 1.535752266645431519e-01 2.228552848100662231e-01 1.481415983289480209e-02 -3.827850893139839172e-02
-2.231613546609878540e-01 7.138487696647644043e-02 -1.728663891553878784e-01 1.707102060317993164e-01 7.081221789121627808e-02 -6.903037428855895996e-03 5.723405629396438599e-02 4.443966448307037354e-01 -2.450110018253326416e-01 -2.219291962683200836e-02 2.215107828378677368e-01 -1.481197774410247803e-01 1.711637973785400391e-01 1.383177042007446289e-01 1.990514695644378662e-01 -2.299888432025909424e-01 -2.584171295166015625e-01 -8.686693012714385986e-02 2.328294813632965088e-01 -5.673640593886375427e-02 -8.506302535533905029e-02 1.826662272214889526e-01 -1.968072205781936646e-01 -2.298044599592685699e-02 2.986707091331481934e-01 -3.620593622326850891e-02 -2.169852554798126221e-01 -7.834407687187194824e-02 9.717088192701339722e-03 1.137111335992813110e-01 1.983765214681625366e-01 6.818322464823722839e-03
-1.312413960695266724e-01 -2.892349064350128174e-01 -1.230640038847923279e-01 -5.927402898669242859e-02 -7.389467209577560425e-02 -1.910166740417480469e-01 1.731335520744323730e-01 -1.578755378723144531e-01 -4.011090099811553955e-02 3.322990834712982178e-01 1.513505429029464722e-01 -2.833679616451263428e-01 -8.918068557977676392e-02 -2.082685381174087524e-01 -1.346085667610168457e-01 -1.734642982482910156e-01 -1.576225459575653076e-01 -1.781312972307205200e-01 6.733875721693038940e-02 1.131329014897346497e-01 -4.232483450323343277e-03 -1.783145070075988770e-01 -5.310419946908950806e-03 -1.184435859322547913e-01 2.958284020423889160e-01 2.165129035711288452e-01 1.015336140990257263e-01 2.723368108272552490e-01 2.329950183629989624e-01 1.291128993034362793e-01 2.411914914846420288e-01 -3.255314379930496216e-02
-1.066584512591362000e-01 -1.532745957374572754e-01 -1.386416256427764893e-01 -9.394953399896621704e-02 -8.089867234230041504e-02 1.785311102867126465e-01 -1.135690212249755859e-01 1.858923956751823425e-02 1.248117759823799133e-01 2.612672448158264160e-01 -8.502905815839767456e-02 -2.255651541054248810e-02 7.175391167402267456e-02 2.133149206638336182e-01 1.133473068475723267e-01 -4.972813725471496582e-01 1.702011078596115112e-01 -1.283488273620605469e-01 2.486253678798675537e-01 -9.085432440042495728e-02 8.168546110391616821e-02 -4.079008847475051880e-02 -1.752162128686904907e-01 -1.582001298666000366e-01 1.919167339801788330e-01 -1.472892016172409058e-01 1.957198679447174072e-01 -6.823722505941987038e-04 1.933578401803970337e-01 4.085817560553550720e-02 3.691126704216003418e-01 -1.770503818988800049e-01
1.092614829540252686e-01 -3.986403718590736389e-02 3.928328678011894226e-02 1.677998006343841553e-01 -1.592473089694976807e-01 -3.320184722542762756e-02 -2.128842473030090332e-01 6.975934654474258423e-02 -2.921632528305053711e-01 -1.026567891240119934e-01 3.797059357166290283e-01 -1.277632731944322586e-02 4.202687740325927734e-01 6.518436968326568604e-02 -9.513460099697113037e-03 -2.012760043144226074e-01 -7.816951721906661987e-02 -1.887478283606469631e-03 1.113710626959800720e-01 -3.090914338827133179e-02 -1.320169717073440552e-01 1.138663962483406067e-01 -1.284811794757843018e-01 -1.347012072801589966e-01 3.621540069580078125e-01 1.264650970697402954e-01 -1.727264374494552612e-01 2.445169910788536072e-02 3.750938177108764648e-01 7.352080196142196655e-02 9.490466862916946411e-02 -3.467130661010742188e-02
-2.601194977760314941e-01 -2.197717130184173584e-01 1.496289670467376709e-02 -1.399885118007659912e-01 -3.433911129832267761e-02 -1.091167032718658447e-01 3.384227454662322998e-01 2.249804586172103882e-01 3.148518502712249756e-03 9.934167563915252686e-02 -1.969981379806995392e-02 -7.862030528485774994e-03 3.737210631370544434e-01 1.340509764850139618e-02 1.775160580873489380e-01 -9.104352444410324097e-02 -2.892272770404815674e-01 7.189262658357620239e-02 2.204425334930419922e-01 -1.476375013589859009e-01 8.948256075382232666e-02 -2.454049587249755859e-01 8.275796659290790558e-03 -3.597384989261627197e-01 -1.488981395959854126e-01 1.270669102668762207e-01 -6.619763374328613281e-02 1.895294897258281708e-02 -2.538129687309265137e-02 1.373069882392883301e-01 2.706899642944335938e-01 -5.707198381423950195e-02
-3.526789247989654541e-01 -3.730949712917208672e-03 7.904078811407089233e-02 2.482762485742568970e-01 -1.848947256803512573e-01 -6.393136829137802124e-02 -6.896172463893890381e-02 6.301152706146240234e-02 -1.395124793052673340e-01 -1.107454448938369751e-01 1.460896339267492294e-03 -1.553754806518554688e-01 3.379708230495452881e-01 -1.156826838850975037e-01 -2.573680579662322998e-01 -2.651313692331314087e-02 3.238862007856369019e-02 -2.081151157617568970e-01 4.742505252361297607e-01 -1.824268512427806854e-02 -2.489119768142700195e-02 -9.174836426973342896e-02 -3.469297587871551514e-01 1.382485963404178619e-02 2.222894132137298584e-01 4.859308898448944092e-02 1.468371897935867310e-01 -8.531594276428222656e-02 -4.189294762909412384e-03 -5.155844613909721375e-02 1.377910971641540527e-01 -9.393458068370819092e-02
-1.216650381684303284e-01 -1.298162937164306641e-01 -1.728055775165557861e-01 8.019214868545532227e-02 6.169449165463447571e-02 2.972227986901998520e-03 3.754564523696899414e-01 1.468948721885681152e-01 1.147931441664695740e-02 -1.786134019494056702e-02 -1.678940951824188232e-01 -2.599130570888519287e-01 -2.634441852569580078e-02 1.252311188727617264e-02 -6.802833825349807739e-02 -3.595907986164093018e-01 2.237492986023426056e-02 2.022693604230880737e-01 -2.212719619274139404e-01 5.072285979986190796e-02 -1.263769268989562988e-01 -2.567071616649627686e-01 -1.769341826438903809e-01 -4.285408928990364075e-02 3.395413458347320557e-01 7.269485387951135635e-03 -5.997112486511468887e-03 -1.371952593326568604e-01 -5.347603186964988708e-02 3.073394894599914551e-01 2.994080185890197754e-01 -7.478155940771102905e-02
-1.983026415109634399e-01 7.844971492886543274e-03 -1.534089297056198120e-01 -7.909367792308330536e-03 -2.511300146579742432e-01 -3.443513810634613037e-01 2.047550827264785767e-01 7.673982530832290649e-02 -2.032246254384517670e-02 -2.357885800302028656e-02 -7.746786624193191528e-02 2.682778537273406982e-01 3.621945902705192566e-02 6.945209205150604248e-02 -8.273890614509582520e-02 -1.514665037393569946e-01 1.680026799440383911e-01 -1.875786781311035156e-01 3.101842701435089111e-01 -8.789820969104766846e-02 -2.820598781108856201e-01 -2.845998108386993408e-01 1.851503737270832062e-02 -2.164269983768463135e-01 9.784688055515289307e-02 -6.912284344434738159e-02 -1.781300008296966553e-01 3.650025278329849243e-02 6.375027447938919067e-02 -9.519802406430244446e-04 3.410185575485229492e-01 2.232279628515243530e-01
1.665561050176620483e-01 -1.695985496044158936e-01 -5.404175445437431335e-02 1.085547059774398804e-01 -1.982587873935699463e-01 -2.732369601726531982e-01 -5.103315040469169617e-02 7.224001735448837280e-02 8.227550983428955078e-02 -3.037687242031097412e-01 -6.720580626279115677e-03 1.982360333204269409e-02 1.871080398559570312e-01 -6.172603741288185120e-02 2.894353270530700684e-01 -1.478854268789291382e-01 2.199496924877166748e-01 -2.178227007389068604e-01 -3.461538255214691162e-02 -1.487371027469635010e-01 -1.291395127773284912e-01 -1.495641469955444336e-01 -2.423034757375717163e-01 -3.837509453296661377e-02 1.872070133686065674e-01 -5.167603492736816406e-02 5.134142935276031494e-02 1.227948535233736038e-02 5.748111754655838013e-02 -4.631079267710447311e-03 5.476645827293395996e-01 -3.026831150054931641e-02
-1.722889989614486694e-01 8.287183940410614014e-02 -4.423729777336120605e-01 -2.900833263993263245e-02 -8.894019760191440582e-03 -5.070754885673522949e-02 -2.475033998489379883e-01 1.797166466712951660e-01 -9.195647388696670532e-02 -1.887690722942352295e-01 7.949855923652648926e-02 -7.820142805576324463e-02 1.811350435018539429e-01 2.655151188373565674e-01 -3.078411817550659180e-01 -1.136751547455787659e-01 1.261269301176071167e-01 -1.721431463956832886e-01 9.252773225307464600e-02 -2.375522106885910034e-01 3.143159672617912292e-02 1.154377758502960205e-01 2.165687642991542816e-02 -1.032598465681076050e-01 3.287794888019561768e-01 4.568366706371307373e-02 -6.723518669605255127e-02 -2.248950488865375519e-02 -6.174566969275474548e-02 3.397319316864013672e-01 1.787918806076049805e-01 2.828447334468364716e-02
3.257326036691665649e-02 -3.987499326467514038e-02 -4.506838694214820862e-02 -2.394937127828598022e-01 8.859649300575256348e-02 -1.131679639220237732e-01 9.663264267146587372e-03 1.333597302436828613e-01 2.142147421836853027e-01 5.691761150956153870e-02 -1.398075744509696960e-02 -9.067838639020919800e-02 1.979269683361053467e-01 2.822116017341613770e-01 -7.904860191047191620e-03 -2.269123345613479614e-01 -1.051517724990844727e-01 -5.800994858145713806e-02 3.442859649658203125e-01 -2.524124979972839355e-01 -1.332747284322977066e-02 1.959180459380149841e-02 3.241856768727302551e-02 -2.563633322715759277e-01 3.088111579418182373e-01 -2.095715403556823730e-01 2.944402992725372314e-01 -3.876586258411407471e-02 -1.142533496022224426e-01 1.524451971054077148e-01 3.441064655780792236e-01 -1.591346412897109985e-01
2.348007559776306152e-01 -8.816300332546234131e-02 -2.837692499160766602e-01 -7.268143352121114731e-03 1.762769073247909546e-01 1.248083412647247314e-01 6.233481690287590027e-02 2.202284783124923706e-01 -2.148081958293914795e-01 9.275718033313751221e-02 2.643167972564697266e-01 1.533636301755905151e-01 2.003770768642425537e-01 -2.402552217245101929e-02 1.051022410392761230e-01 1.226154789328575134e-01 -2.863982915878295898e-01 -3.135460019111633301e-01 2.513794600963592529e-01 -1.658658869564533234e-02 2.044308930635452271e-03 7.377145439386367798e-02 -1.339394748210906982e-01 -1.130271330475807190e-01 3.837173879146575928e-01 1.379781961441040039e-01 -1.487879157066345215e-01 -6.528805196285247803e-02 7.304037921130657196e-03 8.946328610181808472e-02 1.954634487628936768e-01 1.537474542856216431e-01
-2.496723532676696777e-01 8.745042979717254639e-02 3.684534505009651184e-02 -1.388589143753051758e-01 -2.052339958027005196e-03 -7.120029628276824951e-02 -1.573232710361480713e-01 2.102528661489486694e-01 1.459696590900421143e-01 -1.330000162124633789e-02 -1.362655013799667358e-01 9.860008955001831055e-02 2.249080389738082886e-01 -1.678669601678848267e-01 -6.633336097002029419e-02 -4.695060849189758301e-01 -1.223923563957214355e-01 -2.267472445964813232e-01 3.102392256259918213e-01 6.580190733075141907e-03 1.336728483438491821e-01 -3.791458308696746826e-01 -2.210638076066970825e-01 -1.332004815340042114e-01 2.454896420240402222e-01 -2.793531306087970734e-02 4.183824732899665833e-02 -5.183832347393035889e-02 -3.350426442921161652e-03 1.039617285132408142e-01 5.038217827677726746e-02 -1.105199456214904785e-01
-9.187725186347961426e-02 -1.108551174402236938e-01 1.379901170730590820e-01 -2.160722762346267700e-01 1.791468411684036255e-01 1.031633373349905014e-02 4.436435550451278687e-02 2.645088136196136475e-01 1.874728687107563019e-02 -5.851626023650169373e-02 -1.087896749377250671e-01 -1.530913859605789185e-01 8.550912886857986450e-02 1.832141578197479248e-01 1.485904008150100708e-01 -3.312926590442657471e-01 -8.442433550953865051e-03 -3.465633094310760498e-02 3.107121586799621582e-01 9.104762226343154907e-02 2.264015972614288330e-01 -3.096990585327148438e-01 -1.430280227214097977e-02 -1.729709953069686890e-01 4.752784501761198044e-03 2.538622915744781494e-02 -6.880348175764083862e-02 -1.417718362063169479e-02 -1.231224611401557922e-01 1.591807752847671509e-01 4.903804659843444824e-01 -1.663601547479629517e-01
3.572538867592811584e-02 1.047872100025415421e-02 4.685950279235839844e-02 -1.919713616371154785e-01 -1.440569311380386353e-01 -1.999461203813552856e-01 2.421320825815200806e-01 -1.666021496057510376e-01 1.745468378067016602e-02 2.690832503139972687e-02 2.477770149707794189e-01 -2.872414328157901764e-02 3.061061799526214600e-01 1.029373183846473694e-01 -1.928834915161132812e-01 -2.392167299985885620e-01 -1.238280087709426880e-01 -2.463485449552536011e-01 4.419282674789428711e-01 9.787633270025253296e-02 1.063461229205131531e-01 4.784255847334861755e-02 -2.259057164192199707e-01 -1.054455190896987915e-01 1.522652804851531982e-01 -1.010732501745223999e-01 -2.850414514541625977e-01 -7.906757295131683350e-02 -1.645350158214569092e-01 1.428942382335662842e-01 1.328709572553634644e-01 8.819888532161712646e-02
-1.310200057923793793e-02 -4.923330619931221008e-02 -3.837339580059051514e-02 -9.073191881179809570e-02 1.271709799766540527e-01 5.906217265874147415e-03 -7.975680753588676453e-03 6.569361686706542969e-02 3.722024261951446533e-01 -2.414402924478054047e-02 1.097734495997428894e-01 -7.745406031608581543e-02 5.036125183105468750e-01 -9.749120101332664490e-03 -2.225858867168426514e-01 -1.683927625417709351e-01 2.596551552414894104e-02 1.250641644001007080e-01 2.386468797922134399e-01 -2.464561723172664642e-02 -2.403116226196289062e-01 -2.181332707405090332e-01 1.648942381143569946e-01 -1.158841028809547424e-01 1.224533617496490479e-01 1.011250913143157959e-01 6.981967482715845108e-03 -2.782320231199264526e-02 1.281544566154479980e-01 3.490678369998931885e-01 3.068201839923858643e-01 6.658536847680807114e-03
-2.388324737548828125e-01 -2.157848328351974487e-01 -9.756539762020111084e-02 -2.228707522153854370e-01 1.231888309121131897e-01 -1.039132028818130493e-01 1.333588212728500366e-01 -2.277010679244995117e-01 -1.585104614496231079e-01 1.613795608282089233e-01 1.945934593677520752e-01 -3.095583915710449219e-01 1.412451416254043579e-01 -2.718972414731979370e-02 4.477399960160255432e-02 -4.324010908603668213e-01 2.150888592004776001e-01 -1.014869660139083862e-01 4.038910567760467529e-02 3.941347450017929077e-02 -4.916023090481758118e-02 -1.777638196945190430e-01 -4.021489992737770081e-02 5.248506367206573486e-02 1.910428851842880249e-01 -3.382540866732597351e-02 -5.408122390508651733e-02 2.859726175665855408e-02 3.732739388942718506e-01 5.509762838482856750e-02 1.724151372909545898e-01 -1.882992535829544067e-01
-2.472112327814102173e-01 -3.336532711982727051e-01 -6.103362143039703369e-02 4.998153448104858398e-02 -2.678329050540924072e-01 1.072425842285156250e-01 -1.122142821550369263e-01 9.151905775070190430e-02 -1.908365339040756226e-01 -5.483940243721008301e-02 9.195500612258911133e-02 6.828010082244873047e-02 1.442626267671585083e-01 -7.578167319297790527e-02 -2.543273568153381348e-01 -2.255301177501678467e-01 -1.639571934938430786e-01 4.337122291326522827e-02 2.096640318632125854e-01 -2.109034061431884766e-01 -6.290847808122634888e-02 4.262545704841613770e-02 1.228025630116462708e-01 -3.854978382587432861e-01 3.205165863037109375e-01 8.948636054992675781e-02 -1.240628585219383240e-02 2.045894116163253784e-01 -5.323993414640426636e-02 4.097479581832885742e-02 2.720102965831756592e-01 -6.762155890464782715e-02
-2.593407630920410156e-01 1.976451836526393890e-02 -2.630423009395599365e-01 -1.534962505102157593e-01 -1.926239877939224243e-01 -1.544966399669647217e-01 7.686425745487213135e-02 2.482418715953826904e-01 -8.549275249242782593e-02 7.651168107986450195e-02 -4.699701443314552307e-02 -2.716355025768280029e-01 -1.057671383023262024e-01 2.293439209461212158e-02 -1.682510226964950562e-01 -2.678909897804260254e-01 -1.283057928085327148e-01 -1.742841601371765137e-01 3.081130795180797577e-03 -6.980934739112854004e-02 -1.688093990087509155e-01 -2.481252253055572510e-01 -4.444826766848564148e-02 -4.439688846468925476e-02 -3.917126916348934174e-03 2.203341424465179443e-01 -1.640473492443561554e-02 2.773904800415039062e-01 3.829518258571624756e-01 1.155932620167732239e-01 2.176087349653244019e-01 -1.768488287925720215e-01
-2.131904810667037964e-01 1.226617693901062012e-01 5.284133926033973694e-02 4.853606596589088440e-02 -6.643516570329666138e-02 -3.100573420524597168e-01 1.148846969008445740e-01 4.112163931131362915e-02 -8.589904755353927612e-02 -2.231889367103576660e-01 1.112808063626289368e-01 7.258832454681396484e-03 3.586573600769042969e-01 -1.699328422546386719e-01 -5.327887833118438721e-02 -3.997668996453285217e-02 -6.870957463979721069e-02 -2.165857404470443726e-01 4.423068165779113770e-01 2.349153310060501099e-01 -1.934339702129364014e-01 -2.005275487899780273e-01 5.180823057889938354e-02 -1.839154660701751709e-01 2.578382492065429688e-01 2.910939976572990417e-02 -3.502976521849632263e-02 -8.424974232912063599e-02 -1.440506726503372192e-01 2.334054857492446899e-01 1.184432804584503174e-01 7.643155008554458618e-02
-8.020163327455520630e-02 9.244376420974731445e-02 -2.166957706212997437e-01 -6.210857257246971130e-02 -7.375830411911010742e-02 -1.199796423316001892e-01 -9.711100906133651733e-02 -1.326067894697189331e-01 -1.236969381570816040e-01 1.616557836532592773e-01 -1.124450564384460449e-02 -1.526573002338409424e-01 2.456730008125305176e-01 4.842077940702438354e-02 -1.618826091289520264e-01 -2.624504268169403076e-01 -3.322983682155609131e-01 -1.160646006464958191e-01 7.039058208465576172e-02 -1.320122778415679932e-01 4.791657906025648117e-03 -3.550312221050262451e-01 -2.518052607774734497e-02 -1.325279623270034790e-01 3.504346609115600586e-01 -8.467447012662887573e-02 1.825301051139831543e-01 2.510820627212524414e-01 2.629841268062591553e-01 -2.315849214792251587e-01 1.256640702486038208e-01 -9.615758061408996582e-02
2.003423124551773071e-01 -1.287275999784469604e-01 -2.129427790641784668e-01 2.711552977561950684e-01 3.979911282658576965e-02 8.847769349813461304e-02 1.332053393125534058e-01 9.427042305469512939e-02 -1.681811660528182983e-01 6.248679384589195251e-02 1.563671976327896118e-01 1.190351471304893494e-01 2.914195656776428223e-01 1.084835231304168701e-01 -6.151839625090360641e-03 -1.927913725376129150e-01 1.577700972557067871e-01 -1.182679161429405212e-01 7.178834080696105957e-02 2.942632883787155151e-02 -6.259857118129730225e-02 1.311151087284088135e-01 -2.702331542968750000e-01 5.869145970791578293e-03 3.040188252925872803e-01 -3.525733202695846558e-02 -1.889416575431823730e-01 2.307361513376235962e-01 1.086683124303817749e-01 3.325827121734619141e-01 6.536298245191574097e-02 -3.678318262100219727e-01
-5.475682765245437622e-02 -6.675097346305847168e-02 -3.480564430356025696e-02 1.220752373337745667e-01 -9.755532443523406982e-02 -3.032835423946380615e-01 1.229397952556610107e-01 1.487218439579010010e-01 1.485302895307540894e-01 -4.835456144064664841e-03 -2.956219017505645752e-01 1.578524112701416016e-01 1.201233193278312683e-01 1.163191050291061401e-01 -6.150256842374801636e-02 -3.845500349998474121e-01 3.715210780501365662e-02 -2.211902141571044922e-01 2.062068581581115723e-01 -5.116424337029457092e-02 9.254311211407184601e-03 -9.450313635170459747e-03 -8.287686109542846680e-02 -2.866839766502380371e-01 2.774652242660522461e-01 -1.324461102485656738e-01 -5.191955715417861938e-02 1.039232835173606873e-01 -2.092017531394958496e-01 -9.214544296264648438e-02 4.216614365577697754e-01 3.052579797804355621e-02
-2.927763620391488075e-03 -2.685905396938323975e-01 -3.513908684253692627e-01 -1.418750286102294922e-01 7.796783000230789185e-02 1.646830290555953979e-01 2.458366602659225464e-01 -1.305298060178756714e-01 -2.407406121492385864e-01 -6.894440948963165283e-02 -2.126338146626949310e-02 -2.295273989439010620e-01 1.970908604562282562e-02 -1.038819029927253723e-01 -2.050042152404785156e-01 -1.849402636289596558e-01 2.667554616928100586e-01 -2.001063525676727295e-01 2.119937241077423096e-01 -1.630420684814453125e-01 2.685895748436450958e-02 -3.531045019626617432e-01 3.342712298035621643e-03 -1.190878897905349731e-01 1.775837689638137817e-01 -1.028359308838844299e-01 4.376506432890892029e-02 -2.367877066135406494e-01 6.972118467092514038e-02 8.197040855884552002e-02 1.745543628931045532e-01 7.650161534547805786e-02
-2.577892243862152100e-01 8.041309565305709839e-02 -2.167927920818328857e-01 9.860069304704666138e-02 2.076395899057388306e-01 -1.183340474963188171e-01 2.898355945944786072e-02 4.619172513484954834e-01 -2.562834918498992920e-01 1.501105427742004395e-01 2.124927490949630737e-01 -1.502897590398788452e-01 3.049251735210418701e-01 1.787361651659011841e-01 7.311045378446578979e-02 -1.660576015710830688e-01 -2.050745040178298950e-01 -1.142914593219757080e-01 1.422539651393890381e-01 8.309990167617797852e-02 -3.280432149767875671e-02 1.378735303878784180e-01 -2.265826165676116943e-01 -1.251665204763412476e-01 1.968743205070495605e-01 5.809308215975761414e-02 -1.912791430950164795e-01 -8.169119805097579956e-02 2.860618755221366882e-02 1.223774924874305725e-01 1.178779602050781250e-01 2.819580025970935822e-02
-1.274495720863342285e-01 -1.052004992961883545e-01 -1.496179252862930298e-01 6.697333604097366333e-02 -1.764180883765220642e-02 -1.061130166053771973e-01 5.743685364723205566e-02 2.311896085739135742e-01 1.551144272089004517e-01 -1.117855608463287354e-01 1.464162021875381470e-01 1.361781954765319824e-01 1.549080610275268555e-01 -5.250883754342794418e-03 -2.166484147310256958e-01 -7.950283586978912354e-02 -7.468106597661972046e-02 9.564021974802017212e-02 1.879907697439193726e-01 4.829438403248786926e-02 1.462317407131195068e-01 -4.265668243169784546e-02 -2.888602018356323242e-01 -3.305856287479400635e-01 2.542426586151123047e-01 2.865944802761077881e-01 -2.657737433910369873e-01 1.827630549669265747e-01 -1.657987236976623535e-01 2.032199949026107788e-01 1.855046600103378296e-01 -3.183374404907226562e-01
1.434681564569473267e-01 -3.919252753257751465e-01 -2.062962204217910767e-01 -2.220188826322555542e-01 2.776750922203063965e-02 6.218494474887847900e-02 3.665080368518829346e-01 -7.594010792672634125e-03 1.241556107997894287e-01 3.826215118169784546e-02 1.328569054603576660e-01 -1.555701941251754761e-01 2.870404720306396484e-01 1.606469005346298218e-01 -5.807190388441085815e-02 -2.899399995803833008e-01 -1.054167151451110840e-01 -7.105675339698791504e-02 -3.800488775596022606e-03 1.512283980846405029e-01 1.236725896596908569e-01 -2.023434638977050781e-01 1.381742358207702637e-01 -1.937459707260131836e-01 2.001149654388427734e-01 -2.439734525978565216e-02 2.592814862728118896e-01 1.098743267357349396e-02 6.095167621970176697e-02 1.178369894623756409e-01 2.501091361045837402e-01 2.259658463299274445e-02
-1.634495556354522705e-01 7.815997302532196045e-02 -1.486605852842330933e-01 2.232968360185623169e-01 2.000432759523391724e-01 -3.891999647021293640e-02 -8.601170778274536133e-02 2.864274084568023682e-01 -5.080104991793632507e-02 4.498783499002456665e-02 3.707917928695678711e-01 5.370142310857772827e-02 7.517114281654357910e-02 -3.302000835537910461e-02 2.266476452350616455e-01 -1.897193938493728638e-01 -1.099999621510505676e-01 -1.334058195352554321e-01 1.170789003372192383e-01 1.792382150888442993e-01 -2.414888292551040649e-01 -1.647314280271530151e-01 -1.209630370140075684e-01 -2.106102555990219116e-01 2.944507002830505371e-01 1.163557022809982300e-01 -3.247232735157012939e-01 -6.785316020250320435e-02 1.980378925800323486e-01 7.755327224731445312e-02 1.789507120847702026e-01 -1.320810317993164062e-01
-1.063535958528518677e-01 6.068512424826622009e-02 -2.072521001100540161e-01 -5.563215538859367371e-02 -6.917867064476013184e-02 6.254384666681289673e-02 1.551049947738647461e-01 2.640546560287475586e-01 -1.836703903973102570e-02 1.963130198419094086e-02 4.004003405570983887e-01 -2.941704392433166504e-01 1.038386002182960510e-01 -1.208489760756492615e-01 -3.169336020946502686e-01 -1.421623975038528442e-01 -5.521640554070472717e-02 1.892536133527755737e-01 6.994474679231643677e-02 3.031009621918201447e-02 -1.809612661600112915e-01 -2.369885295629501343e-01 1.524104550480842590e-02 -3.028555512428283691e-01 1.583193838596343994e-01 -2.487899661064147949e-01 -1.222565420903265476e-03 2.287354618310928345e-01 8.799777179956436157e-02 1.019354984164237976e-01 7.766816765069961548e-03 -2.446137815713882446e-01
1.567636616528034210e-02 -3.119553923606872559e-01 -1.076536178588867188e-01 -5.545901134610176086e-02 5.126877501606941223e-02 -1.250768601894378662e-01 9.209763258695602417e-03 1.671303063631057739e-01 6.633768230676651001e-02 3.396787121891975403e-02 3.790583610534667969e-01 -1.879623383283615112e-01 1.464329659938812256e-02 -4.663690552115440369e-02 -3.238494396209716797e-01 6.604797393083572388e-02 -2.074833065271377563e-01 2.786701917648315430e-02 1.526793837547302246e-01 -1.194270513951778412e-02 -8.153022825717926025e-02 -1.329408138990402222e-01 -2.479288130998611450e-01 -3.118472397327423096e-01 1.553426980972290039e-01 -1.349522620439529419e-01 1.383602470159530640e-01 1.181052997708320618e-01 -1.612146198749542236e-01 2.452832460403442383e-01 2.155257016420364380e-01 -2.948296368122100830e-01
4.935887455940246582e-02 -4.175651073455810547e-01 -2.333049029111862183e-01 -1.012940108776092529e-01 9.864896535873413086e-02 -5.583667382597923279e-02 5.459897592663764954e-02 1.347750723361968994e-01 2.205070108175277710e-01 1.911946088075637817e-01 2.835320234298706055e-01 -1.333741545677185059e-01 2.544471248984336853e-02 3.013932332396507263e-02 -2.551973760128021240e-01 -4.899024497717618942e-03 -1.732056438922882080e-01 9.140088409185409546e-02 2.724415361881256104e-01 6.177953258156776428e-02 -1.248483657836914062e-01 -8.418735861778259277e-02 -2.319221794605255127e-01 -1.434804052114486694e-01 1.934962719678878784e-01 -5.922273546457290649e-02 2.432160824537277222e-02 7.026048749685287476e-02 -1.561744809150695801e-01 5.398404598236083984e-02 2.565826475620269775e-01 -3.484153449535369873e-01
-1.586778759956359863e-01 -1.577761173248291016e-01 -4.798542261123657227e-01 -3.548565879464149475e-02 -8.459661155939102173e-02 -6.032550334930419922e-02 1.559266541153192520e-02 2.093143463134765625e-01 -3.490504920482635498e-01 -1.173023954033851624e-01 8.498907834291458130e-02 7.832141965627670288e-02 1.735985875129699707e-01 -2.583774179220199585e-02 -1.199384629726409912e-01 4.503281787037849426e-02 8.982583135366439819e-02 -2.952116131782531738e-01 -6.135930120944976807e-02 3.621353581547737122e-02 1.858178973197937012e-01 6.260412186384201050e-02 -9.196285903453826904e-02 -4.017691016197204590e-01 1.679560393095016479e-01 4.345295578241348267e-02 -2.014433592557907104e-02 1.073165982961654663e-01 2.046700865030288696e-01 -3.661474958062171936e-02 1.670627146959304810e-01 2.135605961084365845e-01
-2.861144021153450012e-02 -1.532007604837417603e-01 7.145576179027557373e-02 -8.620283566415309906e-03 -4.177527874708175659e-02 -6.261987239122390747e-02 7.558457553386688232e-02 1.247501969337463379e-01 1.815347224473953247e-01 1.920326948165893555e-01 1.296045910567045212e-02 -1.410960704088211060e-01 2.750222682952880859e-01 -2.554845213890075684e-01 -3.192512691020965576e-02 -7.248556707054376602e-03 5.584390088915824890e-02 -3.453152179718017578e-01 1.648099571466445923e-01 7.254172116518020630e-02 -7.272224128246307373e-02 -2.072989791631698608e-01 -3.814555406570434570e-01 -3.546262979507446289e-01 1.023653000593185425e-01 -5.026907473802566528e-02 -3.066188097000122070e-01 1.813979446887969971e-01 2.758015990257263184e-01 7.834767550230026245e-02 1.008318513631820679e-01 7.132109999656677246e-02
3.552553430199623108e-02 -4.004932045936584473e-01 -1.921493262052536011e-01 -1.008942425251007080e-01 -2.385575175285339355e-01 -2.521409988403320312e-01 1.382368803024291992e-01 1.620796769857406616e-01 -7.974328100681304932e-02 -1.383714564144611359e-02 9.425518661737442017e-02 1.065083146095275879e-01 7.749108225107192993e-02 1.886292248964309692e-01 -1.363999694585800171e-01 -1.292271912097930908e-01 -1.073513552546501160e-01 -3.169822990894317627e-01 1.488758325576782227e-01 -5.667821038514375687e-03 -1.800549626350402832e-01 -8.375237137079238892e-02 -2.820616364479064941e-01 1.137001961469650269e-01 1.452830135822296143e-01 1.054626256227493286e-01 4.199795052409172058e-02 2.191116511821746826e-01 2.517729103565216064e-01 -2.971658408641815186e-01 1.383898407220840454e-01 -5.232628807425498962e-02
-1.807676106691360474e-01 -7.156574726104736328e-02 -3.057868778705596924e-01 -2.742984294891357422e-01 -4.168421775102615356e-02 -9.601137042045593262e-02 1.469078212976455688e-01 -1.573395133018493652e-01 -1.498297303915023804e-01 -5.999790877103805542e-02 -2.193835079669952393e-01 -2.687169909477233887e-01 1.570243090391159058e-01 -9.904189407825469971e-02 -1.840794645249843597e-02 -3.048593401908874512e-01 -2.321636304259300232e-02 -3.711805939674377441e-01 1.989135295152664185e-01 -3.051857352256774902e-01 -1.333850622177124023e-01 -1.103253364562988281e-01 -1.295864433050155640e-01 -7.911186665296554565e-02 2.283174693584442139e-01 2.393426895141601562e-01 3.681049915030598640e-03 -1.188333379104733467e-03 1.148776486515998840e-01 7.421822287142276764e-03 3.698356077075004578e-02 -1.181115731596946716e-01
9.890849143266677856e-02 1.316312793642282486e-02 -1.540677547454833984e-01 2.699887454509735107e-01 -6.474854052066802979e-02 -1.241241917014122009e-01 -6.226546317338943481e-02 1.522590517997741699e-01 -1.014135181903839111e-01 5.281586199998855591e-02 -1.845016777515411377e-01 -2.179118245840072632e-01 1.070353761315345764e-01 -4.996051639318466187e-02 1.618503034114837646e-02 2.030498236417770386e-01 1.672780811786651611e-01 -7.235834002494812012e-02 4.885179400444030762e-01 -9.369286149740219116e-02 4.580252617597579956e-02 -2.991559170186519623e-02 -5.177028104662895203e-02 -2.556801587343215942e-02 4.321659207344055176e-01 1.285255849361419678e-01 -1.042973473668098450e-01 2.151275575160980225e-01 2.300679832696914673e-01 8.983060717582702637e-02 2.773321568965911865e-01 -1.066729724407196045e-01
2.694582045078277588e-01 -1.502899825572967529e-01 -1.836686432361602783e-01 7.537039369344711304e-02 -3.508275374770164490e-02 -2.841032445430755615e-01 6.659467518329620361e-02 2.978028059005737305e-01 -1.269863992929458618e-01 1.965710222721099854e-01 2.365532368421554565e-01 7.525743450969457626e-03 3.033423125743865967e-01 3.673056140542030334e-03 -9.838479757308959961e-02 -8.545862138271331787e-02 -4.034767299890518188e-02 1.610462218523025513e-01 -1.781540736556053162e-02 -1.593081802129745483e-01 1.297874152660369873e-01 -2.376841604709625244e-01 -2.579044103622436523e-01 -1.871981844305992126e-02 4.581423997879028320e-01 7.982831448316574097e-02 -5.940366163849830627e-02 1.957162022590637207e-01 -8.552946150302886963e-02 8.669256418943405151e-02 -2.148442529141902924e-02 6.061269715428352356e-02
8.887151628732681274e-02 -1.097168773412704468e-02 -3.588365316390991211e-01 -1.976679824292659760e-02 -3.056248426437377930e-01 1.937061361968517303e-02 -2.245511300861835480e-02 1.101013645529747009e-01 -1.650079786777496338e-01 -2.349018603563308716e-01 -3.215266391634941101e-02 -4.101423919200897217e-02 1.283466219902038574e-01 -6.943121552467346191e-02 -2.617192566394805908e-01 -1.981122940778732300e-01 1.922172121703624725e-02 -1.209731847047805786e-01 2.481626570224761963e-01 -1.644253432750701904e-01 -2.363056316971778870e-02 -3.096506297588348389e-01 1.572848856449127197e-02 -4.074757546186447144e-02 -4.562417045235633850e-02 -1.049755588173866272e-01 -1.813355833292007446e-01 -3.475605323910713196e-02 2.549496889114379883e-01 1.470081806182861328e-01 4.223987758159637451e-01 1.675107777118682861e-01
-9.278629720211029053e-02 -2.315462827682495117e-01 -2.800681293010711670e-01 2.799513041973114014e-01 1.130241602659225464e-01 -1.181927844882011414e-01 7.761616259813308716e-02 1.834427118301391602e-01 -1.638931967318058014e-02 -3.155433386564254761e-02 1.322551369667053223e-01 -1.055811345577239990e-01 3.121537864208221436e-01 -8.460330218076705933e-02 -2.805593907833099365e-01 -8.187682926654815674e-02 1.243198439478874207e-01 -1.276335120201110840e-02 -3.963097929954528809e-02 9.687059372663497925e-02 1.489653438329696655e-01 -1.779270768165588379e-01 -1.701418757438659668e-01 -3.120899498462677002e-01 1.742891967296600342e-01 1.894918978214263916e-01 -5.827100574970245361e-02 -1.813326030969619751e-01 -1.867722421884536743e-01 1.298443228006362915e-01 2.534046471118927002e-01 -2.633249759674072266e-01
1.484845764935016632e-02 -2.295946627855300903e-01 -1.405202150344848633e-01 2.111206501722335815e-01 2.085739932954311371e-02 -2.629998028278350830e-01 6.327549926936626434e-03 3.640160560607910156e-01 -3.774463012814521790e-02 1.361509691923856735e-02 1.664334088563919067e-01 1.951665729284286499e-01 9.857597947120666504e-02 -8.466421067714691162e-02 -7.352931052446365356e-02 -5.548245832324028015e-02 -6.921580526977777481e-03 3.388291597366333008e-02 1.628423631191253662e-01 -1.728285104036331177e-01 3.512866497039794922e-01 -1.734981089830398560e-01 -2.434546798467636108e-01 -2.895474620163440704e-02 4.481957554817199707e-01 -3.101718239486217499e-02 -2.373401522636413574e-01 3.933450207114219666e-02 5.269295722246170044e-02 1.666606217622756958e-01 -7.768420036882162094e-03 -1.621688008308410645e-01
-1.247412040829658508e-01 -1.213940512388944626e-02 -2.348894029855728149e-01 -1.127561926841735840e-02 -3.845513612031936646e-02 5.376108363270759583e-02 5.115433782339096069e-02 2.215863317251205444e-01 2.271721325814723969e-02 -6.063805893063545227e-02 3.853029608726501465e-01 -2.078353166580200195e-01 7.148468494415283203e-02 -9.743647277355194092e-02 -2.932886779308319092e-01 -8.518791198730468750e-02 -7.303906977176666260e-02 1.884956955909729004e-01 1.601016670465469360e-01 2.706043422222137451e-02 -2.576818168163299561e-01 -2.258796542882919312e-01 7.774693518877029419e-02 -2.349282652139663696e-01 1.951384842395782471e-01 -2.662155330181121826e-01 -3.200671449303627014e-02 3.204974234104156494e-01 2.920674532651901245e-02 2.449468225240707397e-01 3.567975014448165894e-02 -2.201684117317199707e-01
-1.281743049621582031e-01 -1.704315990209579468e-01 -6.343211233615875244e-02 -2.423275709152221680e-01 -2.855870127677917480e-02 -2.448614835739135742e-01 -3.805992752313613892e-02 9.428732097148895264e-02 1.733829453587532043e-02 1.939806193113327026e-01 1.445252597332000732e-01 -1.451444923877716064e-01 1.281941682100296021e-01 -8.942425251007080078e-02 7.010170817375183105e-02 -5.175794363021850586e-01 5.306804552674293518e-03 -2.896868288516998291e-01 1.535587161779403687e-01 -1.554327011108398438e-01 -2.399229705333709717e-01 -2.788618206977844238e-01 9.607680141925811768e-02 5.139143764972686768e-02 2.155462503433227539e-01 1.461625546216964722e-01 -8.761541545391082764e-02 -8.496648818254470825e-02 2.432124614715576172e-01 2.605191059410572052e-02 6.893147528171539307e-02 -1.317686587572097778e-01
-2.454300820827484131e-01 1.180496662855148315e-01 -4.050491377711296082e-02 6.684898585081100464e-02 -9.614771604537963867e-02 -9.465151280164718628e-02 -3.060728125274181366e-02 2.494917809963226318e-01 7.325363159179687500e-02 2.209801226854324341e-02 -5.462837591767311096e-02 -1.053413525223731995e-01 5.085066705942153931e-02 4.425179213285446167e-03 9.597612544894218445e-03 -4.689177125692367554e-02 2.627836167812347412e-01 -2.785887122154235840e-01 2.232480049133300781e-01 -2.754215300083160400e-01 7.469068747013807297e-03 -2.204327285289764404e-01 -1.541744023561477661e-01 2.179384231567382812e-02 2.055705487728118896e-01 -1.698119342327117920e-01 1.323540508747100830e-01 1.807530075311660767e-01 -1.540917903184890747e-01 1.742081940174102783e-01 5.411462783813476562e-01 5.444523878395557404e-03
-1.124706864356994629e-01 -4.843005537986755371e-02 -1.501569896936416626e-01 -2.975552082061767578e-01 -4.598303511738777161e-02 2.536518964916467667e-03 1.572724878787994385e-01 2.009519040584564209e-01 -1.207353919744491577e-01 -8.622486889362335205e-02 2.110400199890136719e-01 1.621032208204269409e-01 -1.201178804039955139e-01 1.740876957774162292e-02 4.415193945169448853e-02 -4.420917034149169922e-01 5.511283874511718750e-03 -2.485513985157012939e-01 1.020391285419464111e-01 6.897919625043869019e-02 -5.455385148525238037e-02 -1.883655488491058350e-01 -4.749689996242523193e-02 -1.566617786884307861e-01 2.468383461236953735e-01 -3.069148659706115723e-01 3.061867319047451019e-02 -7.651553303003311157e-02 -1.970230340957641602e-01 6.813912093639373779e-02 3.911646604537963867e-01 -3.324136137962341309e-02
-2.060770988464355469e-02 -2.540814578533172607e-01 -1.578212082386016846e-01 1.000956594944000244e-01 -7.979948818683624268e-02 1.703860312700271606e-01 2.662514522671699524e-02 2.466744184494018555e-01 2.431150823831558228e-01 -1.166258603334426880e-01 5.146801471710205078e-02 -2.275527864694595337e-01 -1.639483571052551270e-01 -6.490074098110198975e-02 -8.995378762483596802e-02 -4.731939733028411865e-02 -3.292464837431907654e-02 -3.628917634487152100e-01 2.061024904251098633e-01 -1.294417381286621094e-01 3.362835198640823364e-02 3.019471652805805206e-02 -2.334930598735809326e-01 -2.068819254636764526e-01 4.317911863327026367e-01 -3.728896006941795349e-02 8.092609792947769165e-02 2.211507558822631836e-01 -2.032742202281951904e-01 1.893697381019592285e-01 1.386181861162185669e-01 -5.933124572038650513e-02
-1.983573883771896362e-01 -1.977562904357910156e-01 -1.988042742013931274e-01 -2.494950145483016968e-01 -7.685679942369461060e-02 -1.463919878005981445e-01 2.359219789505004883e-01 -3.372420966625213623e-01 -1.770448237657546997e-01 3.149927407503128052e-02 3.395783156156539917e-02 -2.121647894382476807e-01 2.010242193937301636e-01 -1.876759678125381470e-01 -1.573362350463867188e-01 -3.361563682556152344e-01 -3.018508292734622955e-02 -3.019032180309295654e-01 1.772585213184356689e-01 -8.534707874059677124e-02 -7.701794058084487915e-02 -9.070240706205368042e-02 -2.725359201431274414e-01 -3.268131986260414124e-02 2.155259698629379272e-01 1.398769617080688477e-01 2.298304624855518341e-02 -6.119909137487411499e-02 1.371803134679794312e-01 -1.186957862228155136e-02 9.234470129013061523e-02 1.145098060369491577e-01
-7.031938526779413223e-03 2.029464244842529297e-01 -1.327621787786483765e-01 -1.763397902250289917e-01 5.249624699354171753e-02 6.357337534427642822e-02 2.758060768246650696e-02 1.326988637447357178e-01 -7.517987489700317383e-02 -4.306129366159439087e-02 1.467240303754806519e-01 -5.365278199315071106e-02 5.785943567752838135e-02 -1.193119212985038757e-01 -7.746499031782150269e-02 -2.557372748851776123e-01 -4.380908608436584473e-02 -1.247593462467193604e-01 -1.045573595911264420e-02 3.982052206993103027e-01 -8.007649332284927368e-02 -2.101046890020370483e-01 5.600226297974586487e-02 -3.686319291591644287e-01 1.400971561670303345e-01 -1.881130188703536987e-01 -7.917550951242446899e-02 2.064318954944610596e-01 -1.737949438393115997e-02 1.714447885751724243e-01 5.057390332221984863e-01 9.417766332626342773e-02
1.141537819057703018e-02 -4.354764893651008606e-02 -2.439288944005966187e-01 -2.467328906059265137e-01 2.862358391284942627e-01 -7.220881432294845581e-02 7.903601974248886108e-02 -7.516576349735260010e-02 2.570511996746063232e-01 1.512268334627151489e-01 -4.541483521461486816e-02 -2.228647619485855103e-01 1.470154821872711182e-01 2.174510359764099121e-01 -6.052815169095993042e-02 -2.552564144134521484e-01 -2.053209990262985229e-01 -2.244877517223358154e-01 2.127920538187026978e-01 4.121690988540649414e-02 -2.122937329113483429e-02 -1.491807848215103149e-01 -1.793408691883087158e-01 -2.586612403392791748e-01 3.487753272056579590e-01 1.291264891624450684e-01 -1.179027259349822998e-01 8.870287239551544189e-02 2.788451015949249268e-01 1.782625727355480194e-02 -2.440606057643890381e-02 9.936551563441753387e-03
8.678562194108963013e-02 -1.063252687454223633e-01 -1.345572322607040405e-01 -7.111739367246627808e-03 1.283083856105804443e-02 -2.559461891651153564e-01 -1.132185459136962891e-01 -1.947888582944869995e-01 -3.952154424041509628e-03 8.163505047559738159e-02 -1.064744219183921814e-01 -3.601827099919319153e-02 3.890575766563415527e-01 -1.684000492095947266e-01 8.306183665990829468e-02 -5.166849493980407715e-01 5.870611965656280518e-02 -2.377934604883193970e-01 1.396765001118183136e-02 -6.270972639322280884e-02 -5.690941214561462402e-02 -2.737958915531635284e-02 -3.116436861455440521e-02 -3.022462129592895508e-01 1.669896990060806274e-01 1.142258420586585999e-01 3.162954375147819519e-02 -1.581798046827316284e-01 -2.296750620007514954e-02 6.698597688227891922e-03 1.732671707868576050e-01 -3.401344418525695801e-01
-5.213081464171409607e-02 1.192755624651908875e-01 -1.780661493539810181e-01 -1.916899383068084717e-01 -8.221671730279922485e-02 -1.509461104869842529e-01 8.182889968156814575e-02 -1.078945323824882507e-01 -1.154887452721595764e-01 1.279588788747787476e-01 -1.359356343746185303e-01 -1.232778802514076233e-01 1.665421128273010254e-01 6.671090424060821533e-02 -6.571543961763381958e-02 -2.889851033687591553e-01 -4.355409443378448486e-01 -1.713955849409103394e-01 1.515816450119018555e-01 2.668879367411136627e-02 -2.942094113677740097e-03 -3.367671668529510498e-01 -3.124984726309776306e-02 -3.638925263658165932e-04 4.426447153091430664e-01 1.240317244082689285e-02 -7.770755887031555176e-02 1.917507052421569824e-01 2.185976356267929077e-01 -1.792710423469543457e-01 8.484556525945663452e-02 -1.187685597687959671e-02
-4.581439867615699768e-02 -1.464457511901855469e-01 -2.839035391807556152e-01 -6.682324409484863281e-02 -2.799041010439395905e-02 -2.092818319797515869e-01 6.371130049228668213e-02 -3.513881564140319824e-02 1.149041764438152313e-02 -2.697645127773284912e-01 -2.736374139785766602e-01 -6.143901124596595764e-02 3.565837144851684570e-01 1.267370283603668213e-01 -6.667457520961761475e-02 -2.163985371589660645e-01 1.834837198257446289e-01 3.817989304661750793e-02 2.733351588249206543e-01 -8.769251406192779541e-02 -7.414075732231140137e-02 -1.234681755304336548e-01 -5.913701653480529785e-02 -3.319362699985504150e-01 1.385357528924942017e-01 -2.322732657194137573e-01 1.246239393949508667e-01 5.024229362607002258e-02 4.090013355016708374e-02 1.804914623498916626e-01 3.169903159141540527e-01 -1.326251626014709473e-01
-4.416828509420156479e-03 -9.839620441198348999e-02 -1.760946810245513916e-01 2.580213844776153564e-01 1.056136861443519592e-01 2.920175157487392426e-02 1.344718933105468750e-01 3.141305744647979736e-01 -2.093106806278228760e-01 1.229275949299335480e-02 3.771137297153472900e-01 -3.260939940810203552e-02 7.955553382635116577e-02 6.422957032918930054e-02 2.115002870559692383e-01 4.874189198017120361e-02 -2.275929301977157593e-01 -2.283259034156799316e-01 1.033986434340476990e-01 -3.934459760785102844e-02 -1.645499467849731445e-01 -1.266604363918304443e-01 -1.711586862802505493e-01 -1.895170509815216064e-01 2.856854498386383057e-01 8.945237845182418823e-02 -3.422425389289855957e-01 -1.233527883887290955e-01 1.856072247028350830e-01 6.388057023286819458e-02 8.968316763639450073e-02 -1.615671366453170776e-01
-1.989939063787460327e-01 -1.196983829140663147e-01 -6.542942672967910767e-02 -2.908724844455718994e-01 1.101399958133697510e-01 -8.894169330596923828e-02 -1.492948736995458603e-02 2.949343025684356689e-01 7.596583105623722076e-03 -1.173418983817100525e-01 2.257469147443771362e-01 2.643330991268157959e-01 -1.210222169756889343e-01 -2.250340580940246582e-02 6.132270023226737976e-02 -3.097262978553771973e-01 -6.901632249355316162e-02 -2.208011299371719360e-01 2.063062787055969238e-01 4.109559208154678345e-02 5.088570341467857361e-02 -1.187192425131797791e-01 -2.613703906536102295e-01 -3.123922049999237061e-01 2.811750173568725586e-01 -1.850423514842987061e-01 9.797776490449905396e-02 -5.591230466961860657e-02 -1.229965016245841980e-01 9.313366562128067017e-02 2.253730744123458862e-01 -1.394832730293273926e-01
-3.383934199810028076e-01 -1.959639787673950195e-02 -1.103163585066795349e-01 2.482322603464126587e-01 1.275133788585662842e-01 9.153445810079574585e-02 8.414520882070064545e-03 5.206505060195922852e-01 -1.859101504087448120e-01 5.696444958448410034e-02 1.641432940959930420e-01 -1.290640681982040405e-01 1.171148419380187988e-01 1.107111424207687378e-01 1.779983937740325928e-01 -1.915344297885894775e-01 -1.463180780410766602e-01 -1.749379038810729980e-01 2.342085391283035278e-01 -3.974353428930044174e-03 -5.384905636310577393e-02 8.955959230661392212e-02 -2.394969165325164795e-01 -2.338789217174053192e-02 2.579692602157592773e-01 9.494301676750183105e-02 -1.945041269063949585e-01 -6.651276350021362305e-02 6.962164491415023804e-02 1.284548640251159668e-01 1.569730937480926514e-01 -1.633154414594173431e-02
-1.258368939161300659e-01 -1.721772998571395874e-01 3.026180900633335114e-02 2.326358109712600708e-01 -7.175046950578689575e-03 -8.042024821043014526e-02 1.483130156993865967e-01 -7.859645783901214600e-02 -1.228861287236213684e-01 1.377575658261775970e-02 -1.726810783147811890e-01 -1.559910625219345093e-01 3.498505651950836182e-01 2.133444249629974365e-01 6.855931878089904785e-02 6.275835633277893066e-02 2.165546715259552002e-01 -2.858259156346321106e-02 2.546550333499908447e-01 2.254250943660736084e-01 4.378899000585079193e-03 -2.257589846849441528e-01 2.077380008995532990e-02 -3.599023073911666870e-02 2.340076714754104614e-01 -1.462544947862625122e-01 -2.742808163166046143e-01 1.930304467678070068e-01 -5.274344608187675476e-02 9.844212234020233154e-02 3.951812088489532471e-01 -2.131329327821731567e-01
1.149819046258926392e-01 -2.708896435797214508e-02 -4.778321683406829834e-01 -1.920289546251296997e-01 1.963874697685241699e-02 1.093834042549133301e-01 2.504321336746215820e-01 1.255888342857360840e-01 7.010889798402786255e-02 3.519119694828987122e-03 1.111816987395286560e-02 -2.590449750423431396e-01 2.389597296714782715e-01 1.557398438453674316e-01 -3.484318777918815613e-02 -2.310911267995834351e-01 1.242721676826477051e-01 9.362739324569702148e-02 1.249481812119483948e-01 9.686767309904098511e-02 2.603482306003570557e-01 -1.611732989549636841e-01 -4.768602922558784485e-02 -3.224226832389831543e-01 2.147371768951416016e-01 6.357651203870773315e-02 2.400403767824172974e-01 8.454515784978866577e-02 1.948488056659698486e-01 8.521593175828456879e-03 1.348185539245605469e-01 3.935175016522407532e-02
-2.840354442596435547e-01 1.352615505456924438e-01 -5.703120678663253784e-02 -8.245696872472763062e-02 -3.314383924007415771e-01 1.316098570823669434e-01 8.168562501668930054e-02 2.010009437799453735e-01 -3.122614622116088867e-01 -7.135390769690275192e-04 8.131077885627746582e-02 -1.547649651765823364e-01 1.049695312976837158e-01 -2.016202509403228760e-01 -2.820904925465583801e-02 -1.835283935070037842e-01 -9.832025971263647079e-04 9.614753723144531250e-02 6.146940868347883224e-03 -3.117375671863555908e-01 -1.471979469060897827e-01 -2.384954839944839478e-01 1.254297345876693726e-01 -3.462288379669189453e-01 2.431866377592086792e-01 -2.312714308500289917e-01 -1.225133389234542847e-01 6.792487204074859619e-02 1.688257902860641479e-01 1.268942374736070633e-02 1.447955220937728882e-01 3.831971436738967896e-03
2.074245810508728027e-01 -1.404704451560974121e-01 -1.850434541702270508e-01 -4.839918389916419983e-02 -1.067623198032379150e-01 -4.511849582195281982e-02 2.894826233386993408e-02 2.317344248294830322e-01 -1.614438891410827637e-01 1.146871745586395264e-01 6.989165395498275757e-02 -6.952520459890365601e-02 2.788183689117431641e-01 2.079525291919708252e-01 -2.977063953876495361e-01 9.099603630602359772e-03 2.212803438305854797e-02 9.745447337627410889e-02 3.029450178146362305e-01 2.836613953113555908e-01 -7.143430411815643311e-02 -1.873813718557357788e-01 -1.711259037256240845e-01 -3.708414137363433838e-01 1.669828444719314575e-01 1.306236088275909424e-01 9.761230647563934326e-02 -1.341052353382110596e-01 5.867294501513242722e-03 3.036983311176300049e-01 1.286911070346832275e-01 -5.932819098234176636e-02
1.386274248361587524e-01 -9.704454243183135986e-02 -1.168625950813293457e-01 1.358413100242614746e-01 -7.228012382984161377e-02 -6.586385518312454224e-02 6.265966594219207764e-02 4.491375684738159180e-01 5.043436307460069656e-03 1.055887043476104736e-01 -3.282308811321854591e-03 2.195181250572204590e-01 2.210822701454162598e-01 -4.663502797484397888e-02 -9.333680570125579834e-02 3.086071647703647614e-02 1.259309202432632446e-01 -1.649033725261688232e-01 3.352018818259239197e-02 -8.751270361244678497e-03 8.294719457626342773e-02 -3.428919911384582520e-01 -2.897323071956634521e-01 -1.260633617639541626e-01 3.922351598739624023e-01 1.395015418529510498e-01 -2.409230768680572510e-01 -7.243661582469940186e-02 1.581598520278930664e-01 2.547215223312377930e-01 -4.078330472111701965e-03 -9.430820494890213013e-02
2.225532382726669312e-01 -6.454397737979888916e-02 -1.905608326196670532e-01 -4.004036635160446167e-02 9.407413192093372345e-03 -1.112513542175292969e-01 1.526570916175842285e-01 2.480634748935699463e-01 2.354668080806732178e-01 2.052740007638931274e-01 -1.901887357234954834e-01 -2.912257611751556396e-01 3.699304461479187012e-01 -3.985576331615447998e-02 -4.814929142594337463e-02 -4.940751194953918457e-02 1.097287908196449280e-01 -2.703688740730285645e-01 1.259953379631042480e-01 -1.360065191984176636e-01 -2.206550985574722290e-01 -5.059218779206275940e-02 -2.160266190767288208e-01 -2.895339131355285645e-01 2.435143589973449707e-01 -7.238429784774780273e-02 2.084347903728485107e-01 1.390420645475387573e-01 9.058164060115814209e-02 1.095773503184318542e-01 1.002619136124849319e-02 2.079690806567668915e-02
-6.556724756956100464e-02 -1.646443307399749756e-01 -1.350841820240020752e-01 -1.597019582986831665e-01 3.546272171661257744e-03 -5.188252031803131104e-02 2.102271914482116699e-01 1.918129175901412964e-01 -1.947150379419326782e-01 4.568878561258316040e-02 2.780467569828033447e-01 1.577972471714019775e-01 2.178292721509933472e-01 -5.435346439480781555e-02 6.801327317953109741e-02 -1.707907021045684814e-01 1.303541660308837891e-01 1.136704683303833008e-01 -7.508540060371160507e-03 -6.631217151880264282e-02 2.688288092613220215e-01 -2.988988459110260010e-01 -1.314696818590164185e-01 -1.262592226266860962e-01 3.792811036109924316e-01 2.709325551986694336e-01 -2.293307781219482422e-01 1.590366661548614502e-01 -4.107328876852989197e-02 2.231281399726867676e-01 1.571959704160690308e-01 -1.191998496651649475e-01
1.441928297281265259e-01 -6.105916574597358704e-03 -5.309287086129188538e-02 1.894382983446121216e-01 9.720846265554428101e-02 2.369009144604206085e-02 1.268342882394790649e-01 2.985198199748992920e-01 -1.786764115095138550e-01 7.228571176528930664e-02 3.498588204383850098e-01 -2.505947649478912354e-01 2.194712013006210327e-01 1.058197300881147385e-02 1.580370217561721802e-01 7.590989023447036743e-02 -1.579244434833526611e-01 2.760685235261917114e-02 -1.698395423591136932e-02 -3.518985211849212646e-02 -1.096578612923622131e-01 -1.596661508083343506e-01 -1.716434657573699951e-01 -1.475759446620941162e-01 4.411174058914184570e-01 1.307441890239715576e-01 -3.524923622608184814e-01 4.376615583896636963e-02 1.011814177036285400e-01 2.406633496284484863e-01 1.112037058919668198e-02 -4.212120920419692993e-02
1.056169122457504272e-01 -1.557937115430831909e-01 -2.646808326244354248e-01 -2.534496784210205078e-01 -2.264213189482688904e-02 5.823046714067459106e-02 9.885782003402709961e-02 -2.222250774502754211e-02 -1.239027604460716248e-01 -1.604844927787780762e-01 -4.840990062803030014e-03 1.048624590039253235e-01 -8.991025388240814209e-03 -6.969957053661346436e-02 1.689905971288681030e-01 -1.979168206453323364e-01 6.810707598924636841e-02 -3.724912703037261963e-01 1.508377641439437866e-01 -3.902601301670074463e-01 3.546536713838577271e-02 5.587596818804740906e-02 -9.014907293021678925e-03 -2.294905632734298706e-01 1.095732524991035461e-01 -1.574226915836334229e-01 -1.688314080238342285e-01 8.043785393238067627e-02 3.172270208597183228e-02 2.695874571800231934e-01 4.009627103805541992e-01 -9.761328995227813721e-02
-1.253004372119903564e-01 4.034093767404556274e-02 -3.247352540493011475e-01 -1.228460446000099182e-01 8.342097699642181396e-02 -2.975963950157165527e-01 7.032918930053710938e-02 -6.186240538954734802e-02 -2.956145443022251129e-02 -4.579326882958412170e-02 9.205826371908187866e-02 -3.264012336730957031e-01 -1.076182126998901367e-01 2.156905084848403931e-02 -2.054815739393234253e-01 5.392613634467124939e-02 9.452182054519653320e-02 -1.558702290058135986e-01 1.260372996330261230e-01 -1.137743294239044189e-01 -1.530438512563705444e-01 -8.199680596590042114e-02 3.145949915051460266e-03 -3.378415703773498535e-01 3.024803400039672852e-01 1.387879848480224609e-01 -2.966416180133819580e-01 -3.194963559508323669e-02 3.164511620998382568e-01 1.146164387464523315e-01 9.287774562835693359e-02 -2.337534576654434204e-01
3.520071506500244141e-02 -5.029975622892379761e-02 -3.672866523265838623e-01 2.608823478221893311e-01 -2.743166498839855194e-02 -1.816060692071914673e-01 -2.184313535690307617e-01 5.493121966719627380e-02 -9.993751347064971924e-02 -6.718018651008605957e-02 9.330062568187713623e-02 -4.303970932960510254e-01 2.961535155773162842e-01 -5.804979428648948669e-02 -1.436822116374969482e-01 -1.625176817178726196e-01 2.397141233086585999e-02 -3.012840151786804199e-01 7.658140361309051514e-02 -1.753880525939166546e-03 3.389196097850799561e-02 -2.192709781229496002e-02 2.315734028816223145e-01 -6.602193415164947510e-02 2.363115996122360229e-01 5.903527513146400452e-02 -3.369973599910736084e-01 1.556976288557052612e-01 2.378008700907230377e-02 7.915836572647094727e-02 -6.648868438787758350e-04 -3.781607002019882202e-02
-2.621266543865203857e-01 -8.818047493696212769e-02 -2.163930097594857216e-03 -1.633688211441040039e-01 -9.340053796768188477e-02 -9.224627912044525146e-02 2.167427353560924530e-02 2.685197293758392334e-01 -5.955182388424873352e-02 7.845547050237655640e-02 -5.050228163599967957e-02 3.388632833957672119e-02 -1.527011021971702576e-02 -1.215629838407039642e-02 1.163167431950569153e-01 -4.688364565372467041e-01 -7.085782941430807114e-03 -1.827075183391571045e-01 1.503121554851531982e-01 -1.469794362783432007e-01 -5.560097843408584595e-02 -3.101199269294738770e-01 -2.482585608959197998e-01 -2.305988222360610962e-01 3.387132585048675537e-01 -1.167109534144401550e-01 2.686598598957061768e-01 -2.038955390453338623e-01 1.814580708742141724e-02 -6.212421134114265442e-02 1.167056336998939514e-01 -9.101667255163192749e-02
-5.360420420765876770e-02 -2.606600522994995117e-01 -3.213921189308166504e-01 -3.041283227503299713e-03 -4.789036139845848083e-02 -8.847766555845737457e-03 1.073005124926567078e-01 -1.994505897164344788e-02 -1.402510423213243484e-02 6.182025000452995300e-02 -2.403524965047836304e-01 -3.683139681816101074e-01 1.636392921209335327e-01 1.037984043359756470e-01 -1.921234577894210815e-01 1.300023645162582397e-01 1.158531531691551208e-01 -3.336606621742248535e-01 1.658255457878112793e-01 -1.739190965890884399e-01 1.236247345805168152e-01 -4.260129928588867188e-01 -1.730719804763793945e-01 -3.143990784883499146e-02 1.454980224370956421e-01 -1.313272863626480103e-01 -1.616716235876083374e-01 9.905783226713538170e-04 1.431498080492019653e-01 4.688108712434768677e-02 1.542369723320007324e-01 3.933391347527503967e-02
3.069235943257808685e-02 -1.659536510705947876e-01 7.278996706008911133e-02 2.485591918230056763e-01 6.192985922098159790e-03 -7.700049877166748047e-02 3.631040081381797791e-02 5.646135285496711731e-02 -1.637471914291381836e-01 9.335464984178543091e-02 3.456396162509918213e-01 6.016660481691360474e-03 -1.210398226976394653e-01 1.257656365633010864e-01 -4.054580256342887878e-02 2.607398666441440582e-02 -3.765559941530227661e-02 5.084237828850746155e-02 2.068704515695571899e-01 6.786894798278808594e-02 2.226524353027343750e-01 -1.792108863592147827e-01 -1.893507242202758789e-01 -1.820650994777679443e-01 5.485455989837646484e-01 7.416472584009170532e-02 -4.585276171565055847e-02 2.434509992599487305e-01 2.602206766605377197e-01 5.958031490445137024e-02 1.987579166889190674e-01 -1.596919149160385132e-01
2.527235448360443115e-02 -2.727047502994537354e-01 2.380565553903579712e-01 1.717471182346343994e-01 -1.949741095304489136e-01 -9.031666815280914307e-02 1.613048613071441650e-01 -1.475856900215148926e-01 -1.069599688053131104e-01 7.843276858329772949e-02 1.274652034044265747e-01 -1.386125534772872925e-01 6.593167036771774292e-02 -1.127779111266136169e-01 -1.170776113867759705e-01 -2.728752791881561279e-01 -1.980423927307128906e-01 -2.771117985248565674e-01 1.788095682859420776e-01 -7.004694640636444092e-02 6.658710539340972900e-02 -2.227613627910614014e-01 -1.027521789073944092e-01 -3.315603435039520264e-01 2.991055250167846680e-01 2.376312315464019775e-01 -1.029331516474485397e-02 7.823012769222259521e-02 7.052811980247497559e-02 -2.501955628395080566e-02 -1.898797415196895599e-02 -3.178179562091827393e-01
2.810225449502468109e-02 -8.625086396932601929e-02 -2.120566219091415405e-01 8.066678047180175781e-02 8.194998651742935181e-02 -8.033566176891326904e-02 6.301713734865188599e-02 6.934304535388946533e-02 1.896276138722896576e-02 2.146890759468078613e-01 4.109331071376800537e-01 -7.495456933975219727e-02 8.769102394580841064e-02 4.809149354696273804e-02 -2.239382863044738770e-01 -1.782297044992446899e-01 -3.280683457851409912e-01 -7.167191058397293091e-02 2.369065582752227783e-01 1.171592250466346741e-01 -2.108490914106369019e-01 -1.330624669790267944e-01 -3.022935688495635986e-01 -1.056161746382713318e-01 -2.428501844406127930e-03 -3.632489591836929321e-02 8.950911462306976318e-02 1.909745931625366211e-01 -1.775170564651489258e-01 3.193207383155822754e-01 1.536185890436172485e-01 -2.351464182138442993e-01
3.053316473960876465e-01 -2.170456051826477051e-01 -3.119077086448669434e-01 5.813563615083694458e-02 -1.512210071086883545e-01 -5.018121004104614258e-02 1.571559160947799683e-01 2.301291227340698242e-01 -2.915607392787933350e-01 -7.594681531190872192e-02 -6.817526370286941528e-02 -1.567059606313705444e-01 -4.981946572661399841e-02 -1.072150021791458130e-01 5.408931896090507507e-02 -1.833891272544860840e-01 6.198375299572944641e-02 -1.132873445749282837e-02 3.718057274818420410e-01 1.409963238984346390e-02 -8.485445380210876465e-02 -2.879986763000488281e-01 8.345877379179000854e-02 -1.828337907791137695e-01 2.993961982429027557e-02 4.696210846304893494e-02 1.622167825698852539e-01 2.239765040576457977e-02 2.359398826956748962e-02 3.410249948501586914e-01 2.491056025028228760e-01 -6.056388095021247864e-02
1.062802597880363464e-01 -5.786096304655075073e-02 8.109119534492492676e-02 6.465587066486477852e-04 8.516713976860046387e-02 -3.413226008415222168e-01 -5.979838594794273376e-02 1.217985823750495911e-01 -9.417722374200820923e-02 2.593548893928527832e-01 1.061234548687934875e-01 -2.711603343486785889e-01 1.924440823495388031e-02 1.541393697261810303e-01 -9.839468449354171753e-02 -8.352326601743698120e-02 -1.179314777255058289e-01 -3.390839099884033203e-01 1.603603065013885498e-01 1.099356636404991150e-01 -9.419853240251541138e-02 -1.298003345727920532e-01 -2.380578517913818359e-01 3.657705849036574364e-03 1.726230233907699585e-01 -1.082657650113105774e-01 -1.641998738050460815e-01 3.408160805702209473e-01 4.195494949817657471e-01 7.635459303855895996e-02 1.076925322413444519e-01 -8.788339048624038696e-02
1.344716697931289673e-01 4.019584041088819504e-03 -1.355407983064651489e-01 1.450929194688796997e-01 -6.956328451633453369e-02 -1.080954372882843018e-01 1.480127274990081787e-01 2.438324987888336182e-01 -1.577211469411849976e-01 -2.161365598440170288e-01 -3.652771934866905212e-02 -1.506757587194442749e-01 3.149410784244537354e-01 -7.495672255754470825e-02 7.006637006998062134e-02 2.983078360557556152e-01 2.102023214101791382e-01 -1.921632736921310425e-01 1.074784994125366211e-01 -1.138216331601142883e-01 -1.446295380592346191e-01 -3.513024374842643738e-02 -6.518103182315826416e-02 -1.177807450294494629e-01 4.906103312969207764e-01 1.281151920557022095e-01 -1.589614152908325195e-01 1.760556101799011230e-01 4.172559455037117004e-02 1.691635996103286743e-01 2.454845607280731201e-01 -1.930798403918743134e-02
-2.249215915799140930e-02 -1.644504070281982422e-02 -1.317452937364578247e-01 -8.908849209547042847e-02 9.450051188468933105e-02 -1.644105762243270874e-01 -5.444401875138282776e-02 -1.915748789906501770e-02 -5.758476853370666504e-01 -1.877489537000656128e-01 3.190546482801437378e-02 -2.542123198509216309e-02 2.346300035715103149e-01 -7.686866819858551025e-02 3.740670159459114075e-02 5.474896356463432312e-02 8.187936618924140930e-03 -4.258542507886886597e-02 8.706926554441452026e-02 1.895651519298553467e-01 -1.131349205970764160e-01 3.706939751282334328e-03 -2.070652395486831665e-01 -1.658750027418136597e-01 3.361403048038482666e-01 -2.095131129026412964e-01 -1.243945956230163574e-01 1.864945329725742340e-02 1.247621327638626099e-01 -9.658918529748916626e-02 4.161912798881530762e-01 -3.671642020344734192e-02
-3.016780316829681396e-01 4.675026983022689819e-02 -3.397763669490814209e-01 1.921740174293518066e-01 7.229016721248626709e-02 -8.301255851984024048e-02 -4.111051559448242188e-02 2.819654643535614014e-01 -2.224404662847518921e-01 -1.240824162960052490e-01 2.169120609760284424e-01 -1.807520091533660889e-01 2.707583606243133545e-01 1.732183545827865601e-01 -1.023463383316993713e-01 -2.071165740489959717e-01 -3.641962260007858276e-02 -1.818162798881530762e-01 -3.082540258765220642e-02 3.689759969711303711e-02 6.355585157871246338e-02 2.859046161174774170e-01 -7.007308304309844971e-02 -3.910312056541442871e-02 3.622747957706451416e-01 6.145975552499294281e-03 -1.164893582463264465e-01 -3.413469716906547546e-02 1.507671773433685303e-01 1.533897072076797485e-01 1.965661942958831787e-01 -1.131314435042440891e-03
-1.966840773820877075e-01 3.154950216412544250e-02 -9.395557641983032227e-02 -9.626103192567825317e-02 1.247237063944339752e-02 -2.827786505222320557e-01 1.432253420352935791e-01 2.545408904552459717e-01 2.235179990530014038e-01 -1.121037174016237259e-02 2.074769288301467896e-01 2.466962784528732300e-01 -9.578520059585571289e-02 -5.544864106923341751e-03 -8.537260442972183228e-02 -2.011335343122482300e-01 -1.217277422547340393e-01 -2.680962681770324707e-01 7.964448630809783936e-02 -1.489445567131042480e-01 1.148059070110321045e-01 -2.240798920392990112e-01 -1.646418571472167969e-01 -3.579301238059997559e-01 2.162565141916275024e-01 -2.054726183414459229e-01 -1.423987932503223419e-02 -6.899765226989984512e-03 -2.132280319929122925e-01 7.498225569725036621e-02 3.022867143154144287e-01 -1.804763451218605042e-02
-1.073515713214874268e-01 -9.480553865432739258e-02 -2.256134450435638428e-01 3.233273327350616455e-01 2.320015579462051392e-01 -8.226032555103302002e-02 3.161704242229461670e-01 8.181606233119964600e-02 1.974142789840698242e-01 4.909683391451835632e-02 -1.078681051731109619e-01 -9.342327713966369629e-02 1.647359728813171387e-01 -1.884393580257892609e-02 2.116683498024940491e-02 1.800729036331176758e-01 -3.527407720685005188e-02 -6.713430397212505341e-03 8.659521490335464478e-02 -1.699932962656021118e-01 -9.962014853954315186e-03 -2.272328287363052368e-01 -1.184091418981552124e-01 -1.390382796525955200e-01 4.212395548820495605e-01 -3.633906692266464233e-02 -6.321450322866439819e-02 2.097541689872741699e-01 1.348375380039215088e-01 -2.239397317171096802e-01 2.957747280597686768e-01 -1.712940335273742676e-01
1.541533619165420532e-01 -1.221381202340126038e-01 -2.576249837875366211e-01 1.990804076194763184e-01 -1.299953907728195190e-01 -4.547595679759979248e-01 8.340930193662643433e-02 2.223762571811676025e-01 1.522408425807952881e-01 1.482206881046295166e-01 2.513231039047241211e-01 -8.990047127008438110e-02 1.293909698724746704e-01 -4.547151178121566772e-02 1.196051668375730515e-02 -1.462149024009704590e-01 1.713072359561920166e-01 -1.828175596892833710e-02 2.303425408899784088e-02 -1.287535578012466431e-01 2.003362476825714111e-01 -2.456947043538093567e-02 -6.881174445152282715e-02 -1.591464132070541382e-01 3.729607164859771729e-01 2.630740404129028320e-01 -2.446298152208328247e-01 -1.831349916756153107e-02 -4.249380901455879211e-02 5.814897641539573669e-02 1.626461446285247803e-01 2.759362570941448212e-02
-2.908667623996734619e-01 6.707540154457092285e-02 -1.973572075366973877e-01 -3.083626329898834229e-01 1.357399374246597290e-01 1.088081672787666321e-01 -1.585602760314941406e-01 1.531218737363815308e-01 1.224354654550552368e-02 1.633573905564844608e-03 -6.750870496034622192e-02 -9.873743355274200439e-02 1.455381810665130615e-01 1.663550287485122681e-01 1.220539864152669907e-02 -9.302045218646526337e-03 1.149717420339584351e-01 -2.889799773693084717e-01 3.003353178501129150e-01 -1.380323022603988647e-01 -5.381273105740547180e-02 -1.743061840534210205e-01 -1.231418401002883911e-01 -1.533439457416534424e-01 1.914437860250473022e-01 9.170483052730560303e-02 -4.176762420684099197e-03 -3.870082274079322815e-02 -2.264852374792098999e-01 1.754406839609146118e-01 4.773349761962890625e-01 4.444047342985868454e-03
-3.860496357083320618e-02 1.024786531925201416e-01 -3.366281092166900635e-01 -1.828809678554534912e-01 2.163401097059249878e-01 -9.219140745699405670e-03 8.126247674226760864e-02 1.786342263221740723e-01 5.067542940378189087e-02 9.657225757837295532e-02 -8.092871308326721191e-02 -2.119941711425781250e-01 1.972309686243534088e-02 -8.471277356147766113e-02 -1.095298603177070618e-01 -2.037820518016815186e-01 -9.221909195184707642e-02 -4.051277935504913330e-01 6.642065942287445068e-02 -6.542517244815826416e-02 3.482789546251296997e-02 -4.127104580402374268e-01 -1.464105099439620972e-01 7.157464046031236649e-03 1.684800349175930023e-02 1.508147865533828735e-01 9.117700159549713135e-02 1.882822625339031219e-02 2.035644650459289551e-01 3.253536531701683998e-03 4.157164394855499268e-01 1.051012128591537476e-01
-6.203462183475494385e-02 -1.571445018053054810e-01 4.580064862966537476e-02 -9.039740264415740967e-02 7.953599840402603149e-02 -1.982942223548889160e-01 -7.787889242172241211e-02 -6.720834970474243164e-02 2.471587248146533966e-02 -7.237674295902252197e-02 1.622241586446762085e-01 -2.045574635267257690e-01 1.948599219322204590e-01 3.049437887966632843e-02 -8.223567157983779907e-02 -3.944632709026336670e-01 -4.648924618959426880e-02 -4.891448616981506348e-01 -8.444381505250930786e-02 6.563534587621688843e-02 -1.399088501930236816e-01 -2.730644643306732178e-01 1.524498462677001953e-01 1.923037320375442505e-02 2.162340581417083740e-01 2.066596895456314087e-01 5.431813374161720276e-02 -1.319780796766281128e-01 2.016022801399230957e-01 2.081832140684127808e-01 2.180230617523193359e-01 -1.331217288970947266e-01
2.423593401908874512e-01 -1.477738562971353531e-02 -1.701361984014511108e-01 -1.221273988485336304e-01 8.929164707660675049e-02 -3.154762089252471924e-01 -9.384187310934066772e-02 1.182756274938583374e-01 -2.664715424180030823e-02 2.748161256313323975e-01 -1.083226054906845093e-01 -1.851342171430587769e-01 2.133557647466659546e-01 3.944553062319755554e-02 1.154411658644676208e-01 -3.917836397886276245e-02 -1.522596925497055054e-02 -2.392509281635284424e-01 1.063712835311889648e-01 1.988569498062133789e-01 -2.150076180696487427e-01 -4.669711366295814514e-02 -1.317643076181411743e-01 -3.465558588504791260e-02 1.887061148881912231e-01 6.623341888189315796e-02 1.272381376475095749e-02 3.202793598175048828e-01 2.707148194313049316e-01 4.312844201922416687e-02 4.137177765369415283e-01 -1.354909986257553101e-01
-1.414902955293655396e-01 -9.504061937332153320e-02 1.871366985142230988e-02 -1.260737515985965729e-02 2.468786835670471191e-01 -2.163532823324203491e-01 2.298526093363761902e-02 -7.021830976009368896e-02 -1.468567643314599991e-02 7.439304143190383911e-03 -1.782574355602264404e-01 -3.126657307147979736e-01 1.525094509124755859e-01 -1.095003783702850342e-01 -1.114535704255104065e-01 -1.483513712882995605e-01 -1.862457208335399628e-02 -1.926935464143753052e-01 1.485853046178817749e-01 6.578394025564193726e-02 -1.756133884191513062e-01 9.495054930448532104e-02 -3.208587169647216797e-01 -1.924421340227127075e-01 4.159695804119110107e-01 1.888451166450977325e-02 -1.647389233112335205e-01 8.816966414451599121e-02 4.311566054821014404e-01 -2.877540327608585358e-02 1.351777017116546631e-01 -2.675542049109935760e-02
-1.560738682746887207e-01 -1.027567386627197266e-01 3.358605876564979553e-02 7.114227861166000366e-02 -1.180416122078895569e-01 -6.848596036434173584e-02 1.260127872228622437e-01 1.798607259988784790e-01 -5.133668705821037292e-02 1.730479449033737183e-01 2.150493860244750977e-01 -2.305810004472732544e-01 2.581957280635833740e-01 -2.484661489725112915e-01 2.358444407582283020e-02 4.330782219767570496e-02 -7.026872783899307251e-02 -2.056859731674194336e-01 3.252863138914108276e-02 1.973403245210647583e-02 -5.190066248178482056e-02 4.684222489595413208e-02 -1.302698701620101929e-01 -3.084277510643005371e-01 -3.498294949531555176e-02 -1.732758618891239166e-02 1.429392695426940918e-01 8.241158723831176758e-02 1.263986080884933472e-01 7.199746370315551758e-02 5.296642184257507324e-01 -3.648051917552947998e-01
1.364301443099975586e-01 -1.170601323246955872e-01 -1.241687014698982239e-01 2.292396277189254761e-01 1.919943541288375854e-01 -6.118950620293617249e-02 1.235024034976959229e-01 2.740982472896575928e-01 -1.602940857410430908e-01 1.478121876716613770e-01 3.572867810726165771e-01 1.160115823149681091e-01 1.099946796894073486e-01 5.244568735361099243e-02 -1.788241788744926453e-02 -7.642625272274017334e-02 -1.178906857967376709e-01 -2.418661117553710938e-01 7.974689453840255737e-02 -2.913767397403717041e-01 7.407211512327194214e-02 -7.707984000444412231e-02 1.389209460467100143e-02 -9.007916785776615143e-03 3.598931431770324707e-01 -1.142586246132850647e-01 -2.167936861515045166e-01 -1.668262630701065063e-01 1.774865388870239258e-01 3.450067341327667236e-01 1.185047477483749390e-01 -4.145366698503494263e-02
-1.003972217440605164e-01 6.901925895363092422e-03 -7.292885333299636841e-02 -2.459614276885986328e-01 -1.181495115160942078e-01 -1.067001149058341980e-01 1.343287676572799683e-01 -5.563679710030555725e-02 1.989792883396148682e-01 -6.427712738513946533e-02 2.112669199705123901e-01 1.752764359116554260e-02 1.992301642894744873e-01 -2.704692482948303223e-01 -1.036486178636550903e-01 -3.357018530368804932e-01 -1.307325512170791626e-01 -2.465590536594390869e-01 4.392134547233581543e-01 1.660995036363601685e-01 4.583639558404684067e-03 1.114887148141860962e-01 -2.961944639682769775e-01 -1.783827841281890869e-01 1.216928288340568542e-01 -5.549305304884910583e-02 -1.195195037871599197e-02 -9.792925417423248291e-02 9.645228087902069092e-02 -3.508780896663665771e-02 2.780849337577819824e-01 8.218234777450561523e-02
-5.386439710855484009e-02 -3.423069715499877930e-01 -9.366261959075927734e-02 1.063522994518280029e-01 2.275046259164810181e-01 -1.637432128190994263e-01 4.589908123016357422e-01 2.286828309297561646e-01 5.223714187741279602e-02 -5.935422331094741821e-02 1.834255903959274292e-01 -1.119018867611885071e-01 1.267197132110595703e-01 1.358444392681121826e-01 7.788581401109695435e-02 1.024290174245834351e-01 4.725588858127593994e-02 2.723577618598937988e-02 8.655186742544174194e-02 -1.201498731970787048e-01 -1.373262107372283936e-01 -2.325773984193801880e-01 -1.417189836502075195e-01 -1.172247081995010376e-01 2.063980102539062500e-01 -2.266158759593963623e-01 7.482742890715599060e-03 2.747739553451538086e-01 3.724819421768188477e-02 -2.372121065855026245e-01 2.210009247064590454e-01 -8.441344648599624634e-02
6.245502457022666931e-02 3.453421220183372498e-02 -1.907074004411697388e-01 -5.048679187893867493e-02 -1.218362972140312195e-01 -1.483760476112365723e-01 2.206915318965911865e-01 -4.621588066220283508e-02 7.550362497568130493e-02 -1.237515881657600403e-01 -4.920833557844161987e-02 6.361898034811019897e-03 -1.458786311559379101e-03 1.584624797105789185e-01 2.675973474979400635e-01 -3.441132009029388428e-01 1.004991307854652405e-01 -4.307318627834320068e-01 -8.047838695347309113e-03 -2.299432456493377686e-01 -1.140729188919067383e-01 -2.471155673265457153e-01 -2.166987210512161255e-01 -1.522618830204010010e-01 2.213466614484786987e-01 -1.234098374843597412e-01 9.574632346630096436e-02 1.056758910417556763e-01 -5.227282643318176270e-02 1.725279688835144043e-01 3.443187177181243896e-01 3.569549322128295898e-02
4.036548361182212830e-02 -3.188525736331939697e-01 -2.191196233034133911e-01 1.958505958318710327e-01 2.676540240645408630e-02 3.682983294129371643e-02 6.200078874826431274e-02 1.779620647430419922e-01 1.581701487302780151e-01 -1.030312180519104004e-01 9.542550146579742432e-02 2.033240795135498047e-01 2.953259348869323730e-01 4.198823869228363037e-02 -1.760416328907012939e-01 -1.716908514499664307e-01 5.157000944018363953e-02 -1.818296909332275391e-01 1.570505350828170776e-01 1.024561449885368347e-01 2.553826272487640381e-01 8.293532766401767731e-03 -2.371956706047058105e-01 1.754565513692796230e-03 1.469406336545944214e-01 -9.304697811603546143e-02 -4.009788930416107178e-01 2.991030216217041016e-01 1.008441373705863953e-01 1.100454386323690414e-02 1.247433871030807495e-01 -1.960395723581314087e-01
-2.184981852769851685e-01 -1.369448155164718628e-01 -3.673200905323028564e-01 -1.527416408061981201e-01 1.922396826557815075e-03 -1.737207174301147461e-01 1.102085113525390625e-01 -1.791066527366638184e-01 -9.904605895280838013e-02 2.477142773568630219e-02 -2.459478005766868591e-02 -1.736867725849151611e-01 1.237112954258918762e-01 -1.062999442219734192e-01 -6.535796076059341431e-02 -2.178926616907119751e-01 -2.037528008222579956e-01 -3.285129368305206299e-01 1.207518503069877625e-01 -2.806877195835113525e-01 -1.718427985906600952e-01 -1.431068480014801025e-01 -2.157936990261077881e-01 1.905906647443771362e-01 1.634569168090820312e-01 1.894583702087402344e-01 -3.929834812879562378e-03 1.526833772659301758e-01 1.500426232814788818e-01 4.055387526750564575e-02 2.577278912067413330e-01 1.704963892698287964e-01
3.974519670009613037e-02 4.671690985560417175e-03 -2.616149485111236572e-01 2.775127887725830078e-01 -6.541913002729415894e-02 8.341084420680999756e-02 2.634355723857879639e-01 9.542161226272583008e-02 -1.301479935646057129e-01 -1.551401615142822266e-01 5.235152319073677063e-02 2.186192572116851807e-02 4.280694425106048584e-01 7.357453554868698120e-02 -9.061273187398910522e-02 -1.673397719860076904e-01 2.984420955181121826e-01 -1.794409751892089844e-01 2.999333664774894714e-02 -1.970649324357509613e-02 8.220269531011581421e-02 -4.296283051371574402e-02 -1.517353802919387817e-01 -1.881175339221954346e-01 1.008981689810752869e-01 1.184938400983810425e-01 -2.520706355571746826e-01 3.205630481243133545e-01 -5.928273126482963562e-02 -1.593846455216407776e-02 8.642707020044326782e-02 -3.205894231796264648e-01
-1.837088167667388916e-01 6.611610949039459229e-02 -1.798981130123138428e-01 3.776637837290763855e-03 1.138730123639106750e-01 -1.048267334699630737e-01 5.158947315067052841e-03 5.618137121200561523e-01 -1.942943185567855835e-01 -8.787924051284790039e-02 3.014646470546722412e-01 -1.000368669629096985e-01 2.598680555820465088e-01 4.621052369475364685e-02 1.704313606023788452e-01 -1.766943782567977905e-01 -6.196102127432823181e-02 -1.514398008584976196e-01 1.982034891843795776e-01 6.483435630798339844e-02 -1.394934356212615967e-01 4.855963215231895447e-02 -1.278830170631408691e-01 -6.079506501555442810e-02 3.319871723651885986e-01 1.097525507211685181e-01 -1.977995336055755615e-01 -1.955075748264789581e-02 -1.878952048718929291e-02 1.200993806123733521e-01 7.964988052845001221e-02 1.362808197736740112e-01
-1.148103773593902588e-01 -8.518141508102416992e-02 -5.182345630601048470e-04 1.326756272464990616e-02 1.088473387062549591e-02 -6.072811409831047058e-02 7.603920251131057739e-02 3.629354536533355713e-01 -5.080713704228401184e-02 1.445710211992263794e-01 2.840883135795593262e-01 3.045251965522766113e-01 1.274164170026779175e-01 -9.222508966922760010e-02 -3.434982523322105408e-02 -6.159943342208862305e-02 1.999059021472930908e-01 -3.496244922280311584e-02 4.205876961350440979e-02 -2.510251104831695557e-01 9.238461405038833618e-02 -2.847801446914672852e-01 -7.440521568059921265e-02 -6.154684349894523621e-02 4.555872380733489990e-01 1.259743571281433105e-01 -1.596642658114433289e-02 2.586626708507537842e-01 1.139577403664588928e-01 2.573643326759338379e-01 1.789464652538299561e-01 -6.838086992502212524e-02
-3.202289044857025146e-01 9.482619166374206543e-02 -1.573999226093292236e-01 1.909631341695785522e-01 9.792853146791458130e-02 2.308079749345779419e-01 3.634838154539465904e-03 3.219413161277770996e-01 -1.814069300889968872e-01 1.877623982727527618e-02 3.198556900024414062e-01 -9.402815997600555420e-02 2.276248633861541748e-01 1.169304624199867249e-01 6.731740385293960571e-02 -2.606608271598815918e-01 -8.251833729445934296e-03 -1.801886856555938721e-01 1.016509830951690674e-01 5.923262983560562134e-02 -1.585524678230285645e-01 2.448351234197616577e-01 -5.687795579433441162e-02 -6.951149553060531616e-02 3.735700845718383789e-01 8.560215681791305542e-02 3.576739132404327393e-02 1.317379176616668701e-01 2.285178005695343018e-01 6.342896074056625366e-02 1.303049772977828979e-01 -7.721864618360996246e-03
-1.591997891664505005e-01 -4.713067039847373962e-02 5.237812176346778870e-03 -2.566427588462829590e-01 2.794374525547027588e-01 -1.827551275491714478e-01 5.962493643164634705e-02 3.321646749973297119e-01 1.770961657166481018e-02 1.085400953888893127e-01 -9.736459702253341675e-02 -2.201587520539760590e-02 4.471755921840667725e-01 -1.548245698213577271e-01 3.611237183213233948e-02 -2.813809514045715332e-01 -2.054575085639953613e-01 -8.155586570501327515e-02 2.554512619972229004e-01 -2.383470162749290466e-02 4.109074175357818604e-02 -1.369129568338394165e-01 -8.393085747957229614e-02 -1.228398904204368591e-01 -9.869256615638732910e-02 7.824250310659408569e-02 5.568521469831466675e-02 7.448384165763854980e-02 8.128707110881805420e-02 2.830272316932678223e-01 2.621704936027526855e-01 -1.322173178195953369e-01
-3.771453723311424255e-02 -1.361888796091079712e-01 -1.949496865272521973e-01 8.913539350032806396e-02 2.833624482154846191e-01 -1.614802330732345581e-01 -9.141346067190170288e-02 -6.639453768730163574e-02 1.012423932552337646e-01 1.220458969473838806e-01 2.134260833263397217e-01 -3.843975961208343506e-01 8.540453761816024780e-02 -6.269878242164850235e-03 1.156273670494556427e-02 -2.084476351737976074e-01 -3.023742698132991791e-02 -5.602308362722396851e-02 5.880620330572128296e-02 -1.248243376612663269e-01 -2.342010289430618286e-01 -1.995640434324741364e-02 -4.236471652984619141e-01 2.262074872851371765e-02 4.120827019214630127e-01 2.074081264436244965e-02 2.329289354383945465e-02 2.094875276088714600e-01 2.419868707656860352e-01 -9.919580072164535522e-02 4.171501100063323975e-02 4.932997748255729675e-02
-9.211201965808868408e-02 2.637356221675872803e-01 -4.112182557582855225e-02 -2.905864827334880829e-02 -2.933854460716247559e-01 -2.928935587406158447e-01 2.803691327571868896e-01 -9.382237493991851807e-02 -5.819584056735038757e-02 -1.260350048542022705e-01 1.489627659320831299e-01 -1.084266230463981628e-01 3.681927621364593506e-01 -1.346818264573812485e-02 9.082400240004062653e-03 -2.169418931007385254e-01 -5.308851972222328186e-02 -1.022318378090858459e-01 4.154995083808898926e-01 1.439463943243026733e-01 1.356030851602554321e-01 -1.792180091142654419e-01 -3.218785822391510010e-01 -6.817212700843811035e-02 8.428853005170822144e-02 7.719639688730239868e-02 -5.775325372815132141e-02 1.340809911489486694e-01 -1.067834198474884033e-01 9.714074432849884033e-02 5.181619897484779358e-02 2.737324312329292297e-02
-1.830121576786041260e-01 5.653136968612670898e-02 3.243066370487213135e-02 -2.744466960430145264e-01 -5.699246004223823547e-02 -6.373765319585800171e-02 -1.575701087713241577e-01 1.424115002155303955e-01 -1.173922941088676453e-01 1.198916137218475342e-02 4.429784417152404785e-02 5.615093186497688293e-02 2.172657102346420288e-01 -6.726816296577453613e-02 1.368878334760665894e-01 -5.391297340393066406e-01 -7.810014486312866211e-02 -2.700939774513244629e-01 1.949834227561950684e-01 5.103098228573799133e-02 5.963395535945892334e-02 -2.827726900577545166e-01 -1.102697029709815979e-01 -2.487148195505142212e-01 1.898542195558547974e-01 -2.442341893911361694e-01 1.670463681221008301e-01 8.031544834375381470e-02 -4.553740844130516052e-02 1.031432300806045532e-02 8.203311264514923096e-02 -1.954018622636795044e-01
1.441342290490865707e-03 -5.243569239974021912e-02 -1.896153688430786133e-01 1.813577264547348022e-01 -9.816761314868927002e-02 -7.206238806247711182e-02 -2.049557417631149292e-01 1.458165198564529419e-01 -3.372078537940979004e-01 -7.415285706520080566e-02 -3.164539858698844910e-02 -3.582693636417388916e-01 2.287196964025497437e-01 -3.847999498248100281e-02 -2.809497714042663574e-01 -2.316650450229644775e-01 1.704173684120178223e-01 2.441107295453548431e-02 2.672375142574310303e-01 -4.946390539407730103e-02 7.509592920541763306e-02 1.642421334981918335e-01 -1.385206729173660278e-01 -1.814653724431991577e-01 2.618955373764038086e-01 1.617949604988098145e-01 -2.267943918704986572e-01 -2.901695482432842255e-02 2.179241329431533813e-01 1.580566465854644775e-01 8.707305043935775757e-02 3.397935302928090096e-03
8.539156615734100342e-02 -9.089238196611404419e-02 -1.559398621320724487e-01 1.538833137601613998e-02 9.883592277765274048e-02 8.676841109991073608e-02 9.529221057891845703e-02 1.202310901135206223e-02 1.278577446937561035e-01 -6.318950653076171875e-02 -1.846442520618438721e-01 4.797502234578132629e-02 6.491183489561080933e-02 -3.435070514678955078e-01 -2.519318163394927979e-01 -1.397737711668014526e-01 -1.494069695472717285e-01 -1.367710977792739868e-01 4.529351834207773209e-03 -1.293580383062362671e-01 -1.420791149139404297e-01 -3.397311270236968994e-01 -1.357289999723434448e-01 -2.458864897489547729e-01 5.180559754371643066e-01 -1.879874020814895630e-01 -6.175746768712997437e-02 3.707673400640487671e-02 4.865433089435100555e-03 2.276683896780014038e-01 1.126764938235282898e-01 1.602691262960433960e-01
-9.898492693901062012e-02 -7.997604459524154663e-02 -3.412078619003295898e-01 9.992985427379608154e-02 5.023824051022529602e-03 -4.018620029091835022e-02 1.753793656826019287e-02 1.099156662821769714e-01 2.348262518644332886e-01 2.949852868914604187e-02 3.070569336414337158e-01 -1.628256440162658691e-01 3.507198095321655273e-01 2.360394597053527832e-02 -6.553067266941070557e-02 8.190137892961502075e-02 3.894250690937042236e-01 -1.735322922468185425e-02 1.816016137599945068e-01 2.577089518308639526e-02 -9.731999784708023071e-02 -9.931014478206634521e-02 3.254478797316551208e-02 1.503691636025905609e-02 1.630402505397796631e-01 2.254436910152435303e-02 -2.696414887905120850e-01 2.225615642964839935e-02 4.555459320545196533e-02 3.354469239711761475e-01 3.222014009952545166e-01 8.410491049289703369e-02
-9.703668206930160522e-02 -3.598368167877197266e-02 -1.111835315823554993e-01 -1.604895740747451782e-01 1.616783812642097473e-02 2.069319039583206177e-02 2.209527194499969482e-01 3.030850365757942200e-02 1.501840204000473022e-01 1.481559127569198608e-01 -3.468680381774902344e-02 1.177924592047929764e-02 2.829971015453338623e-01 -1.049264892935752869e-01 -1.798048168420791626e-01 -5.652279853820800781e-01 -3.044406138360500336e-02 -1.736545860767364502e-01 8.285756409168243408e-02 -1.339567452669143677e-01 -2.573700845241546631e-01 -1.552368402481079102e-01 4.596266150474548340e-02 -1.988613903522491455e-01 2.805394530296325684e-01 -1.359408497810363770e-01 1.537519842386245728e-01 -1.606440246105194092e-01 -5.261115729808807373e-02 -1.781919039785861969e-02 2.447923570871353149e-01 -1.202469691634178162e-01
-2.045160531997680664e-01 5.743608251214027405e-02 -2.604333758354187012e-01 1.960945129394531250e-01 9.879038482904434204e-02 4.000472277402877808e-02 5.120827257633209229e-02 5.625478029251098633e-01 -1.080452427268028259e-01 2.415484562516212463e-02 3.040135800838470459e-01 -1.438283175230026245e-01 2.108040302991867065e-01 1.222200393676757812e-01 4.366511479020118713e-02 -1.630349755287170410e-01 -1.324940174818038940e-01 -2.006694525480270386e-01 1.457424908876419067e-01 9.200953692197799683e-02 -1.115164458751678467e-01 6.907269358634948730e-02 -2.460689991712570190e-01 1.817046664655208588e-03 2.846884131431579590e-01 1.222921088337898254e-01 -1.127850934863090515e-01 -8.564744889736175537e-02 1.095305830240249634e-01 1.031193807721138000e-01 2.734804712235927582e-02 1.396682392805814743e-02
6.669995188713073730e-02 -1.473855674266815186e-01 -2.103962153196334839e-01 -6.125136464834213257e-02 7.607134431600570679e-02 -3.604825139045715332e-01 2.318984270095825195e-02 -1.222456991672515869e-01 -1.755520701408386230e-02 1.324632912874221802e-01 2.330557256937026978e-01 -2.895318865776062012e-01 -2.036413364112377167e-02 2.281848937273025513e-01 -1.727150976657867432e-01 -3.149241805076599121e-01 -1.924282014369964600e-01 -1.544689089059829712e-01 9.703208506107330322e-02 -1.681682467460632324e-01 -1.486383229494094849e-01 -3.332977294921875000e-01 -7.556357979774475098e-02 -3.110543787479400635e-01 1.035942733287811279e-01 -3.995569795370101929e-02 -3.466881066560745239e-02 -1.818142645061016083e-02 1.950638741254806519e-01 -2.756601572036743164e-02 1.875399649143218994e-01 -1.226074025034904480e-01
-4.518575593829154968e-02 -2.307121902704238892e-01 3.782050311565399170e-02 -4.751518368721008301e-02 -8.407584577798843384e-02 -3.377719521522521973e-01 1.427211165428161621e-01 1.289868652820587158e-01 -1.107133924961090088e-01 -2.631042003631591797e-01 7.170685380697250366e-02 -1.364206336438655853e-02 2.037450969219207764e-01 -3.777506574988365173e-02 -1.543069481849670410e-01 -3.603231310844421387e-01 -3.554783016443252563e-02 1.685369312763214111e-01 -1.059838682413101196e-01 -5.652498081326484680e-02 1.106663346290588379e-01 -4.748207516968250275e-03 -1.640742868185043335e-01 -4.039916992187500000e-01 2.593461871147155762e-01 1.552207916975021362e-01 5.532634258270263672e-02 -2.823682443704456091e-04 -1.904472559690475464e-01 2.159882932901382446e-01 2.620520591735839844e-01 -8.355864137411117554e-02
-3.210026025772094727e-01 -1.000759974122047424e-01 -2.403023689985275269e-01 -1.591961830854415894e-01 1.743100136518478394e-01 2.757271826267242432e-01 -1.734359306283295155e-03 1.669714041054248810e-02 1.141848135739564896e-02 2.192323654890060425e-01 1.755601726472377777e-02 -2.454178780317306519e-01 9.992243349552154541e-02 2.514355117455124855e-03 1.691949516534805298e-01 9.056119248270988464e-03 -1.590381413698196411e-01 -1.612329483032226562e-01 3.517901301383972168e-01 8.314153179526329041e-03 1.682598441839218140e-01 -3.337753564119338989e-02 -2.370455414056777954e-01 -5.472974479198455811e-02 7.585512846708297729e-02 1.195919513702392578e-01 -2.808331251144409180e-01 3.156885206699371338e-01 -1.140916720032691956e-01 -5.441091954708099365e-03 2.548435628414154053e-01 -9.711207449436187744e-02
-2.219726890325546265e-01 -1.233364865183830261e-01 -2.282823808491230011e-02 -1.265801489353179932e-01 9.699531644582748413e-02 -2.536760084331035614e-02 3.665817677974700928e-01 4.045204818248748779e-01 -4.805658943951129913e-03 -1.309305280447006226e-01 2.378804683685302734e-01 -2.452505677938461304e-01 5.319275334477424622e-02 -4.697228968143463135e-02 -2.665497958660125732e-01 -4.655720293521881104e-02 -2.042885124683380127e-01 -3.864294663071632385e-02 -1.291727274656295776e-01 1.810803636908531189e-02 -1.662639901041984558e-02 -1.559202075004577637e-01 -2.675753533840179443e-01 -2.018278539180755615e-01 -1.077509075403213501e-01 -1.319784224033355713e-01 -8.506558835506439209e-02 2.420160323381423950e-01 -4.902124032378196716e-02 3.551953658461570740e-02 3.182660937309265137e-01 -4.237135127186775208e-02
-1.239599287509918213e-02 -1.910155266523361206e-02 -6.526909023523330688e-02 -7.707229256629943848e-02 1.290679126977920532e-01 -2.493513673543930054e-01 1.379023045301437378e-01 3.269855380058288574e-01 9.957976639270782471e-02 2.447803020477294922e-01 -8.669357001781463623e-02 -1.700786687433719635e-02 2.246144711971282959e-01 2.414247989654541016e-01 5.383748561143875122e-02 -3.991796970367431641e-01 2.737937122583389282e-02 -1.318756192922592163e-01 1.370253115892410278e-01 -2.201875299215316772e-01 -2.064676024019718170e-02 5.171289667487144470e-02 -7.117297966033220291e-03 -1.058987826108932495e-01 2.976248860359191895e-01 -2.632038295269012451e-01 1.733378469944000244e-01 -4.411228373646736145e-02 1.395927928388118744e-02 -9.378042817115783691e-02 3.013976216316223145e-01 -2.155159413814544678e-01
8.387821167707443237e-02 -8.227118849754333496e-02 -3.051845729351043701e-01 -1.363003849983215332e-01 1.164263114333152771e-01 -2.756993770599365234e-01 5.990436300635337830e-02 -1.798771321773529053e-01 -1.392863243818283081e-01 1.227383539080619812e-01 2.185226827859878540e-01 -3.460692465305328369e-01 -4.223162308335304260e-02 2.059498876333236694e-01 -1.842277646064758301e-01 -2.294292598962783813e-01 -1.105186119675636292e-01 -1.193678006529808044e-01 1.753485053777694702e-01 -1.382728666067123413e-01 -8.067033439874649048e-02 -3.564749658107757568e-01 -2.931246906518936157e-02 -3.486697077751159668e-01 1.580591499805450439e-01 3.156348690390586853e-02 -7.894473522901535034e-02 1.617876254022121429e-02 1.710022985935211182e-01 9.448830038309097290e-03 9.946083277463912964e-02 -1.103409007191658020e-01
-1.236912235617637634e-01 -1.203751787543296814e-01 -3.906370103359222412e-01 -2.153450697660446167e-01 1.953331381082534790e-01 -4.486735537648200989e-02 9.816009551286697388e-04 7.477231323719024658e-02 2.799787521362304688e-01 1.627861112356185913e-01 1.000461876392364502e-01 -1.661069244146347046e-01 1.883100867271423340e-01 -7.338678836822509766e-02 -4.396004136651754379e-03 -2.189234942197799683e-01 -2.175579667091369629e-01 -1.934354901313781738e-01 2.284570783376693726e-01 2.518027722835540771e-01 1.305866837501525879e-01 9.681719541549682617e-02 -3.405064046382904053e-01 -1.527841202914714813e-02 1.146927252411842346e-01 -1.180062349885702133e-02 6.462323665618896484e-02 2.505495846271514893e-01 -4.451024904847145081e-02 1.998860947787761688e-02 2.615177631378173828e-01 -1.518262177705764771e-02
7.231365889310836792e-02 -1.960797905921936035e-01 -2.747959271073341370e-02 -9.711079299449920654e-02 2.248898893594741821e-01 -1.690305918455123901e-01 -1.283241808414459229e-01 4.977724701166152954e-02 -2.254756540060043335e-02 2.349080592393875122e-01 1.598791591823101044e-02 3.492472320795059204e-02 2.408981174230575562e-01 3.262547552585601807e-01 6.930077821016311646e-02 -2.813078761100769043e-01 4.729526117444038391e-02 -2.789028584957122803e-01 1.408659070730209351e-01 -1.054325178265571594e-01 3.037314675748348236e-02 2.480469830334186554e-02 1.487717032432556152e-01 -5.150491371750831604e-02 3.097332119941711426e-01 -3.128157556056976318e-02 2.522067129611968994e-01 6.839662045240402222e-02 -3.950145840644836426e-02 -6.815361976623535156e-02 4.425025880336761475e-01 -1.948069930076599121e-01
-7.516942918300628662e-02 -5.881422385573387146e-02 6.710656732320785522e-02 6.314618140459060669e-02 -1.818917840719223022e-01 -3.113800883293151855e-01 3.610103204846382141e-02 1.857212185859680176e-01 -1.710062175989151001e-01 5.789599195122718811e-02 -6.174384430050849915e-02 -2.062351703643798828e-01 3.090818524360656738e-01 3.467693179845809937e-02 1.536915898323059082e-01 -3.882406651973724365e-01 -2.643727883696556091e-02 -9.831906110048294067e-02 3.606849014759063721e-01 -7.706002146005630493e-02 -1.598231345415115356e-01 -4.085571970790624619e-03 -1.925422623753547668e-02 5.694771930575370789e-02 6.055446714162826538e-02 2.192399203777313232e-01 2.023894786834716797e-01 -2.471164613962173462e-02 -9.912179410457611084e-02 1.006430536508560181e-01 3.907085657119750977e-01 -1.582777947187423706e-01
2.554506659507751465e-01 -2.760760486125946045e-02 -2.972950935363769531e-01 -1.347500830888748169e-01 -2.001077532768249512e-01 -1.138526201248168945e-01 6.460862606763839722e-02 -1.775014400482177734e-02 5.311481282114982605e-02 -1.309605836868286133e-01 -5.215218663215637207e-02 -1.454894989728927612e-01 1.385423690080642700e-01 -2.109764814376831055e-01 -9.709820896387100220e-02 -2.777823507785797119e-01 8.251649886369705200e-02 -4.151737689971923828e-01 2.504565715789794922e-01 -5.580192009801976383e-05 3.261547163128852844e-02 -8.235078305006027222e-02 -2.010963708162307739e-01 -2.477996349334716797e-01 1.582611799240112305e-01 2.017430588603019714e-02 -2.060764096677303314e-02 -7.315851747989654541e-02 -3.396428823471069336e-01 8.057869970798492432e-02 2.650999128818511963e-01 -2.890904992818832397e-02
-6.551178544759750366e-02 -2.857568860054016113e-01 -3.666975200176239014e-01 -5.585245043039321899e-02 -8.027291297912597656e-02 -2.613685727119445801e-01 1.639891564846038818e-01 -8.000415563583374023e-02 2.192335203289985657e-02 -5.325619131326675415e-02 -7.375189661979675293e-02 -3.778118193149566650e-01 1.171361953020095825e-01 3.014479391276836395e-02 -2.026721388101577759e-01 8.918911218643188477e-03 2.081186622381210327e-01 -3.212431967258453369e-01 2.987875938415527344e-01 2.684486471116542816e-02 -2.883672481402754784e-03 -2.872174978256225586e-02 -1.694577932357788086e-01 -1.031683012843132019e-01 1.515606492757797241e-01 8.598683029413223267e-02 -2.566944062709808350e-01 4.341736063361167908e-02 1.098410040140151978e-01 -6.441300362348556519e-02 1.735518723726272583e-01 1.998932212591171265e-01
-1.273396462202072144e-01 5.906114727258682251e-02 -3.644077479839324951e-01 2.142475247383117676e-01 -1.576268523931503296e-01 -1.357519906014204025e-02 1.218566298484802246e-01 -6.355692446231842041e-02 -2.975652813911437988e-01 -1.798313707113265991e-01 -4.194320738315582275e-02 2.915739640593528748e-02 2.251777648925781250e-01 2.469015493988990784e-02 -7.599962502717971802e-02 3.384329378604888916e-02 3.874237239360809326e-01 -2.126152813434600830e-01 2.698491699993610382e-02 -1.251233369112014771e-01 -5.904834344983100891e-02 -2.173085510730743408e-02 -2.322347313165664673e-01 -7.256811112165451050e-02 2.087578624486923218e-01 -2.188132405281066895e-01 -2.392520904541015625e-01 1.463851034641265869e-01 1.142352670431137085e-01 1.206064745783805847e-01 2.999393641948699951e-01 -1.158438399434089661e-01
4.539363458752632141e-02 -3.269135486334562302e-03 -3.878990933299064636e-02 1.422693878412246704e-01 1.460657417774200439e-01 1.442754566669464111e-01 -6.025432422757148743e-02 1.296148896217346191e-01 2.384950518608093262e-01 -3.302505984902381897e-02 -1.384713202714920044e-01 -7.605876028537750244e-02 2.445158362388610840e-01 -1.803650893270969391e-02 -2.217931300401687622e-01 -7.745233178138732910e-02 -2.049281727522611618e-03 -2.283140271902084351e-01 6.420948356389999390e-02 -1.639529317617416382e-01 7.101029902696609497e-02 -4.672169387340545654e-01 -2.444597184658050537e-01 -3.346901834011077881e-01 2.056029736995697021e-01 -1.345514804124832153e-01 -2.354385852813720703e-01 1.823696792125701904e-01 1.393994092941284180e-01 2.428710162639617920e-01 1.456871163100004196e-02 -9.707521647214889526e-02
[truncated: 3,274,544 more chars]
