# Supplementary material for: The Language of Innovation
Source: PLoS One. 2020 Apr 30;15(4):e0230107. doi: 10.1371/journal.pone.0230107 (PMC7194493; doi:10.1371/journal.pone.0230107)
Supplement: S8 File — (GZ) [file pone.0230107.s008.tar.gz › 1986-1990/V2Run_13_VS_4500_embeddings1986-1990ED32.txt]

-1.556106954813003540e-01 -2.148859351873397827e-01 3.880487382411956787e-02 -8.530070632696151733e-02 3.041328489780426025e-02 2.456421777606010437e-02 -9.958002716302871704e-03 -1.610482484102249146e-01 9.525029361248016357e-02 3.154847919940948486e-01 5.200919508934020996e-02 -8.774599432945251465e-02 1.905585639178752899e-02 -1.783662475645542145e-02 -2.285253554582595825e-01 -4.720824584364891052e-02 7.568852603435516357e-02 -1.108262017369270325e-01 -3.290094137191772461e-01 -4.473624825477600098e-01 4.741686284542083740e-01 -5.261959135532379150e-02 3.746289387345314026e-02 -1.409001797437667847e-01 1.580665260553359985e-01 4.512963443994522095e-02 1.076421290636062622e-01 -7.079218327999114990e-02 1.492588222026824951e-01 1.742392629384994507e-01 1.225423626601696014e-02 2.178567945957183838e-01
2.779688686132431030e-03 -9.298186749219894409e-02 3.171235024929046631e-01 -1.218975558876991272e-01 -2.109456211328506470e-01 1.626049876213073730e-01 4.365503787994384766e-02 4.810743033885955811e-03 5.965306237339973450e-02 4.815874993801116943e-02 2.126199752092361450e-01 -2.739681601524353027e-01 1.111850813031196594e-01 1.511078774929046631e-01 -1.353055983781814575e-01 -3.277043998241424561e-01 2.225052416324615479e-01 1.080310791730880737e-01 -3.234220445156097412e-01 -2.767430543899536133e-01 -5.787697806954383850e-02 -1.156306266784667969e-01 1.594312041997909546e-01 -9.732659161090850830e-02 8.889119327068328857e-02 -2.043098025023937225e-02 -4.762852564454078674e-02 -1.660902500152587891e-01 -6.867392454296350479e-03 1.960014402866363525e-01 2.813664376735687256e-01 2.573578059673309326e-01
5.045427009463310242e-02 -4.977291822433471680e-02 -1.149249821901321411e-02 1.609231829643249512e-01 -7.758504152297973633e-02 1.983718723058700562e-01 8.716266602277755737e-02 5.409054085612297058e-02 1.767918616533279419e-01 1.524873673915863037e-01 3.703879714012145996e-01 3.676119446754455566e-01 3.841069042682647705e-01 3.587290411815047264e-03 -1.093911454081535339e-01 -2.246939986944198608e-01 -1.023830696940422058e-01 1.064209826290607452e-02 -2.807467281818389893e-01 -1.703075766563415527e-01 -1.127314195036888123e-01 2.111258655786514282e-01 2.104003429412841797e-01 -1.271192580461502075e-01 1.002317070960998535e-01 2.148467004299163818e-01 1.608332693576812744e-01 -1.982035115361213684e-03 8.488240092992782593e-02 -3.389506042003631592e-02 2.102245986461639404e-01 7.390590757131576538e-02
-3.664986789226531982e-01 8.430005609989166260e-02 5.985468253493309021e-02 1.387898325920104980e-01 -2.547783851623535156e-01 -5.092129111289978027e-03 -2.877624705433845520e-02 -3.627632558345794678e-01 -1.851063035428524017e-02 2.837197780609130859e-01 2.348087430000305176e-01 2.083766162395477295e-01 3.639183640480041504e-01 8.390542864799499512e-02 -1.059201210737228394e-01 -2.563508152961730957e-01 -7.571215927600860596e-02 1.321016550064086914e-01 -1.299888342618942261e-01 -5.815413594245910645e-02 -5.870287492871284485e-02 -6.204202398657798767e-02 1.530377268791198730e-01 1.135623082518577576e-01 7.168703526258468628e-02 -3.417716175317764282e-02 1.003444343805313110e-01 -2.642066180706024170e-01 1.382300406694412231e-01 9.412749856710433960e-02 8.997759968042373657e-02 1.823114454746246338e-01
-5.034470185637474060e-02 -2.510655820369720459e-01 1.186970695853233337e-01 5.769367143511772156e-02 -3.803465142846107483e-02 -8.404981344938278198e-02 1.935091316699981689e-01 -1.971960365772247314e-01 1.075971126556396484e-02 2.032892554998397827e-01 3.918176293373107910e-01 -6.906029582023620605e-02 1.052741482853889465e-01 5.731551937060430646e-05 -2.994763553142547607e-01 -3.156922757625579834e-01 -4.481365904211997986e-02 -1.923936456441879272e-01 -2.844604253768920898e-01 -3.180028200149536133e-01 -2.400553971529006958e-02 -2.548350989818572998e-01 1.924700587987899780e-01 6.941791623830795288e-02 1.618409156799316406e-01 1.987345330417156219e-02 -4.376785364001989365e-03 1.333905011415481567e-02 -5.119271576404571533e-02 -5.945497378706932068e-02 -2.328486368060112000e-02 2.647222876548767090e-01
6.351620703935623169e-02 -2.762509882450103760e-01 1.734706759452819824e-01 -1.434665322303771973e-01 -1.519570350646972656e-01 6.784280389547348022e-02 -6.117482669651508331e-03 -2.207597345113754272e-01 7.876392453908920288e-02 2.359599173069000244e-01 2.964969575405120850e-01 1.611985117197036743e-01 4.836454093456268311e-01 2.921784855425357819e-02 -2.763147056102752686e-01 8.067027479410171509e-02 1.046648547053337097e-01 3.495872765779495239e-02 -2.101825773715972900e-01 -1.011355742812156677e-01 1.593129336833953857e-01 1.566165983676910400e-01 2.276736348867416382e-01 -8.428942412137985229e-02 1.693805307149887085e-01 -1.058264970779418945e-01 2.543029189109802246e-02 -1.243544626049697399e-03 -7.521083950996398926e-02 2.597338557243347168e-01 7.633619010448455811e-02 6.477625668048858643e-02
-1.717145927250385284e-02 -2.832311764359474182e-02 1.898095160722732544e-01 7.981809973716735840e-02 -2.194160223007202148e-01 -2.041586488485336304e-01 -8.868058025836944580e-02 -8.451683074235916138e-02 3.584931045770645142e-02 1.859330236911773682e-01 7.036882638931274414e-02 2.552463412284851074e-01 1.336338073015213013e-01 1.648836433887481689e-01 -3.967813551425933838e-01 -2.636100649833679199e-01 -2.014196943491697311e-03 -5.163745582103729248e-02 -3.266281187534332275e-01 -7.411705702543258667e-02 1.549376994371414185e-01 1.922487169504165649e-01 2.096833437681198120e-01 -1.944272406399250031e-02 1.602787971496582031e-01 2.349482290446758270e-02 2.362098312005400658e-03 -3.859066069126129150e-01 -1.608296483755111694e-01 1.764329969882965088e-01 9.669158607721328735e-02 1.098593771457672119e-01
-2.204209566116333008e-01 -2.593457996845245361e-01 2.426940351724624634e-01 -1.055622994899749756e-01 -1.065204665064811707e-01 -1.401256173849105835e-01 -1.066127419471740723e-01 -1.730948686599731445e-01 8.743228018283843994e-02 1.560741066932678223e-01 3.116725385189056396e-01 -1.565390639007091522e-02 1.865171641111373901e-01 6.520536541938781738e-02 -3.747982084751129150e-01 -3.521881997585296631e-02 1.698302626609802246e-01 3.336117416620254517e-02 -1.184521540999412537e-01 -2.492129206657409668e-01 -1.544107217341661453e-03 -2.763087749481201172e-01 1.892377287149429321e-01 -1.334884576499462128e-02 2.215307801961898804e-01 1.023969426751136780e-01 6.125015392899513245e-02 -6.549731642007827759e-02 3.047258965671062469e-02 -2.868009507656097412e-01 -1.375110298395156860e-01 2.086419910192489624e-01
-9.512094408273696899e-02 -1.790075600147247314e-01 8.412769436836242676e-02 6.974209100008010864e-04 9.468473494052886963e-02 2.781496345996856689e-01 -1.374846696853637695e-01 -1.635842770338058472e-01 3.732545673847198486e-02 -1.682217791676521301e-02 2.991092801094055176e-01 1.023754198104143143e-02 2.016391418874263763e-02 1.269166916608810425e-01 -2.051291801035404205e-02 -2.007647901773452759e-01 -7.559437304735183716e-03 -1.232798844575881958e-01 -2.470645606517791748e-01 -4.369866847991943359e-01 3.707985952496528625e-02 -3.730393946170806885e-01 1.671255379915237427e-01 4.425642266869544983e-02 -2.944267820566892624e-03 -1.003840118646621704e-01 2.929845452308654785e-01 -7.614769041538238525e-02 -2.139059156179428101e-01 2.727959677577018738e-02 1.562448889017105103e-01 2.470514029264450073e-01
-1.729455590248107910e-01 -1.580845117568969727e-01 9.627348184585571289e-02 -2.248518168926239014e-02 -6.564141809940338135e-02 2.666945569217205048e-02 -1.319447718560695648e-02 1.006973087787628174e-01 3.017063140869140625e-01 -1.232852693647146225e-02 1.222325116395950317e-02 -1.039714068174362183e-01 1.082279831171035767e-01 3.566043823957443237e-02 -3.139319717884063721e-01 -1.446866691112518311e-01 -1.502582617104053497e-02 1.865308731794357300e-01 -3.452730774879455566e-01 -1.780080199241638184e-01 1.605333536863327026e-01 -3.823296725749969482e-01 2.531084716320037842e-01 -1.563042551279067993e-01 -7.771856337785720825e-02 2.970846369862556458e-02 2.742563784122467041e-01 -1.804463118314743042e-01 -1.007372327148914337e-02 1.060433834791183472e-01 6.358342617750167847e-02 3.300440907478332520e-01
-1.633601821959018707e-02 -2.812111377716064453e-01 6.690176576375961304e-02 -1.316453516483306885e-01 -2.387970089912414551e-01 4.742987453937530518e-02 -2.860484421253204346e-01 -1.633103340864181519e-01 -5.436271429061889648e-03 2.578430771827697754e-01 1.619632840156555176e-01 7.082100212574005127e-02 5.199242383241653442e-02 3.274172311648726463e-03 -2.845831215381622314e-01 4.091726616024971008e-02 -3.725058585405349731e-02 2.587690055370330811e-01 -1.157523766160011292e-01 -8.899565786123275757e-02 3.515311479568481445e-01 2.553987503051757812e-01 2.697555720806121826e-01 1.738075315952301025e-01 2.096216082572937012e-01 2.199528813362121582e-01 -6.248854100704193115e-02 7.151476293802261353e-02 2.492650449275970459e-01 -1.852456480264663696e-02 6.399805657565593719e-03 5.137145891785621643e-02
6.499899178743362427e-02 -4.388041794300079346e-02 -4.198998212814331055e-02 -7.517448067665100098e-02 -1.599322818219661713e-02 1.218802928924560547e-01 -1.701578795909881592e-01 -7.507701218128204346e-02 1.061450317502021790e-01 3.110320568084716797e-01 3.715770542621612549e-01 -1.338814646005630493e-01 3.174834549427032471e-01 2.251253873109817505e-01 1.736051961779594421e-02 -2.533102631568908691e-01 -3.883794322609901428e-02 -1.442002356052398682e-01 -8.821447938680648804e-02 -7.869321107864379883e-02 3.178851306438446045e-02 -7.410039007663726807e-02 2.987270951271057129e-01 2.500792443752288818e-01 2.116962075233459473e-01 1.080997139215469360e-01 1.162772402167320251e-01 -1.270651221275329590e-01 -1.572883576154708862e-01 1.099608838558197021e-01 -1.811581999063491821e-01 3.262158036231994629e-01
2.098696380853652954e-01 -3.053099513053894043e-01 3.110426664352416992e-01 9.457166492938995361e-02 1.445714533329010010e-01 -1.755163073539733887e-01 2.909740433096885681e-02 -1.383432447910308838e-01 -9.756836108863353729e-03 3.226560056209564209e-01 2.387492060661315918e-01 1.366422474384307861e-01 3.492597639560699463e-01 8.779204636812210083e-02 -2.212748378515243530e-01 -6.629840284585952759e-02 -7.900268584489822388e-02 5.308484192937612534e-03 -1.812010705471038818e-01 -8.627152070403099060e-03 -7.283081114292144775e-02 6.494318693876266479e-02 1.605056077241897583e-01 -1.552805155515670776e-01 4.012886434793472290e-02 1.053874269127845764e-01 8.896967023611068726e-02 -2.252609282732009888e-01 -1.533173918724060059e-01 -4.345700517296791077e-02 2.993254065513610840e-01 1.936369985342025757e-01
-8.188241627067327499e-04 -3.516046404838562012e-01 2.777683362364768982e-02 -2.508297376334667206e-02 2.131175808608531952e-02 9.007467329502105713e-02 -1.015683636069297791e-02 -1.932074427604675293e-01 1.451703608036041260e-01 -4.393819347023963928e-02 2.108200341463088989e-01 -9.179518371820449829e-02 2.668978273868560791e-01 2.368150502443313599e-01 -1.722231209278106689e-01 -1.441859900951385498e-01 1.130788549780845642e-01 7.056251913309097290e-02 -5.076782703399658203e-01 -1.067584231495857239e-01 -3.788797929883003235e-02 -1.992492079734802246e-01 -9.756657294929027557e-03 3.572593629360198975e-02 8.497759699821472168e-02 1.324512530118227005e-02 3.594195246696472168e-01 -2.510389685630798340e-01 -1.626079976558685303e-01 -2.476613968610763550e-02 -7.060472667217254639e-02 1.195119619369506836e-01
7.036653161048889160e-02 -2.964249551296234131e-01 2.552563846111297607e-01 2.487721890211105347e-01 -1.261321455240249634e-01 1.970349550247192383e-01 -9.076637774705886841e-02 -3.835083246231079102e-01 2.727259099483489990e-01 1.516345888376235962e-01 -3.877545893192291260e-02 -1.621543467044830322e-01 1.663561612367630005e-01 3.978073596954345703e-01 -1.200004741549491882e-01 -2.304483652114868164e-01 1.207341551780700684e-01 9.952837228775024414e-02 -2.697537243366241455e-01 5.953884497284889221e-02 -1.979153044521808624e-02 -3.502391511574387550e-03 2.036110311746597290e-01 -8.261717855930328369e-02 3.739495947957038879e-02 -1.237890496850013733e-01 -7.212563604116439819e-02 1.882321573793888092e-02 1.711368933320045471e-02 1.105496212840080261e-01 -6.615900248289108276e-02 5.324634909629821777e-02
-2.756578661501407623e-02 -2.342161089181900024e-01 8.253337442874908447e-02 -1.747155562043190002e-02 -2.087856680154800415e-01 -6.913837790489196777e-02 1.159155145287513733e-01 -1.307428479194641113e-01 -1.611902415752410889e-01 4.280351698398590088e-01 2.089120633900165558e-02 1.857859790325164795e-01 2.461359649896621704e-01 1.886217892169952393e-01 -3.932101726531982422e-01 -2.895652316510677338e-02 2.215054929256439209e-01 4.354097694158554077e-02 -2.514912784099578857e-01 -1.662373095750808716e-01 1.729596592485904694e-02 6.170243769884109497e-02 1.363192033022642136e-02 1.319874674081802368e-01 8.782416582107543945e-02 -4.703780263662338257e-02 1.798186004161834717e-01 -2.945978045463562012e-01 -1.723412573337554932e-01 -6.835888326168060303e-02 -3.255428001284599304e-02 1.859103441238403320e-01
2.217053622007369995e-01 -5.752464756369590759e-02 -6.357291340827941895e-02 -8.239433169364929199e-03 -3.062794804573059082e-01 5.113338679075241089e-02 2.054845541715621948e-02 -7.249367982149124146e-02 9.851073473691940308e-02 2.945633828639984131e-01 -3.379784151911735535e-02 1.602562963962554932e-01 -2.116087377071380615e-01 2.639425396919250488e-01 -2.615719288587570190e-02 -1.263733059167861938e-01 -8.343834429979324341e-02 3.291659355163574219e-01 -1.437820196151733398e-01 -3.241887390613555908e-01 8.777239359915256500e-03 -1.092152148485183716e-01 2.237586528062820435e-01 5.112681537866592407e-03 2.126563638448715210e-01 2.314845658838748932e-02 8.092714101076126099e-02 1.053093224763870239e-01 1.212856397032737732e-01 -7.414158433675765991e-02 -1.873734593391418457e-01 4.062481820583343506e-01
-1.603553444147109985e-01 -4.701576381921768188e-02 4.166317880153656006e-01 7.866252213716506958e-02 -3.024489581584930420e-01 -3.938201069831848145e-02 4.237347468733787537e-02 6.860735267400741577e-02 -1.794292479753494263e-01 9.639401733875274658e-02 1.894542872905731201e-01 8.244079351425170898e-02 1.480048000812530518e-01 2.738757431507110596e-01 -1.896684914827346802e-01 -3.083568811416625977e-01 -1.980860233306884766e-01 -1.400261651724576950e-03 -1.460065841674804688e-01 -1.055641844868659973e-01 1.150678694248199463e-01 -2.254801541566848755e-01 1.268946528434753418e-01 5.203275382518768311e-02 2.187286764383316040e-01 -7.283776998519897461e-02 3.589244484901428223e-01 4.405856505036354065e-02 -4.991501942276954651e-02 -9.540913999080657959e-02 -2.887439727783203125e-02 1.723150163888931274e-01
6.806917022913694382e-03 -1.294596046209335327e-01 4.504555463790893555e-01 2.372418791055679321e-01 -3.935492783784866333e-02 2.529339194297790527e-01 3.334356239065527916e-03 -1.961702704429626465e-01 1.403815206140279770e-02 2.605667710304260254e-02 5.894132703542709351e-02 4.642308875918388367e-02 1.251383125782012939e-01 1.062032803893089294e-01 -4.921767488121986389e-02 -2.473914027214050293e-01 4.840163514018058777e-02 2.473962865769863129e-02 -1.794655025005340576e-01 1.155630126595497131e-01 2.351286634802818298e-02 1.119734868407249451e-01 4.858742654323577881e-01 4.312313348054885864e-02 2.156690210103988647e-01 -8.757738023996353149e-02 -5.945475306361913681e-03 1.251784414052963257e-01 -2.642507432028651237e-03 6.535628437995910645e-02 2.287525087594985962e-01 3.112509250640869141e-01
-1.800975799560546875e-01 -1.535562332719564438e-02 1.042558029294013977e-01 -1.739739328622817993e-01 -1.868717223405838013e-01 1.373177170753479004e-01 8.523975312709808350e-02 -2.807772718369960785e-02 -1.927961478941142559e-03 -2.414343133568763733e-02 1.898376643657684326e-01 5.343959107995033264e-02 1.433294117450714111e-01 1.336641758680343628e-01 -4.453010484576225281e-02 1.631339788436889648e-01 -1.430273503065109253e-01 -1.704345196485519409e-01 -2.474971115589141846e-01 -1.685170382261276245e-01 1.509669274091720581e-01 -5.982239544391632080e-02 2.242096066474914551e-01 -1.538570523262023926e-01 3.307453989982604980e-01 1.399166733026504517e-01 9.679919481277465820e-02 -2.277643829584121704e-01 6.902946531772613525e-02 7.867206819355487823e-03 -1.973876357078552246e-02 5.683078765869140625e-01
2.950577996671199799e-02 -1.983892321586608887e-01 1.083588153123855591e-01 3.815167397260665894e-02 -4.272704944014549255e-02 3.563774749636650085e-02 2.679499983787536621e-02 -1.789118647575378418e-01 -2.189885526895523071e-01 8.330503851175308228e-02 1.848220527172088623e-01 1.979185640811920166e-01 1.820877641439437866e-01 2.596589922904968262e-01 -3.445906043052673340e-01 -2.418242543935775757e-01 2.260442078113555908e-01 -1.385689824819564819e-01 4.405786842107772827e-02 -2.408320009708404541e-01 3.007672131061553955e-01 9.753163158893585205e-02 1.182484850287437439e-01 2.780555002391338348e-02 1.911381781101226807e-01 -3.311079740524291992e-02 3.135955333709716797e-01 -2.563767731189727783e-01 -1.332400441169738770e-01 5.841980502009391785e-02 -1.402147859334945679e-01 1.312586814165115356e-01
1.122180670499801636e-01 -2.212596237659454346e-01 -2.108472585678100586e-02 -7.189454883337020874e-02 -2.197916507720947266e-01 -4.792504757642745972e-02 1.430109292268753052e-01 3.969903662800788879e-02 -1.457672566175460815e-01 3.808697462081909180e-01 1.486137211322784424e-01 8.583368733525276184e-03 -8.320438861846923828e-02 1.777897626161575317e-01 -2.604849636554718018e-01 -3.085455298423767090e-01 1.663860231637954712e-01 -2.336065173149108887e-01 -1.606275886297225952e-01 -1.455619931221008301e-01 2.533238828182220459e-01 1.807006299495697021e-01 2.281433790922164917e-01 4.423492774367332458e-02 1.973233669996261597e-01 1.221117563545703888e-02 1.097366735339164734e-01 -2.548343241214752197e-01 -6.027519702911376953e-02 3.040338866412639618e-02 -1.876518130302429199e-01 1.850226521492004395e-01
-1.174056828022003174e-01 1.604104228317737579e-02 2.127223014831542969e-01 -4.340489581227302551e-02 -4.280930757522583008e-02 1.368857920169830322e-01 1.689385622739791870e-01 7.319209724664688110e-02 1.286558713763952255e-02 2.935651838779449463e-01 -4.063544422388076782e-02 3.420441448688507080e-01 1.900927871465682983e-01 1.202267780900001526e-01 -2.211780399084091187e-01 1.080516278743743896e-01 1.163539662957191467e-02 1.544124633073806763e-01 -2.475078254938125610e-01 -2.400297522544860840e-01 9.048534929752349854e-02 -2.335658483207225800e-02 -1.435865610837936401e-01 -2.472142456099390984e-03 3.178473114967346191e-01 3.815430775284767151e-02 1.741479188203811646e-01 1.721504032611846924e-01 -6.658276170492172241e-02 5.564083904027938843e-02 -1.465074270963668823e-01 4.522513151168823242e-01
-8.556941151618957520e-02 -1.399564594030380249e-01 2.118216603994369507e-01 2.533179940655827522e-03 1.981994658708572388e-01 -1.970676332712173462e-01 -3.671659901738166809e-02 -1.060066074132919312e-01 -1.612885296344757080e-01 1.725310683250427246e-01 2.808825671672821045e-01 -5.219828337430953979e-02 3.509894311428070068e-01 4.621013067662715912e-03 1.621401682496070862e-02 -2.569136023521423340e-01 7.590568810701370239e-02 5.908703804016113281e-02 -4.750358760356903076e-01 -6.081410124897956848e-02 5.805538035929203033e-03 -7.392726372927427292e-03 1.372534930706024170e-01 2.169602066278457642e-01 1.550675183534622192e-01 3.432798758149147034e-02 2.436871826648712158e-01 -1.401997059583663940e-01 -6.398491561412811279e-02 2.183582037687301636e-01 9.830135852098464966e-02 2.007927745580673218e-01
-3.670991212129592896e-02 -2.252831459045410156e-01 1.966669261455535889e-01 3.135710954666137695e-02 -7.796055171638727188e-03 2.175942063331604004e-01 -2.103668823838233948e-02 3.719215840101242065e-02 5.678245797753334045e-02 4.075532257556915283e-01 1.925890296697616577e-01 4.363804310560226440e-02 1.360653340816497803e-01 5.050913617014884949e-02 -2.392807006835937500e-01 -1.683285981416702271e-01 -1.595061421394348145e-01 2.142632156610488892e-01 -1.314723044633865356e-01 -9.628339856863021851e-02 -2.733064629137516022e-02 -1.739747226238250732e-01 2.505438625812530518e-01 5.535903200507164001e-02 1.800370812416076660e-01 3.789911419153213501e-02 -1.388929337263107300e-01 1.406199634075164795e-01 -2.313956022262573242e-01 -2.255170494318008423e-01 7.403597980737686157e-02 4.080146551132202148e-01
-2.177090495824813843e-01 -1.239014938473701477e-01 1.649901717901229858e-01 1.420520246028900146e-01 -8.003397285938262939e-02 -5.630822386592626572e-03 1.425801068544387817e-01 -1.427854597568511963e-01 -1.491300165653228760e-01 2.492764443159103394e-01 2.164283245801925659e-01 1.017515640705823898e-02 -2.253108285367488861e-02 1.928825676441192627e-01 -4.368808865547180176e-01 -2.060003429651260376e-01 9.260261803865432739e-02 -3.846549242734909058e-02 -6.447269767522811890e-02 -1.864114254713058472e-01 2.272807657718658447e-01 2.534511089324951172e-01 8.019526302814483643e-02 -1.932035088539123535e-01 2.331035733222961426e-01 -6.758951395750045776e-02 1.912597864866256714e-01 -2.492313086986541748e-01 -1.171626150608062744e-01 3.488167747855186462e-02 8.086119592189788818e-02 2.294842600822448730e-01
1.443140208721160889e-01 -3.359127342700958252e-01 1.442220658063888550e-01 1.622762531042098999e-01 -2.042392641305923462e-01 -2.053261548280715942e-02 -2.176081091165542603e-01 2.044749110937118530e-01 5.411164090037345886e-02 3.312164247035980225e-01 1.772441118955612183e-01 2.177943736314773560e-01 2.981162369251251221e-01 1.607038974761962891e-01 -9.759031236171722412e-02 -1.062588617205619812e-01 -1.546988189220428467e-01 1.331647485494613647e-02 -3.118915557861328125e-01 -1.736991256475448608e-01 -8.107976615428924561e-02 6.986484676599502563e-02 2.298268228769302368e-01 -2.646386623382568359e-01 6.548184901475906372e-02 1.363229006528854370e-01 1.716317832469940186e-01 1.175351068377494812e-02 -9.888159483671188354e-02 9.478753060102462769e-02 -7.805143482983112335e-03 6.125073879957199097e-02
1.470314245671033859e-02 -1.762311309576034546e-01 1.741516739130020142e-01 1.879187114536762238e-02 -2.789560258388519287e-01 -1.237874999642372131e-01 1.831407248973846436e-01 -2.162835001945495605e-01 1.747714132070541382e-01 4.539496004581451416e-01 3.963065147399902344e-01 1.931842118501663208e-01 1.345994770526885986e-01 1.914920508861541748e-01 -2.943629585206508636e-02 -1.180822923779487610e-01 6.113324314355850220e-02 -3.673014417290687561e-02 1.447521615773439407e-02 1.719602197408676147e-01 4.374723136425018311e-02 -8.264452219009399414e-02 1.617261022329330444e-01 1.761324107646942139e-01 1.657266169786453247e-01 -1.068285554647445679e-01 5.454852432012557983e-02 -7.321426272392272949e-02 2.181021869182586670e-02 2.630218863487243652e-01 8.292677253484725952e-02 1.986462324857711792e-01
-4.777291044592857361e-02 -8.079401403665542603e-02 1.871147006750106812e-01 -9.667761623859405518e-02 -1.839356124401092529e-01 -8.223026245832443237e-02 -8.295766264200210571e-02 -4.950369521975517273e-02 -2.482710629701614380e-01 3.167600035667419434e-01 2.091077864170074463e-01 7.754588872194290161e-02 -9.699449688196182251e-02 7.833205163478851318e-02 -3.415853083133697510e-01 -1.951318830251693726e-01 2.259225994348526001e-01 -2.662507891654968262e-01 -1.488510221242904663e-01 -1.219344809651374817e-01 1.419807970523834229e-01 1.134546846151351929e-01 1.681420952081680298e-01 3.656027466058731079e-02 1.795298606157302856e-01 -2.674280405044555664e-01 2.790863513946533203e-01 -1.369525641202926636e-01 -5.373549461364746094e-02 1.135039851069450378e-01 2.232738137245178223e-01 1.651646941900253296e-01
3.012471199035644531e-01 -5.180661082267761230e-01 6.160584464669227600e-02 2.890560626983642578e-01 1.517785340547561646e-02 5.344864353537559509e-02 2.870417945086956024e-02 -1.041845604777336121e-01 -6.277024000883102417e-02 -4.002091288566589355e-02 3.578606545925140381e-01 -9.751731902360916138e-02 3.282507881522178650e-02 1.082427278161048889e-01 9.131696820259094238e-02 -1.565273702144622803e-01 -3.716012462973594666e-02 7.056099362671375275e-03 -1.912789195775985718e-01 4.328048974275588989e-02 1.756237745285034180e-01 -4.212858974933624268e-01 3.641328215599060059e-02 6.598892807960510254e-02 5.386784300208091736e-02 -1.022156104445457458e-01 -1.784288510680198669e-02 -7.762720435857772827e-02 2.406551539897918701e-01 -5.061663687229156494e-02 -7.067315746098756790e-03 1.259994357824325562e-01
8.755590021610260010e-02 -2.364261448383331299e-01 8.106612414121627808e-02 -9.981275349855422974e-02 5.516517534852027893e-02 -5.795492604374885559e-02 1.127385161817073822e-02 -1.199947521090507507e-01 -1.347149536013603210e-02 1.809248924255371094e-01 1.109182387590408325e-01 -2.079840749502182007e-01 -6.129642575979232788e-02 1.596919596195220947e-01 -3.519389629364013672e-01 -1.257402002811431885e-01 -2.085799872875213623e-01 -2.167769670486450195e-01 -4.095173776149749756e-01 -1.876446306705474854e-01 -3.203375637531280518e-02 -6.665240973234176636e-02 -3.501406311988830566e-02 3.003190457820892334e-01 -8.866399526596069336e-02 7.398553192615509033e-02 7.231312990188598633e-02 -1.829146444797515869e-01 2.860137820243835449e-01 -1.701238304376602173e-01 2.691377997398376465e-01 1.267533153295516968e-01
-5.513405054807662964e-02 -2.879587709903717041e-01 -1.553129125386476517e-02 -7.548519223928451538e-02 9.235313534736633301e-02 4.020582139492034912e-01 4.503127187490463257e-03 -1.606732457876205444e-01 9.399757534265518188e-02 2.183610051870346069e-01 3.055099844932556152e-01 -2.679107487201690674e-01 1.381780654191970825e-01 1.523449420928955078e-01 -1.801931113004684448e-01 -9.511768817901611328e-02 -2.702615261077880859e-01 1.306207478046417236e-01 -1.058295890688896179e-01 -1.359551101922988892e-01 1.704008132219314575e-01 6.994475424289703369e-02 4.354754462838172913e-02 -2.162324786186218262e-01 1.628198921680450439e-01 2.265678197145462036e-01 5.078989639878273010e-02 -1.540532708168029785e-01 2.148601561784744263e-01 -9.845342487096786499e-02 1.205086931586265564e-01 1.724303066730499268e-01
1.246437206864356995e-01 -1.679440438747406006e-01 1.507966499775648117e-02 1.760467141866683960e-01 -2.579104304313659668e-01 -5.136469751596450806e-02 1.790822446346282959e-01 -1.279381364583969116e-01 -1.349785625934600830e-01 2.902711927890777588e-01 2.884593605995178223e-01 1.744792163372039795e-01 -3.763486072421073914e-02 1.890989392995834351e-01 -4.678613543510437012e-01 -2.441268265247344971e-01 1.753499358892440796e-01 7.078738510608673096e-02 -1.842449903488159180e-01 -3.018227033317089081e-02 9.374538809061050415e-02 6.206376105546951294e-02 1.209398582577705383e-01 -6.581748835742473602e-03 5.041323602199554443e-02 -6.269245594739913940e-02 3.522197604179382324e-01 -1.474716961383819580e-01 2.096114307641983032e-02 8.371068537235260010e-02 9.827791899442672729e-02 9.132127463817596436e-02
-1.523871123790740967e-01 -8.872174471616744995e-02 2.887626588344573975e-01 2.244681119918823242e-01 1.975548565387725830e-01 6.595683097839355469e-02 6.951445341110229492e-02 -3.197166323661804199e-02 -7.160633802413940430e-02 -8.662349730730056763e-02 4.446855485439300537e-01 2.022975832223892212e-01 9.054095298051834106e-02 2.785098552703857422e-01 -2.779808044433593750e-01 -3.270511031150817871e-01 -1.118436381220817566e-01 -1.308924704790115356e-01 -2.368637919425964355e-01 -3.183454647660255432e-02 3.293921053409576416e-02 -1.550404131412506104e-01 -4.334627464413642883e-02 4.368130490183830261e-02 -5.505388230085372925e-02 -8.015855401754379272e-02 1.081266850233078003e-01 -2.649372518062591553e-01 -1.784408651292324066e-02 1.128671541810035706e-01 -4.080298542976379395e-02 2.070543467998504639e-01
-4.318572115153074265e-03 -9.916521608829498291e-02 1.596311181783676147e-01 5.417101830244064331e-02 -1.277816575020551682e-02 1.146002709865570068e-01 -1.781767606735229492e-02 -2.885167002677917480e-01 6.250774860382080078e-02 3.241119086742401123e-01 9.916459023952484131e-02 6.704649329185485840e-02 1.925191842019557953e-02 9.261129796504974365e-02 -6.949924677610397339e-02 -2.929158210754394531e-01 5.323716253042221069e-02 9.014890342950820923e-02 -1.125892028212547302e-01 -5.639727041125297546e-02 4.031077325344085693e-01 -1.093127802014350891e-01 9.456012398004531860e-02 2.732221484184265137e-01 2.618518769741058350e-01 4.149743020534515381e-01 2.116688489913940430e-01 4.390791803598403931e-02 1.297543644905090332e-01 -4.058974236249923706e-02 2.234340012073516846e-01 -3.535943478345870972e-02
-2.045550495386123657e-01 2.310164831578731537e-02 1.047203242778778076e-01 1.570677310228347778e-01 7.815122604370117188e-02 2.107419967651367188e-01 1.187944412231445312e-01 -8.901035040616989136e-02 1.941208243370056152e-01 1.499412655830383301e-01 9.924276173114776611e-02 -6.800735741853713989e-02 1.782820522785186768e-01 -2.053536474704742432e-01 -3.176729381084442139e-01 -3.172717392444610596e-01 -4.059864208102226257e-02 -6.692654918879270554e-03 -2.190713733434677124e-01 5.124309286475181580e-02 1.430300772190093994e-01 8.501895517110824585e-02 1.175066381692886353e-01 1.756412833929061890e-01 1.178818866610527039e-01 -2.151504158973693848e-01 1.981758475303649902e-01 -2.047415673732757568e-01 2.429148107767105103e-01 -3.210910260677337646e-01 -4.313284903764724731e-02 2.631729245185852051e-01
8.903524838387966156e-03 -1.174157783389091492e-01 2.593849897384643555e-01 -1.248127594590187073e-01 -1.221580877900123596e-01 -7.107719033956527710e-02 1.837268471717834473e-01 -1.296224445104598999e-01 -1.413230150938034058e-01 5.068723559379577637e-01 1.093567535281181335e-02 3.306649625301361084e-01 1.456569731235504150e-01 1.998444497585296631e-01 -1.146752834320068359e-01 -2.412808388471603394e-01 4.275432601571083069e-02 -2.348933182656764984e-02 -2.009149193763732910e-01 -9.246379137039184570e-02 1.231533437967300415e-01 -2.370500713586807251e-01 7.647115737199783325e-02 1.050881519913673401e-01 1.567922085523605347e-01 1.392975077033042908e-02 -4.435545951128005981e-02 -2.021168172359466553e-01 -2.154229432344436646e-01 1.771179437637329102e-01 5.619106441736221313e-02 1.606035232543945312e-01
-1.336481422185897827e-02 -3.247956335544586182e-01 2.209482043981552124e-01 9.999893605709075928e-03 1.849470138549804688e-01 1.244620978832244873e-01 -2.240421026945114136e-01 1.160188391804695129e-01 -3.935080170631408691e-01 2.072919607162475586e-01 1.389086842536926270e-01 2.030531503260135651e-02 -1.677618026733398438e-01 8.064242452383041382e-02 -3.427379950881004333e-02 -1.854634135961532593e-01 -6.861729174852371216e-02 2.726608812808990479e-01 -1.381406486034393311e-01 -1.814523339271545410e-01 -1.953980326652526855e-01 1.978476531803607941e-02 -5.502249300479888916e-02 6.382213532924652100e-02 2.162553369998931885e-01 3.406413644552230835e-02 3.525553047657012939e-01 9.089004248380661011e-03 2.366451621055603027e-01 2.999954298138618469e-02 -3.933498635888099670e-02 1.919101923704147339e-01
1.229900643229484558e-01 -1.925896480679512024e-02 -8.832522481679916382e-02 7.054053992033004761e-02 3.772388026118278503e-02 1.973438411951065063e-01 -2.212624996900558472e-01 1.135929152369499207e-01 4.404682293534278870e-02 3.376747369766235352e-01 1.555989980697631836e-01 -1.557624433189630508e-03 -9.229549020528793335e-02 -8.638439327478408813e-02 9.304451197385787964e-02 -1.820370405912399292e-01 -4.768936708569526672e-02 2.023642212152481079e-01 -4.559119343757629395e-01 -3.118292987346649170e-01 1.251294314861297607e-01 4.175450187176465988e-03 9.568485431373119354e-03 2.981047928333282471e-01 1.582980304956436157e-01 -2.846562303602695465e-02 7.509407401084899902e-02 9.389326907694339752e-03 1.238920316100120544e-01 2.690938711166381836e-01 2.658696174621582031e-01 -1.689640432596206665e-01
1.300356984138488770e-01 -3.076336085796356201e-01 3.290841281414031982e-01 -1.191546544432640076e-01 1.912669092416763306e-01 8.618538826704025269e-02 -2.045401483774185181e-01 -1.115629225969314575e-01 -1.099584773182868958e-01 2.347001582384109497e-01 2.561032772064208984e-01 2.591873109340667725e-01 -1.848686784505844116e-01 -1.160995438694953918e-01 1.157609000802040100e-02 -1.774929612874984741e-01 6.064348295331001282e-02 -3.305253048893064260e-04 -1.828396916389465332e-01 -1.078822314739227295e-01 -2.509812414646148682e-01 -2.638566792011260986e-01 -1.264397501945495605e-01 2.775509655475616455e-01 8.204977214336395264e-02 1.858055144548416138e-01 1.187561675906181335e-01 -1.475581377744674683e-01 1.590975075960159302e-01 -2.347400970757007599e-02 8.827777206897735596e-02 5.710018426179885864e-02
-5.760566890239715576e-02 -3.908890187740325928e-01 1.016759946942329407e-01 1.861606091260910034e-01 6.222793459892272949e-02 3.113449215888977051e-01 -4.257512837648391724e-02 -1.144611760973930359e-01 4.118207469582557678e-02 1.048441007733345032e-01 2.239295989274978638e-01 8.374062366783618927e-03 1.638348586857318878e-02 -1.574421525001525879e-01 -8.251459151506423950e-02 9.055731818079948425e-03 -3.884224891662597656e-01 1.658815741539001465e-01 -4.880380630493164062e-01 3.854620829224586487e-02 1.051603406667709351e-01 -1.165627595037221909e-02 -3.028259612619876862e-02 2.107201069593429565e-01 5.449548363685607910e-02 -9.915276616811752319e-02 1.290293633937835693e-01 -3.404969349503517151e-02 -6.867560441605746746e-04 1.580712944269180298e-02 1.552893221378326416e-01 2.424405962228775024e-01
-1.785964369773864746e-01 -1.872712075710296631e-01 1.324962079524993896e-01 8.658085018396377563e-02 -3.229466378688812256e-01 2.111503183841705322e-01 1.488251984119415283e-01 2.179722189903259277e-01 -4.864570498466491699e-02 2.603676319122314453e-01 4.568542167544364929e-02 9.486378729343414307e-02 1.906777769327163696e-01 1.929354369640350342e-01 -3.935388475656509399e-02 -5.648779869079589844e-02 6.399574875831604004e-02 1.270135790109634399e-01 -3.056513369083404541e-01 -2.639929056167602539e-01 3.059105277061462402e-01 -9.677099436521530151e-02 2.118328958749771118e-02 2.771962434053421021e-02 -7.967375218868255615e-02 -2.404107302427291870e-01 1.900647878646850586e-01 5.225518718361854553e-03 1.341126412153244019e-01 -1.010731980204582214e-01 3.373574912548065186e-01 7.794437929987907410e-03
-1.475916709750890732e-02 -2.794020175933837891e-01 3.584937751293182373e-02 5.558758229017257690e-02 1.655258387327194214e-01 1.100897863507270813e-01 6.281964480876922607e-02 5.458520352840423584e-02 -1.131057962775230408e-01 4.409768581390380859e-01 3.092352151870727539e-01 9.207636117935180664e-02 4.587972164154052734e-01 9.647270292043685913e-02 -8.869343996047973633e-02 -1.761198192834854126e-01 -8.350715041160583496e-02 3.916780650615692139e-02 -2.150831222534179688e-01 -1.801665425300598145e-01 -5.990672484040260315e-02 1.046149656176567078e-01 1.228373125195503235e-01 -1.787869185209274292e-01 2.974399551749229431e-02 -4.438901320099830627e-02 -4.411277920007705688e-02 1.039423421025276184e-01 1.082519218325614929e-01 3.128177821636199951e-01 7.542670518159866333e-02 1.454978287220001221e-01
-2.702927030622959137e-02 -6.077022477984428406e-02 -1.471882164478302002e-01 1.388675719499588013e-01 2.315619029104709625e-03 -2.034595310688018799e-01 3.924969956278800964e-02 -1.778066605329513550e-01 -1.499468740075826645e-02 4.138142764568328857e-01 1.620639264583587646e-01 1.743311733007431030e-01 2.536537945270538330e-01 3.300084173679351807e-01 -2.553764581680297852e-01 -1.483014971017837524e-01 1.150315403938293457e-01 1.682175397872924805e-01 -2.605800628662109375e-01 -1.181856617331504822e-01 2.232625782489776611e-01 2.524445019662380219e-02 1.446014046669006348e-01 2.299751155078411102e-02 3.246409893035888672e-01 5.196552723646163940e-02 4.192898049950599670e-02 -1.364742219448089600e-01 -2.180348485708236694e-01 1.367959827184677124e-01 -2.268850570544600487e-03 3.791376948356628418e-02
9.549766778945922852e-02 -3.242640197277069092e-01 -6.314391642808914185e-02 -9.780638664960861206e-02 2.081025019288063049e-02 8.948587626218795776e-02 -1.752541959285736084e-01 7.054806500673294067e-02 1.154584810137748718e-01 1.121573820710182190e-01 3.188997134566307068e-02 1.897243857383728027e-01 -1.794282793998718262e-01 -6.402739323675632477e-03 -9.177964180707931519e-02 -3.722266107797622681e-02 2.733880579471588135e-01 3.371352851390838623e-01 1.979039283469319344e-03 -2.661274671554565430e-01 2.800681591033935547e-01 -4.237815737724304199e-02 1.723755300045013428e-01 1.493992060422897339e-01 3.924768567085266113e-01 6.842397898435592651e-02 9.352002292871475220e-02 -1.723859310150146484e-01 2.670165002346038818e-01 1.831838637590408325e-01 1.244007274508476257e-01 1.186269149184226990e-01
8.839698857627809048e-04 -7.353022694587707520e-02 -1.246360782533884048e-02 3.675947785377502441e-01 -2.280311435461044312e-01 7.741941511631011963e-02 -1.303631905466318130e-02 -4.273781180381774902e-01 4.171943292021751404e-02 4.527867734432220459e-01 8.677566796541213989e-02 6.980880349874496460e-02 -6.878861691802740097e-03 1.808020472526550293e-01 -3.047079965472221375e-02 -1.323711127042770386e-01 4.214375838637351990e-02 -1.570450067520141602e-01 -2.945217192173004150e-01 -1.762286014854907990e-02 2.307345904409885406e-02 2.101261168718338013e-02 2.179675698280334473e-01 -4.397960752248764038e-02 2.907144725322723389e-01 -1.504848152399063110e-01 2.103155553340911865e-01 1.109516364522278309e-03 -9.095116704702377319e-02 3.519217669963836670e-02 -1.070236042141914368e-01 1.089968532323837280e-01
1.047635152935981750e-01 -2.949665486812591553e-01 -1.781091839075088501e-01 6.247138604521751404e-02 1.750343665480613708e-02 2.897202372550964355e-01 -2.392792999744415283e-01 2.532433271408081055e-01 -7.170151174068450928e-02 1.887956559658050537e-01 -2.042762376368045807e-02 -2.649653889238834381e-02 -1.434720456600189209e-01 2.805577218532562256e-01 -7.166600786149501801e-03 -1.644579470157623291e-01 -1.205679625272750854e-01 1.525648832321166992e-01 -1.504127085208892822e-01 -9.748202562332153320e-02 2.984512746334075928e-01 1.033162698149681091e-01 2.283420264720916748e-01 2.551452815532684326e-01 3.178248703479766846e-01 6.686871498823165894e-02 -9.424292296171188354e-02 -7.080596685409545898e-02 1.741822063922882080e-01 2.083307653665542603e-01 5.000995472073554993e-02 9.958182275295257568e-02
-1.244115158915519714e-01 -2.119259983301162720e-01 1.363208889961242676e-01 5.789671093225479126e-03 -2.297862917184829712e-01 -7.673586159944534302e-02 -6.186179071664810181e-02 1.333201676607131958e-01 -1.118680760264396667e-01 8.887010812759399414e-02 -3.576041013002395630e-02 1.803744286298751831e-01 1.709953546524047852e-01 2.718492448329925537e-01 -1.592802852392196655e-01 -2.743975818157196045e-01 4.003574252128601074e-01 -1.854366064071655273e-01 -2.866339981555938721e-01 -6.653245538473129272e-02 7.467988133430480957e-02 -2.420217264443635941e-03 3.600855767726898193e-01 -3.119305334985256195e-02 1.905025541782379150e-02 -9.876007586717605591e-02 1.407991051673889160e-01 -2.754762172698974609e-01 2.185170203447341919e-01 1.926882378756999969e-02 4.892355948686599731e-02 9.407911449670791626e-02
-4.920564591884613037e-02 -6.788293272256851196e-02 4.595334082841873169e-02 -7.662523537874221802e-03 -1.164033338427543640e-01 2.641769051551818848e-01 -1.156020835041999817e-01 2.897558175027370453e-02 2.117131799459457397e-01 3.452344611287117004e-02 3.676345944404602051e-01 -1.770747303962707520e-01 5.982044339179992676e-02 -5.686102062463760376e-02 -6.618683040142059326e-02 -1.478966772556304932e-01 2.260774001479148865e-02 1.621484756469726562e-01 -4.804172813892364502e-01 1.474718898534774780e-01 1.615929305553436279e-01 1.179534122347831726e-01 6.125098094344139099e-02 1.474876105785369873e-01 2.754698693752288818e-01 -1.315313130617141724e-01 -9.961124509572982788e-03 -1.068619042634963989e-01 1.609969139099121094e-01 -3.444106280803680420e-01 1.672262549400329590e-01 1.599349975585937500e-01
-8.944702148437500000e-02 -2.108567357063293457e-01 2.091885209083557129e-01 1.868649758398532867e-02 9.284044802188873291e-02 3.458652198314666748e-01 -1.817736178636550903e-01 -8.690384030342102051e-02 9.643328934907913208e-02 1.387362331151962280e-01 1.209243685007095337e-01 -9.389817714691162109e-02 8.922079950571060181e-02 -3.034865297377109528e-02 -5.477256700396537781e-02 -1.305182874202728271e-01 -4.186773002147674561e-01 2.169677466154098511e-01 -3.962351679801940918e-01 4.953749105334281921e-02 2.129591442644596100e-02 -1.605978906154632568e-01 4.971692338585853577e-02 -6.495629251003265381e-02 2.473461031913757324e-01 1.140132267028093338e-02 1.779483705759048462e-01 -9.449049830436706543e-02 1.475338935852050781e-01 -2.476022094488143921e-01 1.333701163530349731e-01 1.901775598526000977e-01
1.371091753244400024e-01 1.284844577312469482e-01 2.720239162445068359e-01 -3.464335948228836060e-02 -1.315608322620391846e-01 -2.310023605823516846e-01 1.224841624498367310e-01 -2.402139455080032349e-01 1.033679842948913574e-01 1.374104022979736328e-01 7.507961243391036987e-02 5.420564115047454834e-02 7.072471082210540771e-02 3.082065284252166748e-01 6.837073597125709057e-04 -8.185122162103652954e-02 6.717141717672348022e-02 1.966978013515472412e-01 -1.407558470964431763e-01 -1.745150536298751831e-01 2.606705427169799805e-01 2.386443614959716797e-01 1.374399513006210327e-01 3.255670145153999329e-02 -4.497497901320457458e-02 -2.606395399197936058e-03 1.297585666179656982e-01 -8.375025540590286255e-02 2.693738341331481934e-01 2.530909776687622070e-01 1.627313196659088135e-01 4.171158373355865479e-01
-1.671302765607833862e-01 -2.684820890426635742e-01 1.350592374801635742e-01 1.660649776458740234e-01 5.111914873123168945e-02 2.951838374137878418e-01 -1.456758975982666016e-01 -8.142613619565963745e-02 9.607718139886856079e-02 2.540814280509948730e-01 1.445752680301666260e-01 -1.681099683046340942e-01 -1.649587601423263550e-01 3.844793736934661865e-01 -2.271127998828887939e-01 -1.060575917363166809e-01 -1.496857553720474243e-01 -4.930488392710685730e-02 -2.558874189853668213e-01 1.998564749956130981e-01 8.906864374876022339e-02 3.742782771587371826e-02 -4.711353406310081482e-02 1.235786378383636475e-01 2.362622469663619995e-01 3.500692173838615417e-02 1.881892681121826172e-01 -4.840006679296493530e-02 -4.125511646270751953e-02 2.660905122756958008e-01 1.258423775434494019e-01 1.884777545928955078e-01
-1.256435513496398926e-01 -3.328849077224731445e-01 -2.099107578396797180e-02 2.361467331647872925e-01 -1.807136833667755127e-01 -1.430113315582275391e-01 3.763506561517715454e-02 -3.876594305038452148e-01 7.535713911056518555e-02 9.635359793901443481e-02 3.341042697429656982e-01 1.173973307013511658e-01 2.029960155487060547e-01 2.799399793148040771e-01 1.643197610974311829e-02 -8.859154582023620605e-02 -7.170785218477249146e-02 6.953195482492446899e-02 -1.144323498010635376e-01 -1.754338443279266357e-01 -9.861103445291519165e-02 4.455170035362243652e-02 -3.128755465149879456e-02 1.625273972749710083e-01 2.643895149230957031e-01 -9.057036042213439941e-02 3.328578770160675049e-01 -2.248088866472244263e-01 2.293964149430394173e-03 7.480926811695098877e-02 2.605695510283112526e-03 -7.955178618431091309e-02
-9.423967450857162476e-02 -1.574262976646423340e-01 2.317871600389480591e-01 -5.638336762785911560e-02 -5.998108163475990295e-02 9.578754007816314697e-02 3.091802000999450684e-01 2.120955660939216614e-02 2.479084953665733337e-02 3.031587302684783936e-01 -8.177509903907775879e-02 2.879337370395660400e-01 1.971412748098373413e-01 2.050828486680984497e-01 -1.512034386396408081e-01 7.363475114107131958e-02 -4.791377857327461243e-02 2.660503983497619629e-02 -2.179345935583114624e-01 -1.533325016498565674e-01 1.067130342125892639e-01 -2.313284277915954590e-01 3.557844460010528564e-01 -3.992437198758125305e-02 2.309621423482894897e-01 -1.979388892650604248e-01 -1.351945102214813232e-02 -5.210205912590026855e-02 7.737155258655548096e-02 1.794621907174587250e-02 -4.225066676735877991e-02 3.724164664745330811e-01
-2.744317799806594849e-02 -1.673444360494613647e-01 9.120289981365203857e-02 1.337150484323501587e-01 1.574033200740814209e-01 2.083400189876556396e-01 -2.577728033065795898e-01 -2.074652314186096191e-01 2.173931002616882324e-01 4.215149581432342529e-01 1.215866860002279282e-02 -1.272054612636566162e-01 2.364470362663269043e-01 -2.031434178352355957e-01 -2.467402666807174683e-01 -9.089957922697067261e-02 -4.920554161071777344e-02 -5.387034639716148376e-02 -1.897756755352020264e-01 -2.117171734571456909e-01 1.334493756294250488e-01 1.024340912699699402e-01 2.147815376520156860e-01 -6.968783587217330933e-02 2.280554501339793205e-03 2.244911789894104004e-01 9.115630760788917542e-03 -2.224747389554977417e-01 -1.176788434386253357e-01 1.849177777767181396e-01 1.690555959939956665e-01 1.331922113895416260e-01
-8.595480769872665405e-02 -3.734093904495239258e-01 1.089537795633077621e-02 9.189795702695846558e-02 7.877790927886962891e-02 2.660928368568420410e-01 1.661852896213531494e-01 -2.627520561218261719e-01 8.367020636796951294e-02 9.386018663644790649e-02 1.466946601867675781e-01 -2.433112412691116333e-01 -8.897215127944946289e-03 7.299698144197463989e-02 -1.198811084032058716e-01 -3.334270119667053223e-01 -3.965619206428527832e-01 1.134793236851692200e-01 -1.960118114948272705e-01 -1.949871927499771118e-01 7.279621064662933350e-02 -1.084140613675117493e-01 -1.092192381620407104e-01 -6.452873349189758301e-02 2.727731466293334961e-01 1.150305941700935364e-01 1.001059710979461670e-01 -4.270453006029129028e-02 1.364863812923431396e-01 2.208459563553333282e-02 1.243645176291465759e-01 1.722578555345535278e-01
-1.354659646749496460e-01 -3.343200683593750000e-01 1.003023120574653149e-03 2.152778208255767822e-01 -1.490090340375900269e-01 -1.137633025646209717e-01 -9.025108814239501953e-02 -2.101629674434661865e-01 -3.099098801612854004e-01 1.361756622791290283e-01 2.790698111057281494e-01 3.792823106050491333e-02 1.194356456398963928e-01 1.866458952426910400e-01 -2.874335944652557373e-01 -2.179311364889144897e-01 -2.929669059813022614e-02 1.301846653223037720e-02 -1.610285937786102295e-01 -1.670629233121871948e-01 -5.170845612883567810e-02 2.975821495056152344e-02 3.009799718856811523e-01 -1.649964898824691772e-01 -4.848229140043258667e-02 -1.772857010364532471e-01 2.722263038158416748e-01 -2.078999280929565430e-01 -2.495704917237162590e-03 -5.396471545100212097e-02 -1.252747178077697754e-01 1.303507387638092041e-01
1.336779296398162842e-01 -2.435497939586639404e-01 3.415700197219848633e-01 -1.857379674911499023e-01 -3.476839885115623474e-02 -2.474357634782791138e-01 1.541906893253326416e-01 6.693603098392486572e-02 7.672639936208724976e-02 2.170624285936355591e-01 -2.907862514257431030e-02 1.129227355122566223e-01 -1.375103890895843506e-01 1.930750161409378052e-02 -1.866151690483093262e-01 -1.186801344156265259e-01 -1.464557349681854248e-01 9.830367565155029297e-02 -3.831231296062469482e-01 -2.050325274467468262e-01 -1.269675791263580322e-02 -3.975009918212890625e-02 7.818835973739624023e-02 1.776301115751266479e-01 1.629624962806701660e-01 -6.482975929975509644e-02 2.436300814151763916e-01 2.342436462640762329e-01 3.587608784437179565e-02 6.518050096929073334e-03 -1.072370260953903198e-01 3.591767549514770508e-01
1.491644978523254395e-01 -2.129134256392717361e-03 1.292704045772552490e-01 4.546736553311347961e-02 5.105068907141685486e-02 -5.418853461742401123e-02 -6.224401667714118958e-02 -2.534024883061647415e-03 2.571339905261993408e-01 3.386856317520141602e-01 2.232551425695419312e-01 4.024313986301422119e-01 -1.595550924539566040e-01 -1.366035938262939453e-01 -5.898430012166500092e-03 -1.837829351425170898e-01 -8.279492706060409546e-02 -2.486176490783691406e-01 -2.090061455965042114e-01 -8.763603121042251587e-02 2.731591165065765381e-01 1.290632039308547974e-01 1.954536586999893188e-01 4.016783460974693298e-02 3.684286177158355713e-01 -2.686692960560321808e-02 6.575637310743331909e-02 -1.255550533533096313e-01 3.623793646693229675e-02 -2.572459876537322998e-01 -5.193331837654113770e-02 -3.378478065133094788e-02
-3.003362715244293213e-01 -1.272013187408447266e-01 2.204388678073883057e-01 2.217331975698471069e-01 -1.793835908174514771e-01 -7.862086407840251923e-03 -4.257681593298912048e-02 -2.850884497165679932e-01 -3.305178508162498474e-02 3.319394290447235107e-01 3.227075338363647461e-01 1.286171674728393555e-01 2.626327872276306152e-01 3.041478693485260010e-01 -1.614115089178085327e-01 -2.215117961168289185e-02 -7.007582485675811768e-02 2.096216529607772827e-01 -1.768109798431396484e-01 -3.565735742449760437e-02 -8.128578774631023407e-03 2.546176128089427948e-02 6.005980074405670166e-02 2.209324389696121216e-01 1.588858067989349365e-01 1.082756221294403076e-01 -9.886117279529571533e-02 -9.244544804096221924e-02 -1.284384876489639282e-01 1.402394771575927734e-01 1.578385825268924236e-03 1.859395503997802734e-01
-1.981787383556365967e-01 -1.690634042024612427e-01 -1.286413967609405518e-01 2.602331936359405518e-01 -2.142672538757324219e-01 -7.827255129814147949e-02 -4.456717520952224731e-03 -1.779681891202926636e-01 1.737724989652633667e-01 1.312156170606613159e-01 2.183825075626373291e-01 3.752345442771911621e-01 6.533953547477722168e-02 -2.949614264070987701e-02 -2.154340296983718872e-01 -2.781409025192260742e-01 -5.600252375006675720e-02 -1.113809794187545776e-01 -9.273677319288253784e-02 -5.196550115942955017e-02 1.298408061265945435e-01 -1.727176606655120850e-01 7.036373019218444824e-02 9.752570092678070068e-02 4.295697808265686035e-02 5.732819065451622009e-02 4.415439963340759277e-01 -2.064091861248016357e-01 2.206083387136459351e-02 2.365994602441787720e-01 -5.852971225976943970e-02 9.348404407501220703e-02
-7.950736209750175476e-03 -2.537620663642883301e-01 2.774893343448638916e-01 1.981850117444992065e-01 -7.794004678726196289e-02 4.668872430920600891e-02 -3.536283969879150391e-02 -6.466230005025863647e-02 3.020079433917999268e-02 1.890098899602890015e-01 2.912901341915130615e-01 -1.531363278627395630e-01 4.283021390438079834e-01 9.153417497873306274e-02 1.899180747568607330e-02 -1.814420521259307861e-01 -3.813726827502250671e-02 -5.705936998128890991e-02 -2.289428748190402985e-02 -2.166772484779357910e-01 -1.507706493139266968e-01 -2.591956853866577148e-01 -1.364290132187306881e-03 -5.369807034730911255e-02 2.968858480453491211e-01 6.170767173171043396e-02 2.844894528388977051e-01 -1.282103825360536575e-02 5.982860457152128220e-03 1.631871163845062256e-01 -3.766475617885589600e-02 2.990350723266601562e-01
6.308785825967788696e-02 -3.622464239597320557e-01 2.372956871986389160e-01 -3.393500298261642456e-02 -1.038034185767173767e-01 -3.367138653993606567e-02 -9.824184328317642212e-02 -9.232197701930999756e-02 4.269910603761672974e-02 2.658756077289581299e-01 1.003709733486175537e-01 2.766235172748565674e-02 6.782873719930648804e-02 1.764728128910064697e-01 7.653913646936416626e-02 -2.326613664627075195e-01 -6.967510282993316650e-02 9.880792349576950073e-03 6.597839295864105225e-02 -1.388376504182815552e-01 2.723744213581085205e-01 -1.121354848146438599e-02 2.056988477706909180e-01 1.607272773981094360e-01 2.764946818351745605e-01 4.920393526554107666e-01 1.137397438287734985e-01 -1.844741404056549072e-01 7.236773520708084106e-02 -1.259734928607940674e-01 1.909074038267135620e-01 6.368461996316909790e-02
-4.722531884908676147e-02 -1.772101372480392456e-01 1.244210600852966309e-01 3.424057736992835999e-02 1.436159014701843262e-01 1.257688552141189575e-01 -9.564239531755447388e-02 -1.210862398147583008e-01 1.703196614980697632e-01 4.193502962589263916e-01 1.138381808996200562e-01 1.539165228605270386e-01 2.833349704742431641e-01 8.333594352006912231e-02 -8.069444447755813599e-03 -7.549880445003509521e-02 4.288263618946075439e-02 -1.312741637229919434e-01 -1.186637803912162781e-01 -1.329031735658645630e-01 -2.073858529329299927e-01 -8.548010140657424927e-02 2.216652929782867432e-01 -8.820711076259613037e-02 2.332236319780349731e-01 -8.259762078523635864e-02 -1.005583852529525757e-01 -2.094051241874694824e-01 2.285095117986202240e-02 1.595675796270370483e-01 -2.791577279567718506e-01 4.216870963573455811e-01
-7.106066495180130005e-02 -1.381346285343170166e-01 -7.930079847574234009e-02 3.685305267572402954e-02 2.878436259925365448e-02 -4.781771823763847351e-02 -1.605698466300964355e-01 -9.554090350866317749e-02 2.611913979053497314e-01 3.450220525264739990e-01 9.814365208148956299e-02 2.245950996875762939e-01 -1.952872872352600098e-01 2.563561080023646355e-03 -1.744235754013061523e-01 -9.498468041419982910e-02 1.480152755975723267e-01 3.237981200218200684e-01 -1.502254009246826172e-01 -1.561078727245330811e-01 1.837455779314041138e-01 7.729210704565048218e-02 3.809315264225006104e-01 4.834899306297302246e-02 1.244204342365264893e-01 1.176784932613372803e-01 9.789748489856719971e-02 1.299749165773391724e-01 3.602418303489685059e-01 2.532564662396907806e-02 2.068481743335723877e-01 1.240532845258712769e-01
-2.206501662731170654e-01 -1.270113140344619751e-01 8.018381893634796143e-02 1.493257433176040649e-01 -1.057745963335037231e-01 2.821671068668365479e-01 5.366861820220947266e-02 2.362693101167678833e-02 -4.345501959323883057e-02 2.152357846498489380e-01 1.292148828506469727e-01 2.490705102682113647e-01 2.206882275640964508e-02 -1.068731471896171570e-01 -2.620502710342407227e-01 -2.064813971519470215e-01 -2.360894978046417236e-01 3.327465653419494629e-01 -3.307010531425476074e-01 -1.743467599153518677e-01 -1.929809898138046265e-02 -1.837830543518066406e-01 -3.619153797626495361e-02 2.848388254642486572e-01 -9.010785073041915894e-02 -2.068938314914703369e-01 1.073854230344295502e-02 -2.246143370866775513e-01 1.246171072125434875e-02 -5.721953883767127991e-02 -1.851286441087722778e-01 -6.656307261437177658e-03
6.528442353010177612e-02 -1.387749612331390381e-01 -1.524103134870529175e-01 -2.631781250238418579e-02 8.471316844224929810e-02 -7.032406330108642578e-02 -2.348022162914276123e-01 -1.529129892587661743e-01 8.344794809818267822e-02 3.033828139305114746e-01 2.209702283143997192e-01 2.877785563468933105e-01 -1.894046217203140259e-01 -1.161152571439743042e-01 -1.654800176620483398e-01 1.459498237818479538e-02 1.686980426311492920e-01 2.117222249507904053e-01 4.240174591541290283e-02 -2.963666617870330811e-01 1.324217170476913452e-01 -9.196157753467559814e-02 2.510321438312530518e-01 2.945193052291870117e-01 2.645848691463470459e-01 -8.277966082096099854e-02 4.920757934451103210e-02 -2.082243189215660095e-02 2.405335903167724609e-01 3.334174305200576782e-02 -3.287089243531227112e-02 2.754820287227630615e-01
-3.132930397987365723e-02 -2.723498642444610596e-01 2.838548123836517334e-01 8.047006092965602875e-03 1.517951488494873047e-01 3.635599017143249512e-01 -1.656074821949005127e-01 -7.479309290647506714e-02 1.609275788068771362e-01 1.220274344086647034e-02 2.010761350393295288e-01 4.947642982006072998e-02 3.080955520272254944e-02 -2.452233992516994476e-02 -2.154607027769088745e-01 -9.871876984834671021e-02 -2.957592010498046875e-01 -1.359111350029706955e-02 -3.467237055301666260e-01 1.076857969164848328e-01 1.002110689878463745e-01 -1.139062494039535522e-01 -6.718824803829193115e-02 2.464982420206069946e-01 -3.587766364216804504e-02 -2.219829410314559937e-01 6.321185827255249023e-02 -1.628028452396392822e-01 -9.089575149118900299e-03 1.232358738780021667e-01 2.221875637769699097e-01 2.754222154617309570e-01
-1.230917796492576599e-01 3.680055961012840271e-02 2.572636902332305908e-01 2.156507596373558044e-02 1.811720430850982666e-02 1.539941281080245972e-01 -2.173204869031906128e-01 -8.863355964422225952e-02 1.981452852487564087e-01 2.553476095199584961e-01 6.501146405935287476e-02 -7.865344732999801636e-02 2.689587771892547607e-01 8.880763500928878784e-02 -2.345847636461257935e-01 -5.240182578563690186e-02 -9.573479741811752319e-02 -2.241595387458801270e-01 -3.023999929428100586e-01 -2.056823223829269409e-01 -2.454171143472194672e-02 -5.572182685136795044e-02 -4.633852094411849976e-02 3.135276436805725098e-01 8.272356539964675903e-02 5.943651776760816574e-03 1.663975268602371216e-01 3.037147223949432373e-02 1.310032606124877930e-01 -2.886571735143661499e-02 3.440389037132263184e-01 3.401101827621459961e-01
8.781822770833969116e-02 -2.310755699872970581e-01 3.504575192928314209e-01 1.247961074113845825e-01 -1.968296766281127930e-01 1.248930487781763077e-02 -1.924647688865661621e-01 2.047176845371723175e-02 1.734405457973480225e-01 3.208342790603637695e-01 -1.399698760360479355e-02 1.616226285696029663e-01 -2.436177730560302734e-01 2.730103731155395508e-01 -7.864468544721603394e-02 8.822079747915267944e-02 6.628259271383285522e-02 -1.855453699827194214e-01 -6.082990765571594238e-02 -3.577321469783782959e-01 1.986496150493621826e-02 -1.492057889699935913e-01 2.093610167503356934e-01 -1.318348646163940430e-01 1.596554517745971680e-01 -1.311325579881668091e-01 9.918597340583801270e-02 -2.164284288883209229e-01 1.656726002693176270e-01 -1.290316581726074219e-01 -1.358248442411422729e-01 -2.606387250125408173e-02
-1.218501403927803040e-01 -2.187279462814331055e-01 6.123122200369834900e-02 1.236737072467803955e-01 -1.590569615364074707e-01 -1.403500437736511230e-01 9.981132298707962036e-02 -5.882068723440170288e-02 -1.079826727509498596e-01 4.854877293109893799e-01 3.185751140117645264e-01 2.178298234939575195e-01 3.068431653082370758e-02 1.177502498030662537e-01 -2.134730070829391479e-01 7.194367237389087677e-03 -1.234678924083709717e-01 -4.921907559037208557e-02 -1.980230659246444702e-01 4.453486297279596329e-03 1.185012161731719971e-01 1.918137259781360626e-02 -1.290806978940963745e-01 8.165159821510314941e-02 1.642704904079437256e-01 -4.898297041654586792e-02 2.454338520765304565e-01 -2.577178180217742920e-01 4.334667325019836426e-02 3.598933815956115723e-01 6.206306070089340210e-02 -1.310940831899642944e-01
-1.530137509107589722e-01 -1.561014056205749512e-01 1.580044180154800415e-01 6.291362643241882324e-02 2.278002910315990448e-02 -1.123436763882637024e-01 -1.896428503096103668e-02 -8.464449085295200348e-03 -3.998477384448051453e-02 1.096104234457015991e-01 2.006644308567047119e-01 4.005356878042221069e-02 7.511087507009506226e-02 8.871681243181228638e-02 -2.549563050270080566e-01 -1.059469357132911682e-01 5.077684763818979263e-04 -4.993899911642074585e-02 -3.529860377311706543e-01 -4.340560734272003174e-01 -9.994546324014663696e-02 -7.644717395305633545e-02 2.967992126941680908e-01 6.929437071084976196e-02 3.848465681076049805e-01 -1.620077043771743774e-01 2.851276993751525879e-01 -1.707123816013336182e-01 -2.054356783628463745e-02 1.485378593206405640e-01 9.702432155609130859e-02 -1.535737812519073486e-01
1.023980528116226196e-01 -1.617198139429092407e-01 9.606110304594039917e-02 2.009609639644622803e-01 1.165167465806007385e-01 9.864098578691482544e-02 -1.309688552282750607e-03 -5.303493700921535492e-03 -1.152584627270698547e-01 2.365937829017639160e-01 3.758942484855651855e-01 2.896913886070251465e-01 1.686021089553833008e-01 2.781487107276916504e-01 -1.992598474025726318e-01 7.797155994921922684e-03 3.239215165376663208e-02 6.739348918199539185e-02 -3.145625591278076172e-01 -1.440464109182357788e-01 3.619346395134925842e-02 7.103668898344039917e-02 2.311261445283889771e-01 -2.531921863555908203e-01 1.191215142607688904e-01 6.387145072221755981e-02 7.265117764472961426e-02 -2.792893052101135254e-01 -1.786117404699325562e-01 1.735537499189376831e-01 1.904699206352233887e-01 -3.675404936075210571e-02
1.619529873132705688e-01 -3.754453659057617188e-01 -2.119885571300983429e-02 1.321125924587249756e-01 -7.221332192420959473e-02 -2.920565009117126465e-01 -8.226287364959716797e-02 -2.886043190956115723e-01 -6.617528945207595825e-02 1.855965107679367065e-01 1.656621098518371582e-01 1.821117401123046875e-01 1.259074360132217407e-01 2.117062658071517944e-01 -7.557745277881622314e-02 -5.815293267369270325e-02 2.822647430002689362e-02 -1.481211781501770020e-01 -5.360442772507667542e-02 -6.816830486059188843e-02 1.815055124461650848e-02 -1.140815839171409607e-01 -1.498781424015760422e-02 2.241497188806533813e-01 2.528578937053680420e-01 -1.228035911917686462e-01 3.433791697025299072e-01 -1.979865729808807373e-01 9.774456173181533813e-02 3.100410103797912598e-01 1.621797978878021240e-01 5.441989004611968994e-02
-3.231248259544372559e-02 -2.869678437709808350e-01 4.936120659112930298e-02 1.899841129779815674e-01 1.206737458705902100e-01 1.784569025039672852e-01 1.286788564175367355e-02 -2.408803105354309082e-01 -1.632873117923736572e-01 2.082733660936355591e-01 -9.071115404367446899e-02 2.289523743093013763e-02 2.618976235389709473e-01 -4.294071346521377563e-02 -4.192435443401336670e-01 -2.529068589210510254e-01 -5.978921800851821899e-02 1.839472353458404541e-01 -1.459544152021408081e-01 -7.894076406955718994e-02 3.964323922991752625e-02 3.484034910798072815e-02 7.856234908103942871e-02 6.663443148136138916e-02 4.403727874159812927e-02 -1.741250753402709961e-01 2.426401823759078979e-01 -2.855773568153381348e-01 -3.983517363667488098e-02 3.275687694549560547e-01 -8.813196793198585510e-03 1.566074937582015991e-01
-5.582887306809425354e-02 -1.922398358583450317e-01 -1.408354192972183228e-01 -8.000411838293075562e-02 -1.201406791806221008e-01 1.403629332780838013e-01 -1.695060729980468750e-01 -3.284760192036628723e-02 8.345700055360794067e-02 3.271069228649139404e-01 2.190636098384857178e-01 1.963874399662017822e-01 -1.708034425973892212e-01 1.819462329149246216e-01 -1.871813833713531494e-01 -1.152346357703208923e-01 -3.842996060848236084e-02 2.921859622001647949e-01 3.385952487587928772e-02 -2.948959171772003174e-01 1.435322612524032593e-01 1.805729418992996216e-01 1.976364105939865112e-01 3.284063339233398438e-01 1.325897127389907837e-01 -4.617355763912200928e-03 1.769472658634185791e-01 4.803248867392539978e-02 2.921912670135498047e-01 1.267351657152175903e-01 1.561078280210494995e-01 8.077894151210784912e-02
4.378803446888923645e-02 -2.607108056545257568e-01 1.042480468750000000e-01 -4.632458835840225220e-02 9.335092455148696899e-02 -1.165962442755699158e-01 -9.460823237895965576e-02 2.517253719270229340e-02 -3.042407706379890442e-02 1.393266580998897552e-02 3.407036364078521729e-01 1.548579782247543335e-01 9.580107033252716064e-02 3.688290715217590332e-01 -1.909808814525604248e-01 -2.149918675422668457e-01 -1.183519661426544189e-01 -4.126917198300361633e-02 -1.951451599597930908e-01 4.984222352504730225e-02 4.583886638283729553e-02 -1.452419459819793701e-01 -4.536667466163635254e-02 8.831102401018142700e-03 4.834369942545890808e-02 -2.793950736522674561e-01 4.293932616710662842e-01 -1.369673609733581543e-01 -1.181137859821319580e-01 2.268487066030502319e-01 -1.776470616459846497e-02 2.919670939445495605e-01
-1.065937876701354980e-01 -3.344822227954864502e-01 2.770011126995086670e-01 2.559675872325897217e-01 -8.271351456642150879e-02 -2.366429398534819484e-04 -1.515173017978668213e-01 -1.145385298877954483e-02 1.305390894412994385e-01 1.988927721977233887e-01 2.450335770845413208e-01 3.875142931938171387e-01 4.713609442114830017e-02 -3.220444545149803162e-02 -7.140501588582992554e-02 -1.627266258001327515e-01 -2.770753204822540283e-01 -1.102884635329246521e-01 -5.558099970221519470e-02 2.106807231903076172e-01 2.556429617106914520e-02 -2.860152721405029297e-01 -9.699606895446777344e-02 -4.968868941068649292e-02 1.135740354657173157e-01 -2.668938338756561279e-01 7.063134014606475830e-02 -8.357106149196624756e-02 1.398394405841827393e-01 -2.117728143930435181e-01 1.449213456362485886e-02 1.071098670363426208e-01
3.568314015865325928e-02 -1.775368601083755493e-01 2.522918879985809326e-01 -2.457036525011062622e-01 -4.956414178013801575e-02 3.800345584750175476e-02 -2.164537161588668823e-01 -1.165273115038871765e-01 -1.181899458169937134e-01 -1.171269454061985016e-02 8.880807459354400635e-02 -2.265393882989883423e-01 1.505324244499206543e-01 1.739919036626815796e-01 -2.683592438697814941e-01 -5.442414060235023499e-02 -1.749001443386077881e-02 -1.791444569826126099e-01 -1.812914311885833740e-01 -2.699679136276245117e-02 1.951488405466079712e-01 -1.383402794599533081e-01 -2.429059296846389771e-01 -1.357029229402542114e-01 2.397527098655700684e-01 -1.093442216515541077e-01 1.954378783702850342e-01 -1.810526102781295776e-01 7.759042084217071533e-02 4.020944982767105103e-02 3.107245564460754395e-01 3.638616800308227539e-01
-9.136852622032165527e-02 -2.878690063953399658e-01 3.475330770015716553e-02 2.182971835136413574e-01 -2.341121435165405273e-02 1.341633647680282593e-01 -9.889519959688186646e-02 6.236141175031661987e-02 1.076712179929018021e-02 1.183308660984039307e-01 9.894348680973052979e-02 -5.856115370988845825e-02 1.048763021826744080e-01 -1.272239834070205688e-01 -1.390666812658309937e-01 -1.974943131208419800e-01 -1.802392154932022095e-01 -2.718980610370635986e-02 -4.672272801399230957e-01 1.128732264041900635e-01 1.398637890815734863e-01 9.837992489337921143e-02 4.887958616018295288e-02 8.461496233940124512e-02 7.791325449943542480e-02 -2.710489332675933838e-01 2.412404268980026245e-01 -7.027998100966215134e-03 1.391154080629348755e-01 -3.974000215530395508e-01 -2.682815678417682648e-02 3.098359107971191406e-01
-2.854592800140380859e-01 -8.290197700262069702e-02 1.483186036348342896e-01 1.660082787275314331e-01 -6.315253674983978271e-02 3.695996105670928955e-02 4.321036860346794128e-02 -9.318322688341140747e-02 2.026169449090957642e-01 3.745544552803039551e-01 1.875254958868026733e-01 2.200024276971817017e-01 -9.487491101026535034e-02 9.755825251340866089e-02 -9.355001896619796753e-02 -1.347413212060928345e-01 9.281237609684467316e-03 -2.464025095105171204e-02 -4.646066427230834961e-01 1.201698258519172668e-01 -9.083124995231628418e-02 2.541225254535675049e-01 1.069262921810150146e-01 1.831008680164813995e-02 2.420018017292022705e-01 -3.266775012016296387e-01 5.448170378804206848e-02 -7.161246147006750107e-03 2.253163419663906097e-02 1.733320951461791992e-01 1.433255374431610107e-01 -2.922975458204746246e-02
3.017719089984893799e-02 -5.538834258913993835e-02 5.154120922088623047e-02 -1.224182248115539551e-01 -5.302821099758148193e-02 1.040510609745979309e-01 -2.031448930501937866e-01 -1.800069212913513184e-02 1.698372960090637207e-01 2.997263371944427490e-01 1.072075888514518738e-01 -1.309427320957183838e-01 -3.431507945060729980e-01 2.648792564868927002e-01 -1.240652203559875488e-01 -7.866592705249786377e-02 -2.159669697284698486e-01 3.195936679840087891e-01 -2.791642546653747559e-01 -8.343365043401718140e-02 3.859109282493591309e-01 8.184287697076797485e-02 7.097357511520385742e-02 2.088172137737274170e-01 1.465176343917846680e-01 -3.351752832531929016e-02 -1.727460697293281555e-02 1.125533785670995712e-02 1.139615252614021301e-01 2.517444789409637451e-01 -4.632655531167984009e-02 1.639105975627899170e-01
2.789333090186119080e-02 1.358907818794250488e-01 1.737863868474960327e-01 4.333579912781715393e-02 -2.132786214351654053e-01 2.757655382156372070e-01 2.484911829233169556e-01 6.180714070796966553e-02 1.203340366482734680e-01 1.538865268230438232e-01 3.104507923126220703e-01 8.676406741142272949e-02 2.258252054452896118e-01 1.320805549621582031e-01 -1.458450853824615479e-01 -2.808465957641601562e-01 1.335305571556091309e-01 6.153148412704467773e-02 -1.814430505037307739e-01 -9.310366213321685791e-02 1.899085789918899536e-01 -1.944178491830825806e-01 1.118098571896553040e-01 1.217195764183998108e-02 -1.601162552833557129e-01 -2.182359397411346436e-01 2.413379400968551636e-01 -8.773034065961837769e-02 7.603468000888824463e-02 8.719482272863388062e-02 2.294252514839172363e-01 3.097937405109405518e-01
-1.510628312826156616e-01 -2.528366744518280029e-01 -1.688316911458969116e-01 4.912471771240234375e-02 1.686607599258422852e-01 2.293333411216735840e-01 7.559147477149963379e-02 -1.627201437950134277e-01 1.051082834601402283e-01 6.846500188112258911e-02 3.189719915390014648e-01 2.818077802658081055e-02 -9.799500554800033569e-02 1.117403358221054077e-01 -1.914648413658142090e-01 -9.992295503616333008e-02 -2.670691609382629395e-01 6.398408859968185425e-02 -4.044712185859680176e-01 -1.136226281523704529e-01 1.161466687917709351e-01 4.878358170390129089e-02 -4.909130930900573730e-02 1.170518435537815094e-02 3.753756582736968994e-01 1.726081222295761108e-01 -3.971499949693679810e-02 -2.193455994129180908e-01 1.326730195432901382e-02 -1.666110903024673462e-01 2.474484741687774658e-01 4.689771309494972229e-02
1.689233034849166870e-01 3.284585196524858475e-03 -2.064082585275173187e-02 9.529958665370941162e-02 1.042607873678207397e-01 4.342812597751617432e-01 -2.110121995210647583e-01 -1.060500070452690125e-01 2.588390000164508820e-02 1.314892172813415527e-01 3.225881755352020264e-01 1.841598153114318848e-01 1.105438396334648132e-01 -1.821638830006122589e-02 -5.734349414706230164e-02 -2.215363681316375732e-01 -4.791159182786941528e-02 2.402444034814834595e-01 -3.047918975353240967e-01 -7.669814676046371460e-02 1.965325921773910522e-01 8.334997110068798065e-03 -2.089755535125732422e-01 2.996986210346221924e-01 -1.013020873069763184e-01 8.205260336399078369e-02 9.052981436252593994e-02 -1.328280419111251831e-01 1.028571054339408875e-01 1.314175873994827271e-01 -1.788161844015121460e-01 2.284950464963912964e-01
-1.528619378805160522e-01 -1.684034466743469238e-01 1.615593582391738892e-01 9.384034574031829834e-02 -5.925238132476806641e-02 -3.666155040264129639e-01 -1.020448952913284302e-01 -1.717920154333114624e-01 -1.072073727846145630e-01 3.417900204658508301e-01 3.034099042415618896e-01 -2.423193864524364471e-02 2.212992310523986816e-01 -7.737679779529571533e-02 -4.687514156103134155e-02 -1.132198274135589600e-01 1.302385702729225159e-02 9.887325018644332886e-02 -4.634398818016052246e-01 -1.434850096702575684e-01 1.033739419654011726e-03 6.055631116032600403e-02 1.807191371917724609e-01 -3.041565604507923126e-02 1.713503301143646240e-01 9.274400770664215088e-02 2.124129533767700195e-01 -2.806133963167667389e-02 -1.164898425340652466e-01 -1.065775100141763687e-02 -4.645208269357681274e-02 2.496287226676940918e-01
-3.649946674704551697e-02 -2.416398674249649048e-01 7.367032766342163086e-02 9.107289463281631470e-02 -4.248812422156333923e-02 2.049401029944419861e-02 -2.018900513648986816e-01 -2.508724927902221680e-01 1.043113172054290771e-01 1.971424221992492676e-01 1.210016310214996338e-01 -5.147167295217514038e-02 4.792108535766601562e-01 -7.585253566503524780e-02 9.175875037908554077e-02 -7.247715443372726440e-02 -4.740609228610992432e-02 -5.415256693959236145e-02 -1.212965548038482666e-01 -4.706914350390434265e-02 -3.519858466461300850e-03 -3.853799775242805481e-02 2.125660777091979980e-01 -1.139951199293136597e-01 1.925174444913864136e-01 1.020796895027160645e-01 6.101506575942039490e-02 -4.729710891842842102e-02 3.870922327041625977e-02 2.061774134635925293e-01 -7.486911118030548096e-02 5.654092431068420410e-01
-5.733241140842437744e-02 -2.015525102615356445e-01 -8.500465750694274902e-02 1.561113446950912476e-01 -1.323109716176986694e-01 -1.377771496772766113e-01 8.589712530374526978e-02 -1.661644279956817627e-01 -1.421748548746109009e-01 2.579980492591857910e-01 2.596303522586822510e-01 1.264568120241165161e-01 1.409393399953842163e-01 1.469293385744094849e-01 -3.676652014255523682e-01 -2.607760131359100342e-01 -7.233902812004089355e-02 -3.299168348312377930e-01 -1.958298087120056152e-01 -3.358869999647140503e-02 2.661757767200469971e-01 2.338828891515731812e-01 9.105853736400604248e-02 6.158516556024551392e-02 1.178098097443580627e-01 2.819154597818851471e-02 2.004932612180709839e-01 -4.901866242289543152e-02 2.397994399070739746e-01 1.299039125442504883e-01 1.211702674627304077e-01 -2.606575749814510345e-02
5.529104173183441162e-02 -2.132302969694137573e-01 2.398500032722949982e-02 4.137538373470306396e-01 -2.042846232652664185e-01 -1.507007181644439697e-01 1.305166929960250854e-01 -2.224043197929859161e-02 7.655207812786102295e-02 1.780886799097061157e-01 2.692980468273162842e-01 1.103421598672866821e-01 9.279924631118774414e-02 1.697249710559844971e-01 3.797386307269334793e-04 -4.343414306640625000e-02 1.273839175701141357e-01 -2.469631433486938477e-01 -2.967444360256195068e-01 -1.812603473663330078e-01 8.720345050096511841e-02 1.211126297712326050e-01 1.434246301651000977e-01 -6.883637607097625732e-02 1.556850522756576538e-01 -1.605103015899658203e-01 2.922334969043731689e-01 -1.650757193565368652e-01 1.607611477375030518e-01 3.173058032989501953e-01 9.346643462777137756e-03 3.435728698968887329e-02
-1.510775834321975708e-01 -1.262860596179962158e-01 1.563261151313781738e-01 2.807410061359405518e-01 3.766692280769348145e-01 -4.811045899987220764e-02 -1.731009036302566528e-01 1.527327597141265869e-01 2.907182574272155762e-01 1.322719454765319824e-01 2.010417729616165161e-01 1.213169023394584656e-01 1.168109700083732605e-01 7.848143577575683594e-03 -1.488447785377502441e-01 -2.391105890274047852e-01 -1.519237905740737915e-01 -1.248190999031066895e-01 -1.288458555936813354e-01 -1.901835948228836060e-02 1.487582623958587646e-01 -1.131607443094253540e-01 1.395363942719995975e-03 -9.914207458496093750e-02 -2.547262236475944519e-02 6.786183267831802368e-02 1.755110621452331543e-01 -5.562113597989082336e-02 2.900877594947814941e-01 -3.479861617088317871e-01 7.113266736268997192e-02 2.458839267492294312e-01
2.161266058683395386e-01 -2.029209583997726440e-01 1.005775202065706253e-02 -5.770790949463844299e-02 2.985432744026184082e-01 3.189986050128936768e-01 -1.361938863992691040e-01 -2.129420191049575806e-01 7.201313972473144531e-02 3.964114189147949219e-01 1.657170243561267853e-02 1.425250805914402008e-02 2.105538100004196167e-01 -1.460572481155395508e-01 -1.576440632343292236e-01 -2.160183638334274292e-01 4.825501888990402222e-02 5.995357409119606018e-02 -1.030497699975967407e-01 -1.622076928615570068e-01 6.793048232793807983e-02 -1.852517575025558472e-01 1.417753100395202637e-01 4.437100514769554138e-02 1.243414655327796936e-01 6.145869195461273193e-02 4.824319854378700256e-02 2.413551136851310730e-02 -1.318114250898361206e-01 1.787658333778381348e-01 1.169824600219726562e-01 4.060703516006469727e-01
2.024406194686889648e-01 -1.549353897571563721e-01 1.857051998376846313e-01 6.636392325162887573e-02 -1.232515498995780945e-01 -5.191030725836753845e-02 -2.311217933893203735e-01 -3.265338838100433350e-01 -1.092018038034439087e-01 8.965602517127990723e-02 1.279239356517791748e-01 -1.645565032958984375e-01 2.842987477779388428e-01 2.707265913486480713e-01 -7.455227524042129517e-02 -4.110578000545501709e-01 -1.506451368331909180e-01 -1.420461982488632202e-01 -1.495028883218765259e-01 -2.477685958147048950e-01 -6.988412141799926758e-02 -1.503531634807586670e-01 -9.628645330667495728e-02 1.225585713982582092e-01 -3.289875015616416931e-02 -5.366105958819389343e-02 1.415817141532897949e-01 -6.359078735113143921e-02 1.900150924921035767e-01 -1.380989141762256622e-02 1.023255586624145508e-01 2.700591981410980225e-01
-7.882352173328399658e-02 -5.069183651357889175e-03 5.479616299271583557e-02 1.082303449511528015e-01 -5.577924847602844238e-02 1.146479994058609009e-01 -2.007610499858856201e-01 -2.132654748857021332e-02 2.397761344909667969e-01 1.452527642250061035e-01 5.904449895024299622e-02 -1.251627057790756226e-01 -3.346061706542968750e-02 -2.566678225994110107e-01 -1.828073114156723022e-01 -4.912487864494323730e-01 -3.777372464537620544e-02 -6.969559192657470703e-02 -3.673991262912750244e-01 -3.829674050211906433e-02 2.465896904468536377e-01 5.904427543282508850e-02 1.469327062368392944e-01 -7.552605867385864258e-02 3.286721929907798767e-02 -1.139190047979354858e-01 1.404697299003601074e-01 2.268425002694129944e-02 9.484875947237014771e-02 -1.696933209896087646e-01 2.537526562809944153e-02 4.189098477363586426e-01
-4.752492532134056091e-02 -2.054329365491867065e-01 2.247101366519927979e-01 2.765844166278839111e-01 1.269294768571853638e-01 2.638335525989532471e-01 -1.127656176686286926e-01 -9.016008675098419189e-02 1.372461169958114624e-01 1.271800789982080460e-02 2.171960622072219849e-01 -5.709912255406379700e-02 2.079915851354598999e-01 7.700271904468536377e-02 -4.391542449593544006e-02 -1.318808086216449738e-02 -2.837961912155151367e-01 1.654835492372512817e-01 -5.108438134193420410e-01 2.238523587584495544e-02 2.292354851961135864e-01 -6.999132782220840454e-02 -8.483347296714782715e-02 1.543110758066177368e-01 -3.531807661056518555e-02 2.724477462470531464e-02 9.179263561964035034e-02 -1.985684186220169067e-01 -2.735236100852489471e-02 2.991623245179653168e-02 9.557224065065383911e-02 2.877323627471923828e-01
5.774354934692382812e-02 -1.457132995128631592e-01 3.249439597129821777e-01 -6.487731635570526123e-02 -8.196876943111419678e-02 2.068133465945720673e-02 -1.116536185145378113e-01 -3.273963034152984619e-01 -1.113537847995758057e-01 2.763886749744415283e-01 3.080323338508605957e-01 -6.271083652973175049e-02 1.260692775249481201e-01 1.726358197629451752e-02 -4.710849821567535400e-01 -2.528263330459594727e-01 9.863860160112380981e-02 -1.114191580563783646e-02 -3.086880408227443695e-02 -1.980436891317367554e-01 -1.191965118050575256e-02 7.833550125360488892e-02 1.645584106445312500e-01 1.049555186182260513e-02 1.974633932113647461e-01 -2.013973593711853027e-01 1.292572617530822754e-01 4.040995985269546509e-02 -1.085534915328025818e-01 -1.358367353677749634e-01 -7.674700766801834106e-02 1.779857277870178223e-01
2.456518122926354408e-03 -2.048773020505905151e-01 1.977890171110630035e-02 1.181131824851036072e-01 -1.492223143577575684e-01 -1.620564311742782593e-01 7.593397796154022217e-02 -1.774944365024566650e-01 -8.223196119070053101e-02 3.225970566272735596e-01 1.936921328306198120e-01 5.931226909160614014e-02 1.544661074876785278e-01 -7.266081124544143677e-02 -4.604029655456542969e-01 -8.003947883844375610e-02 5.371509492397308350e-02 -8.857469260692596436e-02 -2.622011005878448486e-01 -3.140634670853614807e-02 1.962254196405410767e-01 -1.645351052284240723e-01 8.904288522899150848e-03 -3.584158793091773987e-02 1.422912180423736572e-01 5.601906403899192810e-02 3.358520567417144775e-01 -1.891009658575057983e-01 1.909140944480895996e-01 2.485559582710266113e-01 -1.468909233808517456e-01 -1.390784084796905518e-01
-2.101409062743186951e-02 -3.867892920970916748e-01 2.194241583347320557e-01 6.419659405946731567e-02 -1.529000252485275269e-01 2.749189138412475586e-01 6.108831986784934998e-02 -5.324223265051841736e-02 -4.551682993769645691e-02 3.311987817287445068e-01 1.383504122495651245e-01 2.548414766788482666e-01 3.266930878162384033e-01 -3.730645030736923218e-02 -3.761627152562141418e-02 -1.808531135320663452e-01 -1.663782447576522827e-01 -6.764069199562072754e-02 -2.271066755056381226e-01 -2.496891468763351440e-01 1.842570006847381592e-01 -1.217371001839637756e-01 -2.039596624672412872e-02 -2.920886874198913574e-01 -3.365776315331459045e-02 -1.351313740015029907e-01 -1.014323234558105469e-01 -3.251281753182411194e-02 -1.498934030532836914e-01 -1.763455383479595184e-02 1.404674798250198364e-01 1.167059224098920822e-02
-5.790021643042564392e-02 -2.387075275182723999e-01 2.169673591852188110e-01 5.716523528099060059e-02 -7.847706228494644165e-02 1.704121977090835571e-01 1.455018967390060425e-01 -1.381662636995315552e-01 1.206590980291366577e-02 2.405734509229660034e-01 -6.407199800014495850e-02 9.004448354244232178e-02 1.645171549171209335e-03 1.493818312883377075e-01 -3.463265597820281982e-01 -3.455650508403778076e-01 -1.745096445083618164e-01 -5.480131879448890686e-02 -2.789147198200225830e-01 -1.075603812932968140e-01 1.274298280477523804e-01 5.828830227255821228e-02 2.017910480499267578e-01 1.427891403436660767e-01 -4.000000283122062683e-02 -6.104562059044837952e-02 2.483804076910018921e-01 -9.215638041496276855e-02 -1.071885302662849426e-01 2.840965092182159424e-01 -1.916926205158233643e-01 2.719048261642456055e-01
2.784856259822845459e-01 -2.009042501449584961e-01 1.141807660460472107e-01 2.293486595153808594e-01 -1.393664348870515823e-02 6.567917019128799438e-02 7.103703171014785767e-02 1.281936187297105789e-02 2.513746023178100586e-01 1.095783337950706482e-01 9.372854977846145630e-02 2.274093627929687500e-01 -2.147857472300529480e-02 6.009776145219802856e-02 7.053335756063461304e-02 -8.174178749322891235e-02 -9.492612630128860474e-02 -3.660021722316741943e-02 -2.736366391181945801e-01 -2.917281091213226318e-01 -1.021723598241806030e-01 7.932730764150619507e-02 1.172826364636421204e-01 -2.804456464946269989e-02 6.999778002500534058e-02 -3.142776787281036377e-01 1.873797029256820679e-01 5.746949464082717896e-02 5.443801283836364746e-01 -9.076731652021408081e-02 -5.530386045575141907e-02 -6.294962763786315918e-02
-4.957418888807296753e-02 -1.433670967817306519e-01 2.959265410900115967e-01 2.587907612323760986e-01 4.129426553845405579e-02 6.405211985111236572e-02 -1.920510828495025635e-01 -8.395986258983612061e-02 1.651842594146728516e-01 7.529134396463632584e-03 1.071939989924430847e-01 -1.064453274011611938e-01 9.585933387279510498e-02 -1.157742664217948914e-01 -1.163490340113639832e-01 1.468848064541816711e-02 -3.197378814220428467e-01 2.497020214796066284e-01 -4.921465218067169189e-01 1.243773922324180603e-01 2.564365863800048828e-01 -6.857232004404067993e-02 -6.810642033815383911e-02 9.488584846258163452e-02 1.328081786632537842e-01 -1.466965861618518829e-02 -7.842307537794113159e-02 -3.127378225326538086e-01 1.031848639249801636e-01 -1.049206033349037170e-01 3.791147097945213318e-02 1.868878155946731567e-01
2.266708761453628540e-01 -3.416692614555358887e-01 8.406984619796276093e-03 -4.863360151648521423e-02 -2.373750209808349609e-01 2.553714513778686523e-01 1.627639085054397583e-01 -4.547831602394580841e-03 -7.447216659784317017e-02 3.944071233272552490e-01 2.058491557836532593e-01 1.486287862062454224e-01 2.478602528572082520e-01 1.558722406625747681e-01 1.695679686963558197e-02 -1.786489039659500122e-01 -1.937832087278366089e-01 -1.205826327204704285e-01 -3.403033018112182617e-01 -2.470752894878387451e-01 9.522224962711334229e-02 -5.454088747501373291e-02 1.150772646069526672e-01 -7.046255469322204590e-02 -1.384656727313995361e-01 -1.435697525739669800e-01 -1.378874927759170532e-01 -7.429640740156173706e-02 -4.894705861806869507e-02 -5.414056777954101562e-02 9.439495205879211426e-02 1.100278180092573166e-02
1.665375940501689911e-02 -2.223356217145919800e-01 -2.511670114472508430e-03 1.538736671209335327e-01 8.768234401941299438e-02 -1.168648675084114075e-01 7.220862805843353271e-02 -1.623867899179458618e-01 -4.849430918693542480e-02 7.502912729978561401e-02 4.329251348972320557e-01 1.841735988855361938e-01 1.517811119556427002e-01 1.565698087215423584e-01 -1.234662905335426331e-01 -2.574601173400878906e-01 -1.167032420635223389e-01 -8.147397637367248535e-02 -4.169432520866394043e-01 -7.413986325263977051e-02 -4.992901906371116638e-02 -1.451279670000076294e-01 8.384121954441070557e-02 1.924086809158325195e-01 -1.963233798742294312e-01 -2.450113743543624878e-01 1.869292110204696655e-01 -2.662457525730133057e-01 -1.803008466958999634e-02 4.837388917803764343e-02 -1.047672629356384277e-01 1.732774525880813599e-01
-9.615945816040039062e-02 -1.385732833296060562e-02 6.455604732036590576e-02 9.741982072591781616e-02 1.578554809093475342e-01 3.393402993679046631e-01 -9.615419059991836548e-02 1.482907030731439590e-02 1.576828211545944214e-01 1.383803039789199829e-01 2.424824088811874390e-01 -7.656215131282806396e-02 1.526455432176589966e-01 -8.229037374258041382e-02 -1.842655986547470093e-01 4.989717155694961548e-02 5.474179610610008240e-02 1.229341179132461548e-01 -4.867809414863586426e-01 -3.201390430331230164e-02 8.609636873006820679e-02 1.234870627522468567e-01 6.103071197867393494e-02 6.600945256650447845e-03 3.437575325369834900e-02 -2.376466393470764160e-01 1.374868908897042274e-03 -3.315578699111938477e-01 8.596176654100418091e-02 -1.365139782428741455e-01 1.117430403828620911e-01 4.044218063354492188e-01
1.636814884841442108e-02 -2.861115634441375732e-01 2.704050242900848389e-01 -1.540120095014572144e-01 2.218214124441146851e-01 2.891077697277069092e-01 1.224408894777297974e-01 -4.392414167523384094e-02 1.836889535188674927e-01 3.030765950679779053e-01 2.195033617317676544e-02 -2.475469261407852173e-01 9.949875622987747192e-02 -5.526446737349033356e-03 -2.565294802188873291e-01 -3.577808663249015808e-02 1.242347527295351028e-02 1.569433063268661499e-01 -2.710340917110443115e-01 6.626411527395248413e-02 4.433916509151458740e-02 -6.208660546690225601e-03 8.551430702209472656e-02 8.339029736816883087e-03 4.112139642238616943e-01 1.253890246152877808e-01 1.829936355352401733e-01 -9.717675857245922089e-03 2.268873751163482666e-01 -1.032933499664068222e-02 1.454736143350601196e-01 6.146568432450294495e-02
-1.083539575338363647e-01 -6.156458333134651184e-02 6.077110767364501953e-02 9.103702008724212646e-02 7.422343641519546509e-02 1.508429180830717087e-02 -8.531103283166885376e-02 -5.817075818777084351e-02 -2.562321536242961884e-02 3.640800416469573975e-01 7.022185623645782471e-02 6.376063078641891479e-02 4.024614393711090088e-01 1.235810369253158569e-01 1.113717406988143921e-01 -3.613766655325889587e-02 -1.142514683306217194e-02 -9.239704161882400513e-02 -2.205033004283905029e-01 -1.920664161443710327e-01 2.947358973324298859e-02 -4.964128136634826660e-02 2.207010686397552490e-01 4.821612499654293060e-03 2.760658264160156250e-01 7.269813865423202515e-02 -1.434043347835540771e-01 -2.442154437303543091e-01 -5.438140034675598145e-02 2.067228257656097412e-01 3.618694469332695007e-02 5.176647901535034180e-01
1.087086498737335205e-01 -1.529979854822158813e-01 1.748084723949432373e-01 3.903992474079132080e-02 1.158481580205261707e-03 -2.105632424354553223e-01 -1.963955610990524292e-01 8.129409514367580414e-03 1.098526939749717712e-01 1.694181412458419800e-01 1.885391538962721825e-03 9.520030021667480469e-02 3.708182573318481445e-01 1.170431599020957947e-01 -3.576686084270477295e-01 -2.197045385837554932e-01 2.428817003965377808e-01 1.209906041622161865e-01 -2.645519971847534180e-01 -2.689341604709625244e-01 1.159221399575471878e-02 -2.201479524374008179e-01 1.185429170727729797e-01 1.732086837291717529e-01 4.177760705351829529e-02 -7.988272607326507568e-02 -8.244188129901885986e-02 2.441668957471847534e-01 1.550848484039306641e-01 8.256895840167999268e-02 8.246468752622604370e-02 2.273114025592803955e-01
1.578232795000076294e-01 8.788275718688964844e-02 4.160534739494323730e-01 9.032687544822692871e-02 -4.470757022500038147e-02 -1.419122815132141113e-01 7.217430323362350464e-02 -7.809303700923919678e-02 1.612267196178436279e-01 2.704719305038452148e-01 5.963190644979476929e-02 1.135067194700241089e-01 9.701996296644210815e-02 3.334932923316955566e-01 -2.695326805114746094e-01 -1.447629034519195557e-01 -1.152934506535530090e-01 -1.986441612243652344e-01 -2.048109471797943115e-01 -2.695841342210769653e-02 6.675253063440322876e-02 -1.968537569046020508e-01 2.639163732528686523e-01 -2.347477376461029053e-01 2.790620625019073486e-01 6.007614079862833023e-03 5.183824524283409119e-02 -6.593344360589981079e-02 1.829052716493606567e-01 4.112417995929718018e-02 -6.925772130489349365e-02 1.859019547700881958e-01
-1.416767686605453491e-01 -2.591161727905273438e-01 1.597958058118820190e-01 1.118153631687164307e-01 2.494810223579406738e-01 2.709656059741973877e-01 -1.090179979801177979e-01 -1.742959171533584595e-01 3.199886996299028397e-03 1.617099046707153320e-01 1.742900311946868896e-01 -8.105504512786865234e-02 6.033359095454216003e-02 6.703121960163116455e-02 -2.707262337207794189e-01 -1.141505464911460876e-01 -3.382873535156250000e-01 1.392409354448318481e-01 -1.669454723596572876e-01 -1.195836439728736877e-01 1.832194477319717407e-01 -3.000370562076568604e-01 -1.131987348198890686e-01 1.422696188092231750e-02 2.307298779487609863e-01 1.721346825361251831e-01 -1.615113615989685059e-01 1.570806205272674561e-01 2.030781954526901245e-01 -5.195642355829477310e-03 1.270466595888137817e-01 1.887260675430297852e-01
-5.102564580738544464e-03 -3.114624619483947754e-01 2.182339578866958618e-01 3.759594634175300598e-02 -4.308255761861801147e-02 -6.153398379683494568e-02 -2.243504114449024200e-02 2.549524009227752686e-01 -7.676048576831817627e-02 7.663173228502273560e-02 7.472472637891769409e-02 -2.138457447290420532e-02 1.400095224380493164e-01 5.861406773328781128e-02 -1.874037384986877441e-01 -2.245917730033397675e-02 -2.588380873203277588e-01 -1.425899118185043335e-01 -6.174150109291076660e-01 -1.981335580348968506e-01 1.170538365840911865e-01 2.862974628806114197e-02 -2.625870406627655029e-01 -1.405130792409181595e-02 -8.356097340583801270e-02 5.941073969006538391e-02 8.800816535949707031e-02 -3.619972616434097290e-02 1.131054461002349854e-01 1.934905052185058594e-01 -4.668997600674629211e-02 2.070589065551757812e-01
6.947729736566543579e-02 -3.192565143108367920e-01 -1.808434724807739258e-01 -5.272180587053298950e-02 1.250339746475219727e-01 1.214775666594505310e-01 -8.914275467395782471e-02 -1.689507663249969482e-01 -5.806939210742712021e-03 1.123791411519050598e-01 2.016644328832626343e-01 1.438343971967697144e-01 -2.507236301898956299e-01 5.995272099971771240e-02 -2.091264128684997559e-01 -5.817356333136558533e-02 2.467836886644363403e-01 3.996210992336273193e-01 -1.725404113531112671e-01 -4.473216235637664795e-01 2.004300057888031006e-01 -8.355392515659332275e-02 1.640682071447372437e-01 3.032705560326576233e-02 1.765176951885223389e-01 4.099971149116754532e-03 1.438446938991546631e-01 3.332369774580001831e-02 1.219060197472572327e-01 5.769738182425498962e-02 -3.049605339765548706e-02 7.572407275438308716e-02
1.330050230026245117e-01 -1.858269125223159790e-01 7.434389740228652954e-02 -7.552177459001541138e-02 -6.999593973159790039e-02 2.433516643941402435e-02 -3.868375122547149658e-01 -1.471455395221710205e-01 8.265726268291473389e-03 -5.480220541357994080e-03 3.377014696598052979e-01 -2.745363116264343262e-01 1.199699044227600098e-01 3.277783393859863281e-01 -1.320840269327163696e-01 -2.091072797775268555e-01 3.796831518411636353e-02 -2.676647603511810303e-01 -2.106375694274902344e-01 -1.010885834693908691e-01 1.846999675035476685e-01 -8.948879688978195190e-02 -1.727490276098251343e-01 2.271790057420730591e-01 9.802640974521636963e-02 -1.100934669375419617e-01 1.648737192153930664e-01 2.410787530243396759e-02 1.376202851533889771e-01 4.240672662854194641e-02 1.946406811475753784e-01 1.669781804084777832e-01
-1.265553236007690430e-01 -2.077492326498031616e-01 2.067540436983108521e-01 7.666565477848052979e-02 -1.212936863303184509e-01 1.151525601744651794e-01 -1.141265705227851868e-01 -4.641123116016387939e-02 3.776419162750244141e-01 9.070034325122833252e-02 -7.487612962722778320e-02 2.582663595676422119e-01 1.155078932642936707e-01 2.511839866638183594e-01 -4.417249858379364014e-01 -1.422869861125946045e-01 -1.627764105796813965e-01 -1.206660196185112000e-01 -2.196638286113739014e-01 -9.727735817432403564e-02 6.746722012758255005e-02 5.922753736376762390e-02 -2.144584208726882935e-01 2.533533871173858643e-01 1.419557631015777588e-01 -3.809734806418418884e-02 -1.503341943025588989e-01 -2.038702964782714844e-01 7.846382260322570801e-02 -1.159628704190254211e-01 6.470589339733123779e-02 8.677323162555694580e-02
-7.702520582824945450e-03 -2.300715297460556030e-01 2.107942998409271240e-01 -1.486346274614334106e-01 -7.752687484025955200e-02 1.028150990605354309e-01 -2.944881618022918701e-01 2.070488594472408295e-02 1.351172029972076416e-01 1.921424120664596558e-01 7.342437654733657837e-02 -2.655606158077716827e-02 2.403969317674636841e-01 -5.382539704442024231e-02 -2.248325198888778687e-01 -8.476359397172927856e-02 1.660438603721559048e-03 -3.274024128913879395e-01 -2.478227913379669189e-01 -1.621773540973663330e-01 -1.675187945365905762e-01 -1.104967966675758362e-01 1.010685861110687256e-01 3.529995381832122803e-01 1.692021191120147705e-01 1.003642454743385315e-01 1.263925433158874512e-01 -3.881314769387245178e-02 2.402357161045074463e-01 -4.331284388899803162e-02 2.822060286998748779e-01 1.778542846441268921e-01
-1.778876036405563354e-01 -2.705639898777008057e-01 9.214990772306919098e-03 1.540567129850387573e-01 -2.697013914585113525e-01 -1.152293384075164795e-01 3.805258870124816895e-02 5.604184232652187347e-03 -1.009390950202941895e-01 2.917356789112091064e-01 2.843757271766662598e-01 3.084002248942852020e-02 6.056602299213409424e-02 7.815769314765930176e-02 -3.107185959815979004e-01 -2.305193692445755005e-01 1.006571669131517410e-02 -2.583892047405242920e-01 -1.059347465634346008e-01 1.478508580476045609e-02 1.450896710157394409e-01 1.167542394250631332e-02 1.182759553194046021e-02 1.844166219234466553e-01 2.775649726390838623e-01 3.770279884338378906e-02 2.966155409812927246e-01 -2.647860050201416016e-01 1.041152328252792358e-01 2.424529194831848145e-01 8.560241013765335083e-02 -1.021880749613046646e-02
-1.341093033552169800e-01 -8.750326186418533325e-02 -3.252652660012245178e-02 -8.086298406124114990e-02 -9.835269302129745483e-02 1.581467390060424805e-01 1.412305142730474472e-02 -7.858414947986602783e-02 1.351671963930130005e-01 2.472393512725830078e-01 2.469474971294403076e-01 2.173016071319580078e-01 -3.060649931430816650e-01 -1.197450086474418640e-01 -2.198740690946578979e-01 -1.568341255187988281e-01 1.157241910696029663e-01 2.328421473503112793e-01 -7.500384002923965454e-02 -2.956219315528869629e-01 2.162228673696517944e-01 4.261954873800277710e-02 3.200900852680206299e-01 2.297069579362869263e-01 2.544898390769958496e-01 -2.965761721134185791e-02 1.436091959476470947e-01 -7.477099075913429260e-03 3.030954301357269287e-01 6.877221167087554932e-02 6.665167957544326782e-02 7.324939221143722534e-02
1.429097205400466919e-01 -3.679527640342712402e-01 1.534553766250610352e-01 -6.992430984973907471e-02 -9.455741941928863525e-02 -2.657747082412242889e-02 -2.051023840904235840e-01 -1.368495523929595947e-01 -4.275577887892723083e-02 2.449831962585449219e-01 2.370981313288211823e-02 1.122113615274429321e-01 -7.984071969985961914e-02 2.987472116947174072e-01 -1.977993696928024292e-01 -2.162129580974578857e-01 4.881779197603464127e-03 8.265566080808639526e-03 -2.009292840957641602e-01 -1.609714329242706299e-01 2.805338799953460693e-01 -7.553565502166748047e-02 -9.312246739864349365e-02 2.380977571010589600e-01 4.827992990612983704e-02 4.114396572113037109e-01 3.005648590624332428e-02 -7.961146533489227295e-03 -2.536589512601494789e-03 -2.807252109050750732e-01 -4.109677299857139587e-02 1.399499624967575073e-01
-1.624592244625091553e-01 -3.235574662685394287e-01 -1.986838504672050476e-02 9.507571905851364136e-02 2.968386113643646240e-01 1.998329907655715942e-02 -9.745684266090393066e-02 1.404475867748260498e-01 -1.287116110324859619e-02 3.666697815060615540e-02 7.204234600067138672e-02 1.637779474258422852e-01 1.362358480691909790e-01 5.755027011036872864e-02 2.462641894817352295e-01 -2.994335256516933441e-02 -1.534985601902008057e-01 -2.341062277555465698e-01 -2.157572060823440552e-01 1.343967113643884659e-02 2.685933709144592285e-01 -1.517236977815628052e-01 -1.003623008728027344e-02 2.922709882259368896e-01 2.289146333932876587e-01 -1.806646138429641724e-01 2.547910809516906738e-01 -2.539051771163940430e-01 2.379594594240188599e-01 -9.531237185001373291e-02 2.289676852524280548e-02 1.958646923303604126e-01
-2.684837020933628082e-02 -2.902580797672271729e-01 -2.194811962544918060e-02 2.201252430677413940e-01 1.653358489274978638e-01 1.515931040048599243e-01 7.153119891881942749e-03 -5.140677839517593384e-02 1.982610076665878296e-01 -7.029425352811813354e-02 1.440362632274627686e-01 -1.105627492070198059e-01 1.562733650207519531e-01 -8.151826262474060059e-02 2.139696925878524780e-01 -5.555075779557228088e-02 -7.593988627195358276e-02 -2.000809311866760254e-01 -4.339411258697509766e-01 -9.862365573644638062e-02 3.785906732082366943e-01 -6.330329179763793945e-02 9.723193198442459106e-02 -1.640319451689720154e-02 1.496540009975433350e-01 -1.768372505903244019e-01 2.234157407656311989e-03 -2.084342390298843384e-01 1.811107099056243896e-01 3.026230446994304657e-02 -1.650868803262710571e-01 3.113636374473571777e-01
3.632771968841552734e-02 -9.990811347961425781e-03 2.175776809453964233e-01 -7.520145922899246216e-02 -1.182233635336160660e-02 1.924308389425277710e-01 -7.402097433805465698e-02 -8.500094711780548096e-02 -1.600733995437622070e-01 1.911011040210723877e-01 1.103405058383941650e-01 -8.351141004823148251e-04 4.206685423851013184e-01 5.370654165744781494e-02 -1.335442364215850830e-01 -3.009482286870479584e-02 -4.606619477272033691e-02 -3.347868919372558594e-01 -2.574409544467926025e-01 -2.331362664699554443e-01 -1.939592510461807251e-02 -2.472450733184814453e-01 1.970370709896087646e-01 1.605420559644699097e-01 3.020422458648681641e-01 1.044478118419647217e-01 -2.202982082962989807e-02 -3.145536482334136963e-01 1.652821153402328491e-01 1.179858967661857605e-01 -2.120263315737247467e-02 1.364321261644363403e-01
-2.644390463829040527e-01 -1.256137341260910034e-01 3.489747345447540283e-01 1.977110058069229126e-01 1.535800844430923462e-01 1.139517426490783691e-01 -4.440688341856002808e-02 -2.356228679418563843e-01 -4.769748449325561523e-02 3.533915579319000244e-01 7.123937364667654037e-03 8.437101542949676514e-02 1.145351007580757141e-01 1.704085022211074829e-01 -2.341942042112350464e-01 -2.121425420045852661e-01 1.037923023104667664e-01 -7.559793442487716675e-02 -4.114583730697631836e-01 6.717030704021453857e-02 1.137300115078687668e-02 9.248025715351104736e-02 1.470794379711151123e-01 -1.115835160017013550e-01 1.834349632263183594e-01 -2.551443874835968018e-01 -1.591895008459687233e-03 -1.282243281602859497e-01 -4.789856448769569397e-02 1.655035316944122314e-01 -6.709739565849304199e-02 -2.403965592384338379e-02
-3.346139192581176758e-02 -3.271305561065673828e-01 -6.126727536320686340e-02 -8.826726675033569336e-02 1.021579504013061523e-01 3.391556441783905029e-01 5.057200789451599121e-02 -1.014605760574340820e-01 1.760039478540420532e-01 1.349285896867513657e-02 2.910045385360717773e-01 -1.748773157596588135e-01 6.233392748981714249e-03 2.201288193464279175e-01 -3.164758980274200439e-01 -3.034270405769348145e-01 7.696015387773513794e-02 1.818102598190307617e-01 -8.296677470207214355e-02 1.274125371128320694e-02 7.983449846506118774e-02 -1.468222290277481079e-01 3.237459957599639893e-01 8.537633717060089111e-02 1.097000986337661743e-01 1.774475872516632080e-01 1.074222400784492493e-01 -2.120202183723449707e-01 1.234936118125915527e-01 -1.045280508697032928e-02 -4.861409962177276611e-02 2.259846776723861694e-01
-1.247959583997726440e-01 -3.701173961162567139e-01 1.014063209295272827e-01 8.708313107490539551e-02 3.596078231930732727e-02 -4.735884442925453186e-02 8.543054014444351196e-02 -3.133864700794219971e-02 -1.348439455032348633e-01 3.371927142143249512e-01 1.849025040864944458e-01 2.677442431449890137e-01 2.593515515327453613e-01 1.787436306476593018e-01 -2.977156341075897217e-01 -5.612597987055778503e-02 2.737194858491420746e-02 1.412578672170639038e-01 -3.184596300125122070e-01 -1.002317667007446289e-01 6.326711177825927734e-02 2.140667587518692017e-01 3.030880689620971680e-01 -1.023128032684326172e-01 9.798745810985565186e-02 8.408424258232116699e-02 -1.656982861459255219e-02 -2.505716085433959961e-01 -1.361581385135650635e-01 6.074921693652868271e-04 5.632633343338966370e-02 5.685777217149734497e-02
-1.356671303510665894e-01 -3.304363787174224854e-02 1.269629448652267456e-01 3.162987530231475830e-01 -1.749482601881027222e-01 4.368850495666265488e-03 -1.771615892648696899e-01 -2.311592251062393188e-01 -3.418849548324942589e-03 4.754408597946166992e-01 -1.608380861580371857e-02 1.227134615182876587e-01 1.652370765805244446e-02 1.891530305147171021e-01 1.999246189370751381e-03 -2.213900238275527954e-01 1.506964415311813354e-01 -5.875898897647857666e-02 -2.125008851289749146e-01 -4.986010864377021790e-02 1.059164851903915405e-01 -7.765010744333267212e-02 3.705111443996429443e-01 1.573212891817092896e-01 1.836005151271820068e-01 -1.327920109033584595e-01 2.086432185024023056e-03 -1.981218159198760986e-01 -1.122872903943061829e-01 2.489131540060043335e-01 4.981773719191551208e-02 4.147791117429733276e-02
-5.731777288019657135e-03 -1.578112244606018066e-01 8.348489552736282349e-02 4.230444878339767456e-02 -2.096727043390274048e-01 4.469100385904312134e-02 7.696285843849182129e-02 -1.286597102880477905e-01 -1.979296803474426270e-01 2.388129010796546936e-02 3.774587810039520264e-01 2.315336465835571289e-01 2.846021056175231934e-01 3.348948061466217041e-02 -1.915511935949325562e-01 1.078147739171981812e-01 5.348394066095352173e-02 -1.305674165487289429e-01 -2.711338996887207031e-01 -1.321873045526444912e-03 -8.239667117595672607e-02 2.161557599902153015e-02 2.485129684209823608e-01 1.829549521207809448e-01 4.280310273170471191e-01 -1.822740014176815748e-04 2.296243011951446533e-01 -4.615749791264533997e-02 2.133191674947738647e-01 7.210103422403335571e-02 3.975625149905681610e-03 2.165697365999221802e-01
6.020886451005935669e-02 -1.872661858797073364e-01 2.373773157596588135e-01 2.280371636152267456e-02 -5.948475003242492676e-02 1.066497787833213806e-01 -2.340371757745742798e-01 -1.529899984598159790e-01 7.705373317003250122e-02 1.072191819548606873e-01 6.633638590574264526e-02 -2.027532905340194702e-01 2.506119310855865479e-01 3.337962552905082703e-02 -1.132925748825073242e-01 1.105862087570130825e-03 4.910347983241081238e-02 -2.629950344562530518e-01 -3.868418633937835693e-01 -4.191288352012634277e-01 -1.926125772297382355e-02 -1.782000213861465454e-01 1.859362423419952393e-01 1.123756691813468933e-01 1.165256872773170471e-01 7.586973160505294800e-02 1.165733337402343750e-01 1.082619577646255493e-01 2.996808886528015137e-01 -1.452391445636749268e-01 1.963300555944442749e-01 3.652002662420272827e-02
-1.730766147375106812e-01 -3.445055484771728516e-01 1.792990714311599731e-01 9.236129932105541229e-03 2.179095335304737091e-02 1.880398094654083252e-01 -1.012077257037162781e-01 -2.502759993076324463e-01 -4.784848168492317200e-02 1.563279032707214355e-01 1.968223154544830322e-01 -3.388502895832061768e-01 -1.518484801054000854e-01 2.040500193834304810e-01 -7.268381863832473755e-02 1.163247693330049515e-02 1.999929733574390411e-02 2.163753509521484375e-01 -4.523536264896392822e-01 1.080573350191116333e-01 1.623281687498092651e-01 1.198662538081407547e-02 2.484139204025268555e-01 -1.744971086736768484e-05 1.210012733936309814e-01 9.416790306568145752e-02 2.806598693132400513e-02 -6.951527204364538193e-03 1.001367866992950439e-01 -1.522234976291656494e-01 1.966876089572906494e-01 1.098215132951736450e-01
-1.837599426507949829e-01 -1.201498974114656448e-02 7.174652069807052612e-02 7.959810644388198853e-02 2.285783924162387848e-02 -2.961133122444152832e-01 -9.577252715826034546e-02 -2.265980094671249390e-01 -3.644264489412307739e-02 4.712863266468048096e-01 2.795599997043609619e-01 1.318873018026351929e-01 2.228389084339141846e-01 1.166934445500373840e-01 -2.301769703626632690e-01 -1.086091473698616028e-01 1.532224267721176147e-01 1.037075519561767578e-01 -2.061873376369476318e-01 -2.650861442089080811e-01 2.551915347576141357e-01 1.118043810129165649e-01 1.492802053689956665e-01 1.390617489814758301e-01 3.516038879752159119e-02 -5.660208687186241150e-02 -5.704500526189804077e-02 -1.109739840030670166e-01 -1.744119524955749512e-01 -1.192312967032194138e-02 1.673431694507598877e-01 1.183395683765411377e-01
3.147508017718791962e-03 1.680383109487593174e-03 9.204486012458801270e-02 -3.653615713119506836e-02 1.295143365859985352e-01 -2.504089772701263428e-01 -9.003637731075286865e-02 -1.140439957380294800e-01 -1.220988854765892029e-01 1.531383842229843140e-01 -9.588940156390890479e-05 7.130854576826095581e-02 -6.496971845626831055e-02 4.711852669715881348e-01 -2.592123746871948242e-01 -1.452553644776344299e-02 -2.119944989681243896e-01 8.243406563997268677e-02 -2.208429425954818726e-01 -3.623970746994018555e-01 -4.128071293234825134e-02 8.052084594964981079e-02 1.234646290540695190e-01 -4.086442291736602783e-02 2.788574099540710449e-01 -1.432355940341949463e-01 4.724127799272537231e-02 1.061084447428584099e-03 1.100938096642494202e-01 1.317777186632156372e-01 2.645190656185150146e-01 3.091881573200225830e-01
2.411084808409214020e-02 7.940255105495452881e-02 3.348879814147949219e-01 -4.358424246311187744e-02 -1.244130637496709824e-02 -3.691947460174560547e-02 -4.379364848136901855e-02 2.447580546140670776e-01 -2.515657991170883179e-02 2.145913988351821899e-01 6.039002537727355957e-02 2.024203240871429443e-01 -1.749370247125625610e-02 2.351865023374557495e-01 -1.599505990743637085e-01 -1.844921112060546875e-01 3.663273528218269348e-02 4.075661301612854004e-01 -1.583984643220901489e-01 -3.779076635837554932e-01 7.828979194164276123e-02 -9.075300395488739014e-02 7.382039725780487061e-02 2.099665403366088867e-01 1.911773532629013062e-01 -1.204331219196319580e-02 2.161207608878612518e-02 2.443740330636501312e-02 1.817402802407741547e-02 -7.112226914614439011e-03 7.361766695976257324e-02 4.078758955001831055e-01
-3.024562820792198181e-02 -8.705778419971466064e-02 1.312341839075088501e-01 1.211290713399648666e-02 2.836580201983451843e-02 3.734652325510978699e-02 -1.919412910938262939e-01 -1.279749721288681030e-02 1.930003613233566284e-02 1.860374659299850464e-01 5.477406978607177734e-01 1.281717885285615921e-02 1.873438656330108643e-01 1.903190165758132935e-01 -2.548716664314270020e-01 -1.904737651348114014e-01 3.821375314146280289e-03 3.345556557178497314e-02 -1.807271242141723633e-01 -2.209994643926620483e-01 -1.863926798105239868e-01 -6.649667024612426758e-02 1.904720813035964966e-02 7.129859924316406250e-02 2.241356819868087769e-01 -2.548519670963287354e-01 1.670501381158828735e-01 1.207733377814292908e-01 2.455791682004928589e-01 2.183090001344680786e-01 -9.496466070413589478e-02 -1.590442508459091187e-01
2.001805305480957031e-01 -3.872081339359283447e-01 6.455496698617935181e-02 7.314469665288925171e-02 6.656696647405624390e-02 2.782837152481079102e-01 -2.502642758190631866e-02 1.152056306600570679e-01 -1.307451631873846054e-02 2.493671625852584839e-01 1.069803982973098755e-01 4.127729833126068115e-01 3.063883483409881592e-01 1.788843870162963867e-01 -2.063026726245880127e-01 -1.712821125984191895e-01 -4.826471954584121704e-02 5.990453436970710754e-02 -4.295617341995239258e-02 -1.647388637065887451e-01 1.353909224271774292e-01 1.348141580820083618e-01 2.857228219509124756e-01 2.094498090445995331e-02 1.035942360758781433e-01 -4.802538454532623291e-02 -2.159821614623069763e-02 -2.175426930189132690e-01 -1.099853515625000000e-01 2.996392175555229187e-02 1.835222244262695312e-01 -4.203646630048751831e-02
5.903323646634817123e-03 -9.506062418222427368e-02 4.924422502517700195e-01 6.509970128536224365e-02 -1.390269398689270020e-01 -9.918493032455444336e-02 -1.190914735198020935e-01 -1.764054596424102783e-02 1.177214682102203369e-01 1.993259489536285400e-01 1.830089837312698364e-02 3.071665465831756592e-01 -1.193391755223274231e-01 5.222225934267044067e-02 -1.184659451246261597e-01 -5.343868583440780640e-02 8.774784952402114868e-02 -2.983643114566802979e-01 -7.372162491083145142e-02 -4.312508404254913330e-01 2.896195948123931885e-01 -1.221839562058448792e-01 1.690521538257598877e-01 2.463074028491973877e-02 1.043256521224975586e-01 -2.292972356081008911e-01 9.970695525407791138e-02 -1.176412105560302734e-01 8.758068084716796875e-02 3.905845433473587036e-02 1.203639913001097739e-04 7.636867463588714600e-02
-1.102558225393295288e-01 4.635287076234817505e-02 1.608714461326599121e-01 1.905669718980789185e-01 2.021632790565490723e-01 1.594681851565837860e-02 -1.967348307371139526e-01 -3.475685790181159973e-02 -7.277797907590866089e-02 2.477219104766845703e-01 1.216337680816650391e-01 2.815931439399719238e-01 4.012556374073028564e-01 2.068874984979629517e-01 -1.605975776910781860e-01 2.849083393812179565e-02 -1.117222830653190613e-01 -1.820222884416580200e-01 -1.846614032983779907e-01 -1.314086169004440308e-01 8.676014840602874756e-02 -1.485586464405059814e-01 1.468420177698135376e-01 -6.172493100166320801e-02 1.339724212884902954e-01 9.719579666852951050e-02 -1.831836253404617310e-01 -1.057737469673156738e-01 6.284428387880325317e-02 2.843852937221527100e-01 8.100421726703643799e-02 3.685390353202819824e-01
1.935427933931350708e-01 -4.630059599876403809e-01 -1.652531884610652924e-02 -5.102772638201713562e-02 7.982736453413963318e-03 2.239159196615219116e-01 -3.035476803779602051e-01 -3.022004067897796631e-01 -1.218724548816680908e-01 2.275504022836685181e-01 3.296705782413482666e-01 1.916612535715103149e-01 1.011384204030036926e-01 -1.554240286350250244e-01 2.532761730253696442e-02 -8.416259288787841797e-02 -1.666566543281078339e-02 1.278003156185150146e-01 7.543705403804779053e-02 -1.073948740959167480e-01 2.250853925943374634e-01 -1.275199651718139648e-02 5.961806327104568481e-02 -7.885827124118804932e-02 2.132142037153244019e-01 2.293545007705688477e-01 -6.834600120782852173e-02 4.655661061406135559e-02 1.873559057712554932e-01 5.722783133387565613e-02 -1.175273675471544266e-02 1.400360912084579468e-01
-2.380874603986740112e-01 -1.451345831155776978e-01 2.298749387264251709e-01 3.085196912288665771e-01 1.029603779315948486e-01 8.395970612764358521e-02 -1.050986796617507935e-01 -3.696919977664947510e-02 -1.819543307647109032e-03 3.299640119075775146e-01 -1.080099567770957947e-01 6.397898495197296143e-02 1.166175380349159241e-01 1.883629858493804932e-01 -1.991386413574218750e-01 -3.047269880771636963e-01 9.372483938932418823e-02 -2.028070837259292603e-01 -2.372174561023712158e-01 4.136033356189727783e-02 -8.504819869995117188e-02 2.536652982234954834e-01 1.551879346370697021e-01 -4.967623203992843628e-02 3.154770135879516602e-01 -1.787997186183929443e-01 -9.791816771030426025e-02 -5.325292423367500305e-02 2.138382494449615479e-01 1.421862393617630005e-01 5.587911233305931091e-02 1.375265717506408691e-01
1.794943511486053467e-01 -2.491599470376968384e-01 2.791082262992858887e-01 5.606672167778015137e-02 8.103313297033309937e-02 1.223687231540679932e-01 -1.325888335704803467e-01 -1.017234027385711670e-01 1.182273179292678833e-01 2.476862668991088867e-01 1.464046090841293335e-01 -2.730680108070373535e-01 7.112185657024383545e-02 1.009664833545684814e-01 -2.528524696826934814e-01 3.891729936003684998e-02 -2.121421396732330322e-01 -6.994548439979553223e-02 -2.696966826915740967e-01 -1.773363649845123291e-01 -5.126123502850532532e-02 -2.375672310590744019e-01 -1.593806296586990356e-01 1.362638175487518311e-01 -4.156293347477912903e-02 -2.285402640700340271e-02 1.143588200211524963e-01 -6.068168580532073975e-02 1.884973794221878052e-01 -1.071162987500429153e-02 1.560325622558593750e-01 4.324823319911956787e-01
-1.164247170090675354e-01 -3.078353777527809143e-02 1.045126244425773621e-01 1.782806962728500366e-02 -1.752754151821136475e-01 6.756039708852767944e-02 2.683614939451217651e-02 -2.098786830902099609e-01 -1.196674332022666931e-01 2.321507632732391357e-01 4.151296913623809814e-01 -5.377713218331336975e-02 3.631777316331863403e-02 1.789220869541168213e-01 -2.894020378589630127e-01 -9.333092719316482544e-02 1.430107355117797852e-01 -1.525749713182449341e-01 -5.542499944567680359e-02 -3.610766530036926270e-01 -6.911677122116088867e-02 1.920980960130691528e-02 2.981185019016265869e-01 7.990654557943344116e-02 1.414923220872879028e-01 -1.549920737743377686e-01 2.383401095867156982e-01 -2.294279783964157104e-01 1.258148849010467529e-01 -2.266001403331756592e-01 -5.978268571197986603e-03 1.633485406637191772e-01
1.449415981769561768e-01 -3.000614345073699951e-01 3.751706779003143311e-01 2.881247103214263916e-01 1.834467053413391113e-02 -2.386694774031639099e-02 4.308670014142990112e-02 -1.049421727657318115e-01 1.661990396678447723e-02 -6.319560855627059937e-02 4.555235505104064941e-01 2.724891006946563721e-01 1.422546356916427612e-01 -1.867350637912750244e-01 -6.809389218688011169e-03 -5.509018432348966599e-03 1.634925454854965210e-01 4.030466824769973755e-02 -1.167492642998695374e-01 -1.561415009200572968e-02 9.444897621870040894e-02 -4.127266258001327515e-02 -4.367179796099662781e-02 -5.449913442134857178e-02 -2.396405674517154694e-03 1.480262577533721924e-01 1.085136234760284424e-01 -1.283570379018783569e-01 3.204009830951690674e-01 -1.406340003013610840e-01 -1.879518292844295502e-02 2.819919586181640625e-01
-5.089076235890388489e-02 7.873124629259109497e-02 8.084510266780853271e-02 1.228892281651496887e-01 1.343723982572555542e-01 -2.667722105979919434e-01 3.751572594046592712e-02 2.175593003630638123e-02 2.038514167070388794e-01 3.127894401550292969e-01 -6.199622154235839844e-02 2.024729996919631958e-01 2.194900624454021454e-02 2.628389894962310791e-01 -2.245840281248092651e-01 -1.575547009706497192e-01 -4.301920905709266663e-02 -1.665930747985839844e-01 -2.885211110115051270e-01 -2.829862236976623535e-01 5.168541148304939270e-02 -2.604412734508514404e-01 3.041622936725616455e-01 -9.601883590221405029e-02 2.290538251399993896e-01 -1.545524001121520996e-01 7.178828865289688110e-02 2.766842022538185120e-02 1.356937438249588013e-01 -6.142800673842430115e-03 1.887447834014892578e-01 2.188593447208404541e-01
1.048225015401840210e-01 -2.745974957942962646e-01 8.635161817073822021e-02 1.845594644546508789e-01 -2.217096388339996338e-01 2.038033902645111084e-01 -7.749518007040023804e-02 -3.408949822187423706e-02 -2.955343127250671387e-01 2.674736082553863525e-01 1.599994450807571411e-01 2.130464911460876465e-01 3.466292619705200195e-01 7.392490655183792114e-02 6.422161310911178589e-02 -1.839071512222290039e-01 -2.481714338064193726e-01 8.305470645427703857e-02 -2.475176900625228882e-01 -2.954889833927154541e-01 1.796202063560485840e-01 -1.192419379949569702e-01 7.560041546821594238e-02 -1.885443627834320068e-01 -5.992217361927032471e-02 -1.354937404394149780e-01 2.316091582179069519e-02 2.357723005115985870e-02 -4.736556112766265869e-02 2.475295774638652802e-02 2.215483933687210083e-01 3.167125955224037170e-02
-2.103294581174850464e-01 5.891934782266616821e-02 1.074214465916156769e-02 2.844959199428558350e-01 8.350355923175811768e-02 1.291906088590621948e-01 -2.694089710712432861e-01 -2.369980663061141968e-01 -8.613752573728561401e-02 1.225043535232543945e-01 1.979092508554458618e-01 1.934052258729934692e-01 1.395556926727294922e-01 2.015959173440933228e-01 -9.094972047023475170e-04 -2.627879977226257324e-01 -6.118233781307935715e-03 -3.035687468945980072e-02 -4.363994896411895752e-01 7.239490281790494919e-03 9.715245664119720459e-02 -1.194762904196977615e-02 2.764152586460113525e-01 1.411407589912414551e-01 3.279091417789459229e-02 -2.882420420646667480e-01 1.298991143703460693e-01 -1.167509853839874268e-01 -6.965736299753189087e-02 2.465363889932632446e-01 2.369781211018562317e-02 1.114808991551399231e-01
-1.288265883922576904e-01 -2.593054175376892090e-01 2.501328885555267334e-01 1.449885815382003784e-01 -9.106435626745223999e-02 -2.907240204513072968e-02 -4.570838809013366699e-02 -2.061179131269454956e-01 5.218672379851341248e-02 -5.535080283880233765e-02 2.846659719944000244e-01 -1.012223213911056519e-01 4.321935027837753296e-02 2.060661762952804565e-01 -1.926968842744827271e-01 4.138369858264923096e-02 -2.753882110118865967e-01 1.296009123325347900e-01 -4.176354408264160156e-01 -1.536604315042495728e-01 -1.264578383415937424e-02 -1.094384863972663879e-01 -1.038388237357139587e-01 1.076432615518569946e-01 -6.375204306095838547e-03 -2.590579986572265625e-01 9.419860690832138062e-02 -2.309629321098327637e-01 -9.121226519346237183e-02 1.646745651960372925e-01 4.727861285209655762e-02 3.262009620666503906e-01
-1.059349924325942993e-01 -1.481865197420120239e-01 5.388374626636505127e-02 5.418996885418891907e-02 1.204390972852706909e-01 -4.556203261017799377e-02 -4.997564014047384262e-03 -1.932093203067779541e-01 5.088426172733306885e-02 1.484843436628580093e-02 3.458054065704345703e-01 1.226881146430969238e-01 1.135970503091812134e-01 3.159398138523101807e-01 -1.800279617309570312e-01 -2.129630446434020996e-01 -1.300368309020996094e-01 -4.354130849242210388e-02 -2.588272690773010254e-01 -6.479594111442565918e-02 7.655383646488189697e-02 -1.329390108585357666e-01 -1.723203510046005249e-01 -1.326311975717544556e-01 -8.480019122362136841e-02 -1.123900115489959717e-01 4.341048598289489746e-01 -1.350418627262115479e-01 -5.173681676387786865e-02 4.409120231866836548e-02 3.717138245701789856e-02 4.310345649719238281e-01
-1.007724553346633911e-02 -1.225000396370887756e-01 2.971783578395843506e-01 -4.137361049652099609e-02 1.343295574188232422e-01 -1.611237823963165283e-01 -2.457470893859863281e-01 3.691432625055313110e-02 1.707311719655990601e-01 3.134033977985382080e-01 1.179912462830543518e-01 1.280755549669265747e-01 -1.104934737086296082e-01 1.347987055778503418e-01 1.441610902547836304e-01 -1.697273701429367065e-01 -1.103853210806846619e-01 3.267567977309226990e-02 -1.100252345204353333e-01 1.262464076280593872e-01 3.347232937812805176e-01 1.073818560689687729e-02 -4.033312946557998657e-02 -1.226318255066871643e-01 2.668947875499725342e-01 -1.702673584222793579e-01 -2.049288600683212280e-01 -2.988565564155578613e-01 3.000555038452148438e-01 -1.677768528461456299e-01 1.567624062299728394e-01 -8.385717123746871948e-02
-5.946588888764381409e-02 -3.088343143463134766e-01 -1.646862365305423737e-02 1.772537827491760254e-02 8.603842556476593018e-02 3.267386853694915771e-01 3.192785754799842834e-02 -9.811259061098098755e-02 1.606456637382507324e-01 2.137473374605178833e-01 3.419021666049957275e-01 -1.502755880355834961e-01 -1.560981720685958862e-01 4.913253709673881531e-02 -1.437092721462249756e-01 -2.822221219539642334e-01 -3.759474158287048340e-01 1.347644329071044922e-01 -2.009879946708679199e-01 -1.483529508113861084e-01 1.320261321961879730e-02 5.905703455209732056e-02 3.941946849226951599e-02 -1.001344844698905945e-01 2.360854893922805786e-01 2.147790044546127319e-01 1.651239693164825439e-01 -3.485462442040443420e-02 1.074137985706329346e-01 -9.974334388971328735e-03 1.234278529882431030e-01 2.080197036266326904e-01
-1.841590926051139832e-02 -2.144950628280639648e-01 5.260531231760978699e-02 -1.297784298658370972e-01 1.795525550842285156e-01 6.357642263174057007e-02 -1.163382679224014282e-01 -1.196229010820388794e-01 -2.616326808929443359e-01 2.963995933532714844e-01 2.000452252104878426e-03 -6.179063022136688232e-02 2.664218656718730927e-02 2.693629823625087738e-02 -2.161120250821113586e-02 -1.785472929477691650e-01 -8.409067243337631226e-02 2.450916022062301636e-01 -2.559900879859924316e-01 -1.534321159124374390e-01 4.423592388629913330e-01 -6.366571784019470215e-02 2.044898718595504761e-01 9.100314974784851074e-02 3.842396140098571777e-01 2.703936696052551270e-01 1.365023702383041382e-01 -7.587423175573348999e-02 1.599549502134323120e-02 -4.628024995326995850e-02 1.257326751947402954e-01 8.132907003164291382e-02
-1.798965409398078918e-02 -4.154851287603378296e-02 1.167386546730995178e-01 2.204765677452087402e-01 -1.238141208887100220e-01 -4.196178913116455078e-02 -5.485412199050188065e-03 -1.721902936697006226e-01 -1.317950710654258728e-02 2.517805695533752441e-01 3.364524543285369873e-01 -2.463497221469879150e-02 -1.787871867418289185e-02 2.770640850067138672e-01 -3.989912569522857666e-01 -1.178390458226203918e-01 2.608637511730194092e-02 -8.688192069530487061e-02 -1.500281244516372681e-01 -2.632626891136169434e-01 -6.090284511446952820e-02 1.763107441365718842e-02 3.346503674983978271e-01 2.028803825378417969e-01 3.529342114925384521e-01 -2.602430880069732666e-01 6.048908829689025879e-02 -3.236854076385498047e-02 2.844654582440853119e-02 5.373245850205421448e-02 -1.322529371827840805e-02 5.762232840061187744e-02
-2.612928859889507294e-02 -1.648441404104232788e-01 -6.474865227937698364e-02 2.676740288734436035e-02 -7.973419874906539917e-02 2.366876043379306793e-02 -1.776315122842788696e-01 -1.624163687229156494e-01 4.561741650104522705e-02 3.052806556224822998e-01 7.275653630495071411e-02 1.659410446882247925e-01 -1.896012723445892334e-01 -1.185486614704132080e-01 -1.395964622497558594e-01 -1.161256656050682068e-01 1.831061951816082001e-02 2.498336881399154663e-01 -7.665081880986690521e-03 -4.561568796634674072e-01 2.529113590717315674e-01 -7.032959163188934326e-02 3.491662144660949707e-01 -2.234969753772020340e-03 2.754713594913482666e-01 1.811794787645339966e-01 1.079326122999191284e-01 -8.563309907913208008e-02 2.730751037597656250e-01 6.752976775169372559e-02 9.730783104896545410e-02 1.152767091989517212e-01
1.100105792284011841e-01 1.172985062003135681e-01 -4.886376112699508667e-02 -2.932850420475006104e-01 -6.824857741594314575e-02 2.856354229152202606e-02 -1.007037535309791565e-01 -2.487573623657226562e-01 8.040148019790649414e-02 1.137092560529708862e-01 1.866142153739929199e-01 -9.718024730682373047e-02 6.150651350617408752e-02 2.438567131757736206e-01 -3.148631379008293152e-02 -5.849988013505935669e-02 7.065366953611373901e-03 2.757012248039245605e-01 -1.936942934989929199e-01 -1.362601965665817261e-01 1.917492747306823730e-01 5.913079902529716492e-02 9.872756898403167725e-02 4.773573204874992371e-02 9.674215316772460938e-02 -2.582398653030395508e-01 -2.303090691566467285e-01 -3.266903460025787354e-01 3.420750200748443604e-01 1.457679569721221924e-01 -1.069636344909667969e-01 3.270442485809326172e-01
-2.116092443466186523e-01 -1.800663471221923828e-01 2.767135500907897949e-01 1.041640117764472961e-01 1.499837078154087067e-02 2.751253778114914894e-03 -1.849472820758819580e-01 1.862001866102218628e-01 -6.565811485052108765e-02 -1.111650615930557251e-01 1.995338052511215210e-01 2.597501873970031738e-01 -8.097679167985916138e-02 -1.945158839225769043e-02 6.320219486951828003e-02 1.438492257148027420e-02 -9.179722517728805542e-02 -3.433665037155151367e-01 -3.844083547592163086e-01 -2.098556458950042725e-01 9.942337870597839355e-02 -2.020872198045253754e-02 5.533989891409873962e-02 -1.484493017196655273e-01 1.886285394430160522e-01 5.390003323554992676e-02 2.178888916969299316e-01 -3.407143354415893555e-01 2.176225632429122925e-01 -9.904439747333526611e-02 1.076923683285713196e-01 8.267107605934143066e-02
-1.689537167549133301e-01 -5.144858732819557190e-02 7.611092925071716309e-02 1.081846281886100769e-01 -9.201944619417190552e-02 2.287693917751312256e-01 7.429199665784835815e-02 1.088772863149642944e-01 2.867300435900688171e-02 3.390645682811737061e-01 6.063482537865638733e-02 -1.071398053318262100e-02 2.467807084321975708e-01 2.674253284931182861e-01 -1.384189128875732422e-01 -2.008977830410003662e-01 -1.061905361711978912e-02 -5.639101564884185791e-02 -1.461804658174514771e-01 -2.507664561271667480e-01 2.769476175308227539e-01 -1.308947503566741943e-01 -9.925685077905654907e-02 -2.000303119421005249e-01 -2.178520858287811279e-01 -2.771655917167663574e-01 -1.385473832488059998e-02 -3.251386880874633789e-01 7.150313258171081543e-02 -1.877766847610473633e-01 -5.378565192222595215e-02 2.385863810777664185e-01
-5.496456287801265717e-03 4.662322998046875000e-02 -5.025083199143409729e-02 2.435364723205566406e-01 -2.970657870173454285e-02 2.333796769380569458e-01 -8.734239637851715088e-02 8.008776232600212097e-03 1.856715828180313110e-01 3.189782425761222839e-02 1.646260172128677368e-01 -1.678446382284164429e-01 1.331785917282104492e-01 -1.219552941620349884e-03 -7.795684039592742920e-02 -2.271747589111328125e-01 -4.268114268779754639e-02 1.467874050140380859e-01 -4.490185678005218506e-01 3.572985762730240822e-03 -5.625415593385696411e-02 2.082180045545101166e-02 -3.482779022306203842e-03 -4.172458127140998840e-02 3.160337507724761963e-01 -1.053298562765121460e-01 1.665188968181610107e-01 -1.777491718530654907e-01 3.740227222442626953e-01 -1.271596550941467285e-01 2.614806890487670898e-01 2.857469320297241211e-01
-1.114671379327774048e-01 -1.840885579586029053e-01 -1.462009102106094360e-01 1.673737019300460815e-01 2.916818857192993164e-02 3.916141092777252197e-01 2.967294305562973022e-03 -2.330632954835891724e-01 9.189777821302413940e-02 3.178460299968719482e-01 2.767461538314819336e-01 -6.444127112627029419e-02 -3.719672933220863342e-02 1.174196675419807434e-01 -1.502967625856399536e-01 -2.852874100208282471e-01 -2.442643791437149048e-01 1.161647066473960876e-01 -2.193170636892318726e-01 1.619973480701446533e-01 -5.844544246792793274e-02 -1.346563361585140228e-02 6.684706360101699829e-02 2.561522461473941803e-02 2.968676388263702393e-01 1.054544299840927124e-01 2.456925511360168457e-01 -1.419924795627593994e-01 6.707172840833663940e-02 -1.276647895574569702e-01 8.253653347492218018e-02 1.509489119052886963e-01
-1.961696445941925049e-01 -2.781223952770233154e-01 1.001894101500511169e-01 -4.127329960465431213e-02 -2.860771305859088898e-02 -1.867450773715972900e-01 4.232490062713623047e-02 2.081401832401752472e-02 -4.695195332169532776e-02 6.466560810804367065e-02 2.644779682159423828e-01 1.892391592264175415e-01 9.181240573525428772e-03 1.843592524528503418e-01 -9.550600498914718628e-02 -2.339054085314273834e-02 -1.364188492298126221e-01 -3.060502409934997559e-01 -2.317446619272232056e-01 4.209146648645401001e-02 1.063028350472450256e-01 3.209926187992095947e-02 1.182125136256217957e-01 -1.222500950098037720e-02 1.889751106500625610e-01 -3.245483338832855225e-01 3.053371310234069824e-01 -2.954625487327575684e-01 9.579531848430633545e-02 -1.518430858850479126e-01 -2.610949575901031494e-01 2.498719096183776855e-01
1.671189218759536743e-01 -2.897368967533111572e-01 6.706171482801437378e-02 -1.056389436125755310e-01 -2.376537024974822998e-01 3.055073618888854980e-01 -1.652031764388084412e-02 1.406316012144088745e-01 -4.052445665001869202e-02 3.723362684249877930e-01 8.328335732221603394e-02 2.243746817111968994e-01 2.831457853317260742e-01 2.126297168433666229e-02 -2.248068153858184814e-02 -1.412585377693176270e-01 -3.144045174121856689e-01 -7.205768674612045288e-02 -2.696658074855804443e-01 -1.637803912162780762e-01 2.045252621173858643e-01 -2.801439166069030762e-02 8.846475929021835327e-02 -1.371192187070846558e-01 -7.099980022758245468e-03 -1.635428816080093384e-01 1.251941621303558350e-01 -1.344572305679321289e-01 -2.667824551463127136e-02 1.671076118946075439e-01 2.047107964754104614e-01 -6.448964122682809830e-03
2.153849005699157715e-01 -3.642148971557617188e-01 2.722904086112976074e-01 -9.892298281192779541e-02 -1.187676214613020420e-03 -4.715527966618537903e-02 -2.307546585798263550e-01 -5.209771543741226196e-02 9.919245541095733643e-02 2.731835469603538513e-02 1.580006778240203857e-01 -2.991527020931243896e-01 1.661410480737686157e-01 2.065291851758956909e-01 -8.192304521799087524e-02 -2.261887490749359131e-01 -1.000351160764694214e-01 -2.244157046079635620e-01 -6.950453668832778931e-02 -1.678390651941299438e-01 1.055823192000389099e-01 7.414717972278594971e-02 -2.518506161868572235e-02 1.537718176841735840e-01 7.631699740886688232e-02 -3.849369008094072342e-03 2.841118574142456055e-01 4.155614227056503296e-02 3.254726231098175049e-01 -6.591304205358028412e-03 8.181771636009216309e-02 3.006975650787353516e-01
-4.012469202280044556e-02 1.374685615301132202e-01 7.540524750947952271e-02 2.363712294027209282e-03 -1.873955875635147095e-02 -3.323146700859069824e-02 1.363005787134170532e-01 -8.097717165946960449e-02 1.508394330739974976e-01 1.725870966911315918e-01 1.011415719985961914e-01 4.151034057140350342e-01 6.682032346725463867e-02 3.343252539634704590e-01 -9.704239666461944580e-02 6.456026434898376465e-02 1.811911910772323608e-01 1.396730989217758179e-01 -1.735679954290390015e-01 -2.284030020236968994e-01 1.065592691302299500e-01 -3.541245460510253906e-01 4.372370988130569458e-02 2.411269992589950562e-01 1.694960743188858032e-01 -1.561757326126098633e-01 1.281763613224029541e-02 -1.670502126216888428e-01 3.575525879859924316e-01 1.535436064004898071e-01 -2.973278984427452087e-02 1.317886263132095337e-01
4.489407315850257874e-02 -4.062063395977020264e-01 8.134490996599197388e-02 -2.227151989936828613e-01 -2.589714825153350830e-01 3.667965158820152283e-02 -3.207289576530456543e-01 -1.010968610644340515e-01 7.137256115674972534e-02 2.943370342254638672e-01 1.271572411060333252e-01 5.602941662073135376e-02 -2.072534859180450439e-01 -1.391732692718505859e-01 -3.666590526700019836e-02 -3.007956743240356445e-01 -6.826280057430267334e-02 2.668684422969818115e-01 1.008595675230026245e-01 -1.591368019580841064e-01 2.840585112571716309e-01 4.985929653048515320e-02 1.990740299224853516e-01 6.345529109239578247e-03 8.353287726640701294e-02 5.616823583841323853e-02 1.174280196428298950e-01 -5.653841793537139893e-02 1.752650588750839233e-01 9.778225421905517578e-02 -1.084310840815305710e-02 1.683552861213684082e-01
4.184482246637344360e-02 -6.848963350057601929e-02 1.130866780877113342e-01 -2.790335007011890411e-02 -1.592063605785369873e-01 -4.166278243064880371e-02 1.925746798515319824e-01 -2.203543484210968018e-01 6.718129664659500122e-02 -2.486666105687618256e-02 1.864343583583831787e-01 3.087049722671508789e-01 1.133719608187675476e-01 2.376183271408081055e-01 7.604956626892089844e-02 1.681920513510704041e-02 2.127688191831111908e-02 1.230324804782867432e-01 -1.753125041723251343e-01 -1.307783275842666626e-01 -3.605293855071067810e-02 -1.846123486757278442e-01 2.056907713413238525e-01 1.095897182822227478e-01 5.816621780395507812e-01 -1.431814134120941162e-01 8.902893215417861938e-02 -3.075592517852783203e-01 1.586988717317581177e-01 4.759585857391357422e-02 1.104022935032844543e-01 5.079407244920730591e-02
-8.211450278759002686e-02 -4.105701744556427002e-01 4.160713553428649902e-01 1.448137015104293823e-01 1.362027078866958618e-01 -2.581313601695001125e-04 -2.512742877006530762e-01 -3.418847322463989258e-01 -5.724745988845825195e-02 2.585006654262542725e-01 -7.626066356897354126e-02 1.397815793752670288e-01 -1.814505457878112793e-02 8.728551864624023438e-02 -9.598642587661743164e-02 -1.051285043358802795e-01 5.743741244077682495e-02 -1.639163047075271606e-01 2.076549082994461060e-02 -1.718778908252716064e-01 3.148791193962097168e-01 1.303547620773315430e-01 1.068073809146881104e-01 -2.025541104376316071e-02 -1.853928156197071075e-02 -2.028027027845382690e-01 2.004428021609783173e-02 -1.201371625065803528e-01 9.963076561689376831e-02 -1.940095573663711548e-01 8.310296572744846344e-03 1.277392506599426270e-01
-1.080192849040031433e-01 -2.225078791379928589e-01 -1.555657200515270233e-02 5.168278515338897705e-02 6.233413703739643097e-03 5.741164460778236389e-02 -2.245210707187652588e-01 1.358283758163452148e-01 -3.281517419964075089e-03 3.053790144622325897e-02 4.077066183090209961e-01 3.437898354604840279e-03 2.941145002841949463e-01 4.874177649617195129e-02 -2.487301379442214966e-01 -1.000667214393615723e-01 -4.139979556202888489e-02 -1.724239438772201538e-01 -2.346135675907135010e-01 -2.390920966863632202e-01 -2.711181156337261200e-02 -2.372926175594329834e-01 3.444686830043792725e-01 -6.514325272291898727e-03 2.494675517082214355e-01 -1.618737541139125824e-02 4.883964359760284424e-02 -1.334858983755111694e-01 -9.372053295373916626e-02 1.961683481931686401e-01 -7.198571413755416870e-02 2.850126326084136963e-01
-1.052687540650367737e-01 -5.819338187575340271e-02 6.449396908283233643e-02 4.172905087471008301e-01 -2.653774432837963104e-02 2.690235972404479980e-01 -1.670219153165817261e-01 -1.469165831804275513e-01 -5.777876451611518860e-02 2.543006241321563721e-01 -5.612262338399887085e-02 -4.154177010059356689e-02 8.167468756437301636e-02 1.763526499271392822e-01 -1.003378033638000488e-01 -2.763307690620422363e-01 8.473102748394012451e-02 -5.936140194535255432e-02 -4.101624786853790283e-01 -6.290547549724578857e-02 -1.645781099796295166e-02 2.079055411741137505e-03 2.128898799419403076e-01 -4.225902259349822998e-02 1.866931840777397156e-02 -2.002689689397811890e-01 -1.590746939182281494e-01 -3.118541538715362549e-01 -7.824739068746566772e-02 1.695180833339691162e-01 1.123313903808593750e-01 2.164131253957748413e-01
-2.726802229881286621e-02 -3.163621425628662109e-01 4.325391352176666260e-02 3.953222930431365967e-02 -2.751807570457458496e-01 -2.059331722557544708e-02 -1.554040014743804932e-01 7.399848103523254395e-02 5.328394174575805664e-01 2.279529422521591187e-01 1.745350956916809082e-01 1.710516214370727539e-01 1.081754416227340698e-01 3.149557113647460938e-01 -2.014706879854202271e-01 -1.213228181004524231e-01 1.393388509750366211e-01 -1.229087542742490768e-02 -3.607690706849098206e-02 1.764735579490661621e-02 -5.098078772425651550e-02 1.270257085561752319e-01 -8.664458245038986206e-02 -5.839604511857032776e-02 7.579787634313106537e-04 5.471193697303533554e-03 -8.690036833286285400e-02 -1.931452006101608276e-01 8.150028437376022339e-02 -4.425932466983795166e-02 2.787439525127410889e-01 2.147904932498931885e-01
-2.677495479583740234e-01 -2.676613628864288330e-01 -1.154802157543599606e-03 3.135123103857040405e-02 -1.359603088349103928e-02 9.839118272066116333e-02 1.023108419030904770e-02 -3.327436745166778564e-01 -3.942876122891902924e-03 2.794344723224639893e-01 3.278340399265289307e-01 2.838041782379150391e-01 1.079205796122550964e-01 -2.828979678452014923e-02 1.230929791927337646e-02 -6.828418374061584473e-02 -6.891427934169769287e-02 7.961986213922500610e-02 -2.336572110652923584e-01 -2.291977852582931519e-01 -3.186218813061714172e-02 1.917793881148099899e-03 2.277350425720214844e-01 -1.780849546194076538e-01 -6.669450551271438599e-02 -1.689433157444000244e-01 -9.285188466310501099e-02 7.364182919263839722e-02 3.643057122826576233e-02 9.071119874715805054e-02 -1.477126181125640869e-01 4.127862155437469482e-01
3.633855655789375305e-02 -2.137763053178787231e-01 2.561404407024383545e-01 1.165200546383857727e-01 -2.669991552829742432e-01 -1.237225681543350220e-01 -1.586542874574661255e-01 -2.210384309291839600e-01 -1.637374609708786011e-01 2.038898617029190063e-01 3.200503587722778320e-01 2.572159841656684875e-02 1.660990715026855469e-01 9.461080282926559448e-02 -3.022149205207824707e-01 -8.068154565989971161e-03 1.002031341195106506e-01 -2.871224284172058105e-01 -2.573946416378021240e-01 9.056293219327926636e-02 2.282437384128570557e-01 -1.191198304295539856e-01 6.217376142740249634e-02 -8.069054223597049713e-03 -9.940570453181862831e-05 1.567072123289108276e-01 2.425698637962341309e-01 -1.682320684194564819e-01 1.090770885348320007e-01 2.067273259162902832e-01 8.296478539705276489e-03 1.010163798928260803e-01
7.943727821111679077e-02 -9.378477931022644043e-02 3.031725287437438965e-01 -1.257310509681701660e-01 -4.844368994235992432e-02 4.637717083096504211e-02 9.096460044384002686e-02 8.995938301086425781e-02 2.320219278335571289e-01 2.467801868915557861e-01 2.076139301061630249e-01 3.435123562812805176e-01 -1.358031332492828369e-01 1.273947209119796753e-01 8.903090655803680420e-02 -2.846943736076354980e-01 -1.102266982197761536e-01 -2.614092230796813965e-01 -9.830030798912048340e-02 2.958205342292785645e-02 3.128896951675415039e-01 4.193318262696266174e-02 4.978162050247192383e-02 1.380611658096313477e-01 1.914020627737045288e-01 -1.630305945873260498e-01 1.244361549615859985e-01 -2.655890285968780518e-01 2.557124793529510498e-01 -2.370802499353885651e-02 4.187072440981864929e-02 -1.663109213113784790e-01
-2.752980291843414307e-01 -1.833231747150421143e-01 -3.876240924000740051e-02 -3.212842941284179688e-01 -1.687471196055412292e-02 -4.507056996226310730e-02 -1.249589025974273682e-01 -5.122254416346549988e-02 4.044215008616447449e-02 3.274345993995666504e-01 2.463631331920623779e-01 -7.229248434305191040e-02 -2.195280045270919800e-01 8.626700192689895630e-02 -7.417957484722137451e-02 -7.760172337293624878e-02 -1.982067525386810303e-01 -1.131385341286659241e-01 -2.312252223491668701e-01 -2.743754386901855469e-01 -4.944230243563652039e-02 -1.378263980150222778e-01 -1.302119195461273193e-01 5.351389199495315552e-02 2.369539886713027954e-01 -1.554095298051834106e-01 1.986880600452423096e-01 -3.175520598888397217e-01 -9.093897789716720581e-02 3.495295718312263489e-02 -1.770277023315429688e-01 1.996372789144515991e-01
-7.479847222566604614e-02 -2.791297733783721924e-01 2.692971611395478249e-04 3.699558973312377930e-02 4.259123653173446655e-02 1.703554391860961914e-01 -1.652160286903381348e-01 5.738403275609016418e-02 1.578344702720642090e-01 2.082109898328781128e-01 5.405258852988481522e-03 7.288382202386856079e-02 -1.170970052480697632e-01 1.371098756790161133e-01 -7.833709567785263062e-02 -1.969691216945648193e-01 -3.387846052646636963e-01 3.743957579135894775e-01 4.453487694263458252e-02 -1.152460128068923950e-01 3.483409881591796875e-01 1.200320646166801453e-01 1.656249016523361206e-01 2.244448214769363403e-01 2.281516492366790771e-01 4.526457935571670532e-02 1.193617507815361023e-01 3.330364823341369629e-02 3.008337318897247314e-01 1.292056888341903687e-01 3.637807071208953857e-02 2.022486776113510132e-01
-1.813648268580436707e-02 -3.145200312137603760e-01 -3.785533190239220858e-04 7.623906433582305908e-02 -3.691546851769089699e-03 2.429299950599670410e-01 -1.755770146846771240e-01 -8.808156102895736694e-02 8.804316073656082153e-02 -3.822007775306701660e-02 1.833816021680831909e-01 -1.227976158261299133e-01 1.169737130403518677e-01 -1.943251639604568481e-01 -2.570813298225402832e-01 -1.776794195175170898e-01 -7.717222720384597778e-02 -5.797706544399261475e-02 -3.961236774921417236e-01 1.501734554767608643e-01 1.468282043933868408e-01 -6.314908713102340698e-02 2.226864732801914215e-02 -7.987751066684722900e-02 2.688749432563781738e-01 -2.375382930040359497e-01 8.227255940437316895e-02 -2.762945890426635742e-01 2.393776327371597290e-01 -2.376870065927505493e-01 6.174278631806373596e-02 1.991357356309890747e-01
-2.042566239833831787e-01 -3.216537833213806152e-01 3.253165185451507568e-01 2.215599417686462402e-01 -2.812191843986511230e-01 -1.052965521812438965e-01 1.229542493820190430e-02 9.711898863315582275e-02 -2.785807549953460693e-01 3.265932574868202209e-02 2.925934195518493652e-01 1.550505310297012329e-01 7.205348461866378784e-02 -1.107227951288223267e-01 4.288230463862419128e-02 -1.742020249366760254e-01 9.469850920140743256e-03 1.626738719642162323e-02 -1.360837966203689575e-01 -1.732687652111053467e-01 9.319584816694259644e-02 -1.042596474289894104e-01 -1.977829337120056152e-01 -1.533705443143844604e-01 -7.806642353534698486e-02 1.444373577833175659e-01 1.029006317257881165e-01 -6.467370688915252686e-02 2.584159672260284424e-01 -7.121572643518447876e-02 1.232104226946830750e-01 3.198928236961364746e-01
9.494487196207046509e-02 -1.623837947845458984e-01 -1.977650821208953857e-02 -1.355135720223188400e-02 -2.094755768775939941e-01 -8.265106938779354095e-03 -3.402643501758575439e-01 -1.254830211400985718e-01 6.934370100498199463e-02 2.921366393566131592e-01 2.762740552425384521e-01 1.116030141711235046e-01 1.040823850780725479e-02 8.940162509679794312e-02 -9.632150828838348389e-02 -1.367835104465484619e-01 -2.201001942157745361e-01 3.936781883239746094e-01 8.010816574096679688e-02 -1.898393034934997559e-01 3.365152478218078613e-01 -3.347127512097358704e-02 2.409256994724273682e-01 -9.274967946112155914e-03 1.235169395804405212e-01 1.333909630775451660e-01 2.348099648952484131e-01 -4.741561412811279297e-02 2.166274338960647583e-01 5.645858496427536011e-02 9.524318575859069824e-02 7.448464632034301758e-02
-1.033996269106864929e-01 -2.274844795465469360e-01 -4.909636481897905469e-05 5.340575799345970154e-02 -1.303117722272872925e-01 9.378860704600811005e-03 -2.652150392532348633e-01 -2.461608797311782837e-01 5.578862428665161133e-01 1.516916155815124512e-01 2.296731341630220413e-03 4.678924102336168289e-03 -1.501743588596582413e-02 3.180140852928161621e-01 -2.190291285514831543e-01 -2.142839133739471436e-01 -2.494788020849227905e-01 2.196008339524269104e-03 -1.582068800926208496e-01 -1.683510690927505493e-01 -1.145077571272850037e-01 -6.809934228658676147e-02 3.668544068932533264e-02 1.333610713481903076e-01 1.181847825646400452e-01 -1.152941957116127014e-01 1.304679065942764282e-01 -5.086026713252067566e-02 2.044955641031265259e-01 1.898352243006229401e-02 1.243354007601737976e-01 1.325537357479333878e-02
3.303246572613716125e-02 -3.696830868721008301e-01 1.204897388815879822e-01 1.254087835550308228e-01 -7.513236999511718750e-02 1.390820890665054321e-01 1.759743541479110718e-01 2.800786793231964111e-01 -9.025722742080688477e-02 2.751410007476806641e-01 2.350999265909194946e-01 1.817365437746047974e-01 1.669497787952423096e-01 1.221922971308231354e-02 2.427459508180618286e-02 -2.618097066879272461e-01 2.750081419944763184e-01 7.029285281896591187e-02 -1.241616681218147278e-01 -2.056369185447692871e-01 1.089865714311599731e-01 -2.628556191921234131e-01 1.543507575988769531e-01 1.515186131000518799e-01 1.828750711865723133e-03 -3.025415837764739990e-01 1.057323813438415527e-01 -1.690223813056945801e-01 -1.622841879725456238e-02 1.486276537179946899e-01 1.399230211973190308e-02 -9.184806048870086670e-02
8.921889960765838623e-02 -2.278276532888412476e-01 3.135789334774017334e-01 1.272432804107666016e-01 -2.519879937171936035e-01 -5.053724162280559540e-03 -1.499282121658325195e-01 9.892107918858528137e-03 -2.906972169876098633e-01 -8.789008855819702148e-02 2.878008484840393066e-01 1.942851990461349487e-01 5.680837668478488922e-03 -2.908831648528575897e-02 7.062752544879913330e-02 -1.305487006902694702e-01 4.508015140891075134e-02 -7.455069571733474731e-02 -1.405555158853530884e-01 -8.223355561494827271e-02 -9.479370899498462677e-03 7.826337218284606934e-02 -1.277725249528884888e-01 -2.394300997257232666e-01 6.646434962749481201e-02 1.079345121979713440e-01 5.257481336593627930e-02 -3.433417975902557373e-01 2.963258624076843262e-01 -1.025599613785743713e-01 1.898087412118911743e-01 3.446028828620910645e-01
-1.153377667069435120e-01 -7.300818711519241333e-02 2.203695476055145264e-01 2.318170815706253052e-01 1.615339964628219604e-01 -5.960643664002418518e-02 4.217683151364326477e-02 -2.159181609749794006e-02 3.100113570690155029e-01 6.405407190322875977e-02 2.867814004421234131e-01 3.009071648120880127e-01 1.050981804728507996e-01 1.862926781177520752e-01 2.147070020437240601e-01 -5.402465537190437317e-02 1.186387389898300171e-01 8.613394200801849365e-02 -1.136024370789527893e-01 -4.195562750101089478e-02 3.286243379116058350e-01 -5.379737913608551025e-02 1.439297199249267578e-01 -1.654379516839981079e-01 2.926022410392761230e-01 -1.658070087432861328e-02 1.759408414363861084e-01 -1.888002008199691772e-01 2.085701227188110352e-01 -2.958247959613800049e-01 1.470887754112482071e-02 -2.348092570900917053e-02
-1.581781357526779175e-02 -9.064345806837081909e-02 1.210224628448486328e-01 9.169161319732666016e-02 6.871354579925537109e-02 -1.105578392744064331e-01 2.323162406682968140e-01 2.183814793825149536e-01 2.150062322616577148e-01 3.208873867988586426e-01 -5.514763668179512024e-02 2.970858216285705566e-01 1.037999242544174194e-01 1.285222768783569336e-01 -2.387809753417968750e-01 -2.172528952360153198e-01 -3.618588438257575035e-03 -3.467724472284317017e-02 -3.811745345592498779e-01 -7.273332029581069946e-02 1.688866615295410156e-01 -1.972095668315887451e-01 2.117347419261932373e-01 -2.233667224645614624e-01 2.430347055196762085e-01 -1.653567701578140259e-01 -7.635295391082763672e-02 1.214217171072959900e-01 5.942801013588905334e-02 -5.291024222970008850e-02 -5.461118370294570923e-02 2.182542532682418823e-01
1.064135134220123291e-01 -3.280153870582580566e-01 1.220991462469100952e-01 1.121751293540000916e-01 3.354919143021106720e-03 -1.031989306211471558e-01 -2.083697021007537842e-01 1.809645444154739380e-01 -2.976852469146251678e-02 -3.375286003574728966e-03 1.677443236112594604e-01 2.783364653587341309e-01 8.337146788835525513e-02 2.896335422992706299e-01 -5.741382017731666565e-03 -3.273856639862060547e-02 -3.031765222549438477e-01 -6.633466482162475586e-02 -2.300456762313842773e-01 -4.540272429585456848e-02 1.959739625453948975e-01 -4.141570255160331726e-02 1.772229671478271484e-01 8.765088766813278198e-02 1.829489171504974365e-01 -3.834193050861358643e-01 -2.617255747318267822e-01 -6.705442070960998535e-02 2.129515111446380615e-01 -1.705124527215957642e-01 4.303264990448951721e-02 8.972684293985366821e-02
-1.102336943149566650e-01 -1.070518791675567627e-01 1.673982590436935425e-01 -7.048223912715911865e-02 2.112488299608230591e-01 -2.897841669619083405e-02 -4.224647581577301025e-02 -9.142987430095672607e-02 -9.271148592233657837e-02 2.203603833913803101e-02 1.067074388265609741e-01 1.775648891925811768e-01 3.444864749908447266e-01 3.280943334102630615e-01 -7.866615056991577148e-02 -7.157883793115615845e-02 4.278486967086791992e-02 -2.040052860975265503e-01 -2.788127362728118896e-01 -2.573512196540832520e-01 -6.345084309577941895e-02 -1.833534687757492065e-01 2.433014810085296631e-01 1.200547665357589722e-01 2.420790940523147583e-01 1.853713244199752808e-01 -4.338156059384346008e-02 -1.230908334255218506e-01 1.584320962429046631e-01 1.032010987401008606e-01 1.148409694433212280e-01 3.749094903469085693e-01
-1.116634234786033630e-01 -1.764622330665588379e-01 1.189286410808563232e-01 9.539981931447982788e-02 -9.009744971990585327e-02 2.410331517457962036e-01 -1.934467405080795288e-01 2.160583436489105225e-02 1.523235142230987549e-01 6.767968088388442993e-02 -1.430533640086650848e-02 -7.266574352979660034e-02 2.033287584781646729e-01 -1.336865127086639404e-01 -2.033644318580627441e-01 -3.103722333908081055e-01 -1.640093922615051270e-01 1.764778941869735718e-01 -3.331807851791381836e-01 8.429080992937088013e-02 8.196406066417694092e-02 -1.202610874315723777e-04 -3.475334495306015015e-03 1.173917874693870544e-01 2.600825726985931396e-01 -2.395012676715850830e-01 8.700130134820938110e-02 -2.766685485839843750e-01 9.930014610290527344e-02 -2.792183756828308105e-01 9.872091561555862427e-02 3.090579509735107422e-01
3.463162854313850403e-02 -5.876966193318367004e-02 2.786107063293457031e-01 -1.752681098878383636e-03 -1.478137373924255371e-01 -7.785001304000616074e-03 -8.031599968671798706e-02 -2.106863074004650116e-02 2.052831798791885376e-01 2.856271564960479736e-01 2.090259641408920288e-01 1.135736703872680664e-01 -2.070332169532775879e-01 3.628543764352798462e-02 -7.790638506412506104e-02 -8.548203110694885254e-02 9.086031466722488403e-03 3.353701829910278320e-01 3.749225661158561707e-02 -4.630324244499206543e-01 5.325334891676902771e-02 7.105489261448383331e-03 1.903826147317886353e-01 2.058615386486053467e-01 2.985142767429351807e-01 1.275247931480407715e-01 8.495098352432250977e-02 4.763070866465568542e-02 6.181246042251586914e-02 3.291020542383193970e-02 1.491651386022567749e-01 3.148979842662811279e-01
1.693418622016906738e-01 -3.638862445950508118e-02 1.302465647459030151e-01 -2.400664687156677246e-01 -3.156137652695178986e-03 1.506533622741699219e-01 3.978113085031509399e-02 -2.404077500104904175e-01 1.965065002441406250e-01 -8.047296106815338135e-02 1.644844412803649902e-01 6.310996413230895996e-02 2.600450217723846436e-01 2.002987265586853027e-01 -2.793026864528656006e-01 -1.837603151798248291e-01 -2.301665693521499634e-01 8.878355473279953003e-02 -4.199060499668121338e-01 -1.897301226854324341e-01 7.916008681058883667e-02 -2.340576499700546265e-01 -8.647291921079158783e-03 1.707450151443481445e-01 2.147234976291656494e-01 -8.629693090915679932e-02 2.724013626575469971e-01 -1.121051535010337830e-01 2.117562480270862579e-02 -2.481281571090221405e-02 1.025164350867271423e-01 -4.812457039952278137e-02
6.316408514976501465e-02 -2.453916817903518677e-01 2.014182657003402710e-01 -1.392505876719951630e-02 1.063507720828056335e-01 -2.566978335380554199e-02 -1.358547806739807129e-01 -1.250729709863662720e-01 -1.106525436043739319e-01 -3.323812037706375122e-02 4.923368096351623535e-01 2.391962893307209015e-02 1.574019491672515869e-01 -1.588212549686431885e-01 1.727484613656997681e-01 -2.581746578216552734e-01 -1.675003468990325928e-01 1.238324400037527084e-02 -2.571981251239776611e-01 -3.626710921525955200e-02 2.084309421479701996e-02 4.387353733181953430e-02 9.802405536174774170e-02 1.429174444638192654e-03 5.033603310585021973e-01 -1.461275219917297363e-01 -4.733242839574813843e-02 -1.071590334177017212e-01 5.361006408929824829e-02 1.609128862619400024e-01 8.212975412607192993e-02 1.205898672342300415e-01
-3.503175452351570129e-02 -6.611464917659759521e-02 1.055824905633926392e-01 -3.214384242892265320e-02 2.139386832714080811e-01 2.138781100511550903e-01 -3.238832354545593262e-01 -2.188133001327514648e-01 6.857421994209289551e-02 1.741680502891540527e-01 1.943841129541397095e-01 1.550406515598297119e-01 2.078020274639129639e-01 1.602139770984649658e-01 -2.017588019371032715e-01 -3.922731280326843262e-01 -4.627079516649246216e-02 -2.115340679883956909e-01 -3.841175138950347900e-02 -4.484994709491729736e-02 1.261624991893768311e-01 7.839953899383544922e-02 -2.400960475206375122e-01 -1.689600050449371338e-01 1.234736368060112000e-01 -1.585307270288467407e-01 -1.111256852746009827e-01 -1.344611053355038166e-03 6.531113386154174805e-02 -1.933352202177047729e-01 2.281266897916793823e-01 2.694198787212371826e-01
-3.803010657429695129e-02 -1.339477896690368652e-01 8.748235553503036499e-02 1.714693158864974976e-01 3.100891411304473877e-01 1.129940152168273926e-02 -2.088996767997741699e-01 -2.014754861593246460e-01 -1.575711518526077271e-01 -2.065032953396439552e-03 2.798022627830505371e-01 3.187843561172485352e-01 8.439561724662780762e-02 4.323520138859748840e-02 1.212107390165328979e-01 -1.078620254993438721e-01 1.737342029809951782e-01 -5.351847410202026367e-02 -3.351163566112518311e-01 -2.448853850364685059e-01 -5.170493572950363159e-02 5.064357817173004150e-02 -1.639579236507415771e-01 -1.445253044366836548e-01 5.691433325409889221e-02 -1.322305947542190552e-01 1.593593358993530273e-01 6.372840702533721924e-02 1.975833028554916382e-01 -1.897213757038116455e-01 2.860211133956909180e-01 2.400596886873245239e-01
-9.853167086839675903e-02 -2.047466486692428589e-01 3.101297616958618164e-01 4.749068617820739746e-02 -2.817109823226928711e-01 -6.511405855417251587e-02 -6.204908341169357300e-02 -1.065208986401557922e-01 7.866843044757843018e-02 2.563905715942382812e-01 1.447909623384475708e-01 1.936712265014648438e-01 2.217142581939697266e-01 9.007710218429565430e-02 9.154855459928512573e-02 1.236635595560073853e-01 -1.325833499431610107e-01 -9.848777949810028076e-02 -8.677003532648086548e-02 -3.297780752182006836e-01 -9.625060856342315674e-02 -5.692475289106369019e-02 1.614233404397964478e-01 5.282626673579216003e-02 2.301695644855499268e-01 3.460821881890296936e-02 2.565524727106094360e-02 -1.471005752682685852e-02 7.570784538984298706e-02 1.597626060247421265e-01 -1.422250568866729736e-01 4.983436167240142822e-01
-7.162142544984817505e-02 -3.913991451263427734e-01 1.365710645914077759e-01 2.284892946481704712e-01 -1.466216593980789185e-01 2.138019949197769165e-01 -2.501057386398315430e-01 1.414145380258560181e-01 3.534482419490814209e-01 2.576560974121093750e-01 1.166618838906288147e-01 -1.623921394348144531e-01 6.362085044384002686e-02 1.498464941978454590e-01 -7.759960740804672241e-02 1.153775826096534729e-01 -2.411015564575791359e-03 1.264568120241165161e-01 -2.794702351093292236e-01 1.078898161649703979e-01 1.757633639499545097e-03 -6.265681236982345581e-03 -7.769425958395004272e-02 6.080323085188865662e-02 8.411803096532821655e-02 2.220825105905532837e-02 1.041880995035171509e-01 -3.837604820728302002e-02 1.965020038187503815e-02 -5.755081307142972946e-03 3.026755154132843018e-02 4.551703631877899170e-01
2.761361002922058105e-02 -2.545740306377410889e-01 2.212145775556564331e-01 6.498874723911285400e-02 -4.995525348931550980e-03 -1.437309533357620239e-01 -6.155817210674285889e-02 1.024733111262321472e-02 -9.101577848196029663e-02 -7.286958396434783936e-02 4.338146150112152100e-01 -4.712911695241928101e-02 1.555552482604980469e-01 3.412526845932006836e-01 -4.364973306655883789e-02 -1.965124718844890594e-02 -3.674650331959128380e-03 1.443033665418624878e-01 -3.046443164348602295e-01 2.214480489492416382e-01 2.072404474020004272e-01 -3.024206124246120453e-02 -1.087681278586387634e-01 -2.641532719135284424e-01 -2.959917671978473663e-02 -1.365367621183395386e-01 2.664706707000732422e-01 -1.517387628555297852e-01 1.939942389726638794e-01 8.978760987520217896e-02 -1.259650290012359619e-01 2.155742496252059937e-01
1.478257626295089722e-01 -6.800083070993423462e-02 4.009904265403747559e-01 -5.148623138666152954e-02 -1.783888787031173706e-02 -9.316121228039264679e-03 -7.542449980974197388e-02 4.208804666996002197e-02 3.285799026489257812e-01 2.397574186325073242e-01 2.723515629768371582e-01 2.472217530012130737e-01 1.137011218816041946e-02 -1.452215202152729034e-02 5.041353404521942139e-02 -2.319000959396362305e-01 -1.165037881582975388e-02 -2.059621512889862061e-01 -4.289789870381355286e-02 -1.028760448098182678e-01 1.822358220815658569e-01 2.207636646926403046e-02 1.397610008716583252e-01 1.022358462214469910e-01 3.154469132423400879e-01 -1.068785786628723145e-01 -3.499879268929362297e-03 -3.282257914543151855e-01 1.644174307584762573e-01 -1.912287175655364990e-01 1.800863444805145264e-01 -1.069726422429084778e-01
-7.256669551134109497e-02 -1.189883947372436523e-01 2.194063514471054077e-01 1.147270649671554565e-01 9.300904930569231510e-04 1.244109421968460083e-01 -2.112469971179962158e-01 -2.493008077144622803e-01 7.513380795717239380e-02 2.569435238838195801e-01 -5.892316997051239014e-02 -4.230916127562522888e-02 8.882363885641098022e-02 1.763532310724258423e-01 -3.057067096233367920e-01 -2.251279056072235107e-01 -7.119864225387573242e-02 -6.911201775074005127e-02 -3.182408511638641357e-01 -1.883475296199321747e-02 -1.227077916264533997e-01 2.188788205385208130e-01 3.661298155784606934e-01 9.345126152038574219e-02 -5.114058032631874084e-03 -7.196551561355590820e-02 -1.268727332353591919e-01 -7.026679813861846924e-02 1.720545589923858643e-01 1.506811529397964478e-01 1.116406321525573730e-01 3.587831854820251465e-01
-2.353706583380699158e-02 -1.697646230459213257e-01 3.271364271640777588e-01 -1.260737925767898560e-01 1.130939647555351257e-01 2.525784969329833984e-01 -1.133809685707092285e-01 7.087714970111846924e-02 2.984422445297241211e-01 1.087973192334175110e-01 1.949108392000198364e-01 2.246320992708206177e-01 1.619368232786655426e-02 2.333345711231231689e-01 -1.793964356184005737e-01 -1.942053586244583130e-01 7.074983417987823486e-02 6.480968743562698364e-02 -1.353844702243804932e-01 -8.323149383068084717e-02 -1.229779347777366638e-01 -1.884252578020095825e-01 -1.413842737674713135e-01 1.358030736446380615e-01 -1.019152998924255371e-01 -1.145990192890167236e-01 1.899710893630981445e-01 -2.905494570732116699e-01 -9.832824021577835083e-02 -1.370308222249150276e-03 -8.080364763736724854e-02 3.943837881088256836e-01
-2.737541496753692627e-02 -5.195095762610435486e-02 6.733880937099456787e-02 -1.301557570695877075e-01 -1.542776450514793396e-02 1.753289401531219482e-01 2.950547039508819580e-01 1.771635562181472778e-01 -1.129400953650474548e-01 2.643520832061767578e-01 1.736395359039306641e-01 1.516267210245132446e-01 1.736815571784973145e-01 3.090102374553680420e-01 -1.202325969934463501e-01 -2.259012162685394287e-01 2.497347593307495117e-01 -1.441740393638610840e-01 -2.896327078342437744e-01 3.151063621044158936e-02 5.836499482393264771e-02 2.649484947323799133e-02 8.724530786275863647e-02 -1.222894936800003052e-01 1.505886018276214600e-01 -1.556582003831863403e-01 -3.923627734184265137e-02 -3.158050775527954102e-01 2.608498632907867432e-01 -2.059619873762130737e-01 1.684305369853973389e-01 1.304465085268020630e-01
-6.628151237964630127e-02 1.306435912847518921e-01 1.245868206024169922e-02 -1.846694014966487885e-02 9.046363830566406250e-02 -1.643914543092250824e-02 1.272895038127899170e-01 -3.799219727516174316e-01 1.758135110139846802e-02 3.035735785961151123e-01 2.035545557737350464e-01 1.477926671504974365e-01 1.782982647418975830e-01 2.521133720874786377e-01 7.650174200534820557e-02 2.115378156304359436e-02 -1.264728233218193054e-02 2.053243666887283325e-01 -3.211179375648498535e-01 -1.369528770446777344e-01 1.266214698553085327e-01 8.622951060533523560e-02 -1.953881084918975830e-01 -6.691402941942214966e-02 3.138674497604370117e-01 3.204917162656784058e-02 -1.637903004884719849e-01 -5.659414082765579224e-02 9.438462555408477783e-02 2.455841302871704102e-01 1.566295772790908813e-01 3.130730390548706055e-01
1.923599094152450562e-01 -3.625466525554656982e-01 1.227855607867240906e-01 2.648120820522308350e-01 -7.071951031684875488e-02 -3.395641595125198364e-02 -4.095723479986190796e-02 1.640090048313140869e-01 -4.299439117312431335e-02 -4.814487695693969727e-02 4.707726240158081055e-01 -1.301749199628829956e-01 1.504382211714982986e-02 1.694580167531967163e-02 -1.812563985586166382e-01 -2.003585845232009888e-01 -1.718477904796600342e-02 8.095940947532653809e-02 9.551317244768142700e-02 -2.215670980513095856e-02 2.168077528476715088e-01 -6.834372133016586304e-02 2.659526094794273376e-02 1.770052611827850342e-01 1.152380406856536865e-01 -9.441245347261428833e-02 -1.475052237510681152e-01 -3.425724804401397705e-01 8.302617818117141724e-02 1.290023028850555420e-01 1.183439269661903381e-01 3.104029297828674316e-01
-1.551776286214590073e-02 -2.263803929090499878e-01 2.342405021190643311e-01 -6.115121301263570786e-03 9.297302365303039551e-02 1.199595406651496887e-01 1.297356188297271729e-01 -2.722427248954772949e-01 3.079591393470764160e-01 -9.135343134403228760e-03 2.417298108339309692e-01 -1.899273544549942017e-01 1.807804703712463379e-01 3.160030841827392578e-01 -3.828104585409164429e-02 -2.120911180973052979e-01 -1.433252543210983276e-01 3.002385236322879791e-02 -2.162584811449050903e-01 4.963818937540054321e-02 5.655892565846443176e-02 -2.502611577510833740e-01 -1.320163719356060028e-03 -1.086033061146736145e-01 1.710679680109024048e-01 9.570810943841934204e-02 2.979822158813476562e-01 4.251124709844589233e-02 2.727037370204925537e-01 -1.706532388925552368e-01 2.280323579907417297e-02 1.728347241878509521e-01
-5.269160866737365723e-02 -1.331698745489120483e-01 2.376773208379745483e-01 3.336140885949134827e-02 1.699832528829574585e-01 -1.346996575593948364e-01 3.202757332473993301e-03 1.672947406768798828e-02 6.752516329288482666e-02 2.340200394392013550e-01 3.546172976493835449e-01 -4.884240403771400452e-02 6.275493651628494263e-02 1.751920133829116821e-01 -1.932432875037193298e-02 -3.777429088950157166e-02 6.556609272956848145e-02 -9.764088690280914307e-02 -4.484828114509582520e-01 1.284241303801536560e-02 -2.317618578672409058e-02 2.611286342144012451e-01 2.330857068300247192e-01 -1.358231250196695328e-02 -6.546107679605484009e-02 1.475428813137114048e-03 3.780918419361114502e-01 -3.869697749614715576e-01 -4.296182468533515930e-02 -4.383445717394351959e-03 -7.099001109600067139e-02 9.164407849311828613e-02
7.693754881620407104e-02 5.666702240705490112e-02 2.244550585746765137e-01 3.404725866857916117e-04 6.481497082859277725e-03 2.018962614238262177e-02 -1.121014580130577087e-01 9.298174828290939331e-02 2.031327039003372192e-01 -4.308146308176219463e-04 4.014489054679870605e-01 2.924216538667678833e-02 1.285721510648727417e-01 1.442052572965621948e-01 8.019947446882724762e-03 -1.261782199144363403e-01 -1.531202439218759537e-02 -1.155484020709991455e-01 -3.283778429031372070e-01 -6.823783367872238159e-02 1.047544330358505249e-01 2.498804777860641479e-01 2.412818074226379395e-01 1.243049800395965576e-01 1.808095425367355347e-01 -2.518353164196014404e-01 4.602274894714355469e-01 -2.400424182415008545e-01 3.680130839347839355e-02 1.400559097528457642e-01 2.524948120117187500e-02 4.392901808023452759e-02
-1.195434629917144775e-01 -4.633363783359527588e-01 1.209623515605926514e-01 -2.918813824653625488e-01 -2.138890326023101807e-01 -3.173424192937090993e-05 -2.335198223590850830e-01 -1.455188691616058350e-01 1.310244500637054443e-01 1.531174629926681519e-01 1.686888635158538818e-01 3.731931559741497040e-03 7.455349713563919067e-02 1.269806474447250366e-01 7.511442992836236954e-03 -1.500800400972366333e-01 -2.424387186765670776e-01 1.500564515590667725e-01 -1.542953848838806152e-01 -3.441503047943115234e-01 -6.701660901308059692e-02 1.273108720779418945e-01 -1.545400470495223999e-01 -1.038030348718166351e-02 5.485676601529121399e-02 5.814874917268753052e-02 2.074754387140274048e-01 -1.127433180809020996e-01 -2.991803921759128571e-02 -2.416137754917144775e-01 -1.937103420495986938e-01 9.606286138296127319e-02
-2.276717312633991241e-02 1.437057107686996460e-01 2.095844596624374390e-01 1.724075973033905029e-01 2.155896276235580444e-01 1.510897185653448105e-02 -2.897209823131561279e-01 -1.692415773868560791e-01 -6.774575263261795044e-02 1.830912679433822632e-01 1.477666348218917847e-01 3.521808981895446777e-01 2.897370755672454834e-01 1.481492370367050171e-01 -1.584893912076950073e-01 -1.350656747817993164e-01 -1.457199305295944214e-01 -7.008675485849380493e-02 -1.123430654406547546e-01 2.416729368269443512e-02 2.447167783975601196e-02 -3.798319026827812195e-02 -1.850248277187347412e-01 -1.661255657672882080e-01 1.223338395357131958e-01 -1.973523497581481934e-01 3.025690615177154541e-01 -2.654549181461334229e-01 1.704517602920532227e-01 -8.494147658348083496e-02 2.052473723888397217e-01 1.229156777262687683e-01
3.130895644426345825e-02 -3.598272204399108887e-01 1.919600367546081543e-01 -7.907153666019439697e-02 1.912152916193008423e-01 7.445976138114929199e-02 -1.250580549240112305e-01 2.690830640494823456e-02 7.355372421443462372e-03 8.665136247873306274e-02 3.369099274277687073e-02 2.711160108447074890e-02 -2.237621396780014038e-01 1.320761293172836304e-01 7.281709462404251099e-02 -1.913906782865524292e-01 -8.279355615377426147e-02 2.443959265947341919e-01 -3.870302438735961914e-01 -1.677778959274291992e-01 1.169905737042427063e-01 -1.324071735143661499e-01 4.800694435834884644e-02 3.323183357715606689e-01 7.132406532764434814e-02 2.925155162811279297e-01 -7.563939690589904785e-02 5.210273712873458862e-02 2.957946956157684326e-01 -7.158000022172927856e-02 -1.459070295095443726e-01 2.182039022445678711e-01
-8.496849983930587769e-02 -3.513070642948150635e-01 4.375203251838684082e-01 1.743926554918289185e-01 8.115833252668380737e-02 7.518897205591201782e-02 -1.392790079116821289e-01 -9.300033003091812134e-02 1.951895058155059814e-01 2.593401074409484863e-01 -9.638814255595207214e-03 4.005573987960815430e-01 -8.985649049282073975e-02 1.075921729207038879e-01 -2.494753152132034302e-01 -3.970638290047645569e-02 -3.916859254240989685e-02 -9.430473297834396362e-02 7.844474166631698608e-02 -2.083456069231033325e-01 1.294987499713897705e-01 -1.276553869247436523e-01 -1.986126787960529327e-02 -3.137883963063359261e-03 2.791119553148746490e-02 1.228152886033058167e-01 1.790257841348648071e-01 -9.024987369775772095e-02 1.100517734885215759e-01 -2.023400068283081055e-01 -2.236436158418655396e-01 7.275006175041198730e-02
6.042191386222839355e-02 -2.309075295925140381e-01 1.441730558872222900e-01 -8.372128009796142578e-02 -2.806122899055480957e-01 6.429807841777801514e-02 -2.807648777961730957e-01 1.095269322395324707e-01 3.409532010555267334e-01 8.991896361112594604e-02 -4.834791179746389389e-03 -1.831246465444564819e-01 1.797284781932830811e-01 1.736045628786087036e-01 -2.077185511589050293e-01 -1.660749316215515137e-01 -7.642156630754470825e-02 7.142905145883560181e-02 -2.241694778203964233e-01 -2.239846885204315186e-01 7.976237684488296509e-02 8.719996362924575806e-02 -2.254741936922073364e-01 1.254497617483139038e-01 1.529251039028167725e-01 -1.697809994220733643e-01 -1.832435652613639832e-02 -1.568003892898559570e-01 1.915462613105773926e-01 -3.234655559062957764e-01 1.989782303571701050e-01 2.280963025987148285e-02
-4.868131130933761597e-02 -3.320966660976409912e-01 1.809542775154113770e-01 2.033547125756740570e-02 -5.652813240885734558e-02 3.535385429859161377e-01 8.723046630620956421e-02 -5.149815604090690613e-02 1.506453305482864380e-01 2.496306598186492920e-02 1.438149362802505493e-01 -2.108110338449478149e-01 2.598286047577857971e-02 1.840765178203582764e-01 -3.737735450267791748e-01 -1.231069937348365784e-01 -2.124145478010177612e-01 1.849237233400344849e-01 -1.287489533424377441e-01 -3.717277944087982178e-02 1.494356840848922729e-01 -2.503811419010162354e-01 1.839347630739212036e-01 -6.517359614372253418e-02 3.399173021316528320e-01 7.178028672933578491e-02 1.464687287807464600e-01 -2.525728046894073486e-01 2.701267227530479431e-02 -8.879359066486358643e-02 -1.296153571456670761e-02 5.267907679080963135e-02
2.256177514791488647e-01 -2.528936862945556641e-01 2.334894984960556030e-01 9.503889828920364380e-02 1.728302240371704102e-01 -1.319867968559265137e-01 1.519932150840759277e-01 2.252522706985473633e-01 -1.146875414997339249e-02 1.826869994401931763e-01 2.829585075378417969e-01 8.606629818677902222e-02 -1.138182953000068665e-01 -1.238468810915946960e-01 -1.015987321734428406e-01 -2.035344243049621582e-01 -6.780362222343683243e-03 2.901857495307922363e-01 -3.621541857719421387e-01 1.038707271218299866e-01 2.416808530688285828e-02 9.879344701766967773e-02 -6.580851972103118896e-02 -6.116397678852081299e-02 -1.749976724386215210e-02 -7.501373440027236938e-02 9.338925778865814209e-02 -5.173626914620399475e-02 4.321884512901306152e-01 -9.249658137559890747e-02 -1.770361661911010742e-01 1.039701402187347412e-01
-1.102426871657371521e-01 -2.554816603660583496e-01 2.332776635885238647e-01 9.408885985612869263e-02 5.809853598475456238e-02 3.239263594150543213e-02 -6.093561649322509766e-02 -5.683076567947864532e-03 2.250622212886810303e-02 8.713050186634063721e-02 4.498979151248931885e-01 8.604299277067184448e-02 8.527947962284088135e-02 -2.751774154603481293e-02 1.500179916620254517e-01 -5.685678869485855103e-02 -7.413046807050704956e-02 -8.617754280567169189e-02 -2.966184318065643311e-01 1.001024916768074036e-01 2.259966582059860229e-01 -2.862007729709148407e-02 -4.724201187491416931e-02 1.169130727648735046e-01 -7.315099239349365234e-02 -4.685046970844268799e-01 9.299827367067337036e-02 -2.035850845277309418e-02 1.490309238433837891e-01 1.375588923692703247e-01 3.018000908195972443e-02 3.805039227008819580e-01
-4.268513619899749756e-02 -4.222560822963714600e-01 9.221236407756805420e-02 1.170462369918823242e-01 -2.534574270248413086e-01 -9.665913879871368408e-02 1.908079087734222412e-01 -2.055456861853599548e-02 -9.391723573207855225e-02 2.521261572837829590e-01 2.918875217437744141e-01 9.862978756427764893e-02 4.441583901643753052e-02 -3.920984268188476562e-02 -3.751495182514190674e-01 -9.856728464365005493e-02 -6.561911851167678833e-02 -1.300091892480850220e-01 -2.184876650571823120e-01 -9.740413166582584381e-03 1.841989159584045410e-01 1.483891457319259644e-01 9.720870852470397949e-02 1.894359588623046875e-01 2.618216276168823242e-01 -6.585205346345901489e-02 2.200371176004409790e-01 -1.580479294061660767e-01 -1.319058705121278763e-02 1.068836674094200134e-01 1.884085983037948608e-01 -4.776337742805480957e-02
2.562678977847099304e-02 -3.190544545650482178e-01 1.143137663602828979e-01 -1.892161667346954346e-01 -2.696792967617511749e-02 1.479777097702026367e-01 -1.339819878339767456e-01 -1.734530776739120483e-01 2.905725687742233276e-02 3.224799931049346924e-01 5.305182188749313354e-02 1.504707243293523788e-02 7.564496248960494995e-02 1.115419194102287292e-01 -2.258198559284210205e-01 -2.876738607883453369e-01 8.869132399559020996e-02 3.797655552625656128e-02 -6.152343377470970154e-02 -7.626181095838546753e-02 3.595561683177947998e-01 -4.601056873798370361e-02 3.555930778384208679e-02 1.992186903953552246e-01 2.060480415821075439e-01 4.036695063114166260e-01 2.460022084414958954e-02 -1.404510587453842163e-01 6.733117252588272095e-02 -2.902820110321044922e-01 1.017413288354873657e-01 4.558289051055908203e-02
9.083814173936843872e-02 -5.518839508295059204e-02 1.387000083923339844e-01 -2.353554069995880127e-01 -7.832983508706092834e-03 1.815408915281295776e-01 7.970522344112396240e-02 2.148391492664813995e-02 8.824659138917922974e-02 7.204449921846389771e-02 3.219160810112953186e-02 2.094095647335052490e-01 4.292175769805908203e-01 1.246708482503890991e-01 -3.060645759105682373e-01 -3.553957445546984673e-03 1.602925807237625122e-01 -1.416300833225250244e-01 -3.704327940940856934e-01 -3.208131343126296997e-02 6.030160188674926758e-02 1.975988037884235382e-02 1.075841188430786133e-01 1.527926474809646606e-01 -4.148810356855392456e-02 -8.819534629583358765e-02 -5.945998802781105042e-02 -1.453339904546737671e-01 2.069403529167175293e-01 -4.369745776057243347e-02 5.406453087925910950e-02 4.670671224594116211e-01
1.075818464159965515e-01 -2.437963187694549561e-01 1.070445775985717773e-01 -1.115193292498588562e-01 -1.644454449415206909e-01 9.034217149019241333e-02 -3.083437681198120117e-01 -1.216318607330322266e-01 8.960047364234924316e-02 3.344801664352416992e-01 1.821747124195098877e-01 9.986296296119689941e-02 2.201434969902038574e-02 1.312984675168991089e-01 -1.312771588563919067e-01 -1.148748919367790222e-01 -1.136284023523330688e-01 3.818294107913970947e-01 4.864595830440521240e-02 -1.037223041057586670e-01 3.631546497344970703e-01 -4.771493549924343824e-04 3.089730143547058105e-01 1.409204751253128052e-01 1.430362761020660400e-01 7.345469295978546143e-02 7.383480668067932129e-02 5.722668394446372986e-02 2.637536227703094482e-01 1.495043635368347168e-01 4.231571406126022339e-02 -3.843029215931892395e-02
9.055396914482116699e-02 -1.509390622377395630e-01 3.733891844749450684e-01 -9.840602427721023560e-02 -6.607501208782196045e-02 -5.649318173527717590e-02 -1.254171133041381836e-01 -8.682850748300552368e-02 2.550053298473358154e-01 4.382333457469940186e-01 7.744105160236358643e-02 2.247112691402435303e-01 4.796560481190681458e-02 3.172183036804199219e-02 8.737843483686447144e-02 -2.466559857130050659e-01 -3.945171833038330078e-02 -1.478421092033386230e-01 -3.498594462871551514e-02 -3.631101921200752258e-02 2.290444821119308472e-01 -1.484832027927041054e-03 1.237836107611656189e-01 1.653733700513839722e-01 1.263944059610366821e-01 -9.034144878387451172e-02 4.587688297033309937e-02 -2.625275850296020508e-01 2.540992200374603271e-01 -1.802502423524856567e-01 -2.507504820823669434e-01 -1.659910380840301514e-01
-2.490343451499938965e-01 -1.210149675607681274e-01 -7.150964438915252686e-02 8.120915293693542480e-02 6.652462482452392578e-02 3.971349075436592102e-02 -8.329772949218750000e-02 1.025594323873519897e-01 1.838361918926239014e-01 2.577293291687965393e-02 1.360027790069580078e-01 4.064842686057090759e-02 2.097004204988479614e-01 -1.223210394382476807e-01 1.225592046976089478e-01 -1.349382698535919189e-01 -9.576123207807540894e-02 -1.513582020998001099e-01 -9.807434678077697754e-02 -8.677241206169128418e-02 3.937242329120635986e-01 -1.047342419624328613e-01 9.258637577295303345e-02 1.899616122245788574e-01 6.225859746336936951e-02 -2.352166771888732910e-01 3.528790771961212158e-01 -3.358410894870758057e-01 3.701152205467224121e-01 1.461858209222555161e-02 3.175425529479980469e-02 2.163282930850982666e-01
-1.685053110122680664e-01 -1.296310424804687500e-01 -9.382915496826171875e-02 -5.990362167358398438e-02 6.380411237478256226e-02 -1.033239904791116714e-02 -1.372903883457183838e-01 -9.142285212874412537e-03 1.013568937778472900e-01 3.109098076820373535e-01 2.040823847055435181e-01 2.114026397466659546e-01 -2.673486769199371338e-01 4.558976739645004272e-02 -1.066658496856689453e-01 -8.974450826644897461e-02 -3.301739320158958435e-02 2.173136770725250244e-01 2.347599714994430542e-02 -2.719184160232543945e-01 4.888619855046272278e-02 2.893160879611968994e-01 2.589996755123138428e-01 9.922903776168823242e-02 3.192219734191894531e-01 8.560999482870101929e-02 1.935780346393585205e-01 -1.674750074744224548e-02 2.709063887596130371e-01 1.052928417921066284e-01 1.603155210614204407e-02 3.398375809192657471e-01
3.561619669198989868e-03 1.640431000851094723e-03 1.460076421499252319e-01 2.779823839664459229e-01 1.326673477888107300e-01 1.967825293540954590e-01 -1.521576195955276489e-01 5.769659951329231262e-02 -1.193963065743446350e-01 2.717820703983306885e-01 2.163273543119430542e-01 2.020070254802703857e-01 -4.355281591415405273e-02 -7.381330430507659912e-02 3.514593094587326050e-02 -1.464282125234603882e-01 -2.508472502231597900e-01 1.428917050361633301e-01 -3.047311007976531982e-01 -2.159272134304046631e-01 1.834027096629142761e-02 8.201591670513153076e-02 -6.387752294540405273e-02 1.949467211961746216e-01 -4.791350662708282471e-02 -2.322149574756622314e-01 2.043810784816741943e-01 -3.235994279384613037e-01 -1.204992383718490601e-01 -5.664851516485214233e-02 1.500867307186126709e-02 3.467027842998504639e-01
-2.453379034996032715e-01 -4.102527722716331482e-02 3.018168210983276367e-01 1.421238034963607788e-01 2.252148240804672241e-01 1.714325547218322754e-01 2.710231952369213104e-02 -2.680833637714385986e-01 1.016584783792495728e-01 3.290521204471588135e-01 2.493205815553665161e-01 9.699254482984542847e-02 2.102641612291336060e-01 1.445531100034713745e-01 2.208500653505325317e-01 -2.037384510040283203e-01 1.225249376147985458e-02 1.516887247562408447e-01 -4.359278827905654907e-02 -3.072295188903808594e-01 5.678007006645202637e-02 9.924274869263172150e-03 1.575822383165359497e-01 -1.972433030605316162e-01 1.819471865892410278e-01 -3.943998366594314575e-02 -1.698398143053054810e-01 8.125788532197475433e-03 1.687127351760864258e-02 8.148698508739471436e-02 -6.457549333572387695e-02 2.595663368701934814e-01
-1.741056591272354126e-01 -1.241955831646919250e-01 2.748114466667175293e-01 -1.386038064956665039e-01 1.778802275657653809e-01 7.199211418628692627e-02 1.770595759153366089e-01 -1.940583586692810059e-01 -6.264586746692657471e-02 2.668199539184570312e-01 2.618955969810485840e-01 1.532437801361083984e-01 2.513017058372497559e-01 1.756726950407028198e-01 -4.565821215510368347e-02 3.383802250027656555e-02 -2.989180386066436768e-02 1.859783977270126343e-01 -2.336942218244075775e-02 -1.346482243388891220e-02 1.208119094371795654e-01 -6.235765293240547180e-02 9.073936939239501953e-02 1.093363314867019653e-01 2.862934470176696777e-01 -2.482814788818359375e-01 -2.746418677270412445e-02 -5.419864878058433533e-02 2.408920377492904663e-01 3.164361119270324707e-01 -8.504458516836166382e-02 3.188889026641845703e-01
-2.462593652307987213e-02 1.059624999761581421e-01 2.221491038799285889e-01 1.223693322390317917e-02 -6.389679014682769775e-02 -8.398584090173244476e-03 -2.431621849536895752e-01 3.975813742727041245e-03 -5.423948750831186771e-04 2.042900472879409790e-01 4.087607264518737793e-01 6.414122879505157471e-02 7.332528382539749146e-02 1.694577336311340332e-01 -2.289669960737228394e-01 -2.172060161828994751e-01 -1.158990710973739624e-01 -2.162588834762573242e-01 -2.717877924442291260e-01 -4.300313293933868408e-01 1.251386553049087524e-01 -1.121104732155799866e-01 7.448847591876983643e-02 -8.418557047843933105e-02 1.380992978811264038e-01 -2.456457465887069702e-01 1.986565291881561279e-01 -3.559354320168495178e-02 1.026717349886894226e-01 1.656158268451690674e-01 -4.091107100248336792e-02 -9.533628821372985840e-02
-1.357993036508560181e-01 -1.410033851861953735e-01 -1.441689878702163696e-01 -7.044897228479385376e-02 -2.022273391485214233e-01 -1.729401201009750366e-01 -5.379059351980686188e-03 -1.369313448667526245e-01 -1.356511563062667847e-01 2.772303819656372070e-01 1.522702723741531372e-01 2.801428139209747314e-01 2.700877487659454346e-01 3.976373374462127686e-01 1.909259706735610962e-02 -1.267238855361938477e-01 -1.161164715886116028e-01 1.796451956033706665e-01 -1.022901460528373718e-01 -2.543272972106933594e-01 2.147937715053558350e-01 -1.021332922391593456e-03 2.921638824045658112e-02 1.214459985494613647e-01 7.921624183654785156e-02 -1.096561178565025330e-01 -1.723187714815139771e-01 5.447406321763992310e-02 -4.463867750018835068e-03 2.418352216482162476e-01 9.510445594787597656e-02 3.174649775028228760e-01
-1.127125546336174011e-01 -2.933812737464904785e-01 2.710252441465854645e-02 5.056523904204368591e-02 -1.215817481279373169e-01 -2.587225437164306641e-01 -4.416488483548164368e-02 -2.852363288402557373e-01 2.675731480121612549e-01 -5.642455816268920898e-02 1.793326139450073242e-01 2.222569584846496582e-01 -1.535708010196685791e-01 8.414295315742492676e-02 3.967771679162979126e-02 4.749779403209686279e-02 9.164039045572280884e-02 4.784548189491033554e-03 -4.779465198516845703e-01 1.821802183985710144e-02 4.550584033131599426e-02 -8.395777642726898193e-02 1.241738721728324890e-01 9.274668991565704346e-02 5.998333916068077087e-02 -1.560053825378417969e-01 -1.601073658093810081e-03 -2.762352526187896729e-01 1.437848508358001709e-01 2.226576358079910278e-01 -1.055641025304794312e-01 2.934373617172241211e-01
-1.705709472298622131e-02 -2.615588009357452393e-01 -4.851555451750755310e-02 -3.527934476733207703e-02 1.971316039562225342e-01 1.033846940845251083e-02 -9.759052097797393799e-02 -1.440754085779190063e-01 1.065374538302421570e-02 1.692985147237777710e-01 2.152162492275238037e-01 6.515019387006759644e-02 -2.236767560243606567e-01 1.718068495392799377e-02 5.001365393400192261e-02 -9.233088791370391846e-02 2.022010833024978638e-01 3.101654052734375000e-01 -8.830995112657546997e-02 -4.329153597354888916e-01 1.577092558145523071e-01 1.535795032978057861e-01 3.086560368537902832e-01 2.059066295623779297e-01 9.414286166429519653e-02 1.127408724278211594e-02 -1.427046488970518112e-02 8.181750774383544922e-02 2.250986099243164062e-01 -2.853767247870564461e-03 1.978743076324462891e-01 3.059585988521575928e-01
1.018744558095932007e-01 -1.489616781473159790e-01 4.173828661441802979e-01 1.323579847812652588e-01 1.092705130577087402e-01 -4.665940627455711365e-02 -7.648554444313049316e-02 -9.328836202621459961e-02 9.456622600555419922e-02 2.950390875339508057e-01 6.435754150152206421e-02 2.930136919021606445e-01 -1.851985007524490356e-01 5.750690400600433350e-02 -5.896422639489173889e-02 -1.665741354227066040e-01 1.254847794771194458e-01 -3.037084639072418213e-01 -9.800608456134796143e-02 -7.991100102663040161e-02 3.149428367614746094e-01 -9.423807263374328613e-02 1.136799529194831848e-01 -6.423766911029815674e-02 2.793522179126739502e-01 -1.062667891383171082e-01 8.421958982944488525e-02 -1.981251984834671021e-01 2.206648737192153931e-01 4.548726603388786316e-02 -2.256569862365722656e-01 -7.589843124151229858e-02
-7.302124798297882080e-02 -1.414009779691696167e-01 -8.419480174779891968e-02 1.627878695726394653e-01 7.230012118816375732e-02 -3.339683264493942261e-02 -1.322824060916900635e-01 2.977582812309265137e-02 -2.762686274945735931e-02 1.199656054377555847e-01 6.525900959968566895e-02 1.236382424831390381e-01 1.556468904018402100e-01 1.681543588638305664e-01 2.739971689879894257e-02 -1.901844441890716553e-01 7.674495875835418701e-02 -2.222584187984466553e-01 -3.772752583026885986e-01 2.033110409975051880e-01 4.969907402992248535e-01 1.111000329256057739e-01 9.360779076814651489e-02 2.503906190395355225e-01 3.206792846322059631e-02 -1.609197705984115601e-01 1.166347935795783997e-01 -3.413347303867340088e-01 2.190524339675903320e-01 -1.024480834603309631e-01 -7.486373931169509888e-02 3.677093610167503357e-02
-1.283745616674423218e-01 -1.871342658996582031e-01 1.778070777654647827e-01 1.769647300243377686e-01 6.676206737756729126e-02 9.360388666391372681e-02 -1.803650557994842529e-01 3.982457891106605530e-02 5.942032113671302795e-02 1.165741235017776489e-01 2.124278806149959564e-02 -2.436227202415466309e-01 7.233913242816925049e-02 -1.248764842748641968e-01 -1.807415783405303955e-01 -2.925590276718139648e-01 -1.232862356118857861e-03 5.350725352764129639e-02 -2.763624787330627441e-01 1.661820262670516968e-01 8.747021108865737915e-02 9.177139401435852051e-02 1.885769814252853394e-01 1.060871258378028870e-01 2.534733712673187256e-01 -1.780084967613220215e-01 7.799274474382400513e-02 -3.383988738059997559e-01 1.219299063086509705e-01 -2.799805104732513428e-01 -3.639982640743255615e-02 3.759843409061431885e-01
1.614980995655059814e-01 -3.953368365764617920e-01 1.039080768823623657e-01 2.146175205707550049e-01 -7.147483527660369873e-02 3.321750462055206299e-02 -1.079342421144247055e-02 -7.923499681055545807e-03 7.438679039478302002e-02 1.569678634405136108e-01 1.905243098735809326e-01 -2.591882646083831787e-01 2.690909802913665771e-01 2.579194027930498123e-03 -1.276607960462570190e-01 -1.589194685220718384e-01 -2.406411804258823395e-02 1.782675087451934814e-01 -6.331621110439300537e-02 1.793293803930282593e-01 2.050127089023590088e-01 -1.237239763140678406e-01 -2.825365364551544189e-01 1.046543791890144348e-01 -7.344764471054077148e-02 -8.495686948299407959e-02 3.948237001895904541e-02 -2.949231564998626709e-01 2.299740016460418701e-01 1.905025690793991089e-01 1.088728234171867371e-01 2.965327501296997070e-01
-8.567898720502853394e-02 -1.725212037563323975e-01 1.012730374932289124e-01 9.661906212568283081e-02 2.052486501634120941e-02 1.659609228372573853e-01 1.406583786010742188e-01 -1.577512621879577637e-01 -1.178397610783576965e-01 2.302852869033813477e-01 2.846732363104820251e-02 1.928271353244781494e-01 7.730954885482788086e-02 2.185237854719161987e-01 -1.727511882781982422e-01 -4.542826712131500244e-01 -6.575172394514083862e-02 -6.820713728666305542e-02 -2.058326900005340576e-01 -1.533648669719696045e-01 1.896093189716339111e-01 9.535937756299972534e-02 2.111646682024002075e-01 -5.400421470403671265e-02 -1.210491731762886047e-02 -1.602035760879516602e-01 3.004492521286010742e-01 -1.647247970104217529e-01 -4.276885464787483215e-02 3.793875277042388916e-01 -5.756511166691780090e-02 1.269061863422393799e-01
2.168626934289932251e-01 -2.500721514225006104e-01 7.972701638936996460e-02 -1.428095996379852295e-01 -2.150750160217285156e-01 1.279676109552383423e-01 -9.322357922792434692e-02 -2.361736148595809937e-01 1.689774096012115479e-01 2.160804271697998047e-01 -1.378447189927101135e-02 1.130361855030059814e-01 -1.874894052743911743e-01 3.702325001358985901e-02 6.045021489262580872e-02 -1.355749219655990601e-01 -3.574869036674499512e-01 1.880516856908798218e-01 -2.755565047264099121e-01 9.678956866264343262e-02 -3.762409463524818420e-02 -9.805586189031600952e-02 5.548005923628807068e-02 -1.799911409616470337e-01 2.361001372337341309e-01 9.496231377124786377e-02 2.831254899501800537e-02 -2.719410955905914307e-01 9.292698651552200317e-02 -2.140604704618453979e-01 -6.959114223718643188e-02 3.098916113376617432e-01
-3.104899264872074127e-02 -2.619175016880035400e-01 1.876756548881530762e-02 2.312026172876358032e-01 -1.979092359542846680e-01 4.855770617723464966e-02 -3.849762724712491035e-03 1.090515032410621643e-01 1.559232026338577271e-01 1.086141094565391541e-01 3.786029815673828125e-01 -1.028611063957214355e-01 2.329488396644592285e-01 -1.254522353410720825e-01 -1.612582243978977203e-02 -6.261597573757171631e-02 6.266533583402633667e-02 3.293422982096672058e-02 -8.736775815486907959e-02 2.010840363800525665e-02 1.340140700340270996e-01 -7.600799947977066040e-02 1.717526465654373169e-01 2.365946173667907715e-01 -1.990884542465209961e-01 -5.231774598360061646e-02 5.153442546725273132e-02 -1.919791102409362793e-01 4.945670366287231445e-01 1.194088608026504517e-01 9.599933028221130371e-02 2.945564091205596924e-01
-3.818143904209136963e-02 -3.663753569126129150e-01 3.685109019279479980e-01 1.035743802785873413e-01 1.266096681356430054e-01 1.569726504385471344e-02 -1.593023538589477539e-01 2.251608297228813171e-02 -2.457499951124191284e-01 5.400877445936203003e-02 2.157125473022460938e-01 2.285387516021728516e-01 -9.995935112237930298e-02 6.259883195161819458e-02 -5.564428400248289108e-03 1.469312142580747604e-02 1.328979730606079102e-01 1.954109668731689453e-01 -1.996092349290847778e-01 -1.267068237066268921e-01 -2.567586600780487061e-01 -1.570398211479187012e-01 9.029369801282882690e-02 -6.289944797754287720e-02 -9.493847191333770752e-02 7.959806174039840698e-02 1.309421956539154053e-01 -2.231412827968597412e-01 2.695940732955932617e-01 -1.851014047861099243e-01 4.625249654054641724e-02 3.059118986129760742e-01
-5.358035117387771606e-02 -2.586355209350585938e-01 9.117867052555084229e-02 1.328669190406799316e-01 -1.116017159074544907e-02 1.410647481679916382e-01 -7.206837832927703857e-02 1.390721946954727173e-01 2.718651294708251953e-01 4.031445086002349854e-01 4.112886264920234680e-02 -1.278570741415023804e-01 1.222726926207542419e-01 -6.800310313701629639e-02 -6.985693424940109253e-02 1.336739659309387207e-01 4.457283020019531250e-02 2.926503680646419525e-02 -3.131781518459320068e-01 9.159172326326370239e-02 -4.159105196595191956e-02 -1.573685258626937866e-01 2.129029110074043274e-02 1.606144458055496216e-01 5.355545878410339355e-02 1.265986412763595581e-01 3.098990023136138916e-01 -3.399866074323654175e-02 1.529144048690795898e-01 -1.728188619017601013e-02 3.110007643699645996e-01 4.054163396358489990e-01
-1.123458296060562134e-01 4.972137976437807083e-03 1.340381056070327759e-01 9.881488978862762451e-02 7.359974831342697144e-02 -2.381927147507667542e-02 -1.231520846486091614e-01 2.162982672452926636e-01 1.841459870338439941e-01 2.443665415048599243e-01 2.742862999439239502e-01 1.659985929727554321e-01 6.684640049934387207e-02 -1.905740499496459961e-01 -1.864667683839797974e-01 -2.794493436813354492e-01 -9.051937609910964966e-02 4.988401010632514954e-02 -2.865033447742462158e-01 -2.792266011238098145e-01 1.928690820932388306e-01 3.415787220001220703e-02 -2.928342521190643311e-01 6.375446170568466187e-02 -8.182352036237716675e-02 2.277349233627319336e-01 2.419490665197372437e-01 -1.940612345933914185e-01 5.304599553346633911e-02 1.978477537631988525e-01 -2.078704833984375000e-01 5.277143046259880066e-02
-1.709777265787124634e-01 -1.681686490774154663e-01 1.627670526504516602e-01 9.821390360593795776e-02 -1.152320727705955505e-01 -8.543547242879867554e-02 -1.711685955524444580e-01 6.845891010016202927e-03 -5.865707062184810638e-03 1.566311120986938477e-01 4.151318669319152832e-01 1.548341959714889526e-01 9.232214838266372681e-02 2.625644803047180176e-01 -3.319290578365325928e-01 -9.219749271869659424e-02 -8.818373829126358032e-02 -7.358362525701522827e-02 -2.205936163663864136e-01 -4.896757602691650391e-01 -1.000790670514106750e-01 -1.279335469007492065e-01 2.360325306653976440e-02 4.082004725933074951e-02 1.819896399974822998e-01 -1.686933934688568115e-01 2.437640912830829620e-02 -3.391453996300697327e-02 -1.797338388860225677e-02 1.868555694818496704e-01 -1.029421314597129822e-01 -3.001010976731777191e-03
-1.250858455896377563e-01 -5.226668342947959900e-02 9.634406119585037231e-02 7.888384908437728882e-02 -1.291373372077941895e-01 -1.390128433704376221e-01 -1.693584918975830078e-01 -1.396912336349487305e-01 4.929677844047546387e-01 2.647852301597595215e-01 3.549825251102447510e-01 -5.780561640858650208e-02 2.981501221656799316e-01 6.696762144565582275e-02 -9.299813956022262573e-02 -1.770158410072326660e-01 -9.373922646045684814e-02 1.858316175639629364e-02 -2.865526080131530762e-01 3.737740218639373779e-02 1.722870469093322754e-01 2.170988917350769043e-02 9.191328287124633789e-02 1.387170851230621338e-01 1.813757270574569702e-01 3.061504662036895752e-02 -4.988225921988487244e-02 2.137458026409149170e-01 -6.780865043401718140e-02 1.058749854564666748e-01 1.889373362064361572e-01 1.485752314329147339e-01
6.440515816211700439e-02 -7.755516469478607178e-02 1.124732196331024170e-02 2.200261801481246948e-01 -2.741397619247436523e-01 6.291722506284713745e-02 1.367418617010116577e-01 -2.681439220905303955e-01 -1.102465167641639709e-01 2.408704161643981934e-01 3.398997485637664795e-01 -1.333114504814147949e-01 3.078902512788772583e-02 1.557710468769073486e-01 -3.062360882759094238e-01 -8.066520094871520996e-02 -6.869448721408843994e-02 -4.672576859593391418e-02 -6.761065870523452759e-02 -4.178804159164428711e-02 1.542380303144454956e-01 1.594763845205307007e-01 7.681891322135925293e-02 8.102347701787948608e-02 4.174889922142028809e-01 -1.689654439687728882e-01 1.090174987912178040e-01 -2.341752499341964722e-01 1.305110901594161987e-01 2.555571198463439941e-01 1.172907799482345581e-01 4.511204361915588379e-02
-1.843476295471191406e-01 -3.568471223115921021e-02 1.074469387531280518e-01 2.252800762653350830e-01 -8.852960169315338135e-02 3.191872313618659973e-02 6.871936470270156860e-02 1.958418935537338257e-01 -1.508649159222841263e-02 1.261671334505081177e-01 2.286304384469985962e-01 1.956833750009536743e-01 5.652424320578575134e-02 3.039495944976806641e-01 3.411917686462402344e-01 -3.808594942092895508e-01 -8.909621834754943848e-02 5.993963778018951416e-02 -1.488905549049377441e-01 -1.192005947232246399e-01 2.612794935703277588e-01 -5.320192873477935791e-02 9.397132694721221924e-02 -1.138431727886199951e-01 2.984415292739868164e-01 -1.879190355539321899e-01 5.351490527391433716e-02 -2.282028645277023315e-01 1.679710149765014648e-01 -1.808065623044967651e-01 6.894146651029586792e-02 3.134235739707946777e-02
1.258498728275299072e-01 -1.207550391554832458e-01 2.161014825105667114e-01 4.297413825988769531e-01 -3.965899720788002014e-02 5.064449459314346313e-02 7.541117072105407715e-02 1.464370489120483398e-01 -6.840951740741729736e-02 3.014592528343200684e-01 2.314741611480712891e-01 -8.058022707700729370e-02 1.017421260476112366e-01 2.894162535667419434e-01 -1.660080850124359131e-01 -2.151424624025821686e-02 -1.757887750864028931e-02 2.069981247186660767e-01 3.949654847383499146e-02 1.423638164997100830e-01 3.142455220222473145e-01 -2.750504314899444580e-01 2.549841254949569702e-02 4.512520972639322281e-03 4.653674736618995667e-02 -1.617885082960128784e-01 -2.771387062966823578e-02 -2.737365663051605225e-01 1.474453657865524292e-01 -1.402804106473922729e-01 6.186757981777191162e-02 1.995565444231033325e-01
-1.747013330459594727e-01 -4.132325947284698486e-02 7.331266254186630249e-02 2.150013148784637451e-01 6.480484455823898315e-02 -1.061021462082862854e-01 7.006700336933135986e-02 2.034072428941726685e-01 2.327344864606857300e-01 7.405907660722732544e-02 2.900425195693969727e-01 1.580081135034561157e-01 1.123145818710327148e-01 5.770317465066909790e-02 -5.512457340955734253e-02 -3.227232992649078369e-01 4.951789975166320801e-02 -2.952286787331104279e-02 -3.095107674598693848e-01 -3.215841948986053467e-01 2.113846391439437866e-01 4.677815735340118408e-02 -3.142826259136199951e-01 1.434431821107864380e-01 8.073005825281143188e-02 2.663448154926300049e-01 1.448218673467636108e-01 -2.176580578088760376e-01 1.319500245153903961e-02 2.083648443222045898e-01 6.632708013057708740e-02 -1.724918838590383530e-03
-1.931308060884475708e-01 -5.477471649646759033e-02 1.197679936885833740e-01 2.927875518798828125e-01 1.798523962497711182e-01 6.646935641765594482e-02 -1.240381821990013123e-01 1.587247550487518311e-01 2.448176592588424683e-01 1.040884330868721008e-01 1.594855338335037231e-01 -1.127777323126792908e-01 2.858408391475677490e-01 -4.876840487122535706e-02 1.842657923698425293e-01 -2.022936642169952393e-01 -1.376949250698089600e-01 -6.146817281842231750e-02 -1.861983090639114380e-01 -5.455035343766212463e-02 5.269373953342437744e-02 -1.278108451515436172e-02 1.051730141043663025e-01 3.202593326568603516e-02 1.755358874797821045e-01 -1.152297705411911011e-01 1.798760145902633667e-01 -2.964238524436950684e-01 4.276064038276672363e-01 1.087840571999549866e-01 1.257886141538619995e-01 2.533274292945861816e-01
-9.433125704526901245e-02 -1.484911888837814331e-01 3.845828771591186523e-02 -8.746812492609024048e-02 3.188610076904296875e-03 -2.568115592002868652e-01 1.030033826828002930e-01 -1.049674525856971741e-01 -5.330086499452590942e-02 5.022212862968444824e-01 1.775652915239334106e-01 1.460866034030914307e-01 2.458654344081878662e-01 1.813532859086990356e-01 -3.108593821525573730e-01 -1.489854156970977783e-01 1.856883317232131958e-01 5.246893968433141708e-03 -1.541580706834793091e-01 -1.074916049838066101e-01 3.336506485939025879e-01 1.010630056262016296e-01 1.490220576524734497e-01 1.586227735970169306e-04 8.773207664489746094e-02 -3.624149784445762634e-02 -7.792153954505920410e-02 -1.847621798515319824e-01 -1.681144684553146362e-01 6.407128274440765381e-02 1.103272289037704468e-01 2.118846923112869263e-01
-1.434832960367202759e-01 -3.433490693569183350e-01 8.086782693862915039e-02 -2.079152464866638184e-01 -6.396014243364334106e-03 9.395797550678253174e-02 -8.834986388683319092e-02 -1.999343186616897583e-01 2.711301743984222412e-01 1.530356854200363159e-01 2.821379601955413818e-01 -1.871191859245300293e-01 5.190206319093704224e-02 1.932151466608047485e-01 -1.359814107418060303e-01 -2.084358483552932739e-01 -2.436248809099197388e-01 -7.853623479604721069e-02 -3.164398372173309326e-01 -8.886819332838058472e-02 1.697094924747943878e-02 -1.333467010408639908e-02 2.265362441539764404e-02 -1.062842234969139099e-01 -9.839590638875961304e-02 2.037708312273025513e-01 3.068160414695739746e-01 -1.247414350509643555e-01 6.772961467504501343e-02 -6.995159387588500977e-02 -1.178134381771087646e-01 2.674104273319244385e-01
3.542403131723403931e-02 -4.018168449401855469e-01 5.981770344078540802e-03 -1.917646378278732300e-01 -1.637610793113708496e-01 -1.217595338821411133e-01 -2.437994778156280518e-01 -5.064502730965614319e-02 2.146944589912891388e-02 2.243690490722656250e-01 1.752945333719253540e-01 -3.373846411705017090e-02 -8.164308965206146240e-02 -1.889090612530708313e-02 -1.027508173137903214e-02 -1.581943184137344360e-01 -1.400364637374877930e-01 2.718635201454162598e-01 -4.111172631382942200e-02 -3.352444767951965332e-01 3.368542492389678955e-01 7.187360431998968124e-03 3.640770912170410156e-01 7.098231464624404907e-02 1.101387813687324524e-01 7.213652878999710083e-02 1.475404202938079834e-01 4.798759706318378448e-03 2.331224530935287476e-01 1.082833409309387207e-01 -3.897257521748542786e-02 1.287737786769866943e-01
4.578339681029319763e-02 -8.140788227319717407e-02 1.930990517139434814e-01 3.084450662136077881e-01 -2.137245386838912964e-01 8.699889440322294831e-05 2.373941987752914429e-02 -2.108805924654006958e-01 4.238360375165939331e-02 2.749433517456054688e-01 3.135907649993896484e-01 1.693301945924758911e-01 3.067542612552642822e-02 1.121788565069437027e-02 -3.391455709934234619e-01 -2.238518185913562775e-02 -6.037444993853569031e-02 -1.665702909231185913e-01 -1.205037161707878113e-01 -6.731803063303232193e-03 1.290498375892639160e-01 9.376177936792373657e-02 5.682632699608802795e-02 2.778515219688415527e-01 4.019618630409240723e-01 9.321235865354537964e-02 3.344985842704772949e-01 -6.118776742368936539e-03 5.299786850810050964e-02 8.998343348503112793e-02 -1.101642474532127380e-02 -4.582829773426055908e-02
-1.179395318031311035e-01 -1.779564917087554932e-01 9.767124801874160767e-02 7.293542474508285522e-02 -4.789940640330314636e-02 1.058720573782920837e-01 5.996372178196907043e-02 -1.404830813407897949e-02 3.255790174007415771e-01 5.882195383310317993e-02 8.301996439695358276e-02 2.386244982481002808e-01 1.886468380689620972e-01 2.307121306657791138e-01 -3.729628622531890869e-01 -1.234311908483505249e-01 3.082855939865112305e-01 -8.779085427522659302e-02 -2.213117182254791260e-01 -5.581919569522142410e-03 1.148774400353431702e-01 -2.029479742050170898e-01 -1.917037516832351685e-01 -2.079251594841480255e-02 -2.396946959197521210e-02 -2.387245595455169678e-01 -3.231719136238098145e-02 -2.068587988615036011e-01 2.665249705314636230e-01 -3.429030999541282654e-02 -8.706562221050262451e-02 2.851366400718688965e-01
2.458135485649108887e-01 -3.050097823143005371e-01 1.349966786801815033e-02 -1.175445392727851868e-01 -1.885416656732559204e-01 -2.539215609431266785e-02 -3.208943307399749756e-01 -1.813042908906936646e-01 -4.542541503906250000e-02 2.184635400772094727e-01 2.385539859533309937e-01 1.778414249420166016e-01 1.577337086200714111e-02 1.090635657310485840e-01 -6.848818808794021606e-02 -7.908092439174652100e-02 -3.659471869468688965e-01 3.056244254112243652e-01 -2.674247510731220245e-02 -1.458049714565277100e-01 2.821508049964904785e-01 -8.927381597459316254e-03 2.399241477251052856e-01 8.232548087835311890e-02 1.642817109823226929e-01 9.110141545534133911e-02 1.758202016353607178e-01 -7.121372222900390625e-02 1.354510337114334106e-01 6.138973683118820190e-02 9.375720471143722534e-02 -5.990917235612869263e-02
-2.265843935310840607e-02 -3.316645920276641846e-01 2.374641001224517822e-01 -1.041822433471679688e-01 5.240343511104583740e-02 -5.784912500530481339e-03 1.243613883852958679e-01 2.926098369061946869e-02 9.037074446678161621e-02 3.574374616146087646e-01 -6.691360846161842346e-03 3.541935235261917114e-02 2.796700298786163330e-01 3.101886063814163208e-02 -2.020149827003479004e-01 -1.853166371583938599e-01 1.738351024687290192e-02 3.158800303936004639e-02 -5.745325237512588501e-02 -1.820971071720123291e-01 1.262542605400085449e-01 -3.098266422748565674e-01 2.514750361442565918e-01 8.392850309610366821e-02 8.494108170270919800e-02 1.169842202216386795e-02 4.888321459293365479e-02 -1.256342679262161255e-01 -2.254930138587951660e-01 3.274823725223541260e-02 2.484128177165985107e-01 3.904519677162170410e-01
6.224908307194709778e-02 -2.146606892347335815e-01 4.834051430225372314e-02 9.190970659255981445e-02 1.199027970433235168e-01 -2.059636451303958893e-02 8.145154267549514771e-02 -8.262603729963302612e-02 3.273230046033859253e-03 4.400455951690673828e-01 2.543542981147766113e-01 1.866939514875411987e-01 2.575244903564453125e-01 2.628285884857177734e-01 -2.983987927436828613e-01 -9.003699570894241333e-02 -4.730060324072837830e-02 -2.678801678121089935e-02 -2.845305204391479492e-01 -7.309810817241668701e-02 1.411947757005691528e-01 1.979964971542358398e-01 2.966782748699188232e-01 -7.398404926061630249e-02 -1.849690265953540802e-02 6.548967212438583374e-02 -4.951193928718566895e-02 -1.905185729265213013e-01 -1.641422361135482788e-01 1.681046783924102783e-01 1.729360222816467285e-01 1.219705790281295776e-01
-6.766878068447113037e-02 -1.992829740047454834e-01 -4.484540596604347229e-02 2.626737654209136963e-01 -1.031998246908187866e-01 -1.118969395756721497e-01 -1.419576853513717651e-01 6.649415194988250732e-02 1.621574759483337402e-01 2.672016024589538574e-01 3.421205580234527588e-01 8.285240828990936279e-02 -9.690877050161361694e-02 3.221027180552482605e-02 6.930021196603775024e-02 -7.483716309070587158e-02 -2.171031087636947632e-01 -5.710927024483680725e-02 9.661959856748580933e-02 -1.593687832355499268e-01 1.076014786958694458e-01 1.966924518346786499e-01 2.298245131969451904e-01 5.421771481633186340e-02 -1.980067230761051178e-03 -2.945281565189361572e-01 2.087494730949401855e-02 -4.956463575363159180e-01 1.137225702404975891e-01 1.052124649286270142e-01 -9.976567700505256653e-03 2.154335975646972656e-01
-1.529375612735748291e-01 -3.267564475536346436e-01 6.610486656427383423e-02 -5.174002423882484436e-02 -4.813293367624282837e-02 -4.958108812570571899e-02 2.835523486137390137e-01 -1.118652969598770142e-01 -1.026098877191543579e-01 3.161712288856506348e-01 5.685531720519065857e-02 3.675565421581268311e-01 1.285720318555831909e-01 2.747404575347900391e-01 -2.118813097476959229e-01 -2.282709479331970215e-01 -1.031465306878089905e-01 3.253866732120513916e-02 -7.017142325639724731e-02 -1.644094437360763550e-01 2.137650549411773682e-01 -5.323040857911109924e-02 1.765418946743011475e-01 -1.748561710119247437e-01 1.300314217805862427e-01 9.969789534807205200e-03 7.466794550418853760e-02 -1.112978309392929077e-01 -6.519247591495513916e-02 2.241718471050262451e-01 -1.216814666986465454e-01 2.627970576286315918e-01
2.672297507524490356e-02 -3.027683198451995850e-01 8.804715238511562347e-03 -3.723819926381111145e-02 1.400046646595001221e-01 3.550085052847862244e-02 -1.606743931770324707e-01 1.332034170627593994e-02 4.156125709414482117e-03 1.171636059880256653e-01 1.002433821558952332e-01 -2.235742807388305664e-01 -1.217053607106208801e-01 2.709123492240905762e-02 3.365027531981468201e-02 -2.134646922349929810e-01 -3.510063588619232178e-01 2.945150136947631836e-01 -2.980416119098663330e-01 6.389991194009780884e-02 9.189486503601074219e-02 9.160748124122619629e-02 -6.344075500965118408e-02 5.986533686518669128e-02 2.412978112697601318e-01 3.262994438409805298e-02 1.177062094211578369e-01 -2.176568657159805298e-01 1.411399841308593750e-01 -2.197956740856170654e-01 2.425408214330673218e-01 3.852225840091705322e-01
5.928141996264457703e-02 -3.367317318916320801e-01 6.734493188560009003e-03 2.904410474002361298e-02 -1.143991574645042419e-01 3.006828725337982178e-01 -2.217575460672378540e-01 -1.185338664799928665e-02 -5.154448375105857849e-02 1.785096228122711182e-01 1.752242147922515869e-01 -3.672391176223754883e-02 1.604555994272232056e-01 -5.454001948237419128e-02 -2.334298640489578247e-01 -8.252716809511184692e-02 -1.223749741911888123e-01 -2.222055047750473022e-01 -6.562693417072296143e-02 -3.327252566814422607e-01 1.917601190507411957e-02 1.603487282991409302e-01 3.798514604568481445e-02 1.317608952522277832e-01 2.694739997386932373e-01 1.819126158952713013e-01 -9.179548919200897217e-02 7.325859367847442627e-02 -2.403756678104400635e-01 8.274924010038375854e-03 2.963279783725738525e-01 2.887746691703796387e-01
-1.386616658419370651e-02 -2.718820869922637939e-01 1.219341233372688293e-01 7.658580690622329712e-02 5.488702282309532166e-02 1.879430934786796570e-02 -4.794284701347351074e-02 9.326497465372085571e-02 6.608169525861740112e-02 2.622725367546081543e-01 2.150623798370361328e-01 4.176463782787322998e-01 1.309375762939453125e-01 -1.320651546120643616e-02 -2.640602290630340576e-01 -1.553794462233781815e-02 -5.729378759860992432e-02 1.921441256999969482e-01 -3.570086956024169922e-01 -1.051963940262794495e-01 1.160236820578575134e-01 4.641730710864067078e-02 2.996533215045928955e-01 -9.426439553499221802e-02 -3.441086411476135254e-02 -1.254183650016784668e-01 1.002512965351343155e-02 -9.384799003601074219e-02 -1.059839129447937012e-01 7.282005995512008667e-02 4.090643227100372314e-01 -8.343594521284103394e-02
-1.134110689163208008e-01 1.104097589850425720e-01 2.112950384616851807e-01 1.482474207878112793e-01 2.585310302674770355e-02 4.937176033854484558e-02 -1.929639093577861786e-02 -1.467669457197189331e-01 2.279862016439437866e-01 1.322613060474395752e-01 3.344203233718872070e-01 2.886642888188362122e-02 2.121083736419677734e-01 4.192294478416442871e-01 -2.950157821178436279e-01 2.894284017384052277e-02 -1.831153780221939087e-01 2.340575456619262695e-01 -3.870414495468139648e-01 -9.660838544368743896e-02 1.156028285622596741e-01 -1.048115789890289307e-01 -6.199045851826667786e-02 4.383934661746025085e-02 -4.152178019285202026e-02 -1.110716313123703003e-01 2.228518277406692505e-01 8.701699972152709961e-02 2.046512067317962646e-01 2.567345835268497467e-02 -3.383137658238410950e-02 2.306449692696332932e-03
-1.042953953146934509e-01 -1.565225124359130859e-01 2.897622585296630859e-01 -1.246162280440330505e-01 -1.857217550277709961e-01 -2.739312872290611267e-02 2.934391498565673828e-01 -1.323008984327316284e-01 -6.610479205846786499e-02 4.839967787265777588e-01 -1.482088863849639893e-02 2.614467144012451172e-01 1.675637215375900269e-01 2.259320318698883057e-01 -1.296098977327346802e-01 -1.492329090833663940e-01 -7.206327468156814575e-02 6.211166828870773315e-02 2.868824265897274017e-02 -7.192625105381011963e-02 1.400966048240661621e-01 -1.766159981489181519e-01 2.225341834127902985e-02 -7.517421990633010864e-02 2.265381366014480591e-01 -8.038818091154098511e-02 1.166801303625106812e-01 -1.704434305429458618e-01 -1.476609259843826294e-01 9.291640669107437134e-02 1.333221048116683960e-02 3.127519190311431885e-01
-6.884862482547760010e-02 -1.563046723604202271e-01 3.155258595943450928e-01 8.815120905637741089e-02 -7.441497594118118286e-02 -2.602975443005561829e-02 1.174845844507217407e-01 1.225703731179237366e-01 -2.335453927516937256e-01 -6.336589157581329346e-02 3.656168878078460693e-01 3.169603049755096436e-01 1.004977524280548096e-01 9.945901110768318176e-03 -1.654175072908401489e-01 -6.336883455514907837e-02 1.537553071975708008e-01 -1.522021442651748657e-01 -1.473307237029075623e-02 -3.245061933994293213e-01 9.598617907613515854e-04 3.403706103563308716e-02 1.075186766684055328e-02 1.194078028202056885e-01 1.995130479335784912e-01 2.727284654974937439e-02 1.527692526578903198e-01 -3.085074722766876221e-01 3.748632371425628662e-01 8.882094919681549072e-02 9.504166990518569946e-02 9.907085448503494263e-02
2.806223332881927490e-01 -4.698065519332885742e-01 2.019773274660110474e-01 2.139797508716583252e-01 -1.361418664455413818e-01 3.908822685480117798e-02 -6.986426562070846558e-02 3.366065025329589844e-02 -3.918585926294326782e-02 -9.150835871696472168e-02 2.588222324848175049e-01 -1.507699489593505859e-01 1.413565427064895630e-01 -8.114178478717803955e-02 -2.003429681062698364e-01 -7.907535880804061890e-02 -2.279208227992057800e-02 1.574339121580123901e-01 -1.791499555110931396e-01 6.173401325941085815e-02 2.767788469791412354e-01 -1.917372941970825195e-01 -1.466745883226394653e-01 1.478889584541320801e-01 2.999771013855934143e-02 -3.817552328109741211e-02 -1.872412674129009247e-02 -2.798487842082977295e-01 1.834522932767868042e-01 5.537506192922592163e-03 4.035717621445655823e-02 2.845807671546936035e-01
8.536102250218391418e-03 -1.315110772848129272e-01 2.423716038465499878e-01 2.285319715738296509e-01 -7.747347652912139893e-02 -1.005873829126358032e-01 -2.190509438514709473e-01 9.860464185476303101e-02 -2.115103416144847870e-02 3.997361287474632263e-02 -1.053145900368690491e-01 2.101171314716339111e-01 -1.303726881742477417e-01 -5.020644143223762512e-02 -1.626700162887573242e-01 -3.280787169933319092e-01 -8.434549719095230103e-02 2.905530929565429688e-01 -2.482926696538925171e-01 -6.355315446853637695e-02 -1.335670519620180130e-02 1.303879916667938232e-01 -8.891394734382629395e-02 -3.625970706343650818e-02 1.413911134004592896e-01 -4.001287370920181274e-02 2.515448927879333496e-01 -2.381348237395286560e-02 4.792856574058532715e-01 -2.146619558334350586e-01 -9.985928237438201904e-02 1.791930198669433594e-01
-8.272857964038848877e-02 -1.217849478125572205e-01 -8.083719015121459961e-02 3.055917471647262573e-02 -4.031946137547492981e-02 -8.612462878227233887e-02 6.646701693534851074e-02 1.085537821054458618e-01 6.695438176393508911e-02 9.792963042855262756e-03 1.654481440782546997e-01 -7.091314531862735748e-03 2.454187907278537750e-02 1.447940915822982788e-01 -3.431968688964843750e-01 -2.904311418533325195e-01 3.140974417328834534e-02 -1.069304272532463074e-01 -5.665056705474853516e-01 -3.230037391185760498e-01 1.912322938442230225e-01 4.068518429994583130e-02 -2.425674945116043091e-01 1.786942034959793091e-01 -8.598250895738601685e-02 2.795218490064144135e-02 -1.893988251686096191e-02 1.393119711428880692e-02 1.739882826805114746e-01 2.485236674547195435e-01 1.299277245998382568e-01 7.474089413881301880e-02
-8.693901449441909790e-02 -3.419523835182189941e-01 6.208105757832527161e-02 9.293732047080993652e-02 1.397194564342498779e-01 3.008928000926971436e-01 1.184202954173088074e-01 -9.231753647327423096e-02 2.254878133535385132e-01 2.628700435161590576e-01 2.242986410856246948e-01 -2.027403563261032104e-01 -2.543954877182841301e-03 8.867951482534408569e-02 -2.193020284175872803e-02 -1.342321038246154785e-01 -2.712208628654479980e-01 1.368878334760665894e-01 -2.072247713804244995e-01 -1.573001742362976074e-01 1.987125165760517120e-02 -1.649978943169116974e-02 6.083416938781738281e-02 -9.446535259485244751e-02 4.533247947692871094e-01 1.178763359785079956e-01 4.672820121049880981e-02 -6.208546459674835205e-02 1.879051774740219116e-01 5.705073475837707520e-02 1.456480920314788818e-01 1.849253922700881958e-01
-1.138029098510742188e-01 -3.210369646549224854e-01 -3.521824255585670471e-02 1.447922289371490479e-01 5.336060747504234314e-02 2.453539371490478516e-01 4.524115100502967834e-02 -1.832505613565444946e-01 1.617412269115447998e-01 9.939434379339218140e-02 3.348806202411651611e-01 -6.128593534231185913e-02 -2.108829468488693237e-01 1.485767960548400879e-01 -4.615081474184989929e-02 -2.623015455901622772e-02 -2.112597376108169556e-01 -4.874460771679878235e-02 -3.187189400196075439e-01 -2.291029132902622223e-02 3.559071943163871765e-02 1.030652821063995361e-01 -4.432103410363197327e-02 -3.191025182604789734e-02 3.319831490516662598e-01 2.624314129352569580e-01 -2.329022809863090515e-02 -1.079958006739616394e-01 1.953555084764957428e-02 -9.562221169471740723e-02 3.528625667095184326e-01 2.291061729192733765e-01
3.109314143657684326e-01 -3.206484913825988770e-01 9.953057765960693359e-02 6.341247260570526123e-02 7.471147924661636353e-02 -5.821079830639064312e-04 3.137917444109916687e-02 1.510001718997955322e-01 1.243357360363006592e-02 -3.182753548026084900e-02 3.672429323196411133e-01 -1.004882976412773132e-01 1.146864425390958786e-02 -6.853561848402023315e-02 -1.562951952219009399e-01 4.247389733791351318e-02 -2.231454402208328247e-01 -3.262709081172943115e-02 -2.547694742679595947e-01 9.809008985757827759e-02 4.065918624401092529e-01 -9.154297411441802979e-02 -1.930249482393264771e-01 6.306969374418258667e-02 8.750978857278823853e-02 5.467113107442855835e-03 1.952834986150264740e-02 -3.944451212882995605e-01 1.413630992174148560e-01 9.255454689264297485e-02 1.694442629814147949e-01 1.370356380939483643e-01
-1.068079285323619843e-02 -3.192371428012847900e-01 -5.968002974987030029e-02 3.437023144215345383e-03 8.283006027340888977e-03 2.615363299846649170e-01 -1.042029447853565216e-02 -6.580424960702657700e-03 1.872662901878356934e-01 2.442236095666885376e-01 8.308891952037811279e-02 -2.772113680839538574e-01 -1.358239799737930298e-01 1.146132685244083405e-02 -1.980791836977005005e-01 -2.158173620700836182e-01 -2.038347125053405762e-01 1.857559382915496826e-01 -2.925055623054504395e-01 -4.324574396014213562e-02 1.113959122449159622e-02 3.000060655176639557e-02 6.992353498935699463e-02 -3.508242219686508179e-02 3.694403767585754395e-01 1.847293227910995483e-01 1.482039839029312134e-01 -5.698701739311218262e-02 2.634412050247192383e-01 -1.528247073292732239e-02 2.136178761720657349e-01 2.473950237035751343e-01
-2.810814417898654938e-02 -2.492949962615966797e-01 2.365638464689254761e-01 -6.797669827938079834e-02 6.847276538610458374e-02 1.800432503223419189e-01 -1.328609138727188110e-01 6.319592893123626709e-02 -2.001515030860900879e-02 2.218710035085678101e-01 3.542060777544975281e-02 -2.389359101653099060e-02 -5.627505853772163391e-02 1.055630370974540710e-01 -2.118735015392303467e-01 -2.300033569335937500e-01 2.056074738502502441e-01 -5.824559926986694336e-02 -3.800592422485351562e-01 -2.306981831789016724e-01 -7.285248488187789917e-02 5.266039818525314331e-02 -8.490237593650817871e-02 2.947542965412139893e-01 2.815628647804260254e-01 3.291408121585845947e-01 3.750298172235488892e-02 3.830052912235260010e-02 3.278788924217224121e-02 -9.181777387857437134e-02 6.151319667696952820e-02 3.238774836063385010e-01
-1.175335794687271118e-01 -9.259096533060073853e-02 1.023070588707923889e-01 1.607029885053634644e-01 7.634484022855758667e-02 -1.214159131050109863e-01 3.239139541983604431e-02 -5.118953436613082886e-02 9.794449061155319214e-02 -5.851348116993904114e-02 9.489046037197113037e-02 2.682527303695678711e-01 -1.846725121140480042e-02 -8.469418622553348541e-03 -6.219109520316123962e-02 -2.942997217178344727e-01 9.909601509571075439e-02 -8.601804822683334351e-02 -3.986060619354248047e-01 2.930344343185424805e-01 3.707210421562194824e-01 1.455258727073669434e-01 1.295517832040786743e-01 2.672527134418487549e-01 8.302950114011764526e-02 9.645746648311614990e-02 -2.742398157715797424e-02 -1.949199289083480835e-01 2.595391571521759033e-01 -6.644939631223678589e-02 -1.211596056818962097e-01 2.863791584968566895e-01
1.108354851603507996e-01 -2.948306798934936523e-01 2.227546125650405884e-01 1.206949204206466675e-01 1.469568014144897461e-01 6.000130437314510345e-03 -1.128856837749481201e-01 -1.558195501565933228e-01 -7.665985822677612305e-02 1.463858634233474731e-01 -1.245312094688415527e-01 -1.301689480897039175e-04 -1.051245778799057007e-01 -1.748211234807968140e-01 -1.513681858777999878e-01 -2.848356366157531738e-01 2.190447747707366943e-01 2.934822738170623779e-01 -1.957950294017791748e-01 -2.796940505504608154e-01 -3.798208758234977722e-02 -3.495761007070541382e-02 -1.533246226608753204e-02 1.486480385065078735e-01 3.506821990013122559e-01 7.304362207651138306e-02 6.775522977113723755e-02 -7.360492646694183350e-02 3.211164176464080811e-01 2.720056846737861633e-02 -2.350876033306121826e-01 1.279097497463226318e-01
1.397327482700347900e-01 -1.484308987855911255e-01 2.212847769260406494e-01 -4.409690201282501221e-02 -1.738407015800476074e-01 1.581665128469467163e-01 -1.655280888080596924e-01 -2.479056119918823242e-01 2.646323144435882568e-01 2.926275730133056641e-01 1.301369965076446533e-01 -1.947556249797344208e-02 -1.654636263847351074e-01 -1.054501831531524658e-01 -9.281742572784423828e-02 9.600340574979782104e-02 -3.126215040683746338e-01 -2.049795351922512054e-02 -2.904072999954223633e-01 1.516854166984558105e-01 1.485333889722824097e-01 -2.967815697193145752e-01 6.182189658284187317e-02 6.577187031507492065e-02 2.071545422077178955e-01 1.633738130331039429e-01 -7.834599912166595459e-02 -2.761665284633636475e-01 1.150926426053047180e-01 -2.020971290767192841e-02 9.678372740745544434e-02 1.879178583621978760e-01
1.024826988577842712e-01 -4.360568523406982422e-01 2.382208853960037231e-01 2.949125878512859344e-02 -2.389511317014694214e-01 1.267680972814559937e-01 2.266091406345367432e-01 -9.460169821977615356e-02 -8.379498869180679321e-02 1.937882453203201294e-01 1.076101660728454590e-01 2.800776958465576172e-01 1.163776218891143799e-01 3.970982134342193604e-02 5.911298468708992004e-02 -2.078992873430252075e-01 -6.446035951375961304e-02 2.132994830608367920e-01 -1.456629037857055664e-01 -1.216416433453559875e-01 1.660455912351608276e-01 1.884879022836685181e-01 1.878909170627593994e-01 -9.197648614645004272e-02 -1.439746767282485962e-01 -6.217802688479423523e-02 3.043818771839141846e-01 -2.261356264352798462e-01 8.250863105058670044e-02 1.076594591140747070e-01 1.522539258003234863e-01 -9.664453566074371338e-02
-7.456971704959869385e-02 -2.548069059848785400e-01 1.562533676624298096e-01 2.864831686019897461e-01 -1.794149130582809448e-01 -7.690332829952239990e-02 3.432093560695648193e-02 -3.881219327449798584e-01 5.164459347724914551e-02 6.895407289266586304e-02 2.460498958826065063e-01 5.565014854073524475e-02 1.577022820711135864e-01 1.595293283462524414e-01 -1.215170770883560181e-01 -1.083341985940933228e-01 -2.784433029592037201e-02 -3.806337714195251465e-02 -2.105239331722259521e-01 -3.926516473293304443e-01 -8.600517362356185913e-02 -3.626867830753326416e-01 2.335623651742935181e-01 -8.233574219048023224e-03 1.624098271131515503e-01 -4.686849191784858704e-02 2.078983783721923828e-01 -3.983710333704948425e-02 9.442834556102752686e-02 1.087101735174655914e-02 9.034822136163711548e-02 1.911785826086997986e-02
-5.635489150881767273e-02 -2.910947799682617188e-01 1.216801181435585022e-01 8.695512078702449799e-03 7.203070074319839478e-02 -7.745606359094381332e-03 2.801310420036315918e-01 6.938066333532333374e-02 -2.208191007375717163e-01 3.371438384056091309e-02 3.532061353325843811e-02 -3.608862310647964478e-02 -2.321410775184631348e-01 9.195729345083236694e-02 1.055126078426837921e-02 -2.057016044855117798e-01 2.804584614932537079e-02 8.952918648719787598e-02 -3.326047360897064209e-01 -1.084086764603853226e-02 1.430583745241165161e-01 1.252385415136814117e-02 -8.456274867057800293e-02 2.518031597137451172e-01 5.596994981169700623e-02 -4.373603314161300659e-02 1.008723974227905273e-01 -3.379210233688354492e-01 5.062086582183837891e-01 3.961257264018058777e-02 -1.463840752840042114e-01 1.790906786918640137e-01
5.357988923788070679e-02 -1.118171364068984985e-01 4.651317000389099121e-02 2.283403277397155762e-01 -1.033736914396286011e-01 -8.239905536174774170e-02 -1.959183514118194580e-01 -2.787370681762695312e-01 1.735128611326217651e-01 2.400934249162673950e-01 3.322544097900390625e-01 1.523515135049819946e-01 2.187412977218627930e-01 -7.673896849155426025e-02 -2.188856601715087891e-01 5.202523618936538696e-02 -1.564228385686874390e-01 -1.069220602512359619e-01 3.450383991003036499e-02 -1.933867633342742920e-01 1.707403659820556641e-01 1.586127728223800659e-01 -8.215233683586120605e-02 1.394496560096740723e-01 2.605792284011840820e-01 -1.720605641603469849e-01 2.854365706443786621e-01 -2.146605551242828369e-01 1.027788668870925903e-01 2.722458243370056152e-01 -6.831357628107070923e-02 4.070680215954780579e-02
-9.262798726558685303e-02 -4.076952114701271057e-02 1.149483099579811096e-01 7.042995095252990723e-02 6.530328094959259033e-02 9.400894492864608765e-02 1.426243633031845093e-01 7.707057893276214600e-02 -3.093048371374607086e-02 2.758626043796539307e-01 5.403510853648185730e-02 2.706629335880279541e-01 1.811543852090835571e-01 1.283868700265884399e-01 -1.286347955465316772e-01 -3.288615643978118896e-01 1.712301522493362427e-01 -2.724843621253967285e-01 -2.658835649490356445e-01 -2.003425545990467072e-02 -7.401642948389053345e-02 -1.878351271152496338e-01 4.212696254253387451e-01 -1.164507269859313965e-01 2.013999968767166138e-01 -1.936765760183334351e-01 1.040497720241546631e-01 -1.210926324129104614e-01 2.833931446075439453e-01 -4.054647684097290039e-02 2.950140275061130524e-02 1.101262047886848450e-01
2.557816505432128906e-01 -1.458918154239654541e-01 3.005463480949401855e-01 -1.207858417183160782e-02 -6.915720552206039429e-02 -5.439342930912971497e-03 -2.170112356543540955e-02 2.857059538364410400e-01 -1.771061122417449951e-01 -8.127332548610866070e-04 1.898441612720489502e-01 2.449760138988494873e-01 1.069343090057373047e-01 -2.401932515203952789e-02 -8.394228667020797729e-02 -5.787499248981475830e-02 4.038989171385765076e-02 -2.565014362335205078e-01 -5.223065614700317383e-01 -3.437893688678741455e-01 -2.955859526991844177e-02 8.668154478073120117e-02 7.307391148060560226e-03 6.858218461275100708e-02 1.042224019765853882e-01 -1.324029359966516495e-02 2.463964819908142090e-01 -7.616694271564483643e-02 1.181539222598075867e-01 -7.069237530231475830e-02 -2.318211272358894348e-02 1.321662515401840210e-01
-1.787312924861907959e-01 1.081301122903823853e-01 2.797027826309204102e-01 5.443947762250900269e-02 1.864468753337860107e-01 -4.606616217643022537e-03 -2.002877742052078247e-01 -1.180930733680725098e-01 3.536593168973922729e-02 3.785385787487030029e-01 1.368314772844314575e-01 2.324729561805725098e-01 2.908751368522644043e-01 -6.659857183694839478e-02 -4.291577637195587158e-02 -2.559171020984649658e-01 -1.301257908344268799e-01 -2.545126676559448242e-01 -2.123958021402359009e-01 -1.219402402639389038e-01 4.524103924632072449e-02 1.144872456789016724e-01 -3.301791846752166748e-02 -1.823444962501525879e-01 2.944951876997947693e-02 -2.092325091361999512e-01 1.399232894182205200e-01 -1.320249289274215698e-01 2.931697964668273926e-01 -2.290712296962738037e-02 2.288464456796646118e-01 3.081984445452690125e-02
1.748150885105133057e-01 6.977546960115432739e-02 7.264623790979385376e-02 -1.291159987449645996e-01 1.369378864765167236e-01 1.761491149663925171e-01 -2.341814106330275536e-03 -1.556279957294464111e-01 3.430177867412567139e-01 1.876082569360733032e-01 3.844797611236572266e-01 4.440992325544357300e-02 1.320732831954956055e-01 2.052365690469741821e-01 -1.522590667009353638e-01 -4.649667814373970032e-02 -1.176725775003433228e-01 -1.321180313825607300e-01 -2.601566910743713379e-01 -3.402021825313568115e-01 9.438018500804901123e-02 -2.825060188770294189e-01 -5.348747596144676208e-02 -7.667522877454757690e-02 3.079822845757007599e-02 2.020938843488693237e-01 3.041929304599761963e-01 3.426897153258323669e-02 7.162659429013729095e-03 7.708068192005157471e-02 -8.635578304529190063e-02 1.411555558443069458e-01
-1.231971234083175659e-01 1.181356459856033325e-01 2.046962678432464600e-01 3.165108151733875275e-03 -3.003407716751098633e-01 -1.540985107421875000e-01 -4.505135864019393921e-02 -2.035869210958480835e-01 -1.224668994545936584e-01 2.321692407131195068e-01 2.181697934865951538e-01 -1.894674450159072876e-02 9.536092728376388550e-02 1.947318613529205322e-01 -1.927404254674911499e-01 -1.682072132825851440e-01 -1.345790624618530273e-01 -1.289695352315902710e-01 -4.058916568756103516e-01 -3.172972500324249268e-01 1.562782675027847290e-01 -3.720604628324508667e-02 1.154258102178573608e-01 4.316733218729496002e-03 2.444660812616348267e-01 -2.031470239162445068e-01 1.911011487245559692e-01 9.195307642221450806e-02 1.072341725230216980e-01 2.654235623776912689e-02 -9.405633062124252319e-02 1.893045753240585327e-01
-3.488684892654418945e-01 -1.841526031494140625e-01 2.688465416431427002e-01 -1.777602881193161011e-01 1.059043705463409424e-01 5.324713140726089478e-02 1.583404489792883396e-03 -1.579438000917434692e-01 6.424992531538009644e-02 1.653894633054733276e-01 2.461952567100524902e-01 -5.183347314596176147e-02 -8.392928540706634521e-02 1.214577481150627136e-01 -1.960457675158977509e-02 -1.985849887132644653e-01 -1.589157879352569580e-01 5.022488906979560852e-02 -1.477182805538177490e-01 -1.164345368742942810e-01 1.332295238971710205e-01 4.171204194426536560e-02 -1.908538639545440674e-01 1.304060518741607666e-01 7.361088693141937256e-02 -2.950414419174194336e-01 2.780732810497283936e-01 -2.419681698083877563e-01 -1.536195427179336548e-01 6.114228069782257080e-02 -3.098018765449523926e-01 2.395272552967071533e-01
2.463570684194564819e-01 -6.661973893642425537e-02 1.674600988626480103e-01 1.405619829893112183e-01 4.274228960275650024e-02 4.182433784008026123e-01 2.774495631456375122e-02 -1.169063374400138855e-01 -1.651965975761413574e-01 1.975926160812377930e-01 1.413608342409133911e-01 1.422685980796813965e-01 2.497152658179402351e-03 -1.876589655876159668e-01 1.179114356637001038e-02 -2.386841326951980591e-01 -2.362875267863273621e-02 1.856786012649536133e-01 -3.973941504955291748e-01 -1.813794821500778198e-01 1.444632411003112793e-01 -3.919100388884544373e-02 -3.652565181255340576e-02 1.876461505889892578e-01 -1.325230859220027924e-02 -1.636510044336318970e-01 -1.364670842885971069e-01 -3.526321947574615479e-01 -4.017771221697330475e-03 9.176782518625259399e-02 7.033201307058334351e-02 1.699132770299911499e-01
-1.146600842475891113e-01 -2.340448200702667236e-01 1.724141538143157959e-01 5.135823041200637817e-02 1.345373094081878662e-01 4.149847328662872314e-01 -2.444521337747573853e-01 -3.686655685305595398e-02 -3.080206550657749176e-02 4.033012986183166504e-01 1.720262914896011353e-01 4.725513979792594910e-02 -1.251482665538787842e-01 1.020613908767700195e-01 -8.621504902839660645e-02 1.079053506255149841e-01 -1.005631685256958008e-01 1.099116653203964233e-01 -2.945715188980102539e-02 -1.885821670293807983e-01 1.276467293500900269e-01 -1.960270851850509644e-01 1.919922232627868652e-01 1.904129534959793091e-01 2.574724555015563965e-01 1.296918392181396484e-01 -3.295957744121551514e-01 -8.803600072860717773e-02 1.178978830575942993e-01 5.377372726798057556e-02 6.842115521430969238e-02 1.641556061804294586e-02
-2.449070662260055542e-02 -2.017354518175125122e-01 1.375891566276550293e-01 1.287667900323867798e-01 -2.615896761417388916e-01 -5.829636473208665848e-03 1.174871549010276794e-01 -2.121963500976562500e-01 -3.108461946249008179e-02 2.842368185520172119e-01 3.672282099723815918e-01 -9.460970014333724976e-02 9.371273219585418701e-02 2.466482222080230713e-01 -2.982679605484008789e-01 2.956824190914630890e-02 -6.178098917007446289e-02 -1.137067824602127075e-01 -1.420453190803527832e-01 -7.239725440740585327e-02 6.417056918144226074e-02 5.251806974411010742e-02 2.941571772098541260e-01 1.893026381731033325e-01 3.288008868694305420e-01 -9.776644408702850342e-02 2.622483372688293457e-01 -1.265291571617126465e-01 1.230347678065299988e-01 4.261735081672668457e-02 9.238540381193161011e-02 -1.073895618319511414e-01
2.507923543453216553e-01 -1.762410402297973633e-01 1.054395213723182678e-01 1.036868020892143250e-01 -8.594675362110137939e-02 4.447452351450920105e-02 6.271284073591232300e-02 1.430590897798538208e-01 4.938427358865737915e-02 3.707060813903808594e-01 4.599348083138465881e-02 3.369075357913970947e-01 3.412506282329559326e-01 -1.225915830582380295e-02 -7.765156030654907227e-02 -2.292304635047912598e-01 -2.378105670213699341e-01 6.192545220255851746e-02 -2.570552825927734375e-01 -3.221623897552490234e-01 1.288901418447494507e-01 7.988569885492324829e-02 1.542375534772872925e-01 -2.053096443414688110e-01 1.516510099172592163e-01 -1.593191772699356079e-01 6.870925426483154297e-02 -8.726740255951881409e-03 -4.732540622353553772e-02 7.114991545677185059e-02 1.982426643371582031e-01 -2.788216993212699890e-02
-1.248869001865386963e-01 -1.218533217906951904e-01 2.042577862739562988e-01 -7.444685697555541992e-02 5.486599355936050415e-02 3.047065623104572296e-02 -3.491502255201339722e-02 -1.011116951704025269e-01 -3.523559495806694031e-02 1.487171510234475136e-03 2.758632898330688477e-01 2.201487272977828979e-01 1.212794706225395203e-02 2.367404997348785400e-01 -2.632282972335815430e-01 -2.993788421154022217e-01 -3.810976818203926086e-02 4.192552343010902405e-02 -2.774716019630432129e-01 1.102286353707313538e-01 5.942550301551818848e-02 -1.228413358330726624e-01 -3.864859044551849365e-02 1.506082993000745773e-02 2.455714158713817596e-02 -1.261180788278579712e-01 4.655067622661590576e-01 -1.915784627199172974e-01 -4.760784283280372620e-02 2.180722355842590332e-01 -6.341918371617794037e-03 3.654144704341888428e-01
9.015750139951705933e-02 -5.013790912926197052e-03 2.926321625709533691e-01 9.086036682128906250e-02 1.126254275441169739e-01 -9.859305620193481445e-02 -1.700930148363113403e-01 -7.187836617231369019e-02 6.453556567430496216e-02 1.886606216430664062e-01 9.626064449548721313e-03 1.549812499433755875e-02 2.587603926658630371e-01 3.788903355598449707e-01 -7.329832762479782104e-02 -3.084100224077701569e-02 -3.325367867946624756e-01 7.571049779653549194e-02 -3.061324656009674072e-01 -3.883661031723022461e-01 4.308630526065826416e-02 1.815361380577087402e-01 1.482455134391784668e-01 1.563097387552261353e-01 -1.064224615693092346e-01 -3.213159739971160889e-01 -5.861210078001022339e-02 -1.197827756404876709e-01 8.488941937685012817e-02 -7.802959065884351730e-03 5.063401535153388977e-02 1.618020422756671906e-02
1.249670684337615967e-01 -2.493830919265747070e-01 -6.446775794029235840e-02 3.622437417507171631e-01 3.073579631745815277e-02 6.012250483036041260e-02 1.417177468538284302e-01 -1.299124062061309814e-01 -3.025994822382926941e-02 1.719905138015747070e-01 2.744599580764770508e-01 -1.636116951704025269e-01 -2.565177157521247864e-02 -1.661489605903625488e-01 3.191699385643005371e-01 -2.064007371664047241e-01 1.926677078008651733e-01 1.192067340016365051e-01 -2.021384686231613159e-01 -2.532712519168853760e-01 1.601027101278305054e-01 -4.904603585600852966e-02 -1.638814061880111694e-01 -1.496578007936477661e-01 7.351118326187133789e-02 1.143048107624053955e-01 -2.284298092126846313e-02 -9.207189083099365234e-02 1.957774609327316284e-01 7.491452246904373169e-02 1.721076816320419312e-01 3.245080113410949707e-01
-1.178262457251548767e-01 -3.844508230686187744e-01 1.720349490642547607e-01 -1.911253929138183594e-01 1.900353878736495972e-01 2.639282941818237305e-01 1.166838929057121277e-01 -1.014597192406654358e-01 1.355598866939544678e-01 1.791701763868331909e-01 5.680248886346817017e-02 -3.462209599092602730e-03 -3.459486365318298340e-02 1.250468194484710693e-02 -1.954870223999023438e-01 -3.665011748671531677e-02 -1.538513004779815674e-01 1.177688613533973694e-01 -1.902892738580703735e-01 5.889782682061195374e-02 5.192462354898452759e-02 1.630760729312896729e-02 3.914315626025199890e-02 -8.795815519988536835e-03 4.914294481277465820e-01 2.556461691856384277e-01 1.937106698751449585e-01 -5.805912986397743225e-02 2.959436774253845215e-01 6.300748325884342194e-03 7.329153269529342651e-02 1.591959893703460693e-01
3.077279329299926758e-01 -3.187767863273620605e-01 1.658980995416641235e-01 -3.130994737148284912e-02 -6.728570908308029175e-02 -1.479665338993072510e-01 -7.655966561287641525e-03 2.015084177255630493e-01 2.081569284200668335e-02 -2.107603661715984344e-02 1.360050439834594727e-01 2.102476507425308228e-01 -5.436986684799194336e-02 -3.263997286558151245e-02 -3.812960535287857056e-02 -1.101749390363693237e-01 -4.854065924882888794e-02 -1.318122893571853638e-01 -3.117026090621948242e-01 -2.567489147186279297e-01 -7.357797003351151943e-04 2.711299657821655273e-01 -1.954017281532287598e-01 1.410798430442810059e-01 2.392019331455230713e-01 9.930630028247833252e-02 1.655719131231307983e-01 -2.831834256649017334e-01 3.569855988025665283e-01 8.196663856506347656e-02 -3.323853760957717896e-02 5.048982426524162292e-02
-2.449235180392861366e-03 -1.114483401179313660e-01 2.594592571258544922e-01 7.369454205036163330e-02 -1.226923167705535889e-01 1.713519729673862457e-02 -1.921326816082000732e-01 -1.592141091823577881e-01 2.572974264621734619e-01 4.936349391937255859e-02 -9.651529043912887573e-02 2.240349352359771729e-02 2.772372402250766754e-02 1.683780699968338013e-01 -3.631935715675354004e-01 -2.477737814188003540e-01 -1.836324930191040039e-01 9.577606618404388428e-02 -4.249407649040222168e-01 -1.315287649631500244e-01 4.172835499048233032e-03 -1.272670030593872070e-01 -8.826140314340591431e-02 -8.327866345643997192e-02 1.903265863656997681e-01 -2.826966643333435059e-01 8.997718244791030884e-02 9.688764810562133789e-02 -7.495720870792865753e-03 8.970768004655838013e-02 3.484829366207122803e-01 3.818899765610694885e-02
1.336186975240707397e-01 5.203069001436233521e-02 9.091883152723312378e-02 -9.422339498996734619e-02 8.240936696529388428e-02 -1.844095587730407715e-01 9.620925039052963257e-02 -3.686928451061248779e-01 -4.036998376250267029e-02 2.669495344161987305e-01 -1.546015404164791107e-02 1.680170148611068726e-01 -2.103371918201446533e-02 2.673416733741760254e-01 -1.181078404188156128e-01 -1.859368830919265747e-01 -2.030835486948490143e-02 2.158734202384948730e-01 -5.902266129851341248e-02 -3.106867671012878418e-01 1.366379708051681519e-01 9.161607176065444946e-02 -1.059216540306806564e-02 1.162955909967422485e-01 -6.935326009988784790e-02 -1.522541642189025879e-01 1.284152120351791382e-01 -1.680594868957996368e-02 2.974031865596771240e-01 2.479348629713058472e-01 1.296647787094116211e-01 3.940657079219818115e-01
-5.404388066381216049e-03 -1.911127567291259766e-01 1.580494493246078491e-01 9.099327772855758667e-02 8.013388514518737793e-02 3.316968679428100586e-01 -1.428567469120025635e-01 -1.695864200592041016e-01 2.897190153598785400e-01 2.057943195104598999e-01 1.807500422000885010e-01 -1.344512552022933960e-01 8.719363063573837280e-02 -5.372881516814231873e-02 7.207697257399559021e-03 -1.113320291042327881e-01 -1.248242557048797607e-01 2.119134068489074707e-01 -4.115814268589019775e-01 -2.201353199779987335e-02 -2.572398446500301361e-02 -3.141167399007827044e-04 -3.685637935996055603e-02 1.220892295241355896e-01 1.826397925615310669e-01 1.310928761959075928e-01 5.086303129792213440e-02 1.717752777040004730e-02 4.030276834964752197e-02 1.725857704877853394e-02 2.480617761611938477e-01 4.476864635944366455e-01
1.111752837896347046e-01 7.275638636201620102e-03 1.864666044712066650e-01 -3.106111884117126465e-01 -1.410453766584396362e-01 -1.160739362239837646e-01 1.656008809804916382e-01 -3.928490579128265381e-01 6.215940788388252258e-02 -2.257660962641239166e-02 1.493641436100006104e-01 3.000953495502471924e-01 4.867136478424072266e-02 1.251608580350875854e-01 -1.168722752481698990e-02 -1.633774116635322571e-02 2.734763734042644501e-02 2.056120485067367554e-01 -3.686290979385375977e-01 -1.976442635059356689e-01 2.196252346038818359e-01 -9.883119910955429077e-02 -1.614991948008537292e-02 4.298097267746925354e-02 2.810169160366058350e-01 1.502937544137239456e-02 -1.616541296243667603e-01 -2.595118582248687744e-01 1.283521801233291626e-01 1.293112635612487793e-01 2.676990255713462830e-02 1.461715549230575562e-01
-1.133139729499816895e-01 -2.264953255653381348e-01 1.342469155788421631e-01 -1.854957491159439087e-01 1.630528867244720459e-01 2.883820235729217529e-01 6.461919751018285751e-03 -4.013022035360336304e-02 1.821288615465164185e-01 4.239939749240875244e-01 1.325246691703796387e-01 -1.253425478935241699e-01 9.448890388011932373e-02 3.067084774374961853e-02 -2.349853515625000000e-01 2.298595942556858063e-02 -2.253523096442222595e-02 2.077283561229705811e-01 -2.328612506389617920e-01 9.999148547649383545e-02 1.090747267007827759e-01 -4.334392398595809937e-02 9.507562220096588135e-02 8.885265886783599854e-02 4.669886231422424316e-01 1.961044967174530029e-01 8.780717104673385620e-02 4.850786551833152771e-02 1.116366162896156311e-01 5.904261022806167603e-02 -1.359293013811111450e-01 1.434572339057922363e-01
1.721961610019207001e-02 -3.785051703453063965e-01 1.554495655000209808e-02 -4.037721827626228333e-02 -1.712559610605239868e-01 -1.697732508182525635e-01 1.259966790676116943e-01 2.665009535849094391e-02 6.033026427030563354e-02 2.287278324365615845e-01 1.329994797706604004e-01 4.192665964365005493e-02 3.276476562023162842e-01 3.157356083393096924e-01 1.985494047403335571e-01 -2.980447188019752502e-02 2.287315875291824341e-01 -9.248065203428268433e-02 -4.404359683394432068e-02 -1.533081978559494019e-01 9.910749644041061401e-02 7.970076054334640503e-02 3.578862920403480530e-02 -1.304247826337814331e-01 3.658920228481292725e-01 -2.855125665664672852e-01 5.115002393722534180e-02 -2.858294248580932617e-01 1.668952256441116333e-01 5.029677972197532654e-02 -3.261158242821693420e-03 7.867539674043655396e-02
6.737913936376571655e-02 -1.178901195526123047e-01 -1.404299736022949219e-01 4.261611774563789368e-02 1.270594745874404907e-01 5.498893558979034424e-02 1.019297633320093155e-02 -1.137657091021537781e-01 1.608265042304992676e-01 -5.971388891339302063e-02 2.190569937229156494e-01 -4.017601162195205688e-02 4.161950200796127319e-02 4.837015569210052490e-01 -1.300965994596481323e-01 -3.208678588271141052e-02 -1.910023540258407593e-01 -1.572802364826202393e-01 -4.319109618663787842e-01 2.732604928314685822e-02 1.517233699560165405e-01 -6.926555931568145752e-02 -7.217673957347869873e-02 -1.125704348087310791e-01 1.711565554141998291e-01 -4.114446416497230530e-02 2.467254847288131714e-01 -1.443547904491424561e-01 6.415846943855285645e-02 1.054152250289916992e-01 1.856186799705028534e-02 4.155012667179107666e-01
1.140107885003089905e-01 -3.282041251659393311e-01 1.196456328034400940e-01 -1.349703371524810791e-01 7.669246941804885864e-02 4.639755934476852417e-02 -1.243763640522956848e-01 -2.617830038070678711e-01 -1.160295456647872925e-01 3.244012296199798584e-01 1.342977732419967651e-01 6.028728187084197998e-02 7.060633599758148193e-02 2.642470300197601318e-01 -1.162294670939445496e-01 -2.878703773021697998e-01 7.252640090882778168e-03 6.604063510894775391e-02 -4.172608628869056702e-02 -1.547450423240661621e-01 2.714302539825439453e-01 -7.012201100587844849e-02 -3.540828078985214233e-02 2.152934372425079346e-01 1.530913710594177246e-01 4.403205215930938721e-01 9.237752109766006470e-02 -8.338830620050430298e-02 -3.396794572472572327e-02 -2.130037397146224976e-01 8.239045739173889160e-02 2.721955813467502594e-02
-4.610777646303176880e-02 -1.164654418826103210e-01 9.802992641925811768e-02 -1.058831587433815002e-01 -1.958314925432205200e-01 7.716485857963562012e-02 -2.314058989286422729e-01 2.992412261664867401e-02 4.345961213111877441e-01 3.252094686031341553e-01 1.166918575763702393e-01 2.342704683542251587e-01 2.581456862390041351e-02 2.882030010223388672e-01 -1.738108694553375244e-01 -1.128305718302726746e-01 1.130573824048042297e-01 9.174878709018230438e-03 -2.063775211572647095e-01 -1.927304714918136597e-01 -9.611959010362625122e-02 -1.015481054782867432e-01 -2.225368320941925049e-01 4.040131345391273499e-02 3.350656479597091675e-02 7.103664427995681763e-02 -1.994812488555908203e-01 -3.326249122619628906e-01 3.453058004379272461e-02 -8.266861736774444580e-02 1.952039450407028198e-01 9.432118386030197144e-02
-8.360359817743301392e-02 -1.416218727827072144e-01 3.094933927059173584e-01 8.582253009080886841e-03 7.873289287090301514e-03 9.072276949882507324e-02 -8.993475884199142456e-02 1.017187386751174927e-01 -1.094779819250106812e-01 2.369522489607334137e-02 1.907865889370441437e-02 2.412972748279571533e-01 -1.172807291150093079e-01 -1.662608385086059570e-01 -1.507532596588134766e-01 -3.269068002700805664e-01 -4.251864925026893616e-02 4.030806720256805420e-01 -5.014864355325698853e-02 -1.407020837068557739e-01 5.820451304316520691e-02 -4.728414863348007202e-02 -1.425546109676361084e-01 -4.813985154032707214e-02 2.337730228900909424e-01 -7.761016488075256348e-02 2.644868493080139160e-01 -1.750945150852203369e-01 2.877395153045654297e-01 -3.188136219978332520e-01 -7.955254614353179932e-02 2.033054232597351074e-01
1.899747401475906372e-01 -4.214828908443450928e-01 2.659856379032135010e-01 1.195071339607238770e-01 6.938012689352035522e-02 -8.921797387301921844e-03 -1.314547657966613770e-01 -1.380371004343032837e-01 -8.844357728958129883e-02 2.919802963733673096e-01 1.059202030301094055e-01 -3.431058824062347412e-01 3.884228318929672241e-02 8.269832283258438110e-02 -2.231962233781814575e-01 -1.123469993472099304e-01 -1.629415154457092285e-01 2.187637239694595337e-01 6.051613949239253998e-03 -1.288756281137466431e-01 3.505628788843750954e-03 -1.396872252225875854e-01 -2.216385900974273682e-01 1.650885939598083496e-01 2.642494142055511475e-01 -7.026278227567672729e-02 1.849984563887119293e-02 -3.070591986179351807e-01 -2.649484761059284210e-02 -8.995172381401062012e-02 1.863898336887359619e-02 4.139253497123718262e-02
1.532707214355468750e-01 -1.942043155431747437e-01 1.432343870401382446e-01 5.719732493162155151e-02 1.718741208314895630e-01 -2.333437353372573853e-01 -1.004867926239967346e-01 1.101068109273910522e-01 1.279223244637250900e-02 1.235023960471153259e-01 2.416611164808273315e-01 2.183002680540084839e-01 1.868625283241271973e-01 -1.433662027120590210e-01 -5.832412466406822205e-02 -2.310691177845001221e-01 1.315832734107971191e-01 -1.248699426651000977e-01 -3.924944400787353516e-01 -1.423322260379791260e-01 2.140738219022750854e-01 -1.183553859591484070e-01 -1.986261904239654541e-01 1.397372931241989136e-01 -1.497386395931243896e-01 2.624005675315856934e-01 8.739388547837734222e-03 -6.828843802213668823e-02 2.517644166946411133e-01 2.574150860309600830e-01 1.039647385478019714e-01 1.120399683713912964e-01
-3.172394633293151855e-02 -2.296893149614334106e-01 6.815485656261444092e-02 1.106078177690505981e-01 7.482954859733581543e-02 1.792422533035278320e-01 -1.934644877910614014e-01 1.798946708440780640e-01 2.239284105598926544e-03 4.204900860786437988e-01 1.885753422975540161e-01 -1.187280118465423584e-01 -1.108468472957611084e-01 2.111118137836456299e-01 -1.059728488326072693e-01 -2.318337932229042053e-02 -2.672670185565948486e-01 2.040203809738159180e-01 7.214626763015985489e-03 -1.908557862043380737e-01 2.598015069961547852e-01 2.760284394025802612e-02 1.301983147859573364e-01 4.457725211977958679e-02 2.729108035564422607e-01 1.261633783578872681e-01 -1.939150840044021606e-01 -2.688339911401271820e-02 3.079559206962585449e-01 2.163948416709899902e-01 1.373248100280761719e-01 2.767835371196269989e-02
-1.369138658046722412e-01 -3.126547113060951233e-02 9.578632563352584839e-02 -5.574170500040054321e-03 -6.493405252695083618e-02 3.831180334091186523e-01 -3.334775865077972412e-01 8.999718725681304932e-02 7.826437801122665405e-02 2.320044785737991333e-01 3.397156000137329102e-01 4.512158408761024475e-02 -1.650171130895614624e-01 -4.051852971315383911e-02 8.277094922959804535e-03 -7.990161329507827759e-02 1.871770806610584259e-02 1.851973235607147217e-01 -3.914850354194641113e-01 -2.887627184391021729e-01 2.191307693719863892e-01 1.611331477761268616e-02 -1.217263489961624146e-01 1.757874637842178345e-01 4.333308711647987366e-02 1.784867495298385620e-01 -7.503139227628707886e-02 3.716342151165008545e-02 2.230588048696517944e-01 1.730128228664398193e-01 -1.646734401583671570e-02 4.531860724091529846e-02
3.621858060359954834e-01 3.546379134058952332e-02 5.385284498333930969e-02 1.779040992259979248e-01 2.929186634719371796e-02 2.545000314712524414e-01 -3.922576457262039185e-02 1.344579160213470459e-01 -5.831839516758918762e-02 5.201870203018188477e-01 8.168233186006546021e-02 2.839505672454833984e-01 -1.892030984163284302e-01 -6.313668936491012573e-02 1.319345319643616676e-03 -9.003716707229614258e-02 -7.434850931167602539e-02 1.031291857361793518e-01 -2.165259271860122681e-01 -5.537606030702590942e-02 1.336326599121093750e-01 1.013369262218475342e-01 -8.412660658359527588e-02 2.499767392873764038e-01 -2.874837256968021393e-02 -8.387744426727294922e-02 1.519565936177968979e-03 -2.548629939556121826e-01 -6.894659716635942459e-03 1.522154919803142548e-02 5.476894974708557129e-02 3.141272664070129395e-01
3.051120638847351074e-01 9.841431677341461182e-02 2.264536619186401367e-01 3.909035294782370329e-04 -2.798304520547389984e-02 -5.366174131631851196e-02 1.534398877993226051e-03 8.672767877578735352e-02 1.271350085735321045e-01 3.407922685146331787e-01 2.333003580570220947e-01 -4.909584671258926392e-02 -2.821250073611736298e-02 1.804562658071517944e-01 2.376149222254753113e-02 -2.467807531356811523e-01 6.476371083408594131e-03 2.189867049455642700e-01 -4.912063851952552795e-02 -1.362311989068984985e-01 -5.476748198270797729e-02 4.608030617237091064e-02 2.102344632148742676e-01 1.469799131155014038e-01 3.252336084842681885e-01 2.425279319286346436e-01 1.303444355726242065e-01 1.161775663495063782e-01 3.868446946144104004e-01 -1.039729118347167969e-01 -4.581606388092041016e-02 2.307590395212173462e-01
4.320541024208068848e-02 -5.001410841941833496e-01 2.382644861936569214e-01 -1.339185833930969238e-01 1.008119806647300720e-01 1.536435335874557495e-01 1.364703029394149780e-01 -1.231295391917228699e-01 9.838946163654327393e-02 2.585261762142181396e-01 -3.251123428344726562e-02 -4.023058339953422546e-02 1.552748829126358032e-01 -6.717586517333984375e-02 -2.358305901288986206e-01 -4.594587255269289017e-03 -1.349808275699615479e-01 4.631433635950088501e-02 -3.239324688911437988e-02 -4.068632051348686218e-02 1.027561798691749573e-01 1.210391893982887268e-01 7.800338324159383774e-03 1.278581321239471436e-01 4.149281382560729980e-01 2.570242285728454590e-01 -1.360998372547328472e-03 -1.760956197977066040e-01 1.065136268734931946e-01 -2.488386332988739014e-01 1.572851240634918213e-01 1.017424389719963074e-01
-1.870437711477279663e-02 -1.201516985893249512e-01 -3.290497139096260071e-02 -1.585131883621215820e-01 -5.124568566679954529e-02 8.236735314130783081e-02 -1.069091260433197021e-01 -1.080351974815130234e-02 8.779531717300415039e-02 3.726209104061126709e-01 2.637645304203033447e-01 1.281993929296731949e-02 -2.483870387077331543e-01 1.293074041604995728e-01 -5.771888419985771179e-02 5.900222808122634888e-03 9.575398266315460205e-02 2.105145901441574097e-01 -6.089300662279129028e-02 -2.743574976921081543e-01 1.429415345191955566e-01 1.098485570400953293e-02 3.145587742328643799e-01 1.671835184097290039e-01 2.024204581975936890e-01 9.575066715478897095e-02 2.301082462072372437e-01 1.315158307552337646e-01 4.445982575416564941e-01 -8.034081012010574341e-02 1.579858213663101196e-01 1.029008999466896057e-01
3.009833395481109619e-01 7.670868933200836182e-02 6.775442510843276978e-02 6.408505141735076904e-02 -2.540135383605957031e-01 2.290494740009307861e-01 -3.533319570124149323e-03 -1.606520861387252808e-01 5.134053230285644531e-01 1.886415928602218628e-01 -5.163881927728652954e-03 5.343219265341758728e-02 5.935123190283775330e-03 2.606373727321624756e-01 -1.696983277797698975e-01 -2.917207777500152588e-01 1.327346172183752060e-02 -1.350974589586257935e-01 -9.631950408220291138e-02 -2.446348965167999268e-01 2.030373662710189819e-01 -1.694712787866592407e-01 -8.404868096113204956e-02 -7.865098863840103149e-02 -1.888298429548740387e-02 -1.258072629570960999e-02 4.062240198254585266e-02 -1.035648807883262634e-01 1.573704332113265991e-01 -1.187035534530878067e-02 1.478744447231292725e-01 1.941426396369934082e-01
-7.059073448181152344e-02 -1.068508550524711609e-01 2.468160837888717651e-01 7.248286157846450806e-02 1.220451667904853821e-02 -1.925360113382339478e-01 -1.561323255300521851e-01 -9.405774623155593872e-02 5.557258054614067078e-02 -1.232174318283796310e-02 1.270783096551895142e-01 3.629503548145294189e-01 1.489459425210952759e-01 2.835300266742706299e-01 1.155105829238891602e-01 -1.426335871219635010e-01 -2.588286399841308594e-01 9.862913750112056732e-03 -2.613011598587036133e-01 -2.162900120019912720e-01 4.315242767333984375e-01 -1.591072380542755127e-01 2.372093796730041504e-01 -1.149322614073753357e-01 9.658978134393692017e-02 -7.395485043525695801e-02 -1.952821910381317139e-01 3.982961643487215042e-03 1.581834554672241211e-01 -1.266774535179138184e-01 -4.473028331995010376e-02 -2.064965665340423584e-02
3.755667060613632202e-02 -1.653162986040115356e-01 -1.323820352554321289e-01 1.385950855910778046e-02 5.830354616045951843e-02 -1.035281829535961151e-02 2.835051342844963074e-02 2.202603071928024292e-01 1.918854415416717529e-01 1.033877432346343994e-01 1.804726570844650269e-01 3.045688569545745850e-01 1.207398697733879089e-01 -9.857567399740219116e-02 4.052195325493812561e-02 -2.390774190425872803e-01 8.370799571275711060e-02 1.143090892583131790e-02 -4.759858548641204834e-01 -2.961672842502593994e-01 2.764278054237365723e-01 -1.261728554964065552e-01 -2.763153910636901855e-01 1.836854517459869385e-01 7.312668859958648682e-02 1.816627830266952515e-01 1.900853067636489868e-01 6.291610770858824253e-04 5.311504378914833069e-02 1.804561167955398560e-01 -7.358772307634353638e-02 7.523991912603378296e-02
-2.010601460933685303e-01 -1.225521117448806763e-01 -2.607520297169685364e-02 9.368257969617843628e-02 -3.724546730518341064e-01 -5.593742430210113525e-02 8.985988050699234009e-02 -2.159984707832336426e-01 3.600037097930908203e-02 1.936910152435302734e-01 4.782208204269409180e-01 1.188458278775215149e-01 8.007921278476715088e-02 2.685965895652770996e-01 -2.018152028322219849e-01 9.743016958236694336e-02 -9.245450608432292938e-03 -1.165814548730850220e-01 -2.974798679351806641e-01 -1.335012540221214294e-02 7.166300714015960693e-02 -4.249800369143486023e-02 -8.574529737234115601e-02 1.535643339157104492e-01 2.936562597751617432e-01 -9.673029929399490356e-02 2.443466633558273315e-01 -1.136323139071464539e-01 6.037464737892150879e-02 7.760244607925415039e-02 7.876151800155639648e-02 6.166983023285865784e-02
2.200420014560222626e-02 -2.610410749912261963e-01 1.166388392448425293e-01 -1.876015588641166687e-02 6.252991408109664917e-02 -1.344718635082244873e-01 -2.401530891656875610e-01 -1.038447916507720947e-01 4.068652540445327759e-02 -6.788881868124008179e-02 1.109018102288246155e-01 8.205683529376983643e-02 1.668135225772857666e-01 2.783830510452389717e-03 -3.042072653770446777e-01 -4.357200860977172852e-02 8.357597142457962036e-02 -1.825364828109741211e-01 -2.600991427898406982e-01 -4.866597801446914673e-02 3.599054813385009766e-01 1.835324466228485107e-01 -1.981970295310020447e-02 -1.930335760116577148e-01 1.302568614482879639e-01 8.972444385290145874e-02 9.519308805465698242e-02 -1.175846457481384277e-01 4.882521629333496094e-01 -1.862652003765106201e-01 1.895307600498199463e-01 -1.062443256378173828e-01
8.121172338724136353e-02 4.593833163380622864e-02 6.304234266281127930e-02 -1.108563914895057678e-01 -1.533068120479583740e-01 -1.382382959127426147e-01 1.928198486566543579e-01 -3.409780189394950867e-02 1.263344939798116684e-02 3.691736459732055664e-01 4.295248165726661682e-02 1.501604765653610229e-01 2.200779616832733154e-01 9.477894753217697144e-02 -3.096768558025360107e-01 -2.445090860128402710e-01 7.402577251195907593e-02 3.010172955691814423e-02 -1.476675122976303101e-01 -2.182909101247787476e-01 8.416579663753509521e-02 -1.305264532566070557e-01 1.899628527462482452e-02 3.235547542572021484e-01 1.896528750658035278e-01 -6.724203377962112427e-02 -8.039759844541549683e-02 1.360873430967330933e-01 2.071072310209274292e-01 1.139323413372039795e-01 2.566427886486053467e-01 3.576413989067077637e-01
2.079599071294069290e-03 -3.145752474665641785e-03 5.787506699562072754e-02 3.240300416946411133e-01 -1.380221452564001083e-02 -7.044888287782669067e-02 -1.403371095657348633e-01 5.483120679855346680e-02 2.663634419441223145e-01 3.529251813888549805e-01 2.629370391368865967e-01 1.274477131664752960e-02 8.406662940979003906e-02 1.964250206947326660e-01 1.997152864933013916e-01 -2.115429639816284180e-01 2.080353349447250366e-01 1.720934808254241943e-01 -1.022925134748220444e-02 -1.655005067586898804e-01 1.280230879783630371e-01 -1.715338975191116333e-01 4.874742776155471802e-02 -9.688629955053329468e-02 2.333339601755142212e-01 -8.855190873146057129e-02 -1.687229424715042114e-02 -1.038009673357009888e-01 1.653544157743453979e-01 -3.711938261985778809e-01 -2.309421449899673462e-01 1.375572681427001953e-01
-2.233187295496463776e-02 -1.109490916132926941e-01 2.339268028736114502e-01 -1.860831230878829956e-01 2.537975311279296875e-01 -2.631740644574165344e-02 -4.711542278528213501e-02 -1.739177852869033813e-01 2.925156056880950928e-01 2.271886318922042847e-01 -1.025616098195314407e-02 1.199884861707687378e-01 1.460885703563690186e-01 3.283458650112152100e-01 -1.269674450159072876e-01 -6.754304468631744385e-02 -2.290862351655960083e-01 -5.040447413921356201e-02 -3.199295103549957275e-01 -2.248714268207550049e-01 -1.432469189167022705e-01 -3.349089622497558594e-01 2.038406133651733398e-01 1.436904221773147583e-01 6.815821677446365356e-02 -3.816572949290275574e-02 -5.817738175392150879e-02 -2.176990061998367310e-01 1.919448822736740112e-01 4.314365983009338379e-02 3.675545100122690201e-03 -1.815807446837425232e-02
-1.211456060409545898e-01 -7.215943187475204468e-02 1.206926479935646057e-01 2.758949697017669678e-01 8.251906931400299072e-02 1.076446026563644409e-01 -2.554445862770080566e-01 -1.713571995496749878e-01 3.248088806867599487e-02 3.661006391048431396e-01 -1.099551916122436523e-01 2.579253911972045898e-01 7.056158781051635742e-02 9.953698515892028809e-02 1.713350601494312286e-02 -4.155132472515106201e-01 1.069647595286369324e-01 4.183254390954971313e-02 -3.971638381481170654e-01 -1.403802423737943172e-03 -6.897536804899573326e-04 1.182757094502449036e-01 2.595755755901336670e-01 -3.537282720208168030e-02 6.618110835552215576e-02 -2.505198419094085693e-01 5.191011726856231689e-02 -6.734009087085723877e-02 -4.799601435661315918e-02 1.214589029550552368e-01 1.696844398975372314e-01 3.342598304152488708e-02
-6.053011864423751831e-03 -3.419104516506195068e-01 1.931358426809310913e-01 3.152109980583190918e-01 2.648335509002208710e-02 2.010480910539627075e-01 -1.568918079137802124e-01 1.114958338439464569e-02 6.947579234838485718e-02 1.857121288776397705e-02 1.452863514423370361e-01 -2.150954678654670715e-02 1.076298952102661133e-01 -6.693655252456665039e-02 -9.196942299604415894e-02 3.658682480454444885e-02 -2.262484729290008545e-01 1.494576036930084229e-01 -5.333684682846069336e-01 3.293075785040855408e-02 1.722982078790664673e-01 -7.068533450365066528e-02 -1.309723556041717529e-01 2.537460923194885254e-01 -1.864868216216564178e-02 -1.473402976989746094e-01 -5.273660272359848022e-02 -2.488090246915817261e-01 5.593641847372055054e-02 -2.850011922419071198e-02 8.750466257333755493e-02 2.329752147197723389e-01
-4.205872491002082825e-02 -2.164321243762969971e-01 -4.025182873010635376e-02 1.578692793846130371e-01 9.102936834096908569e-02 -1.307826340198516846e-01 -1.003378853201866150e-01 3.861777111887931824e-02 1.649658894166350365e-03 3.135294616222381592e-01 2.546689212322235107e-01 2.034978866577148438e-01 1.120397523045539856e-01 2.217732071876525879e-01 -2.831533849239349365e-01 -1.545003056526184082e-01 2.563043683767318726e-02 1.063147708773612976e-01 -2.476209849119186401e-01 -1.248814091086387634e-01 1.640692800283432007e-01 2.949492037296295166e-01 3.877076506614685059e-01 -2.186026424169540405e-02 2.657702006399631500e-02 -2.671034820377826691e-02 2.585589885711669922e-02 -1.988815963268280029e-01 -2.107222229242324829e-01 9.095138311386108398e-02 2.319801747798919678e-01 1.258143335580825806e-01
-8.243972808122634888e-02 -1.276309788227081299e-01 1.400339901447296143e-01 3.436979651451110840e-02 -3.720117360353469849e-02 8.994373679161071777e-02 -2.307981997728347778e-01 -5.978750064969062805e-02 5.241776108741760254e-01 1.291080713272094727e-01 1.126907169818878174e-01 1.160976290702819824e-01 -1.812782883644104004e-02 4.432677626609802246e-01 -1.978528350591659546e-01 -1.526746600866317749e-01 5.554397776722908020e-02 1.105548962950706482e-01 -1.620023995637893677e-01 -1.302658021450042725e-01 1.077253967523574829e-01 1.403843909502029419e-01 -1.040449365973472595e-01 1.106702536344528198e-01 -1.505664549767971039e-02 -6.022507324814796448e-02 -1.761648952960968018e-01 -2.055682986974716187e-01 -5.188308656215667725e-02 1.662768423557281494e-02 3.284954428672790527e-01 1.095307469367980957e-01
-1.126447692513465881e-01 -3.948403056710958481e-03 -9.753274917602539062e-02 -3.727246075868606567e-02 2.939818985760211945e-02 9.093721210956573486e-02 -7.285243272781372070e-02 1.113662794232368469e-01 4.050249978899955750e-02 -1.203209087252616882e-01 1.678517013788223267e-01 7.875123620033264160e-02 2.021855860948562622e-01 3.878109157085418701e-01 -2.442683875560760498e-01 -2.068825215101242065e-01 -3.577440977096557617e-02 2.661399170756340027e-02 -3.679010868072509766e-01 -1.275062710046768188e-01 1.218855381011962891e-01 -1.257744431495666504e-01 -9.157573431730270386e-02 -1.232075318694114685e-01 2.665541879832744598e-02 -1.627584695816040039e-01 3.624257445335388184e-01 -2.201806455850601196e-01 4.892407730221748352e-02 -1.336778793483972549e-02 1.546977758407592773e-01 4.048919975757598877e-01
-2.180864065885543823e-01 -2.239454984664916992e-01 2.475432008504867554e-01 -2.156658098101615906e-02 -1.008665096014738083e-02 1.424250155687332153e-01 1.642604619264602661e-01 2.817015349864959717e-01 -1.141552068293094635e-02 1.416009515523910522e-01 -2.401514351367950439e-02 1.588848233222961426e-01 2.854036688804626465e-01 2.527229487895965576e-01 -1.559774130582809448e-01 -1.791682988405227661e-01 -8.120405673980712891e-02 7.048882544040679932e-02 -1.842790246009826660e-01 -6.571864243596792221e-03 3.162885904312133789e-01 -7.084917277097702026e-03 -1.362372376024723053e-02 -9.742964804172515869e-02 -9.167519211769104004e-02 -2.877662181854248047e-01 1.210268288850784302e-01 -3.772101104259490967e-01 1.159409433603286743e-01 -1.954260170459747314e-01 1.172496192157268524e-02 1.039813607931137085e-01
-1.111409440636634827e-01 -3.668351471424102783e-02 2.908741831779479980e-01 8.989846706390380859e-02 -8.953630924224853516e-02 -2.087222784757614136e-02 -1.416560113430023193e-01 -1.601604372262954712e-01 -4.673552140593528748e-02 2.203698307275772095e-01 4.563142061233520508e-01 9.251109510660171509e-02 1.823326200246810913e-01 9.266883879899978638e-02 -2.596991360187530518e-01 -1.715369373559951782e-01 -1.562486141920089722e-01 2.832983434200286865e-02 -3.603480160236358643e-01 -3.571376204490661621e-01 -1.121301874518394470e-01 -8.396654576063156128e-02 3.420227020978927612e-02 3.194910287857055664e-02 1.748154312372207642e-01 -1.843075156211853027e-01 7.613173685967922211e-03 7.101146131753921509e-02 2.401643246412277222e-02 6.146594532765448093e-04 -2.137382328510284424e-01 -1.135481297969818115e-01
9.441650472581386566e-03 -3.050310313701629639e-01 1.855751872062683105e-01 -1.182927787303924561e-01 4.089785739779472351e-02 -1.392215937376022339e-01 1.100260540843009949e-01 1.577449142932891846e-01 -2.732848934829235077e-02 1.939023286104202271e-01 2.171576023101806641e-01 2.073221802711486816e-01 2.314762473106384277e-01 1.716077327728271484e-01 1.043750345706939697e-01 1.233617961406707764e-01 -1.781372167170047760e-02 -8.239491283893585205e-02 -3.031007349491119385e-01 -4.255921840667724609e-01 -4.807474836707115173e-02 7.994996756315231323e-02 -5.680424720048904419e-02 1.997192800045013428e-01 3.769882023334503174e-02 1.656157970428466797e-01 1.310428380966186523e-01 -1.910291761159896851e-01 3.748224079608917236e-01 6.891997903585433960e-02 2.086267247796058655e-02 -5.147380009293556213e-02
-5.909371376037597656e-02 -2.021795064210891724e-01 3.728820011019706726e-02 7.055193185806274414e-02 1.107432879507541656e-02 2.245529592037200928e-01 1.690634936094284058e-01 1.624356359243392944e-01 -1.138038635253906250e-01 2.795625925064086914e-01 6.466095149517059326e-02 1.622386090457439423e-02 3.375706970691680908e-01 3.673890829086303711e-01 -1.236692909151315689e-02 -2.505002617835998535e-01 2.035032771527767181e-02 1.850273311138153076e-01 -6.011739745736122131e-02 -1.057971864938735962e-01 3.133038803935050964e-02 -1.837967783212661743e-01 2.506601214408874512e-01 -1.247766315937042236e-01 -1.200223900377750397e-02 -2.354268580675125122e-01 2.649618685245513916e-02 -2.433104813098907471e-01 2.497203499078750610e-01 -2.286242246627807617e-01 1.927827894687652588e-01 8.050237596035003662e-02
5.145082622766494751e-02 -1.116477027535438538e-01 1.576557904481887817e-01 1.209681630134582520e-01 1.199040710926055908e-01 -1.822459846735000610e-01 -1.408887654542922974e-01 1.994943991303443909e-02 -3.854328021407127380e-02 1.223877444863319397e-01 3.316878676414489746e-01 -1.029079034924507141e-01 3.476559519767761230e-01 -1.600980609655380249e-01 4.555251821875572205e-02 -1.188803091645240784e-01 -1.665438711643218994e-01 1.363581717014312744e-01 -3.100395798683166504e-01 1.005725637078285217e-01 1.946637481451034546e-01 -2.055339515209197998e-02 9.809107333421707153e-02 8.255723863840103149e-02 3.235015273094177246e-01 -2.529300563037395477e-02 2.563236951828002930e-01 -2.889932692050933838e-01 -9.403780102729797363e-02 1.956629604101181030e-01 -5.649735406041145325e-02 2.561859488487243652e-01
2.579634636640548706e-02 -2.147562950849533081e-01 1.199282705783843994e-01 1.141921132802963257e-01 -6.067529693245887756e-02 2.947206497192382812e-01 -7.023241370916366577e-02 -3.227975964546203613e-02 6.866037845611572266e-02 5.192941799759864807e-02 1.712050735950469971e-01 -7.100352644920349121e-02 1.646648943424224854e-01 -5.523075908422470093e-02 -1.977205276489257812e-01 -1.091926768422126770e-01 -1.243949607014656067e-01 1.867456287145614624e-01 -5.114260315895080566e-01 2.009421586990356445e-01 1.943978369235992432e-01 1.288784295320510864e-01 -3.673944622278213501e-02 3.750061616301536560e-03 1.195137649774551392e-01 -1.173473671078681946e-01 9.632633626461029053e-02 -2.318890690803527832e-01 3.455934673547744751e-02 -2.447489351034164429e-01 4.945153370499610901e-02 3.789946138858795166e-01
-1.595775783061981201e-01 -2.239025384187698364e-01 -1.163425520062446594e-01 3.542928397655487061e-02 -2.061361260712146759e-02 2.900813817977905273e-01 2.253049425780773163e-02 1.269796639680862427e-01 3.001488372683525085e-02 1.949794292449951172e-01 1.284676194190979004e-01 -1.530775427818298340e-01 -7.149279117584228516e-02 1.967299878597259521e-01 -3.263334631919860840e-01 -1.369666159152984619e-01 -3.717772066593170166e-01 6.774459779262542725e-02 -3.167502284049987793e-01 -4.617403075098991394e-02 1.849913895130157471e-01 -1.980121731758117676e-01 2.414331398904323578e-02 -6.472756713628768921e-02 2.425572127103805542e-01 1.976959556341171265e-01 -1.104938611388206482e-01 1.161173507571220398e-01 2.482237368822097778e-01 -3.539160639047622681e-02 1.448065042495727539e-01 1.719490438699722290e-01
-1.779838651418685913e-01 -3.022706508636474609e-01 6.156170368194580078e-02 1.075671836733818054e-01 -1.507542580366134644e-01 2.169521152973175049e-01 -2.128971070051193237e-01 -3.377665281295776367e-01 1.673006117343902588e-01 1.600265800952911377e-01 -1.007930561900138855e-01 2.396621853113174438e-01 2.702636085450649261e-02 3.411127924919128418e-01 -1.140165552496910095e-01 -1.054801866412162781e-01 -1.113590523600578308e-01 -1.362321376800537109e-01 -6.719157844781875610e-02 9.046126157045364380e-02 1.554791163653135300e-02 4.558387398719787598e-02 -6.284581031650304794e-03 -7.403451204299926758e-02 3.522099852561950684e-01 2.387822419404983521e-01 7.391477376222610474e-02 -7.693124003708362579e-03 3.013519346714019775e-01 -3.402264788746833801e-02 1.327648907899856567e-01 1.493018418550491333e-01
1.250202804803848267e-01 4.816028475761413574e-02 8.430224657058715820e-02 -1.537923663854598999e-01 2.626787722110748291e-01 8.663114160299301147e-02 -1.389968842267990112e-01 -2.495542168617248535e-01 2.060361951589584351e-01 2.414134144783020020e-01 2.486820966005325317e-01 1.510641127824783325e-01 6.504295021295547485e-02 -5.513622611761093140e-02 -1.431590616703033447e-01 -9.222813695669174194e-02 -1.070233434438705444e-01 -1.998001784086227417e-01 -3.223699033260345459e-01 -1.969901025295257568e-01 2.095013260841369629e-01 -1.594702899456024170e-01 8.896308392286300659e-02 3.589750081300735474e-02 -1.187322894111275673e-03 -2.378298789262771606e-01 -2.357445061206817627e-01 -1.854131072759628296e-01 3.301913142204284668e-01 -6.639944016933441162e-02 1.928409188985824585e-01 4.190820083022117615e-02
6.791752576828002930e-02 -1.764007806777954102e-01 2.841410227119922638e-02 -6.394527107477188110e-02 -4.867664724588394165e-02 9.076215326786041260e-02 9.056384861469268799e-02 -1.453999080695211887e-03 -6.035072728991508484e-02 1.867079883813858032e-01 -6.574632972478866577e-02 1.414756625890731812e-01 3.928217589855194092e-01 1.478332132101058960e-01 1.869148947298526764e-02 -3.471079468727111816e-01 7.720844447612762451e-02 2.144712954759597778e-02 -3.804815113544464111e-01 -5.514717102050781250e-02 2.913117706775665283e-01 -1.922056376934051514e-01 5.307321250438690186e-02 -6.394883990287780762e-02 -2.187834382057189941e-01 -1.696391254663467407e-01 1.153020188212394714e-01 3.665196709334850311e-03 2.132911831140518188e-01 -2.598519623279571533e-01 1.925036124885082245e-02 3.073224127292633057e-01
-1.323578059673309326e-01 -3.608973696827888489e-02 1.841565221548080444e-01 -1.135558777605183423e-04 1.414863914251327515e-01 -9.368690848350524902e-02 -1.480194926261901855e-01 7.766571640968322754e-02 1.262321770191192627e-01 8.534468710422515869e-02 2.688434422016143799e-01 1.134589165449142456e-01 1.150466948747634888e-01 1.558563672006130219e-02 2.348724305629730225e-01 -1.967803835868835449e-01 -2.129610627889633179e-01 -1.856777518987655640e-01 -2.658270299434661865e-01 -5.984744802117347717e-02 1.286943703889846802e-01 4.887657612562179565e-02 1.523061543703079224e-01 2.786583080887794495e-02 4.717158973217010498e-01 -2.761766910552978516e-01 1.274772435426712036e-01 -1.487202495336532593e-01 5.268637835979461670e-02 2.052208930253982544e-01 -1.905075460672378540e-01 2.438283860683441162e-01
4.375061020255088806e-03 -3.630594313144683838e-01 1.367384493350982666e-01 1.987512260675430298e-01 -8.547428995370864868e-02 9.738539904356002808e-02 1.964938938617706299e-01 -1.347994208335876465e-01 -1.224183011800050735e-02 1.984978914260864258e-01 -1.156944930553436279e-01 1.896074861288070679e-01 6.713537871837615967e-02 8.817750960588455200e-02 -1.903602033853530884e-01 -3.828109502792358398e-01 -1.303555667400360107e-01 5.104292184114456177e-02 -1.455301642417907715e-01 -2.746776342391967773e-01 2.581272125244140625e-01 2.271850556135177612e-01 1.549023538827896118e-01 7.231355458498001099e-02 -5.118994414806365967e-02 -1.995138823986053467e-01 2.381452172994613647e-01 -9.774602949619293213e-02 3.853514790534973145e-03 2.567017376422882080e-01 1.178815066814422607e-01 1.600042544305324554e-02
-1.969591341912746429e-02 -1.750891506671905518e-01 2.128114700317382812e-01 1.252121478319168091e-01 -2.498728632926940918e-01 -7.820934057235717773e-02 -8.293127268552780151e-02 4.539580550044775009e-03 4.432342052459716797e-01 1.137568578124046326e-01 7.936024665832519531e-02 2.610967867076396942e-02 3.967756927013397217e-01 1.288020163774490356e-01 -1.309183090925216675e-01 -3.850182294845581055e-01 5.609750002622604370e-02 1.797592341899871826e-01 -2.660197317600250244e-01 1.765245571732521057e-02 5.943141132593154907e-02 -1.417751610279083252e-01 2.075032703578472137e-02 2.056568115949630737e-01 1.082449257373809814e-01 1.656414568424224854e-01 -3.252498805522918701e-02 -7.398537709377706051e-04 -1.320045441389083862e-02 4.729566350579261780e-02 1.333034187555313110e-01 2.084994316101074219e-01
9.317823499441146851e-02 -1.721790283918380737e-01 7.047925144433975220e-02 3.593931347131729126e-02 7.333341985940933228e-02 -8.251056820154190063e-02 8.425362408161163330e-02 -2.857935428619384766e-01 1.340136229991912842e-01 -1.883089244365692139e-01 3.481325507164001465e-01 1.318790465593338013e-01 1.798263788223266602e-01 2.699125707149505615e-01 -3.060814738273620605e-01 -1.138110905885696411e-01 -4.887839313596487045e-03 7.155589759349822998e-02 -1.461425721645355225e-01 -2.521256506443023682e-01 1.103847026824951172e-01 -2.825019061565399170e-01 7.321545481681823730e-02 3.157356679439544678e-01 1.685698628425598145e-01 -1.615107804536819458e-01 1.741010546684265137e-01 -1.027284711599349976e-01 8.736712485551834106e-02 5.906835198402404785e-02 1.724274754524230957e-01 1.651768833398818970e-01
3.844942525029182434e-02 -2.560121417045593262e-01 9.677281975746154785e-02 -1.704606711864471436e-01 -9.381305426359176636e-03 1.569431573152542114e-01 -4.351027607917785645e-01 -2.639106810092926025e-01 -1.635867208242416382e-01 1.841866374015808105e-01 2.840064764022827148e-01 1.530445814132690430e-01 -4.469334706664085388e-02 5.778679996728897095e-02 -1.996798962354660034e-01 -9.807920455932617188e-02 -1.801338791847229004e-01 1.578686833381652832e-01 -4.771137237548828125e-02 7.775063067674636841e-02 2.696699798107147217e-01 -1.005409136414527893e-01 3.368645608425140381e-01 8.678703010082244873e-02 1.754920631647109985e-01 -6.333413720130920410e-02 1.431621313095092773e-01 7.132032513618469238e-02 9.968917816877365112e-02 3.558649495244026184e-02 1.709407567977905273e-01 1.446753293275833130e-01
-7.272759824991226196e-02 1.763284206390380859e-02 4.209913611412048340e-01 -1.951945386826992035e-02 -1.271207779645919800e-01 -1.598187983036041260e-01 -3.364865109324455261e-02 -9.421746432781219482e-02 8.273456245660781860e-02 2.734593152999877930e-01 -1.455268636345863342e-02 1.704918444156646729e-01 1.478383094072341919e-01 1.823383718729019165e-01 -1.051320210099220276e-01 6.895843893289566040e-02 -1.011930853128433228e-01 -2.200204432010650635e-01 -4.040631949901580811e-01 -2.024443298578262329e-01 1.138946637511253357e-01 7.071850448846817017e-02 1.764953285455703735e-01 -2.337947189807891846e-01 3.316834270954132080e-01 -2.052675932645797729e-01 -1.385742574930191040e-01 -8.112333714962005615e-02 1.512642204761505127e-01 -4.579634964466094971e-02 -4.633422568440437317e-02 1.073191463947296143e-01
7.763724029064178467e-02 -4.093779027462005615e-01 8.864109963178634644e-02 -1.053617894649505615e-01 4.528748989105224609e-02 3.568550646305084229e-01 7.260420173406600952e-02 -9.760389477014541626e-02 1.342049837112426758e-01 3.051090240478515625e-01 1.707257777452468872e-01 -2.647940814495086670e-01 1.898088902235031128e-01 1.795157641172409058e-01 -5.922702699899673462e-02 -1.468230336904525757e-01 -1.340074539184570312e-01 8.511678129434585571e-02 -2.574663460254669189e-01 1.376418471336364746e-01 1.612004637718200684e-01 -3.881064802408218384e-02 1.922561079263687134e-01 2.449188614264130592e-03 2.938419282436370850e-01 2.296835370361804962e-02 1.059417650103569031e-01 1.374938488006591797e-01 2.631209418177604675e-02 -5.280350521206855774e-02 -2.015735507011413574e-01 1.534179598093032837e-01
-1.227467730641365051e-01 9.513942897319793701e-02 1.209943741559982300e-01 6.341774016618728638e-02 -2.828111648559570312e-01 -8.913814276456832886e-02 -1.423257440328598022e-01 2.253874950110912323e-02 5.556009337306022644e-02 2.754438221454620361e-01 4.475228488445281982e-01 -8.077858015894889832e-03 5.881107971072196960e-02 2.376317232847213745e-01 -1.253492534160614014e-01 -1.037264391779899597e-01 -1.436590682715177536e-02 -1.386184841394424438e-01 -3.814562261104583740e-01 -2.497023195028305054e-01 7.530826330184936523e-02 1.172645241022109985e-01 -5.512410029768943787e-02 1.671734005212783813e-01 1.712141335010528564e-01 -2.617836296558380127e-01 2.941500246524810791e-01 7.160907983779907227e-02 8.200938254594802856e-02 -3.587500378489494324e-02 -5.529223755002021790e-02 -6.763223558664321899e-02
4.959725588560104370e-02 -1.546036750078201294e-01 -3.056713752448558807e-02 -4.401267692446708679e-02 1.025603488087654114e-01 9.624540805816650391e-02 -6.920623779296875000e-02 -1.103131547570228577e-01 1.673833578824996948e-01 3.488169610500335693e-01 1.314908862113952637e-01 1.192605644464492798e-01 -2.760670781135559082e-01 1.287945508956909180e-01 -1.087010428309440613e-01 -3.461633995175361633e-02 6.742925196886062622e-02 2.436288744211196899e-01 -8.666837215423583984e-02 -2.733617126941680908e-01 7.367738336324691772e-02 1.583382338285446167e-01 3.444325625896453857e-01 1.721480637788772583e-01 1.819951981306076050e-01 1.377188414335250854e-02 2.985604703426361084e-01 7.859025150537490845e-02 3.521813452243804932e-01 8.464837819337844849e-02 8.804710954427719116e-02 2.335023880004882812e-01
-5.235955119132995605e-02 -3.347538113594055176e-01 -1.698585413396358490e-02 -4.049348458647727966e-02 1.447699368000030518e-01 4.356048405170440674e-01 -3.240799158811569214e-02 -1.209895834326744080e-01 1.058549135923385620e-01 1.188940554857254028e-01 1.717536896467208862e-01 -2.854946255683898926e-02 -1.412642896175384521e-01 6.337645649909973145e-02 -7.268495857715606689e-02 -2.829732298851013184e-01 -3.241189122200012207e-01 8.106120862066745758e-03 -2.087196856737136841e-01 -3.316729888319969177e-02 -1.246366463601589203e-02 8.682550489902496338e-02 1.166613623499870300e-01 -9.103311598300933838e-02 2.778066396713256836e-01 -1.767683960497379303e-02 2.611763775348663330e-01 -3.027474284172058105e-01 1.121322214603424072e-01 -1.343659162521362305e-01 1.850600242614746094e-01 1.013913005590438843e-01
-6.596456468105316162e-02 -2.950796186923980713e-01 -1.190363466739654541e-01 2.373125702142715454e-01 1.353412717580795288e-01 -2.094530612230300903e-01 7.008742541074752808e-02 -2.134690135717391968e-01 4.038595035672187805e-02 -1.664044857025146484e-01 1.709361970424652100e-01 1.752014756202697754e-01 2.199590057134628296e-01 1.235946416854858398e-01 -8.266086131334304810e-02 4.647725075483322144e-02 -1.771012991666793823e-01 6.229966133832931519e-02 -2.187514454126358032e-01 -1.890849769115447998e-01 1.575173884630203247e-01 -8.206099271774291992e-02 7.331801205873489380e-02 1.071824580430984497e-01 3.079763352870941162e-01 -3.430353403091430664e-01 1.138117462396621704e-01 -6.604764610528945923e-02 2.187560200691223145e-01 1.807783544063568115e-01 1.768645197153091431e-01 2.337070852518081665e-01
8.132818341255187988e-02 -3.282613754272460938e-01 1.118365749716758728e-01 3.193010762333869934e-02 -9.339131414890289307e-02 1.940225362777709961e-01 -1.370953619480133057e-01 -1.008216589689254761e-01 2.368503659963607788e-01 3.754942417144775391e-01 2.888378687202930450e-02 -1.388463675975799561e-01 -3.972108289599418640e-02 -8.609958738088607788e-02 3.710831701755523682e-02 -8.241156116127967834e-03 -2.819722890853881836e-01 1.562124677002429962e-02 -3.075192272663116455e-01 1.775423884391784668e-01 2.269242703914642334e-01 -2.677419781684875488e-01 1.098674088716506958e-01 -2.926648780703544617e-02 2.295546382665634155e-01 1.711710840463638306e-01 -8.542420715093612671e-02 -2.570606768131256104e-01 2.228712290525436401e-01 -5.396442487835884094e-02 -3.916253894567489624e-02 1.330213546752929688e-01
-1.033203676342964172e-01 -5.016018152236938477e-01 1.922649517655372620e-02 1.705547571182250977e-01 1.113141328096389771e-01 1.967759430408477783e-01 -1.496489048004150391e-01 -1.614850610494613647e-01 1.195827592164278030e-02 2.030554413795471191e-01 -8.304151892662048340e-02 -6.386465579271316528e-02 -5.885833874344825745e-02 3.554263114929199219e-01 -1.528979092836380005e-01 5.479184538125991821e-02 -1.319820135831832886e-01 3.649306297302246094e-02 -1.989425271749496460e-01 2.564244270324707031e-01 5.525314435362815857e-02 1.385064423084259033e-02 9.135536104440689087e-02 5.636043474078178406e-02 2.908425033092498779e-01 -3.097238391637802124e-02 -3.218066692352294922e-02 -3.334638476371765137e-02 1.075133755803108215e-01 9.690040349960327148e-02 1.413610130548477173e-01 3.642517626285552979e-01
6.321924179792404175e-02 -1.876220107078552246e-01 1.526899337768554688e-01 -1.010565236210823059e-01 6.255909800529479980e-02 4.933727160096168518e-02 -3.242293894290924072e-01 -1.545239835977554321e-01 7.786719501018524170e-02 5.615290999412536621e-01 1.735864132642745972e-01 5.031171441078186035e-02 7.926107943058013916e-02 -1.710262894630432129e-01 -6.132027134299278259e-02 -3.039237260818481445e-01 -1.344195306301116943e-01 2.093942463397979736e-01 -1.016092821955680847e-01 9.183846414089202881e-03 5.651519075036048889e-02 -3.406403586268424988e-02 1.929092854261398315e-01 -1.185643300414085388e-01 -6.258855015039443970e-02 9.398158639669418335e-02 -1.540592610836029053e-01 7.818274945020675659e-02 2.911218442022800446e-02 6.066757440567016602e-02 2.115069031715393066e-01 2.939585447311401367e-01
3.047181293368339539e-02 -5.624653398990631104e-02 8.671259880065917969e-02 -1.600399613380432129e-01 -5.545727536082267761e-02 4.647057503461837769e-02 -2.208691537380218506e-01 -2.886878848075866699e-01 -1.164828166365623474e-01 2.801185846328735352e-01 2.966474592685699463e-01 5.476599559187889099e-02 -3.072775341570377350e-02 -2.611166238784790039e-02 -1.698705106973648071e-01 -1.942379921674728394e-01 -1.751818805932998657e-01 1.549020260572433472e-01 -1.035073921084403992e-01 -6.924763787537813187e-03 3.721143007278442383e-01 -1.917351596057415009e-02 1.874869912862777710e-01 5.556712299585342407e-02 2.710175514221191406e-01 2.686611115932464600e-01 2.130307704210281372e-01 6.135484948754310608e-02 1.200783923268318176e-01 1.270171701908111572e-01 2.007695585489273071e-01 2.569354474544525146e-01
1.150021404027938843e-01 -3.444004654884338379e-01 -8.381669223308563232e-02 4.378356505185365677e-03 2.108830772340297699e-02 2.155427038669586182e-01 1.325993612408638000e-02 2.512517571449279785e-02 -3.003436140716075897e-02 4.650907218456268311e-01 1.487595289945602417e-01 -1.064874678850173950e-01 -6.463501602411270142e-02 1.987971514463424683e-01 -8.224593847990036011e-02 -1.693292707204818726e-01 -1.703252792358398438e-01 4.993818700313568115e-02 -4.274623468518257141e-02 -8.112021535634994507e-02 3.641893565654754639e-01 -3.732463717460632324e-02 2.541661262512207031e-01 1.652865260839462280e-01 1.079639419913291931e-01 7.939056307077407837e-02 -2.572803795337677002e-01 4.809424281120300293e-02 3.305522501468658447e-01 1.483115106821060181e-01 1.431500772014260292e-03 -2.207343699410557747e-03
-3.087186217308044434e-01 -1.815152019262313843e-01 1.572909057140350342e-01 -1.292508691549301147e-01 -8.632293343544006348e-02 -1.648085415363311768e-01 -9.556186199188232422e-02 -6.440062820911407471e-02 -5.943029373884201050e-02 2.266122996807098389e-01 2.854689955711364746e-01 5.003121215850114822e-03 1.002949997782707214e-01 6.005734577775001526e-02 -1.295362412929534912e-01 -2.339075058698654175e-01 -4.557441547513008118e-02 -1.150361970067024231e-01 -1.479219347238540649e-01 -2.672778069972991943e-01 4.463255777955055237e-02 6.493825465440750122e-02 -9.352724999189376831e-02 8.496979624032974243e-02 9.802170097827911377e-02 -4.224660992622375488e-01 1.950832456350326538e-01 -7.196910679340362549e-02 1.238359063863754272e-01 1.303053796291351318e-01 -3.619993329048156738e-01 1.880390644073486328e-01
5.471867322921752930e-02 -2.656828761100769043e-01 1.704874932765960693e-01 5.661059916019439697e-02 -2.638496160507202148e-01 -1.640813946723937988e-01 1.415808498859405518e-01 -2.409272640943527222e-01 -2.905374765396118164e-01 2.364358305931091309e-01 1.450833380222320557e-01 6.739682704210281372e-02 2.286365069448947906e-02 1.803182810544967651e-01 -3.784741759300231934e-01 -2.341030985116958618e-01 2.132229655981063843e-01 -5.460644140839576721e-03 -1.497172713279724121e-01 -1.690675467252731323e-01 2.076584696769714355e-01 -5.861783027648925781e-02 2.293090820312500000e-01 -1.037268638610839844e-01 2.565087378025054932e-01 -7.958009839057922363e-02 5.998562276363372803e-02 -2.944695204496383667e-02 -5.172148719429969788e-02 7.483553141355514526e-02 2.819294109940528870e-02 1.745541095733642578e-01
9.127574414014816284e-02 -1.991469264030456543e-01 2.027152292430400848e-02 2.868632674217224121e-01 -2.541378140449523926e-01 -1.884474605321884155e-02 2.138450443744659424e-01 -2.153845280408859253e-01 -2.003632672131061554e-02 2.936141192913055420e-01 2.096742391586303711e-01 5.772846192121505737e-02 5.353427678346633911e-02 1.195049211382865906e-01 -3.752003014087677002e-01 -6.653218530118465424e-03 -4.089798405766487122e-02 -2.918146848678588867e-01 -1.296591907739639282e-01 -2.817188389599323273e-02 1.522922813892364502e-01 7.200493663549423218e-02 -1.938479137606918812e-03 2.312128096818923950e-01 2.480223774909973145e-01 -6.333440542221069336e-02 2.615000307559967041e-01 -2.304011881351470947e-01 7.795153558254241943e-02 4.842068254947662354e-02 1.725484877824783325e-01 9.440011531114578247e-02
1.649932861328125000e-01 -2.011445909738540649e-01 -4.695615917444229126e-02 3.396033123135566711e-02 -2.855290770530700684e-01 -6.917926948517560959e-03 -5.968426167964935303e-02 1.044648960232734680e-01 4.776592925190925598e-02 7.393307238817214966e-02 -3.461150219663977623e-03 1.396413296461105347e-01 -2.007420919835567474e-02 -9.980230033397674561e-02 -1.430185884237289429e-01 -3.379110991954803467e-01 -1.514729261398315430e-01 -3.882907622028142214e-04 -1.532662510871887207e-01 -6.504481285810470581e-02 -3.987821750342845917e-03 -1.820881664752960205e-01 1.892479062080383301e-01 7.754649221897125244e-02 9.005343914031982422e-02 -2.087759375572204590e-01 1.273903548717498779e-01 -1.486485749483108521e-01 2.557961642742156982e-01 -4.392255842685699463e-01 3.285880684852600098e-01 2.804293632507324219e-01
-7.737383246421813965e-02 -3.527542352676391602e-01 -1.473543979227542877e-02 2.020909339189529419e-01 8.775682188570499420e-03 -6.626367568969726562e-02 -4.047052562236785889e-02 -1.333181560039520264e-01 6.235243752598762512e-02 2.334929704666137695e-01 2.142722308635711670e-01 8.532866835594177246e-02 4.117804169654846191e-01 -8.454740047454833984e-02 1.229331716895103455e-01 -2.149465978145599365e-01 1.366491336375474930e-02 2.028066217899322510e-01 -3.398501574993133545e-01 -3.950229287147521973e-02 1.091081276535987854e-02 -1.618446037173271179e-02 3.552058339118957520e-01 -1.141006723046302795e-01 1.324918866157531738e-01 5.555215850472450256e-02 -4.641184583306312561e-02 1.160774100571870804e-02 -1.065814346075057983e-01 1.581802517175674438e-01 -9.474587440490722656e-02 2.979607880115509033e-01
-1.894472986459732056e-01 -1.418472379446029663e-01 1.387266665697097778e-01 2.672416269779205322e-01 -3.074800129979848862e-03 -1.584265232086181641e-01 -1.298684179782867432e-01 -2.771083712577819824e-01 1.219366565346717834e-01 3.734018281102180481e-02 3.442506492137908936e-01 3.101087212562561035e-01 1.974043697118759155e-01 8.481881022453308105e-02 1.842397451400756836e-01 -5.093796178698539734e-02 3.660154528915882111e-03 6.754077970981597900e-02 -2.027695178985595703e-01 5.118992552161216736e-02 2.310804575681686401e-01 -2.940324693918228149e-02 7.123158872127532959e-02 1.983705312013626099e-01 1.159288510680198669e-01 -2.017345875501632690e-01 1.319421529769897461e-01 -4.118566811084747314e-01 -2.595161320641636848e-03 9.685338288545608521e-02 -5.844872817397117615e-02 1.412415504455566406e-01
-9.668198972940444946e-02 -3.884005844593048096e-01 -1.013068333268165588e-01 1.944285258650779724e-02 2.042896598577499390e-01 1.674351990222930908e-01 6.226585432887077332e-02 -9.797207266092300415e-02 2.549243271350860596e-01 7.375302165746688843e-02 2.227520793676376343e-01 -1.180538460612297058e-01 -3.228384302929043770e-03 -5.816075578331947327e-02 -1.180065572261810303e-01 -1.924357116222381592e-01 -2.714274227619171143e-01 4.508558660745620728e-02 -2.164230346679687500e-01 -2.394234687089920044e-01 2.036615759134292603e-01 -6.296972185373306274e-02 5.056627094745635986e-02 -2.657479643821716309e-01 2.664755582809448242e-01 1.493340134620666504e-01 1.039130538702011108e-01 -2.689585983753204346e-01 1.386544257402420044e-01 -2.297944426536560059e-01 9.425846487283706665e-02 4.158178344368934631e-02
1.029594615101814270e-01 -1.242944672703742981e-01 4.759032279253005981e-02 -1.147204264998435974e-01 4.813715070486068726e-02 1.294259577989578247e-01 -5.434043332934379578e-02 3.110207431018352509e-02 -1.840920299291610718e-01 1.922604590654373169e-01 -2.448117174208164215e-02 2.113396078348159790e-01 4.486017823219299316e-01 5.761477723717689514e-02 -4.634420946240425110e-02 -3.742685914039611816e-01 1.668782234191894531e-01 -7.257343828678131104e-02 -1.815268099308013916e-01 -3.929778467863798141e-03 1.930375695228576660e-01 -1.999464333057403564e-01 1.317960023880004883e-01 -2.113792747259140015e-01 2.006158232688903809e-02 -2.056066691875457764e-01 2.946939319372177124e-02 -9.813800454139709473e-02 3.028398752212524414e-01 -2.279105037450790405e-01 2.428224682807922363e-02 2.642603814601898193e-01
-1.973782852292060852e-02 -4.000617563724517822e-01 2.857444882392883301e-01 -8.342175185680389404e-02 1.206329911947250366e-01 1.017869636416435242e-02 -2.612527608871459961e-01 -7.887713611125946045e-02 2.037770897150039673e-01 9.267098456621170044e-02 -6.009900942444801331e-02 1.777813136577606201e-01 -6.895854324102401733e-02 7.819232344627380371e-02 -1.085016280412673950e-01 -4.239792004227638245e-02 -6.486416328698396683e-03 -4.877389222383499146e-02 9.473069757223129272e-02 -2.496995776891708374e-01 3.294414281845092773e-01 -1.199770495295524597e-01 4.264510050415992737e-02 -1.761619597673416138e-01 -7.468146085739135742e-02 -2.750213444232940674e-01 1.372007876634597778e-01 -1.446351110935211182e-01 1.606678664684295654e-01 -1.820825040340423584e-01 1.417106091976165771e-01 3.500294685363769531e-01
3.622608259320259094e-02 -1.997621953487396240e-01 1.746274828910827637e-01 -8.921100199222564697e-02 -2.327018827199935913e-01 2.813800573348999023e-01 7.581549882888793945e-02 2.271174192428588867e-01 -3.697752952575683594e-02 2.544723153114318848e-01 -5.623805150389671326e-02 3.553336486220359802e-02 2.288725674152374268e-01 1.640543937683105469e-01 1.429335474967956543e-01 -3.970476090908050537e-01 1.272397041320800781e-01 3.981865942478179932e-02 -2.489265054464340210e-01 -8.206548541784286499e-02 2.794517278671264648e-01 -1.061044782400131226e-01 1.226229146122932434e-01 -8.360005170106887817e-02 -1.224245801568031311e-01 -1.387238353490829468e-01 1.094344910234212875e-02 -2.232499420642852783e-01 1.761231571435928345e-01 -1.910106688737869263e-01 8.367808908224105835e-02 2.126073837280273438e-01
1.262043882161378860e-02 -2.580161690711975098e-01 2.581418156623840332e-01 3.526547551155090332e-02 1.562410593032836914e-01 -1.307337544858455658e-02 -2.286793142557144165e-01 -1.098695248365402222e-01 3.520053923130035400e-01 1.112951561808586121e-01 -1.042668744921684265e-01 3.381805717945098877e-01 -9.591952711343765259e-02 1.472759842872619629e-01 1.032786909490823746e-02 -1.103910952806472778e-01 6.940101087093353271e-02 8.974297344684600830e-02 -1.609450280666351318e-01 -1.724217087030410767e-01 2.309209406375885010e-01 -5.405667424201965332e-02 7.380333542823791504e-02 -6.986464560031890869e-02 2.468901872634887695e-02 -2.356067448854446411e-01 6.552322953939437866e-02 -7.399585843086242676e-02 -8.224657177925109863e-02 -3.323870301246643066e-01 3.347510993480682373e-01 2.036019563674926758e-01
2.391153126955032349e-01 -1.542053073644638062e-01 -1.713203191757202148e-01 -3.479858487844467163e-02 -1.526131182909011841e-01 2.056011706590652466e-01 -2.179867215454578400e-02 -1.328286826610565186e-01 1.301497966051101685e-01 1.926208883523941040e-01 -1.493887044489383698e-02 -5.914750695228576660e-02 7.875942438840866089e-02 1.535669267177581787e-01 1.189713627099990845e-01 9.527270495891571045e-02 -1.579575836658477783e-01 4.207872450351715088e-01 -3.802615106105804443e-01 -2.968291984871029854e-03 2.248623371124267578e-01 9.399272501468658447e-02 -8.517424762248992920e-02 8.869244158267974854e-02 2.263453304767608643e-01 1.655663363635540009e-02 1.960477046668529510e-02 -2.645128667354583740e-01 1.689391285181045532e-01 9.621277451515197754e-02 -9.929656237363815308e-02 3.215086162090301514e-01
-1.583185745403170586e-03 -1.596941053867340088e-01 2.768131196498870850e-01 1.807353496551513672e-01 1.750785484910011292e-02 6.952919065952301025e-02 -1.031865626573562622e-01 -1.004692912101745605e-01 -4.077228531241416931e-02 2.042511701583862305e-01 1.428813040256500244e-01 -4.227364063262939453e-02 -2.531271874904632568e-01 -8.899971842765808105e-02 1.678464263677597046e-01 -1.312307268381118774e-01 -7.924141734838485718e-02 1.136512607336044312e-01 -2.455610334873199463e-01 -1.283991187810897827e-01 1.834437251091003418e-01 1.078122034668922424e-01 -1.818382553756237030e-02 -4.617005214095115662e-02 -6.512410938739776611e-02 3.809501826763153076e-01 -2.322044968605041504e-01 -1.772773265838623047e-01 3.224893510341644287e-01 1.975695043802261353e-01 9.983396530151367188e-02 3.534413278102874756e-01
-1.517601758241653442e-01 -3.795064687728881836e-01 4.031317308545112610e-02 1.731042191386222839e-02 7.554333657026290894e-03 3.863358497619628906e-01 1.611635386943817139e-01 -2.016150765120983124e-02 3.393746614456176758e-01 1.497147977352142334e-01 2.083699703216552734e-01 -4.586729686707258224e-03 2.538774721324443817e-02 1.766535788774490356e-01 -1.227765530347824097e-01 -1.542749702930450439e-01 -2.857606410980224609e-01 1.062189936637878418e-01 -5.154499039053916931e-02 -4.473943263292312622e-02 1.470146477222442627e-01 9.289222210645675659e-02 1.802193671464920044e-01 -1.841044127941131592e-01 3.410224616527557373e-01 8.502691984176635742e-02 -3.820129856467247009e-02 -1.495434939861297607e-01 1.480612009763717651e-01 -6.986884027719497681e-02 1.180313974618911743e-01 1.458502262830734253e-01
7.628304511308670044e-02 -3.149137794971466064e-01 -3.331642225384712219e-02 -2.309289202094078064e-02 -1.418477594852447510e-01 1.716290861368179321e-01 -8.131721615791320801e-02 9.807544946670532227e-02 4.504094272851943970e-02 4.351448118686676025e-01 2.186870872974395752e-01 2.940874695777893066e-01 2.360171526670455933e-01 -2.643178217113018036e-03 1.505220215767621994e-02 -1.229448318481445312e-01 -1.917220801115036011e-01 1.016066223382949829e-01 -2.016287744045257568e-01 -3.194430768489837646e-01 1.456806063652038574e-01 2.988271415233612061e-02 -5.265196040272712708e-02 -8.404248952865600586e-02 -9.089990705251693726e-02 -1.805272549390792847e-01 2.439942210912704468e-01 9.635775350034236908e-04 -2.213361859321594238e-01 1.446990668773651123e-01 1.956192851066589355e-01 -2.241470478475093842e-02
-1.331801116466522217e-01 -4.007544815540313721e-01 4.465096294879913330e-01 8.411126583814620972e-02 1.039505600929260254e-01 -1.778442412614822388e-02 -1.111329123377799988e-01 -9.765084832906723022e-02 -1.074688788503408432e-02 3.241574391722679138e-02 1.151556614786386490e-02 2.662387192249298096e-01 -2.846277058124542236e-01 2.513412237167358398e-01 4.975451156497001648e-02 -1.931740529835224152e-02 7.035481929779052734e-02 -2.058845013380050659e-02 -3.793256878852844238e-01 -1.555982381105422974e-01 1.964871585369110107e-01 -2.265460640192031860e-01 -1.435699164867401123e-01 5.823414400219917297e-02 4.167491942644119263e-02 1.160074695944786072e-01 9.562233090400695801e-02 -7.729967124760150909e-03 1.978815300390124321e-03 -1.997578293085098267e-01 4.518754035234451294e-02 9.610519558191299438e-02
-2.048216313123703003e-01 -8.220695890486240387e-03 2.803293988108634949e-02 -7.177773863077163696e-02 -1.001277044415473938e-01 8.768388628959655762e-02 2.603895664215087891e-01 1.828921139240264893e-01 1.120944097638130188e-01 2.689332067966461182e-01 2.534622251987457275e-01 2.109405994415283203e-01 2.086512446403503418e-01 3.180558085441589355e-01 -1.535733696073293686e-02 -2.308015078306198120e-01 1.139182597398757935e-01 -1.927361041307449341e-01 -2.541477382183074951e-01 1.491000689566135406e-02 1.277087926864624023e-01 -1.432907730340957642e-01 2.136825621128082275e-01 -1.721242219209671021e-01 7.154267281293869019e-02 -9.696999192237854004e-02 -1.810685615055263042e-03 -1.945028305053710938e-01 3.038677275180816650e-01 -5.659181624650955200e-02 9.144564718008041382e-02 2.406737506389617920e-01
2.186381816864013672e-01 -4.255279153585433960e-02 5.167025327682495117e-01 3.341786563396453857e-02 7.186096906661987305e-02 -3.988942503929138184e-02 2.138831764459609985e-01 -9.927295148372650146e-02 9.744219481945037842e-03 3.541836440563201904e-01 2.357260435819625854e-01 1.725225597620010376e-01 -1.394161731004714966e-01 3.311109542846679688e-01 -1.926388889551162720e-01 2.247373908758163452e-01 9.822393767535686493e-03 8.482477068901062012e-02 -2.713012993335723877e-01 -1.689039766788482666e-01 1.642553322017192841e-02 1.928369142115116119e-02 -1.080871676094830036e-03 3.918460756540298462e-02 1.885582655668258667e-01 -7.562299817800521851e-02 7.804035395383834839e-02 1.849595271050930023e-02 1.339452862739562988e-01 -6.657205522060394287e-02 -6.370943784713745117e-02 8.143663406372070312e-02
-5.521402880549430847e-02 -3.017413914203643799e-01 1.740376949310302734e-01 -2.099543809890747070e-01 -7.133506983518600464e-02 1.229815855622291565e-01 -2.026515156030654907e-01 -1.976132690906524658e-01 -1.028191819787025452e-01 3.837261199951171875e-01 2.159538716077804565e-01 -1.046271696686744690e-01 4.537647962570190430e-02 2.521201372146606445e-01 2.059281244874000549e-02 -2.441865801811218262e-01 1.260496675968170166e-01 2.307138144969940186e-01 1.634250581264495850e-02 -2.105427682399749756e-01 3.128976523876190186e-01 -4.736284911632537842e-02 1.615602895617485046e-02 8.578681200742721558e-02 2.142085134983062744e-01 2.495023161172866821e-01 -4.049732536077499390e-02 3.108942508697509766e-02 7.867577485740184784e-03 -1.293984353542327881e-01 1.931496411561965942e-01 6.155939027667045593e-02
-8.990556746721267700e-02 -9.466335922479629517e-02 -8.645978569984436035e-02 -2.496235668659210205e-01 1.080506667494773865e-02 2.064529359340667725e-01 -6.401546299457550049e-02 -3.347119688987731934e-01 1.163063868880271912e-01 4.521279036998748779e-02 4.776133596897125244e-02 1.875820942223072052e-02 7.821512967348098755e-02 1.124037131667137146e-01 9.051250666379928589e-02 -2.442334406077861786e-02 -8.765504509210586548e-02 2.898880243301391602e-01 -2.241553217172622681e-01 -2.324197143316268921e-01 1.279787868261337280e-01 6.305561214685440063e-02 3.593596071004867554e-02 2.270457297563552856e-01 2.279419451951980591e-01 -2.715063393115997314e-01 -1.103248894214630127e-01 -7.785241305828094482e-02 3.030513823032379150e-01 -4.551758244633674622e-02 -4.937400668859481812e-02 4.462274014949798584e-01
-1.045153439044952393e-01 -2.565490305423736572e-01 -1.545363338664174080e-04 2.030387222766876221e-01 2.353788465261459351e-01 2.667608559131622314e-01 1.749318987131118774e-01 -8.225446194410324097e-02 1.611929982900619507e-01 2.128384709358215332e-01 7.285819947719573975e-02 -1.577025204896926880e-01 1.618008911609649658e-01 6.911420077085494995e-02 -1.220849230885505676e-01 1.336307376623153687e-01 -1.767442822456359863e-01 3.110485076904296875e-01 -4.068402349948883057e-01 -8.280183374881744385e-02 2.684282362461090088e-01 -9.998473525047302246e-02 -5.428935587406158447e-02 1.056728512048721313e-01 1.204083785414695740e-01 -6.184314936399459839e-02 1.315364688634872437e-01 -1.573773622512817383e-01 -9.136624634265899658e-02 7.762080430984497070e-02 9.977415949106216431e-02 2.677190303802490234e-01
9.094099700450897217e-02 -3.184994757175445557e-01 4.331766366958618164e-01 1.377878189086914062e-01 7.929807901382446289e-02 1.417066454887390137e-01 -1.332607120275497437e-01 -1.856611110270023346e-02 1.712134927511215210e-01 3.036554455757141113e-01 -1.282735075801610947e-02 3.288280963897705078e-01 -8.725794404745101929e-02 1.200760155916213989e-01 1.775673963129520416e-02 -4.094567522406578064e-02 9.264772385358810425e-02 -2.089333981275558472e-01 -2.394170165061950684e-01 -1.099681854248046875e-01 2.272586375474929810e-01 -1.034469306468963623e-01 1.472904533147811890e-01 3.452445194125175476e-02 -5.894098058342933655e-02 -2.167006433010101318e-01 5.201494693756103516e-02 -1.290582716464996338e-01 2.270292937755584717e-01 -6.854605674743652344e-02 -9.767948836088180542e-02 -2.070980221033096313e-01
-3.714296966791152954e-02 -3.171471655368804932e-01 2.263254672288894653e-01 -4.590483382344245911e-02 2.161491513252258301e-01 2.459742575883865356e-01 4.936162754893302917e-02 -9.025961160659790039e-02 1.735316365957260132e-01 4.401518106460571289e-01 6.483984738588333130e-02 -7.698857784271240234e-02 5.981127917766571045e-02 -3.730701655149459839e-02 -1.153212562203407288e-01 4.891375079751014709e-02 -1.319110542535781860e-01 1.394929587841033936e-01 -1.763444840908050537e-01 1.075534895062446594e-01 4.200404882431030273e-02 -2.867879904806613922e-02 4.603790864348411560e-02 -3.332723397761583328e-03 5.141335725784301758e-01 1.429995447397232056e-01 7.533407211303710938e-02 4.030053690075874329e-02 1.669300496578216553e-01 4.862102866172790527e-02 -1.562177985906600952e-01 2.032354027032852173e-01
-2.067147344350814819e-01 -1.423697620630264282e-01 2.899293005466461182e-01 4.538131877779960632e-02 4.894135519862174988e-03 -1.631134599447250366e-01 -8.532217703759670258e-03 -2.641648948192596436e-01 1.083365827798843384e-01 -1.028758883476257324e-01 1.779365390539169312e-01 2.085417211055755615e-01 -1.039455085992813110e-01 -7.969175931066274643e-04 -4.061782732605934143e-02 9.769205003976821899e-02 5.782170966267585754e-02 1.091516539454460144e-01 -3.835425972938537598e-01 -3.956946358084678650e-02 1.451015770435333252e-01 -3.067042231559753418e-01 -1.816660314798355103e-01 1.005454063415527344e-01 1.588526666164398193e-01 -2.405218929052352905e-01 -1.378338634967803955e-01 -3.537817001342773438e-01 2.273754030466079712e-01 1.057759448885917664e-01 5.815143138170242310e-02 1.387418061494827271e-01
-8.098046481609344482e-02 -1.942066252231597900e-01 6.602355092763900757e-02 6.154656782746315002e-02 -4.347086325287818909e-02 1.750230193138122559e-01 -1.809816807508468628e-01 -3.382459282875061035e-01 -4.520865157246589661e-02 1.250130981206893921e-01 1.651346385478973389e-01 -2.967664040625095367e-03 2.746475040912628174e-01 -4.106029868125915527e-02 6.965479254722595215e-02 -2.732077538967132568e-01 -3.379146009683609009e-02 1.638068556785583496e-01 -2.109048068523406982e-01 -5.312287062406539917e-02 3.126106262207031250e-01 -5.719350278377532959e-02 3.153641223907470703e-01 7.895804196596145630e-02 3.225349187850952148e-01 3.694502413272857666e-01 6.800874322652816772e-02 -5.331345275044441223e-02 -2.341275103390216827e-02 -3.862442448735237122e-02 7.367039564996957779e-03 1.851562857627868652e-01
1.396111696958541870e-01 -1.398127079010009766e-01 2.061367034912109375e-01 -2.620090730488300323e-02 -1.503482460975646973e-01 8.960174024105072021e-02 2.623534388840198517e-02 -2.799966037273406982e-01 6.208296120166778564e-02 2.539087831974029541e-01 1.208961680531501770e-01 3.654654324054718018e-02 2.894614823162555695e-02 -8.751989156007766724e-02 -3.243038058280944824e-01 -3.452222347259521484e-01 3.678538650274276733e-02 -9.616713970899581909e-02 -4.279069229960441589e-02 -3.549182116985321045e-01 -1.454883906990289688e-02 -8.882578462362289429e-02 1.771760582923889160e-01 -1.081890910863876343e-01 1.740716695785522461e-01 -1.756791770458221436e-01 3.511078059673309326e-01 -2.020121663808822632e-01 -1.725162863731384277e-01 -1.346872001886367798e-01 5.129103362560272217e-02 1.598695367574691772e-01
-6.997944321483373642e-03 -2.052284330129623413e-01 2.864941358566284180e-01 -1.606331318616867065e-01 -2.377841174602508545e-01 2.187175005674362183e-01 -1.528158187866210938e-01 -1.071728989481925964e-01 3.051677048206329346e-01 3.226353600621223450e-02 8.060131967067718506e-02 7.262428291141986847e-03 -7.731799781322479248e-02 1.950418949127197266e-01 -3.354756236076354980e-01 -2.450975328683853149e-01 -1.555441915988922119e-01 -1.278270632028579712e-01 -1.121671423316001892e-01 -2.975354194641113281e-01 1.278258711099624634e-01 8.300455659627914429e-02 -1.032138988375663757e-01 2.124123722314834595e-01 -4.364278167486190796e-02 -4.789652302861213684e-02 1.701517999172210693e-01 -4.495085030794143677e-02 2.453111559152603149e-01 -2.462329268455505371e-01 8.746621012687683105e-02 9.542521834373474121e-02
1.543606519699096680e-01 -2.931581735610961914e-01 1.397423744201660156e-01 3.496584668755531311e-02 3.004708699882030487e-02 7.095131278038024902e-02 -2.708971500396728516e-01 -1.153872758150100708e-01 -1.089032962918281555e-01 -1.603055372834205627e-02 2.446389347314834595e-01 3.173243999481201172e-01 1.489485055208206177e-01 8.477322012186050415e-02 -3.623975515365600586e-01 -1.790069788694381714e-01 -2.222158014774322510e-02 -1.186959668993949890e-01 -1.245183274149894714e-01 -4.787022620439529419e-02 1.791613996028900146e-01 -1.192782167345285416e-02 -4.444174841046333313e-02 -2.237936854362487793e-01 5.493529140949249268e-03 -9.108213335275650024e-02 1.299825757741928101e-01 -3.809117153286933899e-02 4.916316866874694824e-01 -1.526199877262115479e-01 -9.051465429365634918e-03 -5.485240742564201355e-02
-2.451608777046203613e-01 -9.261956810951232910e-02 3.032149374485015869e-01 5.602986365556716919e-02 9.343770146369934082e-02 3.085440993309020996e-01 -5.791478790342807770e-03 1.684698015451431274e-01 -2.146831750869750977e-01 3.143161535263061523e-01 2.680772356688976288e-02 1.612480431795120239e-01 3.242805600166320801e-02 -8.046372979879379272e-02 -2.081491798162460327e-01 -3.527024388313293457e-02 2.339103221893310547e-01 4.030889272689819336e-02 -1.227059140801429749e-01 2.630869857966899872e-03 -2.734469808638095856e-02 -3.574317693710327148e-01 -5.287658888846635818e-03 2.486309260129928589e-01 1.226055845618247986e-01 8.570129866711795330e-04 1.732344776391983032e-01 -2.084378898143768311e-01 2.047488689422607422e-01 -4.982734844088554382e-02 9.999972581863403320e-02 2.748585641384124756e-01
1.354644354432821274e-02 -2.316402494907379150e-01 -4.644279181957244873e-02 -6.449858099222183228e-02 -1.560766994953155518e-01 2.971311807632446289e-01 1.380902230739593506e-01 -1.331696957349777222e-01 8.928387612104415894e-02 1.995802521705627441e-01 1.682436019182205200e-01 3.828429058194160461e-02 9.870669990777969360e-02 -1.117948442697525024e-01 -2.140766084194183350e-01 -1.536162048578262329e-01 -2.359026670455932617e-01 2.145662605762481689e-01 -4.523839652538299561e-01 2.198423594236373901e-01 -1.878053694963455200e-02 1.044824495911598206e-01 -9.750926494598388672e-02 -9.599751979112625122e-02 2.467630207538604736e-01 -1.187180355191230774e-01 2.448866143822669983e-02 -8.928471803665161133e-02 1.362180113792419434e-01 -1.529279649257659912e-01 1.574337929487228394e-01 2.935991883277893066e-01
1.199551895260810852e-01 -3.337067067623138428e-01 2.589847445487976074e-01 3.322558999061584473e-01 -4.460016638040542603e-02 -2.079243212938308716e-01 1.454243361949920654e-01 3.645413555204868317e-03 -1.408706009387969971e-01 1.166976764798164368e-01 3.564681112766265869e-01 -4.953614249825477600e-02 -4.772048071026802063e-02 5.444597825407981873e-02 -1.082761287689208984e-01 -1.613847762346267700e-01 -3.321139886975288391e-02 2.515649497509002686e-01 -3.846447542309761047e-02 3.089127317070960999e-02 1.563910990953445435e-01 8.153726905584335327e-02 -1.118112802505493164e-01 8.175873011350631714e-02 8.796872943639755249e-02 -1.732022464275360107e-01 -9.240639954805374146e-02 -2.655263841152191162e-01 2.773766517639160156e-01 3.049279451370239258e-01 -2.518658526241779327e-02 1.412635296583175659e-01
2.136493474245071411e-01 3.170691803097724915e-02 1.435935199260711670e-01 2.391276061534881592e-01 -8.209481090307235718e-02 4.050255417823791504e-01 -5.522887036204338074e-02 -1.340175718069076538e-01 6.182000041007995605e-02 1.701131314039230347e-01 1.731821596622467041e-01 -8.751048153499141335e-05 -4.998110607266426086e-02 -1.315388232469558716e-01 -6.887746043503284454e-03 -4.385892152786254883e-01 -1.578447371721267700e-01 2.011557519435882568e-01 -3.262560069561004639e-01 -1.649551689624786377e-01 1.540682762861251831e-01 6.977418065071105957e-02 -1.222615465521812439e-01 7.444810867309570312e-02 3.005066141486167908e-02 -1.259580627083778381e-02 -9.179925173521041870e-02 -1.863644272089004517e-01 -3.837580233812332153e-02 -8.702647686004638672e-02 -6.989739090204238892e-02 3.201721906661987305e-01
-9.294132143259048462e-02 -3.497473895549774170e-01 -8.935012668371200562e-02 7.701219618320465088e-02 -1.828610897064208984e-02 3.820720911026000977e-01 1.388486102223396301e-02 -2.075038105249404907e-01 1.689773947000503540e-01 8.580311387777328491e-02 1.662369817495346069e-01 -1.101312935352325439e-01 5.367447435855865479e-02 1.974227577447891235e-01 -1.580605655908584595e-01 -2.889921665191650391e-01 -3.054744601249694824e-01 3.945879638195037842e-02 -3.417174518108367920e-01 -9.043244272470474243e-02 1.628729887306690216e-02 -1.280559748411178589e-01 -2.983355335891246796e-02 -1.112523227930068970e-01 2.656494975090026855e-01 2.507534436881542206e-02 9.065381437540054321e-02 -1.758631020784378052e-01 1.732511669397354126e-01 -1.847692131996154785e-01 7.439956814050674438e-02 9.868387877941131592e-02
-1.548826247453689575e-01 -3.208840787410736084e-01 2.353235930204391479e-01 3.542402684688568115e-01 1.710265874862670898e-01 4.064585641026496887e-02 -2.428630143404006958e-01 -5.214961711317300797e-03 -3.970384970307350159e-02 1.511950939893722534e-01 8.510617772117257118e-04 2.780884206295013428e-01 -2.837094962596893311e-01 3.168662264943122864e-02 4.160357639193534851e-02 -2.549486756324768066e-01 9.309397637844085693e-02 -1.866255886852741241e-03 -2.285389602184295654e-01 -1.810065507888793945e-01 1.546770781278610229e-01 -1.211509704589843750e-01 1.459794342517852783e-01 -7.696962356567382812e-02 -1.958515197038650513e-01 -1.408947855234146118e-01 7.818174362182617188e-02 3.507340326905250549e-03 1.703722327947616577e-01 -2.259836643934249878e-01 3.496794402599334717e-02 2.170771956443786621e-01
-1.101147308945655823e-01 -3.631465733051300049e-01 2.924345247447490692e-02 -1.905616745352745056e-02 -3.402307163923978806e-03 9.401100873947143555e-02 -2.152125686407089233e-01 -8.886310458183288574e-02 1.040286421775817871e-01 1.465290784835815430e-01 9.266013652086257935e-02 1.944522410631179810e-01 -1.848918646574020386e-01 1.160730272531509399e-01 -1.417348831892013550e-01 -3.722364008426666260e-01 -2.095140963792800903e-01 9.358525276184082031e-02 -1.484085898846387863e-02 -1.112938970327377319e-01 2.637120187282562256e-01 -6.194398179650306702e-02 8.334808796644210815e-02 1.660928875207901001e-01 2.144889980554580688e-01 2.952215671539306641e-01 1.717649400234222412e-01 2.041344046592712402e-01 8.893647044897079468e-02 8.591835200786590576e-02 1.516863852739334106e-01 3.015122115612030029e-01
9.168357402086257935e-02 -2.252478301525115967e-01 1.369256824254989624e-01 -9.213127195835113525e-02 -3.484538942575454712e-02 1.283289045095443726e-01 -2.509339749813079834e-01 -2.881962619721889496e-02 3.525489941239356995e-02 1.830574721097946167e-01 3.087649941444396973e-01 5.044783651828765869e-02 6.752745248377323151e-03 7.107052952051162720e-02 -1.284093111753463745e-01 -6.904850900173187256e-02 -2.038063406944274902e-01 3.647451400756835938e-01 -1.734589785337448120e-02 -2.960338890552520752e-01 4.491316080093383789e-01 5.772616341710090637e-02 2.275908142328262329e-01 1.154431551694869995e-01 9.712414443492889404e-02 1.128153130412101746e-01 1.286839842796325684e-01 -3.891663253307342529e-02 2.760005891323089600e-01 1.143170073628425598e-01 4.784636199474334717e-02 -9.324759244918823242e-02
-4.223165567964315414e-03 -1.808945089578628540e-01 1.630515009164810181e-01 8.561766892671585083e-02 6.784456223249435425e-02 1.336599141359329224e-01 2.395932525396347046e-01 -4.124449938535690308e-02 -4.124043881893157959e-02 2.928510904312133789e-01 -5.894418433308601379e-02 1.562431901693344116e-01 2.815285921096801758e-01 1.960417926311492920e-01 -2.455577105283737183e-01 -2.957633435726165771e-01 -1.931979209184646606e-01 -7.045618444681167603e-02 -7.827577739953994751e-02 -3.320205211639404297e-02 7.722638547420501709e-02 1.301386654376983643e-01 2.289813905954360962e-01 1.980063132941722870e-02 1.731787770986557007e-01 -1.859432756900787354e-01 2.542352378368377686e-01 -2.116735130548477173e-01 6.998343765735626221e-02 3.488967418670654297e-01 -4.444760270416736603e-03 2.122693508863449097e-01
1.764897070825099945e-02 -1.579577028751373291e-01 2.483562231063842773e-01 -1.746881306171417236e-01 1.505404263734817505e-01 -4.797790572047233582e-02 2.336397580802440643e-02 -1.533680409193038940e-01 1.511480808258056641e-01 1.666910499334335327e-01 2.826068401336669922e-01 2.123346030712127686e-01 1.140434667468070984e-01 2.487053424119949341e-01 -7.937037199735641479e-02 1.287574917078018188e-01 4.267536103725433350e-02 -1.686459481716156006e-01 -2.881395518779754639e-01 -1.578598171472549438e-01 2.973122894763946533e-01 6.489221751689910889e-02 2.099533826112747192e-01 6.142440810799598694e-02 2.477564364671707153e-01 -2.017509341239929199e-01 -9.623033553361892700e-02 -7.284293416887521744e-03 1.894079446792602539e-01 -2.310633063316345215e-01 -2.624732553958892822e-01 -1.093752384185791016e-01
-9.324809163808822632e-02 -3.840678930282592773e-01 -1.315622627735137939e-01 1.191662028431892395e-01 1.283514797687530518e-01 2.376497238874435425e-01 -2.227675169706344604e-01 -2.600904703140258789e-01 -5.403763148933649063e-03 2.450253963470458984e-01 1.735392361879348755e-01 1.004485487937927246e-01 -2.508693039417266846e-01 -2.669032849371433258e-02 -1.116696838289499283e-02 -3.062678501009941101e-02 -5.178780481219291687e-02 7.507030665874481201e-02 -1.468711942434310913e-01 -7.772577553987503052e-02 2.715521156787872314e-01 2.630067430436611176e-02 -8.362077921628952026e-02 1.094732135534286499e-01 9.722480177879333496e-02 2.679749131202697754e-01 -1.228685528039932251e-01 -7.021280378103256226e-02 2.137644886970520020e-01 2.353204041719436646e-01 9.151237457990646362e-02 3.420617878437042236e-01
1.267211437225341797e-01 -2.018001973628997803e-01 -2.093038521707057953e-02 3.259731233119964600e-01 -1.442549079656600952e-01 2.794557511806488037e-01 1.578588187694549561e-01 7.969792932271957397e-02 1.365423202514648438e-01 1.902519464492797852e-01 4.505111575126647949e-01 1.340068727731704712e-01 1.923282444477081299e-01 2.258661836385726929e-01 8.244341611862182617e-02 -1.964377909898757935e-01 2.219844758510589600e-01 2.012711763381958008e-02 -1.077607497572898865e-01 2.319225482642650604e-02 2.021168470382690430e-01 -2.920546531677246094e-01 4.934599250555038452e-02 -1.731098443269729614e-01 -9.949826635420322418e-03 -8.833384513854980469e-02 8.149402588605880737e-02 -1.335507035255432129e-01 9.010691195726394653e-02 -1.872926950454711914e-01 3.195219859480857849e-02 1.477387454360723495e-02
-1.400032192468643188e-01 -2.392365336418151855e-01 1.990763396024703979e-01 3.788602650165557861e-01 -2.247271360829472542e-03 1.769312471151351929e-01 -2.392192482948303223e-01 1.396211981773376465e-01 -9.220408648252487183e-02 -1.490493267774581909e-01 3.677554726600646973e-01 1.385218799114227295e-01 -5.663317441940307617e-02 -2.244658954441547394e-02 6.646584253758192062e-03 -3.021562993526458740e-01 3.747836872935295105e-02 3.335369005799293518e-02 -3.810001909732818604e-01 -1.010199040174484253e-01 1.494784057140350342e-01 8.623111643828451633e-04 1.016655713319778442e-01 2.835328578948974609e-01 1.120128948241472244e-02 1.451669186353683472e-01 4.095700010657310486e-02 -8.495923876762390137e-02 1.911775320768356323e-01 4.164814203977584839e-02 1.095653399825096130e-01 2.069536969065666199e-02
2.667060494422912598e-01 -1.074340417981147766e-01 1.889824867248535156e-01 2.147596478462219238e-01 -2.457920759916305542e-01 4.377959296107292175e-02 5.098059028387069702e-02 5.587548017501831055e-02 2.392257452011108398e-01 4.258714616298675537e-03 -4.769547283649444580e-02 -9.049013257026672363e-02 -1.217323616147041321e-01 -4.050259478390216827e-03 -1.566122174263000488e-01 -3.134032487869262695e-01 6.336239632219076157e-03 -6.373599916696548462e-02 -1.696567237377166748e-01 -2.129801362752914429e-01 3.763179481029510498e-01 1.614319235086441040e-01 7.796221226453781128e-02 -3.464597836136817932e-02 4.849917069077491760e-02 -1.697029471397399902e-01 1.745400577783584595e-01 1.083150878548622131e-01 1.607763618230819702e-01 -2.604007124900817871e-01 2.750819921493530273e-01 2.574259936809539795e-01
-1.144388224929571152e-02 -1.677906066179275513e-01 3.663746714591979980e-01 2.840346097946166992e-01 -1.639763712882995605e-01 -1.513523161411285400e-01 -7.267034053802490234e-02 -2.786184847354888916e-02 -2.257089167833328247e-01 7.179889082908630371e-02 2.936565876007080078e-01 1.456886064261198044e-02 -9.026831388473510742e-02 7.687355577945709229e-02 2.147366292774677277e-02 5.053119361400604248e-02 -2.551668584346771240e-01 1.030862797051668167e-02 -3.420720696449279785e-01 1.849738880991935730e-02 3.257937133312225342e-01 -3.586473762989044189e-01 -1.163718551397323608e-01 4.020125418901443481e-02 1.012810394167900085e-01 -5.612582713365554810e-02 -6.477759033441543579e-02 3.131237253546714783e-02 1.079719960689544678e-01 -9.590279310941696167e-02 2.634019553661346436e-01 4.179962910711765289e-03
-8.697242289781570435e-02 -2.380988746881484985e-01 1.594824641942977905e-01 3.007466495037078857e-01 3.776043653488159180e-01 7.826796919107437134e-02 -2.113168984651565552e-01 -6.192443892359733582e-03 7.481717318296432495e-02 7.169881463050842285e-02 6.353341042995452881e-02 1.345562040805816650e-01 -2.974466085433959961e-01 1.089290678501129150e-01 -1.570196896791458130e-01 -2.795400619506835938e-01 9.214179590344429016e-03 -2.290162742137908936e-01 -1.695295721292495728e-01 -2.478431910276412964e-01 2.976697981357574463e-01 -2.071101069450378418e-01 -7.045171409845352173e-02 -7.506484538316726685e-02 -4.318911954760551453e-02 -1.222691312432289124e-01 -4.413390532135963440e-02 -1.171151921153068542e-01 -1.143637709901668131e-04 -7.056689262390136719e-02 -7.592999935150146484e-02 2.498310506343841553e-01
1.869072318077087402e-01 9.597289562225341797e-02 6.489116698503494263e-02 -1.868528425693511963e-01 1.533530801534652710e-01 -4.884276073426008224e-03 -7.365132868289947510e-02 -2.423068881034851074e-01 -1.079647690057754517e-01 2.040141075849533081e-01 1.813447773456573486e-01 1.531675010919570923e-01 -1.413438320159912109e-01 8.553929626941680908e-02 5.000898614525794983e-02 4.056077823042869568e-02 -2.145072370767593384e-01 2.677465975284576416e-01 -2.917819321155548096e-01 -1.954405605792999268e-01 -8.495497703552246094e-02 2.290055006742477417e-01 1.931082829833030701e-02 3.120881877839565277e-02 2.481764703989028931e-01 -8.910179138183593750e-03 4.398615285754203796e-02 -8.459796756505966187e-02 4.458890557289123535e-01 -8.839450776576995850e-02 1.345559805631637573e-01 3.007407188415527344e-01
6.572956591844558716e-02 -2.301142066717147827e-01 -1.136233285069465637e-01 1.465964876115322113e-02 2.135440558195114136e-01 -9.688851982355117798e-02 8.445624262094497681e-02 9.894333779811859131e-02 1.214409992098808289e-01 2.971328794956207275e-01 1.577459126710891724e-01 3.113268613815307617e-01 -7.776119560003280640e-02 2.035624384880065918e-01 -3.950769454240798950e-02 -2.354626804590225220e-01 -1.924515813589096069e-01 -1.756895780563354492e-01 -2.040911763906478882e-01 -1.735462099313735962e-01 1.806105822324752808e-01 -4.372458532452583313e-02 1.738108135759830475e-02 -2.773033976554870605e-01 1.747986376285552979e-01 -1.917495578527450562e-01 -1.024613603949546814e-01 -5.034048855304718018e-02 4.154796004295349121e-01 -3.851610049605369568e-02 -1.461530029773712158e-01 3.360341489315032959e-02
-1.291688084602355957e-01 -3.399696648120880127e-01 7.888319343328475952e-02 -1.846708357334136963e-01 9.132281877100467682e-03 -9.684345126152038574e-02 -2.372975498437881470e-01 -8.557221852242946625e-03 -9.777022898197174072e-02 2.101754397153854370e-01 7.533420622348785400e-02 -8.197189308702945709e-03 3.893533721566200256e-02 1.355730369687080383e-02 -1.761495321989059448e-01 -1.268593370914459229e-01 1.219611093401908875e-01 1.839053928852081299e-01 -7.400365918874740601e-02 -3.764392435550689697e-02 4.397196173667907715e-01 -1.290533095598220825e-01 3.444372490048408508e-02 2.618227005004882812e-01 3.274058997631072998e-01 3.250971436500549316e-01 1.038849651813507080e-01 -1.936875432729721069e-01 1.318154931068420410e-01 -9.489209949970245361e-02 1.726631075143814087e-01 2.347065880894660950e-02
2.245512753725051880e-01 -5.639189481735229492e-02 2.345420122146606445e-01 1.002789512276649475e-01 2.105060666799545288e-01 -1.240547560155391693e-02 -3.134753182530403137e-02 6.665558321401476860e-04 2.588837444782257080e-01 2.310279905796051025e-01 3.672863245010375977e-01 1.176904141902923584e-01 9.718582779169082642e-02 9.461579471826553345e-02 2.104475945234298706e-01 -3.615537285804748535e-01 6.926578283309936523e-02 -2.504514455795288086e-01 -2.719725370407104492e-01 1.218383684754371643e-01 1.157242059707641602e-01 2.241077646613121033e-02 1.055058315396308899e-01 1.256321072578430176e-01 6.716638058423995972e-02 -1.635171025991439819e-01 2.024700790643692017e-01 -2.891270220279693604e-01 1.065685003995895386e-01 1.840894855558872223e-02 -6.136514991521835327e-02 -6.988401710987091064e-02
1.673808097839355469e-01 -3.404460102319717407e-02 6.025084853172302246e-02 1.926578879356384277e-01 -8.426047861576080322e-03 -6.879071891307830811e-02 -6.866127997636795044e-02 3.289123997092247009e-02 1.143810972571372986e-01 1.153042241930961609e-01 2.501510381698608398e-01 1.030285656452178955e-01 1.942102424800395966e-02 1.064652279019355774e-01 1.286820918321609497e-01 -3.922393023967742920e-01 2.169907987117767334e-01 -1.019629612565040588e-01 -1.309948712587356567e-01 -2.541151940822601318e-01 3.220981061458587646e-01 -3.783799707889556885e-02 2.020916342735290527e-01 -1.197567060589790344e-01 3.252293169498443604e-02 -1.262482702732086182e-01 1.326576471328735352e-01 -6.668447703123092651e-02 3.080641031265258789e-01 -4.415017664432525635e-01 -8.606290817260742188e-02 4.397851228713989258e-02
-2.268498092889785767e-01 -2.388245463371276855e-01 2.321297377347946167e-01 2.934198379516601562e-01 -6.705205142498016357e-02 -6.405226141214370728e-02 1.850704848766326904e-02 1.332207173109054565e-01 -7.542331516742706299e-02 1.780177801847457886e-01 3.683744668960571289e-01 -1.034312471747398376e-01 2.157213240861892700e-01 -2.247425913810729980e-01 4.164545238018035889e-02 -1.118941605091094971e-01 -2.268595099449157715e-01 6.896717846393585205e-02 -1.598025709390640259e-01 -3.257384523749351501e-02 5.949931591749191284e-02 -1.485674083232879639e-01 2.605192661285400391e-01 -4.513056576251983643e-02 5.522979423403739929e-02 9.794025123119354248e-02 1.108171697705984116e-02 -2.642346024513244629e-01 3.660508096218109131e-01 7.563463598489761353e-02 8.161563426256179810e-02 1.498592793941497803e-01
4.781443253159523010e-02 1.189153827726840973e-02 -2.783595323562622070e-01 1.099899336695671082e-01 -1.700453273952007294e-02 9.203220903873443604e-02 -2.888396382331848145e-02 1.606252044439315796e-01 -3.632846346590667963e-04 1.206027641892433167e-01 2.568307518959045410e-01 7.723897695541381836e-02 -1.593681285157799721e-03 3.203286528587341309e-01 3.576207906007766724e-02 -6.861327588558197021e-02 -6.111217662692070007e-02 -4.571491107344627380e-02 -1.895343810319900513e-01 3.699490427970886230e-02 1.577845960855484009e-01 -3.266002237796783447e-01 8.741821348667144775e-02 -2.154473662376403809e-01 2.554299533367156982e-01 -1.959367245435714722e-01 2.940501868724822998e-01 -1.343731023371219635e-02 8.084288239479064941e-02 -4.205117002129554749e-02 -5.017348006367683411e-02 4.976761043071746826e-01
5.785731226205825806e-02 -2.158804386854171753e-01 6.088071316480636597e-02 1.152603477239608765e-01 -8.087705075740814209e-02 -2.230543643236160278e-01 1.932864487171173096e-01 -1.333243995904922485e-01 2.066687941551208496e-01 6.493182480335235596e-02 7.647682912647724152e-03 2.625897824764251709e-01 8.888725191354751587e-02 8.069206774234771729e-02 -1.050667986273765564e-01 -7.178909331560134888e-02 -8.239124715328216553e-02 -2.652696892619132996e-02 -3.833287209272384644e-02 -3.484759926795959473e-01 -6.043178029358386993e-03 -2.249303273856639862e-02 1.145432069897651672e-01 1.905758976936340332e-01 5.171399116516113281e-01 -2.951936721801757812e-01 -2.071790024638175964e-02 -3.238663077354431152e-01 2.812815085053443909e-02 8.271651715040206909e-02 7.925359904766082764e-02 1.445604860782623291e-01
1.231161877512931824e-01 1.859183795750141144e-02 9.516339749097824097e-02 2.010006755590438843e-01 1.597570627927780151e-01 4.979508221149444580e-01 -1.241103261709213257e-01 -3.542018309235572815e-02 -9.763532131910324097e-02 2.580313682556152344e-01 2.526600360870361328e-01 1.206173449754714966e-01 4.553072154521942139e-02 -2.081319838762283325e-01 -1.359861791133880615e-01 -1.948654055595397949e-01 -8.590618520975112915e-02 1.188462749123573303e-01 -3.472658097743988037e-01 -2.428663372993469238e-01 1.953920274972915649e-01 6.414894014596939087e-02 -6.798337399959564209e-02 2.047884017229080200e-01 1.112471520900726318e-02 -5.160292237997055054e-02 -6.923411041498184204e-02 -2.257692217826843262e-01 -8.637053892016410828e-03 -2.559912577271461487e-02 -9.771102666854858398e-02 1.725826859474182129e-01
-6.247970089316368103e-02 -2.389649488031864166e-02 -1.054302006959915161e-01 8.928720839321613312e-03 -2.193717062473297119e-01 -1.366103142499923706e-01 2.649661302566528320e-01 7.964945584535598755e-02 -1.791981607675552368e-01 3.056060671806335449e-01 -3.371218219399452209e-02 1.955785900354385376e-01 7.055869698524475098e-02 1.839212179183959961e-01 -3.977341949939727783e-02 -3.263175189495086670e-01 1.059523131698369980e-02 5.607930477708578110e-03 -1.262120306491851807e-01 -2.193753123283386230e-01 3.444313704967498779e-01 1.515254676342010498e-01 6.043710745871067047e-03 2.248497158288955688e-01 1.898996680974960327e-01 -1.913371384143829346e-01 1.960586160421371460e-01 -2.113324105739593506e-01 -1.036405190825462341e-01 1.324100494384765625e-01 1.082331091165542603e-01 2.776357531547546387e-01
6.443890929222106934e-02 -2.706688344478607178e-01 1.510237064212560654e-02 2.319439500570297241e-01 -1.276541501283645630e-01 1.299387663602828979e-01 1.435655951499938965e-01 1.468635052442550659e-01 1.474818140268325806e-01 7.492291182279586792e-02 3.507525324821472168e-01 4.741903394460678101e-02 -5.508029088377952576e-02 -6.752020865678787231e-02 3.845322132110595703e-02 -2.698905169963836670e-01 -2.143332064151763916e-01 2.895850455388426781e-03 9.799578040838241577e-02 -1.387276351451873779e-01 9.554664045572280884e-02 -3.518614470958709717e-01 -1.704467833042144775e-01 1.045893356204032898e-01 8.431878685951232910e-02 -8.828971534967422485e-02 9.130357205867767334e-02 -1.631280481815338135e-01 3.412466347217559814e-01 2.015413194894790649e-01 -5.087680369615554810e-02 3.184603750705718994e-01
-2.222407311201095581e-01 -1.850742101669311523e-01 8.547714352607727051e-02 3.776362165808677673e-02 -1.568190306425094604e-01 -1.558700352907180786e-01 -1.426744274795055389e-02 -2.638092339038848877e-01 1.235312893986701965e-01 3.636414408683776855e-01 2.415612041950225830e-01 3.367267847061157227e-01 -7.600685209035873413e-02 6.938770413398742676e-02 -6.839451193809509277e-02 -7.415788620710372925e-02 2.605180442333221436e-01 7.607187144458293915e-03 9.393496811389923096e-02 4.187474772334098816e-02 1.910738945007324219e-01 1.264865398406982422e-01 1.218976154923439026e-01 -1.071229726076126099e-01 1.867143064737319946e-01 -5.265594273805618286e-02 2.794688642024993896e-01 -3.568047583103179932e-01 8.167582005262374878e-02 1.623535901308059692e-01 -8.082332462072372437e-02 9.476458281278610229e-02
7.559528946876525879e-02 -3.395937681198120117e-01 7.070501148700714111e-02 6.176049634814262390e-02 -1.321724504232406616e-01 1.972237676382064819e-01 -1.521973758935928345e-01 -1.177688613533973694e-01 1.089698672294616699e-01 3.821955621242523193e-01 -7.257455494254827499e-03 3.489419817924499512e-02 -1.187622845172882080e-01 -1.436334252357482910e-01 3.624068945646286011e-02 1.969411224126815796e-02 -3.265506923198699951e-01 -7.104853540658950806e-02 -2.662850320339202881e-01 1.960945129394531250e-01 1.976478844881057739e-01 -2.999055385589599609e-01 6.648444384336471558e-02 8.287437376566231251e-04 2.497365027666091919e-01 2.462582439184188843e-01 -4.085794556885957718e-03 -1.395258158445358276e-01 2.558895051479339600e-01 6.178141571581363678e-03 3.107813559472560883e-02 1.328199505805969238e-01
-5.167277995496988297e-03 -3.277404308319091797e-01 1.719600260257720947e-01 3.176062926650047302e-02 7.416138052940368652e-02 -6.817072629928588867e-03 -2.858107388019561768e-01 -3.663564100861549377e-02 4.801838472485542297e-02 3.448163345456123352e-02 1.571692526340484619e-01 3.368950188159942627e-01 1.095440331846475601e-02 1.497562080621719360e-01 -7.800120860338211060e-02 -1.868540644645690918e-01 -3.221319913864135742e-01 -1.447637081146240234e-01 -3.042801916599273682e-01 1.615585684776306152e-01 2.959372401237487793e-01 -2.596960961818695068e-01 -5.094707384705543518e-02 2.464421652257442474e-02 1.125059723854064941e-01 -2.873966395854949951e-01 -3.762745112180709839e-02 -1.642012447118759155e-01 -1.796458102762699127e-02 -1.672869324684143066e-01 5.454610288143157959e-02 1.077563464641571045e-01
2.501929402351379395e-01 7.677352428436279297e-02 3.751643598079681396e-01 6.075396388769149780e-02 1.904541626572608948e-02 -1.925994753837585449e-01 6.917311251163482666e-02 1.731463223695755005e-01 -2.666948176920413971e-02 2.676636576652526855e-01 1.248556002974510193e-01 2.530063688755035400e-01 -2.676420100033283234e-02 1.781284809112548828e-02 -1.944712400436401367e-01 9.555342048406600952e-02 -1.387716382741928101e-01 3.545440360903739929e-02 -4.074786901473999023e-01 -2.760613858699798584e-01 -6.696128100156784058e-02 1.434952951967716217e-03 -1.259759813547134399e-01 1.538651995360851288e-02 2.813213765621185303e-01 -1.228043287992477417e-01 1.381265819072723389e-01 -1.061001792550086975e-01 7.370647788047790527e-02 -1.400348544120788574e-01 -3.798905760049819946e-02 2.837399244308471680e-01
1.339636147022247314e-01 -1.852107346057891846e-01 6.352118402719497681e-02 -6.951580196619033813e-02 -1.194807440042495728e-01 4.424089565873146057e-02 -2.902209162712097168e-01 -1.556356698274612427e-01 9.449386596679687500e-02 2.833665013313293457e-01 1.730591207742691040e-01 1.632226407527923584e-01 -6.802180409431457520e-02 1.510625006631016731e-03 -1.730433478951454163e-02 -2.190964668989181519e-01 -1.342596113681793213e-01 2.724685668945312500e-01 7.450799457728862762e-04 -2.061125189065933228e-01 3.318214416503906250e-01 8.717986196279525757e-02 3.826153874397277832e-01 7.916982471942901611e-02 2.305646538734436035e-01 9.743113070726394653e-02 2.070307433605194092e-01 8.216412365436553955e-02 3.076764047145843506e-01 4.550091549754142761e-02 -3.615736961364746094e-02 -5.215022247284650803e-03
-2.188822254538536072e-02 -1.196719333529472351e-01 -1.318418383598327637e-01 1.361261401325464249e-02 1.590309850871562958e-02 3.718140721321105957e-01 6.337632983922958374e-02 -2.150012701749801636e-01 8.095705509185791016e-02 1.900905966758728027e-01 1.469481438398361206e-01 1.618839800357818604e-01 1.901679784059524536e-01 -6.975018233060836792e-02 -1.752693057060241699e-01 -2.049830108880996704e-01 -1.722123026847839355e-01 1.730059236288070679e-01 -5.073849558830261230e-01 1.895971000194549561e-01 -6.133429333567619324e-02 6.757050007581710815e-02 -6.386461853981018066e-02 -5.792621150612831116e-02 1.768305301666259766e-01 -2.930995775386691093e-03 -2.835314534604549408e-02 -1.249759420752525330e-01 2.166728824377059937e-01 -1.257225871086120605e-01 2.284347265958786011e-01 2.079990953207015991e-01
1.432608217000961304e-01 -7.676309905946254730e-04 1.575173884630203247e-01 1.517159193754196167e-01 -1.017242670059204102e-02 -1.114725545048713684e-01 1.468758434057235718e-01 8.263685554265975952e-02 6.003879755735397339e-02 2.320882081985473633e-01 -7.229534536600112915e-02 3.035850226879119873e-01 1.125368699431419373e-01 6.855722516775131226e-02 -2.740963995456695557e-01 -1.969942748546600342e-01 6.831472273916006088e-04 8.598076552152633667e-02 -3.287919759750366211e-01 -5.030737817287445068e-02 3.204156756401062012e-01 -2.654654979705810547e-01 2.264558970928192139e-01 -2.618819475173950195e-01 1.302437335252761841e-01 -1.973543614149093628e-01 -9.195265918970108032e-02 3.638510033488273621e-02 9.972447901964187622e-02 -1.167349517345428467e-01 -4.537702538073062897e-03 3.228626549243927002e-01
2.746737599372863770e-01 -2.706050872802734375e-01 1.833411119878292084e-02 -1.469034552574157715e-01 1.903096400201320648e-02 1.152499243617057800e-01 -2.140903323888778687e-01 -2.609929144382476807e-01 -4.294505715370178223e-02 1.161333546042442322e-01 2.436361759901046753e-01 1.625933796167373657e-01 6.164219602942466736e-02 2.117081359028816223e-02 -1.569711118936538696e-01 -9.818340092897415161e-02 -1.546888947486877441e-01 1.773885935544967651e-01 3.879523649811744690e-02 -1.083218865096569061e-02 3.241587281227111816e-01 -4.460071772336959839e-02 1.991935223340988159e-01 6.899219006299972534e-02 3.908555209636688232e-01 1.168221160769462585e-01 1.535850316286087036e-01 6.532200425863265991e-02 1.177889034152030945e-01 3.381111100316047668e-02 2.954210340976715088e-01 2.389012128114700317e-01
1.026810407638549805e-01 -1.421342492103576660e-01 -3.161028027534484863e-01 -5.996604636311531067e-02 -8.287537842988967896e-02 1.257978826761245728e-01 -8.601133525371551514e-02 1.350829154253005981e-01 -8.709210902452468872e-02 2.982639074325561523e-01 2.063485980033874512e-02 2.325171679258346558e-01 2.021820694208145142e-01 -1.341608911752700806e-01 -5.843576788902282715e-02 -8.029075711965560913e-02 6.366018671542406082e-03 1.245839372277259827e-01 -4.837535321712493896e-01 -2.554743289947509766e-01 1.198083162307739258e-01 -1.401491314172744751e-01 3.645015135407447815e-02 -8.959791809320449829e-02 1.390659660100936890e-01 -2.390759885311126709e-01 5.604420974850654602e-02 -9.663760662078857422e-02 -4.744721576571464539e-02 5.972699727863073349e-04 2.573779225349426270e-01 2.862769067287445068e-01
7.002934068441390991e-02 -2.278893440961837769e-01 -7.426450029015541077e-03 3.320274874567985535e-02 -1.188248246908187866e-01 2.773686945438385010e-01 -7.150108367204666138e-02 9.759169071912765503e-02 -7.012607157230377197e-02 3.866459727287292480e-01 6.174669787287712097e-02 3.641482293605804443e-01 1.409650444984436035e-01 5.464401841163635254e-02 -1.214711442589759827e-01 -1.376761049032211304e-01 -1.665870100259780884e-01 1.190238893032073975e-01 -3.567829728126525879e-01 1.629644073545932770e-02 -9.994129091501235962e-02 -6.213438138365745544e-02 -1.075445767492055893e-02 -1.416963189840316772e-01 9.269916266202926636e-02 -1.383407413959503174e-01 -2.558853942900896072e-03 -2.976037263870239258e-01 -1.432573795318603516e-01 -1.808752492070198059e-02 3.808113932609558105e-01 5.679786205291748047e-02
3.920387476682662964e-03 -1.844185590744018555e-01 1.144213899970054626e-01 1.439632009714841843e-02 -1.570768356323242188e-01 3.094644546508789062e-01 -8.090767264366149902e-02 1.146931648254394531e-01 4.730223864316940308e-02 3.091630637645721436e-01 1.605003923177719116e-01 3.912262916564941406e-01 3.445858508348464966e-02 -2.777916565537452698e-02 -3.083994984626770020e-01 -1.901811920106410980e-02 -1.120761185884475708e-01 -5.946565419435501099e-03 -3.507511019706726074e-01 -6.697605550289154053e-02 -9.800327569246292114e-02 -2.313887700438499451e-02 5.885766446590423584e-02 -1.879803836345672607e-01 1.348834335803985596e-01 -2.444799691438674927e-01 -1.109500303864479065e-01 -1.121593862771987915e-01 -7.022000104188919067e-02 8.249154686927795410e-02 3.577770292758941650e-01 8.259038627147674561e-02
9.507507830858230591e-02 -1.521329116076231003e-02 -1.538748573511838913e-02 -1.663230732083320618e-02 6.912333518266677856e-02 4.894903860986232758e-03 -1.866079308092594147e-02 6.188768893480300903e-02 -9.217920713126659393e-03 2.218537628650665283e-01 5.094683915376663208e-02 1.910962723195552826e-02 -9.683941304683685303e-02 -6.694004684686660767e-02 -7.965325564146041870e-02 -1.440954655408859253e-01 2.289409637451171875e-01 3.202897310256958008e-01 -2.432286888360977173e-01 -5.355876088142395020e-01 -7.571183890104293823e-02 -5.106934905052185059e-02 1.772449463605880737e-01 1.964725404977798462e-01 2.882371246814727783e-01 1.356451064348220825e-01 3.301361203193664551e-02 -1.639278233051300049e-01 2.436539679765701294e-01 1.061493828892707825e-01 7.497242838144302368e-02 3.208338022232055664e-01
-1.222827211022377014e-01 -2.205451428890228271e-01 3.034402132034301758e-01 -7.001064717769622803e-02 3.466812521219253540e-02 9.916421771049499512e-02 -3.530595451593399048e-03 -1.068782806396484375e-01 -4.360742494463920593e-02 -1.036779861897230148e-02 3.910344541072845459e-01 1.584591157734394073e-02 2.991583645343780518e-01 1.330030709505081177e-01 -3.029431402683258057e-01 -2.132384777069091797e-01 -1.709047704935073853e-01 1.256119925528764725e-02 -1.922334134578704834e-01 -2.985688447952270508e-01 -6.757132709026336670e-02 -2.952281534671783447e-01 1.005466058850288391e-01 4.866554588079452515e-02 1.135148555040359497e-01 -1.856371015310287476e-01 1.790530383586883545e-01 -2.109542340040206909e-01 1.203882228583097458e-02 1.411203742027282715e-01 6.472285091876983643e-02 9.764999896287918091e-02
7.043250650167465210e-02 -4.850095808506011963e-01 1.811188161373138428e-01 -5.654764547944068909e-02 -1.042312830686569214e-01 -1.042477041482925415e-02 -1.701719500124454498e-02 -1.531410664319992065e-01 -2.249552607536315918e-01 9.938791394233703613e-02 -1.357989609241485596e-01 -2.048736065626144409e-02 -3.881252557039260864e-02 -1.766154170036315918e-01 9.123812615871429443e-02 -2.186807096004486084e-01 1.480360180139541626e-01 4.592442512512207031e-02 -2.619435191154479980e-01 -1.876929551362991333e-01 2.979486584663391113e-01 6.762352585792541504e-02 2.329675406217575073e-01 2.598961070179939270e-02 2.203253805637359619e-01 -1.761874854564666748e-01 1.478203535079956055e-01 -3.021828830242156982e-01 -9.750182181596755981e-02 1.520573496818542480e-01 -7.199316471815109253e-02 1.190609708428382874e-01
1.833057217299938202e-02 3.287226706743240356e-02 2.788126468658447266e-01 7.523112744092941284e-02 -2.386621832847595215e-01 -2.889765202999114990e-01 8.515258878469467163e-02 4.773877933621406555e-02 1.800724491477012634e-02 3.216656446456909180e-01 2.595808506011962891e-01 2.162843048572540283e-01 8.297278732061386108e-02 2.430438250303268433e-02 9.764593094587326050e-02 9.373559802770614624e-02 -1.655987203121185303e-01 -3.081034868955612183e-02 -2.081125080585479736e-01 -2.755621671676635742e-01 1.618203073740005493e-01 -3.165312483906745911e-02 3.730006515979766846e-02 1.761983335018157959e-01 2.109918743371963501e-01 -2.217441797256469727e-01 2.574208974838256836e-01 -1.842092126607894897e-01 1.544778048992156982e-01 9.970731288194656372e-02 -2.050496637821197510e-01 2.108565717935562134e-01
5.878336727619171143e-02 -2.819463610649108887e-01 1.776369512081146240e-01 9.097749739885330200e-02 -2.859622612595558167e-02 -3.267203643918037415e-02 -3.597599267959594727e-01 -1.314577460289001465e-01 -1.757128387689590454e-01 -7.516379002481698990e-03 3.808134421706199646e-02 -1.503566354513168335e-01 1.037497911602258682e-02 1.698633432388305664e-01 -4.454007372260093689e-02 -2.418346405029296875e-01 5.447334609925746918e-03 -8.523861877620220184e-03 -3.021751642227172852e-01 -2.209144532680511475e-01 -1.043425202369689941e-01 6.939080357551574707e-02 -1.072638556361198425e-01 2.228469997644424438e-01 6.795188784599304199e-02 2.792915105819702148e-01 1.992308944463729858e-01 -2.184635214507579803e-02 3.383283913135528564e-01 -1.204256713390350342e-02 1.057629808783531189e-01 3.442893028259277344e-01
-1.409068144857883453e-02 -3.954978883266448975e-01 3.494065627455711365e-02 -2.661319635808467865e-02 1.383848041296005249e-01 3.521600365638732910e-01 1.159915849566459656e-01 -1.366801708936691284e-01 1.173313111066818237e-01 3.194673657417297363e-01 8.515276759862899780e-02 -1.601614058017730713e-01 1.689465343952178955e-01 1.658013910055160522e-01 -1.721038222312927246e-01 1.716857514111325145e-04 -2.450526319444179535e-02 1.424241214990615845e-01 -1.979279667139053345e-01 6.526563316583633423e-02 1.231291592121124268e-01 -5.395062267780303955e-02 2.627855539321899414e-01 8.820857107639312744e-02 3.555008172988891602e-01 9.507238864898681641e-02 1.576858609914779663e-01 4.019454866647720337e-02 1.709420531988143921e-01 -1.071283072233200073e-01 -7.185704261064529419e-02 2.545191049575805664e-01
1.424109190702438354e-01 -3.711030781269073486e-01 2.107340693473815918e-01 -5.838442966341972351e-02 4.797786101698875427e-02 -1.088435128331184387e-01 -3.075401298701763153e-03 1.669005900621414185e-01 5.038396641612052917e-02 -3.537483513355255127e-02 1.865790486335754395e-01 1.815810203552246094e-01 -2.068995684385299683e-01 1.076555103063583374e-01 1.452573537826538086e-01 -1.564302146434783936e-01 -3.562661260366439819e-02 3.156257420778274536e-02 -3.677639365196228027e-01 -2.478952109813690186e-01 -2.080458961427211761e-02 1.811049133539199829e-01 -2.673611342906951904e-01 -1.054835841059684753e-01 1.398957967758178711e-01 -1.764055341482162476e-02 8.972526341676712036e-02 -2.557098269462585449e-01 3.305164873600006104e-01 1.584514528512954712e-01 -3.195977956056594849e-02 1.926952898502349854e-01
1.341117024421691895e-01 -1.023786067962646484e-01 1.548159122467041016e-01 -5.105001479387283325e-02 -7.843536883592605591e-02 2.178825736045837402e-01 -9.026879444718360901e-03 1.833098212955519557e-04 1.811477988958358765e-01 2.897718735039234161e-02 1.666751801967620850e-01 -4.702643677592277527e-02 1.307313442230224609e-01 -2.317208647727966309e-01 -1.148968487977981567e-01 -2.189148515462875366e-01 7.128909230232238770e-02 1.107449829578399658e-01 -4.429963231086730957e-01 -2.376278303563594818e-02 7.222987711429595947e-02 1.289626210927963257e-01 3.610645234584808350e-02 -8.107145130634307861e-02 2.837629020214080811e-01 -7.125853002071380615e-02 -1.675692200660705566e-02 -1.783652603626251221e-02 1.534663736820220947e-01 -2.664510607719421387e-01 9.935544431209564209e-02 5.110735893249511719e-01
2.004151344299316406e-01 -8.296115696430206299e-02 -2.139442600309848785e-02 -4.106355085968971252e-02 2.194410562515258789e-02 4.317115545272827148e-01 -1.010928601026535034e-01 -3.217792809009552002e-01 1.062901467084884644e-01 2.558511197566986084e-01 9.293135255575180054e-02 -2.437645047903060913e-01 5.879989266395568848e-02 1.294260472059249878e-01 -8.257648348808288574e-02 -2.511700093746185303e-01 -8.944223821163177490e-02 1.933073699474334717e-01 -2.582704126834869385e-01 1.754957623779773712e-02 3.058138675987720490e-02 6.840330362319946289e-02 2.230343073606491089e-01 1.686676740646362305e-01 3.153831958770751953e-01 1.544371247291564941e-01 1.649283766746520996e-01 -1.607608199119567871e-01 1.089239791035652161e-01 -8.444068580865859985e-02 1.005916446447372437e-01 1.166108101606369019e-01
1.317351907491683960e-01 -1.101958602666854858e-01 -3.329428136348724365e-01 -2.513603866100311279e-02 1.554278284311294556e-02 1.114349663257598877e-01 -1.107755228877067566e-01 7.209344953298568726e-02 -1.317731291055679321e-01 3.943026661872863770e-01 6.610061228275299072e-02 2.483420073986053467e-01 1.093928217887878418e-01 -9.679611772298812866e-02 -1.109624803066253662e-01 -1.515340153127908707e-02 -6.343974918127059937e-02 1.074713245034217834e-01 -4.139348566532135010e-01 -2.150838226079940796e-01 9.242234379053115845e-02 -1.677075177431106567e-01 -5.672493577003479004e-02 -1.903083734214305878e-02 2.200148105621337891e-01 -2.427394241094589233e-01 -5.948343500494956970e-02 -1.989662051200866699e-01 -1.564924716949462891e-01 -9.352745115756988525e-02 2.524783313274383545e-01 1.878005266189575195e-01
-9.289228171110153198e-02 -3.111830353736877441e-01 1.730424314737319946e-01 3.953048586845397949e-02 -7.072424143552780151e-02 -2.620188891887664795e-01 7.066480070352554321e-02 -5.223176628351211548e-02 1.854931237176060677e-03 2.081150114536285400e-01 7.693406939506530762e-02 8.108528703451156616e-02 3.479285836219787598e-01 2.692602947354316711e-02 -1.270115654915571213e-02 -1.136620715260505676e-01 1.399254705756902695e-02 -1.052292659878730774e-01 1.035367511212825775e-02 -7.925949245691299438e-02 2.357754111289978027e-01 3.158323094248771667e-02 -1.178991794586181641e-02 1.064404025673866272e-01 4.690850675106048584e-01 -2.224881201982498169e-01 5.434072390198707581e-02 -4.270193874835968018e-01 -6.300420314073562622e-02 1.612403988838195801e-01 -8.423464000225067139e-02 1.156087666749954224e-01
1.342162191867828369e-01 -7.507838308811187744e-02 2.028141915798187256e-01 1.227650716900825500e-01 1.418958455324172974e-01 1.067757606506347656e-01 -3.823379874229431152e-01 -1.205851957201957703e-01 -2.184690684080123901e-01 -1.342336684465408325e-01 1.719933897256851196e-01 2.182397395372390747e-01 1.470458656549453735e-01 3.132020235061645508e-01 -1.676336675882339478e-01 -1.114249899983406067e-01 -2.755627036094665527e-02 -1.297067552804946899e-01 -1.866450458765029907e-01 -1.462039053440093994e-01 2.295804619789123535e-01 3.086883574724197388e-03 -9.184743463993072510e-02 -1.779290884733200073e-01 8.691301941871643066e-02 -8.984364103525876999e-04 -5.403469875454902649e-02 -1.729006022214889526e-01 3.467436432838439941e-01 -2.836900353431701660e-01 3.206740319728851318e-02 1.264055520296096802e-01
8.345841616392135620e-02 -9.068797528743743896e-02 1.680085510015487671e-01 -1.699369400739669800e-02 4.381979256868362427e-02 -6.532629579305648804e-02 -1.128427013754844666e-01 6.493551284074783325e-02 1.384669393301010132e-01 4.153332412242889404e-01 1.026599332690238953e-01 2.674027681350708008e-01 3.038815967738628387e-02 4.907665774226188660e-03 1.920868605375289917e-01 -1.658553183078765869e-01 -1.776623427867889404e-01 -4.558031633496284485e-02 -1.044123992323875427e-01 -8.416266739368438721e-02 9.590769559144973755e-02 1.672351807355880737e-01 -1.232937946915626526e-01 -2.104739099740982056e-01 2.734004557132720947e-01 -2.778463363647460938e-01 -4.339590668678283691e-02 -2.101321965456008911e-01 2.479187399148941040e-01 -3.576447069644927979e-01 1.677472591400146484e-01 1.740542203187942505e-01
5.748595669865608215e-02 8.020875602960586548e-02 3.933016061782836914e-01 9.941051900386810303e-02 -5.675256997346878052e-02 6.597641855478286743e-02 -1.298553794622421265e-01 -3.077456355094909668e-01 -2.273429557681083679e-02 3.447115421295166016e-01 7.521922141313552856e-02 2.186194434762001038e-02 2.205925136804580688e-01 8.821324259042739868e-02 -2.018419206142425537e-01 -6.312517076730728149e-02 -1.744807958602905273e-01 -7.624148856848478317e-03 -9.682511538267135620e-02 -5.641856417059898376e-02 8.750246465206146240e-02 -5.009001865983009338e-02 -2.725045382976531982e-01 -3.196267485618591309e-01 3.424717858433723450e-02 -2.553638219833374023e-01 2.163972705602645874e-01 -1.664014458656311035e-01 2.792508006095886230e-01 -2.087943442165851593e-02 1.754678636789321899e-01 1.229702029377222061e-02
-1.655513197183609009e-01 -1.746410280466079712e-01 2.592246234416961670e-01 2.055247128009796143e-01 -2.102632373571395874e-01 -1.764932870864868164e-01 2.716183662414550781e-01 6.517472118139266968e-02 2.279670685529708862e-01 2.378307282924652100e-01 1.404862105846405029e-01 1.313898116350173950e-01 8.109213411808013916e-02 -5.753255262970924377e-02 1.487133558839559555e-03 2.219388261437416077e-02 -3.030389547348022461e-01 1.310710608959197998e-01 -1.982930898666381836e-01 -2.207849323749542236e-01 3.361596912145614624e-02 -9.964909404516220093e-03 1.438792794942855835e-01 3.405283391475677490e-02 1.783596575260162354e-01 -1.838001906871795654e-01 2.044177502393722534e-01 -2.404539585113525391e-01 7.699351012706756592e-02 2.612764239311218262e-01 -1.478821504861116409e-02 2.521465420722961426e-01
7.592655718326568604e-02 3.950794786214828491e-02 1.982768028974533081e-01 -1.051387265324592590e-01 -2.805468812584877014e-02 1.223382800817489624e-01 -1.856772005558013916e-01 1.088933497667312622e-01 -1.065205484628677368e-01 4.354460909962654114e-02 -1.205212473869323730e-01 1.839414238929748535e-01 2.318523377180099487e-01 4.705723002552986145e-02 8.488048613071441650e-02 -4.043124318122863770e-01 2.973051965236663818e-01 1.738324761390686035e-01 -3.397141993045806885e-01 -1.058996319770812988e-01 1.519966423511505127e-01 -1.242018193006515503e-01 2.343021519482135773e-02 -1.829777657985687256e-01 1.958829313516616821e-01 -1.756995916366577148e-01 8.270411938428878784e-02 -6.520924717187881470e-02 3.260862231254577637e-01 -1.793116182088851929e-01 1.873538494110107422e-01 1.423608511686325073e-01
-6.532803922891616821e-02 1.022777706384658813e-02 2.079332023859024048e-01 1.710561066865921021e-01 -1.627311408519744873e-01 -1.297588348388671875e-01 1.863111555576324463e-01 -2.883378565311431885e-01 5.739799141883850098e-02 4.218361675739288330e-01 1.920658051967620850e-01 5.801055580377578735e-02 3.915453329682350159e-02 1.294386088848114014e-01 -2.683888375759124756e-01 1.033792123198509216e-01 1.891150921583175659e-01 -1.170441210269927979e-01 -3.991886377334594727e-01 -2.604385316371917725e-01 -2.554900245741009712e-03 -9.858638048171997070e-03 2.378663867712020874e-01 -1.122161373496055603e-01 1.862168163061141968e-01 -9.163865447044372559e-02 1.432354599237442017e-01 -3.144786879420280457e-02 7.270418107509613037e-02 -3.098201192915439606e-02 1.412555724382400513e-01 5.254561826586723328e-02
-1.168345659971237183e-01 -2.882174551486968994e-01 2.123093008995056152e-01 2.383342012763023376e-02 -6.704501807689666748e-02 -8.294231444597244263e-02 8.864144980907440186e-02 -1.904714480042457581e-02 1.109154447913169861e-01 3.013385273516178131e-02 -6.340617686510086060e-02 7.758651673793792725e-02 1.410227734595537186e-02 -3.594588115811347961e-02 2.183034121990203857e-01 4.369445145130157471e-02 -8.162969350814819336e-02 -1.876375824213027954e-01 -4.583571255207061768e-01 7.173226773738861084e-02 1.608379632234573364e-01 -1.882053911685943604e-01 2.206046879291534424e-01 1.586486026644706726e-02 4.068987071514129639e-01 -2.572779655456542969e-01 1.062361821532249451e-01 -3.149661719799041748e-01 1.620907932519912720e-01 -5.239729955792427063e-02 -6.304922699928283691e-02 1.455228775739669800e-01
-1.001270636916160583e-01 -1.466552615165710449e-01 2.185913771390914917e-01 5.523715913295745850e-02 -1.752781271934509277e-01 -1.161548402160406113e-02 1.657844632863998413e-01 -2.969940006732940674e-01 1.250839084386825562e-01 3.630484938621520996e-01 2.946395277976989746e-01 2.033055275678634644e-01 3.205532580614089966e-02 4.845812916755676270e-02 -5.275362730026245117e-02 -1.248753368854522705e-01 2.950201332569122314e-01 -1.603585630655288696e-01 -2.082047909498214722e-01 1.187991257756948471e-02 3.218729794025421143e-01 8.051325380802154541e-02 -3.839369490742683411e-02 -1.476168185472488403e-01 5.385779961943626404e-02 4.607520252466201782e-02 2.044464945793151855e-01 -2.791962027549743652e-01 -5.012878682464361191e-03 1.658582538366317749e-01 -1.782117933034896851e-01 8.968909271061420441e-03
2.110671103000640869e-01 -1.357887834310531616e-01 1.864530444145202637e-01 1.316309422254562378e-01 2.829637527465820312e-01 1.418404746800661087e-02 2.557745575904846191e-02 2.234770953655242920e-01 1.896463483572006226e-01 5.709698423743247986e-02 2.416414916515350342e-01 2.037948668003082275e-01 -9.709032624959945679e-02 9.350436925888061523e-02 -1.471890211105346680e-01 9.140603989362716675e-02 2.258217707276344299e-02 1.421828120946884155e-01 -3.570461869239807129e-01 -3.924765437841415405e-02 9.285722672939300537e-02 -1.589107215404510498e-01 -2.463493496179580688e-02 -1.743687540292739868e-01 1.917442679405212402e-01 -2.035211771726608276e-01 1.446461398154497147e-02 -1.153862196952104568e-02 3.131614327430725098e-01 -2.319603413343429565e-01 -1.585720777511596680e-01 3.106961846351623535e-01
1.110495254397392273e-01 -2.136489003896713257e-01 1.726675033569335938e-01 -1.068074628710746765e-01 -1.048358716070652008e-02 1.199872046709060669e-01 -2.803842127323150635e-01 -2.665669918060302734e-01 -1.586383208632469177e-02 2.609193027019500732e-01 1.004257425665855408e-01 -8.297313004732131958e-02 6.487533915787935257e-03 4.621908068656921387e-02 -6.098008528351783752e-02 -8.493497967720031738e-03 -1.027653515338897705e-01 1.435329467058181763e-01 -1.057043671607971191e-02 -2.061254382133483887e-01 4.428748190402984619e-01 5.878414958715438843e-03 1.413251012563705444e-01 1.305548846721649170e-01 3.127442598342895508e-01 2.423234730958938599e-01 2.360446155071258545e-01 -1.340712234377861023e-02 1.195970848202705383e-01 7.176538556814193726e-02 3.018965125083923340e-01 1.240044161677360535e-01
1.697198748588562012e-01 -7.854721695184707642e-02 2.450610697269439697e-01 -5.197324976325035095e-02 -6.947532296180725098e-03 1.289386749267578125e-01 -1.248122528195381165e-01 -1.050780527293682098e-02 1.986680775880813599e-01 5.130017399787902832e-01 1.526633054018020630e-01 9.212225675582885742e-02 1.102783828973770142e-01 3.632271545939147472e-04 8.047486096620559692e-02 -3.892585337162017822e-01 -1.362082213163375854e-01 -3.056110143661499023e-01 3.688016906380653381e-02 -3.887927159667015076e-02 2.074822485446929932e-01 1.172112822532653809e-01 -1.061376631259918213e-01 -1.081022322177886963e-01 2.522593438625335693e-01 -1.391265094280242920e-01 -5.901444330811500549e-02 -1.479010283946990967e-01 1.099831908941268921e-01 -2.198042124509811401e-01 2.123975194990634918e-02 3.929347544908523560e-02
1.065081208944320679e-01 -3.036689460277557373e-01 5.098121240735054016e-02 -5.373732745647430420e-02 -1.253386884927749634e-01 2.928858064115047455e-02 -2.509079575538635254e-01 -1.680107973515987396e-02 -9.390199929475784302e-02 3.575066626071929932e-01 2.717724144458770752e-01 1.969373784959316254e-02 4.233514145016670227e-02 6.313236057758331299e-02 -1.128914877772331238e-01 -7.032235711812973022e-02 -1.999641954898834229e-01 3.488623797893524170e-01 4.736458137631416321e-02 -2.768545150756835938e-01 4.004570543766021729e-01 4.783931747078895569e-02 1.768866628408432007e-01 2.707865834236145020e-02 1.110216081142425537e-01 3.842564299702644348e-02 2.157025039196014404e-01 1.473753750324249268e-01 2.284483015537261963e-01 2.845344366505742073e-03 2.311538718640804291e-02 8.225573599338531494e-02
2.485043257474899292e-01 -2.523956298828125000e-01 1.764899492263793945e-02 2.647098600864410400e-01 -7.259153574705123901e-02 -1.172122582793235779e-01 -9.138632565736770630e-02 -7.067388296127319336e-02 3.464147448539733887e-02 9.534423053264617920e-02 5.360792577266693115e-02 -3.425128757953643799e-01 -8.773154579102993011e-03 2.378122322261333466e-02 -2.793163657188415527e-01 -1.789466738700866699e-01 -8.995586633682250977e-02 -5.646516010165214539e-02 -2.338801771402359009e-01 -1.626992672681808472e-01 1.176058426499366760e-01 -1.728052794933319092e-01 -1.934416592121124268e-01 8.557090908288955688e-02 9.225766360759735107e-02 -1.042833626270294189e-01 1.925223469734191895e-01 -3.140146657824516296e-02 2.349419593811035156e-01 -2.255816459655761719e-01 2.704439684748649597e-02 4.307012259960174561e-01
8.074074238538742065e-02 1.442766785621643066e-01 1.942096650600433350e-01 6.562856584787368774e-02 -1.447646412998437881e-02 -2.717710658907890320e-02 2.360798865556716919e-01 6.229515001177787781e-02 1.164925694465637207e-01 1.544408351182937622e-01 -7.349251955747604370e-02 2.501930594444274902e-01 -7.019659131765365601e-02 1.561843603849411011e-01 -2.523874342441558838e-01 -3.479417786002159119e-02 1.141671985387802124e-01 6.492956727743148804e-02 -3.354532122611999512e-01 -6.183571740984916687e-02 3.493754267692565918e-01 -1.775156706571578979e-01 -1.867848634719848633e-02 1.158781275153160095e-01 3.596681952476501465e-01 -1.500194966793060303e-01 8.389403671026229858e-02 2.310532033443450928e-01 1.863043308258056641e-01 4.733714449685066938e-04 1.261903196573257446e-01 3.264172077178955078e-01
-9.239575266838073730e-02 8.160515874624252319e-02 6.145753432065248489e-03 -7.467498630285263062e-02 2.669594883918762207e-01 1.812585815787315369e-02 -2.014237791299819946e-01 1.692437231540679932e-01 -1.573267877101898193e-01 2.863605320453643799e-01 2.047499865293502808e-01 1.369411349296569824e-01 9.349942952394485474e-02 -1.909452676773071289e-01 -6.380316615104675293e-02 -1.945252120494842529e-01 1.032948866486549377e-01 2.112862169742584229e-01 -5.476196408271789551e-01 -1.474638283252716064e-01 2.031268626451492310e-01 -3.913582488894462585e-02 -1.862972229719161987e-01 -3.972770646214485168e-02 4.305953159928321838e-02 -2.738149370998144150e-03 2.066973447799682617e-01 -1.562690585851669312e-01 2.025272846221923828e-01 9.980493783950805664e-02 2.250984311103820801e-02 -8.558040857315063477e-02
2.692604996263980865e-02 -1.469565629959106445e-01 1.589194834232330322e-01 7.589962333440780640e-02 9.207460284233093262e-02 1.147286668419837952e-01 3.391661867499351501e-02 3.344337344169616699e-01 8.697946369647979736e-02 5.030856728553771973e-01 -1.246715411543846130e-01 -9.441744536161422729e-02 1.728619933128356934e-01 -1.511642336845397949e-01 -1.721522510051727295e-01 1.080622524023056030e-01 1.099605560302734375e-01 1.359221059828996658e-02 -3.407765328884124756e-01 -2.395395562052726746e-02 -1.072836853563785553e-02 -8.631353825330734253e-02 4.914337024092674255e-02 4.124037548899650574e-02 3.518307209014892578e-02 5.595206469297409058e-02 2.714981734752655029e-01 -1.093442589044570923e-01 2.126790881156921387e-01 -3.951448947191238403e-02 2.435330599546432495e-01 3.099423348903656006e-01
-6.681988388299942017e-02 -3.934165239334106445e-01 -7.974879443645477295e-02 -3.235867023468017578e-01 3.811694309115409851e-02 1.551701724529266357e-01 -5.867391824722290039e-02 -1.748420745134353638e-01 -6.971192546188831329e-03 2.144063860177993774e-01 7.211648672819137573e-02 -2.760624885559082031e-02 9.915856271982192993e-02 2.478660084307193756e-02 -2.960835993289947510e-01 -2.346456348896026611e-01 -2.430310249328613281e-01 1.885453313589096069e-01 -2.478832602500915527e-01 1.032125949859619141e-01 4.705553874373435974e-03 -2.770855128765106201e-01 1.551532745361328125e-01 6.523469835519790649e-02 1.703802049160003662e-01 1.902192533016204834e-01 1.903848648071289062e-01 -1.612219363451004028e-01 1.047418415546417236e-01 -4.071195051074028015e-02 8.571631275117397308e-03 2.302225083112716675e-01
-1.245582029223442078e-01 1.107056736946105957e-01 -1.865910738706588745e-02 3.438186272978782654e-02 -1.332572475075721741e-02 -1.714475750923156738e-01 1.192122790962457657e-02 -8.288770914077758789e-03 -1.199345886707305908e-01 1.663621068000793457e-01 2.044865936040878296e-01 9.852505475282669067e-02 9.322299063205718994e-02 1.812697798013687134e-01 -2.925730347633361816e-01 -1.221333891153335571e-01 -8.448786288499832153e-02 -1.166146993637084961e-01 -4.368029832839965820e-01 -2.628276646137237549e-01 1.402565389871597290e-01 -2.440351396799087524e-01 -3.637766838073730469e-02 -2.162765944376587868e-03 1.263704448938369751e-01 -2.670141160488128662e-01 2.999897301197052002e-01 -2.560910768806934357e-02 -6.491029262542724609e-02 -5.135386437177658081e-02 7.163948565721511841e-02 3.926896452903747559e-01
-9.100192040205001831e-02 -2.442697882652282715e-01 5.797941982746124268e-02 3.887932002544403076e-02 1.613818109035491943e-01 3.608602583408355713e-01 1.287415623664855957e-01 -6.684158742427825928e-02 1.960069835186004639e-01 2.370113432407379150e-01 3.139589130878448486e-01 -1.090071499347686768e-01 -1.441140174865722656e-01 -3.344762325286865234e-02 -1.657609641551971436e-01 -2.659058868885040283e-01 -1.417729109525680542e-01 6.208759546279907227e-02 -5.893721058964729309e-02 1.319904439151287079e-02 -5.241518374532461166e-03 9.869885444641113281e-02 2.400215566158294678e-01 -1.409947127103805542e-01 3.027026653289794922e-01 8.878450840711593628e-02 1.352716088294982910e-01 -2.602950334548950195e-01 9.286776930093765259e-02 -2.001780420541763306e-01 1.979221701622009277e-01 1.909504085779190063e-01
5.447340011596679688e-02 -2.637557685375213623e-01 1.774980276823043823e-01 -1.997266560792922974e-01 6.168711557984352112e-02 2.986135780811309814e-01 -1.118599176406860352e-01 -1.639941483736038208e-01 -2.620343863964080811e-02 1.455117911100387573e-01 1.213487312197685242e-01 -2.187928408384323120e-01 -3.608115017414093018e-02 9.813787788152694702e-02 -2.907623052597045898e-01 -2.459127902984619141e-01 -1.033279448747634888e-01 -5.394298210740089417e-02 -1.259501874446868896e-01 -1.471160948276519775e-01 3.804646432399749756e-01 -6.748352199792861938e-02 2.190835922956466675e-01 1.172267720103263855e-01 2.321296334266662598e-01 2.687540352344512939e-01 8.375526219606399536e-02 5.844158679246902466e-02 2.127259671688079834e-01 3.158923238515853882e-02 1.643342226743698120e-01 1.065035685896873474e-01
-1.153565794229507446e-01 -1.213084161281585693e-01 2.563664317131042480e-01 2.872817218303680420e-01 7.306749373674392700e-02 -8.553472906351089478e-02 -2.267432808876037598e-01 2.524100430309772491e-02 -3.974625468254089355e-02 3.045524954795837402e-01 3.485780209302902222e-02 3.363971412181854248e-01 -3.124965429306030273e-01 2.013162672519683838e-01 3.637491539120674133e-02 -1.354769766330718994e-01 -2.617662250995635986e-01 7.269906997680664062e-02 -1.753843277692794800e-01 -3.170523345470428467e-01 -1.099597290158271790e-01 1.559421718120574951e-01 -7.682809978723526001e-02 -6.074243783950805664e-02 4.657429084181785583e-02 -1.395185291767120361e-01 1.222067922353744507e-01 -1.686833500862121582e-01 1.728702336549758911e-01 -1.985736340284347534e-01 -9.631059947423636913e-04 8.377817273139953613e-02
1.637077331542968750e-02 -1.695912182331085205e-01 6.090567260980606079e-02 -2.226266711950302124e-01 -2.441744655370712280e-01 -1.713645905256271362e-01 2.608445100486278534e-02 -8.285144716501235962e-02 -6.731884926557540894e-02 3.165341317653656006e-01 1.540522724390029907e-01 1.459164917469024658e-01 2.149274349212646484e-01 1.826639287173748016e-02 -2.284675538539886475e-01 -2.228358387947082520e-01 -5.362841114401817322e-02 -1.313605755567550659e-01 -1.029161363840103149e-01 -2.969232499599456787e-01 3.765922039747238159e-02 -1.159030720591545105e-01 5.732007697224617004e-02 2.774814963340759277e-01 1.479705274105072021e-01 -4.031605273485183716e-02 -1.082334071397781372e-01 1.329408586025238037e-01 2.053562253713607788e-01 2.682889699935913086e-01 3.204480558633804321e-02 3.754084408283233643e-01
1.438004523515701294e-01 -1.067363563925027847e-02 5.613736435770988464e-02 -1.802222728729248047e-01 -3.114599585533142090e-01 -1.297751367092132568e-01 -1.353508532047271729e-01 -8.353556692600250244e-02 -5.418990924954414368e-02 1.645307540893554688e-01 1.550360918045043945e-01 6.946254987269639969e-03 1.130958423018455505e-01 2.923918366432189941e-01 6.114757433533668518e-02 -1.541631948202848434e-02 -1.972768455743789673e-01 9.626479446887969971e-02 -3.061424195766448975e-01 6.873158365488052368e-02 1.527653485536575317e-01 1.488633900880813599e-01 -4.861715808510780334e-02 1.848970204591751099e-01 1.515931934118270874e-01 1.147250831127166748e-01 -1.459120810031890869e-01 -1.768745332956314087e-01 2.614474892616271973e-01 2.943233549594879150e-01 1.176668107509613037e-01 4.023099839687347412e-01
7.665426284074783325e-02 -7.171305827796459198e-03 2.297181487083435059e-01 -1.042567864060401917e-01 -4.701112210750579834e-02 -8.501983433961868286e-02 -7.163593173027038574e-02 -6.928368937224149704e-03 1.632314473390579224e-01 3.342605233192443848e-01 3.962274193763732910e-01 1.423518657684326172e-01 3.857093676924705505e-02 1.430265307426452637e-01 5.252257734537124634e-02 -1.176683306694030762e-01 -1.981619894504547119e-01 -2.639533877372741699e-01 -2.106962203979492188e-01 4.604451730847358704e-02 3.032932281494140625e-01 -4.477198049426078796e-02 5.789416655898094177e-02 1.808264479041099548e-02 2.631081044673919678e-01 -1.226654946804046631e-01 -4.451525583863258362e-02 -3.475625216960906982e-01 8.555617928504943848e-02 -2.639715373516082764e-01 -1.227170899510383606e-01 -9.692338109016418457e-02
1.756136715412139893e-01 -5.541012063622474670e-02 2.890201508998870850e-01 -3.893525525927543640e-02 -9.805858880281448364e-02 -1.551756113767623901e-01 2.225080132484436035e-01 -1.652065850794315338e-02 -1.173170581459999084e-01 1.529901772737503052e-01 2.006399482488632202e-01 1.958558112382888794e-01 6.981667131185531616e-02 1.733586788177490234e-01 -2.193598002195358276e-01 -4.977923631668090820e-02 -2.783044278621673584e-01 -1.378720551729202271e-01 -4.269518256187438965e-01 -4.086066186428070068e-01 3.581881523132324219e-02 -5.615032836794853210e-02 -1.189381703734397888e-01 -7.886504754424095154e-03 5.121698230504989624e-02 1.151584163308143616e-01 2.098541110754013062e-01 -1.709306985139846802e-02 3.168233111500740051e-02 1.536893937736749649e-02 9.099037200212478638e-02 2.493299990892410278e-01
1.080339774489402771e-02 -3.705703020095825195e-01 1.222639344632625580e-02 2.743286788463592529e-01 -1.510067749768495560e-02 1.958915442228317261e-01 -7.057491689920425415e-02 -1.802559047937393188e-01 1.207463219761848450e-01 3.572273850440979004e-01 -1.383191645145416260e-01 -1.861329376697540283e-01 -1.945057809352874756e-01 2.437466531991958618e-01 -2.551032304763793945e-01 -1.913309246301651001e-01 -1.195653900504112244e-01 5.701170116662979126e-02 -2.303684800863265991e-01 -2.941879630088806152e-02 -2.361563220620155334e-02 6.248709931969642639e-02 -4.417007323354482651e-03 -4.637895617634057999e-03 1.289514750242233276e-01 9.261538833379745483e-02 2.781889438629150391e-01 9.157164022326469421e-03 1.489717066287994385e-01 2.598634362220764160e-01 1.024638861417770386e-01 1.931263655424118042e-01
-2.818319387733936310e-02 -9.681142121553421021e-02 1.210502609610557556e-01 3.658213913440704346e-01 2.142858356237411499e-01 1.467225998640060425e-01 1.518029570579528809e-01 -1.340169459581375122e-01 4.943075776100158691e-02 1.423124969005584717e-01 2.030721306800842285e-01 -5.718648899346590042e-03 1.865043342113494873e-01 1.349222660064697266e-02 -2.250889688730239868e-01 -8.948400616645812988e-02 -3.515968471765518188e-02 1.984846591949462891e-01 -4.036802947521209717e-01 -2.172738499939441681e-02 3.714374899864196777e-01 9.181354939937591553e-02 8.788269944489002228e-03 5.091414786875247955e-03 -5.234960839152336121e-02 -8.147973567247390747e-02 2.229874432086944580e-01 -6.989898532629013062e-02 -1.014379486441612244e-01 2.799379825592041016e-01 9.138756990432739258e-02 2.524727284908294678e-01
1.485072225332260132e-01 -1.896338462829589844e-01 4.091858863830566406e-02 2.164862900972366333e-01 3.209012001752853394e-02 1.680045574903488159e-01 5.505722761154174805e-02 3.208060562610626221e-02 9.241689741611480713e-02 3.701986968517303467e-01 1.977835297584533691e-01 4.256383180618286133e-01 1.341710239648818970e-01 -5.574305355548858643e-02 -2.634524405002593994e-01 6.345486640930175781e-02 -6.887312978506088257e-02 1.098265722393989563e-01 -2.160557806491851807e-01 -2.752772346138954163e-02 2.260165959596633911e-01 1.284505873918533325e-01 2.482260465621948242e-01 -2.147145569324493408e-01 1.941778510808944702e-02 -1.057091802358627319e-01 -1.066493541002273560e-01 -2.403404861688613892e-01 -5.016302317380905151e-02 1.311137080192565918e-01 2.397732585668563843e-01 4.773562029004096985e-02
1.455450057983398438e-01 -1.036377847194671631e-01 2.329194545745849609e-01 2.292699515819549561e-01 -2.176836691796779633e-02 3.976244106888771057e-02 -5.401752889156341553e-03 2.590730786323547363e-01 6.762509793043136597e-02 1.976484358310699463e-01 -1.201210841536521912e-01 1.432903707027435303e-01 -2.730129361152648926e-01 1.649645268917083740e-01 -2.334905974566936493e-02 4.527948796749114990e-02 2.090012431144714355e-01 1.404664516448974609e-01 -4.442746043205261230e-01 5.447106063365936279e-02 5.223483592271804810e-02 -9.770329110324382782e-03 -6.549941748380661011e-02 1.340235620737075806e-01 1.558688748627901077e-02 -4.389125481247901917e-02 3.159312009811401367e-01 -2.131022959947586060e-01 2.866020500659942627e-01 -1.703370362520217896e-02 1.832275241613388062e-01 2.384934127330780029e-01
-1.580079793930053711e-01 -1.941421627998352051e-01 7.145163137465715408e-03 2.370509505271911621e-01 -1.845166385173797607e-01 1.132729202508926392e-01 -3.461072221398353577e-02 -3.140478134155273438e-01 -1.007890328764915466e-01 2.621621489524841309e-01 1.532204747200012207e-01 1.447459310293197632e-01 9.158042259514331818e-03 2.272873185575008392e-02 -3.948981165885925293e-01 -2.412240654230117798e-01 1.179730296134948730e-01 2.165753021836280823e-02 -1.237411275506019592e-01 -3.573400974273681641e-01 3.975789248943328857e-02 -3.121381998062133789e-02 1.796170175075531006e-01 1.089951372705399990e-03 2.172784060239791870e-01 -7.192530483007431030e-02 1.307847648859024048e-01 -1.728977411985397339e-01 -2.730081975460052490e-01 1.200721971690654755e-02 -1.639092806726694107e-03 1.734271943569183350e-01
-1.264661401510238647e-01 -2.741291821002960205e-01 2.388855963945388794e-01 -9.664167463779449463e-02 -1.504257023334503174e-01 1.115936636924743652e-01 -2.072226703166961670e-01 -8.751098811626434326e-02 1.677307933568954468e-01 1.659418642520904541e-01 5.587545409798622131e-02 -1.587077081203460693e-01 -3.158518299460411072e-02 2.203340083360671997e-01 2.414521947503089905e-02 -2.297700643539428711e-01 9.613232687115669250e-03 6.767205148935317993e-02 -4.194259643554687500e-01 -2.531923651695251465e-01 -1.195196248590946198e-02 -2.646161317825317383e-01 -2.520795464515686035e-01 2.188127338886260986e-01 1.919605582952499390e-01 1.627066135406494141e-01 2.649820968508720398e-02 -2.353606000542640686e-02 1.753937900066375732e-01 -1.303425729274749756e-01 -1.219450533390045166e-01 1.280059963464736938e-01
-1.499526053667068481e-01 -4.175612628459930420e-01 1.340362280607223511e-01 2.696800231933593750e-02 -1.274384558200836182e-02 1.218997500836849213e-02 -1.189701408147811890e-01 1.980335861444473267e-01 -1.581219434738159180e-01 1.277208626270294189e-01 2.999973110854625702e-02 6.306684762239456177e-02 -4.074511304497718811e-02 8.006377145648002625e-03 -2.891856431961059570e-01 -3.390318155288696289e-02 1.916102468967437744e-01 2.945467829704284668e-01 -1.458417326211929321e-01 -1.353606730699539185e-01 -1.281877011060714722e-01 -1.507145166397094727e-02 -1.515133380889892578e-01 -1.569917984306812286e-02 4.481896460056304932e-01 1.011333093047142029e-01 -3.717598738148808479e-03 -8.938558399677276611e-02 3.973746597766876221e-01 -4.844347760081291199e-02 -1.121345348656177521e-02 1.252035349607467651e-01
-9.881664812564849854e-02 -1.677599847316741943e-01 -1.004420146346092224e-01 -1.222031712532043457e-01 -6.270222365856170654e-02 -5.236641690135002136e-02 -2.855716347694396973e-01 -7.814537733793258667e-02 1.103970594704151154e-02 2.004428952932357788e-01 9.517799317836761475e-02 9.659165143966674805e-02 -1.801042109727859497e-01 1.647268654778599739e-03 -1.229460909962654114e-01 -9.428609907627105713e-02 -2.144662849605083466e-02 4.341325461864471436e-01 -1.662573963403701782e-01 -3.339016139507293701e-01 3.019163310527801514e-01 6.379131227731704712e-02 6.640630215406417847e-02 2.275903075933456421e-01 1.212351620197296143e-01 -7.387783378362655640e-02 8.720441162586212158e-02 -3.825743123888969421e-02 3.829880058765411377e-01 3.342996165156364441e-02 3.748772665858268738e-02 2.639783918857574463e-01
1.051975786685943604e-01 -2.180481702089309692e-01 2.516632378101348877e-01 -2.850857004523277283e-02 2.281151711940765381e-02 1.558962184935808182e-02 -1.762428581714630127e-01 4.035278409719467163e-02 6.391922384500503540e-02 2.699851989746093750e-01 1.057541370391845703e-01 1.260571032762527466e-01 2.854596459656022489e-05 -3.843785449862480164e-02 -1.008742954581975937e-02 -2.727323770523071289e-01 -1.517436094582080841e-02 -2.764031291007995605e-01 -2.989042401313781738e-01 5.668296292424201965e-02 1.721518486738204956e-01 1.391550749540328979e-01 -2.747013978660106659e-02 -1.546299755573272705e-01 1.918380111455917358e-01 -3.283081948757171631e-01 -2.452998608350753784e-01 -1.424590498208999634e-01 3.236381337046623230e-02 -1.730050146579742432e-01 4.051693975925445557e-01 2.697806619107723236e-02
-1.562624275684356689e-01 -2.027288526296615601e-01 8.764449506998062134e-02 -1.578290909528732300e-01 -1.998317837715148926e-01 2.364616841077804565e-01 -9.362994134426116943e-02 -1.198039278388023376e-01 3.251178860664367676e-01 -2.675982750952243805e-02 1.833890080451965332e-01 9.851904213428497314e-02 3.097114525735378265e-02 3.082476854324340820e-01 -3.294056355953216553e-01 -1.745119839906692505e-01 -4.394172132015228271e-02 -2.190255075693130493e-01 -2.155951261520385742e-01 -2.244167476892471313e-01 1.016294956207275391e-01 2.065975368022918701e-01 -4.475497826933860779e-02 1.681677103042602539e-01 -6.848003715276718140e-02 -1.894565299153327942e-02 -2.176841907203197479e-02 -6.158211082220077515e-02 1.292987316846847534e-01 -1.145192235708236694e-01 7.532639801502227783e-02 3.512382805347442627e-01
-6.911270320415496826e-02 -2.030137330293655396e-01 1.584998518228530884e-01 -2.434696070849895477e-03 1.400218009948730469e-01 2.020071446895599365e-01 -7.015170156955718994e-02 -1.837699562311172485e-01 1.844710111618041992e-01 2.316904962062835693e-01 1.491042673587799072e-01 -2.088502943515777588e-01 2.624160349369049072e-01 4.761542007327079773e-02 -7.749556005001068115e-02 -2.251276373863220215e-01 -1.903960406780242920e-01 1.327705103904008865e-02 -1.910565644502639771e-01 2.066490985453128815e-02 7.231382280588150024e-02 4.516346380114555359e-02 2.026023715734481812e-01 1.999160945415496826e-01 3.621099591255187988e-01 1.078372821211814880e-01 -1.187736466526985168e-01 1.147749796509742737e-01 1.039866283535957336e-01 4.128362238407135010e-02 -5.014531686902046204e-02 4.491018056869506836e-01
-4.797106608748435974e-03 6.593288481235504150e-02 1.046397387981414795e-01 1.692746281623840332e-01 -6.107462570071220398e-02 -2.122570760548114777e-02 -2.129643112421035767e-01 1.173048466444015503e-01 2.476568147540092468e-02 8.327651768922805786e-02 1.758707016706466675e-01 3.305013179779052734e-01 8.991584926843643188e-02 1.873685419559478760e-01 -1.329613327980041504e-01 -1.912692561745643616e-02 1.169438436627388000e-01 -1.626911908388137817e-01 -1.640953570604324341e-01 -2.474962770938873291e-01 1.002541184425354004e-01 4.298551753163337708e-02 1.014560535550117493e-01 -3.670603781938552856e-02 2.766870558261871338e-01 7.610017899423837662e-03 2.704668343067169189e-01 -9.825387038290500641e-03 5.477326512336730957e-01 -2.647513747215270996e-01 -8.308818936347961426e-02 -7.106072455644607544e-02
5.028702691197395325e-02 -8.148956298828125000e-02 2.306125313043594360e-01 7.087232545018196106e-03 -9.750816971063613892e-02 -2.368310540914535522e-01 1.801756620407104492e-01 2.402158081531524658e-01 -1.173884794116020203e-01 3.227825164794921875e-01 1.561934500932693481e-01 1.905257254838943481e-01 1.956346482038497925e-01 1.327165514230728149e-01 -2.345316559076309204e-01 -1.874952763319015503e-01 1.888026595115661621e-01 -8.797936141490936279e-02 -2.958725094795227051e-01 -6.751972436904907227e-02 8.825583010911941528e-02 2.174805849790573120e-01 8.717254549264907837e-02 -3.122133016586303711e-02 2.416879981756210327e-01 -1.083582714200019836e-01 3.017126917839050293e-01 -1.325245648622512817e-01 1.274861097335815430e-01 -1.102585494518280029e-01 -2.097695171833038330e-01 8.255775272846221924e-02
6.555903702974319458e-02 -4.343462288379669189e-01 1.436074823141098022e-01 -8.253811299800872803e-02 -1.148631423711776733e-01 -3.865253329277038574e-01 5.924833193421363831e-02 -1.105784699320793152e-01 -9.849919378757476807e-02 1.293621659278869629e-01 1.174310743808746338e-01 1.244961395859718323e-01 3.020977973937988281e-01 1.225260570645332336e-01 -1.332848984748125076e-02 -4.849570337682962418e-03 7.359090447425842285e-02 -3.797309845685958862e-02 -4.254505410790443420e-02 -5.776079744100570679e-02 2.370628118515014648e-01 -2.416286244988441467e-02 1.477398425340652466e-01 3.342736512422561646e-02 4.674715101718902588e-01 -2.280609160661697388e-01 -1.785827800631523132e-02 -1.828794032335281372e-01 -4.612710699439048767e-02 -8.911405503749847412e-02 7.484800368547439575e-02 1.654266864061355591e-01
-5.296242982149124146e-02 3.588536754250526428e-02 8.184333890676498413e-02 4.487517848610877991e-02 -3.489930629730224609e-01 9.801817685365676880e-02 4.846946336328983307e-03 -2.229945510625839233e-01 -1.550450772047042847e-01 2.406498491764068604e-01 6.703738868236541748e-02 -1.535187195986509323e-02 2.760173985734581947e-03 1.025662049651145935e-01 -3.560194671154022217e-01 -3.774707615375518799e-01 1.088289320468902588e-01 -2.069121226668357849e-02 -1.867089122533798218e-01 -4.336366057395935059e-01 7.493034005165100098e-02 -7.716228067874908447e-02 4.406938329339027405e-02 4.010307416319847107e-02 1.167542412877082825e-01 -8.204062283039093018e-02 2.091002166271209717e-01 -2.016374915838241577e-01 -3.831354528665542603e-02 -1.176549270749092102e-01 -4.455376043915748596e-02 2.593622207641601562e-01
-2.856656722724437714e-02 1.069054938852787018e-02 8.695051074028015137e-02 3.054635226726531982e-01 -2.471881210803985596e-01 1.154171116650104523e-02 -6.930629163980484009e-02 -4.132615625858306885e-01 1.248364597558975220e-01 5.285151675343513489e-02 2.373030632734298706e-01 -8.501935750246047974e-03 2.206099629402160645e-01 1.479728966951370239e-01 -2.768824100494384766e-01 6.570221483707427979e-02 3.696039319038391113e-02 -3.395450115203857422e-02 -2.908234596252441406e-01 -3.784549236297607422e-01 9.577438235282897949e-02 -2.135761231184005737e-01 1.380333155393600464e-01 3.808105364441871643e-02 2.597041726112365723e-01 -1.645435988903045654e-01 1.319318860769271851e-01 -6.479208916425704956e-02 4.889714717864990234e-02 -1.275439839810132980e-02 -2.556668967008590698e-02 1.006053388118743896e-01
-1.776994615793228149e-01 -3.042094111442565918e-01 1.725270003080368042e-01 -3.695316845551133156e-03 -2.138180434703826904e-01 3.338402807712554932e-01 5.557934567332267761e-02 3.162814676761627197e-01 1.327033853158354759e-03 3.994931876659393311e-01 1.506329923868179321e-01 -5.711894948035478592e-03 8.632226288318634033e-02 1.186765059828758240e-01 6.564043462276458740e-02 -1.632994711399078369e-01 1.017826646566390991e-01 8.843383193016052246e-02 -2.304155528545379639e-01 -1.667412966489791870e-01 2.980630099773406982e-01 -2.666628360748291016e-02 -1.949208080768585205e-01 -7.683772593736648560e-02 -3.635831526480615139e-04 -2.505147457122802734e-01 9.660536795854568481e-02 -8.690784871578216553e-02 1.521781831979751587e-02 1.229409724473953247e-01 1.463550180196762085e-01 4.522049799561500549e-02
-6.277304142713546753e-02 -6.334126740694046021e-02 2.531218528747558594e-01 -1.233440730720758438e-02 1.554615236818790436e-02 2.395683526992797852e-01 -4.963324218988418579e-02 -1.748462766408920288e-01 -1.612265408039093018e-01 3.260013759136199951e-01 1.009491309523582458e-01 -5.566033348441123962e-02 2.082834392786026001e-02 7.499311864376068115e-02 -1.162095293402671814e-01 -2.727590501308441162e-01 -1.219540312886238098e-01 1.398027539253234863e-01 -1.558942906558513641e-02 -1.537302732467651367e-01 4.061882197856903076e-01 6.388236582279205322e-02 1.434367001056671143e-01 1.750599406659603119e-02 3.732652962207794189e-01 3.901823461055755615e-01 3.692502900958061218e-02 -7.712955772876739502e-02 -2.973336912691593170e-02 -3.497805446386337280e-02 1.497583538293838501e-01 1.611678004264831543e-01
-1.081491112709045410e-01 -8.879517018795013428e-02 1.846853941679000854e-01 1.467492729425430298e-01 -1.802031844854354858e-01 -1.445630006492137909e-02 1.049201656132936478e-02 1.751130968332290649e-01 1.243296861648559570e-01 1.752963662147521973e-01 2.263263911008834839e-01 -5.990031361579895020e-02 9.181459248065948486e-02 -1.295127272605895996e-01 1.389947384595870972e-01 -3.187271207571029663e-02 -2.503880560398101807e-01 -1.297237724065780640e-01 -1.705881655216217041e-01 -2.096529304981231689e-01 1.071338653564453125e-01 -4.057053476572036743e-02 2.475422173738479614e-01 1.090086065232753754e-03 1.699310243129730225e-01 -2.560038268566131592e-01 2.420436590909957886e-02 -2.870597243309020996e-01 5.061815381050109863e-01 2.075165063142776489e-01 8.857981860637664795e-02 5.717598274350166321e-02
1.576004773378372192e-01 -2.375793755054473877e-01 -2.058158218860626221e-01 1.432347893714904785e-01 -6.930386275053024292e-02 7.561086118221282959e-02 -1.644887328147888184e-01 -2.069397456943988800e-02 3.882637917995452881e-01 6.108681485056877136e-02 1.023629456758499146e-01 2.825101017951965332e-01 -9.054558724164962769e-02 3.058281540870666504e-01 -2.918611764907836914e-01 -3.794280886650085449e-01 1.050606891512870789e-01 -7.865191251039505005e-02 -1.099375411868095398e-01 -1.028798222541809082e-01 1.220877617597579956e-01 -1.115416735410690308e-01 -8.892909437417984009e-02 6.195602938532829285e-02 1.116092596203088760e-02 -5.666769109666347504e-03 -5.716413259506225586e-02 -1.110589317977428436e-02 -8.957523852586746216e-02 4.416345059871673584e-02 2.584926784038543701e-01 2.878540158271789551e-01
-4.008958861231803894e-02 -1.936703473329544067e-01 5.806888341903686523e-01 1.154294982552528381e-01 1.304723024368286133e-01 -9.133366495370864868e-02 -1.983416676521301270e-01 -1.882581412792205811e-02 -1.018474344164133072e-02 2.046038657426834106e-01 -2.879998832941055298e-02 5.253223329782485962e-02 -8.763300627470016479e-02 1.537608206272125244e-01 -4.376151040196418762e-02 4.002404958009719849e-02 -8.558768779039382935e-02 -1.626365482807159424e-01 -1.979143768548965454e-01 1.682598376646637917e-03 2.782913446426391602e-01 -8.504667878150939941e-02 1.053024679422378540e-01 -1.098482087254524231e-01 7.122135907411575317e-02 -3.108156025409698486e-01 1.797621548175811768e-01 -5.437529459595680237e-02 1.696087121963500977e-01 -2.112654745578765869e-01 1.648823916912078857e-02 2.711143195629119873e-01
1.450956910848617554e-01 -1.208887323737144470e-01 4.276809096336364746e-02 -3.824631497263908386e-02 -3.078211545944213867e-01 2.827596366405487061e-01 -1.864496767520904541e-01 -3.498236238956451416e-01 2.133066803216934204e-01 1.990088969469070435e-01 1.600349694490432739e-01 2.609839476644992828e-02 -8.211292326450347900e-02 -9.185994416475296021e-02 2.375469356775283813e-02 -9.715464711189270020e-02 -1.823620796203613281e-01 3.279425203800201416e-03 -3.310824632644653320e-01 2.011141914408653975e-04 1.014356166124343872e-01 -2.632413506507873535e-01 -6.364487926475703716e-04 -2.937544882297515869e-01 1.401241868734359741e-01 -2.175677940249443054e-02 -6.879420578479766846e-02 -3.546060919761657715e-01 1.446136832237243652e-01 6.107867881655693054e-02 -3.990771621465682983e-02 8.385375142097473145e-02
4.263761639595031738e-02 -2.147129774093627930e-01 2.054947018623352051e-01 2.080849707126617432e-01 -2.951652407646179199e-01 -2.945527136325836182e-01 1.790379881858825684e-01 6.381103396415710449e-02 4.109286144375801086e-02 4.107821583747863770e-01 1.704881936311721802e-01 9.164184331893920898e-02 2.983696460723876953e-01 2.598990686237812042e-02 -1.483180969953536987e-01 3.749507293105125427e-02 -8.618711680173873901e-02 4.973443597555160522e-02 -1.152003258466720581e-01 -1.896597817540168762e-02 1.223198100924491882e-01 7.383710891008377075e-02 4.027691110968589783e-02 9.550763666629791260e-02 9.289542585611343384e-02 -1.736781001091003418e-01 3.223384320735931396e-01 -2.145891934633255005e-01 2.178460359573364258e-01 1.302793920040130615e-01 -1.045625060796737671e-01 1.294064968824386597e-01
1.359783764928579330e-02 -2.282891869544982910e-01 1.815834492444992065e-01 -1.215782854706048965e-02 -3.777897357940673828e-02 5.373464152216911316e-02 -8.253708481788635254e-02 -2.136008143424987793e-01 1.426591724157333374e-01 1.632209122180938721e-01 -5.422404408454895020e-02 5.287030711770057678e-02 -2.945013716816902161e-02 -1.735738813877105713e-01 -1.360322088003158569e-01 8.415522426366806030e-02 -3.172400593757629395e-01 2.429287135601043701e-01 -4.432001709938049316e-01 9.984140098094940186e-02 2.368573993444442749e-01 -1.983252465724945068e-01 -1.166020333766937256e-01 -1.926809921860694885e-02 1.313685029745101929e-01 5.697001144289970398e-02 1.210704445838928223e-01 -3.344000577926635742e-01 2.275642454624176025e-01 -1.459403336048126221e-01 -3.918171301484107971e-02 2.268486171960830688e-01
1.063523963093757629e-01 -2.553497254848480225e-01 1.006592437624931335e-01 -7.449457794427871704e-02 2.101310715079307556e-02 -1.354586798697710037e-02 -2.273800969123840332e-01 -1.261261999607086182e-01 1.014614850282669067e-01 2.686769068241119385e-01 3.222863376140594482e-01 5.754793062806129456e-02 -6.861353665590286255e-02 -1.459277141839265823e-02 -6.594157218933105469e-02 -4.850861430168151855e-02 -1.427780687808990479e-01 4.190978109836578369e-01 3.709002584218978882e-02 -2.810732424259185791e-01 2.923243045806884766e-01 9.096763283014297485e-02 3.340766727924346924e-01 7.170174270868301392e-02 1.598064303398132324e-01 5.659729987382888794e-02 2.642697989940643311e-01 3.158679232001304626e-02 2.175883948802947998e-01 5.347903352230787277e-03 6.634724885225296021e-02 -7.018723059445619583e-03
-2.202422320842742920e-01 -3.795610964298248291e-01 -1.035403385758399963e-01 -1.472387760877609253e-01 4.102127626538276672e-02 3.220437765121459961e-01 8.584483712911605835e-02 -2.026682794094085693e-01 2.347202785313129425e-02 2.184978574514389038e-01 8.235643804073333740e-02 -1.712630391120910645e-01 -1.013813242316246033e-01 1.375415474176406860e-01 -8.235788904130458832e-03 -2.620184123516082764e-01 -3.423295915126800537e-01 9.821273386478424072e-02 -2.611338496208190918e-01 -2.185181081295013428e-01 8.336424082517623901e-02 -2.253350242972373962e-02 1.526189744472503662e-01 -6.365812849253416061e-03 1.996205896139144897e-01 -2.075898833572864532e-02 -1.573367603123188019e-02 -2.317373752593994141e-01 1.086634993553161621e-01 -7.616686075925827026e-02 2.076444178819656372e-01 1.017036065459251404e-01
-1.011320799589157104e-01 -2.776049375534057617e-01 9.983880072832107544e-02 -1.818455010652542114e-02 -7.699332386255264282e-02 5.285804718732833862e-02 -3.554820418357849121e-01 4.677983745932579041e-02 -5.348422378301620483e-02 2.977906167507171631e-01 3.014734759926795959e-02 1.787336170673370361e-01 -1.500514298677444458e-01 1.070625111460685730e-01 -1.420634388923645020e-01 -2.489869855344295502e-02 -5.877801775932312012e-02 3.437306880950927734e-01 -9.097491204738616943e-02 -2.045159339904785156e-01 4.459251165390014648e-01 1.601341813802719116e-01 5.360044911503791809e-02 2.365287393331527710e-01 1.778112202882766724e-01 -5.554124712944030762e-03 -6.260084360837936401e-02 3.959344327449798584e-02 2.051367461681365967e-01 2.207793742418289185e-01 4.605837166309356689e-02 -2.927950024604797363e-02
-7.772529870271682739e-02 -1.162408739328384399e-01 7.139690220355987549e-02 1.731980890035629272e-01 -2.291626036167144775e-01 7.587254792451858521e-02 8.089220523834228516e-02 2.855423390865325928e-01 2.307448387145996094e-01 6.954447180032730103e-02 3.521386981010437012e-01 1.406769454479217529e-01 6.922275573015213013e-02 3.406964242458343506e-01 1.237231269478797913e-01 -2.800777554512023926e-01 -2.058344334363937378e-02 -1.775076612830162048e-02 6.781004369258880615e-03 -1.226821243762969971e-01 2.915193438529968262e-01 -1.802750080823898315e-01 1.759199798107147217e-01 -1.473295390605926514e-01 2.783887684345245361e-01 -1.304276287555694580e-01 3.078882396221160889e-02 -2.668181657791137695e-01 1.560867577791213989e-01 -2.970478311181068420e-02 -6.754472851753234863e-02 9.052366949617862701e-03
5.941972136497497559e-02 -1.918036788702011108e-01 1.503129750490188599e-01 6.933827698230743408e-02 -4.864601045846939087e-02 -1.300928890705108643e-01 -5.429162085056304932e-02 -4.681343138217926025e-01 -2.453145198523998260e-02 2.502462565898895264e-01 2.501797974109649658e-01 -7.594744209200143814e-03 7.214487995952367783e-03 1.167157143354415894e-01 -2.355826497077941895e-01 -4.006611183285713196e-03 -9.598561376333236694e-02 -4.113644361495971680e-02 -1.515968888998031616e-01 -1.977874636650085449e-01 -1.510041952133178711e-01 8.269383758306503296e-02 3.519550859928131104e-01 2.711927592754364014e-01 2.836065888404846191e-01 -2.720931172370910645e-01 -1.436431426554918289e-02 -1.334223151206970215e-01 4.824758321046829224e-02 5.854256823658943176e-02 1.058788299560546875e-01 7.951451092958450317e-02
-1.108849123120307922e-01 -2.430598288774490356e-01 2.516859471797943115e-01 2.771210670471191406e-01 -9.129256010055541992e-02 1.774786412715911865e-02 1.075959485024213791e-02 4.876115173101425171e-02 3.987348079681396484e-02 9.495931118726730347e-02 4.156764149665832520e-01 -5.762248858809471130e-02 7.166872918605804443e-02 -2.303115427494049072e-01 1.658193916082382202e-01 -6.355625111609697342e-03 -8.179137110710144043e-02 8.037833124399185181e-02 -8.371579647064208984e-02 -1.291125565767288208e-01 6.094121560454368591e-02 -1.136803925037384033e-01 1.022708490490913391e-01 1.089440882205963135e-01 2.453599683940410614e-02 -1.349299997091293335e-01 6.094575673341751099e-02 -2.492053359746932983e-01 4.265063703060150146e-01 1.862300634384155273e-01 1.517160236835479736e-01 3.238586783409118652e-01
2.124092429876327515e-01 -7.332068681716918945e-02 1.879386603832244873e-01 6.036443635821342468e-02 1.472388356924057007e-01 -6.059517338871955872e-02 -5.711542442440986633e-02 7.347896695137023926e-02 3.812877833843231201e-01 3.581173717975616455e-01 2.330982387065887451e-01 1.296990811824798584e-01 2.625676244497299194e-02 1.646075397729873657e-02 1.117629408836364746e-01 -1.858177036046981812e-01 -9.524780511856079102e-02 -2.665036916732788086e-01 -6.842282414436340332e-02 4.066019877791404724e-02 3.677127659320831299e-01 8.221675455570220947e-02 -2.203439362347126007e-03 -2.019278146326541901e-02 1.704647988080978394e-01 -1.354849040508270264e-01 1.548503637313842773e-01 -3.888992965221405029e-01 1.484922617673873901e-01 -4.556862637400627136e-02 -4.890030249953269958e-02 -7.612455636262893677e-02
-3.043003194034099579e-02 -6.051285937428474426e-02 1.362248416990041733e-02 -1.512329876422882080e-01 8.838953822851181030e-02 3.083387315273284912e-01 -9.583572298288345337e-02 2.526439540088176727e-02 -1.619496643543243408e-01 1.421115696430206299e-01 1.937473118305206299e-01 1.988398879766464233e-01 -1.696947216987609863e-01 1.592133380472660065e-02 8.312973380088806152e-02 -1.500857174396514893e-01 -1.186710670590400696e-01 2.419806867837905884e-01 -3.306081891059875488e-01 -1.263701468706130981e-01 4.953024163842201233e-02 -1.041802167892456055e-01 1.857518777251243591e-02 1.724336594343185425e-01 7.432053238153457642e-02 1.306231617927551270e-01 -2.031885832548141479e-01 -6.536344438791275024e-02 4.048886895179748535e-01 2.926107347011566162e-01 3.098910301923751831e-02 3.430861830711364746e-01
-3.607643768191337585e-02 3.829200565814971924e-02 5.509906262159347534e-02 -1.033498123288154602e-01 9.783400595188140869e-02 7.676362991333007812e-02 -2.480427771806716919e-01 1.654122769832611084e-02 3.609856367111206055e-01 -8.865635097026824951e-02 1.491665989160537720e-01 2.486828342080116272e-02 1.810522228479385376e-01 2.227779626846313477e-01 -1.801846325397491455e-01 -1.709890514612197876e-01 3.709325939416885376e-02 -1.134281903505325317e-01 -2.791474461555480957e-01 -1.756132394075393677e-01 1.459852457046508789e-01 6.993049383163452148e-02 1.104372292757034302e-01 5.424256995320320129e-02 1.382812857627868652e-01 -9.388782829046249390e-02 5.414862632751464844e-01 -3.103989660739898682e-01 7.183413207530975342e-02 4.885794222354888916e-02 1.050397753715515137e-01 -2.609824948012828827e-02
1.588754504919052124e-01 -8.081825822591781616e-02 1.561452168971300125e-02 -2.139659970998764038e-02 -1.858738213777542114e-01 1.687818616628646851e-01 -1.905311942100524902e-01 1.260571330785751343e-01 -6.200909987092018127e-02 -2.138513699173927307e-02 -1.122910901904106140e-01 -3.106253035366535187e-02 3.247911334037780762e-01 2.358590662479400635e-01 -1.633073240518569946e-01 1.246371343731880188e-01 8.011599420569837093e-04 -1.245672851800918579e-01 -3.250954747200012207e-01 -7.286337786354124546e-04 1.349684596061706543e-01 -2.218293100595474243e-01 -4.259395971894264221e-02 1.261148136109113693e-04 4.705693423748016357e-01 1.872801780700683594e-01 7.596517354249954224e-02 -2.157812118530273438e-01 2.706137299537658691e-01 -3.910737857222557068e-02 -4.610136151313781738e-02 2.343605309724807739e-01
-1.950165927410125732e-01 -1.996792852878570557e-01 2.442125044763088226e-02 4.687234759330749512e-02 1.426773369312286377e-01 -1.795150339603424072e-01 3.388563869521021843e-03 9.596284478902816772e-02 1.829673051834106445e-01 7.733473926782608032e-02 1.523045152425765991e-01 1.189916580915451050e-01 1.458072215318679810e-01 1.202783510088920593e-01 -2.001730911433696747e-02 -1.364438086748123169e-01 -3.449226496741175652e-04 -1.698076277971267700e-01 -3.298555016517639160e-01 1.752158552408218384e-01 3.426027297973632812e-01 -1.077839080244302750e-02 -3.650391101837158203e-02 -1.239420250058174133e-01 3.302963376045227051e-01 -3.730248212814331055e-01 8.238851279020309448e-02 -3.878294229507446289e-01 8.721933513879776001e-02 -7.761275023221969604e-02 6.541524082422256470e-02 7.940969429910182953e-03
-4.576773568987846375e-02 -2.343642115592956543e-01 1.068318635225296021e-01 -9.113892167806625366e-02 -2.295927107334136963e-01 6.294174492359161377e-02 -3.746976852416992188e-01 -5.735483393073081970e-02 1.042243614792823792e-01 2.858658730983734131e-01 1.789312362670898438e-01 4.671461135149002075e-02 -1.600363291800022125e-02 1.129093021154403687e-01 -1.046553403139114380e-01 -8.729603886604309082e-02 -1.439144909381866455e-01 3.391341567039489746e-01 7.253227382898330688e-02 -1.305098533630371094e-01 3.891634345054626465e-01 6.979489326477050781e-02 2.945770323276519775e-01 9.788104146718978882e-02 1.947114616632461548e-01 9.165350347757339478e-02 1.595761030912399292e-01 -1.186579652130603790e-02 2.292631715536117554e-01 1.119506284594535828e-01 1.109657958149909973e-01 6.722480803728103638e-02
5.793334450572729111e-03 -1.754961609840393066e-01 1.222272142767906189e-01 -7.731107622385025024e-02 -1.056371554732322693e-01 -1.510521322488784790e-01 1.542633324861526489e-01 -1.550122946500778198e-01 2.283540181815624237e-02 5.582529902458190918e-01 2.466128915548324585e-01 2.831373512744903564e-01 2.575890719890594482e-01 2.158396989107131958e-01 -2.611636519432067871e-01 -1.143627166748046875e-01 1.262335330247879028e-01 5.616511404514312744e-02 -1.660945713520050049e-01 -1.521087884902954102e-01 1.429068297147750854e-01 -3.973001986742019653e-02 8.708526194095611572e-02 4.710413143038749695e-02 1.478663533926010132e-01 -3.036730736494064331e-02 -1.262428164482116699e-01 -1.653885990381240845e-01 -1.586727946996688843e-01 4.272395372390747070e-02 1.225635930895805359e-01 9.671375155448913574e-02
-7.357548177242279053e-02 -4.153496772050857544e-02 4.790286533534526825e-03 1.887839585542678833e-01 -5.506419017910957336e-02 3.355283141136169434e-01 1.730251461267471313e-01 -1.021789237856864929e-01 2.693460509181022644e-02 1.441993564367294312e-01 3.084606826305389404e-01 6.784886587411165237e-03 8.171741664409637451e-02 -1.452545672655105591e-01 -3.593565523624420166e-02 -3.593823909759521484e-01 -8.383810520172119141e-02 4.437581822276115417e-02 -3.880478739738464355e-01 7.456996012479066849e-03 9.272462129592895508e-02 2.322048097848892212e-01 -4.105341061949729919e-02 5.062072351574897766e-02 9.039838612079620361e-02 4.412254318594932556e-02 1.050867363810539246e-01 -9.379066526889801025e-02 1.876426041126251221e-01 -3.517640531063079834e-01 9.984221309423446655e-02 3.178029656410217285e-01
-1.868741214275360107e-01 7.648725807666778564e-02 4.358700290322303772e-02 2.225244641304016113e-01 -6.407839059829711914e-02 8.345841616392135620e-02 -2.021216750144958496e-01 4.694034159183502197e-02 -1.088073998689651489e-01 1.066307872533798218e-01 3.243271112442016602e-01 7.502459734678268433e-02 7.184655219316482544e-02 2.303760498762130737e-01 -2.790175676345825195e-01 -5.344393476843833923e-02 1.290455311536788940e-01 -1.020309478044509888e-01 -3.199947476387023926e-01 -3.191365003585815430e-01 9.519270807504653931e-02 -5.966673139482736588e-03 7.530468702316284180e-02 -2.900540828704833984e-01 2.753792405128479004e-01 -4.151272028684616089e-02 -1.157370433211326599e-01 -2.419773340225219727e-01 2.551727890968322754e-01 -8.730939775705337524e-02 -3.194735944271087646e-02 -1.650628149509429932e-01
6.839172542095184326e-02 -2.432560920715332031e-01 -1.454206854104995728e-01 4.993818327784538269e-02 -6.856419891119003296e-02 1.011453494429588318e-01 8.022539317607879639e-02 2.234961241483688354e-01 3.170438706874847412e-01 1.660423576831817627e-01 -3.278305754065513611e-02 2.010275423526763916e-01 2.683534622192382812e-01 4.402549564838409424e-02 5.054770037531852722e-02 -4.618759751319885254e-01 1.188047751784324646e-01 1.698127090930938721e-01 -1.074068471789360046e-01 -2.628379762172698975e-01 6.103462073951959610e-03 -1.410269737243652344e-02 8.585307747125625610e-02 -1.706623099744319916e-02 -5.036767199635505676e-02 -1.562526077032089233e-01 6.307795643806457520e-02 -2.788138687610626221e-01 1.614412665367126465e-01 -1.243154853582382202e-01 2.038361579179763794e-01 2.420252859592437744e-01
-8.907236903905868530e-02 -3.504559695720672607e-01 -1.217645779252052307e-01 -1.161076352000236511e-01 1.409052908420562744e-01 -1.927706599235534668e-01 -6.198387965559959412e-02 7.534509152173995972e-02 2.735968828201293945e-01 1.894092708826065063e-01 1.827672719955444336e-01 2.652180194854736328e-01 7.932174950838088989e-02 2.072157114744186401e-01 3.889411687850952148e-02 -3.343581557273864746e-01 -6.767187267541885376e-02 -7.410686463117599487e-02 -1.704185456037521362e-01 -1.490416526794433594e-01 3.406708538532257080e-01 -1.254268288612365723e-01 1.854759454727172852e-02 -1.326000094413757324e-01 1.807643622159957886e-01 -1.894899010658264160e-01 -1.857355833053588867e-01 -2.120256721973419189e-01 1.512863934040069580e-01 7.871436537243425846e-04 -6.343807280063629150e-02 -1.067791283130645752e-01
-1.030483320355415344e-01 -1.935683190822601318e-01 -1.074431184679269791e-02 -1.841651350259780884e-01 -1.543729901313781738e-01 -1.239149868488311768e-01 1.652991175651550293e-01 -1.282277852296829224e-01 1.226859539747238159e-01 5.892034173011779785e-01 1.800102442502975464e-01 3.011914193630218506e-01 1.743244230747222900e-01 2.736347019672393799e-01 -2.148079872131347656e-01 -1.145494952797889709e-01 -1.853361912071704865e-02 -1.038041710853576660e-02 -8.993153274059295654e-02 -1.599731892347335815e-01 1.770647317171096802e-01 2.956282906234264374e-02 9.587817639112472534e-02 6.685446202754974365e-02 1.421487927436828613e-01 -1.948563009500503540e-02 -1.196346953511238098e-01 -9.427048265933990479e-02 -9.284000098705291748e-02 1.628668010234832764e-01 5.053101107478141785e-02 1.535076200962066650e-01
-3.697890415787696838e-02 -1.806025952100753784e-02 1.832949072122573853e-01 8.760885149240493774e-02 -2.206913977861404419e-01 1.694550514221191406e-01 -1.491538435220718384e-01 2.253134921193122864e-02 8.365911990404129028e-02 2.056022882461547852e-01 1.627340465784072876e-01 2.892966568470001221e-01 1.169533357024192810e-01 8.610012382268905640e-02 -2.186984568834304810e-01 -1.365739852190017700e-01 1.082411557435989380e-01 -1.301081925630569458e-01 -2.839060425758361816e-01 -2.034740447998046875e-01 -3.934159502387046814e-02 9.871879965066909790e-02 2.374412119388580322e-01 -2.937801480293273926e-01 1.549767106771469116e-01 -3.433472514152526855e-01 -8.895240724086761475e-02 -1.920027285814285278e-01 2.875562310218811035e-01 1.503412276506423950e-01 -1.122502237558364868e-01 -2.530335821211338043e-02
3.486241772770881653e-02 -2.965502738952636719e-01 -1.394225805997848511e-01 -8.880942314863204956e-02 2.157345265150070190e-01 -2.770865857601165771e-01 4.096256196498870850e-02 1.062995754182338715e-02 6.316898763179779053e-02 2.730003297328948975e-01 2.451195418834686279e-01 2.019488662481307983e-01 4.941530898213386536e-02 2.214962542057037354e-01 -1.615158915519714355e-01 -1.712725460529327393e-01 7.684120535850524902e-02 -4.395760595798492432e-02 -1.686014384031295776e-01 -1.831078082323074341e-01 2.831312119960784912e-01 1.041313856840133667e-01 1.197137907147407532e-01 -4.160160943865776062e-02 2.994728088378906250e-01 -1.802944391965866089e-01 -2.620788216590881348e-01 -9.033147245645523071e-02 2.304038405418395996e-01 -7.326509058475494385e-02 -1.644947677850723267e-01 -1.033882871270179749e-01
-1.251053065061569214e-01 -5.369259417057037354e-02 1.259237229824066162e-01 3.634542524814605713e-01 1.327152699232101440e-01 1.132947504520416260e-01 -1.152951493859291077e-01 1.544105112552642822e-01 -1.487042009830474854e-01 1.987225264310836792e-01 3.327858746051788330e-01 1.341210603713989258e-01 4.194366931915283203e-02 2.504375874996185303e-01 3.208933472633361816e-01 -6.010187044739723206e-02 2.025173753499984741e-01 4.822582006454467773e-02 -2.989714443683624268e-01 -1.535620167851448059e-02 2.612931728363037109e-01 -9.468185901641845703e-02 -1.509332284331321716e-02 2.343244105577468872e-01 3.005077838897705078e-01 -7.173834741115570068e-02 -6.967903673648834229e-02 -1.506982147693634033e-01 1.257318705320358276e-01 -1.874841749668121338e-02 1.135454658651724458e-04 -3.779295133426785469e-03
-1.998623013496398926e-01 1.576361618936061859e-02 2.872213125228881836e-01 1.786363869905471802e-01 4.173048585653305054e-02 3.355025500059127808e-02 -2.824403904378414154e-02 1.781253516674041748e-01 2.218313664197921753e-01 1.628613919019699097e-01 1.573887020349502563e-01 2.539544999599456787e-01 5.319999903440475464e-02 -2.262946590781211853e-02 2.970214784145355225e-01 -9.910080581903457642e-02 -2.045634835958480835e-01 -1.799370348453521729e-01 -2.581574618816375732e-01 -3.368264809250831604e-02 1.904991827905178070e-02 -1.339330077171325684e-01 -4.244542866945266724e-02 -9.797416627407073975e-02 2.111196517944335938e-01 -3.385278396308422089e-03 2.441921085119247437e-01 -9.916633367538452148e-02 3.149637877941131592e-01 6.850879639387130737e-02 -1.261698454618453979e-01 3.715616464614868164e-01
7.031649351119995117e-02 -2.542931437492370605e-01 2.135287374258041382e-01 7.214403152465820312e-02 -2.274566292762756348e-01 -6.587518006563186646e-02 1.716510653495788574e-01 -1.473482400178909302e-01 -2.954122237861156464e-02 1.457931548357009888e-01 1.430193185806274414e-01 2.600644528865814209e-01 2.186456322669982910e-01 2.266740798950195312e-01 1.309173703193664551e-01 -3.555490449070930481e-02 -1.666774600744247437e-01 -1.011551246047019958e-01 -1.900391876697540283e-01 -3.640781939029693604e-01 -2.031292468309402466e-01 -1.045337021350860596e-01 -8.029177039861679077e-02 3.616313263773918152e-02 2.122415006160736084e-01 5.863520130515098572e-02 1.130350977182388306e-01 6.030656024813652039e-02 9.843347221612930298e-02 6.633760035037994385e-02 -2.362283878028392792e-02 4.453779757022857666e-01
1.196434050798416138e-01 -2.682769298553466797e-01 3.157387375831604004e-01 -1.729776524007320404e-02 3.816240653395652771e-02 9.943549521267414093e-03 -1.758458763360977173e-01 -1.369198411703109741e-01 5.486713349819183350e-02 -4.856414720416069031e-02 -1.115754246711730957e-01 7.268621772527694702e-02 -2.693404853343963623e-01 -1.472489535808563232e-01 -8.296523988246917725e-02 -2.442634403705596924e-01 -8.938833326101303101e-02 2.972635328769683838e-01 -3.424286246299743652e-01 -8.401257544755935669e-02 5.710049346089363098e-02 -2.673165798187255859e-01 -9.765920788049697876e-02 -3.025545179843902588e-02 -3.799203410744667053e-02 7.783791422843933105e-02 8.855294436216354370e-02 -2.772329151630401611e-01 2.913171350955963135e-01 -1.581567376852035522e-01 6.306482106447219849e-02 2.583058476448059082e-01
4.870274662971496582e-02 -1.268383767455816269e-02 2.849875688552856445e-01 -1.551789045333862305e-01 1.868205517530441284e-01 4.242652654647827148e-02 4.044883325695991516e-02 -1.455364823341369629e-01 1.809027194976806641e-01 3.337243106216192245e-03 3.092392683029174805e-01 8.280633389949798584e-02 1.994967460632324219e-01 2.601605355739593506e-01 -2.200869023799896240e-01 -2.904163897037506104e-01 -2.598666833364404738e-05 4.465063661336898804e-02 -4.847795963287353516e-01 -5.746063217520713806e-02 1.554412841796875000e-01 -1.261922270059585571e-01 5.485895276069641113e-02 -9.924630820751190186e-02 -1.582507193088531494e-01 1.317937076091766357e-01 2.670353949069976807e-01 -1.151983514428138733e-01 4.829052090644836426e-02 -1.324125826358795166e-01 -1.049635037779808044e-01 7.770796865224838257e-02
1.163335237652063370e-02 -2.816527187824249268e-01 3.288999944925308228e-02 1.721077971160411835e-02 4.389919340610504150e-02 3.848861753940582275e-01 -1.974805891513824463e-01 9.403686970472335815e-02 2.314953878521919250e-02 5.681351423263549805e-01 4.382224753499031067e-02 1.457730121910572052e-02 -7.631230354309082031e-02 1.434272080659866333e-01 -2.391980886459350586e-01 -7.225279510021209717e-02 -4.164569824934005737e-02 2.072910591959953308e-02 3.102666698396205902e-02 -2.015133015811443329e-02 1.092822104692459106e-01 -2.911856174468994141e-01 1.806512922048568726e-01 1.436130255460739136e-01 2.458937466144561768e-01 7.535901665687561035e-02 -1.295775473117828369e-01 -1.585964411497116089e-01 1.952572911977767944e-01 3.016775660216808319e-02 -4.091767221689224243e-02 -6.823082268238067627e-02
-1.181943528354167938e-02 -2.218936979770660400e-01 1.463397890329360962e-01 5.452056601643562317e-02 1.677313297986984253e-01 -4.064424335956573486e-02 1.941647082567214966e-01 -7.642949372529983521e-02 -5.628891289234161377e-02 1.328681856393814087e-01 4.197761118412017822e-01 1.610742509365081787e-01 6.482730805873870850e-02 7.337369024753570557e-03 9.624142199754714966e-02 -1.538793593645095825e-01 4.090574011206626892e-02 4.162025824189186096e-02 -2.840795516967773438e-01 1.464439332485198975e-01 2.894308269023895264e-01 -1.110864952206611633e-01 -8.708130568265914917e-03 -9.077446907758712769e-02 -1.072850450873374939e-01 -3.896602690219879150e-01 1.189242973923683167e-01 -1.109535917639732361e-01 5.325098708271980286e-02 -1.954990625381469727e-02 2.542554400861263275e-02 4.348443746566772461e-01
[truncated: 3,265,609 more chars]
