# Supplementary material for: The Language of Innovation
Source: PLoS One. 2020 Apr 30;15(4):e0230107. doi: 10.1371/journal.pone.0230107 (PMC7194493; doi:10.1371/journal.pone.0230107)
Supplement: S8 File — (GZ) [file pone.0230107.s008.tar.gz › 1986-1990/V2Run_4_VS_4500_embeddings1986-1990ED32.txt]

-4.358543083071708679e-02 1.473406106233596802e-01 -2.052550315856933594e-01 1.229719258844852448e-02 2.156367748975753784e-01 1.939095258712768555e-01 -2.207306176424026489e-01 3.557623028755187988e-01 4.905817285180091858e-02 -7.131388783454895020e-02 -1.056369990110397339e-01 8.470335602760314941e-02 -9.684771299362182617e-02 -1.628690659999847412e-01 -2.965626418590545654e-01 1.379519328474998474e-02 -3.823483595624566078e-03 9.628482908010482788e-02 -1.929876804351806641e-01 -3.783788904547691345e-02 -1.650324016809463501e-01 1.551040112972259521e-01 1.606307365000247955e-02 1.329315081238746643e-02 -2.318419069051742554e-01 -2.643002569675445557e-01 5.953447520732879639e-02 8.637827634811401367e-02 -4.406417906284332275e-01 7.999674230813980103e-02 2.832557260990142822e-01 -9.874869883060455322e-02
2.085981965065002441e-01 -1.775491684675216675e-01 -1.582921445369720459e-01 -8.615775965154170990e-03 1.609160192310810089e-02 1.354529708623886108e-01 -2.176165878772735596e-01 9.780986607074737549e-02 1.359734535217285156e-01 1.199521590024232864e-02 -9.788879007101058960e-02 2.149379998445510864e-01 1.554854810237884521e-01 7.715920358896255493e-02 -1.084717512130737305e-01 -1.370330452919006348e-01 1.703315824270248413e-01 1.616570651531219482e-01 5.684350803494453430e-02 -1.360138803720474243e-01 -1.554851979017257690e-01 -9.584826231002807617e-02 1.963389664888381958e-01 -2.589831054210662842e-01 -4.274193942546844482e-01 -1.139651015400886536e-01 -2.268523573875427246e-01 1.249830871820449829e-01 -8.858565241098403931e-02 1.403191126883029938e-02 4.464044570922851562e-01 5.723289772868156433e-02
-1.659632772207260132e-01 -5.236170068383216858e-02 -1.248620674014091492e-01 -1.684244126081466675e-01 3.235891833901405334e-02 1.612769216299057007e-01 -2.868744730949401855e-02 -6.128994864411652088e-04 -3.126635774970054626e-02 -3.374451026320457458e-02 8.796568959951400757e-02 2.263110727071762085e-01 5.733649432659149170e-02 7.791196554899215698e-02 -2.488605976104736328e-01 -3.156975656747817993e-02 1.438478827476501465e-01 2.251726835966110229e-01 2.050798088312149048e-01 -1.944244652986526489e-01 -3.340639173984527588e-01 -9.791117161512374878e-02 1.762720048427581787e-01 -5.760052800178527832e-02 -2.828072309494018555e-01 1.640347093343734741e-01 3.339471004437655210e-04 1.015142351388931274e-01 -3.805862963199615479e-01 -6.020745635032653809e-02 2.185546010732650757e-01 3.798180520534515381e-01
-1.211362555623054504e-01 -4.972581937909126282e-02 -2.029698193073272705e-01 -9.528985619544982910e-02 2.001998275518417358e-01 -1.336703747510910034e-01 -1.690225601196289062e-01 5.136124789714813232e-02 1.230753660202026367e-01 2.064813114702701569e-02 -8.029784112295601517e-06 -1.280760169029235840e-01 -1.407831460237503052e-01 -1.363978534936904907e-01 -1.425859052687883377e-02 -1.900408118963241577e-01 1.326624155044555664e-01 1.844452135264873505e-02 -1.638314276933670044e-01 -2.271069735288619995e-01 -2.275542467832565308e-01 -7.540439837612211704e-04 2.533311843872070312e-01 2.246097326278686523e-01 -5.648025870323181152e-01 -1.164343673735857010e-02 -3.621206432580947876e-02 1.783381551504135132e-01 -2.226526588201522827e-01 -2.572006583213806152e-01 7.609055191278457642e-02 1.290704961866140366e-02
2.107804827392101288e-02 1.033436041325330734e-03 -1.644440293312072754e-01 -9.242298454046249390e-02 3.213096410036087036e-02 2.028343975543975830e-01 -1.141380295157432556e-01 2.694763839244842529e-01 -3.946699574589729309e-02 -1.741908863186836243e-02 -7.472094893455505371e-02 1.950120031833648682e-01 -5.451444536447525024e-02 -5.810267105698585510e-02 -7.298781722784042358e-02 -4.684796929359436035e-01 -1.759886145591735840e-01 -2.026967005804181099e-03 -6.142372637987136841e-02 -1.567381322383880615e-01 -1.555483788251876831e-01 3.936523199081420898e-02 9.607990086078643799e-02 1.134868361987173557e-03 -3.352941870689392090e-01 -2.336034029722213745e-01 -2.745841145515441895e-01 -9.225554019212722778e-02 -3.024127781391143799e-01 4.904231056571006775e-02 3.201984167098999023e-01 -1.339782178401947021e-01
1.581650525331497192e-01 -7.281345874071121216e-02 8.834072202444076538e-02 -1.955256611108779907e-01 2.541368901729583740e-01 1.323220133781433105e-01 -1.030394360423088074e-01 -8.159668743610382080e-02 -1.623233705759048462e-01 -1.980057954788208008e-01 5.966168269515037537e-02 -7.067686319351196289e-02 -3.065411150455474854e-01 1.005192175507545471e-01 -1.452199071645736694e-01 -1.049641296267509460e-01 1.047950834035873413e-01 2.852887511253356934e-01 4.553966224193572998e-02 -4.113990068435668945e-02 -9.171441197395324707e-02 5.410440731793642044e-03 1.739666312932968140e-01 -4.672614485025405884e-02 -4.441144168376922607e-01 -5.011157318949699402e-02 -7.914316840469837189e-03 2.329968214035034180e-01 -3.545137345790863037e-01 -2.167144715785980225e-01 2.007943391799926758e-01 9.950347244739532471e-02
-3.323569148778915405e-02 -3.810171037912368774e-02 -1.028657704591751099e-01 1.558509748429059982e-02 2.876022458076477051e-01 1.363272964954376221e-01 1.621535420417785645e-01 1.812885552644729614e-01 -2.572790384292602539e-01 1.645423024892807007e-01 -9.027139097452163696e-02 -4.064474627375602722e-02 -2.886507809162139893e-01 2.674042014405131340e-03 -5.307585746049880981e-02 -3.109572231769561768e-01 -1.410734001547098160e-02 1.606303602457046509e-01 4.050716757774353027e-03 -3.729900345206260681e-02 -3.155730664730072021e-01 1.352745443582534790e-01 1.976891905069351196e-01 -2.842028997838497162e-02 -3.610462546348571777e-01 -3.104408085346221924e-01 -4.201998561620712280e-02 1.723936647176742554e-01 -2.599968910217285156e-01 -1.680226325988769531e-01 2.048350684344768524e-02 2.467031218111515045e-02
-4.622662067413330078e-02 -2.269330769777297974e-01 -1.925696581602096558e-01 -2.793355844914913177e-02 3.039876185357570648e-02 2.278614342212677002e-01 -3.009936213493347168e-01 5.071108043193817139e-02 -1.649123579263687134e-01 8.556649833917617798e-02 -2.041502445936203003e-01 2.068711444735527039e-02 7.535294443368911743e-02 -1.767557561397552490e-01 -5.824031308293342590e-02 -4.462420046329498291e-01 -4.224273934960365295e-02 -7.258119434118270874e-02 -3.377916514873504639e-01 -6.153234280645847321e-03 -9.875921905040740967e-02 5.887315794825553894e-02 1.673240214586257935e-01 1.485718637704849243e-01 -2.035899609327316284e-01 -3.191684782505035400e-01 -5.207207798957824707e-02 7.642628159373998642e-03 -1.902345865964889526e-01 -6.868878006935119629e-02 2.723416686058044434e-01 2.777285128831863403e-02
-7.505497336387634277e-02 -1.145596504211425781e-01 5.635553225874900818e-02 2.706381492316722870e-02 -9.558037854731082916e-03 -8.653484284877777100e-03 -3.775962442159652710e-02 1.634273529052734375e-01 5.106701329350471497e-02 3.845763951539993286e-02 -1.553435921669006348e-01 7.430157810449600220e-02 5.219414830207824707e-02 -1.906042993068695068e-01 -7.990538328886032104e-02 -4.117257595062255859e-01 1.755163669586181641e-01 -7.204934209585189819e-02 -3.190591931343078613e-02 6.530521810054779053e-02 -1.761140674352645874e-01 2.842467511072754860e-03 2.195528745651245117e-01 -2.412088066339492798e-01 -1.531308591365814209e-01 -1.524376571178436279e-01 -4.366847872734069824e-02 2.239633500576019287e-01 -4.776259958744049072e-01 2.000973075628280640e-01 3.474842011928558350e-01 -1.843490749597549438e-01
9.224307537078857422e-02 -1.520083844661712646e-01 -3.018613755702972412e-01 5.449481680989265442e-02 1.864237338304519653e-01 -1.048481315374374390e-01 7.272237539291381836e-02 9.408427402377128601e-03 -8.887355029582977295e-02 1.825351715087890625e-01 -2.359351217746734619e-01 1.425528973340988159e-01 2.264875546097755432e-02 1.106939688324928284e-01 -1.421818882226943970e-01 -3.062227070331573486e-01 1.999291330575942993e-01 -2.294387854635715485e-02 1.102545857429504395e-01 1.594429137185215950e-03 -3.112656474113464355e-01 2.288978919386863708e-02 3.082663118839263916e-01 -1.565200984477996826e-01 -6.830570846796035767e-02 -1.766736060380935669e-01 -1.350377947092056274e-01 -7.870089262723922729e-02 -3.086453974246978760e-01 3.911136090755462646e-02 3.903197646141052246e-01 -1.300844177603721619e-02
-1.823668926954269409e-01 -9.185994416475296021e-02 -2.237767726182937622e-01 -2.205944806337356567e-01 -1.967874765396118164e-01 1.855555623769760132e-01 -1.523629873991012573e-01 1.581384390592575073e-01 2.689013779163360596e-01 -4.702387377619743347e-02 1.151055246591567993e-01 6.151162087917327881e-02 3.582003712654113770e-02 -2.500847280025482178e-01 -2.958761155605316162e-01 9.503307938575744629e-02 3.236111626029014587e-02 1.281787306070327759e-01 -5.013958737254142761e-02 1.123493388295173645e-01 -5.611281096935272217e-02 6.930956244468688965e-02 3.127074241638183594e-01 1.196681335568428040e-01 -1.889204420149326324e-02 -4.669664800167083740e-01 -6.839630659669637680e-03 1.949025690555572510e-02 -1.171127557754516602e-01 -2.394765764474868774e-01 2.081609517335891724e-01 -1.809332333505153656e-02
-1.180168893188238144e-02 1.553861498832702637e-01 9.519143402576446533e-02 -1.826567202806472778e-01 -2.085973024368286133e-01 6.148200482130050659e-03 -3.757239505648612976e-02 2.725780308246612549e-01 2.395599149167537689e-02 -2.494781278073787689e-02 7.310524582862854004e-03 1.435923576354980469e-01 -2.977631613612174988e-02 -8.722410351037979126e-02 -4.568164795637130737e-02 -3.194085359573364258e-01 -1.072753313928842545e-02 -3.288229182362556458e-02 -5.951326340436935425e-02 2.733124494552612305e-01 -2.137928158044815063e-01 6.570082902908325195e-02 2.227149456739425659e-01 2.127100676298141479e-01 -3.499011695384979248e-01 1.188931018114089966e-01 -5.049531534314155579e-02 3.027901351451873779e-01 -2.455646097660064697e-01 -4.129158705472946167e-02 3.931923806667327881e-01 8.856303244829177856e-02
3.409849479794502258e-02 3.391228616237640381e-02 -7.002148777246475220e-02 -2.159277796745300293e-01 -2.991836331784725189e-02 1.801193952560424805e-01 -1.306541413068771362e-01 -1.027604192495346069e-02 -1.810210347175598145e-01 1.086564958095550537e-01 -1.984388232231140137e-01 4.110391251742839813e-03 -1.857695877552032471e-01 -1.329582780599594116e-01 7.650484144687652588e-02 -1.614728122949600220e-01 -3.150765970349311829e-02 2.349617481231689453e-01 -8.810549043118953705e-03 -1.258578002452850342e-01 -1.660008728504180908e-01 3.436529636383056641e-02 6.656189262866973877e-02 2.019123919308185577e-02 -7.689282298088073730e-02 -9.218381345272064209e-02 -2.364673614501953125e-01 1.461694017052650452e-03 -5.379366278648376465e-01 -2.369613200426101685e-01 3.183274269104003906e-01 3.235422968864440918e-01
1.294841021299362183e-01 -1.329408735036849976e-01 1.322266180068254471e-02 -3.308395743370056152e-01 3.319822624325752258e-02 -5.209546536207199097e-02 1.500896643847227097e-03 2.842189967632293701e-01 -1.178266704082489014e-01 1.845396459102630615e-01 -1.575759649276733398e-01 -2.094651572406291962e-02 -5.728860199451446533e-02 -1.503511220216751099e-01 -1.297629028558731079e-01 -3.260870575904846191e-01 1.535604447126388550e-01 -2.404334247112274170e-01 -2.823786623775959015e-02 -5.097673460841178894e-02 -3.716640770435333252e-01 -1.420212909579277039e-02 3.266687095165252686e-01 -1.976402103900909424e-01 -1.481001377105712891e-01 -3.142246231436729431e-02 -6.106713786721229553e-02 1.304763108491897583e-01 -2.356706410646438599e-01 -7.647319138050079346e-02 2.560256123542785645e-01 -9.777170419692993164e-02
5.788140743970870972e-02 3.495804965496063232e-02 9.103334508836269379e-03 5.413734912872314453e-02 -1.690451055765151978e-01 -2.826622687280178070e-02 1.565647870302200317e-02 1.545780003070831299e-01 -1.345131732523441315e-02 2.962850332260131836e-01 -6.880869716405868530e-02 1.207403093576431274e-01 2.594381943345069885e-02 1.304508745670318604e-01 1.587634347379207611e-02 -9.076111763715744019e-02 1.789362728595733643e-01 2.611873447895050049e-01 -2.405120246112346649e-02 -1.107781827449798584e-01 -2.497241646051406860e-01 1.151372715830802917e-01 3.673080205917358398e-01 2.078624218702316284e-01 -2.942611277103424072e-01 -1.644368618726730347e-01 -2.396908551454544067e-01 -2.679132521152496338e-01 -3.348225355148315430e-01 1.254662722349166870e-01 2.146816849708557129e-01 -1.477088630199432373e-01
1.056186631321907043e-01 4.980121157132089138e-04 -2.719925716519355774e-02 -1.883666217327117920e-02 5.774691328406333923e-02 3.533633053302764893e-01 4.955585673451423645e-02 2.364878952503204346e-01 -1.615884006023406982e-01 1.724242717027664185e-01 -3.161589428782463074e-02 1.024065166711807251e-02 -3.163118362426757812e-01 -2.652537822723388672e-01 -1.467555165290832520e-01 -8.179166167974472046e-02 -1.159453094005584717e-01 8.529675751924514771e-02 -7.917708158493041992e-02 -3.258881345391273499e-02 -2.138102948665618896e-01 -1.034213379025459290e-01 3.125618100166320801e-01 -5.362979695200920105e-02 -3.013609647750854492e-01 -1.930026710033416748e-01 1.376993358135223389e-01 9.896112978458404541e-02 -1.084785312414169312e-01 -3.493703901767730713e-01 2.587433457374572754e-01 -5.433139577507972717e-02
1.416310854256153107e-02 -2.470364272594451904e-01 -2.705537676811218262e-01 -3.671104088425636292e-02 -5.987289175391197205e-02 4.828607290983200073e-02 5.966875329613685608e-02 1.733353286981582642e-01 8.074712008237838745e-02 8.874600380659103394e-02 6.952364463359117508e-03 1.596084088087081909e-01 1.213892474770545959e-01 -5.732555314898490906e-02 -4.219363629817962646e-01 4.764895513653755188e-02 -2.364406138658523560e-01 2.926690578460693359e-01 -1.668744087219238281e-01 2.218013405799865723e-01 -4.854197055101394653e-02 -1.044561415910720825e-01 1.168998703360557556e-01 1.591146141290664673e-01 -9.668609499931335449e-02 3.207805380225181580e-02 1.048865541815757751e-01 -3.623443096876144409e-02 -5.126026868820190430e-01 -1.423180252313613892e-01 8.774744719266891479e-02 -4.693042114377021790e-02
-4.491196945309638977e-02 1.407607342116534710e-03 -1.685464084148406982e-01 -2.425317279994487762e-02 2.116378247737884521e-01 -8.261615782976150513e-02 3.449542447924613953e-02 1.151410788297653198e-01 -6.157357245683670044e-02 6.578417122364044189e-02 -7.371411472558975220e-02 -6.374767422676086426e-02 1.219973638653755188e-01 -4.156609475612640381e-01 -3.448853194713592529e-01 -3.519221246242523193e-01 1.395925506949424744e-02 6.242901459336280823e-02 -1.167389899492263794e-01 -1.421484202146530151e-01 -1.306591480970382690e-01 -1.147528216242790222e-01 2.409724295139312744e-01 -2.861962653696537018e-02 -3.420379459857940674e-01 6.188323348760604858e-02 -8.907589316368103027e-02 -1.423002183437347412e-01 -1.848541200160980225e-01 7.300575077533721924e-02 3.668339848518371582e-01 6.876143813133239746e-02
-7.945357263088226318e-02 -1.951158419251441956e-02 1.297424584627151489e-01 4.611714556813240051e-02 -1.150773912668228149e-01 -1.477314829826354980e-01 8.752299845218658447e-02 -5.314968153834342957e-02 9.292875975370407104e-02 1.782989203929901123e-01 -1.603384315967559814e-01 9.402996301651000977e-02 1.086789518594741821e-01 1.964378356933593750e-01 -1.872728019952774048e-01 -1.000993773341178894e-01 4.435677081346511841e-02 2.887717485427856445e-01 -3.818123042583465576e-02 -1.131691131740808487e-02 -1.158780455589294434e-01 8.044014126062393188e-02 1.361717134714126587e-01 1.039088070392608643e-01 -4.766215384006500244e-01 -3.749987483024597168e-01 -1.757702380418777466e-01 2.453173510730266571e-02 -3.335708975791931152e-01 -2.502226736396551132e-03 2.714590132236480713e-01 1.946595311164855957e-01
-8.373764157295227051e-02 -3.492101654410362244e-02 -1.752761304378509521e-01 -1.029291674494743347e-01 2.785852551460266113e-01 -1.739427298307418823e-01 -1.097261905670166016e-01 4.367965087294578552e-02 -2.297750301659107208e-02 2.363105118274688721e-01 1.214196979999542236e-01 1.949685215950012207e-01 -5.378881841897964478e-02 9.715636074542999268e-02 -3.575188517570495605e-01 -2.891448140144348145e-01 -1.462412476539611816e-01 -2.709834836423397064e-02 -8.013516664505004883e-02 -3.009435534477233887e-01 -1.480349153280258179e-01 1.750269383192062378e-01 1.457159966230392456e-01 9.830712527036666870e-02 -1.047748923301696777e-01 2.848242036998271942e-02 1.031313315033912659e-01 2.866439223289489746e-01 -2.232118695974349976e-01 -5.116553977131843567e-02 3.689459264278411865e-01 6.907235365360975266e-03
1.459471732378005981e-01 2.162082120776176453e-02 1.012933347374200821e-02 1.199697703123092651e-02 1.086455285549163818e-01 3.246649801731109619e-01 6.817686557769775391e-02 1.231794580817222595e-01 -1.881442964076995850e-01 -5.087674036622047424e-02 -2.019742876291275024e-02 -2.437900751829147339e-01 -2.157569229602813721e-01 -2.088195681571960449e-01 -1.409544050693511963e-01 -3.968721628189086914e-01 1.234575361013412476e-01 2.894059419631958008e-01 -1.189457103610038757e-01 -1.420042961835861206e-01 -1.267279125750064850e-02 7.323637604713439941e-02 1.510693132877349854e-01 -1.213567405939102173e-01 -2.133561223745346069e-01 -2.425187975168228149e-01 -8.237359672784805298e-02 9.038459509611129761e-02 -1.124167591333389282e-01 -2.587829232215881348e-01 3.163558542728424072e-01 1.515757851302623749e-02
-6.964538246393203735e-02 9.278215467929840088e-02 -1.671223193407058716e-01 1.290400177240371704e-01 1.666987091302871704e-01 2.226938903331756592e-01 2.561671137809753418e-01 3.090494275093078613e-01 -1.956163942813873291e-01 -1.723918914794921875e-01 -2.738806046545505524e-02 -6.579935550689697266e-02 -2.916415631771087646e-01 -5.109278485178947449e-02 -3.057662248611450195e-01 -1.537873297929763794e-01 -3.546721115708351135e-02 1.800573915243148804e-01 -2.151100337505340576e-01 -3.009225055575370789e-02 -1.611911803483963013e-01 -1.018005833029747009e-01 1.932189166545867920e-01 -1.825371682643890381e-01 -2.590594887733459473e-01 -1.694840043783187866e-01 -1.525910943746566772e-01 -4.292046651244163513e-02 -6.042024493217468262e-02 -1.891950815916061401e-01 2.698279619216918945e-01 6.709348410367965698e-02
5.648589879274368286e-02 -8.428068831562995911e-03 1.907027326524257660e-02 -2.201442718505859375e-01 2.406135499477386475e-01 4.804619401693344116e-02 -6.350667774677276611e-02 1.462067216634750366e-01 1.862386167049407959e-01 2.118264585733413696e-01 6.299212574958801270e-02 2.776066958904266357e-01 -2.270282804965972900e-01 -1.479675173759460449e-01 -3.060765266418457031e-01 -2.297023534774780273e-01 -1.086886972188949585e-01 1.571967452764511108e-01 -8.470964431762695312e-02 2.494441568851470947e-01 2.779934927821159363e-02 -2.712279856204986572e-01 4.132646694779396057e-02 8.034415543079376221e-03 -2.423433661460876465e-01 1.612467877566814423e-02 -2.695126831531524658e-02 2.008584141731262207e-02 -3.320409953594207764e-01 -1.635986417531967163e-01 3.165454566478729248e-01 4.958460852503776550e-02
1.132271513342857361e-01 1.920293644070625305e-02 1.917070336639881134e-02 -3.264271318912506104e-01 -1.630515307188034058e-01 7.037200033664703369e-02 -3.811895847320556641e-03 3.268169239163398743e-02 -1.814943253993988037e-01 -8.061289787292480469e-03 -1.074250694364309311e-02 1.322536468505859375e-01 -1.432613879442214966e-01 -1.606940031051635742e-01 -1.610359549522399902e-01 -4.497009515762329102e-01 9.030672162771224976e-02 -1.471432745456695557e-01 6.651616841554641724e-02 -9.570342302322387695e-02 -1.083949301391839981e-02 9.305471926927566528e-02 2.189772725105285645e-01 5.123551189899444580e-02 -3.844823539257049561e-01 -1.551156789064407349e-01 -1.622110456228256226e-01 1.231598109006881714e-01 -1.276424527168273926e-01 -3.760064542293548584e-01 2.010543346405029297e-01 8.910334855318069458e-02
-6.034418195486068726e-02 1.868084073066711426e-01 -3.613441064953804016e-02 -1.455687219277024269e-03 -6.135481223464012146e-02 4.992711544036865234e-02 -1.533350795507431030e-01 -1.357623934745788574e-01 -3.333352506160736084e-03 1.438173353672027588e-01 -1.297784298658370972e-01 2.883037626743316650e-01 1.008065119385719299e-01 -1.873051524162292480e-01 -1.432942301034927368e-01 3.346871118992567062e-03 9.018338471651077271e-02 -5.887172371149063110e-02 -8.809837698936462402e-02 -4.334374144673347473e-02 -1.329897940158843994e-01 -2.578118145465850830e-01 1.656858026981353760e-01 2.465813159942626953e-01 -2.505069077014923096e-01 -2.789535522460937500e-01 -1.177105978131294250e-01 2.344660311937332153e-01 -4.127574563026428223e-01 4.423366487026214600e-02 3.855900466442108154e-01 3.817461058497428894e-02
-1.192864403128623962e-01 3.076223656535148621e-02 -4.191211611032485962e-02 1.382261067628860474e-01 -6.461811810731887817e-02 2.174755781888961792e-01 2.499876767396926880e-01 1.755096018314361572e-01 1.218864098191261292e-01 -6.005178671330213547e-03 -8.445006795227527618e-03 -6.504665315151214600e-02 -1.643037796020507812e-01 -1.144584640860557556e-01 -2.803057730197906494e-01 -3.144520819187164307e-01 -1.657180674374103546e-02 3.250782489776611328e-01 2.781984023749828339e-02 -1.796745657920837402e-01 -1.717755347490310669e-01 -3.810488805174827576e-02 2.964983284473419189e-01 3.741721622645854950e-03 -2.754901051521301270e-01 -2.841252088546752930e-01 -1.402203738689422607e-01 9.463953226804733276e-02 -1.778920292854309082e-01 -2.412513643503189087e-01 2.174463570117950439e-01 -4.677199572324752808e-02
1.439243368804454803e-02 1.147720310837030411e-02 1.449819356203079224e-01 -1.291653513908386230e-01 1.149161607027053833e-01 3.179438114166259766e-01 1.013707071542739868e-01 1.365937571972608566e-02 -2.989917099475860596e-01 -9.553042799234390259e-02 -7.998699694871902466e-02 1.685808748006820679e-01 6.323785334825515747e-02 -2.660631388425827026e-02 -1.782022565603256226e-01 -9.438811987638473511e-02 8.393813669681549072e-02 3.164528906345367432e-01 6.928469240665435791e-02 -7.248554378747940063e-02 -3.015388250350952148e-01 6.082228571176528931e-02 6.811501085758209229e-02 1.212866827845573425e-01 -2.331865280866622925e-01 6.244604289531707764e-02 -7.504438608884811401e-02 -3.104520775377750397e-02 -4.661364853382110596e-01 -5.958698317408561707e-02 2.810697853565216064e-01 2.501331269741058350e-01
1.638779640197753906e-01 1.258060187101364136e-01 -1.204428896307945251e-01 -1.436309069395065308e-01 2.568106055259704590e-01 -8.806928247213363647e-02 -6.327007710933685303e-02 2.488824725151062012e-01 -5.112618207931518555e-02 -8.368006348609924316e-02 -5.227956548333168030e-02 7.765608280897140503e-02 -1.195780709385871887e-01 -5.610549822449684143e-02 -2.623827159404754639e-01 -8.225248008966445923e-02 -7.279650866985321045e-02 3.496160805225372314e-01 5.904358252882957458e-02 -1.823179870843887329e-01 -8.169815689325332642e-02 1.067540422081947327e-01 2.819571793079376221e-01 1.181504279375076294e-01 -5.553947091102600098e-01 -5.976596847176551819e-02 1.146046295762062073e-01 -5.915325880050659180e-02 -2.141180336475372314e-01 -1.237596571445465088e-01 3.818211331963539124e-02 -6.335458159446716309e-02
-3.739771619439125061e-02 -4.001479223370552063e-02 9.312292188405990601e-02 4.827254917472600937e-03 8.655144274234771729e-02 1.609251797199249268e-01 2.037002742290496826e-01 1.909099519252777100e-01 -4.840728268027305603e-02 -9.607098996639251709e-03 -2.153071910142898560e-01 -1.612540185451507568e-01 -3.162632286548614502e-01 -2.813023924827575684e-01 -2.678380310535430908e-01 -1.755447387695312500e-01 -5.758231505751609802e-02 2.246219813823699951e-01 -2.713784575462341309e-01 -4.058554396033287048e-02 -1.582541316747665405e-01 6.354980915784835815e-02 2.426426857709884644e-01 -1.407433748245239258e-01 -3.220802247524261475e-01 -8.995179831981658936e-02 -2.743980884552001953e-01 1.781432032585144043e-01 -1.052716448903083801e-01 6.433562189340591431e-02 2.217316627502441406e-01 -2.000867761671543121e-02
-5.989600345492362976e-02 8.040896058082580566e-02 -3.404142335057258606e-02 -1.968138366937637329e-01 7.520768791437149048e-02 -4.762785136699676514e-02 8.488223701715469360e-02 1.156342104077339172e-01 1.764362752437591553e-01 -1.576708704233169556e-01 -2.322338968515396118e-01 6.971909105777740479e-02 -9.966781735420227051e-02 -3.139603734016418457e-01 -3.989338874816894531e-01 -9.010821580886840820e-02 4.037249982357025146e-01 1.585242301225662231e-01 -9.806589037179946899e-02 -2.517178952693939209e-01 -2.627184391021728516e-01 1.110481172800064087e-01 4.450572654604911804e-02 2.115776389837265015e-01 9.800095856189727783e-02 -9.193356335163116455e-02 -1.408817023038864136e-01 -1.865227818489074707e-01 1.058920472860336304e-01 -2.049566209316253662e-01 9.124771505594253540e-02 -8.691269159317016602e-02
2.482187449932098389e-01 -3.476923704147338867e-01 9.311765432357788086e-02 -9.716077893972396851e-02 -3.339521214365959167e-02 -5.844481289386749268e-02 -1.730499267578125000e-01 1.927380561828613281e-01 -7.210905849933624268e-02 1.806307584047317505e-02 -1.192204356193542480e-01 -9.876444190740585327e-02 -2.596725523471832275e-01 -3.234586492180824280e-02 -2.024085074663162231e-01 1.310872137546539307e-01 2.499864548444747925e-01 -1.184683293104171753e-01 -4.372592642903327942e-02 -1.854481250047683716e-01 3.456873074173927307e-02 1.366501748561859131e-01 -7.191204279661178589e-02 -2.124943211674690247e-02 -9.678470343351364136e-02 8.138259500265121460e-02 -1.441600322723388672e-01 2.414035201072692871e-01 -3.816480338573455811e-01 -1.702795177698135376e-01 3.961794078350067139e-01 -8.160459995269775391e-02
-6.116553023457527161e-02 1.165473014116287231e-01 -2.175569720566272736e-02 -3.849670588970184326e-01 2.950862050056457520e-02 -2.918335050344467163e-02 -2.787918746471405029e-01 3.854371309280395508e-01 1.247256547212600708e-01 -3.631600365042686462e-02 -4.722784832119941711e-02 -9.802427142858505249e-02 7.530687004327774048e-02 2.419636026024818420e-02 -2.021023929119110107e-01 -1.459789425134658813e-01 1.159058660268783569e-01 4.638856276869773865e-02 -1.866456419229507446e-01 -1.363452076911926270e-01 -2.123355418443679810e-01 8.775255829095840454e-02 1.569118797779083252e-01 2.116787135601043701e-01 1.482718139886856079e-01 -2.547552585601806641e-01 -2.327082306146621704e-01 4.485366865992546082e-02 -2.292899489402770996e-01 1.408443748950958252e-01 3.127360343933105469e-01 6.613317877054214478e-02
-2.566837370395660400e-01 8.964852988719940186e-02 5.407620593905448914e-02 2.084536477923393250e-02 1.457597762346267700e-01 3.015075922012329102e-01 6.298372894525527954e-02 2.998295426368713379e-01 -9.867150336503982544e-02 2.948721311986446381e-02 -1.214129179716110229e-01 -1.109028458595275879e-01 -2.509820163249969482e-01 -5.916604772210121155e-02 -3.331083953380584717e-01 -2.167648524045944214e-01 7.587205618619918823e-02 1.847224086523056030e-01 -1.169783622026443481e-01 -1.534445583820343018e-01 -8.490628749132156372e-02 -2.147812768816947937e-02 2.067789584398269653e-01 -8.028082549571990967e-02 -4.132995605468750000e-01 -9.521701186895370483e-02 4.784956201910972595e-02 1.951770037412643433e-01 -8.741462975740432739e-02 -1.515036672353744507e-01 2.585812509059906006e-01 5.391680821776390076e-02
7.442833483219146729e-02 1.100029349327087402e-01 -1.098800599575042725e-01 -6.097286567091941833e-02 1.069992706179618835e-01 7.003174163401126862e-03 -8.402223140001296997e-02 -1.411310769617557526e-02 1.220189966261386871e-02 -7.265669852495193481e-02 -1.904791444540023804e-01 2.393216639757156372e-02 -1.532895565032958984e-01 9.631194174289703369e-03 -7.575689256191253662e-02 -3.263678252696990967e-01 2.484782934188842773e-01 -9.629113227128982544e-02 -3.768017888069152832e-02 -2.165431976318359375e-01 -3.948124349117279053e-01 4.038025066256523132e-02 -1.402565240859985352e-01 -2.804886698722839355e-01 -4.371493756771087646e-01 -8.181662857532501221e-02 -1.363115161657333374e-01 -1.737956404685974121e-01 -1.452622711658477783e-01 -1.317364722490310669e-01 2.928158342838287354e-01 -1.540440917015075684e-01
8.039498329162597656e-02 -7.231714576482772827e-02 -1.327851414680480957e-01 9.113589674234390259e-02 -9.445082396268844604e-02 6.498898565769195557e-02 -1.359071731567382812e-01 2.006640285253524780e-01 -1.197532191872596741e-01 -2.190798223018646240e-01 9.400208294391632080e-02 -2.180798202753067017e-01 1.209540516138076782e-01 -5.253299325704574585e-02 -4.278750717639923096e-01 -1.080710589885711670e-01 2.439306080341339111e-01 1.224161610007286072e-01 -6.478060781955718994e-02 2.207375615835189819e-01 -1.965400427579879761e-01 1.271174754947423935e-02 3.808140754699707031e-01 2.001868635416030884e-01 -8.211661130189895630e-02 -1.845402270555496216e-01 -1.708667129278182983e-01 1.433212608098983765e-01 -4.572042822837829590e-02 -1.647545546293258667e-01 2.712765336036682129e-01 1.222972869873046875e-01
-3.536747097969055176e-01 1.728787422180175781e-01 -4.959750920534133911e-02 -1.492318958044052124e-01 5.884063243865966797e-02 -3.819337487220764160e-02 1.857549510896205902e-02 1.816060543060302734e-01 -3.948020935058593750e-02 1.570816785097122192e-01 -5.676788464188575745e-02 1.677008420228958130e-01 9.504622966051101685e-02 2.666549757122993469e-02 -2.529866695404052734e-01 -1.038268283009529114e-01 3.308402001857757568e-01 -4.249246418476104736e-02 -2.793252766132354736e-01 -1.958160549402236938e-01 1.492870450019836426e-01 -1.535516083240509033e-01 8.085820078849792480e-02 4.094251489732414484e-04 -2.637501358985900879e-01 -3.109205067157745361e-01 1.102604418992996216e-01 -2.115169167518615723e-01 -1.248915344476699829e-01 -3.063532896339893341e-02 3.387680351734161377e-01 7.403302192687988281e-02
2.669230103492736816e-01 9.757383167743682861e-02 -1.769948452711105347e-01 -2.738936543464660645e-01 3.319804966449737549e-01 1.161566376686096191e-01 4.409671574831008911e-02 1.625857949256896973e-01 -6.461000442504882812e-02 8.426028490066528320e-02 -1.300960928201675415e-01 8.673257380723953247e-02 -1.431666016578674316e-01 -1.650115251541137695e-01 -1.062419265508651733e-01 -1.421851571649312973e-02 -1.677804887294769287e-01 2.254195362329483032e-01 -2.399984002113342285e-01 -1.304716765880584717e-01 -1.607948355376720428e-02 -3.711507469415664673e-02 2.524866461753845215e-01 5.654811114072799683e-02 -4.212285578250885010e-01 -2.824566662311553955e-01 4.884026572108268738e-02 1.164779160171747208e-02 -2.358158379793167114e-01 -1.220341697335243225e-01 1.159047558903694153e-01 5.141279660165309906e-03
8.810129761695861816e-02 6.801649183034896851e-02 1.788170486688613892e-01 -1.400604546070098877e-01 3.433739021420478821e-02 8.089454472064971924e-02 -3.281413763761520386e-02 1.261012107133865356e-01 -1.185547858476638794e-01 -1.130386590957641602e-01 8.579256385564804077e-02 1.732851117849349976e-01 1.407054513692855835e-01 -1.275304853916168213e-01 -5.676158666610717773e-01 3.460872173309326172e-01 -1.040203869342803955e-01 -1.199892982840538025e-01 -7.291062921285629272e-02 -2.138589508831501007e-02 -6.849886383861303329e-03 -7.821340113878250122e-02 -7.787966728210449219e-02 2.456172183156013489e-02 -1.977409720420837402e-01 -1.755736470222473145e-01 -4.662248492240905762e-02 -7.889857888221740723e-02 -1.887090206146240234e-01 -3.304738700389862061e-01 3.037576675415039062e-01 -9.913623332977294922e-02
3.302394151687622070e-01 1.057367250323295593e-01 -3.038912713527679443e-01 4.032000899314880371e-02 1.048711687326431274e-01 5.080173537135124207e-02 -1.332504749298095703e-01 -9.601872414350509644e-03 9.493847936391830444e-02 -1.507835239171981812e-01 8.789098262786865234e-02 2.198051512241363525e-01 -9.950068779289722443e-04 7.420501112937927246e-02 -4.204663634300231934e-01 1.445900648832321167e-01 1.396947503089904785e-01 -1.012153178453445435e-01 -3.416545689105987549e-02 -1.505456306040287018e-02 -1.030119135975837708e-01 1.117019727826118469e-01 3.167583346366882324e-01 1.390310190618038177e-02 4.816213622689247131e-02 -1.924141347408294678e-01 2.365304157137870789e-02 1.706544458866119385e-01 -4.425573348999023438e-01 -1.482715159654617310e-01 -2.712398022413253784e-02 -1.448878347873687744e-01
-2.165105491876602173e-01 -1.806977987289428711e-01 4.016019403934478760e-03 5.715650320053100586e-02 2.351208478212356567e-01 5.473578721284866333e-02 -1.972928829491138458e-02 3.096728213131427765e-02 -2.383147329092025757e-01 -8.318280428647994995e-02 -2.209656089544296265e-01 -4.908302426338195801e-02 -9.248038753867149353e-03 -1.418081223964691162e-01 -6.152370572090148926e-01 1.915718428790569305e-02 2.127141356468200684e-01 5.138713493943214417e-02 -6.797107309103012085e-02 -1.618518084287643433e-01 6.607478111982345581e-02 -1.424521356821060181e-01 1.130416840314865112e-01 8.452019840478897095e-02 -1.358319371938705444e-01 -1.389382332563400269e-01 -1.638121902942657471e-01 9.972357004880905151e-02 -8.170812577009201050e-02 -9.343054890632629395e-02 1.167192906141281128e-01 -3.415971696376800537e-01
-1.049365997314453125e-01 1.768862903118133545e-01 3.419525548815727234e-02 -2.994265258312225342e-01 4.726872593164443970e-02 -5.465186014771461487e-02 1.024327520281076431e-02 3.596271872520446777e-01 1.403601467609405518e-01 -1.650131642818450928e-01 -1.967880874872207642e-01 6.997308135032653809e-02 4.385695978999137878e-02 4.803266748785972595e-02 -2.452149391174316406e-01 -2.253305613994598389e-01 3.662408888339996338e-01 -1.273247003555297852e-01 1.876911967992782593e-01 -8.087881654500961304e-02 -2.178741693496704102e-01 -9.024781733751296997e-02 -5.027793720364570618e-02 -3.816197393462061882e-03 -9.379456937313079834e-02 -1.227349936962127686e-01 -5.427699536085128784e-02 9.559083729982376099e-02 -4.218898117542266846e-01 -8.410314470529556274e-02 1.886824518442153931e-01 1.401770412921905518e-01
4.150038957595825195e-02 2.523878961801528931e-02 -2.524675242602825165e-02 -1.694761663675308228e-01 2.664307653903961182e-01 1.977959424257278442e-01 1.919671706855297089e-02 1.342704892158508301e-01 -3.434256836771965027e-02 -3.673775121569633484e-02 2.169333249330520630e-01 3.434453904628753662e-01 -3.875271230936050415e-02 -1.073734164237976074e-01 -1.338354498147964478e-01 -8.486571162939071655e-02 3.100633919239044189e-01 3.366837627254426479e-04 -3.297172188758850098e-01 3.061824738979339600e-01 -2.055740356445312500e-01 -2.068283222615718842e-02 2.939313054084777832e-01 -2.242174893617630005e-01 -6.660536676645278931e-02 -5.793156847357749939e-02 -8.042584359645843506e-02 -2.153578698635101318e-01 -1.498647127300500870e-02 -7.918620482087135315e-03 2.403381019830703735e-01 1.934926658868789673e-01
2.128579095005989075e-02 2.967138588428497314e-01 6.548952311277389526e-03 -4.294951558113098145e-01 1.161973550915718079e-01 1.104795709252357483e-01 8.411917835474014282e-02 -1.045022457838058472e-01 -3.387271985411643982e-02 -1.471745669841766357e-01 1.696812212467193604e-01 1.127786636352539062e-01 5.078293010592460632e-02 -1.275242865085601807e-01 -1.867599189281463623e-01 -1.617159694433212280e-01 -3.166141686961054802e-03 1.972213536500930786e-01 5.551176145672798157e-02 3.205348923802375793e-02 -2.904956936836242676e-01 -1.465409398078918457e-01 1.424985355697572231e-03 2.479461394250392914e-02 -3.255926072597503662e-01 -8.989270031452178955e-02 -8.685462176799774170e-02 1.538530439138412476e-01 -3.081195056438446045e-01 -1.670617908239364624e-01 3.384964466094970703e-01 8.292575925588607788e-02
1.205119956284761429e-02 -1.922673359513282776e-02 -2.199204266071319580e-01 -2.398228794336318970e-01 -2.858081646263599396e-02 2.458830326795578003e-01 3.334161266684532166e-02 2.882945239543914795e-01 -1.019220650196075439e-01 -5.635375529527664185e-02 -2.383777499198913574e-01 1.238463912159204483e-02 -2.979015409946441650e-01 -6.243710592389106750e-02 -1.445778012275695801e-01 -1.875454485416412354e-01 -1.108499523252248764e-02 2.084261178970336914e-01 -7.448958605527877808e-02 1.530324965715408325e-01 -1.525592058897018433e-01 -1.416080147027969360e-01 2.253922075033187866e-01 7.346485555171966553e-02 -4.431729614734649658e-01 -4.676806554198265076e-02 -8.511117100715637207e-02 1.063846573233604431e-01 -1.141999810934066772e-01 -3.463122844696044922e-01 8.632597513496875763e-03 8.115468174219131470e-02
1.356365382671356201e-01 -1.815605312585830688e-01 -9.004784375429153442e-02 1.165541447699069977e-02 -2.143864147365093231e-02 -8.235537447035312653e-03 -1.059025246649980545e-02 1.465102881193161011e-01 6.630378216505050659e-02 -2.398490458726882935e-01 3.015622496604919434e-01 8.307483792304992676e-02 -9.956509619951248169e-02 -7.311140000820159912e-02 -3.153438866138458252e-01 -1.057753711938858032e-01 2.465543299913406372e-01 3.326356112957000732e-01 4.649633914232254028e-02 1.549670398235321045e-01 1.168620064854621887e-01 1.634817384183406830e-02 5.491745099425315857e-02 1.969279646873474121e-01 -5.509477108716964722e-02 -2.513191401958465576e-01 -1.796422600746154785e-01 1.733189970254898071e-01 -4.011012911796569824e-01 -2.243217378854751587e-01 1.286026686429977417e-01 -1.518357992172241211e-01
6.980190426111221313e-02 4.346605762839317322e-02 5.394707620143890381e-02 -1.266318280249834061e-02 -4.017511848360300064e-03 7.348918914794921875e-02 -1.316317170858383179e-01 2.544385492801666260e-01 -1.021206304430961609e-01 -7.724326848983764648e-02 1.929714381694793701e-01 -1.661443859338760376e-01 -1.467290520668029785e-01 -5.190558731555938721e-02 -1.200352832674980164e-01 -2.254001498222351074e-01 1.991293430328369141e-01 3.164655566215515137e-01 -1.022450551390647888e-01 5.898531153798103333e-02 -2.821507751941680908e-01 -1.293411850929260254e-01 2.755123376846313477e-01 2.275394648313522339e-01 -4.759663343429565430e-01 -2.070194035768508911e-01 -4.240131005644798279e-02 -2.477804720401763916e-01 -4.549664258956909180e-02 -5.437805131077766418e-02 1.173333451151847839e-01 5.354299396276473999e-02
1.546019166707992554e-01 -1.470879614353179932e-01 -2.050231546163558960e-01 7.352963089942932129e-03 8.285819739103317261e-02 1.234586536884307861e-02 -1.923602223396301270e-01 1.964072436094284058e-01 1.655129790306091309e-01 -7.110672444105148315e-02 -5.458290129899978638e-02 -1.402602046728134155e-01 7.583836466073989868e-02 -3.611734211444854736e-01 -2.075670510530471802e-01 -3.135918453335762024e-02 3.202955424785614014e-01 -9.896507859230041504e-02 1.730632781982421875e-02 1.696408838033676147e-01 8.411583304405212402e-02 1.913876086473464966e-01 1.586113423109054565e-01 3.897085487842559814e-01 -1.055015809834003448e-02 -3.271407186985015869e-01 -1.338754296302795410e-01 9.319376945495605469e-02 -2.734078764915466309e-01 -1.053572297096252441e-01 5.873247608542442322e-02 9.577587991952896118e-02
3.634800761938095093e-02 -2.042462974786758423e-01 -1.542373597621917725e-01 4.580314829945564270e-02 2.373524904251098633e-01 7.401577383279800415e-02 1.950219422578811646e-01 6.754340231418609619e-02 -1.347863674163818359e-01 2.844257056713104248e-01 -1.337380260229110718e-01 1.620742827653884888e-01 -5.616391450166702271e-02 -3.367086052894592285e-01 -2.554820477962493896e-01 -2.419284917414188385e-02 1.247320994734764099e-01 2.211015671491622925e-01 -1.035752817988395691e-01 -2.314849197864532471e-01 -1.071446761488914490e-01 6.956050544977188110e-02 2.848590910434722900e-01 -7.192032784223556519e-02 -3.458840250968933105e-01 -1.892979741096496582e-01 -3.525796532630920410e-02 2.010511048138141632e-02 2.643198147416114807e-02 -6.540489941835403442e-02 1.473684459924697876e-01 2.930165231227874756e-01
4.657531529664993286e-02 2.151427865028381348e-01 -2.907823026180267334e-01 -2.662599086761474609e-01 -9.765657782554626465e-02 -5.698211491107940674e-02 1.319730430841445923e-01 3.738664984703063965e-01 -4.506150726228952408e-03 1.584975048899650574e-02 -2.012064754962921143e-01 1.854302138090133667e-01 -6.627856194972991943e-02 9.201549738645553589e-02 -2.092880308628082275e-01 -4.000033065676689148e-02 2.259781062602996826e-01 8.509647846221923828e-02 -1.448035091161727905e-01 -2.175237983465194702e-01 7.832648605108261108e-02 -5.658527952618896961e-04 -3.968567401170730591e-02 -6.373304873704910278e-02 3.579217591322958469e-04 -2.163442373275756836e-01 5.915899528190493584e-04 -1.344150006771087646e-01 -2.846224308013916016e-01 -1.995859444141387939e-01 3.954489827156066895e-01 1.107085645198822021e-01
-1.179009899497032166e-01 -9.936517104506492615e-03 -2.943538129329681396e-02 -1.983141154050827026e-01 1.257629599422216415e-02 -2.358717471361160278e-01 5.021707341074943542e-02 2.862591743469238281e-01 -2.600017376244068146e-02 -1.589125692844390869e-01 -2.388884723186492920e-01 -2.854676917195320129e-02 -5.913260951638221741e-02 7.866842299699783325e-02 -3.249618411064147949e-01 -1.296301037073135376e-01 1.524831056594848633e-01 -1.707660593092441559e-02 -2.494786828756332397e-01 -2.272376269102096558e-01 -1.007862761616706848e-01 -1.151848733425140381e-01 4.860019311308860779e-02 1.011405959725379944e-01 8.755928277969360352e-02 -2.463351637125015259e-01 -5.677042901515960693e-02 6.299342215061187744e-02 -4.162650406360626221e-01 -7.045346498489379883e-02 3.882133960723876953e-01 -1.082590296864509583e-01
1.241704449057579041e-01 -8.783525228500366211e-02 -2.435196489095687866e-01 -2.063420861959457397e-01 1.473693847656250000e-01 1.616262197494506836e-01 -1.141662001609802246e-01 8.279012143611907959e-02 9.277556091547012329e-02 2.904371917247772217e-01 -2.290409430861473083e-02 -2.597749233245849609e-01 1.577733606100082397e-01 1.161297857761383057e-01 -2.514975070953369141e-01 -1.167834773659706116e-01 1.053496971726417542e-01 3.482139110565185547e-01 -3.808578103780746460e-02 7.183158397674560547e-02 -1.209753192961215973e-02 1.990979611873626709e-01 3.216895759105682373e-01 -9.909600019454956055e-02 -2.975474596023559570e-01 9.705788642168045044e-02 5.139349028468132019e-02 -1.437396369874477386e-02 -2.691581845283508301e-01 -2.083785384893417358e-01 4.844455420970916748e-02 -1.412538737058639526e-01
-1.072827801108360291e-01 -7.904835790395736694e-02 1.052455306053161621e-01 -1.690706610679626465e-01 -3.696249797940254211e-02 2.896892605349421501e-03 -1.318431645631790161e-01 2.742116451263427734e-01 1.270430237054824829e-01 2.201129049062728882e-01 -2.369284629821777344e-02 -1.808752119541168213e-01 -1.092461403459310532e-02 1.952095478773117065e-01 -2.997493445873260498e-01 1.598079316318035126e-02 2.442011237144470215e-01 -1.200986430048942566e-01 1.217730119824409485e-01 -4.387173429131507874e-02 -4.609321951866149902e-01 -2.959774620831012726e-02 -1.328923460096120834e-02 1.620971113443374634e-01 -2.341141104698181152e-01 -1.403204649686813354e-01 -2.350600212812423706e-01 9.718354046344757080e-02 -1.739115417003631592e-01 -3.635436296463012695e-02 3.290441930294036865e-01 -1.131424680352210999e-01
3.282601386308670044e-02 -1.028072535991668701e-01 1.960616558790206909e-02 3.428571671247482300e-02 1.675587147474288940e-01 -3.395316004753112793e-02 -2.462725490331649780e-01 1.382382512092590332e-01 4.127247259020805359e-02 -1.792903542518615723e-01 -1.055435612797737122e-01 -6.178923696279525757e-02 -4.013295471668243408e-01 -3.390192389488220215e-01 -1.494840383529663086e-01 -2.368752956390380859e-01 -2.814086154103279114e-03 1.332912445068359375e-01 -1.094104945659637451e-01 -1.000664308667182922e-01 -2.060120105743408203e-01 2.995086610317230225e-01 1.838929802179336548e-01 2.460482344031333923e-02 -3.766950964927673340e-01 -1.262002289295196533e-01 1.762703210115432739e-01 -1.519323587417602539e-01 -1.271847188472747803e-01 -1.287499517202377319e-01 1.318080574274063110e-01 7.817205041646957397e-02
7.882273942232131958e-02 1.924381256103515625e-01 -1.712642163038253784e-01 6.093067582696676254e-03 2.520730793476104736e-01 -2.150491178035736084e-01 -2.520862407982349396e-02 4.868267476558685303e-02 -1.261538863182067871e-01 2.238918840885162354e-01 1.149437129497528076e-01 1.656913310289382935e-01 -1.150033771991729736e-01 -1.487381905317306519e-01 -1.010654270648956299e-01 -1.544847041368484497e-01 -1.465460099279880524e-02 1.684386730194091797e-01 -3.465776741504669189e-01 9.586833417415618896e-02 -1.991666555404663086e-01 -1.427898257970809937e-01 1.719384491443634033e-01 1.912569440901279449e-02 -2.930701375007629395e-01 2.177571319043636322e-02 -4.139962419867515564e-02 2.506988346576690674e-01 -3.055959343910217285e-01 -1.421043276786804199e-01 3.454697132110595703e-01 -8.196911215782165527e-02
1.453963518142700195e-01 -8.597764372825622559e-02 1.216804757714271545e-01 -2.343707233667373657e-01 -2.764849923551082611e-02 2.137629687786102295e-01 6.578047573566436768e-02 1.140486598014831543e-01 6.047236546874046326e-02 6.275836378335952759e-02 -2.006554007530212402e-01 1.580623537302017212e-01 -4.233247414231300354e-02 -3.670232743024826050e-02 -1.162421330809593201e-01 -9.619962424039840698e-02 1.886112093925476074e-01 1.481201946735382080e-01 -3.721027448773384094e-02 8.440578728914260864e-02 -4.030180275440216064e-01 -1.941939890384674072e-01 3.641995191574096680e-01 3.909535706043243408e-01 5.648256745189428329e-03 -2.966080904006958008e-01 -1.566268503665924072e-02 1.269377768039703369e-01 -1.701679974794387817e-01 -1.855317652225494385e-01 1.115748807787895203e-01 8.574777841567993164e-02
-2.772550331428647041e-03 7.874436676502227783e-02 -2.216995880007743835e-02 -1.571900695562362671e-01 3.449533134698867798e-02 -1.731108725070953369e-01 -1.480149179697036743e-01 4.343125224113464355e-01 1.890283450484275818e-02 3.346911445260047913e-02 -3.824171796441078186e-02 -5.680314078927040100e-02 -6.072087213397026062e-02 2.131983079016208649e-02 -3.151633441448211670e-01 4.095709323883056641e-02 1.919163316488265991e-01 -2.675087451934814453e-01 -1.759733557701110840e-01 -3.240689337253570557e-01 -2.260137349367141724e-01 2.787060290575027466e-02 2.377303838729858398e-01 1.459345221519470215e-01 -8.747680485248565674e-02 -2.360804527997970581e-01 -1.811482906341552734e-01 1.240643486380577087e-01 -2.525912523269653320e-01 1.262370496988296509e-01 2.239537835121154785e-01 -6.852441467344760895e-03
1.497668214142322540e-02 1.173238530755043030e-01 3.053682390600442886e-03 2.289487421512603760e-01 4.038561135530471802e-03 2.758719921112060547e-01 1.473063379526138306e-01 6.204306334257125854e-02 5.216423794627189636e-02 -1.256071180105209351e-01 -1.262928694486618042e-01 -4.286839067935943604e-02 -1.469430625438690186e-01 -2.308466434478759766e-01 -1.796454489231109619e-01 -2.189381867647171021e-01 1.891687512397766113e-01 1.015962958335876465e-01 -8.770899474620819092e-02 -2.748576104640960693e-01 -3.127180635929107666e-01 -1.730600371956825256e-02 2.583952546119689941e-01 -2.427339553833007812e-02 -4.374523162841796875e-01 1.707511395215988159e-02 4.125697910785675049e-02 7.365392148494720459e-02 -2.375696152448654175e-01 5.486408993601799011e-02 2.162940949201583862e-01 -2.018118947744369507e-01
1.936004012823104858e-01 -6.085144355893135071e-02 -1.280157710425555706e-03 -1.337957233190536499e-01 1.120207458734512329e-02 -9.609113330952823162e-04 -7.195848971605300903e-02 4.082478582859039307e-01 -1.715826988220214844e-01 6.569799780845642090e-02 3.889871528372168541e-03 9.003515541553497314e-02 4.699075967073440552e-02 -2.791992723941802979e-01 -3.194328546524047852e-01 -1.791042238473892212e-01 -1.353026777505874634e-01 2.213888019323348999e-01 3.830104693770408630e-02 2.501459717750549316e-01 -1.987881027162075043e-02 -1.015282869338989258e-01 3.996890783309936523e-02 -1.334952265024185181e-01 -2.187833189964294434e-01 2.042854875326156616e-01 -2.937481505796313286e-03 2.300446480512619019e-02 -3.928682506084442139e-01 9.519199281930923462e-02 2.451505362987518311e-01 -1.940729171037673950e-01
-9.031201899051666260e-02 8.719215542078018188e-02 -4.435213655233383179e-02 1.787094026803970337e-02 -1.456876099109649658e-01 6.740371137857437134e-02 -2.859797477722167969e-01 1.055382937192916870e-01 -3.303642868995666504e-01 -7.753384858369827271e-02 -8.242560923099517822e-02 5.018089432269334793e-03 9.882060438394546509e-02 -3.254628777503967285e-01 -1.592098176479339600e-01 5.643382668495178223e-03 1.447808742523193359e-01 2.453718930482864380e-01 -2.693500816822052002e-01 -1.172158420085906982e-01 -1.776995062828063965e-01 -6.320433318614959717e-02 -1.422676593065261841e-01 2.992885932326316833e-02 -2.753703594207763672e-01 -3.350540399551391602e-01 -1.666745841503143311e-01 8.214221149682998657e-02 -5.216594412922859192e-02 -2.870957255363464355e-01 5.910955369472503662e-02 2.545560300350189209e-01
6.064118817448616028e-03 -2.150938510894775391e-01 -8.748743683099746704e-02 -1.047533825039863586e-01 -1.139078754931688309e-02 -2.002825215458869934e-02 -1.320518106222152710e-01 8.819098025560379028e-02 3.979756310582160950e-02 -1.796933938749134541e-03 -7.000101357698440552e-02 6.555239856243133545e-02 -3.540868461132049561e-01 -1.379471421241760254e-01 -6.732004880905151367e-02 -1.707691997289657593e-01 -6.628733873367309570e-02 1.036745533347129822e-01 -3.174278512597084045e-02 -8.603274822235107422e-02 -2.645874619483947754e-01 2.415444888174533844e-02 2.052053362131118774e-01 3.532481789588928223e-01 -4.649134278297424316e-01 -1.272770911455154419e-01 7.426398247480392456e-02 9.786924719810485840e-02 -3.347464203834533691e-01 -2.512075603008270264e-01 1.272923648357391357e-01 -1.435356140136718750e-01
-1.506648361682891846e-01 1.910046935081481934e-01 -6.466742604970932007e-02 3.051606938242912292e-02 1.159904822707176208e-01 9.913437813520431519e-02 -5.762079358100891113e-02 3.617160022258758545e-01 9.430324286222457886e-02 -5.578209459781646729e-02 8.348846435546875000e-02 -4.840007796883583069e-02 -1.609991192817687988e-01 -1.476277410984039307e-01 -3.130917996168136597e-02 -1.269949972629547119e-01 1.605474203824996948e-01 -9.857368655502796173e-03 8.290510624647140503e-02 -3.591082394123077393e-01 -7.447028160095214844e-02 3.537735939025878906e-01 2.042895704507827759e-01 -8.186193555593490601e-02 -3.101524710655212402e-01 1.662108302116394043e-02 1.248529702425003052e-01 -1.118282154202461243e-01 -3.193508386611938477e-01 -2.159215956926345825e-01 2.635433375835418701e-01 9.303341805934906006e-02
2.167159318923950195e-01 -1.049540713429450989e-01 1.153961494565010071e-01 -1.348943114280700684e-01 1.159587651491165161e-01 4.438705742359161377e-02 -1.486847400665283203e-01 2.632903456687927246e-01 1.755722910165786743e-01 -1.295562833547592163e-01 -4.225569963455200195e-02 1.878770440816879272e-01 1.388092041015625000e-01 -2.739210724830627441e-01 -1.286812275648117065e-01 -3.527166843414306641e-01 5.516742239706218243e-04 -6.571389734745025635e-02 -1.590170562267303467e-01 -1.056681051850318909e-01 -1.901274025440216064e-01 -4.386397823691368103e-02 -9.558459714753553271e-05 1.087718233466148376e-01 -4.113033115863800049e-01 5.125670880079269409e-02 -1.251320093870162964e-01 -7.808803021907806396e-02 -1.434283554553985596e-01 -1.297136843204498291e-01 2.984344363212585449e-01 2.702030539512634277e-01
-2.067565619945526123e-01 -1.574510186910629272e-01 -2.636879682540893555e-01 -3.575942665338516235e-02 -1.978262066841125488e-01 1.320546567440032959e-01 -1.854406595230102539e-01 1.025615036487579346e-01 -1.658972352743148804e-01 -2.590170502662658691e-01 -6.732802838087081909e-02 -7.382947485893964767e-03 2.778899855911731720e-02 5.131293460726737976e-02 -3.878638148307800293e-01 1.051660329103469849e-01 1.395279765129089355e-01 2.153166681528091431e-01 -1.118604689836502075e-01 1.744174808263778687e-01 -1.746186912059783936e-01 -6.026101857423782349e-02 3.147920668125152588e-01 1.258533447980880737e-01 -1.441877633333206177e-01 -1.448600888252258301e-01 -2.536994814872741699e-01 1.239898428320884705e-01 -3.108625859022140503e-02 -2.043883204460144043e-01 2.716011404991149902e-01 1.509979460388422012e-02
-1.133937621489167213e-03 5.906611215323209763e-03 3.419545665383338928e-02 -3.901233077049255371e-01 4.683866724371910095e-02 -2.712757885456085205e-01 -1.287655085325241089e-01 4.903316870331764221e-02 6.613966077566146851e-02 5.932603403925895691e-02 8.865690231323242188e-02 2.108801901340484619e-01 -2.058277837932109833e-02 -2.822045087814331055e-01 -1.343781650066375732e-01 -3.258387148380279541e-01 5.879609659314155579e-02 2.484440803527832031e-01 -2.055260092020034790e-01 2.424750924110412598e-01 -2.364761233329772949e-01 -4.804545268416404724e-02 1.233485490083694458e-01 1.402958780527114868e-01 -3.188767731189727783e-01 -1.127554401755332947e-01 9.536434710025787354e-02 1.230254024267196655e-01 -2.167767435312271118e-01 -1.497599184513092041e-01 8.402653783559799194e-02 1.134152486920356750e-01
-6.750408560037612915e-02 1.702339015901088715e-02 -9.874064475297927856e-02 7.728289812803268433e-03 5.698920413851737976e-02 3.996241465210914612e-02 -8.001045882701873779e-02 4.343399107456207275e-01 2.093760520219802856e-01 -1.189435347914695740e-01 3.287201523780822754e-01 1.452712863683700562e-01 1.415524780750274658e-01 -1.629430353641510010e-01 -2.340869605541229248e-01 -1.207174658775329590e-01 3.951163217425346375e-02 2.067949324846267700e-01 -1.266544908285140991e-01 2.698053717613220215e-01 -6.476518511772155762e-02 -4.032116755843162537e-02 1.486996412277221680e-01 3.435070440173149109e-02 6.337087601423263550e-02 -3.078554570674896240e-01 -4.318398609757423401e-02 2.283255457878112793e-01 -2.897410094738006592e-01 -1.945433467626571655e-01 9.644203633069992065e-02 -1.902183890342712402e-01
-1.369271576404571533e-01 -1.216419972479343414e-02 -1.546003390103578568e-03 -1.643262505531311035e-01 2.908076941967010498e-01 2.073791772127151489e-01 9.746792912483215332e-02 -1.104668229818344116e-01 9.764145128428936005e-03 -2.380701750516891479e-01 -8.249602466821670532e-02 7.280232012271881104e-02 5.339392647147178650e-02 -6.930412352085113525e-02 -1.448168158531188965e-01 -4.549688659608364105e-03 4.009831249713897705e-01 -2.634050846099853516e-01 -1.578061282634735107e-01 5.817091092467308044e-03 5.104466527700424194e-02 9.414045489393174648e-04 2.003256082534790039e-01 -8.752300590276718140e-02 -3.804374635219573975e-01 -3.755314350128173828e-01 -1.748415082693099976e-01 -6.479149311780929565e-02 -2.118469029664993286e-01 5.796114727854728699e-02 1.210899949073791504e-01 -1.355184763669967651e-01
1.027936041355133057e-01 -5.889829248189926147e-02 -2.983135581016540527e-01 -9.528798051178455353e-03 8.642696589231491089e-02 1.339861899614334106e-01 -3.819601982831954956e-02 2.632831633090972900e-01 2.776730060577392578e-01 -1.461628824472427368e-01 2.273245602846145630e-01 9.762046486139297485e-02 -1.233728751540184021e-01 -1.242533102631568909e-01 -3.074776828289031982e-01 3.112565726041793823e-02 1.379431039094924927e-01 3.469091951847076416e-01 -8.122860640287399292e-02 9.931114315986633301e-02 -3.252436593174934387e-02 5.468633957207202911e-03 -4.628232680261135101e-03 3.216543421149253845e-02 -1.022772165015339851e-03 -8.479106426239013672e-02 3.177616000175476074e-02 3.026070296764373779e-01 -3.879024982452392578e-01 1.288219168782234192e-02 2.089195549488067627e-01 -2.506168484687805176e-01
-1.013444364070892334e-01 -1.922816410660743713e-02 8.653627336025238037e-02 -2.494319230318069458e-01 -7.292710244655609131e-02 -1.465709060430526733e-01 -8.865346759557723999e-02 1.452993303537368774e-01 1.126599833369255066e-01 -1.992708444595336914e-01 -2.532711625099182129e-01 1.247674897313117981e-01 -9.351224638521671295e-03 -1.083982959389686584e-01 -2.023167461156845093e-01 2.444809116423130035e-02 4.314895868301391602e-01 -1.816933751106262207e-01 2.032762020826339722e-02 -9.878945350646972656e-02 -3.316639661788940430e-01 -5.348362773656845093e-02 -1.278293728828430176e-01 7.582962978631258011e-03 -1.371276080608367920e-01 -1.106756627559661865e-01 1.129520535469055176e-01 -9.190084785223007202e-02 -3.985612392425537109e-01 -7.403690367937088013e-03 3.294742107391357422e-01 -7.510783616453409195e-03
-5.357633158564567566e-02 -2.031438350677490234e-01 2.949198484420776367e-01 -2.363781444728374481e-02 2.564368247985839844e-01 -8.096162974834442139e-02 -1.811389774084091187e-01 1.872431188821792603e-01 -4.319027066230773926e-02 8.187075704336166382e-02 -2.644025087356567383e-01 1.371535509824752808e-01 9.446961432695388794e-02 -1.195029094815254211e-01 -3.402348980307579041e-02 -9.149134904146194458e-02 2.690980136394500732e-01 -4.864594666287302971e-04 -2.333049923181533813e-01 -1.026220321655273438e-01 -6.548370420932769775e-02 2.667027898132801056e-02 2.360481210052967072e-02 1.039766818284988403e-01 -2.053381353616714478e-01 4.719361662864685059e-02 -1.767002642154693604e-01 -8.452999591827392578e-02 -3.526579141616821289e-01 -1.930694282054901123e-01 4.470424354076385498e-01 1.114189531654119492e-02
-1.384586244821548462e-01 -5.027463659644126892e-02 -1.179061830043792725e-01 1.269606202840805054e-01 -1.885927766561508179e-01 2.442561388015747070e-01 -1.798804253339767456e-01 2.884402312338352203e-02 -3.108736276626586914e-01 2.123085409402847290e-02 -8.134052902460098267e-02 -1.554558575153350830e-01 1.025199666619300842e-01 -1.301039755344390869e-01 -2.982178926467895508e-01 -1.744310259819030762e-01 1.625124812126159668e-01 1.990308314561843872e-01 -3.540182113647460938e-01 1.329834610223770142e-01 4.374310001730918884e-02 1.647045761346817017e-01 -1.379414945840835571e-01 1.301772594451904297e-01 -4.147005081176757812e-01 -8.956304937601089478e-02 2.908963896334171295e-02 1.339390426874160767e-01 -1.389588117599487305e-01 1.880773752927780151e-01 1.329125910997390747e-01 2.378513803705573082e-03
-1.738423109054565430e-02 1.468551307916641235e-01 -3.533420711755752563e-02 -2.074578553438186646e-01 3.262790739536285400e-01 2.224452346563339233e-01 8.287213742733001709e-02 3.153247535228729248e-01 -2.069489285349845886e-02 -1.562264859676361084e-01 8.715921640396118164e-02 -5.389235913753509521e-02 -2.229413837194442749e-01 -9.905310720205307007e-02 -2.347654700279235840e-01 -3.376539051532745361e-02 -4.912561550736427307e-02 1.624568402767181396e-01 -1.201844885945320129e-01 -5.010029673576354980e-02 -2.017032802104949951e-01 2.629208862781524658e-01 1.586116999387741089e-01 7.793062925338745117e-02 -3.564852774143218994e-01 3.991851583123207092e-02 3.047864418476819992e-03 -2.852402925491333008e-01 -4.995974525809288025e-02 -1.843974292278289795e-01 1.814616024494171143e-01 2.328643202781677246e-01
-1.165683418512344360e-01 -9.499013423919677734e-02 6.424852460622787476e-02 -1.281361281871795654e-01 9.043011814355850220e-03 2.398991286754608154e-01 -1.123651564121246338e-01 1.353520452976226807e-01 -3.605625778436660767e-02 1.836624927818775177e-02 1.051784083247184753e-01 -1.073228865861892700e-01 -1.497348994016647339e-01 -2.709782719612121582e-01 -2.841023206710815430e-01 -4.258612394332885742e-01 -5.626120418310165405e-02 -9.240143001079559326e-02 -2.430988103151321411e-01 -2.205821871757507324e-01 -9.225899726152420044e-02 -6.377153843641281128e-02 -4.095035139471292496e-03 -3.728611394762992859e-02 -4.534739553928375244e-01 -9.077096730470657349e-02 3.460439294576644897e-02 -3.366145864129066467e-02 -3.030714094638824463e-01 7.441883534193038940e-02 1.675623506307601929e-01 1.048993244767189026e-01
1.676864363253116608e-02 7.673450559377670288e-02 -1.303260028362274170e-01 -8.787707239389419556e-02 -2.323711669305339456e-04 1.489516347646713257e-01 2.148808389902114868e-01 7.458933442831039429e-02 -4.062458500266075134e-02 -3.715179860591888428e-02 -1.272163093090057373e-01 -9.640598297119140625e-02 -1.178701817989349365e-01 -1.095610707998275757e-01 -1.949324309825897217e-01 -2.559774816036224365e-01 1.834431141614913940e-01 3.094850480556488037e-01 -6.143693625926971436e-02 -2.545413374900817871e-02 -4.447204768657684326e-01 -2.370798289775848389e-01 1.418260633945465088e-01 -3.507722541689872742e-02 -1.170855611562728882e-01 1.501911878585815430e-01 -5.045609548687934875e-03 1.516351848840713501e-01 -4.812584221363067627e-01 -1.091612726449966431e-01 7.612199336290359497e-02 1.395781636238098145e-01
2.179863676428794861e-02 8.638813346624374390e-02 1.378445774316787720e-01 -9.672835469245910645e-02 1.607998162508010864e-01 -7.078257203102111816e-02 -2.257698178291320801e-01 2.768035531044006348e-01 -1.398538704961538315e-03 -3.079192042350769043e-01 3.945914283394813538e-02 1.803897693753242493e-02 -2.498804032802581787e-01 -1.823431253433227539e-01 -3.255082368850708008e-01 1.538021303713321686e-02 4.908723384141921997e-02 -2.005295269191265106e-02 -1.712022125720977783e-01 -5.465019866824150085e-02 -4.203307256102561951e-02 1.408983021974563599e-01 3.103896677494049072e-01 -9.292652457952499390e-02 -4.586994349956512451e-01 -1.230728924274444580e-01 1.895126327872276306e-02 -9.745764732360839844e-02 2.235295809805393219e-02 -1.628280431032180786e-01 1.373835951089859009e-01 2.523186206817626953e-01
1.501963287591934204e-01 1.229992229491472244e-02 1.352779120206832886e-01 -2.192429155111312866e-01 2.164992094039916992e-01 2.506377398967742920e-01 1.760956645011901855e-01 7.703098654747009277e-02 1.145167872309684753e-01 6.437281519174575806e-02 8.509004116058349609e-02 -1.884061843156814575e-01 -1.116871312260627747e-01 9.781945496797561646e-02 -5.881918221712112427e-02 -3.342910110950469971e-01 2.810014486312866211e-01 -8.837041258811950684e-02 -1.521288454532623291e-01 -4.977038502693176270e-02 -1.579970717430114746e-01 -4.601233173161745071e-03 2.406444698572158813e-01 7.079736143350601196e-02 -2.249029278755187988e-01 -4.111675024032592773e-01 -6.131310388445854187e-02 -4.717280715703964233e-02 -2.262323647737503052e-01 -1.111417040228843689e-01 2.350324839353561401e-01 1.494773179292678833e-01
8.490784466266632080e-02 -1.857665483839809895e-03 -7.214372605085372925e-02 -1.873804628849029541e-01 -5.989760905504226685e-02 4.914613813161849976e-02 -3.196684718132019043e-01 3.887860178947448730e-01 1.911609023809432983e-01 -2.682385742664337158e-01 1.880503296852111816e-01 1.396479606628417969e-01 7.514697313308715820e-02 -9.260114282369613647e-02 -2.659996747970581055e-01 8.817289769649505615e-02 6.476780027151107788e-02 2.255056053400039673e-01 3.201768267899751663e-03 1.715292632579803467e-01 -1.055855397135019302e-02 1.348544359207153320e-01 1.703192889690399170e-01 1.435657590627670288e-01 -5.382558330893516541e-03 -2.189238071441650391e-01 1.568879485130310059e-01 1.416244804859161377e-01 -3.155207335948944092e-01 -1.991725713014602661e-01 1.805790364742279053e-01 -1.419762223958969116e-01
-1.327522695064544678e-01 2.720652893185615540e-02 -2.691488526761531830e-02 -2.243518829345703125e-01 3.935226052999496460e-02 4.069152055308222771e-04 1.204390898346900940e-01 -1.373671460896730423e-02 -4.936138540506362915e-02 -1.375439111143350601e-02 -1.294762492179870605e-01 -8.662505447864532471e-02 -5.778221040964126587e-02 -2.150445617735385895e-02 -2.712398171424865723e-01 -1.947960257530212402e-01 6.396209448575973511e-02 -8.967712521553039551e-02 -1.650182753801345825e-01 -8.296188712120056152e-02 -3.567136824131011963e-01 1.829837858676910400e-01 1.576663106679916382e-01 -2.743123471736907959e-01 -3.892802596092224121e-01 1.339986361563205719e-02 1.775982975959777832e-01 -5.010379105806350708e-02 -8.463490754365921021e-02 -1.645524352788925171e-01 4.584008753299713135e-01 -1.868193000555038452e-01
-4.519933760166168213e-01 2.115827500820159912e-01 -7.177529484033584595e-02 -1.842131316661834717e-01 8.573103696107864380e-03 -2.137593179941177368e-01 -1.373735964298248291e-01 2.732914686203002930e-01 -7.335172593593597412e-02 -1.152270808815956116e-01 -2.435664087533950806e-02 4.500171542167663574e-02 -3.126259520649909973e-02 -2.620055079460144043e-01 -6.443126499652862549e-02 -5.452042818069458008e-02 2.340570688247680664e-01 1.354598850011825562e-01 -1.013767123222351074e-01 -1.567027121782302856e-01 -2.956358492374420166e-01 1.335259824991226196e-01 -1.984229683876037598e-01 -1.364405453205108643e-01 -3.107120990753173828e-01 -6.897900253534317017e-02 5.815252661705017090e-02 1.129334270954132080e-01 -1.863396018743515015e-01 1.190910339355468750e-01 9.250038117170333862e-02 -1.685774326324462891e-01
-1.061701253056526184e-01 -2.718778848648071289e-01 -1.522138416767120361e-01 -3.692032992839813232e-01 2.667770907282829285e-02 1.049889475107192993e-01 6.595429778099060059e-02 1.076629385352134705e-01 8.957462757825851440e-02 -1.781126298010349274e-02 -1.671243607997894287e-01 -7.935839705169200897e-03 1.151077231043018401e-04 -1.297232657670974731e-01 -1.885495930910110474e-01 -3.432797035202383995e-03 1.327018290758132935e-01 8.795003592967987061e-02 -1.743730008602142334e-01 -1.606083512306213379e-01 1.981338486075401306e-02 1.973933726549148560e-01 1.470042467117309570e-01 4.184833168983459473e-02 -8.491912484169006348e-02 1.026371940970420837e-01 -1.346862018108367920e-01 -1.168548911809921265e-01 -2.094500511884689331e-01 -1.034832745790481567e-02 6.221095919609069824e-01 -1.188576817512512207e-01
-9.593033790588378906e-02 1.491473317146301270e-01 -1.019669920206069946e-01 -2.710427343845367432e-01 -2.955440618097782135e-02 -1.536187529563903809e-02 2.014478147029876709e-01 3.376545310020446777e-01 -6.097200140357017517e-02 8.252988569438457489e-03 -2.335479408502578735e-01 2.719846665859222412e-01 2.407756261527538300e-02 -8.417481184005737305e-02 -3.105675280094146729e-01 -1.452794671058654785e-01 2.219381332397460938e-01 -1.072588842362165451e-03 -2.316299527883529663e-01 -8.720420300960540771e-02 -4.551361314952373505e-03 -5.268983542919158936e-02 -1.562466919422149658e-01 -4.629206378012895584e-03 -1.897046416997909546e-01 -2.799473702907562256e-01 3.092983961105346680e-01 -3.194062970578670502e-03 -1.617249101400375366e-01 9.037867188453674316e-02 2.979882657527923584e-01 2.366475947201251984e-02
1.056992560625076294e-01 -7.731363922357559204e-02 1.168785765767097473e-01 -1.010811403393745422e-01 -2.696253592148423195e-03 -9.613224864006042480e-02 -5.632638931274414062e-02 1.315526962280273438e-01 -8.383396267890930176e-02 3.168353065848350525e-02 4.614228755235671997e-02 -4.363880679011344910e-02 -1.927109956741333008e-01 5.302303656935691833e-02 -1.343934331089258194e-03 1.503498572856187820e-02 1.516954600811004639e-01 1.631089597940444946e-01 -4.256901144981384277e-02 -8.353362232446670532e-02 -3.851091265678405762e-01 -1.453628093004226685e-01 1.941050216555595398e-02 -6.644038856029510498e-02 -5.878556966781616211e-01 -3.032151460647583008e-01 -2.048821151256561279e-01 -1.566951721906661987e-01 -2.367198914289474487e-01 -2.857591807842254639e-01 -4.783572629094123840e-02 1.841866970062255859e-02
1.626646965742111206e-01 -1.315389759838581085e-02 -8.937495946884155273e-02 -1.200431361794471741e-01 -3.963704034686088562e-02 1.306217312812805176e-01 8.146201819181442261e-02 2.219201326370239258e-01 1.763691306114196777e-01 5.306270718574523926e-02 9.491718560457229614e-02 -1.206536516547203064e-01 7.958989590406417847e-02 -2.264513224363327026e-01 -4.406903684139251709e-01 -1.346441358327865601e-01 7.140786200761795044e-02 -1.174618378281593323e-01 6.684870272874832153e-02 2.412248849868774414e-01 -4.624379053711891174e-02 2.880390286445617676e-01 2.728910446166992188e-01 1.266449391841888428e-01 1.640256494283676147e-01 -1.835082322359085083e-01 3.589517623186111450e-02 9.944742918014526367e-02 -4.405813515186309814e-01 -2.261765114963054657e-02 1.583210527896881104e-01 1.990509033203125000e-02
1.980829685926437378e-01 2.736512571573257446e-02 -2.955918312072753906e-01 -1.894796267151832581e-02 6.542158126831054688e-02 2.251225709915161133e-02 -8.626458048820495605e-02 -8.077517896890640259e-02 -7.192513905465602875e-03 1.480440795421600342e-01 3.470447659492492676e-02 2.419239133596420288e-01 2.712252177298069000e-02 -6.883327662944793701e-02 4.859919194132089615e-03 -2.195332646369934082e-01 2.811744809150695801e-01 -1.327220052480697632e-01 -1.608004719018936157e-01 1.630815267562866211e-01 -1.113698333501815796e-01 7.289508823305368423e-03 3.023618459701538086e-01 -4.220114350318908691e-01 -1.420198231935501099e-01 -1.418641209602355957e-01 1.182619761675596237e-02 1.106728464365005493e-01 -3.196657896041870117e-01 -8.686564117670059204e-02 3.252474367618560791e-01 1.372406929731369019e-01
-9.997922927141189575e-02 -3.059136681258678436e-02 -1.183383539319038391e-01 -2.720205485820770264e-01 7.502775639295578003e-02 -5.162408202886581421e-02 2.177142910659313202e-02 3.799671232700347900e-01 2.211366593837738037e-01 -6.383440643548965454e-02 -5.247459560632705688e-02 -4.455058369785547256e-03 -2.332792431116104126e-02 1.464453190565109253e-01 -4.318329691886901855e-01 8.276989310979843140e-02 5.442754179239273071e-02 -6.083268299698829651e-02 -8.898901939392089844e-02 -1.931544095277786255e-01 -3.297921419143676758e-01 9.471059590578079224e-02 1.253395825624465942e-01 -3.007481805980205536e-02 3.698763623833656311e-02 -7.872816920280456543e-02 -2.047917395830154419e-01 5.744358152151107788e-02 -3.494526445865631104e-01 2.118816524744033813e-01 1.490660309791564941e-01 2.204081416130065918e-01
5.512253567576408386e-02 -5.746428295969963074e-02 -1.397311836481094360e-01 -2.329876422882080078e-01 2.515079379081726074e-01 2.838749289512634277e-01 -1.079079881310462952e-01 1.891150176525115967e-01 8.791793882846832275e-02 -1.190218403935432434e-01 -3.051757216453552246e-01 2.238858491182327271e-01 1.187517046928405762e-01 -2.459062449634075165e-02 -1.437697261571884155e-01 -2.289134077727794647e-02 3.566170036792755127e-01 -2.279246449470520020e-01 -1.314412504434585571e-01 2.079610675573348999e-01 1.836078055202960968e-02 1.525891572237014771e-01 6.459049880504608154e-02 1.063579395413398743e-01 -1.842781305313110352e-01 -1.194222196936607361e-01 -1.624276041984558105e-01 -1.131685674190521240e-01 -3.557589948177337646e-01 -1.131935119628906250e-01 -6.504455208778381348e-02 -1.333253383636474609e-01
1.494707316160202026e-01 1.020425558090209961e-01 -8.076352626085281372e-02 -9.963050484657287598e-02 -7.830038666725158691e-02 2.031478434801101685e-01 -1.049598976969718933e-01 -2.377184107899665833e-02 -2.984879016876220703e-01 -3.762125968933105469e-02 -4.797140881419181824e-02 1.628711670637130737e-01 -1.342764049768447876e-01 9.881386160850524902e-02 -1.679442673921585083e-01 -4.229077100753784180e-01 1.582912355661392212e-02 -1.238876506686210632e-01 -1.430777609348297119e-01 -6.600160896778106689e-02 -1.431985050439834595e-01 1.123232915997505188e-01 2.980167865753173828e-01 1.713007688522338867e-01 -3.386895060539245605e-01 -7.421398162841796875e-02 -2.248075604438781738e-01 1.954732835292816162e-02 -1.789979487657546997e-01 -3.191844224929809570e-01 1.659701615571975708e-01 1.153933107852935791e-01
7.037229835987091064e-02 9.796929359436035156e-02 1.066826879978179932e-01 -3.719866871833801270e-01 7.206952571868896484e-02 -1.450587809085845947e-01 -2.159738540649414062e-01 1.293951086699962616e-02 -1.157941529527306557e-03 1.164280027151107788e-01 -1.731671690940856934e-01 1.985750496387481689e-01 1.888441741466522217e-01 -4.232096672058105469e-02 -1.408358216285705566e-01 -3.169987797737121582e-01 6.846109777688980103e-02 1.806046962738037109e-01 -1.990052461624145508e-01 -2.707562781870365143e-02 -1.288507729768753052e-01 9.738472849130630493e-02 2.205534130334854126e-01 2.903426289558410645e-01 -2.175476402044296265e-01 -8.321518078446388245e-03 -1.172624006867408752e-01 2.353786826133728027e-01 -2.045658826828002930e-01 -2.250408977270126343e-01 2.714419662952423096e-01 5.003269761800765991e-02
-1.653085052967071533e-01 7.586029917001724243e-02 1.632520258426666260e-01 7.829090207815170288e-02 2.612054049968719482e-01 2.815866172313690186e-01 -1.701675727963447571e-02 2.331675589084625244e-01 -6.564178317785263062e-02 -1.475862711668014526e-01 -6.253421306610107422e-02 1.929577253758907318e-02 -2.227525860071182251e-01 -3.501454591751098633e-01 -2.371131181716918945e-01 -5.373044684529304504e-02 6.605882663279771805e-03 2.081344574689865112e-01 3.717568889260292053e-02 -1.648382544517517090e-01 -1.488015651702880859e-01 1.794320791959762573e-01 2.012811154127120972e-01 6.157778576016426086e-02 -3.495874404907226562e-01 -1.196918711066246033e-01 -1.722134500741958618e-01 -1.032515801489353180e-02 -1.102130338549613953e-01 -2.329920381307601929e-01 1.941959708929061890e-01 1.710300594568252563e-01
-2.895018085837364197e-02 2.392187714576721191e-01 2.044536620378494263e-01 7.078215479850769043e-02 1.278078407049179077e-01 1.015071645379066467e-01 2.448162809014320374e-02 1.911495178937911987e-01 -1.865864843130111694e-01 -3.542516753077507019e-02 1.746010929346084595e-01 1.298812627792358398e-01 -3.425135016441345215e-01 -1.923890113830566406e-01 -2.639198899269104004e-01 -3.619918823242187500e-01 1.566000133752822876e-01 1.091976985335350037e-01 2.460063062608242035e-02 -1.174525171518325806e-01 -6.715968996286392212e-02 1.662610471248626709e-01 4.875914007425308228e-02 -3.379952535033226013e-02 -4.183272421360015869e-01 2.802507206797599792e-02 -2.026476263999938965e-01 -1.777986437082290649e-01 -1.699266731739044189e-01 -1.442210227251052856e-01 4.786039888858795166e-02 7.717590779066085815e-02
1.881976425647735596e-02 -6.052374467253684998e-02 -3.004617802798748016e-02 -2.534562349319458008e-02 -3.134669363498687744e-02 -1.619340777397155762e-01 -1.545178592205047607e-01 2.560243904590606689e-01 -1.246301755309104919e-01 9.781076014041900635e-02 -3.852310031652450562e-02 8.399685472249984741e-02 2.041926607489585876e-02 1.368916779756546021e-02 -3.255345523357391357e-01 -3.107133805751800537e-01 2.402449399232864380e-01 2.623159587383270264e-01 -2.631148993968963623e-01 -2.556084990501403809e-01 -3.179924190044403076e-01 -4.506526142358779907e-02 -3.623143732547760010e-01 -9.716588258743286133e-02 1.088232323527336121e-01 -1.403840631246566772e-01 4.076649434864521027e-03 -1.109576225280761719e-01 -1.594274044036865234e-01 -2.825124002993106842e-02 2.568438947200775146e-01 5.600537173449993134e-03
-1.612055115401744843e-02 2.044899165630340576e-01 1.580624878406524658e-01 -1.669271588325500488e-01 1.530079990625381470e-01 -2.785167284309864044e-02 -3.130250424146652222e-02 1.383043592795729637e-03 9.291592240333557129e-02 5.528346076607704163e-02 -1.306253671646118164e-01 1.320717036724090576e-01 7.078867405652999878e-02 -1.573754251003265381e-01 -1.998554915189743042e-01 -3.355953376740217209e-04 2.358353435993194580e-01 1.430866122245788574e-01 2.754800580441951752e-02 2.282759919762611389e-02 -1.183503344655036926e-01 -2.130943685770034790e-01 3.059737682342529297e-01 2.330726534128189087e-01 -7.150366157293319702e-02 -3.082013428211212158e-01 -3.115021288394927979e-01 8.290643244981765747e-02 -2.413048446178436279e-01 -3.080739378929138184e-01 3.494399189949035645e-01 -2.479372080415487289e-03
9.150099754333496094e-02 -1.758585274219512939e-01 7.961291074752807617e-02 -9.994464367628097534e-02 -3.241950273513793945e-02 1.642361432313919067e-01 -1.301264315843582153e-01 4.097459614276885986e-01 2.570546865463256836e-01 9.954772144556045532e-02 -9.689472615718841553e-02 3.939089179039001465e-02 1.478714346885681152e-01 -2.218144088983535767e-01 -1.337480247020721436e-01 -4.554413631558418274e-02 8.995971083641052246e-02 -3.495327755808830261e-02 -1.119525209069252014e-01 -1.940156519412994385e-01 -2.615079842507839203e-02 1.939122974872589111e-01 5.067235976457595825e-02 -1.336642056703567505e-01 -3.294270634651184082e-01 1.112625077366828918e-01 3.682806272991001606e-04 -2.222571223974227905e-01 -2.850146591663360596e-01 7.845741510391235352e-02 3.965265750885009766e-01 -1.429543197154998779e-01
-5.812817811965942383e-02 1.881109327077865601e-01 -2.592866718769073486e-01 -1.229462027549743652e-01 -5.894862487912178040e-02 -8.954880386590957642e-02 1.960845440626144409e-01 4.191554486751556396e-01 2.329359063878655434e-03 1.736756563186645508e-01 -2.073035240173339844e-01 1.178789436817169189e-01 -1.997990719974040985e-02 9.775570034980773926e-02 -1.927971243858337402e-01 -2.055330276489257812e-01 4.184958636760711670e-01 2.035405188798904419e-01 -1.733947098255157471e-01 1.283032298088073730e-01 -5.172722041606903076e-02 -1.122802123427391052e-01 -4.489814396947622299e-03 1.376371681690216064e-01 -1.396099030971527100e-01 -1.594705879688262939e-01 9.664734452962875366e-02 -6.687414646148681641e-02 -6.992886215448379517e-02 -9.179499000310897827e-02 3.252991735935211182e-01 4.043338820338249207e-02
-1.425596475601196289e-01 2.262890338897705078e-03 6.131154671311378479e-02 -3.539227843284606934e-01 1.171471551060676575e-01 -7.149464637041091919e-02 -3.406476974487304688e-02 1.226711049675941467e-01 1.330474317073822021e-01 4.583190008997917175e-02 -3.841493129730224609e-01 1.627927571535110474e-01 7.829272747039794922e-02 3.931646794080734253e-02 -2.434759587049484253e-01 -9.657438099384307861e-02 2.565479278564453125e-01 -1.983170509338378906e-01 -5.840838328003883362e-02 -1.644153445959091187e-01 -3.081468641757965088e-01 -1.757872104644775391e-02 6.275290250778198242e-02 -3.870538622140884399e-02 -3.696551173925399780e-02 -2.217237800359725952e-01 -3.499293327331542969e-02 -3.348478302359580994e-02 -3.478066027164459229e-01 -3.185473680496215820e-01 1.815323978662490845e-01 2.985037490725517273e-02
5.809013918042182922e-02 -2.625109553337097168e-01 -5.145800113677978516e-02 1.516527384519577026e-01 9.809041768312454224e-02 2.962714433670043945e-01 2.041173726320266724e-02 1.918663233518600464e-01 -9.759639948606491089e-02 -7.912890613079071045e-02 4.828550666570663452e-02 -1.249918341636657715e-01 8.782403543591499329e-03 -1.015551909804344177e-01 -4.180803522467613220e-02 -2.496373951435089111e-01 -1.156557947397232056e-01 5.702125839889049530e-03 -2.328282594680786133e-01 -1.066669896245002747e-01 -1.612123250961303711e-01 -6.358277797698974609e-02 2.101300060749053955e-01 1.208964213728904724e-01 -3.885520100593566895e-01 -2.940028011798858643e-01 -1.927040666341781616e-01 4.812361299991607666e-02 -3.162307739257812500e-01 -1.644221693277359009e-01 2.772738039493560791e-01 -1.032676696777343750e-01
9.128639101982116699e-02 1.882508397102355957e-01 1.292339712381362915e-01 -9.574776142835617065e-02 1.990258991718292236e-01 2.536260783672332764e-01 -1.990036964416503906e-01 3.134837746620178223e-01 -9.720457345247268677e-02 -6.612343341112136841e-02 1.415215134620666504e-01 -1.239239200949668884e-01 -9.281320124864578247e-02 -7.242920249700546265e-02 -1.291712075471878052e-01 -1.065766438841819763e-01 -7.300506811589002609e-03 1.752327382564544678e-01 -4.676187038421630859e-02 -2.324357330799102783e-01 -7.814325392246246338e-02 3.211392760276794434e-01 1.437364071607589722e-01 -1.203940585255622864e-01 -2.865708172321319580e-01 -2.054185979068279266e-02 -1.455016732215881348e-01 -1.549641638994216919e-01 -3.546870872378349304e-02 -2.451261430978775024e-01 4.200973808765411377e-01 2.271709591150283813e-02
2.183021605014801025e-02 1.233449801802635193e-01 1.169319897890090942e-01 -3.034521937370300293e-01 -3.639221191406250000e-03 2.540248632431030273e-01 -2.158185001462697983e-03 6.865178048610687256e-02 -1.566852331161499023e-01 -1.297840848565101624e-03 1.321950256824493408e-01 3.029910624027252197e-01 -1.269222199916839600e-01 -2.665183544158935547e-01 9.492981433868408203e-02 2.936618216335773468e-02 2.556946575641632080e-01 2.444298565387725830e-01 -1.364464461803436279e-01 1.270499825477600098e-01 -1.952223628759384155e-01 -8.869835734367370605e-02 1.721970438957214355e-01 -3.652129694819450378e-02 -7.075694203376770020e-02 -1.694144159555435181e-01 1.108582317829132080e-02 -1.394856870174407959e-01 -3.992196619510650635e-01 -9.207031130790710449e-02 2.842802405357360840e-01 1.991030424833297729e-01
1.084407567977905273e-01 9.814843535423278809e-02 1.058359593152999878e-01 1.528085768222808838e-01 1.160837262868881226e-01 1.051542758941650391e-01 1.400142759084701538e-01 3.928508460521697998e-01 1.308224201202392578e-01 1.305993497371673584e-01 -1.108911260962486267e-02 1.402462832629680634e-02 -5.075901746749877930e-02 1.458556950092315674e-01 -5.155907571315765381e-02 -2.430342584848403931e-01 1.316937357187271118e-01 -2.594949491322040558e-02 -1.569202542304992676e-01 -1.938740611076354980e-01 -3.845422267913818359e-01 -1.646866500377655029e-01 2.096521556377410889e-01 -1.274562180042266846e-01 -2.534641623497009277e-01 -1.860266923904418945e-01 2.648550271987915039e-02 -1.983224414288997650e-02 -2.959032356739044189e-01 -2.603739798069000244e-01 1.792741119861602783e-01 1.505454778671264648e-01
1.336185038089752197e-01 -3.390119969844818115e-01 -9.338334947824478149e-02 -1.031439080834388733e-01 7.693099230527877808e-02 1.801799237728118896e-01 -2.454069703817367554e-01 -3.332101553678512573e-02 -2.475655972957611084e-01 1.124497130513191223e-01 1.375237107276916504e-01 1.082471907138824463e-01 8.734703063964843750e-02 -1.737145036458969116e-01 -2.460321933031082153e-01 -7.242407649755477905e-02 2.594255506992340088e-01 2.968120574951171875e-01 -2.340168505907058716e-02 2.375818602740764618e-02 -3.733604252338409424e-01 5.348281562328338623e-02 -3.204724192619323730e-01 4.102346301078796387e-02 -2.932021617889404297e-01 -2.896889578551054001e-03 1.041930466890335083e-01 2.418204955756664276e-02 -1.399526447057723999e-01 -5.168740078806877136e-02 -9.364985674619674683e-02 -9.160892665386199951e-02
-1.033748313784599304e-01 6.315340846776962280e-02 -1.354422867298126221e-01 -3.363774120807647705e-01 2.255919389426708221e-02 -1.406780779361724854e-01 5.101888626813888550e-02 2.179492413997650146e-01 -3.437605127692222595e-02 -7.744865119457244873e-02 -2.143376618623733521e-01 2.056252807378768921e-01 5.314150452613830566e-02 9.531307220458984375e-02 -3.422878086566925049e-01 -6.811100244522094727e-02 3.428644835948944092e-01 -1.940224170684814453e-01 1.023651510477066040e-01 -1.820539832115173340e-01 -1.716084182262420654e-01 1.261064261198043823e-01 1.036160960793495178e-01 1.417697314172983170e-02 -1.796192862093448639e-02 -2.741083204746246338e-01 1.485524475574493408e-01 -2.043543756008148193e-02 -3.086394667625427246e-01 -3.098785281181335449e-01 9.475131332874298096e-02 3.160677105188369751e-02
-1.592418253421783447e-01 8.549506962299346924e-02 -6.279104854911565781e-03 -4.178832769393920898e-01 1.565789803862571716e-02 3.675904572010040283e-01 1.075421050190925598e-01 -5.626253411173820496e-02 -1.315861195325851440e-01 -6.877470761537551880e-03 9.002596139907836914e-02 3.046102225780487061e-01 -6.996572017669677734e-02 -1.554160416126251221e-01 3.344543278217315674e-02 1.030547097325325012e-01 1.932881921529769897e-01 2.571809291839599609e-01 -2.340319454669952393e-01 1.921447664499282837e-01 -2.056598514318466187e-01 -1.346400231122970581e-01 2.283261120319366455e-01 4.120492562651634216e-02 -1.616487503051757812e-01 -2.583016455173492432e-01 -1.326312869787216187e-01 -1.307711936533451080e-03 -2.085355073213577271e-01 -3.730433806777000427e-02 1.361282169818878174e-01 -1.501864288002252579e-02
-4.769475199282169342e-03 8.697881363332271576e-03 -5.439306795597076416e-02 -2.077618092298507690e-01 9.378148615360260010e-02 7.623957935720682144e-03 5.264584440737962723e-03 1.623190641403198242e-01 5.148689448833465576e-02 -2.247235924005508423e-01 -1.786869317293167114e-01 4.589526448398828506e-03 -2.314785271883010864e-01 -1.055416464805603027e-01 -1.059871390461921692e-01 -2.295731306076049805e-01 2.833726704120635986e-01 -8.466273546218872070e-02 -6.289878487586975098e-02 -1.792745739221572876e-01 -3.113664388656616211e-01 4.772702604532241821e-02 1.337412893772125244e-01 -2.283156961202621460e-01 -5.177597403526306152e-01 -4.647229239344596863e-02 1.459482759237289429e-01 -1.901829540729522705e-01 -2.110884487628936768e-01 -1.176921427249908447e-01 9.592718631029129028e-02 -1.291016191244125366e-01
-1.213478520512580872e-01 8.130224794149398804e-02 -2.909010648727416992e-01 -4.768011271953582764e-01 1.369839459657669067e-01 -2.882362343370914459e-02 -1.767699606716632843e-02 7.530888170003890991e-02 1.129059419035911560e-01 3.271176293492317200e-02 -1.209823563694953918e-01 2.462426126003265381e-01 1.660775095224380493e-01 3.265733271837234497e-02 -2.899666130542755127e-01 -1.357640922069549561e-01 3.081632852554321289e-01 -4.237540811300277710e-02 -2.090407013893127441e-01 4.569086432456970215e-02 -2.000064253807067871e-01 -2.007564902305603027e-01 6.685150414705276489e-02 -1.031743809580802917e-01 -1.965678855776786804e-02 -1.699821949005126953e-01 1.072214916348457336e-01 -5.713998153805732727e-02 -2.962451577186584473e-01 -5.493598803877830505e-02 1.643558889627456665e-01 1.451628357172012329e-01
-2.381538227200508118e-02 -2.605367079377174377e-02 -2.443768829107284546e-02 -1.321074515581130981e-01 2.818466424942016602e-01 -1.048703566193580627e-01 -1.383085101842880249e-01 3.844547569751739502e-01 -4.881167411804199219e-02 -5.736611783504486084e-02 -1.819464713335037231e-01 5.092522874474525452e-02 2.282229512929916382e-01 -1.271115802228450775e-02 -3.632086217403411865e-01 8.804366737604141235e-02 2.251712046563625336e-02 1.667065471410751343e-01 1.508971005678176880e-01 -6.819999963045120239e-02 -2.537744939327239990e-01 5.453616380691528320e-02 1.778975129127502441e-01 1.624674499034881592e-01 -1.454970091581344604e-01 -3.340261876583099365e-01 -1.118444576859474182e-01 6.423853337764739990e-02 -1.183813512325286865e-01 1.879259496927261353e-01 3.078745007514953613e-01 1.241365373134613037e-01
1.081877127289772034e-01 -4.399192705750465393e-02 8.812472224235534668e-02 -3.465874195098876953e-01 1.903725713491439819e-01 -1.023854389786720276e-01 -1.672917976975440979e-02 1.547667533159255981e-01 -7.662711292505264282e-02 1.230646595358848572e-01 2.834737300872802734e-02 3.652369379997253418e-01 -5.098662152886390686e-02 -1.308368239551782608e-02 -1.339338161051273346e-02 -2.456226795911788940e-01 -1.171589419245719910e-01 1.034540310502052307e-01 -1.299761086702346802e-01 9.302139282226562500e-02 -2.131062746047973633e-01 1.693949848413467407e-01 2.403732836246490479e-01 1.955610066652297974e-01 -3.040287196636199951e-01 -1.129538118839263916e-01 -1.428106874227523804e-01 3.165687620639801025e-01 -2.718170881271362305e-01 -2.018866837024688721e-01 9.171152114868164062e-02 7.117570377886295319e-03
2.271969020366668701e-01 -2.418486475944519043e-01 -1.602246761322021484e-01 -3.251309972256422043e-03 -1.743522472679615021e-02 6.057227402925491333e-02 -2.105948776006698608e-01 8.205415308475494385e-02 -9.111955016851425171e-02 2.984727360308170319e-02 9.345253556966781616e-02 2.035499662160873413e-01 4.188107326626777649e-02 -4.043376743793487549e-01 -5.227959901094436646e-02 -2.101167887449264526e-01 1.966601051390171051e-02 3.109994828701019287e-01 -6.044020503759384155e-02 1.336692422628402710e-01 -1.796025782823562622e-01 -5.327250435948371887e-02 4.917528107762336731e-02 1.324854195117950439e-01 -1.744987517595291138e-01 4.621577635407447815e-02 3.241042792797088623e-02 -1.995088160037994385e-01 -1.090315282344818115e-01 -2.250839173793792725e-01 4.684476256370544434e-01 -9.241317212581634521e-02
-1.033225283026695251e-01 -8.148651570081710815e-02 -1.738346070051193237e-01 -1.793499141931533813e-01 -5.130049306899309158e-03 4.745317995548248291e-02 -1.208492666482925415e-01 1.021713167428970337e-01 -1.017519086599349976e-01 3.432869613170623779e-01 5.372182466089725494e-03 1.039259135723114014e-01 -9.627296775579452515e-02 5.685759335756301880e-02 -5.012233555316925049e-02 -2.365287542343139648e-01 -7.389821857213973999e-02 2.842695415019989014e-01 -3.700325191020965576e-01 5.066055059432983398e-02 -2.554499208927154541e-01 1.147085875272750854e-01 -9.036468714475631714e-02 -9.654562920331954956e-02 -5.284510254859924316e-01 -1.412360519170761108e-01 -2.258350886404514313e-02 -7.255911827087402344e-02 -1.788466870784759521e-01 6.034966558218002319e-02 1.372296959161758423e-01 -4.343036562204360962e-02
8.780136704444885254e-02 -1.347005516290664673e-01 1.597893424332141876e-02 -1.784527897834777832e-01 -1.872553974390029907e-01 -1.072835251688957214e-01 -1.694246232509613037e-01 3.921862542629241943e-01 -9.688516706228256226e-02 -6.761197745800018311e-02 -4.883426427841186523e-02 1.609624326229095459e-01 -2.739170752465724945e-02 -4.573458340018987656e-03 -2.332951873540878296e-01 -1.163620948791503906e-01 1.662343144416809082e-01 -6.681210547685623169e-02 1.218894571065902710e-01 -1.376413702964782715e-01 -9.479794651269912720e-02 2.748770266771316528e-02 1.035325005650520325e-01 1.624414026737213135e-01 -1.424789708107709885e-02 -4.817204475402832031e-01 -2.663639485836029053e-01 8.273660391569137573e-02 -5.268691480159759521e-02 -1.196294371038675308e-02 3.319641053676605225e-01 -2.569955885410308838e-01
-1.760654151439666748e-02 -1.436922047287225723e-02 -1.112475469708442688e-01 -3.683076500892639160e-01 3.167810291051864624e-02 2.551134526729583740e-01 5.456430837512016296e-02 2.057523280382156372e-01 -2.116337120532989502e-01 -4.292868543416261673e-03 -2.172191441059112549e-01 3.104912042617797852e-01 -1.552349627017974854e-01 -2.159479111433029175e-01 -3.046100437641143799e-01 -1.263008415699005127e-01 9.882872551679611206e-02 -1.577068120241165161e-01 6.292407959699630737e-02 2.035907283425331116e-02 -1.476389467716217041e-01 4.411091282963752747e-02 -7.024651765823364258e-02 9.217150509357452393e-02 -1.657125353813171387e-01 2.373833656311035156e-01 1.131299808621406555e-01 -1.746015250682830811e-01 -3.330757915973663330e-01 3.763667121529579163e-02 2.273259609937667847e-01 -6.984524428844451904e-02
6.888818740844726562e-02 -1.441698819398880005e-01 -9.186717122793197632e-02 -3.717532753944396973e-02 1.579965204000473022e-01 1.889119744300842285e-01 -4.973341524600982666e-02 1.854574531316757202e-01 -5.894406139850616455e-02 -2.379583120346069336e-01 4.254457950592041016e-01 1.648128777742385864e-01 -1.714049605652689934e-03 -3.507337346673011780e-02 -2.885856330394744873e-01 1.927691847085952759e-01 -1.342162955552339554e-02 1.755534708499908447e-01 -4.765139892697334290e-02 1.860851645469665527e-01 3.748391941189765930e-02 4.877130314707756042e-02 -6.280133873224258423e-02 1.120929494500160217e-01 -7.305952161550521851e-02 -2.922096252441406250e-01 4.199194535613059998e-02 1.742868572473526001e-01 -4.010742306709289551e-01 -1.442026346921920776e-01 2.704405188560485840e-01 -1.065005436539649963e-01
2.361864782869815826e-02 -3.683194220066070557e-01 8.053461462259292603e-02 -1.057289540767669678e-01 -2.230364084243774414e-01 1.328012943267822266e-01 4.894528165459632874e-02 3.053925037384033203e-01 1.843644529581069946e-01 3.453379869461059570e-02 2.456547692418098450e-02 2.954130806028842926e-02 4.026348888874053955e-02 -2.121824175119400024e-01 -2.257144153118133545e-01 -6.460696458816528320e-02 2.154394984245300293e-01 -1.309926360845565796e-01 -2.183201014995574951e-01 -3.717103041708469391e-03 -1.004541665315628052e-01 1.811808794736862183e-01 1.305609047412872314e-01 -3.779593482613563538e-02 -4.044324532151222229e-02 1.693247854709625244e-01 5.470041558146476746e-02 -1.551649123430252075e-01 -2.715866863727569580e-01 -2.267337292432785034e-01 4.334312677383422852e-01 4.007951915264129639e-02
-4.627756774425506592e-02 -3.568827807903289795e-01 -1.003903895616531372e-02 -7.268838584423065186e-03 2.080268226563930511e-02 -8.844026923179626465e-02 -9.661237895488739014e-02 1.071463301777839661e-01 -2.595348656177520752e-01 2.629269100725650787e-02 -1.908468753099441528e-01 1.262664496898651123e-01 -2.514472901821136475e-01 9.719225927256047726e-04 -1.100200489163398743e-01 2.264288812875747681e-01 2.902541160583496094e-01 5.790134146809577942e-02 -3.152714073657989502e-01 -7.060023490339517593e-03 -4.979701042175292969e-01 3.413749113678932190e-02 1.440868079662322998e-01 1.020035222172737122e-01 -1.347917914390563965e-01 -1.898049376904964447e-02 -3.616698831319808960e-02 -1.291458755731582642e-01 -3.610249236226081848e-02 -1.494067013263702393e-01 2.058710455894470215e-01 -1.561364233493804932e-01
-1.502061039209365845e-01 -2.661585211753845215e-01 1.392257660627365112e-01 7.736344635486602783e-02 1.896122694015502930e-01 -1.397640351206064224e-02 -1.325028985738754272e-01 2.205114215612411499e-01 -7.332982867956161499e-02 -6.437880545854568481e-02 -1.519483141601085663e-02 2.666624784469604492e-01 1.577618159353733063e-02 -1.215739250183105469e-01 -8.189183473587036133e-02 -3.511392325162887573e-02 2.198836505413055420e-01 -1.328480546362698078e-03 5.395566299557685852e-02 -1.122975796461105347e-01 6.310088187456130981e-02 7.571698725223541260e-02 -3.417846560478210449e-02 2.125042080879211426e-01 -2.669657766819000244e-01 -3.293667361140251160e-02 -7.232854515314102173e-02 6.693481653928756714e-02 -2.406307011842727661e-01 -1.387500613927841187e-01 6.262987256050109863e-01 -6.068709492683410645e-02
-2.220517843961715698e-01 1.944182626903057098e-02 8.114151656627655029e-03 4.221948236227035522e-02 3.066300749778747559e-01 1.335799992084503174e-01 1.017389222979545593e-01 3.039834201335906982e-01 2.700188197195529938e-02 -1.583416461944580078e-01 1.230683401226997375e-01 8.538730442523956299e-03 -2.939828336238861084e-01 -1.518418043851852417e-01 -2.198705971240997314e-01 -1.147518157958984375e-01 -1.050682179629802704e-02 1.591860949993133545e-01 -1.805079430341720581e-01 -2.801580727100372314e-01 -2.102980464696884155e-01 2.989878058433532715e-01 2.506692409515380859e-01 5.828117206692695618e-02 -3.018707036972045898e-01 7.071821019053459167e-03 -6.919879466295242310e-02 -2.384182438254356384e-02 -2.727562002837657928e-02 -9.422924369573593140e-02 2.570735216140747070e-01 1.149609014391899109e-01
-5.133582651615142822e-02 -4.050403367727994919e-03 -2.051043361425399780e-01 -1.463637948036193848e-01 1.182952895760536194e-01 -3.428298607468605042e-02 -1.804928034543991089e-01 1.883317679166793823e-01 1.067205891013145447e-01 -2.217355072498321533e-01 2.355273514986038208e-01 1.215562894940376282e-01 7.923182100057601929e-02 -8.237965404987335205e-02 -3.129827380180358887e-01 -1.663738638162612915e-01 1.081344261765480042e-01 3.410195410251617432e-01 -1.707847118377685547e-01 2.847213745117187500e-01 8.074901998043060303e-02 5.331982672214508057e-02 9.533409029245376587e-02 8.274213224649429321e-02 1.118038222193717957e-01 -2.759395837783813477e-01 1.759812422096729279e-02 9.590927511453628540e-02 -3.394014835357666016e-01 -8.665052056312561035e-02 2.508537173271179199e-01 -1.839443743228912354e-01
-1.611148379743099213e-02 -2.622499316930770874e-02 -2.920409142971038818e-01 5.814084410667419434e-02 -7.646744698286056519e-02 7.104542851448059082e-02 -2.121977210044860840e-01 1.412485837936401367e-01 -1.121102496981620789e-01 4.383687674999237061e-02 -7.000492513179779053e-02 -1.405761241912841797e-01 -3.795742616057395935e-02 -1.459170784801244736e-02 -4.229783415794372559e-01 1.577759385108947754e-01 1.643820255994796753e-01 -1.886079460382461548e-02 -1.806031018495559692e-01 2.024775743484497070e-01 -2.927564680576324463e-01 5.034517496824264526e-02 8.535916358232498169e-02 2.659744620323181152e-01 -5.579566210508346558e-02 1.162446737289428711e-01 -1.324356943368911743e-01 6.628546118736267090e-02 8.606623113155364990e-02 -3.788344562053680420e-01 3.525538742542266846e-01 -9.414337575435638428e-02
-2.159215360879898071e-01 -4.474662616848945618e-02 -1.467281728982925415e-01 -6.399849057197570801e-02 6.189559772610664368e-02 -1.775186359882354736e-01 -5.081255733966827393e-02 1.727669537067413330e-01 -6.889689713716506958e-02 -2.065522074699401855e-01 -1.753131598234176636e-01 2.078582197427749634e-01 2.360051572322845459e-01 -6.008264794945716858e-02 -3.629239201545715332e-01 -2.423796653747558594e-01 8.632082492113113403e-02 7.486373186111450195e-02 -2.253849357366561890e-01 -2.190440148115158081e-01 -3.877961933612823486e-01 1.022144705057144165e-01 1.504157111048698425e-02 -1.672560423612594604e-01 -1.879183948040008545e-01 -3.226548135280609131e-01 1.145466119050979614e-01 6.872025877237319946e-02 -5.004284158349037170e-02 1.351275891065597534e-01 -7.824373990297317505e-02 4.287700355052947998e-02
-1.091423556208610535e-01 1.817763298749923706e-01 -9.414286166429519653e-02 -3.012435734272003174e-01 -3.088836185634136200e-02 -5.403567478060722351e-02 -1.103720292448997498e-01 1.010622829198837280e-01 -8.218691498041152954e-02 -7.239938527345657349e-02 -3.815114498138427734e-01 3.043439984321594238e-01 1.951718330383300781e-02 8.170235157012939453e-02 -1.879456639289855957e-01 -3.896253407001495361e-01 2.619130015373229980e-01 1.357218325138092041e-01 -2.471229285001754761e-01 -1.386585235595703125e-01 -1.692494750022888184e-01 1.840687990188598633e-01 -4.501826316118240356e-02 6.195401400327682495e-02 -3.004314005374908447e-02 -2.895099818706512451e-01 -7.990401238203048706e-02 -2.131791561841964722e-01 -6.766796112060546875e-02 -5.331686139106750488e-02 7.157739996910095215e-02 -2.190005267038941383e-03
-8.224350214004516602e-02 -1.555632948875427246e-01 1.166838109493255615e-01 -2.201212942600250244e-01 3.229423165321350098e-01 1.361790448427200317e-01 -2.076680660247802734e-01 2.252556234598159790e-01 -1.919599622488021851e-01 1.741395294666290283e-01 9.391189366579055786e-02 2.818515896797180176e-01 -2.512998506426811218e-02 2.883657068014144897e-02 -1.310044378042221069e-01 -3.903441429138183594e-01 -3.093592822551727295e-02 -3.942434862256050110e-02 -1.262038052082061768e-01 6.886560469865798950e-02 -2.576194107532501221e-01 5.920931324362754822e-02 4.698833078145980835e-02 6.377041339874267578e-02 -3.004709184169769287e-01 -1.648814789950847626e-02 -1.124420315027236938e-01 2.056627571582794189e-01 -6.134061887860298157e-02 -1.066208332777023315e-01 2.703712284564971924e-01 1.754498034715652466e-01
-2.563911490142345428e-02 8.280918002128601074e-02 2.824788987636566162e-01 1.738143328111618757e-04 -7.190814614295959473e-02 -4.866254329681396484e-02 6.624222546815872192e-02 1.167324036359786987e-01 -1.817784905433654785e-01 1.848775595426559448e-01 6.708999723196029663e-02 3.257212415337562561e-02 -2.548875659704208374e-02 -2.709486987441778183e-03 -1.818555742502212524e-01 5.509737413376569748e-03 1.632044017314910889e-01 1.543200314044952393e-01 -2.193943858146667480e-01 -8.573652803897857666e-02 -3.996640741825103760e-01 -1.675914973020553589e-01 2.273782938718795776e-01 -4.788877442479133606e-02 -5.068781971931457520e-01 -2.713758945465087891e-01 -8.893438428640365601e-02 -1.412846148014068604e-01 -1.458575427532196045e-01 -2.149818390607833862e-01 3.675989806652069092e-02 7.458013296127319336e-02
-8.629932999610900879e-02 -1.327400058507919312e-01 -2.544738948345184326e-01 -3.080860376358032227e-01 -1.730592362582683563e-02 -1.074356492608785629e-02 -8.680000156164169312e-02 1.329066604375839233e-01 7.115457952022552490e-02 -1.210024356842041016e-01 -1.924136132001876831e-01 -4.671510681509971619e-02 -7.245650887489318848e-02 -2.938524633646011353e-02 -2.104099541902542114e-01 -5.516797304153442383e-02 2.103437781333923340e-01 1.342748291790485382e-02 -1.474434584379196167e-01 -9.026420302689075470e-03 -2.874904870986938477e-01 -6.711740046739578247e-02 2.614874541759490967e-01 9.592828899621963501e-02 -9.995015710592269897e-02 -3.269933760166168213e-01 -3.855262100696563721e-01 5.765483528375625610e-02 -6.588125973939895630e-02 2.463764101266860962e-01 3.259305953979492188e-01 -7.864659279584884644e-02
2.727349400520324707e-01 1.561247278004884720e-02 -1.319557875394821167e-01 -2.148940861225128174e-01 -5.630823224782943726e-02 3.197642862796783447e-01 1.742117106914520264e-01 1.456300467252731323e-01 -1.794520020484924316e-01 6.991674005985260010e-02 -3.759454935789108276e-02 -1.287705171853303909e-02 -1.013400331139564514e-01 3.773043304681777954e-02 -1.085135266184806824e-01 -1.234111115336418152e-01 5.299459211528301239e-03 3.068943619728088379e-01 9.784206748008728027e-03 -1.428740471601486206e-01 -3.380996584892272949e-01 -8.819898217916488647e-02 9.982760250568389893e-02 4.196907579898834229e-02 -2.512996196746826172e-01 -9.010176360607147217e-02 -6.887628138065338135e-02 8.245343714952468872e-02 -3.481273949146270752e-01 -2.781297862529754639e-01 1.904179155826568604e-01 2.475367933511734009e-01
-7.913892157375812531e-03 1.282763928174972534e-01 2.095304429531097412e-03 1.181058436632156372e-01 1.671516150236129761e-01 -2.720833988860249519e-03 4.265252128243446350e-02 2.106379568576812744e-01 -6.522519141435623169e-02 2.331931702792644501e-02 -3.647327423095703125e-02 -1.351114511489868164e-01 -1.338887661695480347e-01 -3.925432637333869934e-02 -7.248900085687637329e-02 -2.253375798463821411e-01 2.753163874149322510e-01 2.893309593200683594e-01 -2.118794173002243042e-01 8.149581402540206909e-02 -2.437773346900939941e-01 -8.754798024892807007e-02 2.536616325378417969e-01 2.818413674831390381e-01 -4.767654538154602051e-01 -1.411912143230438232e-01 -6.911747157573699951e-02 -9.772535413503646851e-02 -3.024507164955139160e-01 -1.013629660010337830e-01 -8.676466345787048340e-02 5.242807418107986450e-02
-2.055443525314331055e-01 -1.247876957058906555e-01 1.282175779342651367e-01 -7.541003078222274780e-02 1.034745126962661743e-01 4.814552143216133118e-02 -2.233391851186752319e-01 6.283279974013566971e-03 -8.647237904369831085e-03 -1.198230683803558350e-01 -3.931846469640731812e-02 9.361451119184494019e-02 -1.953521966934204102e-01 9.625153988599777222e-02 -2.104895561933517456e-01 -2.886449992656707764e-01 -1.441994011402130127e-01 1.505666375160217285e-01 -2.354387044906616211e-01 -6.547536700963973999e-02 -9.895232319831848145e-02 2.608610093593597412e-01 -3.023360669612884521e-02 -4.708131402730941772e-02 -4.586110413074493408e-01 -5.073423311114311218e-02 -1.855512708425521851e-01 -1.771258935332298279e-02 -9.914176166057586670e-02 -2.476712912321090698e-01 3.030322492122650146e-01 2.500498294830322266e-01
5.602834746241569519e-02 -1.792852878570556641e-01 3.949757292866706848e-02 2.212817668914794922e-01 -9.213578701019287109e-02 1.345222145318984985e-01 -1.021299660205841064e-01 1.887632906436920166e-01 -1.016638576984405518e-01 -1.002146210521459579e-02 -1.744628697633743286e-01 3.211746215820312500e-01 -3.752094134688377380e-02 -1.392100602388381958e-01 -4.230199009180068970e-02 -1.337259560823440552e-01 -4.857330117374658585e-03 4.142193496227264404e-02 -1.657478660345077515e-01 -2.177038341760635376e-01 5.854037776589393616e-02 2.670541107654571533e-01 2.384079396724700928e-01 2.046394050121307373e-01 -3.341898694634437561e-02 -4.395133256912231445e-02 -1.262501180171966553e-01 1.354598347097635269e-02 -3.259518444538116455e-01 -1.729415655136108398e-01 5.016117095947265625e-01 -7.263067644089460373e-03
1.251239180564880371e-01 -3.168489784002304077e-02 -1.875203996896743774e-01 -2.205858826637268066e-01 -1.050379425287246704e-01 -8.186597377061843872e-02 -3.284187987446784973e-02 1.681638211011886597e-01 9.116587787866592407e-02 -1.550137251615524292e-01 -7.246778160333633423e-02 -2.335782051086425781e-01 1.909599751234054565e-01 3.012998402118682861e-01 -2.867106199264526367e-01 7.262979447841644287e-02 2.308084964752197266e-01 2.104060910642147064e-02 3.994205221533775330e-02 -2.203094959259033203e-01 -3.075448274612426758e-01 7.538393884897232056e-02 4.422933794558048248e-03 9.094017744064331055e-02 -1.440950185060501099e-01 -2.330745607614517212e-01 -2.344778478145599365e-01 2.358029335737228394e-01 -1.448372304439544678e-01 -7.977719604969024658e-02 3.388664722442626953e-01 -7.282298803329467773e-02
1.140422821044921875e-01 3.327924013137817383e-02 -3.557428419589996338e-01 -1.454333811998367310e-01 -8.665207773447036743e-02 1.487163305282592773e-01 4.167859628796577454e-02 1.057986095547676086e-01 -2.046275734901428223e-01 4.833502694964408875e-03 -5.763296782970428467e-02 -6.386541575193405151e-02 -3.631451725959777832e-01 -6.703759729862213135e-02 -2.161962538957595825e-01 -2.476833462715148926e-01 -3.610811382532119751e-02 8.668055385351181030e-02 -1.885393857955932617e-01 -7.884536683559417725e-02 -2.315160483121871948e-01 -7.315927743911743164e-02 3.781208097934722900e-01 1.773775219917297363e-01 -2.802342772483825684e-01 -9.014439582824707031e-02 -7.945346087217330933e-02 1.036145389080047607e-01 -2.979773283004760742e-01 -1.480352878570556641e-01 -3.149698302149772644e-02 -5.000817775726318359e-02
-2.546311318874359131e-01 -3.174928724765777588e-01 5.124118551611900330e-02 -1.847632378339767456e-01 -8.917338401079177856e-02 -7.076780777424573898e-03 -9.553776122629642487e-03 6.766609847545623779e-02 5.468592047691345215e-02 1.832886487245559692e-01 1.779994368553161621e-02 -9.615357220172882080e-02 -9.800330549478530884e-02 -7.352428883314132690e-02 -2.771504223346710205e-01 4.718143027275800705e-04 -1.418705284595489502e-01 2.049085646867752075e-01 -1.406635046005249023e-01 3.920822590589523315e-02 -1.341204196214675903e-01 -1.272855848073959351e-01 2.153907716274261475e-01 -1.564697027206420898e-01 -3.543969094753265381e-01 2.594588510692119598e-02 -2.542161643505096436e-01 -4.657865315675735474e-02 -3.701441287994384766e-01 -2.098533511161804199e-01 1.586050093173980713e-01 -2.432799041271209717e-01
2.831889390945434570e-01 -1.918875724077224731e-01 -1.252807229757308960e-01 -1.037523522973060608e-01 2.154698967933654785e-01 3.841286525130271912e-02 -9.910453855991363525e-02 1.650273948907852173e-01 1.426190137863159180e-01 2.911092340946197510e-01 -6.283085048198699951e-02 1.087696775794029236e-01 7.239612936973571777e-02 -1.484191715717315674e-01 -4.094994962215423584e-01 2.731812559068202972e-02 1.296316683292388916e-01 2.475399225950241089e-01 -1.749865710735321045e-01 1.662119477987289429e-01 1.985681615769863129e-02 -2.875508964061737061e-01 7.516516745090484619e-02 -5.277817323803901672e-02 -2.746512889862060547e-01 -1.366031635552644730e-02 -1.855066716670989990e-01 8.055799454450607300e-02 -2.435265332460403442e-01 -1.065483912825584412e-01 5.466057732701301575e-02 -1.923169791698455811e-01
6.248821690678596497e-02 -2.066523134708404541e-01 -1.769760698080062866e-01 -1.185423228889703751e-02 -9.741616435348987579e-03 1.033679917454719543e-01 2.424381300806999207e-02 1.499927639961242676e-01 -5.989296361804008484e-02 -1.712508499622344971e-01 1.880392581224441528e-01 -1.089077591896057129e-01 6.934068351984024048e-02 -2.253199517726898193e-01 -1.190374046564102173e-01 -3.538687527179718018e-01 4.207243025302886963e-02 -2.069340050220489502e-01 -1.776055097579956055e-01 6.841005384922027588e-02 -3.553654253482818604e-01 -6.575445830821990967e-02 8.389781415462493896e-02 -2.194936014711856842e-02 -3.548358976840972900e-01 8.689299970865249634e-02 -2.932543754577636719e-01 -8.819617331027984619e-02 -4.046085476875305176e-01 -4.508385434746742249e-02 -6.846900098025798798e-03 -3.149751573801040649e-02
5.414129421114921570e-02 5.442514084279537201e-03 -4.119500517845153809e-03 -2.627324759960174561e-01 9.391746670007705688e-02 3.126736283302307129e-01 1.640302091836929321e-01 5.247491877526044846e-03 -4.060662537813186646e-02 -1.601389646530151367e-01 3.786322847008705139e-02 -6.356327235698699951e-02 -2.283946983516216278e-02 -1.737660728394985199e-02 -1.338481754064559937e-01 -1.262825131416320801e-01 7.125800102949142456e-02 3.500472307205200195e-01 -1.659653186798095703e-01 9.221363812685012817e-02 -3.513196706771850586e-01 5.953278765082359314e-02 6.761431694030761719e-02 -1.008832007646560669e-01 -1.412108987569808960e-01 -1.780038923025131226e-01 -1.328753773123025894e-02 2.432899624109268188e-01 -3.465111553668975830e-01 1.413064356893301010e-02 1.780939102172851562e-01 3.983272016048431396e-01
-5.726506933569908142e-02 -3.514668671414256096e-03 -2.424800843000411987e-01 1.033337935805320740e-01 -2.034868896007537842e-01 2.254646867513656616e-01 -2.376349121332168579e-01 1.378673911094665527e-01 -2.690956294536590576e-01 -1.668932661414146423e-02 -2.863127924501895905e-02 -1.240916252136230469e-01 -7.803259044885635376e-02 -2.898961901664733887e-01 -2.269189655780792236e-01 -1.292263567447662354e-01 2.474682927131652832e-01 1.882947683334350586e-01 -2.801542580127716064e-01 7.432261854410171509e-02 6.653649359941482544e-02 -9.490563720464706421e-02 9.694991633296012878e-03 -1.816792935132980347e-01 -4.066876769065856934e-01 -1.578370779752731323e-01 -1.086262054741382599e-02 1.650681495666503906e-01 -2.210548073053359985e-01 8.059637621045112610e-03 -5.517021194100379944e-02 -1.240843385457992554e-01
2.504981821402907372e-04 -1.131256856024265289e-02 4.526829347014427185e-02 -3.568070530891418457e-01 6.740030646324157715e-02 -4.859462007880210876e-02 8.629450947046279907e-02 1.356944143772125244e-01 -2.133850902318954468e-01 2.685918509960174561e-01 9.638410061597824097e-02 2.564989328384399414e-01 -6.593853980302810669e-02 2.380488440394401550e-02 -1.238340735435485840e-01 -6.715763360261917114e-02 -1.505616605281829834e-01 1.174918711185455322e-01 -5.449973046779632568e-02 -4.933128878474235535e-02 -3.993518054485321045e-01 7.780653238296508789e-02 2.542996779084205627e-02 2.095099389553070068e-01 -4.167699217796325684e-01 3.649989515542984009e-02 6.924917548894882202e-02 1.217844933271408081e-01 -3.142744898796081543e-01 -1.454112231731414795e-01 1.961452215909957886e-01 1.234321445226669312e-01
-1.193760856986045837e-01 -2.739259786903858185e-02 -2.709066867828369141e-01 -8.215554058551788330e-02 -8.603684604167938232e-02 9.826964884996414185e-02 2.221526391804218292e-02 -9.655147790908813477e-02 2.628763318061828613e-01 -3.192192018032073975e-01 4.368466511368751526e-02 1.704221777617931366e-02 -1.059889122843742371e-01 1.474812813103199005e-02 -2.699858546257019043e-01 1.467235833406448364e-01 -2.294585853815078735e-02 9.710343927145004272e-02 -1.050520837306976318e-01 -3.770895302295684814e-02 -1.170133575797080994e-01 2.649201452732086182e-01 -4.879994317889213562e-02 3.861187696456909180e-01 -2.209582477807998657e-01 -2.918864190578460693e-01 -2.823390960693359375e-01 -2.646777406334877014e-02 -1.506060957908630371e-01 -1.582651734352111816e-01 2.801688015460968018e-01 2.215519547462463379e-02
1.837185621261596680e-01 -2.252189218997955322e-01 1.437553614377975464e-01 -1.334926337003707886e-01 -5.735967680811882019e-02 -7.337671518325805664e-02 -1.976889092475175858e-03 6.691817939281463623e-02 1.096983719617128372e-02 3.218473792076110840e-01 5.763061344623565674e-02 8.246529847383499146e-02 -9.858327358961105347e-02 -8.290448784828186035e-02 -1.556990593671798706e-01 -4.372487589716911316e-02 2.658132612705230713e-01 2.777506411075592041e-01 -2.505752444267272949e-01 -8.638751506805419922e-02 -1.971190869808197021e-01 -1.443517655134201050e-01 5.169164761900901794e-02 1.345687061548233032e-01 -4.593658745288848877e-01 -3.476107120513916016e-01 -1.288715749979019165e-01 -1.108213290572166443e-01 -8.227549493312835693e-02 -1.061934456229209900e-01 -6.655441224575042725e-02 1.598929762840270996e-01
9.572373703122138977e-03 -1.907255947589874268e-01 1.926473677158355713e-01 -1.671194732189178467e-01 -5.528645217418670654e-02 1.330621540546417236e-01 -1.591562330722808838e-01 1.386341601610183716e-01 -5.331131070852279663e-02 1.056914776563644409e-01 -1.061684936285018921e-01 1.657393425703048706e-01 -8.256286382675170898e-02 -6.839755922555923462e-02 -1.804879009723663330e-01 9.270397946238517761e-03 3.260225653648376465e-01 -2.290918827056884766e-01 5.784011445939540863e-03 -2.152662575244903564e-01 -1.057454943656921387e-01 2.538945972919464111e-01 -3.162813931703567505e-02 -3.060826472938060760e-02 -2.413279190659523010e-02 -1.167649626731872559e-01 -1.534185409545898438e-01 -4.751355852931737900e-03 -2.038618177175521851e-01 -1.149492040276527405e-01 5.875144600868225098e-01 -1.257620602846145630e-01
2.065542154014110565e-02 -1.429827958345413208e-01 6.461989879608154297e-02 7.287354767322540283e-02 -4.411971196532249451e-02 3.835472166538238525e-01 -8.286909013986587524e-02 5.856635048985481262e-02 -1.283386200666427612e-01 -1.115380302071571350e-01 2.816687524318695068e-02 3.282308578491210938e-02 -1.345596276223659515e-02 -2.405753433704376221e-01 -2.480431646108627319e-01 -3.297369778156280518e-01 -8.378680795431137085e-03 4.181918874382972717e-02 -2.331642061471939087e-01 -6.512701511383056641e-02 -3.320326656103134155e-02 1.338719725608825684e-01 3.901965916156768799e-01 -1.846250891685485840e-02 -3.894591927528381348e-01 -2.557562589645385742e-01 -1.746774613857269287e-01 -6.828808784484863281e-02 -1.165446713566780090e-01 8.124115318059921265e-02 2.107534408569335938e-01 -4.784861579537391663e-02
-2.337156534194946289e-01 -4.206901416182518005e-02 -2.611020766198635101e-02 -4.851905629038810730e-02 2.219218760728836060e-02 -8.289066702127456665e-02 4.905236512422561646e-02 4.808985069394111633e-02 1.279650162905454636e-02 -1.810245513916015625e-01 -1.295493263751268387e-02 1.051337271928787231e-01 -2.263687178492546082e-02 -1.219145208597183228e-01 -5.056551098823547363e-01 -2.403554618358612061e-01 2.596151232719421387e-01 5.210789293050765991e-02 -1.413252949714660645e-01 -1.039330214262008667e-01 -1.877924352884292603e-01 -5.061374232172966003e-02 -2.264981716871261597e-01 1.283408701419830322e-01 -3.645482957363128662e-01 -1.608915627002716064e-01 -7.107762247323989868e-02 2.841215580701828003e-02 1.156750917434692383e-01 -2.589015066623687744e-01 5.857092514634132385e-02 -3.170620501041412354e-01
-1.919254213571548462e-01 1.317155212163925171e-01 -1.378793716430664062e-01 -5.736646428704261780e-02 -4.019993171095848083e-02 5.711088702082633972e-02 -1.821111589670181274e-01 -2.485297061502933502e-02 -6.490892171859741211e-02 3.825872838497161865e-01 1.760913617908954620e-02 9.792207926511764526e-02 -3.395532816648483276e-02 -2.704931497573852539e-01 -9.645255655050277710e-02 -8.651562780141830444e-02 7.583600282669067383e-02 3.611329793930053711e-01 -3.783087134361267090e-01 -1.021614372730255127e-01 -7.581203430891036987e-02 -5.099648609757423401e-02 1.081869155168533325e-01 -1.189280766993761063e-02 -3.255321085453033447e-01 3.678883984684944153e-02 -7.998550683259963989e-02 -4.153925552964210510e-02 -3.151631057262420654e-01 2.913072705268859863e-02 2.835098505020141602e-01 -1.653578728437423706e-01
-3.397040814161300659e-02 1.273741871118545532e-01 1.517047137022018433e-01 -2.921422719955444336e-01 1.625730842351913452e-01 3.216421604156494141e-01 7.025999575853347778e-02 4.748382605612277985e-03 -1.013075038790702820e-01 -6.132286414504051208e-02 1.790320128202438354e-01 1.737405359745025635e-01 -7.813309133052825928e-02 -3.346826732158660889e-01 5.425032228231430054e-02 -4.106057807803153992e-02 3.033342063426971436e-01 1.135303005576133728e-01 -1.114422604441642761e-01 1.567988842725753784e-01 -9.112956002354621887e-03 -2.423669584095478058e-02 6.518874317407608032e-02 -7.889702171087265015e-02 -2.058948576450347900e-01 -1.379066109657287598e-01 -1.282853335142135620e-01 4.655930772423744202e-02 -4.415069818496704102e-01 -2.335905730724334717e-01 1.605625152587890625e-01 1.790237575769424438e-01
2.010417431592941284e-01 8.141627535223960876e-03 3.938895091414451599e-02 1.358553618192672729e-01 1.146738156676292419e-01 -2.087512016296386719e-01 7.103735208511352539e-02 2.703096866607666016e-01 -1.531953830271959305e-02 -8.110278844833374023e-02 -1.666860654950141907e-02 -6.830048561096191406e-02 8.606296963989734650e-03 -7.409459352493286133e-02 -2.337760850787162781e-02 -2.640816271305084229e-01 4.624819159507751465e-01 7.904997467994689941e-02 4.429029673337936401e-02 -1.108494624495506287e-01 -3.389056622982025146e-01 -3.451655805110931396e-02 1.805364340543746948e-01 1.079512238502502441e-01 -4.549568295478820801e-01 -6.060327962040901184e-02 1.104001328349113464e-01 -6.322365999221801758e-02 -2.676044702529907227e-01 -1.477271020412445068e-01 -2.578155323863029480e-02 3.788275271654129028e-02
-8.246949315071105957e-02 -2.083658725023269653e-01 4.030861705541610718e-02 -3.315762281417846680e-01 5.388129502534866333e-02 -3.748373687267303467e-02 -4.450806602835655212e-02 3.005125820636749268e-01 1.413085311651229858e-01 -1.830079220235347748e-02 -2.635819315910339355e-01 -3.808694332838058472e-02 -2.349098324775695801e-01 -9.881091862916946411e-02 -7.825188338756561279e-02 -2.579511702060699463e-01 1.689992398023605347e-01 -1.226397678256034851e-01 2.716015093028545380e-02 -2.243625819683074951e-01 -2.380695194005966187e-01 1.426570415496826172e-01 1.632592529058456421e-01 -1.409304887056350708e-01 -2.661855220794677734e-01 5.765694752335548401e-02 -4.815173894166946411e-02 -4.856923222541809082e-02 -3.925750851631164551e-01 -5.239765346050262451e-02 1.199924349784851074e-01 -2.108182758092880249e-01
-3.314467146992683411e-02 -1.649033464491367340e-02 -1.737478971481323242e-01 -1.891742497682571411e-01 1.329577416181564331e-01 -1.260551810264587402e-01 -1.278458349406719208e-02 -1.970232650637626648e-02 1.625739969313144684e-02 1.190973594784736633e-01 -7.385612279176712036e-02 -2.217095941305160522e-01 -5.132604762911796570e-02 -9.191347658634185791e-02 -1.833378672599792480e-01 -3.288527727127075195e-01 1.674866825342178345e-01 -1.174081191420555115e-01 -1.189599260687828064e-01 -1.837621331214904785e-01 -2.994981706142425537e-01 6.986396014690399170e-02 -3.215127624571323395e-03 -1.964150071144104004e-01 -1.665632128715515137e-01 -6.051254272460937500e-02 1.154595017433166504e-01 -7.674375921487808228e-02 -3.170542716979980469e-01 -2.633244097232818604e-01 4.116601347923278809e-01 -2.525051534175872803e-01
-4.052210226655006409e-02 2.428216300904750824e-02 -2.071846425533294678e-01 4.214433208107948303e-02 2.403698628768324852e-03 -1.476847231388092041e-01 -1.476584374904632568e-01 2.444016486406326294e-01 -1.991851478815078735e-01 -3.152979910373687744e-01 6.866047531366348267e-02 -1.232142820954322815e-01 2.007538527250289917e-01 -1.599562168121337891e-02 -5.204434692859649658e-02 3.030130453407764435e-02 1.968401372432708740e-01 3.051021397113800049e-01 -1.507748961448669434e-01 3.667869791388511658e-02 -3.638491928577423096e-01 1.756657809019088745e-01 -1.983260959386825562e-01 -1.839515864849090576e-01 -2.825639843940734863e-01 -2.402939647436141968e-01 -1.274480372667312622e-01 2.295094430446624756e-01 -4.890829697251319885e-02 -2.105170190334320068e-01 1.088495249859988689e-03 3.173260018229484558e-02
-1.473410874605178833e-01 -4.820726439356803894e-02 -3.458029031753540039e-02 -1.719777435064315796e-01 6.975004798732697964e-04 -2.679927460849285126e-02 -1.319102495908737183e-01 4.020002484321594238e-01 1.213696822524070740e-01 -5.248910188674926758e-02 -1.137996688485145569e-01 -5.418707057833671570e-02 -7.776478677988052368e-02 -3.376784548163414001e-02 -3.172095715999603271e-01 -4.690748464781790972e-04 1.576274484395980835e-01 -9.537629038095474243e-02 -7.150913029909133911e-02 -2.546304166316986084e-01 -2.066535353660583496e-01 -2.898299833759665489e-03 2.043894976377487183e-01 2.182797342538833618e-01 4.570192843675613403e-02 -1.858128309249877930e-01 -2.628579735755920410e-01 1.347035020589828491e-01 -4.183561503887176514e-01 4.880073294043540955e-02 2.877267301082611084e-01 6.493247300386428833e-02
2.972638048231601715e-02 1.145901307463645935e-01 -1.307965219020843506e-01 -8.447930216789245605e-02 1.883473619818687439e-02 -3.503445908427238464e-02 -2.004178911447525024e-01 2.184330075979232788e-01 -8.697622269392013550e-02 -1.977355033159255981e-01 -2.717847470194101334e-03 2.017594408243894577e-03 -8.544814586639404297e-02 2.115587890148162842e-01 -4.003403186798095703e-01 1.054451912641525269e-01 -1.117445621639490128e-02 1.191957667469978333e-01 4.886617418378591537e-03 1.090797856450080872e-01 6.233983673155307770e-03 2.253280878067016602e-01 3.717339038848876953e-01 1.599604487419128418e-01 -1.945081651210784912e-01 -2.534516751766204834e-01 -2.622654139995574951e-01 2.761223316192626953e-01 -1.061152964830398560e-01 -1.464225500822067261e-01 2.834059894084930420e-01 3.459037095308303833e-02
-1.711413860321044922e-01 -1.723975539207458496e-01 1.189637333154678345e-01 -5.038023367524147034e-02 1.174886748194694519e-01 2.220284342765808105e-01 -1.663668006658554077e-01 2.024009376764297485e-01 -9.278013370931148529e-03 -3.663913905620574951e-02 -4.513302352279424667e-03 -1.895716041326522827e-02 -1.454884856939315796e-01 -2.911993265151977539e-01 -2.553661465644836426e-01 -3.093355000019073486e-01 -1.531821787357330322e-01 1.686995178461074829e-01 -1.930277049541473389e-01 1.008415296673774719e-01 -3.478824794292449951e-01 -1.087850779294967651e-01 1.628387868404388428e-01 -5.769970640540122986e-02 -3.950126767158508301e-01 -1.376980394124984741e-01 -1.765372306108474731e-01 -1.103594899177551270e-01 -1.366550177335739136e-01 1.079949438571929932e-01 2.596127800643444061e-02 1.116931289434432983e-01
1.751145571470260620e-01 -3.282919153571128845e-02 -3.071634471416473389e-01 -3.727739676833152771e-02 -7.011531293392181396e-02 7.602254301309585571e-02 9.595302864909172058e-03 2.373125553131103516e-01 1.106334701180458069e-01 -2.440667599439620972e-01 2.201821953058242798e-01 1.357985585927963257e-01 1.525470912456512451e-01 -2.659907937049865723e-02 -2.780461013317108154e-01 -2.689355798065662384e-02 -1.504981052130460739e-02 1.907346099615097046e-01 -1.043721511960029602e-01 2.668250501155853271e-01 -4.661512747406959534e-02 -2.445720508694648743e-02 2.034746855497360229e-02 1.787256747484207153e-01 -1.413964629173278809e-01 -3.922737538814544678e-01 -1.081726476550102234e-01 1.790075600147247314e-01 -3.205827474594116211e-01 -8.703605830669403076e-02 2.035125195980072021e-01 -2.036335170269012451e-01
8.653125166893005371e-02 -1.360277384519577026e-01 -1.509896665811538696e-01 -2.370403110980987549e-01 2.877118587493896484e-01 2.545638568699359894e-02 -9.864208847284317017e-02 2.906149327754974365e-01 4.788812249898910522e-02 2.996520102024078369e-01 -1.384068280458450317e-01 -1.588594317436218262e-01 1.247114539146423340e-01 -1.514881104230880737e-01 -9.419099986553192139e-02 1.557802408933639526e-02 4.316513240337371826e-02 1.943328976631164551e-01 -4.543981514871120453e-03 1.235519796609878540e-01 -2.665039598941802979e-01 2.827297449111938477e-01 1.539226770401000977e-01 -5.095885717310011387e-04 2.401084080338478088e-02 -1.914949715137481689e-01 1.168371662497520447e-01 1.677813529968261719e-01 -2.098697125911712646e-01 -3.403550386428833008e-01 -6.540351361036300659e-02 -2.460402697324752808e-01
4.483899101614952087e-02 -1.603890769183635712e-02 -2.672881782054901123e-01 -7.462359219789505005e-02 -6.716810911893844604e-02 -2.999362349510192871e-02 -5.868028476834297180e-02 2.299055457115173340e-01 -3.111868798732757568e-01 1.194112226366996765e-01 -1.429058909416198730e-01 3.062927126884460449e-01 1.270883679389953613e-01 -1.492291986942291260e-01 -1.884029954671859741e-01 -1.902604997158050537e-01 2.361530661582946777e-01 -9.790679812431335449e-02 -6.316394079476594925e-03 -1.426078081130981445e-01 -2.031800150871276855e-01 1.263620108366012573e-01 -1.985641717910766602e-01 2.792545408010482788e-02 -4.754469990730285645e-01 -1.801261603832244873e-01 3.480930998921394348e-02 -1.256837397813796997e-01 -9.043464809656143188e-02 -1.427088230848312378e-01 -1.346167623996734619e-01 -1.349191069602966309e-01
1.702542603015899658e-01 -1.770239472389221191e-01 -1.156372949481010437e-01 -2.305081784725189209e-01 6.945444643497467041e-02 -7.515706866979598999e-02 -4.995801299810409546e-02 1.145737096667289734e-01 -1.655464619398117065e-01 3.303928673267364502e-02 2.680100500583648682e-02 3.232066333293914795e-01 -2.038199901580810547e-01 -3.214610815048217773e-01 2.238290756940841675e-02 -8.313083648681640625e-02 2.956983745098114014e-01 2.344992160797119141e-01 -2.523380815982818604e-01 -7.545398175716400146e-02 -6.518719717860221863e-03 -6.599079817533493042e-02 2.502700686454772949e-01 -2.979902923107147217e-01 9.322457015514373779e-03 -1.906727552413940430e-01 -1.483768522739410400e-01 -6.243937462568283081e-02 -2.802669107913970947e-01 -1.306734830141067505e-01 1.851855069398880005e-01 -3.468657284975051880e-02
1.188874766230583191e-01 1.897678226232528687e-01 -7.494702190160751343e-02 -2.813863158226013184e-01 1.814110577106475830e-02 -1.865538209676742554e-01 1.086069792509078979e-01 3.739154934883117676e-01 6.301023066043853760e-02 1.243683174252510071e-01 -6.907808710820972919e-04 2.266419380903244019e-01 1.634010374546051025e-01 1.642288714647293091e-01 -3.588449656963348389e-01 6.302465498447418213e-02 2.384566515684127808e-01 9.705047123134136200e-03 -2.955062091350555420e-01 -8.518082648515701294e-02 -9.165982902050018311e-02 -5.408620461821556091e-02 5.837769806385040283e-02 1.177761610597372055e-02 5.220934981480240822e-04 -1.067458391189575195e-01 1.649132221937179565e-01 -4.786709696054458618e-02 -3.651561439037322998e-01 -9.484958648681640625e-02 2.640697360038757324e-01 4.173201322555541992e-02
-2.769695594906806946e-02 -5.391745641827583313e-02 2.982231602072715759e-02 -2.485208064317703247e-01 3.723940253257751465e-02 -3.572327643632888794e-02 2.387093305587768555e-01 3.293158113956451416e-01 3.954458236694335938e-02 9.258046746253967285e-03 3.051535785198211670e-02 -1.455679684877395630e-01 -3.027401119470596313e-02 7.233189046382904053e-02 -3.287051618099212646e-01 -4.508945345878601074e-02 3.420801460742950439e-01 -5.900936201214790344e-02 -1.714463979005813599e-01 -1.252916157245635986e-01 -1.233711019158363342e-01 -1.309796124696731567e-01 1.829444169998168945e-01 1.672432422637939453e-01 -8.710117638111114502e-02 -8.955843746662139893e-02 -2.523964941501617432e-01 2.478821575641632080e-01 -3.926506638526916504e-01 1.497509181499481201e-01 2.196947038173675537e-01 2.345443889498710632e-02
1.497760564088821411e-01 4.995093122124671936e-02 -3.100683391094207764e-01 -6.729790568351745605e-02 -1.160469874739646912e-01 -4.486677423119544983e-02 5.271940026432275772e-03 2.524383068084716797e-01 -1.942663192749023438e-01 -6.613632291555404663e-02 -1.148410215973854065e-01 -2.980445511639118195e-02 -1.092020720243453979e-01 -1.647576689720153809e-02 -1.971883177757263184e-01 -2.659344077110290527e-01 7.225177437067031860e-02 2.292517572641372681e-02 -1.995050348341464996e-02 -3.444027900695800781e-01 -2.329843491315841675e-01 2.330316156148910522e-01 -5.954170972108840942e-02 -2.412580549716949463e-01 -4.778905510902404785e-01 9.098499082028865814e-03 1.161108389496803284e-01 6.376961618661880493e-02 -6.527931243181228638e-02 -1.702582985162734985e-01 2.069023996591567993e-01 -3.890551859512925148e-03
-4.381696507334709167e-02 1.701853424310684204e-01 -8.321594446897506714e-02 -3.588815629482269287e-01 1.748549640178680420e-01 2.926878631114959717e-01 1.946256458759307861e-01 1.270666066557168961e-02 -3.146995902061462402e-01 -2.447215653955936432e-02 1.513108611106872559e-01 9.366359561681747437e-02 -8.116749674081802368e-02 -1.604619324207305908e-01 1.207065209746360779e-02 1.215081810951232910e-01 2.599377930164337158e-01 1.399499028921127319e-01 -9.632112085819244385e-02 1.998476237058639526e-01 -1.624477952718734741e-01 -5.735418293625116348e-03 1.940631419420242310e-01 6.421730667352676392e-02 -1.525938212871551514e-01 -1.639074832201004028e-01 -2.350575849413871765e-02 6.491959095001220703e-02 -4.166788756847381592e-01 -1.550400443375110626e-02 2.260704487562179565e-01 1.268948465585708618e-01
1.711982190608978271e-01 -2.247413098812103271e-01 3.739511594176292419e-02 -1.782957091927528381e-02 -1.022822260856628418e-01 2.502065300941467285e-01 2.061830647289752960e-02 2.664190232753753662e-01 4.419834166765213013e-02 8.909191936254501343e-02 -2.150158733129501343e-01 -8.845277130603790283e-02 1.249170824885368347e-01 -9.044476598501205444e-02 -1.589705049991607666e-01 -7.227608002722263336e-03 2.768392264842987061e-01 4.802395403385162354e-02 -7.516550272703170776e-02 4.496184363961219788e-02 -4.420420899987220764e-02 2.982077896595001221e-01 6.563616544008255005e-02 4.496803507208824158e-03 -1.659713089466094971e-01 3.487844392657279968e-02 -1.108011081814765930e-01 -8.140608668327331543e-02 -2.099058181047439575e-01 -3.284719884395599365e-01 5.234012603759765625e-01 -7.446072995662689209e-02
3.266230970621109009e-02 2.476244270801544189e-01 -3.303150534629821777e-01 -1.509304344654083252e-01 2.491740584373474121e-01 -3.672870248556137085e-02 -2.461888641119003296e-01 8.131468296051025391e-02 9.131457656621932983e-03 3.910354971885681152e-01 -4.816200956702232361e-02 -9.016442298889160156e-02 2.041937410831451416e-02 -2.364397197961807251e-01 -3.017520904541015625e-01 1.235344782471656799e-01 -6.527901440858840942e-02 3.061822615563869476e-02 -3.732768297195434570e-01 1.626225113868713379e-01 -1.807862520217895508e-01 -3.983159735798835754e-02 1.131115183234214783e-01 -6.805960554629564285e-03 -2.638252973556518555e-01 -1.650848984718322754e-02 7.624085992574691772e-02 -4.901077970862388611e-02 -6.703704595565795898e-02 -1.032371222972869873e-01 1.432809531688690186e-01 -1.308770477771759033e-01
-2.666179835796356201e-02 -9.297190606594085693e-02 -1.476611346006393433e-01 5.113934725522994995e-02 7.711103558540344238e-02 -1.963091492652893066e-01 4.449776932597160339e-02 7.275708764791488647e-02 3.186612725257873535e-01 -2.520351111888885498e-01 1.280078478157520294e-02 -5.765163153409957886e-02 8.861923590302467346e-03 -6.374415010213851929e-02 -4.131247699260711670e-01 5.143702030181884766e-02 -9.892510250210762024e-03 1.469850689172744751e-01 -2.061906456947326660e-01 2.017150670289993286e-01 -5.273311585187911987e-02 1.411530524492263794e-01 1.414654999971389771e-01 1.832267343997955322e-01 -1.773319840431213379e-01 -3.811038434505462646e-01 1.714186370372772217e-02 5.725776776671409607e-02 -2.810029685497283936e-01 -3.035286366939544678e-01 1.631410121917724609e-01 -9.640309214591979980e-02
1.820490807294845581e-01 1.847155988216400146e-01 -2.719687223434448242e-01 6.710452493280172348e-03 8.486805856227874756e-02 -8.714526891708374023e-02 -4.028457999229431152e-01 1.151652559638023376e-01 9.553784132003784180e-02 1.898127198219299316e-01 8.710456639528274536e-02 9.477873146533966064e-02 -8.661600947380065918e-02 -1.898473054170608521e-01 -2.392419576644897461e-01 -2.188815176486968994e-02 -1.526027172803878784e-01 -1.161234825849533081e-01 -2.536369562149047852e-01 -4.641432315111160278e-02 -3.224730789661407471e-01 2.807144820690155029e-02 1.759407371282577515e-01 -4.491516947746276855e-02 -3.290908634662628174e-01 -2.745833480730652809e-03 1.513064503669738770e-01 -8.711816743016242981e-03 -1.877078413963317871e-01 -2.656424641609191895e-01 1.035855710506439209e-01 1.287603080272674561e-01
1.113634184002876282e-01 -1.057539060711860657e-01 -3.194316029548645020e-01 1.378170549869537354e-01 -2.532963156700134277e-01 -4.148307815194129944e-02 -2.723569869995117188e-01 2.929111719131469727e-01 -1.726727485656738281e-01 1.435433700680732727e-02 1.039017364382743835e-02 -1.862904429435729980e-01 -1.776756197214126587e-01 -2.035845071077346802e-01 -1.910520493984222412e-01 -1.348196119070053101e-01 3.507957756519317627e-01 1.331983804702758789e-01 -3.164746984839439392e-02 1.539203375577926636e-01 -6.505808234214782715e-02 1.849278509616851807e-01 -4.524808004498481750e-02 -1.408540755510330200e-01 -2.267501801252365112e-01 -2.883315682411193848e-01 3.000350482761859894e-02 -1.527616381645202637e-01 -1.539345085620880127e-01 -5.746717751026153564e-02 1.813044771552085876e-02 -1.583595424890518188e-01
7.300318777561187744e-02 -9.483778476715087891e-02 -6.749923806637525558e-03 -1.006458029150962830e-01 3.242176026105880737e-02 1.615181714296340942e-01 4.741664975881576538e-02 1.021695062518119812e-01 -7.125818729400634766e-02 -4.941128566861152649e-02 -8.179275691509246826e-02 2.019374966621398926e-01 -1.730313450098037720e-01 -4.320722445845603943e-02 -6.521509587764739990e-02 -4.108501672744750977e-01 -3.593200352042913437e-03 -8.609058707952499390e-02 -1.528690010309219360e-01 -1.578030437231063843e-01 -2.641380429267883301e-01 1.437485814094543457e-01 -5.524802953004837036e-02 1.534938812255859375e-01 -3.939946293830871582e-01 -4.899489507079124451e-02 6.232803314924240112e-02 3.007780015468597412e-01 -2.345311343669891357e-01 1.298687458038330078e-01 4.212757050991058350e-01 4.195795953273773193e-02
2.386271953582763672e-01 -2.278636209666728973e-02 -1.686676777899265289e-02 -3.089123032987117767e-02 1.716853678226470947e-01 -1.237729489803314209e-01 1.053650118410587311e-02 1.608545482158660889e-01 9.759337455034255981e-02 1.248157471418380737e-01 -1.264785528182983398e-01 -6.309553980827331543e-02 8.788447082042694092e-02 1.679570227861404419e-01 1.257197707891464233e-01 -9.728630632162094116e-02 4.788021147251129150e-01 2.188598215579986572e-01 -3.016424179077148438e-01 -1.327500306069850922e-02 -2.889227569103240967e-01 -8.380324579775333405e-03 2.575171589851379395e-01 1.153592839837074280e-01 -3.306114077568054199e-01 -2.145498394966125488e-01 -1.530394703149795532e-01 -8.065684139728546143e-02 -1.249282658100128174e-01 -1.627899706363677979e-01 9.512299671769142151e-03 7.272281497716903687e-02
-1.124096289277076721e-01 -1.428510695695877075e-01 -2.341630607843399048e-01 4.288874939084053040e-02 1.718957163393497467e-02 -6.543735414743423462e-02 -1.190790906548500061e-01 1.830887049436569214e-01 7.158402353525161743e-02 1.927161589264869690e-02 1.567275449633598328e-02 2.710151672363281250e-01 -2.615405917167663574e-01 8.685077726840972900e-02 7.572864741086959839e-02 1.647089868783950806e-01 1.483804583549499512e-01 2.276511788368225098e-01 1.140673737972974777e-02 2.107489705085754395e-01 -4.274982810020446777e-01 1.521520167589187622e-01 -6.232463568449020386e-02 -6.011453457176685333e-03 -1.440573930740356445e-01 1.012238189578056335e-01 -3.455585986375808716e-02 -1.827166080474853516e-01 -3.712515830993652344e-01 -1.348622441291809082e-01 3.243707120418548584e-01 -1.224059760570526123e-01
9.517095983028411865e-02 5.611150711774826050e-02 5.156958103179931641e-02 -1.250762790441513062e-01 8.918865770101547241e-02 -2.287804782390594482e-01 3.195648640394210815e-02 -2.351699024438858032e-01 1.728229671716690063e-01 -1.854301244020462036e-01 -1.881288141012191772e-01 8.613525331020355225e-02 -1.307955384254455566e-01 -3.214810192584991455e-01 -2.371739596128463745e-01 -7.036242634057998657e-02 1.120188012719154358e-01 1.755112707614898682e-01 1.058126240968704224e-02 -8.354811370372772217e-02 -1.881303042173385620e-01 1.747667603194713593e-02 1.101949363946914673e-01 8.285519480705261230e-02 -4.344248771667480469e-01 -1.275233924388885498e-01 4.823444411158561707e-03 4.793715104460716248e-02 -4.579778313636779785e-01 -1.934622526168823242e-01 4.087885096669197083e-02 5.332459136843681335e-02
-1.179599836468696594e-01 4.043383896350860596e-02 1.276003718376159668e-01 -3.599253296852111816e-02 2.950979173183441162e-01 1.083550304174423218e-01 -1.894981600344181061e-02 7.073776423931121826e-02 -1.108298823237419128e-01 -4.335381835699081421e-02 1.269909441471099854e-01 -1.485163122415542603e-01 -7.699891179800033569e-02 6.559867761097848415e-04 -3.641225099563598633e-01 -1.310626417398452759e-01 -1.369429379701614380e-01 4.103540256619453430e-02 -4.522712528705596924e-02 -2.635467350482940674e-01 -5.456299707293510437e-02 4.033648073673248291e-01 1.914123594760894775e-01 -4.402609914541244507e-02 -3.661077022552490234e-01 -2.039781659841537476e-01 -1.205318123102188110e-01 5.892379581928253174e-02 -2.012243419885635376e-01 -9.223917871713638306e-02 3.260227143764495850e-01 9.756706655025482178e-02
8.105271309614181519e-02 1.768200993537902832e-01 -2.220884338021278381e-02 -1.467705368995666504e-01 -1.980773061513900757e-01 1.392052322626113892e-01 -2.524657249450683594e-01 1.123842224478721619e-01 -3.140246570110321045e-01 -4.230247810482978821e-02 4.666664451360702515e-02 -1.406271010637283325e-01 4.146834090352058411e-02 -1.188372001051902771e-01 -2.370657622814178467e-01 -1.912672370672225952e-01 1.138231232762336731e-01 2.341322153806686401e-01 -3.472050130367279053e-01 -6.660147011280059814e-02 -3.283731937408447266e-01 -1.532602030783891678e-02 -1.326102018356323242e-01 -8.575002104043960571e-02 -2.446221113204956055e-01 -3.228426277637481689e-01 1.866034045815467834e-02 1.715738326311111450e-01 -3.737333789467811584e-02 -7.899055629968643188e-02 1.626615077257156372e-01 1.430283635854721069e-01
1.497977077960968018e-01 -1.218980923295021057e-02 -1.425796598196029663e-01 -3.939911350607872009e-02 8.576376736164093018e-02 -1.750223338603973389e-02 -8.011252433061599731e-02 1.337731480598449707e-01 -1.327012777328491211e-01 -2.764423787593841553e-01 -4.669057428836822510e-01 -1.936645060777664185e-01 9.005036950111389160e-02 -2.546621561050415039e-01 -3.266621828079223633e-01 -1.431061774492263794e-01 1.052638292312622070e-01 7.053078711032867432e-02 -1.218431368470191956e-01 -5.375041440129280090e-02 -8.535392582416534424e-02 2.249709665775299072e-01 1.600404381752014160e-01 -1.003722473978996277e-01 -2.482952624559402466e-01 1.390352994203567505e-01 -1.499886512756347656e-01 1.353080719709396362e-01 -2.058524191379547119e-01 1.828704625368118286e-01 2.209856659173965454e-01 7.541527505964040756e-03
-2.101912908256053925e-02 -1.305772513151168823e-01 -1.562573909759521484e-01 -5.661384388804435730e-02 1.322873085737228394e-01 -4.523665830492973328e-02 -3.253173828125000000e-01 2.851322591304779053e-01 2.946166694164276123e-01 -9.384810924530029297e-02 1.482332497835159302e-01 -1.470751613378524780e-01 5.855676904320716858e-02 -5.126875266432762146e-02 -3.819908499717712402e-01 5.625684745609760284e-03 8.760840445756912231e-02 -5.625189468264579773e-02 2.730392292141914368e-02 1.692975908517837524e-01 -1.158231422305107117e-01 1.774893254041671753e-01 2.102344930171966553e-01 1.643653362989425659e-01 -2.324246335774660110e-03 -2.890273034572601318e-01 -5.376211926341056824e-02 1.296912729740142822e-01 -4.179130196571350098e-01 -4.333331063389778137e-02 1.613334752619266510e-02 -1.434269696474075317e-01
-1.171462982892990112e-02 -1.874064654111862183e-02 -2.589676678180694580e-01 -3.819717764854431152e-01 2.011326514184474945e-02 -1.846169829368591309e-01 8.844999969005584717e-02 4.122686982154846191e-01 -1.570442169904708862e-01 -9.343557804822921753e-02 -7.616180926561355591e-02 1.268689334392547607e-01 -1.017801463603973389e-01 1.567331552505493164e-01 -3.089903593063354492e-01 -2.580362744629383087e-02 2.797304987907409668e-01 -6.823782622814178467e-02 -2.213211655616760254e-01 -1.399740725755691528e-01 -7.388681918382644653e-02 5.286820814944803715e-04 -7.141112536191940308e-02 -3.152438998222351074e-02 -2.443000301718711853e-02 -1.984584629535675049e-01 9.277298301458358765e-02 -1.196237057447433472e-01 -2.031659930944442749e-01 -1.103550195693969727e-01 3.159428834915161133e-01 9.330186992883682251e-02
1.174405440688133240e-01 1.234117150306701660e-01 1.652189046144485474e-01 1.852415204048156738e-01 8.596844226121902466e-02 2.919581718742847443e-02 7.512643933296203613e-02 9.506711363792419434e-02 1.461027469485998154e-02 5.288372188806533813e-02 7.097570598125457764e-02 2.021286189556121826e-01 -3.590902686119079590e-02 -2.862481772899627686e-01 -3.071712255477905273e-01 -1.282539814710617065e-01 4.510875344276428223e-01 -1.680554002523422241e-01 -1.760048419237136841e-01 -2.043187469244003296e-01 -1.889168769121170044e-01 -1.282122582197189331e-01 -1.233791857957839966e-01 3.716077283024787903e-02 -2.616362571716308594e-01 -8.977435529232025146e-02 -2.585088461637496948e-02 8.079817146062850952e-02 -8.974707126617431641e-02 -3.278064727783203125e-01 -1.436734013259410858e-02 -2.662727236747741699e-01
8.880636096000671387e-02 -9.114756435155868530e-02 -1.831180602312088013e-01 -9.562008082866668701e-02 -1.222573667764663696e-01 8.381456136703491211e-02 -9.861776977777481079e-02 7.916940748691558838e-02 2.718003690242767334e-01 -3.368068039417266846e-01 1.156616285443305969e-01 4.693104419857263565e-03 1.182062402367591858e-01 -8.226124942302703857e-02 -2.403745502233505249e-01 8.799826353788375854e-02 1.499088257551193237e-01 3.162503987550735474e-02 -1.949512958526611328e-01 2.739850282669067383e-01 -2.074763923883438110e-01 2.487454861402511597e-01 2.455685287714004517e-01 9.163200855255126953e-02 -5.113387107849121094e-02 -2.087596058845520020e-01 -9.601953625679016113e-02 1.248473227024078369e-01 -2.613620758056640625e-01 -2.904225289821624756e-01 2.113770842552185059e-01 -1.941206753253936768e-01
-1.530538946390151978e-01 -1.600886732339859009e-01 5.039292573928833008e-02 8.550895005464553833e-02 1.293274462223052979e-01 -1.391605734825134277e-01 -1.421785056591033936e-01 2.507288157939910889e-01 4.870152473449707031e-02 3.150482475757598877e-01 -6.075773853808641434e-04 8.626556023955345154e-03 -1.716695725917816162e-02 1.986418962478637695e-01 -1.988628059625625610e-01 1.054334864020347595e-01 2.968166768550872803e-01 6.036185473203659058e-02 -1.953151077032089233e-01 2.076548151671886444e-02 -3.041530251502990723e-01 1.242739558219909668e-01 2.284541875123977661e-01 6.595307588577270508e-02 -1.714990586042404175e-01 1.018639281392097473e-01 -1.863122880458831787e-01 -1.166262403130531311e-01 -2.855633795261383057e-01 2.852185815572738647e-02 2.542767524719238281e-01 -3.160222470760345459e-01
1.634525656700134277e-01 1.154334470629692078e-01 -1.560137718915939331e-01 4.670475423336029053e-02 -1.051700580865144730e-02 2.402270883321762085e-01 4.425260424613952637e-01 6.112241744995117188e-02 2.016598545014858246e-02 -1.282781511545181274e-01 6.614005565643310547e-02 4.047131240367889404e-01 -9.281443804502487183e-02 -3.246931135654449463e-01 -5.548482015728950500e-02 -1.666250526905059814e-01 2.821053266525268555e-01 5.250450968742370605e-02 -2.032556831836700439e-01 5.746940895915031433e-02 -2.605130672454833984e-01 5.885385349392890930e-02 2.470349818468093872e-01 -5.503731966018676758e-02 -2.080471068620681763e-01 -8.194877952337265015e-02 -8.123224228620529175e-02 -2.326225303113460541e-02 -1.177830323576927185e-01 -1.431295089423656464e-02 1.094974875450134277e-01 -2.432367391884326935e-02
1.042264699935913086e-01 1.251109987497329712e-01 -4.647491499781608582e-02 1.185559928417205811e-01 8.536102250218391418e-03 1.406708173453807831e-02 8.139111846685409546e-02 2.396677136421203613e-01 7.712081819772720337e-02 7.876699417829513550e-02 -7.229541987180709839e-02 1.653503030538558960e-01 7.593262195587158203e-02 -6.568107008934020996e-02 -1.991377174854278564e-01 -8.170702308416366577e-02 3.687440752983093262e-01 -8.422488719224929810e-02 -2.320746183395385742e-01 -1.350156515836715698e-01 -1.545896977186203003e-01 1.226223930716514587e-01 -2.524959444999694824e-01 1.634554266929626465e-01 -3.895241916179656982e-01 -1.114244908094406128e-01 -4.410875588655471802e-02 -1.026351451873779297e-01 -3.931518644094467163e-02 -3.791886270046234131e-01 2.159632369875907898e-02 -3.533010780811309814e-01
1.227919012308120728e-01 2.336519658565521240e-01 -1.838757842779159546e-01 9.298585355281829834e-03 7.997462153434753418e-02 -6.108073517680168152e-02 -2.602579295635223389e-01 -1.228615827858448029e-02 -3.940928876399993896e-01 1.090641617774963379e-01 -7.225249707698822021e-02 1.084450036287307739e-01 -2.163719572126865387e-02 -7.888201624155044556e-02 -1.906558573246002197e-01 -1.327661722898483276e-01 2.680234313011169434e-01 1.676297336816787720e-01 -3.965958058834075928e-01 -2.298704683780670166e-01 -2.679574191570281982e-01 2.568666636943817139e-01 -8.073492348194122314e-02 -5.150572955608367920e-02 -5.639128759503364563e-02 -2.484931051731109619e-01 -1.986804753541946411e-01 -1.066351868212223053e-02 1.227564457803964615e-02 -8.536563068628311157e-02 -9.930634871125221252e-03 -6.706482917070388794e-02
-1.094897314906120300e-01 1.625827550888061523e-01 -2.054739892482757568e-01 -8.507134765386581421e-02 3.220589831471443176e-02 -2.498777955770492554e-02 1.024959161877632141e-01 3.675490245223045349e-02 -1.863531768321990967e-01 3.628856837749481201e-01 7.540308870375156403e-03 2.724591195583343506e-01 -2.257789969444274902e-01 -2.418505847454071045e-01 -7.219111919403076172e-02 -9.992682188749313354e-02 -3.372764959931373596e-02 3.853540122509002686e-01 -2.888160943984985352e-01 6.445116549730300903e-02 -8.907044678926467896e-02 1.532970461994409561e-02 1.450266037136316299e-02 1.810852251946926117e-02 -2.587478160858154297e-01 -9.833192825317382812e-02 4.245389997959136963e-02 7.186810672283172607e-02 -3.050345480442047119e-01 -2.478226274251937866e-02 2.905986607074737549e-01 -1.600923985242843628e-01
-2.732470929622650146e-01 2.370413206517696381e-02 -3.030732870101928711e-01 -2.143862545490264893e-01 -1.106391698122024536e-01 -1.469192057847976685e-01 -2.064619585871696472e-02 5.939777567982673645e-02 -1.228839531540870667e-01 -8.834147825837135315e-03 -4.300895705819129944e-02 1.361394226551055908e-01 -5.097217857837677002e-02 -4.660226777195930481e-02 -1.505031734704971313e-01 -8.504318073391914368e-03 1.900938898324966431e-01 3.927193880081176758e-01 -3.684718161821365356e-02 -2.304389178752899170e-01 -1.575126051902770996e-01 3.388686776161193848e-01 -6.066964473575353622e-03 -1.539152264595031738e-01 -1.825811415910720825e-01 -1.007848978042602539e-01 -1.431264132261276245e-01 -2.983440086245536804e-02 -4.301098287105560303e-01 3.757413476705551147e-02 -1.560703516006469727e-01 -4.792807623744010925e-02
2.262729220092296600e-02 -2.505011260509490967e-01 -5.679433792829513550e-02 -1.725715398788452148e-02 1.593643128871917725e-01 -1.292646378278732300e-01 -1.712191998958587646e-01 7.946242392063140869e-02 -1.296388357877731323e-01 1.451964378356933594e-01 1.294415444135665894e-01 3.275534510612487793e-01 1.032970175147056580e-01 -1.049932688474655151e-01 -7.740998268127441406e-02 -2.823098897933959961e-01 -2.787341475486755371e-01 8.198519796133041382e-02 1.790121942758560181e-02 -5.740509182214736938e-02 -4.189472794532775879e-01 1.595091074705123901e-01 1.923724636435508728e-02 1.678716391324996948e-01 -1.781309247016906738e-01 -6.405831873416900635e-02 -1.123801618814468384e-01 1.212412565946578979e-01 -2.551203072071075439e-01 -1.947697103023529053e-01 3.171672821044921875e-01 -4.286116361618041992e-02
-8.523084968328475952e-02 3.142344951629638672e-02 -4.021143913269042969e-02 -3.708751201629638672e-01 1.335946936160326004e-02 -8.999964594841003418e-02 5.336860194802284241e-03 3.426924645900726318e-01 -5.013845115900039673e-02 2.827406162396073341e-03 -1.300338953733444214e-01 2.027795314788818359e-01 -1.090724691748619080e-01 1.605591177940368652e-01 -1.891320198774337769e-01 6.745480746030807495e-02 3.362166285514831543e-01 -1.486660330556333065e-03 -2.495116740465164185e-01 9.482504799962043762e-03 7.075796276330947876e-02 -1.751776039600372314e-01 7.058814913034439087e-02 -2.351657487452030182e-02 -1.546865105628967285e-01 -2.945179045200347900e-01 2.366077750921249390e-01 2.352521568536758423e-02 -1.948012560606002808e-01 -2.509255707263946533e-01 3.187162876129150391e-01 4.443795979022979736e-02
2.851737663149833679e-02 -2.835532650351524353e-02 -2.625214122235774994e-02 -4.714955016970634460e-02 9.221675246953964233e-02 1.305150389671325684e-01 -1.171126216650009155e-01 9.734163433313369751e-02 2.001744508743286133e-01 -2.370343916118144989e-02 3.093399107456207275e-02 4.226931184530258179e-02 2.211427837610244751e-01 -5.944868549704551697e-02 -3.741272687911987305e-01 2.364200772717595100e-03 8.772667497396469116e-02 4.120980203151702881e-01 -2.528930306434631348e-01 1.384657472372055054e-01 2.158129215240478516e-01 -6.357856839895248413e-02 1.915688216686248779e-01 1.445728689432144165e-01 -1.792309731245040894e-01 -1.038834899663925171e-01 -4.679992049932479858e-02 1.604271382093429565e-01 -3.953707814216613770e-01 -1.087223291397094727e-01 2.920665442943572998e-01 -1.334213316440582275e-01
1.386116445064544678e-01 -1.724305748939514160e-01 6.836521439254283905e-03 -2.153540402650833130e-01 7.851118594408035278e-02 -7.582208514213562012e-02 -2.355878651142120361e-01 2.875235080718994141e-01 -7.369732856750488281e-02 4.663387313485145569e-02 7.892389595508575439e-02 -4.161860048770904541e-02 -2.037162519991397858e-02 -1.183020547032356262e-01 -1.578240096569061279e-01 -1.814251840114593506e-01 3.017927110195159912e-01 -1.843242943286895752e-01 5.998417362570762634e-02 4.566899687051773071e-02 -2.044294774532318115e-01 3.983926028013229370e-02 2.935978174209594727e-01 -1.895451247692108154e-01 -1.801893562078475952e-01 1.103804334998130798e-01 -1.061890646815299988e-01 -8.120539784431457520e-02 -3.838526904582977295e-01 2.376014441251754761e-01 2.858595848083496094e-01 1.498862802982330322e-01
3.703112527728080750e-02 1.898713111877441406e-01 8.444316685199737549e-02 -2.748092710971832275e-01 -1.312398910522460938e-01 1.326223909854888916e-01 -6.954867392778396606e-02 -1.478868909180164337e-02 -5.784773733466863632e-03 9.937502443790435791e-02 1.265725493431091309e-01 1.297347545623779297e-01 2.143664360046386719e-01 -9.812928736209869385e-02 -3.394104242324829102e-01 -2.950457334518432617e-01 2.596352398395538330e-01 4.643394052982330322e-02 -1.262163668870925903e-01 -1.172291338443756104e-01 -6.303008645772933960e-02 3.523803353309631348e-01 1.642813207581639290e-03 9.612783044576644897e-02 -2.313429862260818481e-01 -1.707047037780284882e-02 2.119000703096389771e-01 3.199226260185241699e-01 -6.466076523065567017e-02 -1.028301864862442017e-01 2.916213572025299072e-01 4.444353654980659485e-02
-2.837909199297428131e-02 -2.410025149583816528e-02 2.381557077169418335e-01 -7.583149126730859280e-04 -6.314549595117568970e-02 -2.628926038742065430e-01 -1.167591363191604614e-01 4.554911255836486816e-01 -1.453791707754135132e-01 1.499903798103332520e-01 1.342146098613739014e-02 1.802930980920791626e-01 -5.673692002892494202e-02 8.416020870208740234e-02 -5.539812147617340088e-02 -8.012855052947998047e-02 2.936768531799316406e-01 2.842903435230255127e-01 -1.833869330585002899e-02 5.649441108107566833e-02 -3.143830597400665283e-01 2.435239553451538086e-01 -1.508288830518722534e-01 -1.600069701671600342e-01 -1.289221644401550293e-01 -1.294654309749603271e-01 -1.394778862595558167e-02 1.909380704164505005e-01 -1.937770694494247437e-01 8.990436047315597534e-02 2.418434321880340576e-01 -1.841201633214950562e-02
-8.738309144973754883e-02 -8.511417359113693237e-02 8.960761874914169312e-02 1.507576406002044678e-01 -1.163645908236503601e-01 -1.599172204732894897e-01 7.354165613651275635e-02 3.528220579028129578e-02 -1.013055220246315002e-01 2.662841975688934326e-02 1.930920779705047607e-01 2.368054986000061035e-01 5.761977285146713257e-02 -1.639230400323867798e-01 -4.378143250942230225e-01 -8.604757487773895264e-02 2.973227798938751221e-01 1.521702259778976440e-01 1.733437031507492065e-01 -8.566550165414810181e-02 -2.630286514759063721e-01 1.006671637296676636e-01 -2.469898909330368042e-01 -5.925663560628890991e-02 -3.053511381149291992e-01 -1.295231580734252930e-01 7.439610082656145096e-03 1.835623681545257568e-01 -2.049352824687957764e-01 1.221613809466362000e-01 1.705321371555328369e-01 -2.289973199367523193e-01
1.175344735383987427e-01 -1.220073476433753967e-01 1.951526477932929993e-02 -1.675780266523361206e-01 2.630150616168975830e-01 -9.733834117650985718e-02 -2.263053208589553833e-01 2.496780641376972198e-02 -3.050568699836730957e-02 8.408306539058685303e-02 -2.394476681947708130e-01 2.279410213232040405e-01 -1.261488348245620728e-01 -6.871629506349563599e-02 -2.882983982563018799e-01 -3.516933917999267578e-01 -1.186012104153633118e-01 4.954851418733596802e-02 -3.062641322612762451e-01 4.796289280056953430e-02 -6.438835710287094116e-02 3.284242004156112671e-02 1.881479844450950623e-02 1.711065322160720825e-01 -3.578088283538818359e-01 1.448445301502943039e-02 -1.132538840174674988e-01 2.146637588739395142e-01 -3.626457452774047852e-01 4.573908168822526932e-03 -2.844383567571640015e-02 -2.557186596095561981e-02
-1.404547095298767090e-01 1.882850825786590576e-01 -7.249005883932113647e-02 -2.413574457168579102e-01 2.678660117089748383e-02 4.258557036519050598e-02 -1.490040123462677002e-01 1.787908822298049927e-01 7.582392543554306030e-02 1.868687272071838379e-01 -2.019058018922805786e-01 2.462133914232254028e-01 8.342897146940231323e-02 1.220731213688850403e-01 -1.208867058157920837e-01 -1.121174395084381104e-01 2.834747731685638428e-01 -2.405474707484245300e-02 8.355258405208587646e-02 8.877980709075927734e-02 -3.543171882629394531e-01 4.030712880194187164e-03 -1.495103687047958374e-01 1.896903365850448608e-01 2.565099112689495087e-02 -1.872597485780715942e-01 -2.152557969093322754e-01 1.615655794739723206e-02 -2.441779077053070068e-01 -1.161469593644142151e-01 4.214714169502258301e-01 -1.440410315990447998e-01
-1.821776181459426880e-01 1.461305283010005951e-02 -1.226523742079734802e-01 -2.757554948329925537e-01 -7.675314694643020630e-02 -1.250186748802661896e-02 1.549321711063385010e-01 -5.837300792336463928e-02 -1.040656715631484985e-01 -1.460179537534713745e-01 2.905309200286865234e-02 -2.540127746760845184e-02 -1.940723955631256104e-01 -9.996711462736129761e-02 -2.029047161340713501e-01 -4.594052731990814209e-01 1.878930628299713135e-01 -7.299694418907165527e-02 -1.636844277381896973e-01 -6.454696506261825562e-02 -1.225037276744842529e-01 2.476818859577178955e-01 -1.060155406594276428e-01 -7.219854742288589478e-02 -9.929258376359939575e-02 -2.481174468994140625e-02 -2.404647320508956909e-02 -7.966002076864242554e-02 -1.037102192640304565e-01 -4.102978408336639404e-01 2.848122119903564453e-01 -2.579142153263092041e-01
8.111623674631118774e-02 2.257896065711975098e-01 -2.243162132799625397e-02 -1.464485079050064087e-01 -2.964686751365661621e-01 1.815793812274932861e-01 -1.438076496124267578e-01 1.327729076147079468e-01 -2.213989496231079102e-01 -9.074018895626068115e-02 6.020154431462287903e-02 -8.500086516141891479e-02 1.062711775302886963e-01 -2.710011899471282959e-01 -8.818706125020980835e-02 -1.320522576570510864e-01 1.817505359649658203e-01 2.420041114091873169e-01 -4.049485623836517334e-01 -9.128370136022567749e-02 -2.970039844512939453e-01 -6.244786549359560013e-03 -2.079432755708694458e-01 1.105384454131126404e-01 -1.965610086917877197e-01 -2.203657776117324829e-01 -1.582487523555755615e-01 1.040260046720504761e-01 -1.232141032814979553e-01 -1.847169995307922363e-01 2.646815031766891479e-02 5.074737966060638428e-02
5.605318117886781693e-03 -1.710318028926849365e-01 6.813804805278778076e-02 -2.688184753060340881e-02 -5.006802454590797424e-02 -1.523744016885757446e-01 -3.220565617084503174e-02 1.098542213439941406e-01 4.628426581621170044e-02 4.077439010143280029e-01 1.978592202067375183e-02 8.906705304980278015e-03 1.048242375254631042e-01 1.250918209552764893e-01 -6.189503520727157593e-02 -6.152161210775375366e-02 2.882679104804992676e-01 1.551897823810577393e-01 -1.187580153346061707e-01 -1.138492673635482788e-01 -1.711245477199554443e-01 5.421904381364583969e-03 2.801426351070404053e-01 3.427627384662628174e-01 -3.526866436004638672e-01 -1.823348253965377808e-01 7.876721210777759552e-03 -3.634819760918617249e-02 -2.990859448909759521e-01 -2.337851375341415405e-01 2.456540614366531372e-01 -2.009482868015766144e-02
-5.948029831051826477e-02 -2.213588356971740723e-01 -3.675940632820129395e-01 -9.396319836378097534e-02 -6.335436552762985229e-02 -6.316123902797698975e-02 -2.139213830232620239e-01 -1.050967164337635040e-02 -1.623562537133693695e-02 6.426424533128738403e-02 -2.759653329849243164e-01 2.427332252264022827e-01 -1.354106068611145020e-01 -3.354904949665069580e-01 -1.162703558802604675e-01 5.510609596967697144e-02 1.872881799936294556e-01 -1.429489105939865112e-01 -2.485001273453235626e-02 -1.499444246292114258e-02 -2.129796743392944336e-01 -2.421946078538894653e-01 4.822111129760742188e-02 -1.689644753932952881e-01 -1.234484836459159851e-01 -1.617415249347686768e-01 -4.931957274675369263e-02 7.066672667860984802e-03 -3.038425445556640625e-01 -1.473993510007858276e-01 3.084598779678344727e-01 -1.356231719255447388e-01
-3.173073381185531616e-02 1.644702106714248657e-01 -1.789919435977935791e-01 -7.460010796785354614e-02 8.821669965982437134e-02 -7.168677449226379395e-02 1.134188696742057800e-01 1.488419473171234131e-01 -4.367737472057342529e-02 2.048244029283523560e-01 2.237887084484100342e-01 1.125262677669525146e-01 -1.867481619119644165e-01 -3.013593554496765137e-01 3.291926160454750061e-02 -8.064614981412887573e-02 1.766358911991119385e-01 1.570413559675216675e-01 -2.105344682931900024e-01 -1.644972153007984161e-02 -1.944603584706783295e-02 -4.774181917309761047e-02 -8.999069035053253174e-02 -1.898905336856842041e-01 -2.759970724582672119e-01 -1.571051627397537231e-01 -3.872072696685791016e-01 1.081133708357810974e-01 -1.027348712086677551e-01 -2.740694880485534668e-01 3.296450972557067871e-01 2.059994190931320190e-01
1.552801877260208130e-01 -4.990153759717941284e-02 -1.665314286947250366e-01 -5.010209083557128906e-01 1.649132668972015381e-01 -2.453850582242012024e-02 -4.309029877185821533e-02 2.356071472167968750e-01 1.185223758220672607e-01 1.782014369964599609e-01 1.661573201417922974e-01 -1.233490332961082458e-01 -1.407316923141479492e-01 -8.318864740431308746e-03 -1.505378484725952148e-01 -1.764438450336456299e-01 -3.131755813956260681e-02 1.892075091600418091e-01 2.788123488426208496e-01 1.801728457212448120e-01 -1.452760845422744751e-01 2.030027210712432861e-01 -3.285743296146392822e-02 3.403083421289920807e-03 -2.311426699161529541e-01 -1.417390629649162292e-02 -1.361739039421081543e-01 9.175398387014865875e-03 -2.105431854724884033e-01 -3.190744221210479736e-01 7.611236721277236938e-02 -1.123008877038955688e-01
-1.855589300394058228e-01 1.149604842066764832e-01 1.888856291770935059e-01 -3.388112187385559082e-01 4.915389791131019592e-02 4.394068196415901184e-02 -1.113745290786027908e-02 1.718790978193283081e-01 3.255859613418579102e-01 5.279669538140296936e-02 2.820760197937488556e-02 2.633029222488403320e-01 -9.796364605426788330e-02 -2.038156986236572266e-01 -2.873281836509704590e-01 -1.046471148729324341e-01 4.663676023483276367e-01 7.333374023437500000e-02 -8.794493973255157471e-02 1.931919134221971035e-03 -2.154088467359542847e-01 2.250556647777557373e-01 5.100824683904647827e-02 -4.717252403497695923e-02 -5.116456374526023865e-02 8.021754026412963867e-02 -6.377680599689483643e-02 -1.416059024631977081e-02 -5.458029732108116150e-02 -2.906832993030548096e-01 -3.702058270573616028e-02 -9.820433706045150757e-02
-1.007127910852432251e-01 1.607524417340755463e-02 -1.496510803699493408e-01 -1.824531555175781250e-01 -1.376574933528900146e-01 -6.461780518293380737e-02 -1.278620213270187378e-01 4.239852726459503174e-01 -7.871378213167190552e-02 1.336309015750885010e-01 6.225423887372016907e-02 -8.683418482542037964e-02 6.302133202552795410e-02 2.403527684509754181e-02 -8.470606803894042969e-02 -2.018913030624389648e-01 2.243532240390777588e-01 -2.869381308555603027e-01 -9.097852557897567749e-02 -1.599111109972000122e-01 -3.209628909826278687e-02 1.223976686596870422e-01 2.000815123319625854e-01 9.197254478931427002e-02 -8.571112155914306641e-02 2.330426126718521118e-02 -2.843271791934967041e-01 7.452988624572753906e-02 -3.221523165702819824e-01 5.687816441059112549e-02 3.953219056129455566e-01 -1.952458620071411133e-01
3.234393522143363953e-02 1.385503113269805908e-01 1.059893891215324402e-01 -7.387703657150268555e-02 -1.145943179726600647e-01 1.247721165418624878e-01 5.828958749771118164e-02 -9.069662541151046753e-02 -2.854614555835723877e-01 3.890289366245269775e-02 -2.568022310733795166e-01 -8.875328116118907928e-03 -6.319662928581237793e-02 -1.514932215213775635e-01 -1.964783966541290283e-01 -2.303171157836914062e-01 2.213235199451446533e-01 -1.866423636674880981e-01 -2.777822017669677734e-01 -1.711204797029495239e-01 -1.468503028154373169e-01 1.193731725215911865e-01 1.714731603860855103e-01 -6.583707779645919800e-02 -3.727008402347564697e-01 -7.707688957452774048e-02 8.157320320606231689e-02 -9.339336305856704712e-02 -2.722061574459075928e-01 -3.206387162208557129e-01 1.410815715789794922e-01 1.956303268671035767e-01
6.943178176879882812e-02 7.284321635961532593e-02 6.481897830963134766e-02 -3.434951603412628174e-02 -5.210290476679801941e-02 7.247962802648544312e-02 1.362293064594268799e-01 -1.272829771041870117e-01 -2.284757494926452637e-01 4.958726093173027039e-02 -9.169945120811462402e-02 2.565033920109272003e-02 -2.156959027051925659e-01 -2.163212746381759644e-01 -4.007907211780548096e-01 -2.407376170158386230e-01 1.613829582929611206e-01 -1.516671627759933472e-01 -9.407737851142883301e-02 -1.564721167087554932e-01 -1.626596301794052124e-01 3.111416995525360107e-01 1.018835753202438354e-01 -1.781430989503860474e-01 -4.385143518447875977e-01 -1.625419557094573975e-01 4.241082444787025452e-02 -8.155731111764907837e-02 -2.865498363971710205e-01 3.009835071861743927e-02 8.034083247184753418e-02 4.158977046608924866e-02
-1.438485980033874512e-01 8.587252348661422729e-02 -2.001185417175292969e-01 7.899263501167297363e-02 1.137115657329559326e-01 7.153928279876708984e-02 -1.767139732837677002e-01 3.312354087829589844e-01 1.015324145555496216e-01 -8.808048069477081299e-02 -2.269192934036254883e-01 -1.915864497423171997e-01 -4.153829813003540039e-02 -1.965833455324172974e-01 -2.670577466487884521e-01 1.238748803734779358e-01 2.563389241695404053e-01 2.643259987235069275e-02 -2.786083891987800598e-02 -1.335085630416870117e-01 -1.156306564807891846e-01 -7.906731218099594116e-03 1.748128831386566162e-01 -1.481383591890335083e-01 -6.865056604146957397e-02 3.162406980991363525e-01 6.458477117121219635e-03 1.616872251033782959e-01 -2.628490030765533447e-01 -4.644967988133430481e-02 4.243886470794677734e-01 1.217732485383749008e-02
7.668159436434507370e-03 -1.043763905763626099e-01 9.082286059856414795e-02 1.683937571942806244e-02 -5.930049717426300049e-02 -3.284126222133636475e-01 9.159117192029953003e-02 1.251692324876785278e-01 -1.764904856681823730e-01 7.755926996469497681e-02 3.689240813255310059e-01 -1.977980881929397583e-01 2.896864339709281921e-02 -6.201663240790367126e-02 -3.236267566680908203e-01 -2.751255780458450317e-02 2.867376506328582764e-01 4.596204310655593872e-02 2.672217786312103271e-02 -2.033195197582244873e-01 -1.755167543888092041e-01 1.140689477324485779e-01 -7.521298527717590332e-02 -2.217836529016494751e-01 -3.806013464927673340e-01 -9.878851473331451416e-02 6.874819099903106689e-02 8.077910542488098145e-02 -2.457625567913055420e-01 -1.035936325788497925e-01 2.418579608201980591e-01 4.445059970021247864e-02
-1.328112930059432983e-02 -1.922028660774230957e-01 7.264744490385055542e-02 7.564686983823776245e-02 9.778922051191329956e-02 5.487298592925071716e-02 -1.304523944854736328e-01 4.279937148094177246e-01 1.470525003969669342e-02 -1.002522110939025879e-01 -2.105673775076866150e-02 5.707518011331558228e-02 2.509508132934570312e-01 -2.164639160037040710e-02 -5.325065255165100098e-01 2.115632966160774231e-02 1.796043664216995239e-01 -7.324644923210144043e-02 -7.283447682857513428e-02 6.697367876768112183e-02 2.405797690153121948e-02 1.061038747429847717e-01 -6.313401274383068085e-03 1.591757237911224365e-01 4.109340906143188477e-02 5.148923024535179138e-02 -1.241535022854804993e-01 3.368005156517028809e-01 -2.907052338123321533e-01 -2.274653911590576172e-01 1.339117735624313354e-01 -7.543324679136276245e-02
-5.065071396529674530e-03 -1.339244842529296875e-01 -2.772095799446105957e-01 8.137267082929611206e-02 -1.642077267169952393e-01 5.098621174693107605e-02 -3.824391663074493408e-01 3.772061169147491455e-01 -3.664191961288452148e-01 -3.049931116402149200e-02 -7.608873397111892700e-02 -1.358306705951690674e-01 -9.932480752468109131e-02 -8.782757073640823364e-02 -4.437932968139648438e-01 -1.861319877207279205e-02 2.480193525552749634e-01 -3.507455438375473022e-02 -9.610538929700851440e-02 1.231448128819465637e-01 -1.010654643177986145e-01 6.502012908458709717e-02 -1.633069515228271484e-01 -9.809310548007488251e-03 -1.509746164083480835e-01 -1.639100350439548492e-02 1.630213484168052673e-02 -3.282039612531661987e-02 -2.223163843154907227e-01 5.909306183457374573e-02 2.141867205500602722e-02 4.595955368131399155e-03
-5.833862721920013428e-02 -2.280875593423843384e-01 -5.893330648541450500e-02 -7.187423110008239746e-02 -4.681967943906784058e-02 5.679023638367652893e-02 -2.474659830331802368e-01 2.792606651782989502e-01 -2.279054373502731323e-01 2.345985472202301025e-01 -1.130880415439605713e-01 1.238014325499534607e-01 -2.185130715370178223e-01 5.924525484442710876e-02 -1.079809144139289856e-01 2.252126485109329224e-01 4.797748327255249023e-01 9.985639899969100952e-02 -7.372134178876876831e-02 -2.543589659035205841e-02 -8.200772106647491455e-03 6.682924926280975342e-03 1.935638636350631714e-01 4.069497063755989075e-02 -9.277086704969406128e-02 6.408183276653289795e-02 3.508552536368370056e-02 -9.484560787677764893e-02 -2.552709579467773438e-01 -2.353179901838302612e-01 3.270044624805450439e-01 8.171801269054412842e-02
1.564937829971313477e-02 -1.071849316358566284e-01 -7.031816989183425903e-02 -2.261555790901184082e-01 -1.659470349550247192e-01 1.249497011303901672e-01 -2.234914898872375488e-01 2.199572622776031494e-01 -1.527037322521209717e-01 -1.569440774619579315e-02 -1.202408447861671448e-01 -9.049571119248867035e-03 4.691710323095321655e-02 1.293897330760955811e-01 -1.109027042984962463e-01 4.091641306877136230e-02 2.147840559482574463e-01 -2.048764079809188843e-01 -2.929204106330871582e-01 -1.263086199760437012e-01 -3.800775408744812012e-01 -2.577969059348106384e-02 2.008462548255920410e-01 5.070456117391586304e-02 -2.149535156786441803e-02 -4.142644703388214111e-01 -1.617239564657211304e-01 9.740936011075973511e-02 -9.843844175338745117e-02 1.423081755638122559e-01 3.162300288677215576e-01 6.414167582988739014e-02
8.959504216909408569e-02 -1.874690949916839600e-01 -1.296032220125198364e-01 -2.667234539985656738e-01 6.142967939376831055e-02 2.102936953306198120e-01 -5.394725501537322998e-02 -2.445672303438186646e-01 1.194723770022392273e-01 -1.463756710290908813e-01 1.406963765621185303e-01 1.597102582454681396e-01 -9.673792123794555664e-02 -5.896974354982376099e-03 -4.305903911590576172e-01 -4.848945420235395432e-03 3.240049779415130615e-01 4.711895808577537537e-02 -2.694053649902343750e-01 4.588227346539497375e-02 -6.678269803524017334e-02 2.271892502903938293e-02 -3.207593858242034912e-01 8.872047066688537598e-02 -1.688590049743652344e-01 -5.914834793657064438e-03 -3.638274222612380981e-02 -7.973888516426086426e-02 3.971336036920547485e-02 -3.432862758636474609e-01 1.506381183862686157e-01 7.987205684185028076e-02
-1.470581293106079102e-01 3.826666995882987976e-02 -8.643767237663269043e-02 -1.769019216299057007e-01 9.902385622262954712e-02 -1.199603080749511719e-01 -1.424008309841156006e-01 3.604917228221893311e-02 1.188750099390745163e-02 -1.675873994827270508e-01 2.373068779706954956e-02 2.418631017208099365e-01 6.832840386778116226e-03 -8.776737004518508911e-02 -1.395815908908843994e-01 -4.068143963813781738e-01 4.626882672309875488e-01 2.479642815887928009e-02 -2.305701375007629395e-01 -1.943013966083526611e-01 -2.363728433847427368e-01 1.806340813636779785e-01 -6.378850433975458145e-03 -1.257363855838775635e-01 -8.301308751106262207e-02 -2.470076233148574829e-01 2.522584497928619385e-01 3.545562922954559326e-02 -7.652738690376281738e-02 -1.782618314027786255e-01 1.099239662289619446e-01 -1.409864276647567749e-01
-1.292016655206680298e-01 5.874543264508247375e-02 5.435816943645477295e-03 -1.055993363261222839e-01 2.974096536636352539e-01 3.569082915782928467e-01 9.336510673165321350e-03 2.625664472579956055e-01 -5.462954938411712646e-02 -1.159853562712669373e-01 -1.406813412904739380e-02 6.312999874353408813e-02 -3.831578195095062256e-01 -5.464885756373405457e-02 -2.865761220455169678e-01 -1.591533571481704712e-01 1.595342904329299927e-01 2.525225579738616943e-01 -1.684952527284622192e-01 -2.235045731067657471e-01 -1.392503678798675537e-01 1.714062094688415527e-01 2.842563986778259277e-01 4.272418469190597534e-02 -2.472108602523803711e-01 -1.014594547450542450e-02 -1.454998403787612915e-01 -8.317487686872482300e-02 -5.992862954735755920e-02 -2.211926318705081940e-02 9.662181138992309570e-02 6.523660570383071899e-02
-6.361088901758193970e-02 1.125835776329040527e-01 -2.062146961688995361e-01 -9.345847181975841522e-03 -6.549757719039916992e-02 -2.018716372549533844e-02 -2.372753918170928955e-01 2.145632505416870117e-01 7.132717221975326538e-02 -7.520377635955810547e-02 4.312128759920597076e-03 -1.338120698928833008e-01 9.848401695489883423e-02 5.226569250226020813e-02 -4.373066425323486328e-01 1.629606634378433228e-01 2.921106517314910889e-01 5.182509496808052063e-02 -1.231046542525291443e-01 2.077109813690185547e-01 -2.077831476926803589e-01 6.346570700407028198e-02 2.601498365402221680e-01 1.108112931251525879e-01 -7.564744353294372559e-02 -9.787798672914505005e-02 -3.071375489234924316e-01 1.910536140203475952e-01 1.091735321097075939e-03 -1.709730327129364014e-01 3.528149127960205078e-01 3.768497705459594727e-02
-1.839352250099182129e-01 -1.818746477365493774e-01 -1.312397420406341553e-01 -1.981520652770996094e-01 3.025051653385162354e-01 -1.354298889636993408e-01 -1.916548162698745728e-01 3.842978179454803467e-02 -6.111515685915946960e-03 3.042407333850860596e-01 3.616515081375837326e-03 1.964743435382843018e-01 -1.383233815431594849e-01 -1.966778635978698730e-01 -5.092105641961097717e-02 -7.571559399366378784e-02 1.246081963181495667e-01 -6.176422908902168274e-02 -2.654565125703811646e-02 1.206612735986709595e-01 -1.347839981317520142e-01 2.529597841203212738e-02 -9.517131000757217407e-02 -5.107512231916189194e-03 -1.896724551916122437e-01 2.607149444520473480e-02 1.245371717959642410e-02 1.647226065397262573e-01 -2.733491957187652588e-01 -1.016880869865417480e-01 4.340768158435821533e-01 3.623021543025970459e-01
6.995289772748947144e-02 -1.657263189554214478e-01 -2.287948578596115112e-01 -4.331995174288749695e-02 -6.694158166646957397e-02 6.669061724096536636e-03 -9.436450153589248657e-02 2.159031629562377930e-01 3.306418657302856445e-01 -2.388402521610260010e-01 1.707176268100738525e-01 -2.744576521217823029e-02 4.977913573384284973e-02 -2.117287367582321167e-01 -3.370034992694854736e-01 7.031854987144470215e-02 4.699550569057464600e-02 1.023652330040931702e-01 -1.917849183082580566e-01 1.641784906387329102e-01 -2.336664125323295593e-02 2.192911207675933838e-01 2.164543420076370239e-01 1.392982900142669678e-01 -1.179812103509902954e-01 -2.481334060430526733e-01 2.932373061776161194e-02 1.729134023189544678e-01 -2.425292730331420898e-01 -2.775515317916870117e-01 2.314367294311523438e-01 -6.559335440397262573e-02
4.367930442094802856e-02 2.222699820995330811e-01 -1.658039093017578125e-01 -1.626406311988830566e-01 -2.690328061580657959e-01 1.601390242576599121e-01 -1.257079839706420898e-01 2.689333856105804443e-01 -3.541578650474548340e-01 -9.800610691308975220e-02 1.580809056758880615e-01 -1.676532439887523651e-02 1.549569368362426758e-01 -2.711770236492156982e-01 -2.044093012809753418e-01 -4.432259872555732727e-02 7.132799178361892700e-02 1.280680149793624878e-01 -1.251441389322280884e-01 -3.176731243729591370e-02 -1.544148325920104980e-01 -4.613068699836730957e-02 -1.760946363210678101e-01 3.541985293850302696e-03 -3.284067511558532715e-01 -1.736807972192764282e-01 2.634704811498522758e-03 3.345466554164886475e-01 -1.615981608629226685e-01 -1.366184353828430176e-01 1.177951171994209290e-01 5.694494396448135376e-02
-2.431740611791610718e-01 2.814716473221778870e-02 1.275436580181121826e-01 -2.003345340490341187e-01 2.467601001262664795e-02 -1.253805160522460938e-01 4.378912597894668579e-02 2.986625134944915771e-01 -2.853202447295188904e-02 -1.499555259943008423e-01 -1.721710413694381714e-01 2.351479977369308472e-01 2.175394445657730103e-01 -5.812462419271469116e-02 -3.916057348251342773e-01 -2.702891528606414795e-01 2.095802128314971924e-01 2.045055329799652100e-01 -2.353371977806091309e-01 -1.501839160919189453e-01 -1.614256799221038818e-01 1.315534859895706177e-01 1.756477802991867065e-01 -1.434058994054794312e-01 -1.669723987579345703e-01 -1.705305725336074829e-01 5.666295811533927917e-02 -1.667738556861877441e-01 -1.136588752269744873e-01 3.732386976480484009e-02 -7.884974777698516846e-02 1.545805931091308594e-01
6.691059470176696777e-02 -1.603192985057830811e-01 -2.099225819110870361e-01 -2.735459208488464355e-01 3.153876587748527527e-02 -3.023872850462794304e-03 -4.729854315519332886e-02 3.779476881027221680e-01 1.961309015750885010e-01 -1.036477237939834595e-01 1.572474539279937744e-01 7.362126559019088745e-02 8.995126187801361084e-02 -1.136842370033264160e-01 -2.547411322593688965e-01 9.212519973516464233e-03 1.215212121605873108e-01 3.221648931503295898e-01 -2.280439585447311401e-01 2.495554983615875244e-01 1.581744290888309479e-02 -1.662911102175712585e-02 1.858869642019271851e-01 2.158860117197036743e-01 -5.029312893748283386e-02 -2.064217627048492432e-01 -2.694034390151500702e-02 1.133037731051445007e-01 -2.745474576950073242e-01 -1.164274364709854126e-01 4.201355949044227600e-02 -2.748878002166748047e-01
1.162269786000251770e-01 1.058874651789665222e-01 9.410456568002700806e-02 -5.498168617486953735e-02 7.507138699293136597e-02 1.383442133665084839e-01 2.745580486953258514e-02 1.008436921983957291e-02 1.977775013074278831e-03 -1.886979788541793823e-01 -3.085053265094757080e-01 1.836063414812088013e-01 2.522808909416198730e-01 -1.102537512779235840e-01 -2.467075586318969727e-01 -8.746484667062759399e-02 4.940019249916076660e-01 -3.543443232774734497e-02 -5.206470564007759094e-02 1.466323286294937134e-01 -8.659303933382034302e-02 3.982298076152801514e-02 -1.904912106692790985e-02 -1.655053198337554932e-01 -3.855220973491668701e-01 -7.655708491802215576e-02 4.106236994266510010e-02 6.621441990137100220e-02 -3.991873562335968018e-01 -4.800540208816528320e-02 1.968942768871784210e-02 -3.224697429686784744e-03
1.079313009977340698e-01 1.773981750011444092e-01 -1.426038444042205811e-01 -2.248145937919616699e-01 5.944199860095977783e-02 -3.781158328056335449e-01 -2.590993233025074005e-02 -5.308127030730247498e-02 2.233926206827163696e-01 9.500122070312500000e-02 9.164342284202575684e-02 1.855100840330123901e-01 -1.341753304004669189e-01 -1.563354581594467163e-01 -3.252536356449127197e-01 -1.248111799359321594e-01 2.026735059916973114e-02 1.243592947721481323e-01 9.797263145446777344e-02 3.823859989643096924e-02 -3.196487426757812500e-01 1.532896906137466431e-01 1.036694794893264771e-01 6.163999438285827637e-02 -3.364408612251281738e-01 -1.658815443515777588e-01 -3.818368539214134216e-02 5.765879526734352112e-02 -3.667712509632110596e-01 2.266945503652095795e-02 -5.702444911003112793e-02 1.397163569927215576e-01
-1.055393368005752563e-01 2.075048089027404785e-01 -7.112830877304077148e-02 -2.582851946353912354e-01 1.418919712305068970e-01 -2.345559000968933105e-01 1.244982471689581871e-03 1.700469106435775757e-01 6.156902015209197998e-02 2.961350232362747192e-02 -6.132551282644271851e-02 6.214076653122901917e-02 5.675390735268592834e-02 -4.278426617383956909e-02 -1.952071934938430786e-01 -1.424715667963027954e-01 -1.275012642145156860e-01 1.674101352691650391e-01 -1.090062782168388367e-01 1.035867109894752502e-01 -1.633627116680145264e-01 1.676449477672576904e-01 1.006216555833816528e-01 1.165142729878425598e-01 -3.594768047332763672e-01 1.250704228878021240e-01 -9.766132384538650513e-02 2.453974187374114990e-01 -4.074127376079559326e-01 -3.332054316997528076e-01 2.832897566258907318e-02 -2.374759167432785034e-01
9.334684163331985474e-02 -1.505653560161590576e-01 -1.192140877246856689e-01 -2.805487997829914093e-02 -1.278477013111114502e-01 1.520161181688308716e-01 9.032879024744033813e-03 4.319908469915390015e-02 -5.094566941261291504e-02 8.037113398313522339e-02 9.235481172800064087e-02 -5.508423596620559692e-02 4.462321475148200989e-02 -3.110215961933135986e-01 -3.427070379257202148e-01 -2.208815068006515503e-01 5.442145466804504395e-02 -1.370399445295333862e-01 -1.028542071580886841e-01 -2.530370056629180908e-01 -3.187066316604614258e-01 6.777471303939819336e-02 9.952263534069061279e-02 -2.156528532505035400e-01 -3.737432956695556641e-01 6.732177734375000000e-02 -3.477999269962310791e-01 -4.708269611001014709e-02 -2.960508167743682861e-01 1.327212620526552200e-02 5.438575893640518188e-02 9.762226790189743042e-02
1.410954445600509644e-01 -5.612765997648239136e-02 -2.095947861671447754e-01 -3.525443673133850098e-01 5.370879545807838440e-02 1.651386916637420654e-01 -1.578818410634994507e-01 1.300445497035980225e-01 5.008034780621528625e-02 1.085953507572412491e-02 2.803399413824081421e-02 -7.663980126380920410e-02 7.177676260471343994e-02 -3.581746220588684082e-01 -4.068557918071746826e-02 -1.397337913513183594e-01 -2.162250503897666931e-02 1.937882155179977417e-01 6.851809471845626831e-02 -1.228767912834882736e-02 5.608960986137390137e-03 -9.968027472496032715e-02 2.828072309494018555e-01 -3.574889525771141052e-02 -1.862945854663848877e-01 -3.378883004188537598e-02 8.671332150697708130e-02 -5.497233569622039795e-02 -4.018512964248657227e-01 -4.563093781471252441e-01 5.777335166931152344e-02 -1.389301270246505737e-01
2.318067476153373718e-02 2.537294924259185791e-01 1.597091183066368103e-02 -1.284578889608383179e-01 4.436056688427925110e-02 -6.711696088314056396e-02 -1.955118626356124878e-01 2.506179213523864746e-01 1.987809315323829651e-02 1.057147905230522156e-01 -4.406229034066200256e-02 6.180201098322868347e-02 -1.517305225133895874e-01 2.229982800781726837e-02 -2.777031958103179932e-01 -1.610714197158813477e-01 2.163127809762954712e-01 -8.119396120309829712e-02 7.500641793012619019e-02 1.793369948863983154e-01 -1.969190090894699097e-01 1.938281208276748657e-01 1.168783456087112427e-01 -8.531441539525985718e-02 -4.260465800762176514e-01 -1.605951339006423950e-01 3.882046341896057129e-01 -1.377332806587219238e-01 -4.328599199652671814e-02 -2.654735743999481201e-01 -1.696942560374736786e-02 -1.698002070188522339e-01
5.902379006147384644e-02 4.225751385092735291e-03 -1.182256862521171570e-01 -1.427589803934097290e-01 1.085287854075431824e-01 1.259637176990509033e-01 -1.296015083789825439e-01 3.647377490997314453e-01 1.418428272008895874e-01 -1.036929860711097717e-01 3.455745279788970947e-01 -4.545541852712631226e-02 1.632579267024993896e-01 1.115544699132442474e-02 -1.995820701122283936e-01 -1.153398025780916214e-02 1.547333449125289917e-01 2.234062403440475464e-01 8.745155297219753265e-03 1.162553057074546814e-01 3.590921312570571899e-02 -3.664470091462135315e-02 -5.373485386371612549e-02 7.361026108264923096e-02 -1.249224394559860229e-01 -2.108486592769622803e-01 8.426952362060546875e-02 2.328768521547317505e-01 -4.926913678646087646e-01 -1.451313495635986328e-01 1.916677057743072510e-01 -2.126957178115844727e-01
1.460184007883071899e-01 5.090722348541021347e-03 -2.803095579147338867e-01 -7.117632031440734863e-02 -2.325420379638671875e-01 1.168533265590667725e-01 -2.439455091953277588e-01 2.803100645542144775e-01 -2.236764878034591675e-01 4.565243422985076904e-02 -4.712516814470291138e-02 -6.945244222879409790e-02 5.631960555911064148e-02 -2.578229308128356934e-01 -1.774075925350189209e-01 -2.060075402259826660e-01 1.329472959041595459e-01 1.363276094198226929e-01 -1.579147726297378540e-01 -4.131745174527168274e-02 -1.386795043945312500e-01 8.218617737293243408e-02 -2.170100808143615723e-01 -6.581488996744155884e-02 -3.986926376819610596e-01 -2.068088054656982422e-01 -1.743185371160507202e-01 3.269087970256805420e-01 -2.688447572290897369e-02 -3.798648342490196228e-02 -3.835301846265792847e-02 5.956594273447990417e-02
-1.402397006750106812e-01 1.090509165078401566e-02 -3.116781711578369141e-01 -1.485801041126251221e-01 1.154137998819351196e-01 7.049393653869628906e-02 3.382313624024391174e-02 1.814506947994232178e-01 -9.436070919036865234e-02 -1.581658422946929932e-01 8.484331518411636353e-02 9.330490231513977051e-02 9.168461710214614868e-02 -1.172081101685762405e-02 -4.173790514469146729e-01 -2.174172103404998779e-01 3.954023122787475586e-02 2.511581778526306152e-01 -2.127968333661556244e-02 -1.974739134311676025e-01 -1.730160713195800781e-01 1.441029310226440430e-01 -6.117309257388114929e-02 -1.441882103681564331e-01 -2.031108140945434570e-01 -2.556678950786590576e-01 2.403824925422668457e-01 -3.325830027461051941e-02 -6.580409593880176544e-03 -1.677506119012832642e-01 -8.784966170787811279e-02 3.847815692424774170e-01
-1.675690561532974243e-01 1.776317059993743896e-01 -7.109319418668746948e-02 -4.281209111213684082e-01 -1.840922981500625610e-02 -1.918946765363216400e-02 -2.584340609610080719e-02 3.332455456256866455e-01 -6.779631972312927246e-02 -3.401020774617791176e-03 -1.394671648740768433e-01 1.588890701532363892e-01 7.466375827789306641e-02 2.614408731460571289e-01 -2.984439730644226074e-01 -5.338249355554580688e-02 2.258833348751068115e-01 6.589346379041671753e-02 -2.074400186538696289e-01 -9.535152465105056763e-03 -6.370223313570022583e-02 -7.248653471469879150e-02 8.017452061176300049e-02 3.395524993538856506e-02 -2.222520112991333008e-01 -2.338157147169113159e-01 2.650971710681915283e-01 3.292886540293693542e-02 2.557643502950668335e-02 -1.509714275598526001e-01 3.316516280174255371e-01 1.422600354999303818e-02
6.718594580888748169e-02 -1.265875995159149170e-01 9.069558233022689819e-02 -3.825595378875732422e-01 1.941764354705810547e-02 2.055674791336059570e-01 -3.898721560835838318e-02 1.740884929895401001e-01 1.447093188762664795e-01 7.168811559677124023e-02 -8.436140418052673340e-02 1.466847956180572510e-01 -1.840803027153015137e-01 -4.493821039795875549e-02 -2.262367159128189087e-01 -1.873978227376937866e-01 4.838047027587890625e-01 -3.213218972086906433e-02 3.261980414390563965e-02 -1.814911812543869019e-01 -2.763594388961791992e-01 1.440669745206832886e-01 -1.302673071622848511e-01 4.398682713508605957e-02 6.690442562103271484e-02 -2.097396254539489746e-01 -7.363527268171310425e-02 1.820443719625473022e-01 -6.900809705257415771e-02 -2.072414457798004150e-01 1.042609810829162598e-01 -2.067745774984359741e-01
3.258744627237319946e-02 8.650921285152435303e-02 1.058493256568908691e-01 -1.270987279713153839e-02 1.157902032136917114e-01 1.305723935365676880e-01 3.142063021659851074e-01 3.638293147087097168e-01 9.517434984445571899e-02 1.422450095415115356e-01 6.647092103958129883e-02 -1.307859420776367188e-01 -1.011945009231567383e-01 5.574052222073078156e-03 -8.780406415462493896e-02 -2.882762551307678223e-01 1.638838648796081543e-01 1.370916217565536499e-01 -1.532405912876129150e-01 -6.828820705413818359e-02 -2.707991600036621094e-01 -4.896524176001548767e-02 3.065837025642395020e-01 -8.566993474960327148e-02 -3.422463834285736084e-01 -1.179590746760368347e-01 4.001733288168907166e-02 -8.912345021963119507e-02 -3.280560970306396484e-01 -2.005737870931625366e-01 1.646313965320587158e-01 1.513493247330188751e-02
-5.092766135931015015e-02 -6.743230670690536499e-02 -6.761583685874938965e-02 -1.147230342030525208e-01 2.318331152200698853e-01 7.526985555887222290e-02 1.725818663835525513e-01 4.122230708599090576e-01 -3.693061769008636475e-01 -1.392064839601516724e-01 -5.693313106894493103e-02 5.478386208415031433e-02 -5.586514249444007874e-02 1.496213525533676147e-01 -2.754610478878021240e-01 -6.849998235702514648e-02 -9.579915786162018776e-04 -4.234613850712776184e-02 -1.641508936882019043e-01 -8.711832016706466675e-02 -8.627977222204208374e-02 1.731023937463760376e-01 1.389940828084945679e-01 2.179440259933471680e-01 1.929987967014312744e-01 -1.505737602710723877e-01 3.617411479353904724e-02 1.135017052292823792e-01 -2.976906001567840576e-01 -2.103494852781295776e-01 3.138126134872436523e-01 4.359903186559677124e-02
-1.937356740236282349e-01 -1.482641249895095825e-01 1.220907941460609436e-01 -2.050059586763381958e-01 -4.626252502202987671e-02 -1.979468762874603271e-02 5.584635958075523376e-02 3.392254188656806946e-02 2.690132260322570801e-01 1.206872705370187759e-02 -7.279954850673675537e-02 3.297952711582183838e-01 -1.708028651773929596e-02 -1.455849409103393555e-01 -3.237350583076477051e-01 -2.090987265110015869e-01 4.035615026950836182e-01 9.872947633266448975e-02 -3.068051338195800781e-01 -2.854694128036499023e-01 -6.145873293280601501e-02 -2.739401534199714661e-02 6.217923760414123535e-02 1.941084265708923340e-01 -1.258567273616790771e-01 -1.087105423212051392e-01 -1.427822709083557129e-01 -8.648587763309478760e-02 -2.082675695419311523e-01 -1.404217630624771118e-01 -4.416159912943840027e-02 7.269947230815887451e-02
-5.024025961756706238e-02 -1.845371127128601074e-01 -2.040111087262630463e-02 1.727738380432128906e-01 3.142177164554595947e-01 -9.703840315341949463e-02 -1.565535366535186768e-02 1.718397587537765503e-01 -2.123626172542572021e-01 1.636193506419658661e-02 5.335567519068717957e-02 1.811323165893554688e-01 1.033537909388542175e-01 -1.382071226835250854e-01 -3.870241940021514893e-01 -1.333136409521102905e-01 3.572109341621398926e-01 -7.735542207956314087e-02 -2.078739255666732788e-01 8.975990116596221924e-02 4.541289433836936951e-02 1.793126463890075684e-01 -1.870528459548950195e-01 5.731682758778333664e-03 -1.707143038511276245e-01 -9.632443636655807495e-02 4.113654047250747681e-02 1.037596538662910461e-01 -4.551854357123374939e-02 -1.865748316049575806e-01 1.025033369660377502e-01 -4.055968821048736572e-01
-1.213578805327415466e-01 7.752662897109985352e-02 9.555655717849731445e-02 -3.161939382553100586e-01 2.098512947559356689e-01 6.197580695152282715e-02 -1.799470633268356323e-01 1.913081854581832886e-01 1.300637423992156982e-02 6.946438550949096680e-02 -6.985723227262496948e-02 9.541688114404678345e-02 8.052749931812286377e-02 1.174210011959075928e-02 -2.228800803422927856e-01 -2.357122749090194702e-01 2.514511346817016602e-01 4.630801826715469360e-02 2.189915031194686890e-01 1.054373458027839661e-01 -2.053701728582382202e-01 -1.153198182582855225e-01 -1.791693419218063354e-01 7.224670052528381348e-02 -5.512167885899543762e-02 -2.998492419719696045e-01 -1.534112095832824707e-01 -1.792015880346298218e-01 -1.121114790439605713e-01 -2.928168885409832001e-02 4.889676570892333984e-01 6.404262781143188477e-02
-1.086433753371238708e-01 -2.458830773830413818e-01 -3.918327763676643372e-02 1.078256815671920776e-01 2.786217629909515381e-01 2.387257367372512817e-01 -2.054201252758502960e-02 1.575362980365753174e-01 -4.914788529276847839e-03 2.419277094304561615e-03 4.332665354013442993e-02 3.837181031703948975e-01 -7.572032511234283447e-02 -2.403384074568748474e-02 -2.981984317302703857e-01 6.228026747703552246e-02 1.718108505010604858e-01 -2.383346855640411377e-01 7.404024899005889893e-02 3.794057667255401611e-02 -1.822952926158905029e-01 2.065170407295227051e-01 1.050500273704528809e-01 4.806078597903251648e-02 -2.975969612598419189e-01 -6.279741413891315460e-03 5.213543027639389038e-02 -2.207120805978775024e-01 -3.991415798664093018e-01 -1.937137171626091003e-02 -1.236043274402618408e-01 9.478933364152908325e-02
-7.475607842206954956e-02 -2.007494121789932251e-01 -1.257041245698928833e-01 -3.448919579386711121e-02 -3.364397585391998291e-02 2.497986108064651489e-01 -6.053528562188148499e-02 -7.328011095523834229e-03 2.962050586938858032e-02 -1.520173251628875732e-01 1.733717881143093109e-02 -1.164872720837593079e-01 -1.265690475702285767e-01 -2.968932092189788818e-01 -2.129708379507064819e-01 -4.269056916236877441e-01 -1.558304019272327423e-02 -2.106555923819541931e-02 -9.421813488006591797e-02 -1.006498783826828003e-01 -2.073056697845458984e-01 -4.467613622546195984e-02 -7.051881402730941772e-02 -7.985083013772964478e-02 -4.214539229869842529e-01 -5.821193102747201920e-03 -3.228494822978973389e-01 -1.084312424063682556e-01 -3.004880845546722412e-01 -7.878460735082626343e-02 1.843872517347335815e-01 9.169936180114746094e-03
-8.503539115190505981e-02 -9.169821441173553467e-02 -2.913010716438293457e-01 -2.344572097063064575e-01 6.157276406884193420e-02 -9.928402304649353027e-02 -3.301464319229125977e-01 1.290559172630310059e-01 -8.189880847930908203e-02 -6.468138098716735840e-02 -1.778741478919982910e-01 5.539985373616218567e-02 -2.281221002340316772e-02 7.061539590358734131e-02 2.178955227136611938e-01 -1.947493851184844971e-01 1.798443049192428589e-01 1.090763062238693237e-01 1.706055551767349243e-02 1.903362274169921875e-01 -8.846973627805709839e-02 2.005574405193328857e-01 7.486069947481155396e-02 2.073121070861816406e-01 -3.236858546733856201e-01 -2.748932223767042160e-03 -3.080034554004669189e-01 -1.327053457498550415e-01 -3.102703690528869629e-01 -1.829093098640441895e-01 2.105276733636856079e-01 -5.045162513852119446e-03
-1.395095884799957275e-01 -1.382117420434951782e-01 1.122043952345848083e-01 -1.372840404510498047e-01 2.605651021003723145e-01 2.083011865615844727e-01 -2.119249105453491211e-01 2.515993118286132812e-01 -2.657658606767654419e-02 -2.273580245673656464e-02 8.076969534158706665e-02 -4.703885689377784729e-02 -1.924476325511932373e-01 -1.643641293048858643e-01 -3.733663856983184814e-01 -1.338932365179061890e-01 1.494020689278841019e-02 1.901400685310363770e-01 -5.991047620773315430e-02 -1.342731714248657227e-01 -2.548747062683105469e-01 2.001651972532272339e-01 2.927291393280029297e-01 6.601682398468255997e-03 -3.884520232677459717e-01 -2.200569510459899902e-01 2.805586205795407295e-03 1.122210919857025146e-01 1.061037108302116394e-01 2.930789440870285034e-02 -5.686804279685020447e-02 5.595090240240097046e-02
1.334972977638244629e-01 9.452690184116363525e-02 -3.278015851974487305e-01 -4.686633124947547913e-02 1.404987424612045288e-01 1.395304650068283081e-01 -1.932801119983196259e-02 -1.666646823287010193e-02 -3.657260537147521973e-01 2.306618727743625641e-02 5.490462109446525574e-02 2.086271196603775024e-01 1.193047463893890381e-01 -3.047283589839935303e-01 -6.982348859310150146e-02 -3.334140032529830933e-02 3.684393763542175293e-01 -1.618820242583751678e-02 -1.584703326225280762e-01 -1.656872332096099854e-01 -1.026548892259597778e-01 2.568162381649017334e-01 1.054735556244850159e-01 -2.877962291240692139e-01 -1.112701818346977234e-01 -5.768103525042533875e-02 -9.877100586891174316e-02 1.417713612318038940e-01 -9.999442845582962036e-02 -3.336988687515258789e-01 6.233183294534683228e-02 -2.170493593439459801e-03
1.332411170005798340e-01 1.211382448673248291e-01 -1.776247471570968628e-01 -2.826759219169616699e-01 3.885822370648384094e-02 1.958084702491760254e-01 4.305684566497802734e-02 2.085293978452682495e-01 7.241143845021724701e-03 1.992844790220260620e-01 1.420128792524337769e-01 2.542829513549804688e-01 -1.436610370874404907e-01 -1.735334843397140503e-01 -1.254839450120925903e-01 -7.553606480360031128e-02 3.495129942893981934e-01 1.377164572477340698e-01 -1.735785603523254395e-02 -1.438718438148498535e-01 -3.410713970661163330e-01 1.848393380641937256e-01 -2.878160588443279266e-02 -8.865676075220108032e-02 2.232406437397003174e-01 3.444442525506019592e-02 -2.851198315620422363e-01 1.253158040344715118e-02 -8.390790969133377075e-02 -3.168287277221679688e-01 6.779836118221282959e-02 -9.125921875238418579e-02
-1.260626614093780518e-01 1.724947430193424225e-02 -6.482915580272674561e-02 2.376457117497920990e-02 2.083317041397094727e-01 1.945051364600658417e-02 8.464129269123077393e-02 2.108689248561859131e-01 -7.965116947889328003e-02 -1.530825495719909668e-01 1.810125261545181274e-01 2.565997540950775146e-01 -1.240595281124114990e-01 8.977174013853073120e-02 -3.926222920417785645e-01 -1.694139651954174042e-02 1.506208777427673340e-01 -2.409255355596542358e-01 1.693772524595260620e-01 3.621789067983627319e-02 -2.018615603446960449e-01 5.280212685465812683e-02 1.102826278656721115e-02 8.770748041570186615e-03 -4.313695430755615234e-01 1.311337798833847046e-01 5.895503330975770950e-03 -1.085011139512062073e-01 -4.528809785842895508e-01 -2.433118969202041626e-02 -4.066062718629837036e-02 -2.144784666597843170e-02
3.442586585879325867e-02 -1.598750054836273193e-01 1.652348786592483521e-02 -3.985342681407928467e-01 -1.881538424640893936e-03 -2.576712071895599365e-01 -1.384724378585815430e-01 1.916980743408203125e-01 -3.307573124766349792e-02 -6.284037232398986816e-02 -1.424950659275054932e-01 2.627079784870147705e-01 1.986605674028396606e-01 -8.865240961313247681e-02 -2.688614726066589355e-01 -2.057530432939529419e-01 2.437095642089843750e-01 1.466901879757642746e-02 -3.033687174320220947e-01 -2.270290255546569824e-01 -3.705232962965965271e-02 1.165684536099433899e-01 8.681317418813705444e-02 -8.220706880092620850e-02 -3.414582610130310059e-01 -1.026858165860176086e-01 -1.583209633827209473e-02 -4.471020027995109558e-02 -1.086757332086563110e-01 -1.061404347419738770e-01 -8.276454359292984009e-02 2.092087268829345703e-01
1.897242963314056396e-01 2.479177117347717285e-01 -3.872676193714141846e-01 -1.766039431095123291e-01 7.940303534269332886e-02 2.202656269073486328e-01 1.320714652538299561e-01 1.514843404293060303e-01 -9.087261557579040527e-02 -1.981753110885620117e-02 -3.529332578182220459e-02 -7.769106328487396240e-02 -2.294641435146331787e-01 -1.306409686803817749e-01 -2.393918633460998535e-01 -9.202852845191955566e-02 -8.346236497163772583e-02 7.573486119508743286e-02 -3.563523059710860252e-04 -1.303739100694656372e-01 -9.834523499011993408e-02 -1.572408229112625122e-01 1.907762438058853149e-01 3.221256285905838013e-02 -3.620309531688690186e-01 -1.659883856773376465e-01 -6.121407076716423035e-02 2.003246843814849854e-01 -2.949481904506683350e-01 -2.631697356700897217e-01 1.129143238067626953e-01 -4.131015017628669739e-02
-1.816891133785247803e-01 -9.785612346604466438e-04 -9.616837650537490845e-02 -1.121954768896102905e-01 -1.093880981206893921e-01 6.109908595681190491e-02 -5.685219541192054749e-02 3.153143227100372314e-01 -1.092722918838262558e-02 -4.015348851680755615e-03 -2.381014972925186157e-01 -1.512687951326370239e-01 -1.442636549472808838e-01 -9.691150486469268799e-02 -1.609485447406768799e-01 -2.100075483322143555e-01 1.117012575268745422e-01 -1.253908127546310425e-01 7.497193664312362671e-02 -9.628928452730178833e-02 -1.888661682605743408e-01 6.424347311258316040e-02 1.143082156777381897e-01 1.684482246637344360e-01 2.995939925312995911e-02 6.020137295126914978e-02 -8.544120192527770996e-02 8.929994888603687286e-03 -4.374308884143829346e-01 2.991955541074275970e-02 5.604140758514404297e-01 -6.586628407239913940e-02
-3.544222190976142883e-02 -1.198760643601417542e-01 -1.436766088008880615e-01 -5.536510422825813293e-02 -8.536793291568756104e-02 -4.733936116099357605e-02 -1.210733875632286072e-02 -7.855819538235664368e-03 2.138651609420776367e-01 -1.120898276567459106e-01 1.291359961032867432e-01 -3.662358596920967102e-02 5.307015962898731232e-03 -7.911969721317291260e-02 -4.575868248939514160e-01 5.717484280467033386e-03 8.408527821302413940e-02 1.072491854429244995e-01 -2.269287705421447754e-01 2.133608013391494751e-01 -8.928116410970687866e-02 1.006223112344741821e-01 3.169952034950256348e-01 2.335929423570632935e-01 -1.246330887079238892e-01 -2.942628860473632812e-01 5.363135784864425659e-02 1.875177770853042603e-01 -3.537613153457641602e-01 -1.813673675060272217e-01 1.212644204497337341e-01 -2.392750233411788940e-01
-2.754932641983032227e-01 2.996841073036193848e-02 1.434441953897476196e-01 2.160568023100495338e-03 1.835031211376190186e-01 2.350260913372039795e-01 -2.337352186441421509e-01 1.864881068468093872e-01 1.182466596364974976e-01 -2.277464121580123901e-01 -5.918505042791366577e-02 -7.017305493354797363e-02 -2.934611439704895020e-01 -5.422364547848701477e-02 -2.978726625442504883e-01 -1.141804158687591553e-01 -1.264079958200454712e-01 3.326314687728881836e-01 -1.120295748114585876e-01 -1.991935521364212036e-01 -1.434428691864013672e-01 2.185690253973007202e-01 8.957225829362869263e-02 -1.810961216688156128e-02 -3.096177577972412109e-01 -9.707693010568618774e-02 -1.702727377414703369e-01 1.994948089122772217e-02 -1.392406821250915527e-01 -7.474303990602493286e-02 2.018223553895950317e-01 5.714572593569755554e-02
-3.140391409397125244e-01 -2.265440821647644043e-01 -3.596246242523193359e-01 -1.285714507102966309e-01 2.248580940067768097e-02 -2.383432164788246155e-02 1.736864820122718811e-02 -1.045215427875518799e-01 -6.479882169514894485e-03 1.702231764793395996e-01 -8.173159509897232056e-02 3.446082472801208496e-01 -2.611441016197204590e-01 -3.359106183052062988e-01 -1.350928544998168945e-01 5.446761101484298706e-02 2.511439099907875061e-02 7.207297533750534058e-02 -8.228436857461929321e-02 -1.159330606460571289e-01 -2.223856002092361450e-01 1.076143309473991394e-01 -4.351718351244926453e-03 -8.243590593338012695e-02 -1.178860813379287720e-01 -1.519286166876554489e-02 -1.020584404468536377e-01 -1.806334108114242554e-01 -1.987074464559555054e-01 -1.167045906186103821e-01 3.302985131740570068e-01 1.480996012687683105e-01
2.991176024079322815e-02 1.842338033020496368e-02 -1.274823397397994995e-01 -4.591484740376472473e-02 -1.683449745178222656e-01 1.207404211163520813e-01 -1.504292637109756470e-01 1.074129566550254822e-01 3.636981546878814697e-01 -2.036457806825637817e-01 9.657462686300277710e-02 2.137529663741588593e-03 8.673978596925735474e-02 -1.230300143361091614e-01 -3.449169099330902100e-01 1.414434611797332764e-01 3.589642466977238655e-03 -1.536057144403457642e-02 -2.178327292203903198e-01 1.348746716976165771e-01 -2.904168069362640381e-01 1.821047514677047729e-01 2.657416462898254395e-01 1.001095697283744812e-01 -1.302801668643951416e-01 -2.220657318830490112e-01 1.923383027315139771e-02 1.265494227409362793e-01 -3.156031370162963867e-01 -2.881932854652404785e-01 1.395581215620040894e-01 -9.881348907947540283e-02
8.181577920913696289e-02 1.725301444530487061e-01 -2.044678032398223877e-01 -1.540411822497844696e-02 3.160511255264282227e-01 3.303550556302070618e-02 -1.515762656927108765e-01 1.076399460434913635e-01 -6.303674727678298950e-02 1.292331218719482422e-01 -2.409573048353195190e-01 1.813059896230697632e-01 1.210449039936065674e-01 -1.934335678815841675e-01 4.286576528102159500e-03 -1.693948656320571899e-01 5.045478418469429016e-02 1.272144764661788940e-01 2.915309369564056396e-02 -2.715182118117809296e-02 -8.911653608083724976e-02 -9.963762015104293823e-02 2.368582338094711304e-01 1.012431904673576355e-01 -1.385380923748016357e-01 -2.621446847915649414e-01 -9.309180080890655518e-02 8.476975560188293457e-02 -3.713278174400329590e-01 -1.522933542728424072e-01 4.674571156501770020e-01 7.529304176568984985e-02
1.896041482686996460e-01 1.691392362117767334e-01 -4.983571916818618774e-02 -2.498819828033447266e-01 2.885066531598567963e-02 2.987033128738403320e-01 6.002749875187873840e-02 1.680647581815719604e-01 -7.619673758745193481e-02 1.199050527065992355e-02 -5.323389172554016113e-02 1.970978081226348877e-02 -1.396801024675369263e-01 -6.972004775889217854e-04 -1.691668927669525146e-01 -1.668208092451095581e-01 -5.487502738833427429e-02 1.574650257825851440e-01 -7.146108895540237427e-02 -1.218532025814056396e-01 -2.563467621803283691e-01 -1.685087382793426514e-01 1.575390249490737915e-01 5.662415921688079834e-02 -2.610670626163482666e-01 -1.107265427708625793e-01 -1.973005570471286774e-02 2.543499767780303955e-01 -4.931590557098388672e-01 -1.337612420320510864e-01 1.362075507640838623e-01 2.616060078144073486e-01
1.090578734874725342e-01 3.366157412528991699e-02 1.576749831438064575e-01 -1.142278462648391724e-01 -1.939062774181365967e-01 1.295084804296493530e-01 5.854407325387001038e-02 8.260171860456466675e-02 -9.475202113389968872e-02 -1.507137864828109741e-01 -4.714236035943031311e-02 1.498285382986068726e-01 -2.835162542760372162e-02 1.685728728771209717e-01 -2.479399740695953369e-01 -1.066879928112030029e-01 3.013862669467926025e-01 1.671318411827087402e-01 -4.389594197273254395e-01 -2.344288378953933716e-01 -1.053992062807083130e-01 2.790749669075012207e-01 8.864063769578933716e-02 -1.000438034534454346e-01 -1.757593750953674316e-01 3.719858825206756592e-02 -6.320549547672271729e-02 -1.359141021966934204e-01 -3.102722764015197754e-01 -2.932428419589996338e-01 -9.926210343837738037e-02 7.666840404272079468e-02
4.090197756886482239e-02 1.904141902923583984e-01 -1.645149588584899902e-01 -1.898631155490875244e-01 1.126490458846092224e-01 1.760264188051223755e-01 1.128879338502883911e-01 2.490709722042083740e-01 1.189467906951904297e-01 3.018678538501262665e-02 9.697876870632171631e-02 6.962965428829193115e-02 -1.205066293478012085e-01 1.524593308568000793e-02 -1.159925013780593872e-01 -1.234594359993934631e-01 -1.265847533941268921e-01 2.267131507396697998e-01 -1.606205701828002930e-01 2.772758901119232178e-02 3.927791491150856018e-02 -7.434045523405075073e-02 2.638684511184692383e-01 -9.509153664112091064e-02 -4.471839070320129395e-01 -2.208309024572372437e-01 1.506086736917495728e-01 6.226783990859985352e-02 -3.105407357215881348e-01 -2.355037331581115723e-01 2.951370775699615479e-01 1.170714795589447021e-01
-3.341349586844444275e-02 1.194050684571266174e-01 -2.657169699668884277e-01 -2.604045271873474121e-01 -2.565314434468746185e-02 6.256666034460067749e-02 8.280732668936252594e-03 3.740355968475341797e-01 1.824757084250450134e-02 7.379505038261413574e-02 -2.745708227157592773e-01 -4.212704300880432129e-02 2.270203828811645508e-02 3.643501922488212585e-02 -4.022909402847290039e-01 -5.959020182490348816e-02 1.082022711634635925e-01 -3.194327652454376221e-02 -5.356537923216819763e-02 -2.241204231977462769e-01 -3.115295618772506714e-02 -8.250061422586441040e-02 -2.643822878599166870e-02 1.575911939144134521e-01 1.493772566318511963e-01 -1.767079979181289673e-01 -5.448156967759132385e-02 3.037972152233123779e-01 -2.691594958305358887e-01 -1.233593225479125977e-01 2.927749752998352051e-01 -1.737002283334732056e-01
-2.995021939277648926e-01 5.450136214494705200e-02 1.155481711030006409e-01 -1.623894572257995605e-01 2.078498015180230141e-03 2.713793814182281494e-01 -2.744739353656768799e-01 -6.012564897537231445e-02 1.013168990612030029e-01 1.728359609842300415e-02 -1.373367607593536377e-01 1.435489803552627563e-01 -1.706159263849258423e-01 -9.355748072266578674e-03 -1.582876592874526978e-01 -1.167250946164131165e-01 2.003114297986030579e-02 2.099052816629409790e-01 -1.225614771246910095e-01 -3.550124540925025940e-02 -2.014684379100799561e-01 -1.395912170410156250e-01 1.095508597791194916e-02 2.798384428024291992e-01 7.899039983749389648e-02 -3.521518036723136902e-02 -9.939794242382049561e-02 2.625753283500671387e-01 -2.109085321426391602e-01 4.775779694318771362e-02 5.145370364189147949e-01 -5.545808002352714539e-03
1.321517676115036011e-01 4.999521002173423767e-02 -2.112327516078948975e-01 -2.648786604404449463e-01 1.412164568901062012e-01 2.426979839801788330e-01 1.392713934183120728e-01 8.401390165090560913e-02 -4.114281758666038513e-02 3.725319355726242065e-02 -7.509180903434753418e-02 -4.546556994318962097e-02 -1.960480511188507080e-01 -5.329751223325729370e-02 -3.166677057743072510e-02 7.372949272394180298e-02 1.504360437393188477e-01 3.129786550998687744e-01 2.885983325541019440e-02 7.179407775402069092e-02 -4.171289205551147461e-01 -1.763509958982467651e-02 -4.498808458447456360e-02 -9.160282462835311890e-02 -2.031941860914230347e-01 -1.915128678083419800e-01 1.544267982244491577e-01 1.947914510965347290e-01 -3.612137436866760254e-01 -1.038615927100181580e-01 8.112481981515884399e-02 3.202492296695709229e-01
-8.749660104513168335e-02 -1.682227253913879395e-01 -2.786849252879619598e-02 -1.100218743085861206e-01 8.393499255180358887e-02 -3.440928086638450623e-02 -1.646854430437088013e-01 -1.476787626743316650e-01 -3.846425190567970276e-02 9.410197287797927856e-02 5.348907411098480225e-02 -1.546330153942108154e-01 -1.869637519121170044e-01 -5.101274582557380199e-04 -1.973235607147216797e-01 -2.044156193733215332e-01 2.785375714302062988e-01 -1.712000668048858643e-01 -3.850700259208679199e-01 -4.346508532762527466e-02 -2.847700417041778564e-01 8.468031138181686401e-02 2.206735163927078247e-01 -1.187575981020927429e-01 -1.437862962484359741e-01 1.714503318071365356e-01 -2.256664186716079712e-01 2.094404585659503937e-02 -3.939409255981445312e-01 1.137207522988319397e-01 1.753085553646087646e-01 -1.811219602823257446e-01
1.749647855758666992e-01 1.110672727227210999e-01 -1.632550507783889771e-01 -1.573994308710098267e-01 3.037493228912353516e-01 1.486097574234008789e-01 5.057675018906593323e-02 1.704912483692169189e-01 7.108452729880809784e-03 4.070008173584938049e-02 6.595005840063095093e-02 1.414330899715423584e-01 -2.518545687198638916e-01 -3.085521049797534943e-02 -1.019141599535942078e-01 -7.361628860235214233e-02 -1.576081961393356323e-01 1.722963452339172363e-01 -2.169386446475982666e-01 6.007937248796224594e-03 6.946033984422683716e-02 -5.017620325088500977e-02 1.819332987070083618e-01 -4.485221207141876221e-02 -4.790110290050506592e-01 -2.537913024425506592e-01 5.746677890419960022e-02 1.683553121984004974e-02 -3.117568492889404297e-01 -2.200832813978195190e-01 2.494515478610992432e-01 -6.341208517551422119e-02
-8.056014776229858398e-02 -3.410000354051589966e-02 -1.286207586526870728e-01 7.264591753482818604e-02 1.462194323539733887e-01 -1.498673018068075180e-02 4.499067738652229309e-02 1.571720093488693237e-01 -2.111221998929977417e-01 1.557518690824508667e-01 4.358777776360511780e-02 7.609631121158599854e-02 1.408325135707855225e-01 -1.179266944527626038e-01 -3.367370367050170898e-01 -5.605005845427513123e-02 9.135750681161880493e-02 5.936480313539505005e-02 -7.922621816396713257e-02 -2.748279869556427002e-01 -2.013795226812362671e-01 4.963649809360504150e-02 -6.097756698727607727e-02 2.710385322570800781e-01 -4.956420361995697021e-01 1.002309396862983704e-01 -1.715942025184631348e-01 -2.027627229690551758e-01 -9.726794064044952393e-02 -3.591581881046295166e-01 -2.412433177232742310e-02 -1.273629218339920044e-01
3.218533098697662354e-02 -8.143888413906097412e-02 -1.577691361308097839e-02 -4.210783839225769043e-01 -9.279076475650072098e-04 1.038524582982063293e-01 5.048566311597824097e-02 2.073762416839599609e-01 1.422868520021438599e-01 7.380568981170654297e-02 -1.925993412733078003e-01 3.067165613174438477e-01 -1.951061934232711792e-01 -9.200205653905868530e-02 -3.025925457477569580e-01 2.585255727171897888e-02 3.858507871627807617e-01 -3.873265534639358521e-02 -1.811980642378330231e-02 -2.767622768878936768e-01 -2.212049067020416260e-01 1.826687753200531006e-01 -3.487473726272583008e-02 1.328661292791366577e-01 5.857418105006217957e-02 -1.054937168955802917e-01 -2.210315316915512085e-02 2.050810866057872772e-02 -4.122008755803108215e-02 -3.044398128986358643e-01 1.189341470599174500e-01 -1.016825884580612183e-01
9.542053937911987305e-02 -1.172113567590713501e-01 1.726652532815933228e-01 -9.749029576778411865e-02 -2.275548502802848816e-02 1.918683946132659912e-01 -1.760188788175582886e-01 1.485972106456756592e-01 -1.250043660402297974e-01 -1.004840359091758728e-01 4.334370046854019165e-02 1.890347599983215332e-01 1.028857827186584473e-01 -1.026524305343627930e-01 -3.018831312656402588e-01 -2.176957949995994568e-02 1.444678306579589844e-01 7.946983724832534790e-02 -1.481988281011581421e-01 6.567776203155517578e-02 1.322514712810516357e-01 4.243998602032661438e-02 -4.465628564357757568e-01 -9.982271492481231689e-02 -1.766441576182842255e-02 -1.491119563579559326e-01 -1.671264767646789551e-01 -1.124968454241752625e-01 -4.374410212039947510e-01 -3.057610988616943359e-01 1.227470412850379944e-01 -1.618500351905822754e-01
-1.340863201767206192e-02 -9.649504721164703369e-02 -2.359361350536346436e-01 -4.503912851214408875e-02 1.980976611375808716e-01 1.923693865537643433e-01 1.453423500061035156e-01 1.791478693485260010e-01 -7.601525634527206421e-02 -2.039507478475570679e-01 -1.321129947900772095e-01 2.564284205436706543e-01 -2.771656215190887451e-01 -1.272004246711730957e-01 -2.139652222394943237e-01 -2.180837094783782959e-02 9.382402151823043823e-02 -1.683440655469894409e-01 -3.793971613049507141e-02 1.260817795991897583e-01 -1.720331907272338867e-01 2.108162194490432739e-01 -1.720228977501392365e-02 -2.539503015577793121e-02 -1.468616276979446411e-01 2.687214612960815430e-01 1.141343712806701660e-01 -1.822868287563323975e-01 -4.151043593883514404e-01 9.820382297039031982e-02 2.687629461288452148e-01 -9.911786019802093506e-02
-1.585654467344284058e-01 2.898014150559902191e-02 8.017616719007492065e-02 -1.954972594976425171e-01 1.442737579345703125e-01 1.434950157999992371e-02 -7.206311821937561035e-02 4.553497731685638428e-01 1.049377322196960449e-01 5.731471627950668335e-02 -1.022774204611778259e-01 9.442684799432754517e-02 -7.596489787101745605e-02 8.710541576147079468e-02 -2.531692981719970703e-01 1.212813332676887512e-01 5.647518113255500793e-02 2.937483042478561401e-02 -3.338596597313880920e-02 -1.774270087480545044e-01 -3.070418238639831543e-01 5.176820233464241028e-02 3.770676627755165100e-02 1.260271072387695312e-01 5.078428890556097031e-03 -3.955384492874145508e-01 -1.852408349514007568e-01 2.374908477067947388e-01 -2.800866067409515381e-01 1.081494092941284180e-01 2.821806073188781738e-01 4.589908942580223083e-02
-1.540687680244445801e-01 -1.923991250805556774e-03 -2.134002372622489929e-02 -3.113057017326354980e-01 -2.606726251542568207e-02 4.708593711256980896e-02 5.218348652124404907e-02 5.129033327102661133e-01 1.550209671258926392e-01 -5.885709542781114578e-04 9.488975256681442261e-02 -9.640468633733689785e-04 7.264276500791311264e-03 9.654491394758224487e-02 -1.869785636663436890e-01 1.254196763038635254e-01 1.399908363819122314e-01 -4.170450568199157715e-02 -5.312100797891616821e-02 -3.013664484024047852e-01 -2.446642220020294189e-01 5.177584663033485413e-02 1.053935363888740540e-01 1.137778759002685547e-01 -5.366091057658195496e-02 -1.255878806114196777e-01 -3.278511464595794678e-01 9.259141981601715088e-02 -2.488925457000732422e-01 2.694220282137393951e-03 3.065006434917449951e-01 1.578540503978729248e-01
1.785967312753200531e-02 5.961224064230918884e-02 8.220320194959640503e-02 -3.052139580249786377e-01 2.105428837239742279e-02 4.006500542163848877e-02 3.090980648994445801e-01 3.211985528469085693e-01 1.052127107977867126e-01 -5.709911696612834930e-03 -2.878711819648742676e-01 1.094705089926719666e-01 -1.764983981847763062e-01 -1.472065448760986328e-01 -3.142351806163787842e-01 9.657044708728790283e-02 2.722472548484802246e-01 7.490636408329010010e-02 2.325681000947952271e-01 -1.500291824340820312e-01 -3.279587924480438232e-01 1.921687722206115723e-01 -1.105156838893890381e-01 -5.104269459843635559e-02 -1.191609725356101990e-01 -1.347308158874511719e-01 -2.574572712182998657e-02 -2.780175022780895233e-02 -1.066391617059707642e-01 -2.516965866088867188e-01 -1.043100419337861240e-04 -6.683772057294845581e-02
-7.154253777116537094e-03 7.140962034463882446e-02 -1.568545848131179810e-01 -2.022649794816970825e-01 6.174972280859947205e-02 -1.951662264764308929e-02 -8.204088360071182251e-02 4.764711558818817139e-01 5.498179420828819275e-02 1.146487370133399963e-01 -1.403233706951141357e-01 -5.412331316620111465e-03 -2.598161436617374420e-02 7.231821864843368530e-02 -4.189094603061676025e-01 4.051799327135086060e-02 5.868872627615928650e-02 -4.082505032420158386e-02 1.670676469802856445e-02 -1.387317925691604614e-01 -1.553484797477722168e-01 -6.427089124917984009e-02 1.669033169746398926e-01 2.052366435527801514e-01 2.943196333944797516e-02 -2.951457202434539795e-01 -1.471427679061889648e-01 7.917260378599166870e-02 -3.509717285633087158e-01 1.224041953682899475e-01 3.079470694065093994e-01 -2.636901289224624634e-02
2.345242165029048920e-02 -3.586778044700622559e-02 -2.458600699901580811e-02 -1.126250810921192169e-02 8.732034265995025635e-02 1.428280472755432129e-01 -1.861526668071746826e-01 2.110289633274078369e-01 -1.492090523242950439e-01 -2.729622833430767059e-02 -4.153939336538314819e-02 2.590637803077697754e-01 1.327493935823440552e-01 -1.197569221258163452e-01 -4.348767101764678955e-01 1.434169560670852661e-01 2.002505660057067871e-01 3.221955522894859314e-02 -4.922381415963172913e-02 4.950756579637527466e-02 -5.730564706027507782e-03 -2.153801620006561279e-01 2.406028565019369125e-03 3.118830621242523193e-01 -2.017417401075363159e-01 3.453782945871353149e-02 -7.939538359642028809e-02 3.142215311527252197e-02 -1.532981097698211670e-01 -4.447688907384872437e-02 5.392354726791381836e-01 -3.969264030456542969e-02
-2.128059864044189453e-01 7.374975830316543579e-02 -3.006668984889984131e-01 -3.217259794473648071e-02 -1.190963983535766602e-01 1.114007160067558289e-01 -1.115782186388969421e-01 1.645026057958602905e-01 2.860344387590885162e-02 -2.062559314072132111e-02 -1.695581376552581787e-01 3.104725480079650879e-02 7.680518180131912231e-02 1.943593621253967285e-01 -3.912709951400756836e-01 -1.100652813911437988e-01 1.717627048492431641e-01 1.189145296812057495e-01 3.777578100562095642e-02 -1.815712153911590576e-01 -3.516570031642913818e-01 1.618894934654235840e-02 2.916151843965053558e-02 1.007468774914741516e-01 -1.731664687395095825e-01 -6.332799047231674194e-02 1.971519142389297485e-01 -2.347624450922012329e-01 -2.219853699207305908e-01 -3.143151402473449707e-01 -8.883336186408996582e-02 2.344976812601089478e-01
1.714136898517608643e-01 1.740978211164474487e-01 1.818325668573379517e-01 -1.894690096378326416e-02 1.216030046343803406e-01 2.846276164054870605e-01 -1.740708053112030029e-01 1.254503130912780762e-01 -1.066408157348632812e-01 4.712646454572677612e-02 5.341906473040580750e-02 2.424815446138381958e-01 2.381780445575714111e-01 7.031728979200124741e-03 -4.511735141277313232e-01 1.475794240832328796e-02 4.113101214170455933e-02 2.259639501571655273e-01 -2.062171250581741333e-01 -1.001638323068618774e-01 -2.475998736917972565e-02 9.512036293745040894e-02 -1.095130145549774170e-01 2.472156137228012085e-01 1.341695152223110199e-02 -2.779099345207214355e-01 -7.308069150894880295e-03 6.973744928836822510e-02 -1.958794146776199341e-01 -1.312280893325805664e-01 1.733084022998809814e-01 -2.705802619457244873e-01
-1.119838654994964600e-02 -2.587351202964782715e-01 -1.455201208591461182e-01 -1.331011205911636353e-01 1.724487692117691040e-01 -2.368994615972042084e-02 1.548588275909423828e-01 4.135067164897918701e-01 -1.981399804353713989e-01 -1.425155848264694214e-01 -7.736764848232269287e-02 -1.347715407609939575e-01 -1.283015590161085129e-02 6.581994891166687012e-02 -2.234597057104110718e-01 -1.945775896310806274e-01 1.655662953853607178e-01 -1.120439246296882629e-01 -3.506698179990053177e-03 -5.047179386019706726e-02 -1.315888762474060059e-01 1.986241042613983154e-01 -1.144101172685623169e-01 2.133066356182098389e-01 9.602241963148117065e-02 -1.970629394054412842e-01 -1.769117265939712524e-01 7.542471587657928467e-02 -1.594916731119155884e-01 -2.079715579748153687e-01 3.677365779876708984e-01 2.142803072929382324e-01
-9.562999755144119263e-02 1.818309575319290161e-01 1.714763343334197998e-01 4.082877654582262039e-03 1.912447512149810791e-01 2.556670010089874268e-01 3.246759176254272461e-01 -6.499160826206207275e-02 7.532241195440292358e-02 -3.335195034742355347e-02 5.924181640148162842e-02 2.012989372014999390e-01 -1.918317824602127075e-01 8.982583135366439819e-02 -2.347103655338287354e-01 4.566960036754608154e-02 1.085237339138984680e-01 2.498756200075149536e-01 -3.218341469764709473e-01 -2.367521636188030243e-03 -1.132520586252212524e-01 1.734595447778701782e-01 1.822482049465179443e-01 -1.033685430884361267e-01 -9.610906243324279785e-02 -1.182372495532035828e-01 -6.598531454801559448e-02 1.719167381525039673e-01 -3.563563525676727295e-01 -1.545609235763549805e-01 1.473480015993118286e-01 2.638275325298309326e-01
-1.464443653821945190e-01 -4.413254931569099426e-02 -1.413083970546722412e-01 7.618096657097339630e-03 1.212647482752799988e-01 1.921716928482055664e-01 -4.159122705459594727e-01 1.168744489550590515e-01 7.507206499576568604e-02 -3.963733837008476257e-02 7.963021844625473022e-02 -2.155753225088119507e-02 -1.167177483439445496e-01 -2.227427214384078979e-01 -2.217078804969787598e-01 -4.488241672515869141e-01 -4.617476835846900940e-02 -1.500064730644226074e-01 2.468154579401016235e-02 2.656558714807033539e-02 -1.783071160316467285e-01 4.170493036508560181e-02 8.963740617036819458e-02 -2.426379732787609100e-02 -4.480941891670227051e-01 -2.422602027654647827e-01 -6.544743478298187256e-02 -6.335925310850143433e-02 -1.352224946022033691e-01 6.116276979446411133e-02 1.676956266164779663e-01 6.652712821960449219e-02
-5.997231230139732361e-02 -1.389823853969573975e-01 4.076874256134033203e-02 -2.270129472017288208e-01 8.039977401494979858e-03 2.521944940090179443e-01 -1.126456260681152344e-01 -1.431084051728248596e-02 2.203284054994583130e-01 1.528056059032678604e-02 4.567822068929672241e-02 1.933518648147583008e-01 6.877499818801879883e-02 -1.605397760868072510e-01 -4.695926904678344727e-01 -4.141531884670257568e-03 9.306090325117111206e-02 -2.258404195308685303e-01 -1.334919333457946777e-01 5.512372404336929321e-02 -3.074364364147186279e-01 1.418113708496093750e-01 -3.171928226947784424e-01 7.472392171621322632e-02 -1.685869246721267700e-01 -1.691694557666778564e-01 4.853498935699462891e-02 -2.350230067968368530e-01 -9.086275100708007812e-02 -2.192843258380889893e-01 -7.314919680356979370e-02 1.742800325155258179e-01
-2.681194618344306946e-02 1.428934335708618164e-01 3.375788405537605286e-02 -6.615292513743042946e-04 2.039218246936798096e-01 1.433093249797821045e-01 -2.710266113281250000e-01 2.851635813713073730e-01 -1.180667355656623840e-01 -2.380390763282775879e-01 3.184593841433525085e-02 -8.553305268287658691e-02 -4.670056328177452087e-02 3.736793622374534607e-02 -2.369538992643356323e-01 -1.414958685636520386e-01 -1.385203450918197632e-01 1.745299845933914185e-01 -1.877441406250000000e-01 -9.886196255683898926e-02 -2.738637626171112061e-01 4.567936658859252930e-01 1.833875924348831177e-01 -8.587212115526199341e-02 -2.009666115045547485e-01 1.383471954613924026e-02 3.619887307286262512e-02 9.162878990173339844e-02 -2.431189864873886108e-01 -1.431795507669448853e-01 4.740063473582267761e-02 2.251069545745849609e-01
-1.248296871781349182e-01 3.230230510234832764e-02 -1.004696562886238098e-01 -3.146057948470115662e-02 2.433510124683380127e-01 -1.405849158763885498e-01 -1.147323995828628540e-01 5.314321070909500122e-02 -2.653494477272033691e-01 2.137984037399291992e-01 1.218759566545486450e-01 1.946789026260375977e-01 -1.762330383062362671e-01 -3.699345290660858154e-01 -6.056419387459754944e-02 -1.012496277689933777e-01 1.478222161531448364e-01 9.407684952020645142e-02 -2.528530955314636230e-01 -1.303990185260772705e-01 -1.051602214574813843e-01 -1.141102090477943420e-01 7.580088824033737183e-02 -1.681515015661716461e-02 -4.708847999572753906e-01 -1.715945303440093994e-01 -1.385397166013717651e-01 9.446898102760314941e-02 -5.506631731986999512e-02 -2.178868502378463745e-01 1.352068930864334106e-01 1.917925775051116943e-01
-1.364678144454956055e-01 -1.457682102918624878e-01 -6.576687842607498169e-02 -2.315861582756042480e-01 2.050276398658752441e-01 2.831490337848663330e-01 4.724060744047164917e-02 8.897705376148223877e-02 -4.278348088264465332e-01 3.263500705361366272e-02 -6.691559404134750366e-02 2.548561692237854004e-01 -1.346271038055419922e-01 -4.909901693463325500e-02 -3.032567501068115234e-01 -8.289192616939544678e-02 1.028749793767929077e-01 -1.295700222253799438e-01 -6.948304921388626099e-02 -2.025200985372066498e-02 -1.583660542964935303e-01 -1.570850014686584473e-01 -1.490216255187988281e-01 -1.147491261363029480e-01 -4.416564106941223145e-01 8.496315777301788330e-02 -4.234657436609268188e-02 1.276067737489938736e-02 -1.773534566164016724e-01 -1.203290149569511414e-01 6.622108817100524902e-02 -1.568783372640609741e-01
-7.458576001226902008e-03 -5.904014408588409424e-02 6.644060462713241577e-02 -1.083970591425895691e-01 -1.308275312185287476e-01 -2.181308865547180176e-01 -1.124307364225387573e-01 1.975734680891036987e-01 -1.277781426906585693e-01 5.646793171763420105e-02 4.072008132934570312e-01 -3.240954875946044922e-02 3.062602691352367401e-02 -7.065390050411224365e-02 -2.013283967971801758e-01 -6.645470857620239258e-02 4.107739627361297607e-01 9.545099735260009766e-02 -1.527057290077209473e-01 -1.875744014978408813e-01 -2.088457494974136353e-01 -5.028405040502548218e-02 -9.233155101537704468e-02 -1.472783088684082031e-01 -4.000351727008819580e-01 5.292491614818572998e-02 -1.194602996110916138e-01 1.708393841981887817e-01 -2.154694348573684692e-01 -9.404097497463226318e-02 8.755294978618621826e-02 2.114963978528976440e-01
3.875140100717544556e-02 -3.710241988301277161e-02 -1.161547154188156128e-01 -1.934550106525421143e-01 -1.344593167304992676e-01 1.902250945568084717e-01 -2.252061367034912109e-01 7.723666727542877197e-02 -1.523147225379943848e-01 2.692819237709045410e-01 -5.008737370371818542e-02 -2.795783430337905884e-02 -3.521246463060379028e-02 1.113495882600545883e-02 -3.701047599315643311e-01 -1.699386835098266602e-01 3.194490671157836914e-01 -2.855834960937500000e-01 -6.107219681143760681e-02 -7.370842993259429932e-02 -3.586340928450226784e-03 -1.047952547669410706e-01 1.925060898065567017e-01 -2.369656041264533997e-02 -2.047305405139923096e-01 2.437873631715774536e-01 -1.542144566774368286e-01 -9.927320294082164764e-03 -3.675431013107299805e-01 8.152180165052413940e-02 2.251241952180862427e-01 1.000388935208320618e-01
1.310146152973175049e-01 -1.204576715826988220e-01 -2.151702195405960083e-01 -5.414719879627227783e-02 -3.039183467626571655e-02 1.521646380424499512e-01 -1.089994162321090698e-01 4.708541929721832275e-02 -2.186335995793342590e-02 1.059843450784683228e-01 1.445905957370996475e-02 -1.172689795494079590e-01 -1.079839244484901428e-01 -3.385511934757232666e-01 -3.027219772338867188e-01 -3.831697106361389160e-01 -1.088048294186592102e-01 1.554022878408432007e-01 -9.086441993713378906e-02 -4.760137200355529785e-02 -3.808580636978149414e-01 8.683803677558898926e-02 1.004652976989746094e-01 -4.563114047050476074e-02 -3.447543382644653320e-01 8.176127821207046509e-02 -2.271895259618759155e-01 -1.252179145812988281e-01 -1.731698065996170044e-01 4.736703634262084961e-02 2.320064157247543335e-01 1.836048066616058350e-02
3.862647339701652527e-02 2.507286667823791504e-01 -6.439486891031265259e-02 -9.425308555364608765e-02 5.799983814358711243e-02 -9.336336702108383179e-02 -3.324802219867706299e-02 3.393630683422088623e-01 -4.639460705220699310e-03 -1.777441799640655518e-01 -3.595215082168579102e-01 -2.466551810503005981e-01 6.306228041648864746e-02 -2.099634259939193726e-01 -1.256668418645858765e-01 -2.675280272960662842e-01 1.556202918291091919e-01 -3.972983732819557190e-02 8.944068849086761475e-02 8.096195012331008911e-02 -1.127685233950614929e-01 2.299538105726242065e-01 -5.470946431159973145e-02 -2.596158087253570557e-01 -3.279592692852020264e-01 7.761638611555099487e-02 -1.218637898564338684e-01 1.314610838890075684e-01 -2.625220119953155518e-01 -8.517274633049964905e-03 1.949601471424102783e-01 -8.984185010194778442e-02
9.445726126432418823e-02 6.459035724401473999e-02 -8.505002409219741821e-02 -8.930923044681549072e-02 3.551656007766723633e-01 2.000672966241836548e-01 -9.725072979927062988e-02 -4.887790232896804810e-02 2.561257183551788330e-01 -3.333196938037872314e-01 -2.115299552679061890e-01 3.536413982510566711e-02 5.690887942910194397e-02 6.974545866250991821e-02 -1.345299929380416870e-01 7.349116355180740356e-02 4.944576323032379150e-01 2.133298665285110474e-03 -2.106480151414871216e-01 8.348807692527770996e-03 -1.098940819501876831e-01 2.273407950997352600e-02 3.486987948417663574e-02 -7.668429613113403320e-02 -2.303489148616790771e-01 -1.472029834985733032e-01 -1.301224082708358765e-01 9.588640928268432617e-02 -3.039762079715728760e-01 -1.655894070863723755e-01 4.192796349525451660e-02 9.121380746364593506e-02
1.078480556607246399e-01 -5.148246139287948608e-02 -1.451386660337448120e-01 2.528829872608184814e-01 4.956196993589401245e-02 -1.532962825149297714e-02 -3.263411344960331917e-03 3.116118907928466797e-01 -1.256680339574813843e-01 -2.178069949150085449e-01 -5.579351261258125305e-02 2.120324969291687012e-02 7.702378183603286743e-02 -6.118274852633476257e-02 -1.967563331127166748e-01 4.267869144678115845e-02 4.507485404610633850e-02 -3.888500854372978210e-02 -1.988733559846878052e-02 -1.825741305947303772e-02 7.760826498270034790e-02 1.490104496479034424e-01 3.168472275137901306e-02 1.762409955263137817e-01 -1.068657413125038147e-01 -6.122117042541503906e-01 -1.328842788934707642e-01 5.965316295623779297e-02 -1.202080771327018738e-01 -2.298588901758193970e-01 3.793461620807647705e-01 -2.647025883197784424e-02
-5.968383327126502991e-02 5.861060693860054016e-02 1.797264516353607178e-01 -4.954727739095687866e-02 2.157414406538009644e-01 3.133405148983001709e-01 -2.412357777357101440e-01 5.873642116785049438e-02 6.211959943175315857e-02 1.416065171360969543e-02 4.652617964893579483e-03 -4.697454348206520081e-02 -3.204254209995269775e-01 -2.069742977619171143e-01 -4.041911363601684570e-01 -1.541106998920440674e-01 2.745922468602657318e-02 1.376143395900726318e-01 -1.518711149692535400e-01 -1.244477778673171997e-01 -2.196866869926452637e-01 1.151574403047561646e-01 1.817573457956314087e-01 1.060936599969863892e-01 -3.739202022552490234e-01 -8.784354478120803833e-02 -1.566158533096313477e-01 -1.119606122374534607e-01 7.394137792289257050e-03 1.155902966856956482e-01 1.813977807760238647e-01 1.340871453285217285e-01
-1.408447325229644775e-02 1.056149676442146301e-01 7.042839378118515015e-02 -2.709046304225921631e-01 2.172398865222930908e-01 3.107124567031860352e-01 5.185396596789360046e-02 -1.206942275166511536e-01 -1.391539424657821655e-01 9.941527619957923889e-03 1.260226815938949585e-01 2.133599817752838135e-01 -1.175706461071968079e-01 -1.392911672592163086e-01 -1.558595597743988037e-01 1.023824289441108704e-01 4.229583591222763062e-02 2.132541686296463013e-01 -3.388287127017974854e-01 -3.532762080430984497e-02 -1.821512579917907715e-01 -1.031560972332954407e-01 4.265727475285530090e-02 -1.869510263204574585e-01 -2.267861664295196533e-01 -1.684889942407608032e-01 1.164237782359123230e-01 3.528518229722976685e-02 -4.274185895919799805e-01 -8.607046306133270264e-02 1.817515790462493896e-01 1.969315111637115479e-01
-8.493086695671081543e-02 -3.017812222242355347e-02 -2.200717628002166748e-01 -1.320929378271102905e-01 3.535247594118118286e-02 -2.356801414862275124e-03 1.215214133262634277e-01 4.167910083197057247e-04 6.591071188449859619e-02 1.463333815336227417e-01 2.840048260986804962e-02 -1.715671867132186890e-01 -1.591831594705581665e-01 -5.039962008595466614e-02 -1.036064922809600830e-01 -2.425798177719116211e-01 2.256229370832443237e-01 -1.362300962209701538e-01 3.359809145331382751e-02 -1.043764874339103699e-01 -2.805978357791900635e-01 1.330975145101547241e-01 1.734622418880462646e-01 -2.167628705501556396e-01 -3.515503704547882080e-01 -1.364788413047790527e-01 1.532135456800460815e-01 -3.499242477118968964e-03 -2.921815812587738037e-01 -1.563215106725692749e-01 4.702954292297363281e-01 -6.940319389104843140e-02
3.512999042868614197e-02 -2.984908223152160645e-01 1.114472672343254089e-01 -4.433664977550506592e-01 2.825353667140007019e-02 1.305008083581924438e-01 -4.402913898229598999e-02 1.404509413987398148e-02 -1.597868949174880981e-01 1.456881165504455566e-01 -1.674072444438934326e-01 -1.235985830426216125e-01 -2.381329983472824097e-02 -1.172327846288681030e-01 -5.804481729865074158e-02 1.104388833045959473e-01 1.240158826112747192e-01 1.906206607818603516e-01 -2.800480723381042480e-01 -6.739898025989532471e-02 -1.627147197723388672e-01 1.321244388818740845e-01 3.908020630478858948e-02 -1.751126796007156372e-01 -3.435455560684204102e-01 1.088030543178319931e-02 -7.676108926534652710e-02 -1.862735599279403687e-01 -4.263749718666076660e-01 -1.219263020902872086e-02 -4.513174667954444885e-02 -8.515513688325881958e-02
-2.080794721841812134e-01 1.315218806266784668e-01 -1.305476874113082886e-01 -2.838523685932159424e-01 2.907147407531738281e-01 1.495693922042846680e-01 -9.045216441154479980e-02 1.965000033378601074e-01 1.642567813396453857e-01 -8.371919393539428711e-04 1.887888759374618530e-01 1.132736578583717346e-01 2.421910762786865234e-01 -1.923191845417022705e-01 -1.755287051200866699e-01 -4.533967375755310059e-02 3.009804189205169678e-01 5.787570402026176453e-02 -9.153641760349273682e-02 -3.836500644683837891e-01 -1.295296102762222290e-01 -1.057346165180206299e-01 8.771966397762298584e-02 1.173489019274711609e-01 -1.252075284719467163e-01 -1.861750632524490356e-01 -1.937886178493499756e-01 -2.376116216182708740e-01 -1.243591234087944031e-01 -6.935814023017883301e-02 -3.639042610302567482e-03 -1.434541046619415283e-01
-9.667398035526275635e-02 -1.680614240467548370e-02 4.299109801650047302e-02 -2.319891303777694702e-01 8.162460476160049438e-02 -5.646095052361488342e-02 -6.717262417078018188e-02 4.682574570178985596e-01 -2.631728164851665497e-02 -1.363480836153030396e-01 -1.675139367580413818e-01 3.485398367047309875e-02 1.650947630405426025e-01 -4.680930078029632568e-02 -4.131872951984405518e-01 8.256234228610992432e-03 -5.905403196811676025e-02 1.043803542852401733e-01 4.710917919874191284e-02 1.347223073244094849e-01 -1.956621706485748291e-01 4.688109084963798523e-02 1.610695272684097290e-01 2.143144905567169189e-01 -1.264884769916534424e-01 -1.938422024250030518e-01 -3.321686387062072754e-01 1.051020696759223938e-01 -3.052797019481658936e-01 1.194267570972442627e-01 1.173165589570999146e-01 9.483047574758529663e-02
-2.523642480373382568e-01 -1.704490929841995239e-01 -7.463137805461883545e-02 -9.235981851816177368e-02 1.146991550922393799e-01 2.407614886760711670e-01 -2.373634427785873413e-01 1.148362979292869568e-01 -5.445202067494392395e-02 1.598781719803810120e-02 5.151019990444183350e-02 2.523942589759826660e-01 -1.791444420814514160e-01 -2.651952393352985382e-02 -3.086029887199401855e-01 1.459617074579000473e-02 2.272733300924301147e-02 -1.529379189014434814e-01 -6.356444954872131348e-02 8.724712580442428589e-02 -2.226950079202651978e-01 -1.606121659278869629e-02 -3.045163154602050781e-01 8.707093447446823120e-02 -3.561727106571197510e-01 -4.729583859443664551e-02 -1.165764406323432922e-01 -9.648466855287551880e-02 -2.010671496391296387e-01 -3.699432611465454102e-01 -1.478109061717987061e-01 -1.335516870021820068e-01
1.063711494207382202e-01 -3.405864834785461426e-01 2.569436840713024139e-02 -1.697967499494552612e-01 3.535492718219757080e-02 -2.662225440144538879e-02 -1.313782632350921631e-01 6.010005623102188110e-02 -1.058294475078582764e-01 6.928308308124542236e-02 1.059505045413970947e-01 -3.258873522281646729e-02 -4.982967302203178406e-02 2.629491686820983887e-01 -1.310372501611709595e-01 -3.916885703802108765e-02 2.902939021587371826e-01 1.512301117181777954e-01 -2.518749833106994629e-01 4.871714115142822266e-02 -3.111480772495269775e-01 -1.311831362545490265e-02 1.315681487321853638e-01 5.310247838497161865e-02 -2.624674439430236816e-01 1.017409563064575195e-01 7.905466109514236450e-02 -5.593862384557723999e-02 -2.529408335685729980e-01 1.463919430971145630e-01 4.156787693500518799e-01 -2.546715438365936279e-01
-2.074273861944675446e-02 -1.524129807949066162e-01 -1.837402284145355225e-01 -2.418133914470672607e-01 1.804370433092117310e-01 6.748187541961669922e-02 -1.170358136296272278e-01 1.747309416532516479e-01 1.277357637882232666e-01 9.836931712925434113e-04 6.743715144693851471e-03 -7.751283049583435059e-02 8.202493190765380859e-02 -1.249390020966529846e-01 -2.536384165287017822e-01 -8.060753345489501953e-03 -2.212332375347614288e-02 3.498181700706481934e-01 5.709886923432350159e-02 2.287250757217407227e-01 2.797500789165496826e-02 1.813516169786453247e-01 2.752542495727539062e-01 -2.971502542495727539e-01 -2.564299404621124268e-01 6.774263828992843628e-02 -5.536589026451110840e-02 -1.579050868749618530e-01 -3.625076413154602051e-01 -2.578592002391815186e-01 4.171248525381088257e-02 -1.396432369947433472e-01
-4.205836728215217590e-02 -3.594914451241493225e-02 1.774598099291324615e-02 -3.380778431892395020e-01 1.853683888912200928e-01 -6.472434848546981812e-02 -1.052298024296760559e-01 2.892622351646423340e-01 2.180882170796394348e-02 -1.896216417662799358e-03 -2.530162036418914795e-01 6.169686093926429749e-03 3.275941014289855957e-01 9.193101525306701660e-02 -2.457171678543090820e-01 -5.895362794399261475e-02 1.068933755159378052e-01 3.334773331880569458e-02 -8.734549395740032196e-03 -2.612038515508174896e-02 -1.109508723020553589e-01 -2.847923897206783295e-02 1.960140885785222054e-03 2.363311648368835449e-01 -1.114364042878150940e-01 -2.309134006500244141e-01 -8.671785891056060791e-02 -6.973806023597717285e-02 -3.760029077529907227e-01 -3.633570298552513123e-02 4.464641213417053223e-01 4.948795959353446960e-02
-1.217737570405006409e-01 2.672080993652343750e-01 -2.693289518356323242e-01 -1.250028759241104126e-01 1.255973726511001587e-01 1.469313353300094604e-02 -9.244221448898315430e-02 1.619633883237838745e-01 -9.874639660120010376e-02 2.607308328151702881e-01 1.553469221107661724e-03 3.597930818796157837e-02 -1.428070217370986938e-01 -2.173235714435577393e-01 -3.294468820095062256e-01 1.393903642892837524e-01 -7.686752080917358398e-02 7.900571078062057495e-02 8.781146258115768433e-02 2.401051223278045654e-01 -5.037439614534378052e-02 1.601666808128356934e-01 2.077051103115081787e-01 2.969331294298171997e-02 -3.461984395980834961e-01 2.058172039687633514e-02 1.979836523532867432e-01 -6.544885039329528809e-02 -1.834762692451477051e-01 -3.828247189521789551e-01 6.565404683351516724e-02 -4.700716212391853333e-02
-5.704444646835327148e-02 1.782319508492946625e-02 5.623825266957283020e-02 -1.235129162669181824e-01 6.369168311357498169e-02 -1.688443422317504883e-01 5.914520099759101868e-02 3.026839494705200195e-01 -1.343660652637481689e-01 -3.425253182649612427e-02 -4.029100388288497925e-02 1.137465685606002808e-01 2.483920156955718994e-01 -3.293502330780029297e-02 -2.738321125507354736e-01 1.524983644485473633e-01 3.078360669314861298e-02 -2.308891899883747101e-02 4.834851622581481934e-02 1.821078509092330933e-01 -2.742332816123962402e-01 9.357119351625442505e-02 8.170443028211593628e-02 3.566851317882537842e-01 -1.821933388710021973e-01 -2.380671054124832153e-01 -1.173822656273841858e-01 2.497462481260299683e-01 -2.678397595882415771e-01 -5.924849957227706909e-02 3.583109974861145020e-01 1.761216372251510620e-01
-1.102746799588203430e-01 2.828504145145416260e-01 -2.571485638618469238e-01 1.892815083265304565e-01 3.401248529553413391e-02 4.651463776826858521e-02 -1.278716623783111572e-01 4.220829159021377563e-02 -1.736676245927810669e-01 -1.307075917720794678e-01 1.393355280160903931e-01 3.735988736152648926e-01 -6.021033972501754761e-02 -1.826736629009246826e-01 -1.023346111178398132e-01 9.288708120584487915e-02 -5.711624026298522949e-02 5.569425597786903381e-02 -2.628482878208160400e-01 -3.641089424490928650e-02 -1.151191666722297668e-01 2.631801664829254150e-01 1.048471480607986450e-01 -7.840480655431747437e-02 -4.213012456893920898e-01 -9.528993628919124603e-03 -1.207061577588319778e-02 1.015265807509422302e-01 -2.607545442879199982e-02 -2.812964022159576416e-01 2.169370204210281372e-01 1.753696650266647339e-01
-1.127570644021034241e-01 1.138341203331947327e-01 6.043257936835289001e-02 -1.586944758892059326e-01 -1.121449768543243408e-01 -1.882403343915939331e-01 1.003437042236328125e-01 2.790898084640502930e-01 1.442318111658096313e-01 1.306463330984115601e-01 -1.446440666913986206e-01 -9.566710889339447021e-02 -7.038544118404388428e-02 -1.059422735124826431e-02 -1.801234036684036255e-01 -2.914753854274749756e-01 -6.829547137022018433e-02 -1.323313117027282715e-01 -2.406614273786544800e-01 -6.025879085063934326e-02 -3.413188457489013672e-01 1.736295670270919800e-01 -9.916508942842483521e-02 -1.576579809188842773e-01 -6.925429403781890869e-02 1.185452938079833984e-01 -1.250482201576232910e-01 4.791961237788200378e-02 -4.069859683513641357e-01 -4.346344992518424988e-02 3.586359620094299316e-01 -1.453185826539993286e-01
-5.335937067866325378e-02 4.957831650972366333e-02 -1.527693271636962891e-01 1.078848913311958313e-01 -6.714543700218200684e-02 4.090573638677597046e-03 -2.089288532733917236e-01 2.031122297048568726e-01 -5.256316810846328735e-02 -1.651981174945831299e-01 4.706710949540138245e-02 -9.278060495853424072e-02 7.076511532068252563e-02 1.080998256802558899e-01 -4.584887325763702393e-01 7.587081193923950195e-02 2.621881067752838135e-01 3.551029786467552185e-02 -9.211424738168716431e-03 2.296311259269714355e-01 -2.701459228992462158e-01 8.453498780727386475e-02 2.360256314277648926e-01 6.671380996704101562e-02 5.019965581595897675e-03 -7.933991029858589172e-03 -2.300888150930404663e-01 1.571273803710937500e-01 4.590633511543273926e-02 -3.395986855030059814e-01 3.638906180858612061e-01 7.794959843158721924e-02
5.376179143786430359e-02 -2.743176519870758057e-01 -1.026117354631423950e-01 8.071658760309219360e-02 2.226675599813461304e-01 -1.910068676806986332e-03 -8.011040091514587402e-02 2.707652747631072998e-01 -9.633043408393859863e-02 -3.716952633112668991e-03 -2.747387588024139404e-01 2.299904078245162964e-01 -3.208938241004943848e-01 5.966130644083023071e-02 -9.805795550346374512e-02 2.475917935371398926e-01 1.671472489833831787e-01 1.504999101161956787e-01 -3.647743025794625282e-03 2.453918009996414185e-01 -3.450791835784912109e-01 2.890419773757457733e-02 -4.883366450667381287e-02 -1.870175302028656006e-01 -2.461443990468978882e-01 -3.081038407981395721e-02 -8.195679634809494019e-02 2.154943346977233887e-02 -1.598482429981231689e-01 -1.522099971771240234e-01 2.433907985687255859e-01 -1.249363124370574951e-01
2.912536859512329102e-01 -1.274584829807281494e-01 3.005122020840644836e-02 2.150829508900642395e-02 1.130107790231704712e-01 9.459792077541351318e-02 -9.775852784514427185e-03 1.044402420520782471e-01 -3.971886262297630310e-02 5.887277051806449890e-02 -5.616453289985656738e-02 8.892451226711273193e-02 2.238260582089424133e-02 -6.568589061498641968e-02 -4.586654603481292725e-01 5.627190694212913513e-03 1.633612215518951416e-01 -7.766783237457275391e-02 -2.493022233247756958e-01 -1.122785266488790512e-02 2.790470793843269348e-02 -4.363512620329856873e-02 -2.802250981330871582e-01 -2.173210680484771729e-01 1.544077321887016296e-02 -3.228540122509002686e-01 -2.128922939300537109e-02 6.087544560432434082e-02 -4.216369092464447021e-01 -2.348595112562179565e-02 7.977315783500671387e-02 -3.416875302791595459e-01
1.182104088366031647e-02 6.946826726198196411e-02 1.855101287364959717e-01 -1.760736405849456787e-01 5.437337327748537064e-03 -1.083784922957420349e-01 -7.797775324434041977e-03 1.981830745935440063e-01 -1.052503511309623718e-01 1.155863106250762939e-01 8.835886418819427490e-02 9.586258232593536377e-02 -1.169304475188255310e-01 9.943217039108276367e-03 -3.822254538536071777e-01 7.461402565240859985e-02 4.313287138938903809e-01 3.897894173860549927e-02 1.258952170610427856e-01 5.371665582060813904e-02 -1.143172979354858398e-01 3.870395421981811523e-01 1.537516433745622635e-02 1.847453266382217407e-01 2.259143739938735962e-01 -4.114571202080696821e-04 -2.880832552909851074e-01 6.809131801128387451e-02 -1.786970049142837524e-01 -2.010118365287780762e-01 2.322630286216735840e-01 5.613688006997108459e-02
-1.139373481273651123e-01 -1.997561194002628326e-02 -1.938730925321578979e-01 -3.019123105332255363e-03 2.310663461685180664e-01 6.652595847845077515e-02 -1.208023820072412491e-02 1.356976330280303955e-01 1.968062249943614006e-03 -7.228271104395389557e-03 3.866099519655108452e-03 4.187291562557220459e-01 -2.970051467418670654e-01 6.845613569021224976e-02 -3.330741524696350098e-01 -9.907679259777069092e-02 1.845312118530273438e-01 -1.392319500446319580e-01 1.226071864366531372e-01 -1.679970324039459229e-02 -1.656401455402374268e-01 3.508517742156982422e-01 -2.057320252060890198e-02 2.119127064943313599e-01 -2.208981066942214966e-01 8.332581818103790283e-02 5.578374490141868591e-03 -3.629216551780700684e-02 -3.268665373325347900e-01 2.830974198877811432e-02 -1.264388710260391235e-01 -1.955893784761428833e-01
4.684337228536605835e-02 -1.092603653669357300e-01 -2.214580625295639038e-01 1.514461189508438110e-01 5.879253149032592773e-02 6.955339014530181885e-02 -1.314473152160644531e-01 3.125234842300415039e-01 1.169357374310493469e-01 6.369280070066452026e-02 -2.316373400390148163e-02 5.385611206293106079e-02 -4.589547961950302124e-02 -1.074741929769515991e-01 -3.575211465358734131e-01 -4.904108867049217224e-02 7.415679842233657837e-02 -1.797707825899124146e-01 -2.611922472715377808e-02 1.649370491504669189e-01 3.721715882420539856e-02 2.778283357620239258e-01 1.407779902219772339e-01 2.982398271560668945e-01 1.502914261072874069e-02 -4.436004757881164551e-01 4.906069487333297729e-02 2.564788758754730225e-01 -2.699744105339050293e-01 -1.164356544613838196e-01 1.214788556098937988e-01 7.845251262187957764e-02
1.497601419687271118e-01 -1.108729764819145203e-01 -2.821131646633148193e-01 -1.878732889890670776e-01 1.579451560974121094e-01 3.340730369091033936e-01 -1.409499645233154297e-01 2.908984720706939697e-01 4.690249264240264893e-02 -3.214718699455261230e-01 -4.762193653732538223e-03 3.688458502292633057e-01 1.014617010951042175e-01 5.671653524041175842e-02 -3.452524542808532715e-01 8.952970802783966064e-02 7.214094698429107666e-02 -1.556605994701385498e-01 7.199937105178833008e-02 6.649748980998992920e-02 2.819727547466754913e-02 1.740858405828475952e-01 1.475342810153961182e-01 8.061017841100692749e-02 -1.003257855772972107e-01 -9.021573513746261597e-02 -1.476319581270217896e-01 4.792642965912818909e-02 -2.324212938547134399e-01 -3.472377359867095947e-02 2.063366025686264038e-02 -1.751043349504470825e-01
-2.300111949443817139e-02 3.358190506696701050e-02 -1.404436230659484863e-01 -1.014176905155181885e-01 2.514587044715881348e-01 3.174172639846801758e-01 -1.436071097850799561e-01 -2.223613671958446503e-02 2.120518125593662262e-02 -8.893782645463943481e-02 -6.374680995941162109e-02 2.740780590102076530e-03 2.380358129739761353e-01 -5.350300110876560211e-03 -1.500852555036544800e-01 -8.733193576335906982e-02 5.857869982719421387e-01 -5.908757448196411133e-02 8.816162496805191040e-02 2.385147958993911743e-01 8.954902738332748413e-02 -1.073673926293849945e-02 -9.704867005348205566e-02 -2.192542329430580139e-02 -2.565962374210357666e-01 -1.220199093222618103e-01 -9.744836390018463135e-02 1.518602669239044189e-01 -2.775904238224029541e-01 -1.610476076602935791e-01 1.271639615297317505e-01 1.489061862230300903e-01
5.829354375600814819e-02 -1.494717150926589966e-01 -1.608442068099975586e-01 -5.363120511174201965e-02 -2.039705589413642883e-02 -2.578787319362163544e-02 -2.237128913402557373e-01 1.907220929861068726e-01 -4.924277588725090027e-02 1.469855159521102905e-01 -1.569837629795074463e-01 3.094210028648376465e-01 2.806019186973571777e-01 9.406167082488536835e-03 -4.399302005767822266e-01 2.890138328075408936e-02 -5.764558166265487671e-02 2.292340248823165894e-01 -1.126429587602615356e-01 2.628992199897766113e-01 -1.918918453156948090e-02 -1.165266633033752441e-01 2.250814288854598999e-01 4.950699955224990845e-02 -7.090260088443756104e-02 3.136949986219406128e-02 -2.564943730831146240e-01 1.282994449138641357e-01 -2.951870560646057129e-01 -2.361029237508773804e-01 9.917406365275382996e-03 -6.648471951484680176e-02
-2.195279300212860107e-01 8.480883389711380005e-02 -1.027019023895263672e-01 1.146258190274238586e-01 1.385660320520401001e-01 -1.976704299449920654e-01 1.118807215243577957e-02 2.216285467147827148e-01 4.800318926572799683e-02 -1.263362169265747070e-01 -3.389589488506317139e-01 -1.660591363906860352e-01 3.589904904365539551e-01 -1.220456231385469437e-02 -3.224941492080688477e-01 1.175833493471145630e-01 1.463381201028823853e-02 1.297979205846786499e-01 -1.122515872120857239e-01 6.036874651908874512e-02 -2.425453364849090576e-01 2.139979749917984009e-01 2.185664325952529907e-01 1.547687221318483353e-02 -1.696162819862365723e-01 -2.110282033681869507e-01 -2.399390935897827148e-01 1.904551684856414795e-02 -1.721106618642807007e-01 2.289452217519283295e-02 2.216517031192779541e-01 9.680859744548797607e-02
-6.014814227819442749e-02 -1.103297248482704163e-01 -3.176387771964073181e-02 -1.128701046109199524e-01 -5.624310299754142761e-02 5.507858097553253174e-02 -3.145653307437896729e-01 2.554284334182739258e-01 1.211519986391067505e-01 -1.418668627738952637e-01 1.187775284051895142e-01 2.393029332160949707e-01 3.358654305338859558e-02 -8.724009245634078979e-02 -2.680340111255645752e-01 -5.682721734046936035e-02 4.589506238698959351e-02 1.302424371242523193e-01 -2.456451803445816040e-01 2.759950160980224609e-01 7.075516134500503540e-02 3.894131258130073547e-02 1.443486213684082031e-01 1.256281435489654541e-01 4.656706005334854126e-03 -1.920623034238815308e-01 -6.111137196421623230e-02 3.288018405437469482e-01 -4.000053107738494873e-01 -5.709223821759223938e-02 1.884799599647521973e-01 -2.526091933250427246e-01
-9.049553424119949341e-02 -2.334185540676116943e-01 -8.579773455858230591e-02 9.405773133039474487e-02 3.594507277011871338e-01 -1.710733585059642792e-02 -1.185657340101897717e-03 1.515036821365356445e-01 -2.250823676586151123e-01 1.979886293411254883e-01 -1.512292921543121338e-01 1.543211489915847778e-01 -1.942930966615676880e-01 5.033091455698013306e-02 -1.621203571557998657e-01 6.735212169587612152e-03 2.412444204092025757e-01 2.094718813896179199e-01 -1.088329553604125977e-01 2.442414164543151855e-01 -1.354499012231826782e-01 3.714084923267364502e-01 4.349196702241897583e-02 -1.604566872119903564e-01 -3.393650799989700317e-02 1.149285286664962769e-01 -7.262930274009704590e-03 -1.118246689438819885e-01 -2.310519963502883911e-01 -4.312643036246299744e-02 3.062860667705535889e-01 1.789671033620834351e-01
-1.829636096954345703e-01 4.643456265330314636e-02 -3.381319046020507812e-01 6.741239130496978760e-02 -7.927060127258300781e-02 -1.065990626811981201e-01 -1.387501209974288940e-01 3.781225979328155518e-01 -1.967688798904418945e-01 2.149042487144470215e-02 1.749803870916366577e-01 1.189711838960647583e-01 9.199735522270202637e-02 -1.558052748441696167e-01 -1.896046102046966553e-01 -1.312914937734603882e-01 1.078949496150016785e-01 3.021420240402221680e-01 -2.455992996692657471e-01 -2.263661473989486694e-01 -1.494135856628417969e-01 1.354718655347824097e-01 1.269572526216506958e-01 -1.822068095207214355e-01 -5.220052599906921387e-02 1.592334508895874023e-01 -9.239137917757034302e-02 1.350111514329910278e-01 -3.400033712387084961e-01 -1.352339386940002441e-01 -3.934181109070777893e-02 -3.111021965742111206e-02
-1.459334343671798706e-01 4.414365440607070923e-02 -3.761443495750427246e-02 1.610549837350845337e-01 2.498988360166549683e-01 1.113039627671241760e-01 -7.094419002532958984e-02 8.225887268781661987e-02 -1.298014521598815918e-01 -9.837194532155990601e-02 1.408916711807250977e-01 4.375318884849548340e-01 -1.295350790023803711e-01 -5.942996963858604431e-02 -2.474997937679290771e-01 1.761398911476135254e-01 1.680628210306167603e-01 -1.933742463588714600e-01 9.853573888540267944e-02 -4.199860617518424988e-02 -7.660493254661560059e-03 3.131994009017944336e-01 7.055947184562683105e-02 1.044573113322257996e-01 -1.642840206623077393e-01 6.013683602213859558e-02 2.896242216229438782e-02 -1.212171837687492371e-01 -4.966553151607513428e-01 -1.555834561586380005e-01 5.291389673948287964e-02 3.735915943980216980e-02
-1.565004289150238037e-01 -3.541720286011695862e-02 6.815344095230102539e-02 -6.146697327494621277e-02 1.818954944610595703e-01 2.693798160180449486e-03 -1.074372902512550354e-01 2.207713574171066284e-01 -8.602488040924072266e-02 5.762220825999975204e-03 -6.442547589540481567e-02 -3.319869190454483032e-02 -4.736850559711456299e-01 -2.223759293556213379e-01 -3.845997750759124756e-01 -1.844567209482192993e-01 -1.907229274511337280e-01 8.147454261779785156e-02 -5.088050663471221924e-02 -2.099013775587081909e-01 -2.200343757867813110e-01 2.227250784635543823e-01 9.721873700618743896e-02 2.855468913912773132e-02 -3.396340310573577881e-01 -1.600355282425880432e-02 -3.889615088701248169e-02 -1.816823929548263550e-01 -1.456204801797866821e-01 -6.796611100435256958e-02 1.631536930799484253e-01 -5.895766615867614746e-02
-1.533299237489700317e-01 1.364536732435226440e-01 6.747386604547500610e-02 2.446679025888442993e-01 -1.258924603462219238e-01 -2.445423752069473267e-01 -2.087156474590301514e-01 1.982514560222625732e-01 -1.356852501630783081e-01 2.907437682151794434e-01 1.285853087902069092e-01 2.733738124370574951e-01 8.018968999385833740e-02 4.798923432826995850e-02 -3.506270051002502441e-01 -1.732310801744461060e-01 1.924377679824829102e-01 1.371049731969833374e-01 2.230389975011348724e-02 1.078321263194084167e-01 -2.736624479293823242e-01 1.644987016916275024e-01 1.930926553905010223e-02 -6.049714051187038422e-03 2.549991710111498833e-03 -1.741638928651809692e-01 4.521871358156204224e-02 -1.172968838363885880e-02 -3.563784658908843994e-01 -1.470061987638473511e-01 -6.852563470602035522e-02 -1.513215452432632446e-01
1.531319916248321533e-01 -1.242009773850440979e-01 -7.557126134634017944e-02 1.845227368175983429e-02 2.544717490673065186e-01 4.328785836696624756e-02 -1.834180206060409546e-01 2.247233688831329346e-02 -1.568702459335327148e-01 1.578858196735382080e-01 -1.311424523591995239e-01 5.693224817514419556e-02 3.626356273889541626e-02 -2.887239754199981689e-01 -3.300091251730918884e-02 -6.525155901908874512e-02 -7.372300326824188232e-02 2.618957459926605225e-01 -6.963842362165451050e-02 2.137584835290908813e-01 2.062834426760673523e-02 7.240380346775054932e-02 1.641080677509307861e-01 6.377968937158584595e-03 -2.731947600841522217e-01 -1.560490876436233521e-01 -2.068554162979125977e-01 -1.368225514888763428e-01 -3.275285959243774414e-01 -4.130417406558990479e-01 2.356234490871429443e-01 -2.078403830528259277e-01
3.292182981967926025e-01 7.662469893693923950e-02 -2.779842913150787354e-01 -1.927369982004165649e-01 1.009383797645568848e-01 1.386420242488384247e-02 -9.908953309059143066e-02 4.669087752699851990e-02 -3.578575253486633301e-01 1.139224246144294739e-01 1.270718425512313843e-01 2.127056270837783813e-01 -5.550883710384368896e-02 -3.243366777896881104e-01 -2.158990055322647095e-01 1.366551369428634644e-01 1.199042145162820816e-02 6.588446348905563354e-02 -9.115597605705261230e-02 -2.810123749077320099e-02 -2.532853186130523682e-01 3.646988868713378906e-01 -8.344180881977081299e-02 -1.043458878993988037e-01 -6.518518924713134766e-02 -2.715008854866027832e-01 -1.994122862815856934e-01 -3.018883243203163147e-02 -4.943647608160972595e-02 -9.109027683734893799e-02 -2.724958024919033051e-02 -1.192999109625816345e-01
7.195161283016204834e-02 -2.035059779882431030e-02 -2.897918596863746643e-02 -3.026743829250335693e-01 1.317954808473587036e-02 4.437600076198577881e-02 -2.368298172950744629e-01 2.718286812305450439e-01 -3.391622900962829590e-01 4.533985853195190430e-01 5.819938704371452332e-02 -8.806236088275909424e-02 -3.338055685162544250e-02 -6.211094558238983154e-02 1.623490825295448303e-03 -1.136196926236152649e-01 2.342173010110855103e-01 9.218037128448486328e-02 6.279502809047698975e-02 1.248955130577087402e-01 -1.097914949059486389e-01 1.146930903196334839e-01 5.959690362215042114e-02 -7.689281553030014038e-02 -3.570316433906555176e-01 1.159985288977622986e-01 -1.231127306818962097e-01 1.008658483624458313e-01 -1.370202898979187012e-01 -6.945209950208663940e-02 3.345431983470916748e-01 2.936699055135250092e-02
-7.965212315320968628e-02 -7.341685891151428223e-02 1.431763917207717896e-01 -7.111261039972305298e-02 3.339517861604690552e-02 -4.608597978949546814e-02 1.933817118406295776e-01 1.843602210283279419e-01 -9.912526607513427734e-02 3.496181592345237732e-02 1.045222207903862000e-01 3.807612927630543709e-03 -7.482042163610458374e-02 -5.446264520287513733e-02 2.637828700244426727e-02 -1.023861300200223923e-02 3.678413331508636475e-01 2.741887867450714111e-01 -5.940651148557662964e-02 -5.289343371987342834e-02 -1.915217041969299316e-01 -2.835149131715297699e-02 2.040809988975524902e-01 1.447787731885910034e-01 -5.698358416557312012e-01 -2.838829159736633301e-01 -1.533721089363098145e-01 -1.516696065664291382e-01 -1.866955459117889404e-01 -1.668403148651123047e-01 9.862335771322250366e-02 1.248102188110351562e-01
-1.646764725446701050e-01 5.931861698627471924e-02 -1.228183060884475708e-01 -3.534382581710815430e-01 -2.977066114544868469e-02 -2.823842689394950867e-02 3.054768592119216919e-02 1.300279498100280762e-01 3.077864088118076324e-02 -9.531791508197784424e-02 -2.201376706361770630e-01 2.693419158458709717e-01 4.035139456391334534e-02 -8.233973383903503418e-02 -3.208556175231933594e-01 -9.752444177865982056e-02 4.964074492454528809e-01 -2.229249179363250732e-01 7.487638294696807861e-02 -9.406732767820358276e-02 -1.880487948656082153e-01 -3.035799041390419006e-02 4.391065239906311035e-02 -2.243849076330661774e-02 -8.698155172169208527e-03 -2.230477333068847656e-01 1.013281419873237610e-01 -3.419255092740058899e-02 -2.818316519260406494e-01 -2.311412692070007324e-01 1.155700013041496277e-01 3.419523686170578003e-02
1.008022949099540710e-01 2.275699377059936523e-01 -2.488820701837539673e-01 -1.345838904380798340e-01 1.500931233167648315e-01 3.992555141448974609e-01 1.275135129690170288e-01 2.160474285483360291e-02 -1.019561290740966797e-01 7.344575226306915283e-02 -1.377031505107879639e-01 -1.211826726794242859e-01 -2.505020499229431152e-01 -1.023280434310436249e-02 -2.642824947834014893e-01 -2.114066332578659058e-01 5.141611397266387939e-02 4.181359335780143738e-02 -9.871128201484680176e-02 -1.162468921393156052e-02 -3.736784458160400391e-01 -2.311944030225276947e-02 1.727053374052047729e-01 1.106973923742771149e-02 -1.632923632860183716e-01 -1.911345869302749634e-01 2.606289833784103394e-02 1.125688701868057251e-01 -2.503878474235534668e-01 -1.693119704723358154e-01 7.982996106147766113e-02 2.717232108116149902e-01
-1.782460659742355347e-01 -1.506704837083816528e-01 -1.195509284734725952e-01 -2.764099277555942535e-02 2.184402197599411011e-02 5.052197352051734924e-02 -1.027764305472373962e-01 1.170072034001350403e-01 -1.760291010141372681e-01 3.805669397115707397e-02 -3.032637238502502441e-01 8.729049563407897949e-02 -2.333171218633651733e-01 1.003699824213981628e-01 1.150374412536621094e-01 2.310293316841125488e-01 2.742679715156555176e-01 1.783498078584671021e-01 -2.233309596776962280e-01 1.981361508369445801e-01 -3.116440474987030029e-01 2.635886967182159424e-01 -3.476688638329505920e-02 9.704420226626098156e-04 -2.128897309303283691e-01 6.104276981204748154e-04 -7.300166785717010498e-02 1.504420936107635498e-01 -2.124234735965728760e-01 -7.489249110221862793e-02 3.336293101310729980e-01 -2.018470615148544312e-01
8.944667875766754150e-03 -3.451853245496749878e-02 -3.181913495063781738e-01 -1.841098219156265259e-01 7.952377200126647949e-02 2.237153239548206329e-03 3.497171401977539062e-02 3.810260817408561707e-02 -1.215715147554874420e-02 2.087298929691314697e-01 3.993810713291168213e-02 2.590557001531124115e-02 -5.916839092969894409e-02 -2.993148937821388245e-02 -6.397512555122375488e-02 -1.743935048580169678e-01 2.219661027193069458e-01 -7.836071401834487915e-02 -1.284823566675186157e-01 6.943365558981895447e-03 -2.526451945304870605e-01 1.348788738250732422e-01 7.177662849426269531e-02 -3.749442398548126221e-01 -1.192793846130371094e-01 2.361343242228031158e-02 1.203993633389472961e-01 -1.400137599557638168e-02 -2.363552600145339966e-01 -9.386402368545532227e-02 6.093484163284301758e-01 -6.721774488687515259e-02
-6.097804009914398193e-02 -1.271041780710220337e-01 -1.548098325729370117e-01 -2.213568836450576782e-01 4.471731930971145630e-02 -8.816095441579818726e-02 8.397261053323745728e-02 2.519779503345489502e-01 -1.919459551572799683e-01 -8.953399211168289185e-02 6.485937535762786865e-02 3.157471716403961182e-01 -3.090092837810516357e-01 -3.064480125904083252e-01 -3.383090719580650330e-02 -4.616754129528999329e-02 2.224879711866378784e-01 9.668523818254470825e-02 -9.834560006856918335e-02 -1.105937827378511429e-02 -2.123619802296161652e-02 -1.152866557240486145e-01 1.829738765954971313e-01 -3.694685697555541992e-01 -2.441906929016113281e-01 -2.877972722053527832e-01 -1.257622539997100830e-01 -1.781289279460906982e-01 -8.314926177263259888e-02 -1.084573194384574890e-01 1.558013409376144409e-01 9.191240184009075165e-03
-6.099598854780197144e-02 -2.120613008737564087e-01 -1.808573454618453979e-01 -1.757132820785045624e-02 1.276332139968872070e-01 1.423106938600540161e-01 -8.084317296743392944e-02 5.177479237318038940e-02 -1.481344103813171387e-01 -2.317817807197570801e-01 -4.566454514861106873e-02 -1.043543592095375061e-01 1.060075964778661728e-02 -2.072644829750061035e-01 -1.200528219342231750e-01 -3.061137199401855469e-01 5.012192297726869583e-03 -8.363022655248641968e-02 -1.346058547496795654e-01 2.155698370188474655e-03 -3.042084872722625732e-01 4.720417410135269165e-02 6.812863796949386597e-02 3.510416299104690552e-02 -4.635476171970367432e-01 5.217124707996845245e-03 -2.499729990959167480e-01 -1.141498684883117676e-01 -4.257953166961669922e-01 1.440585106611251831e-01 1.097483783960342407e-01 4.893625527620315552e-02
8.369103819131851196e-02 -1.198468636721372604e-02 -2.660872042179107666e-01 1.201748326420783997e-01 9.603767842054367065e-02 1.351043730974197388e-01 -3.972335159778594971e-02 -5.420249328017234802e-02 -2.074417918920516968e-01 -4.750243574380874634e-02 1.142803672701120377e-02 4.522945359349250793e-02 -2.663590312004089355e-01 -6.218022480607032776e-02 -3.170862793922424316e-01 1.281839096918702126e-03 9.711323678493499756e-02 1.520675122737884521e-01 -8.099079132080078125e-02 1.361493468284606934e-01 -1.415269672870635986e-01 1.133032515645027161e-01 -2.854292094707489014e-01 2.200395762920379639e-01 -3.704140782356262207e-01 2.506634891033172607e-01 -1.997912377119064331e-01 -1.117294505238533020e-01 -2.526344358921051025e-01 -3.373073935508728027e-01 4.363654553890228271e-02 -2.102601341903209686e-02
6.073695048689842224e-02 1.151410788297653198e-01 1.921891421079635620e-02 -3.036206960678100586e-01 1.380798518657684326e-01 9.513465687632560730e-03 2.440548241138458252e-01 1.904257982969284058e-01 -6.322278082370758057e-02 1.388754248619079590e-01 1.839986741542816162e-01 2.583104670047760010e-01 1.299227923154830933e-01 -3.233024477958679199e-01 -1.382804214954376221e-01 -1.619239747524261475e-01 2.554706335067749023e-01 1.511542201042175293e-01 -2.343162447214126587e-01 8.610744029283523560e-02 -1.397960633039474487e-01 -3.804885223507881165e-02 1.009034141898155212e-01 -3.131755590438842773e-01 -4.103774949908256531e-02 -1.585398167371749878e-01 -2.151905745267868042e-01 1.236507147550582886e-01 -7.159624248743057251e-02 -2.977423928678035736e-02 3.081153631210327148e-01 1.259490102529525757e-01
9.918010234832763672e-02 7.824289053678512573e-02 1.953549310564994812e-02 -1.920211464166641235e-01 -3.442248329520225525e-02 5.803559720516204834e-02 -6.479425728321075439e-02 1.226670593023300171e-01 -5.739613622426986694e-02 -8.742257021367549896e-03 -1.095615401864051819e-01 8.349530398845672607e-02 -7.076138257980346680e-02 5.526630207896232605e-02 -5.380674079060554504e-02 -5.684102177619934082e-01 2.533742785453796387e-01 -1.463237702846527100e-01 -8.288606256246566772e-02 -6.583798676729202271e-02 -1.627991795539855957e-01 4.110543727874755859e-01 6.532568950206041336e-03 7.310181111097335815e-02 -2.486440241336822510e-01 -8.783745765686035156e-02 -9.789491444826126099e-02 2.940254807472229004e-01 -1.467415094375610352e-01 -2.212614566087722778e-01 7.445052266120910645e-02 1.652886122465133667e-01
-8.726494014263153076e-02 6.417340785264968872e-02 -1.655938178300857544e-01 -4.402074217796325684e-01 5.001309141516685486e-02 -1.066689342260360718e-01 6.821066141128540039e-02 1.594824641942977905e-01 1.185087636113166809e-01 2.113315463066101074e-02 -2.976497411727905273e-01 1.195771992206573486e-01 -6.906481087207794189e-02 3.711970057338476181e-03 -3.439422249794006348e-01 -1.355159282684326172e-01 3.220507204532623291e-01 8.557427674531936646e-02 -7.541741430759429932e-02 -1.856986619532108307e-02 -8.422052860260009766e-02 -2.019420564174652100e-01 -7.927372306585311890e-02 -1.713755540549755096e-02 -7.051122188568115234e-02 -2.564471662044525146e-01 6.943834573030471802e-02 -4.587406292557716370e-02 -3.559790551662445068e-01 -3.880609199404716492e-02 2.612450420856475830e-01 1.363934129476547241e-01
-5.939844250679016113e-02 -1.824694722890853882e-01 -2.188536375761032104e-01 -1.832891404628753662e-01 -2.923889784142374992e-03 4.357536509633064270e-02 -1.703165620565414429e-01 4.708710312843322754e-01 7.279699295759201050e-02 6.194100156426429749e-02 -9.527038782835006714e-02 -2.084828726947307587e-02 -4.613119363784790039e-02 8.437627553939819336e-02 -1.134483292698860168e-01 3.814296424388885498e-02 5.349465459585189819e-02 -1.548866927623748779e-01 4.322190955281257629e-02 -1.171970143914222717e-01 3.469523414969444275e-02 1.161798685789108276e-01 1.551373898983001709e-01 5.372566729784011841e-02 -3.148907050490379333e-02 -4.115778505802154541e-01 -2.795929610729217529e-01 7.606367766857147217e-02 -2.841035425662994385e-01 2.676858566701412201e-02 3.753283917903900146e-01 1.614661514759063721e-01
-8.223158307373523712e-03 -5.874167382717132568e-02 -2.880770713090896606e-02 -4.790122434496879578e-02 -1.282704342156648636e-02 1.442660868633538485e-04 -1.316340416669845581e-01 4.672676026821136475e-01 1.838209666311740875e-02 3.580524353310465813e-04 1.963308081030845642e-02 -1.017007380723953247e-01 -7.473652064800262451e-02 1.894606351852416992e-01 -1.645488888025283813e-01 -2.473988104611635208e-03 2.752585411071777344e-01 2.513005435466766357e-01 -1.615438014268875122e-01 1.497171819210052490e-01 -3.035413920879364014e-01 1.103992536664009094e-01 -1.106335595250129700e-01 3.437393307685852051e-01 -1.940958499908447266e-01 -1.262699365615844727e-01 -3.476656973361968994e-01 -2.063957154750823975e-01 2.595746889710426331e-02 1.136200353503227234e-01 1.582032144069671631e-01 6.666458677500486374e-03
-6.619173288345336914e-02 -3.514942526817321777e-01 1.023954711854457855e-02 -2.242316752672195435e-01 -2.328106909990310669e-01 -1.149213537573814392e-01 1.225157920271158218e-02 6.577152013778686523e-02 -3.200992345809936523e-01 -1.080464869737625122e-01 1.709121093153953552e-02 -2.635471522808074951e-02 2.295736074447631836e-01 -1.337845921516418457e-01 -3.962139785289764404e-02 -3.803947567939758301e-02 3.822463750839233398e-01 2.692561447620391846e-01 -3.333458304405212402e-01 -1.899851858615875244e-02 -9.761091321706771851e-02 1.083645150065422058e-01 5.967589095234870911e-02 6.257858593016862869e-03 -1.491984724998474121e-01 -1.435652077198028564e-01 -1.214828938245773315e-01 2.117068618535995483e-01 -1.241426467895507812e-01 -1.952082216739654541e-01 1.944362223148345947e-01 -1.110123023390769958e-01
-8.913992345333099365e-02 -2.104539722204208374e-01 -7.802628725767135620e-02 -1.760766357183456421e-01 1.971902251243591309e-01 3.371247649192810059e-02 4.227931424975395203e-02 1.096840947866439819e-01 7.314975559711456299e-02 1.907671093940734863e-01 2.081650681793689728e-02 1.897989809513092041e-01 -1.872256398200988770e-01 -3.676025271415710449e-01 -1.431613322347402573e-02 -1.672311425209045410e-01 2.140209227800369263e-01 2.642022669315338135e-01 -2.553204894065856934e-01 -2.778057567775249481e-02 -3.397611901164054871e-02 4.821387678384780884e-02 6.298941373825073242e-02 -1.195741370320320129e-01 -9.460764378309249878e-02 -5.042886137962341309e-01 -3.958359360694885254e-02 2.166084386408329010e-02 -9.626407176256179810e-02 1.395199894905090332e-01 2.765793204307556152e-01 8.026409149169921875e-02
2.269537597894668579e-01 1.479792967438697815e-02 -1.615678220987319946e-01 -2.051261067390441895e-01 -6.080742552876472473e-02 -1.058856993913650513e-01 -9.919840842485427856e-02 1.287735104560852051e-01 -2.285128086805343628e-01 3.727193176746368408e-02 2.823230065405368805e-02 1.289460510015487671e-01 1.860579550266265869e-01 -1.569879204034805298e-01 -1.952800452709197998e-01 -5.040607452392578125e-01 9.108374267816543579e-02 5.753229558467864990e-02 -2.904784679412841797e-01 2.216403372585773468e-02 -1.954780966043472290e-01 3.344712555408477783e-01 1.152457520365715027e-01 8.316516876220703125e-02 -2.033177614212036133e-01 -8.869238197803497314e-02 2.529056072235107422e-01 8.354836702346801758e-02 -9.008301049470901489e-02 -1.183319166302680969e-01 3.336570225656032562e-03 8.499229699373245239e-02
-5.695033445954322815e-02 6.596220284700393677e-02 2.365402281284332275e-01 1.177177950739860535e-01 2.412361353635787964e-01 3.287244737148284912e-01 3.066089749336242676e-01 2.004829794168472290e-01 1.596734970808029175e-01 2.219826355576515198e-02 6.823449581861495972e-02 -6.453380733728408813e-02 -4.437039420008659363e-02 8.562671393156051636e-02 -9.585780650377273560e-02 -1.714522391557693481e-02 1.493936330080032349e-01 3.138271570205688477e-01 -2.478332221508026123e-01 -1.840688288211822510e-02 -2.185512781143188477e-01 9.153829514980316162e-02 1.657746285200119019e-01 -3.650619089603424072e-02 -3.182938396930694580e-01 -1.947135776281356812e-01 7.483191788196563721e-02 -8.837757259607315063e-02 -2.838337123394012451e-01 -2.015700489282608032e-01 1.647453010082244873e-01 7.474606856703758240e-03
-1.614768803119659424e-02 -1.272591352462768555e-01 -1.896848827600479126e-01 -2.573784887790679932e-01 6.780761480331420898e-02 2.983309142291545868e-02 -3.135824203491210938e-01 -3.897155821323394775e-02 -2.094931527972221375e-02 -5.667705833911895752e-02 -1.366337388753890991e-01 3.815940320491790771e-01 -1.898299306631088257e-01 1.518104132264852524e-02 6.465110182762145996e-02 -1.470031440258026123e-01 2.750268578529357910e-01 2.087204307317733765e-01 -4.786846041679382324e-02 2.193485945463180542e-01 -1.308431923389434814e-01 1.377834975719451904e-01 2.327077090740203857e-01 1.877971589565277100e-01 -2.514615356922149658e-01 -7.639079540967941284e-02 -2.161776721477508545e-01 -5.309230834245681763e-02 -7.526531070470809937e-02 3.755207732319831848e-02 3.375162780284881592e-01 -1.060368791222572327e-01
1.007215306162834167e-01 -2.236851155757904053e-01 -1.421685516834259033e-01 7.499597221612930298e-02 6.095467507839202881e-02 -6.423851102590560913e-02 -4.066176414489746094e-01 1.967974454164505005e-01 2.804103121161460876e-02 -1.154591515660285950e-01 5.223245918750762939e-02 1.219080463051795959e-01 -3.402381837368011475e-01 -7.845240831375122070e-02 -1.547347009181976318e-01 -3.166060149669647217e-01 3.721325471997261047e-02 -1.129097342491149902e-01 -7.644662261009216309e-02 -6.625089794397354126e-02 -4.141900539398193359e-01 6.082330364733934402e-03 2.202169746160507202e-01 -2.584516704082489014e-01 -1.113024204969406128e-01 -3.670671582221984863e-02 -4.431806504726409912e-03 -1.148209068924188614e-02 -2.036168426275253296e-01 -1.270524859428405762e-01 1.940031647682189941e-01 -6.238899752497673035e-02
1.765931770205497742e-02 -7.139164209365844727e-02 7.442344725131988525e-02 -1.074110418558120728e-01 -2.012043744325637817e-01 9.508266299962997437e-02 -2.003892883658409119e-02 1.209887191653251648e-01 4.429379403591156006e-01 -9.978532791137695312e-02 1.030689701437950134e-01 3.508545085787773132e-02 -1.970019787549972534e-01 4.139946028590202332e-02 -4.186621010303497314e-01 1.945679262280464172e-02 -2.157683297991752625e-02 5.489190295338630676e-02 -1.108235940337181091e-01 1.223121806979179382e-01 -3.168037235736846924e-01 1.330859959125518799e-01 6.317889690399169922e-02 5.041957646608352661e-02 -5.374142434448003769e-03 -2.647830545902252197e-01 -1.379811316728591919e-01 1.335263550281524658e-01 -1.355331987142562866e-01 -2.380317300558090210e-01 3.555237352848052979e-01 1.224848628044128418e-01
-1.610489189624786377e-01 -1.519950013607740402e-02 -1.205438971519470215e-01 -3.316856175661087036e-02 -1.214012801647186279e-01 -5.173269659280776978e-03 -1.111329197883605957e-01 2.024490237236022949e-01 -1.984450817108154297e-01 2.196440398693084717e-01 2.544106245040893555e-01 1.066223606467247009e-01 -7.606029510498046875e-02 -3.609199076890945435e-02 -1.784279346466064453e-01 -1.058720722794532776e-01 -1.211245432496070862e-01 2.270824462175369263e-01 -2.894553244113922119e-01 2.172461338341236115e-02 -2.099881470203399658e-01 7.721643149852752686e-02 -6.629898678511381149e-03 -1.148251742124557495e-01 -5.437988042831420898e-01 -2.997133880853652954e-02 9.916090965270996094e-02 2.486813962459564209e-01 -3.046725988388061523e-01 1.811236026696860790e-03 3.545174747705459595e-02 -9.668940678238868713e-03
-2.022107504308223724e-02 -1.348239718936383724e-03 -1.385432481765747070e-01 -1.867091506719589233e-01 6.950849294662475586e-02 -1.582153439521789551e-01 -5.525767058134078979e-02 1.827014833688735962e-01 -1.527270078659057617e-01 -8.697069436311721802e-02 -1.683753728866577148e-01 3.017625771462917328e-02 9.206305444240570068e-02 1.195886358618736267e-01 -7.995960116386413574e-02 1.215574219822883606e-01 2.115374952554702759e-01 -2.845339663326740265e-02 -6.832529604434967041e-02 -3.310203924775123596e-02 -3.395717144012451172e-01 1.265978813171386719e-01 1.792897731065750122e-01 3.039378523826599121e-01 -1.997731775045394897e-01 -3.253471851348876953e-01 -1.985082179307937622e-01 3.166899681091308594e-01 -1.971936076879501343e-01 3.574724867939949036e-02 3.726130723953247070e-01 -5.914570763707160950e-02
1.318165063858032227e-01 -9.739039093255996704e-02 -7.299477607011795044e-02 1.503301262855529785e-01 8.545632660388946533e-02 1.816830337047576904e-01 3.486955538392066956e-02 5.398368835449218750e-02 -1.418994069099426270e-01 6.603452377021312714e-03 -1.682277210056781769e-02 -2.093697488307952881e-01 6.310462951660156250e-03 -1.180872991681098938e-01 -3.802949190139770508e-01 -2.708822786808013916e-01 -9.929319471120834351e-02 5.210424587130546570e-02 -1.024821400642395020e-01 3.348987177014350891e-02 -5.064454674720764160e-01 1.156933531165122986e-01 -5.173144489526748657e-02 -1.062996163964271545e-01 -3.222610354423522949e-01 7.905797660350799561e-02 -1.616618782281875610e-01 -1.661922484636306763e-01 -2.863152325153350830e-01 5.830307025462388992e-03 2.150640487670898438e-01 6.573693454265594482e-02
-1.175150126218795776e-01 -1.329335290938615799e-02 -7.425909489393234253e-02 -1.815691739320755005e-01 6.954319775104522705e-02 -6.913011893630027771e-03 9.922802448272705078e-03 3.448396921157836914e-01 2.377380132675170898e-01 -2.018108963966369629e-01 2.390632033348083496e-01 1.744687557220458984e-01 -2.286101516801863909e-05 -1.611323207616806030e-01 -3.190162777900695801e-01 -1.379225519485771656e-03 1.212174221873283386e-01 1.663433313369750977e-01 -1.483539640903472900e-01 3.106238245964050293e-01 1.248606964945793152e-01 4.677981138229370117e-02 1.105154082179069519e-01 4.315553233027458191e-02 -9.302249550819396973e-02 -9.207460284233093262e-02 -7.048828154802322388e-02 2.217423766851425171e-01 -3.797881007194519043e-01 -4.958203434944152832e-02 2.635306119918823242e-01 -1.758721619844436646e-01
4.056666512042284012e-03 -7.802179455757141113e-02 -4.293818771839141846e-02 -1.328649669885635376e-01 -3.697152435779571533e-02 -5.747764930129051208e-02 3.784186393022537231e-02 4.645834863185882568e-01 6.344540417194366455e-02 -9.855811297893524170e-02 -1.668859422206878662e-01 -2.927944995462894440e-02 -1.895206272602081299e-01 1.348812729120254517e-01 -2.368306219577789307e-01 -1.149910017848014832e-01 1.811973750591278076e-01 -2.161857299506664276e-02 -3.268752992153167725e-01 -1.224367097020149231e-01 -2.337431609630584717e-01 -1.168347597122192383e-01 1.201676055788993835e-01 7.578320056200027466e-02 8.515450358390808105e-02 -1.543794423341751099e-01 -1.875007748603820801e-01 2.721826434135437012e-01 -4.259913265705108643e-01 4.492121562361717224e-02 1.384050697088241577e-01 3.833167720586061478e-03
1.425032038241624832e-02 1.733973026275634766e-01 -8.726817369461059570e-02 -2.133891731500625610e-01 -9.069832414388656616e-02 -1.198088005185127258e-01 -3.284353315830230713e-01 1.662167459726333618e-01 8.397542685270309448e-02 -1.803571134805679321e-01 1.834961324930191040e-01 1.919238567352294922e-01 -3.227332532405853271e-01 -1.892449893057346344e-02 -2.072788774967193604e-01 -2.037705481052398682e-01 3.417878225445747375e-02 -1.590236127376556396e-01 1.228726562112569809e-02 -1.282857209444046021e-01 -2.862666547298431396e-01 1.743863373994827271e-01 6.602630019187927246e-02 -3.209967911243438721e-01 -1.983167678117752075e-01 -5.290833860635757446e-02 -2.655828371644020081e-02 -1.194686256349086761e-02 -1.593411564826965332e-01 -2.836041748523712158e-01 1.239348575472831726e-01 1.800923943519592285e-01
-3.914742544293403625e-02 -6.615881621837615967e-02 -1.974186748266220093e-01 -1.139222681522369385e-01 1.609248071908950806e-01 3.121499344706535339e-02 7.449214905500411987e-02 3.642004728317260742e-01 -2.080404460430145264e-01 -9.783865883946418762e-03 -1.852351874113082886e-01 -7.046050578355789185e-02 1.862802729010581970e-02 4.988349601626396179e-02 -2.038942277431488037e-01 -6.575658172369003296e-02 1.792120188474655151e-01 -2.789601385593414307e-01 -5.774722993373870850e-02 4.603919386863708496e-02 -1.891253292560577393e-01 1.742845624685287476e-01 -1.638218909502029419e-01 2.854085862636566162e-01 5.544891208410263062e-02 -3.802591562271118164e-01 -1.256045848131179810e-01 2.208583652973175049e-01 -1.424657553434371948e-01 -2.009063661098480225e-01 2.127188295125961304e-01 1.942304521799087524e-01
-7.594213634729385376e-02 -1.052928045392036438e-01 -7.010886073112487793e-02 -3.526116609573364258e-01 -4.283712804317474365e-02 4.037448763847351074e-02 -1.745020411908626556e-02 1.707695275545120239e-01 -5.861725658178329468e-02 1.205315515398979187e-01 -6.215813383460044861e-02 -2.849414944648742676e-01 7.558341324329376221e-02 1.348558813333511353e-01 -9.109397977590560913e-02 1.162049546837806702e-02 2.044236958026885986e-01 3.454519808292388916e-02 -4.167719557881355286e-02 1.125388033688068390e-02 -2.599062919616699219e-01 4.004143178462982178e-02 -1.766853779554367065e-01 3.379015326499938965e-01 -2.507629394531250000e-01 -2.595678865909576416e-01 -3.964107334613800049e-01 1.010705605149269104e-01 -1.719009280204772949e-01 2.378776110708713531e-02 2.624212801456451416e-01 -1.721109002828598022e-01
7.642388343811035156e-02 2.806969583034515381e-01 1.344789415597915649e-01 6.576035916805267334e-02 -1.352090537548065186e-01 5.101084709167480469e-02 -1.541527062654495239e-01 -1.892532706260681152e-01 1.769715994596481323e-01 -2.002146989107131958e-01 -2.658540142874699086e-05 2.415749877691268921e-01 1.158081293106079102e-01 -1.228462010622024536e-01 -2.384191304445266724e-01 5.293457955121994019e-02 1.665725558996200562e-01 7.462141569703817368e-03 1.114179417490959167e-01 -3.549655154347419739e-02 -3.879149258136749268e-01 -2.522213570773601532e-02 1.217606142163276672e-01 2.145224660634994507e-01 -2.621335685253143311e-01 -2.823365628719329834e-01 -2.159058600664138794e-01 1.708856225013732910e-01 -2.405747175216674805e-01 -1.488345414400100708e-01 1.722148805856704712e-01 8.495661616325378418e-02
2.335618063807487488e-02 -6.238924339413642883e-02 7.323473691940307617e-02 -1.910609751939773560e-01 -1.588182896375656128e-01 7.353863120079040527e-02 -2.882513701915740967e-01 1.653086766600608826e-02 1.214589625597000122e-01 -1.414296180009841919e-01 1.844645887613296509e-01 -4.924518987536430359e-02 -4.247788339853286743e-02 4.287330061197280884e-02 -3.524919450283050537e-01 2.891809865832328796e-02 -2.324416534975171089e-03 -3.303923085331916809e-02 -2.393818646669387817e-01 2.340310811996459961e-01 -9.052786231040954590e-02 1.950014829635620117e-01 2.291047126054763794e-01 2.098644971847534180e-01 -1.259027570486068726e-01 -2.984231412410736084e-01 -1.729296743869781494e-01 1.034463346004486084e-01 -1.138835549354553223e-01 -2.695484161376953125e-01 3.568150699138641357e-01 1.593242436647415161e-01
2.326146699488162994e-02 -2.147551774978637695e-01 -2.959454953670501709e-01 4.721549898386001587e-02 1.079682707786560059e-01 5.095393583178520203e-02 -2.216742932796478271e-01 1.922943741083145142e-01 -4.616073565557599068e-04 2.160095423460006714e-02 -9.159010648727416992e-02 -4.747933521866798401e-02 -1.146116629242897034e-01 -2.200220339000225067e-02 -2.839844524860382080e-01 -1.123180985450744629e-01 5.155572295188903809e-02 -1.216766238212585449e-01 -4.595396667718887329e-02 2.583724856376647949e-01 -1.156184263527393341e-02 2.054359465837478638e-01 1.176574006676673889e-01 2.420046925544738770e-01 2.246185392141342163e-02 -5.481958985328674316e-01 1.506548374891281128e-02 2.574642300605773926e-01 -2.259351462125778198e-01 2.420346625149250031e-02 1.390904933214187622e-01 7.462220638990402222e-02
3.620219603180885315e-02 1.641006767749786377e-01 -8.721127361059188843e-02 6.042645499110221863e-02 2.793013863265514374e-02 1.128499358892440796e-01 -5.238705873489379883e-02 1.365942806005477905e-01 -2.517065964639186859e-02 -1.790883392095565796e-01 6.666789297014474869e-03 -3.200396001338958740e-01 2.792071923613548279e-02 -1.386791467666625977e-01 -2.190747857093811035e-01 -2.936082184314727783e-01 6.300920993089675903e-02 -4.025711491703987122e-02 -1.005109176039695740e-01 -1.455296855419874191e-02 -2.874011695384979248e-01 1.335927397012710571e-01 -2.233848869800567627e-01 -2.551986277103424072e-01 -3.992614448070526123e-01 2.010350525379180908e-01 -2.151622772216796875e-01 2.613249123096466064e-01 -2.265959978103637695e-01 2.342715673148632050e-02 1.861022710800170898e-01 -6.229735910892486572e-02
-7.798156887292861938e-02 3.832638636231422424e-02 -1.684890836477279663e-01 1.179711800068616867e-02 2.425568550825119019e-01 2.175354957580566406e-01 1.156604965217411518e-03 2.384058684110641479e-01 -7.300148904323577881e-02 3.918490558862686157e-02 -4.563738033175468445e-02 -2.527311444282531738e-01 -2.069660276174545288e-01 -9.863115847110748291e-02 -3.110630512237548828e-01 -2.537282407283782959e-01 -1.197780147194862366e-01 2.985117137432098389e-01 -8.223687112331390381e-02 -5.377942323684692383e-02 -1.037091389298439026e-01 -6.402929127216339111e-02 2.158949077129364014e-01 -8.855004608631134033e-02 -4.005604088306427002e-01 -2.483054846525192261e-01 -3.694581612944602966e-02 1.447836160659790039e-01 -1.573355644941329956e-01 3.256276622414588928e-02 2.477656602859497070e-01 -1.880772411823272705e-02
-1.729936003684997559e-01 4.726824536919593811e-02 5.499796196818351746e-02 2.268865332007408142e-02 2.305914610624313354e-01 2.135881632566452026e-01 -1.874702721834182739e-01 3.739827573299407959e-01 -6.872998923063278198e-02 -1.434601992368698120e-01 7.527814805507659912e-02 -2.423271536827087402e-03 -2.900267243385314941e-01 -1.435374021530151367e-01 -3.081709444522857666e-01 -1.660936921834945679e-01 4.842665046453475952e-02 3.039727509021759033e-01 -6.026816088706254959e-03 -3.839424625039100647e-02 -3.128737807273864746e-01 1.173913702368736267e-01 2.434018999338150024e-01 1.212117262184619904e-02 -3.571604490280151367e-01 3.919908031821250916e-02 -1.898522116243839264e-02 -3.898902330547571182e-03 1.874675601720809937e-02 -6.141915917396545410e-02 1.459462791681289673e-01 1.001490578055381775e-01
2.338171616429463029e-04 -1.881676614284515381e-01 -1.171324402093887329e-01 -1.675118505954742432e-01 -5.382149945944547653e-03 -4.697982221841812134e-02 1.993238180875778198e-01 3.058207035064697266e-02 -6.947336345911026001e-02 2.774688601493835449e-01 -5.925168097019195557e-02 -1.285116374492645264e-02 -9.128261357545852661e-02 -2.161668390035629272e-01 -2.376353442668914795e-01 1.041972078382968903e-02 5.101955533027648926e-01 2.277762591838836670e-01 -2.201618999242782593e-01 7.093054801225662231e-02 2.234031409025192261e-01 -1.785788983106613159e-01 9.692474454641342163e-02 2.309957332909107208e-02 -3.652061522006988525e-02 -2.932486534118652344e-01 9.154012054204940796e-02 6.903059780597686768e-02 -2.011226713657379150e-01 -1.886090785264968872e-01 2.110318243503570557e-01 6.586029380559921265e-02
1.727515906095504761e-01 2.264641225337982178e-01 -1.026316210627555847e-01 -2.746089994907379150e-01 7.436338067054748535e-02 -7.675106078386306763e-02 5.243553593754768372e-02 -1.450373977422714233e-01 -2.245954610407352448e-02 -1.944886445999145508e-01 -1.309125423431396484e-01 2.096201181411743164e-01 -1.155735328793525696e-01 9.572205692529678345e-02 -8.671471476554870605e-02 -1.981148123741149902e-01 1.992212533950805664e-01 8.972568064928054810e-02 7.039821892976760864e-02 2.752299420535564423e-02 -1.437390148639678955e-01 1.931229531764984131e-01 2.143687009811401367e-01 2.007243782281875610e-01 -4.396537542343139648e-01 -8.840571343898773193e-02 -1.358276456594467163e-01 1.584988385438919067e-01 -2.752956151962280273e-01 -2.170302867889404297e-01 1.464491337537765503e-01 2.057907879352569580e-01
-5.347989872097969055e-02 1.578644514083862305e-01 -6.867311149835586548e-02 3.514573350548744202e-02 7.689517736434936523e-02 -1.143983677029609680e-01 -2.053436487913131714e-01 2.802275717258453369e-01 -2.110229432582855225e-02 -1.998539417982101440e-01 -2.322511374950408936e-01 4.071038961410522461e-02 -5.860032886266708374e-02 1.056855637580156326e-02 -1.215150393545627594e-02 -2.760852873325347900e-01 2.179531753063201904e-01 3.807285800576210022e-02 -1.852374821901321411e-01 -3.712759912014007568e-02 -1.558690071105957031e-01 3.066848218441009521e-01 4.022667557001113892e-02 -4.622155055403709412e-02 -4.691933989524841309e-01 -1.214188635349273682e-01 2.234015911817550659e-01 -7.409453392028808594e-02 -1.058509275317192078e-01 -3.743744194507598877e-01 1.559700444340705872e-02 -4.512301087379455566e-02
-2.530340254306793213e-01 1.348347663879394531e-01 3.933425620198249817e-02 -2.383470535278320312e-01 -6.218326464295387268e-02 -3.392451629042625427e-02 2.447692491114139557e-02 4.489698112010955811e-01 -2.801854722201824188e-02 -1.859276182949542999e-02 -2.595413289964199066e-02 -1.154190599918365479e-01 -6.538639962673187256e-02 -6.502801179885864258e-02 -3.290379941463470459e-01 7.272633165121078491e-02 1.789915859699249268e-01 1.913811452686786652e-02 -1.119502261281013489e-01 -1.816991269588470459e-01 -3.117084801197052002e-01 6.544452905654907227e-02 2.420611530542373657e-01 -3.151711076498031616e-03 1.601664274930953979e-01 -2.612081468105316162e-01 -1.870410740375518799e-01 -2.888929471373558044e-02 -2.808659672737121582e-01 6.797822564840316772e-02 1.941115409135818481e-01 1.617798656225204468e-01
6.059174425899982452e-03 -6.300053000450134277e-02 -5.487072467803955078e-02 -9.314214438199996948e-02 1.703683882951736450e-01 -1.758167445659637451e-01 6.100967898964881897e-02 1.563986241817474365e-01 6.040209159255027771e-02 2.269139885902404785e-01 2.097959816455841064e-01 2.313833385705947876e-01 -1.009587198495864868e-01 -4.650981128215789795e-01 -5.588366091251373291e-02 -1.500012576580047607e-01 2.427466064691543579e-01 3.167314231395721436e-01 -4.522837698459625244e-02 -6.452766805887222290e-02 -1.048442348837852478e-01 1.134380921721458435e-01 -4.323141276836395264e-02 -7.115630432963371277e-03 -1.893587410449981689e-01 -3.943039476871490479e-01 -5.981875211000442505e-02 3.732968494296073914e-02 -1.199405193328857422e-01 7.427632063627243042e-02 2.514956593513488770e-01 1.437843590974807739e-01
-8.518106490373611450e-02 -2.873377501964569092e-01 -1.522444337606430054e-01 3.244550526142120361e-02 -2.058944553136825562e-01 -9.918477386236190796e-02 -1.785270124673843384e-01 1.885295808315277100e-01 -1.428634226322174072e-01 -9.279334545135498047e-02 -1.242218837141990662e-01 -1.058365963399410248e-02 -1.400388628244400024e-01 -1.732809841632843018e-01 -2.013992071151733398e-01 -1.260108649730682373e-01 4.233922362327575684e-01 1.211710274219512939e-01 -1.658803075551986694e-01 2.916611135005950928e-01 -2.335848659276962280e-01 3.109161257743835449e-01 -9.293255209922790527e-02 -1.088086888194084167e-01 -8.924908190965652466e-02 -2.235799729824066162e-01 -8.673480898141860962e-02 -1.742270290851593018e-01 -1.378106512129306793e-02 1.286234706640243530e-01 1.554478853940963745e-01 2.648781985044479370e-02
-7.550665736198425293e-02 -1.247299015522003174e-01 -2.400316148996353149e-01 -1.882363408803939819e-01 1.326182037591934204e-01 8.268950134515762329e-02 1.542036682367324829e-01 2.143671363592147827e-01 -5.960057675838470459e-02 1.069053262472152710e-01 1.120188608765602112e-01 3.653002381324768066e-01 -5.302165448665618896e-02 -2.571136653423309326e-01 4.291944950819015503e-02 4.515461996197700500e-02 2.970588505268096924e-01 1.707947254180908203e-01 -1.159146055579185486e-01 2.341802716255187988e-01 -7.059803605079650879e-02 8.886542916297912598e-02 2.045807987451553345e-01 -1.349071115255355835e-01 -1.727807372808456421e-01 -3.928639292716979980e-01 -2.381426692008972168e-01 7.458673417568206787e-02 -3.403690457344055176e-02 4.292607679963111877e-02 1.835531592369079590e-01 1.263863742351531982e-01
5.461535416543483734e-03 -2.557640373706817627e-01 -8.914362639188766479e-02 -7.111196219921112061e-02 -4.034287631511688232e-01 -9.352603554725646973e-02 -1.590313613414764404e-01 1.832228004932403564e-01 -8.072617650032043457e-02 -2.481077425181865692e-02 -1.312157325446605682e-02 3.405448794364929199e-02 -2.081484943628311157e-01 -2.421311289072036743e-01 -1.167754903435707092e-01 1.438189595937728882e-01 3.535622060298919678e-01 1.271896213293075562e-01 -6.381555646657943726e-02 1.851288825273513794e-01 -2.309594750404357910e-01 2.319752573966979980e-01 -1.365956515073776245e-01 -2.249283045530319214e-01 -4.468702152371406555e-02 -1.680625528097152710e-01 -2.389596775174140930e-02 -5.211438983678817749e-02 -3.130096495151519775e-01 -1.143212243914604187e-01 2.753868885338306427e-02 2.125652581453323364e-01
-1.218587011098861694e-01 -1.362497657537460327e-01 -2.192788422107696533e-01 -2.291781604290008545e-01 3.111235499382019043e-01 1.728873252868652344e-01 1.903669163584709167e-02 2.911301255226135254e-01 9.378337860107421875e-02 3.821663931012153625e-02 -4.717924073338508606e-02 -1.451124697923660278e-01 2.182155698537826538e-01 -8.486872911453247070e-02 -2.836467623710632324e-01 4.984830319881439209e-02 6.051311269402503967e-02 -1.768038123846054077e-01 1.127772480249404907e-01 -1.239371299743652344e-01 -5.513075366616249084e-02 7.285538315773010254e-02 -2.463434450328350067e-02 -3.072659857571125031e-02 -3.415225446224212646e-02 -2.931352853775024414e-01 1.369232088327407837e-01 2.090498805046081543e-01 -4.284500479698181152e-01 -2.115737795829772949e-01 9.495979547500610352e-02 1.519195735454559326e-01
-9.733802825212478638e-02 -1.180051174014806747e-02 -1.026385575532913208e-01 9.380219876766204834e-02 1.119331419467926025e-01 2.296398431062698364e-01 6.681716535240411758e-03 1.704957485198974609e-01 1.545228660106658936e-01 1.360849440097808838e-01 -3.625131398439407349e-02 1.098785642534494400e-02 2.260065227746963501e-01 -2.998315170407295227e-02 -5.141774415969848633e-01 -1.236239448189735413e-01 2.398720681667327881e-01 -3.470208048820495605e-01 -1.187696158885955811e-01 -1.323851943016052246e-01 4.321162402629852295e-02 1.195811107754707336e-01 1.868537999689579010e-02 3.292940557003021240e-01 -1.554167568683624268e-01 -2.037608623504638672e-01 8.278267085552215576e-02 1.066448166966438293e-01 -7.522513717412948608e-02 -2.276025861501693726e-01 5.198349058628082275e-02 -1.503241211175918579e-01
-2.608146667480468750e-01 -2.466946281492710114e-02 -1.954195089638233185e-02 -1.315022557973861694e-01 3.432863205671310425e-02 -2.394584938883781433e-02 -1.478028446435928345e-01 5.200327038764953613e-01 1.033938899636268616e-01 -6.976231932640075684e-02 -5.636750534176826477e-02 -4.197155311703681946e-02 -4.614023957401514053e-03 2.522022649645805359e-02 -9.182767570018768311e-02 -8.269838243722915649e-02 1.724108904600143433e-01 1.336747556924819946e-01 -1.301703900098800659e-01 -1.646066457033157349e-01 -3.494349420070648193e-01 2.452045120298862457e-02 6.662102788686752319e-02 1.442455798387527466e-01 5.670762434601783752e-02 -1.270262300968170166e-01 -1.623988747596740723e-01 3.420899510383605957e-01 -3.454276025295257568e-01 1.343942582607269287e-01 1.676805764436721802e-01 1.241042539477348328e-01
-7.397644966840744019e-02 2.737506926059722900e-01 3.942453861236572266e-02 -3.356112241744995117e-01 2.618782818317413330e-01 3.781864345073699951e-01 2.885955758392810822e-02 4.542923066765069962e-03 -5.790606513619422913e-02 -5.389453470706939697e-02 1.817390173673629761e-01 1.153198108077049255e-01 -1.471142321825027466e-01 -2.392302900552749634e-01 -2.501975744962692261e-02 -6.373700685799121857e-03 2.935025691986083984e-01 1.473514735698699951e-01 -1.545775830745697021e-01 7.841929793357849121e-02 -1.873127967119216919e-01 -1.058536767959594727e-02 1.624038070440292358e-01 -8.846306055784225464e-02 -1.174617037177085876e-01 -1.566436141729354858e-01 1.494727283716201782e-01 4.672188311815261841e-02 -3.927007019519805908e-01 2.433667890727519989e-02 1.880556941032409668e-01 -2.202015370130538940e-02
-1.351614594459533691e-01 -6.981633603572845459e-02 -1.929071843624114990e-01 2.332329452037811279e-01 -2.397443056106567383e-01 3.626073896884918213e-02 -1.047106385231018066e-01 1.230319291353225708e-01 -1.535131931304931641e-01 1.550571024417877197e-01 -1.545044481754302979e-01 -1.894066482782363892e-02 3.854475170373916626e-02 -1.983875036239624023e-01 -5.930665731430053711e-01 -4.286570847034454346e-02 3.733768463134765625e-01 -1.316296607255935669e-01 -3.432655334472656250e-02 1.220660731196403503e-01 -1.537733823060989380e-01 -9.834888577461242676e-02 -1.507002413272857666e-01 -7.879284024238586426e-02 -3.062097728252410889e-02 2.274994924664497375e-02 -2.008895576000213623e-02 2.321470528841018677e-01 -1.949489563703536987e-01 -4.054039716720581055e-03 7.264970988035202026e-02 1.248240936547517776e-03
-6.271525472402572632e-02 1.382574290037155151e-01 -1.871491223573684692e-01 -1.715786457061767578e-01 4.648344963788986206e-02 -8.616026490926742554e-02 5.003168806433677673e-02 1.269077807664871216e-01 -2.246991731226444244e-03 2.602860331535339355e-01 1.627384871244430542e-01 2.781993448734283447e-01 -7.820717245340347290e-02 -3.294954001903533936e-01 -4.180493205785751343e-02 -1.713558286428451538e-02 8.334705978631973267e-02 2.232210040092468262e-01 -2.411798685789108276e-01 -1.396346539258956909e-01 -1.628410369157791138e-01 2.519522048532962799e-02 9.327644854784011841e-02 -1.805860698223114014e-01 -2.775018513202667236e-01 -7.499323785305023193e-02 -1.966719329357147217e-01 8.743502199649810791e-02 3.146288916468620300e-02 -3.408624529838562012e-01 3.759386241436004639e-01 7.463607192039489746e-02
5.778901278972625732e-02 8.409165591001510620e-02 -1.824079155921936035e-01 -1.531564444303512573e-01 4.549134522676467896e-02 1.793282777070999146e-01 -3.157090246677398682e-01 1.793000996112823486e-01 -1.389802396297454834e-01 3.645550608634948730e-01 7.373471558094024658e-02 1.043526381254196167e-01 -3.130705654621124268e-02 -5.320294946432113647e-02 -3.831038475036621094e-01 -4.583263024687767029e-02 -1.062334403395652771e-01 1.644236445426940918e-01 1.058895215392112732e-01 2.369874864816665649e-01 -4.270101338624954224e-02 6.270261853933334351e-02 -1.086206734180450439e-01 -1.593454033136367798e-01 -3.669265508651733398e-01 2.982306526973843575e-03 -1.917792558670043945e-01 2.065206691622734070e-02 -3.348133862018585205e-01 4.418179392814636230e-02 1.831263676285743713e-02 -1.034924089908599854e-01
-7.373518496751785278e-02 -3.057741560041904449e-02 -3.215168416500091553e-01 1.607315540313720703e-01 -2.004885487258434296e-02 -4.309269785881042480e-02 -2.178565561771392822e-01 1.338843256235122681e-01 1.034727022051811218e-01 -1.856470257043838501e-01 -6.600427441298961639e-03 2.039206959307193756e-02 3.860675171017646790e-02 9.695687890052795410e-02 -4.315517842769622803e-01 2.132768929004669189e-01 1.340672075748443604e-01 8.158461749553680420e-02 -1.726425886154174805e-01 8.271925896406173706e-02 -6.676622480154037476e-02 1.735528856515884399e-01 3.465065956115722656e-01 1.686127483844757080e-01 -1.926027536392211914e-01 -9.039188921451568604e-02 -1.199958473443984985e-01 1.923779994249343872e-01 -5.085700377821922302e-02 -2.205030769109725952e-01 2.742691338062286377e-01 2.026556879281997681e-01
-1.836542189121246338e-01 -1.202564239501953125e-01 -9.687081724405288696e-02 -3.817390799522399902e-01 2.563616335391998291e-01 -7.720436155796051025e-02 -7.851752638816833496e-02 1.827668100595474243e-01 -3.828945383429527283e-02 1.628466099500656128e-01 8.169720880687236786e-03 -3.897655382752418518e-02 1.500341892242431641e-01 1.096152067184448242e-01 -2.693599164485931396e-01 7.602461427450180054e-02 2.843853458762168884e-02 6.240041181445121765e-02 8.342798799276351929e-02 3.632396459579467773e-02 8.292338997125625610e-02 3.624828159809112549e-01 1.705822199583053589e-01 -1.294868737459182739e-01 -1.907712072134017944e-01 -2.523557543754577637e-01 9.459003806114196777e-02 1.783946305513381958e-01 -2.840371429920196533e-01 -1.635151058435440063e-01 2.646414637565612793e-01 -1.661421656608581543e-01
-1.712110340595245361e-01 2.265601791441440582e-02 -1.750745028257369995e-01 -3.300561308860778809e-01 3.741573169827461243e-02 5.777860805392265320e-02 9.117750078439712524e-02 2.044506967067718506e-01 2.301595956087112427e-01 7.598665356636047363e-02 -2.050431370735168457e-01 6.481613218784332275e-02 1.755515038967132568e-01 -2.457860112190246582e-01 -1.051807701587677002e-01 -1.976217329502105713e-01 1.648873835802078247e-01 -1.905556619167327881e-01 1.189548000693321228e-01 -2.187904715538024902e-02 -3.057026863098144531e-01 8.367863483726978302e-03 -1.166101917624473572e-02 9.244868904352188110e-02 -4.948922619223594666e-02 -3.763898313045501709e-01 -1.655551940202713013e-01 -1.361776050180196762e-02 -3.981320858001708984e-01 4.610797762870788574e-02 1.036828085780143738e-01 7.722126692533493042e-02
-5.284013599157333374e-02 -4.078032076358795166e-02 -1.988692581653594971e-01 -5.959860235452651978e-02 -1.938465386629104614e-01 -3.563929582014679909e-03 -3.360004425048828125e-01 -1.149515509605407715e-01 -3.209145665168762207e-01 7.109185308218002319e-02 -1.406790465116500854e-01 -1.141583360731601715e-02 -7.216290384531021118e-02 -3.250952661037445068e-01 -2.725919187068939209e-01 -8.233972638845443726e-02 2.495654672384262085e-01 1.070505380630493164e-01 -1.901602298021316528e-01 -5.499144271016120911e-02 1.427141763269901276e-02 1.449436545372009277e-01 -1.537510901689529419e-01 -2.687078714370727539e-02 -2.195037901401519775e-01 -3.003547787666320801e-01 -5.029418691992759705e-02 3.046158552169799805e-01 -2.704975306987762451e-01 9.735746309161186218e-03 -2.904605679214000702e-02 -4.978946596384048462e-02
-8.799282461404800415e-02 -3.955959156155586243e-02 3.459475189447402954e-02 -1.300989389419555664e-01 1.256611645221710205e-01 -1.420909911394119263e-01 -5.344828218221664429e-02 2.434821426868438721e-01 -1.835776418447494507e-01 4.284993559122085571e-02 -1.572735607624053955e-01 9.278707951307296753e-02 2.374389916658401489e-01 -5.949149280786514282e-02 -2.747043669223785400e-01 1.830378174781799316e-01 -2.234614826738834381e-02 1.124737486243247986e-01 3.158055990934371948e-02 5.150876939296722412e-02 -2.238980531692504883e-01 1.322966963052749634e-01 2.228010213002562523e-03 3.413809537887573242e-01 -1.513942182064056396e-01 -4.463607966899871826e-01 -1.953776478767395020e-01 1.961543112993240356e-01 -2.787003815174102783e-01 4.612071067094802856e-02 2.115440517663955688e-01 1.111215054988861084e-01
-2.161667495965957642e-02 2.505285143852233887e-01 -1.162677630782127380e-01 -2.582547962665557861e-01 -1.678463257849216461e-02 -1.989136636257171631e-01 -1.850349456071853638e-01 5.030414462089538574e-01 9.553831815719604492e-02 1.952751576900482178e-01 -1.974226348102092743e-02 8.292414247989654541e-02 -1.088832318782806396e-01 -1.342531442642211914e-01 -2.165241092443466187e-01 -1.661070287227630615e-01 1.150562316179275513e-01 -1.039844527840614319e-01 -1.595371402800083160e-02 -5.474018305540084839e-02 -1.755113452672958374e-01 1.027588173747062683e-01 -5.569359660148620605e-02 -1.546497195959091187e-01 -3.079842925071716309e-01 -7.326073199510574341e-02 1.919872462749481201e-01 -6.324360519647598267e-02 -1.251808255910873413e-01 -1.616079509258270264e-01 -1.022553965449333191e-01 -2.855348289012908936e-01
2.625493146479129791e-02 -4.598464444279670715e-02 -2.679913938045501709e-01 -2.905200719833374023e-01 -1.399559974670410156e-01 -1.595388948917388916e-01 -1.080651134252548218e-01 1.261814385652542114e-01 -1.220525503158569336e-01 -2.337483875453472137e-02 8.426944166421890259e-02 1.778082698583602905e-01 -1.331776380538940430e-02 2.336170524358749390e-02 -1.722253262996673584e-01 -1.034673601388931274e-01 3.023558855056762695e-02 -1.224151328206062317e-01 -1.148688867688179016e-01 1.684623956680297852e-01 -2.780499756336212158e-01 1.173863261938095093e-01 3.673456311225891113e-01 4.147335886955261230e-01 -1.339622214436531067e-02 -1.226445883512496948e-01 -2.777450382709503174e-01 1.636762619018554688e-01 -1.224826350808143616e-01 -1.384559273719787598e-01 1.928521394729614258e-01 1.644826531410217285e-01
1.584065854549407959e-01 -1.980082690715789795e-01 -4.354754462838172913e-02 1.893350332975387573e-01 -5.910979956388473511e-02 3.168442845344543457e-01 1.230724230408668518e-01 2.743366360664367676e-01 -2.417700365185737610e-02 -8.750376105308532715e-02 -2.781394496560096741e-02 1.119517460465431213e-01 8.416523039340972900e-02 -1.135529130697250366e-01 -4.869994148612022400e-02 -2.470744848251342773e-01 -5.061843898147344589e-03 5.336521193385124207e-02 -2.052605003118515015e-01 -2.377334237098693848e-01 -1.335398852825164795e-01 -1.500255893915891647e-02 1.642292290925979614e-01 7.430035155266523361e-03 -3.894734084606170654e-01 -3.779722750186920166e-01 -6.167517974972724915e-03 1.799205243587493896e-01 -2.386781871318817139e-01 -3.448743373155593872e-03 2.537347376346588135e-01 -6.157112121582031250e-02
-1.708998978137969971e-01 -2.847054302692413330e-01 5.994732305407524109e-02 8.069302141666412354e-02 -3.652939200401306152e-02 -5.701386183500289917e-02 -1.618003286421298981e-02 1.892296820878982544e-01 -1.304728835821151733e-01 1.803422570228576660e-01 -2.739624083042144775e-01 1.363582015037536621e-01 -3.693230748176574707e-01 -1.499003171920776367e-01 -3.223772346973419189e-01 9.767957776784896851e-02 2.762376368045806885e-01 1.126486435532569885e-01 -6.756656616926193237e-02 -4.854731261730194092e-02 -8.249992877244949341e-02 1.678654551506042480e-01 2.512681782245635986e-01 9.597450494766235352e-02 -1.264083683490753174e-01 2.001671679317951202e-02 1.458538919687271118e-01 -6.073794886469841003e-02 -1.775628030300140381e-01 -9.275945276021957397e-02 3.712465763092041016e-01 -2.988326735794544220e-02
-2.343947589397430420e-01 9.019099920988082886e-02 -3.038613358512520790e-03 1.288578659296035767e-01 -4.809475317597389221e-02 -8.064448833465576172e-02 -1.153822690248489380e-01 2.520387768745422363e-01 -1.125914528965950012e-01 2.144504636526107788e-01 1.973892748355865479e-01 -9.188803844153881073e-03 1.729426532983779907e-01 -6.459453701972961426e-02 -2.960060238838195801e-01 -1.389926820993423462e-01 2.388388216495513916e-01 1.145870462059974670e-01 -3.485291823744773865e-02 5.044242367148399353e-02 -3.912429213523864746e-01 -8.153121173381805420e-02 -5.040195584297180176e-02 -1.579209119081497192e-01 -3.517544269561767578e-02 -9.445343911647796631e-02 -1.538363695144653320e-01 -1.545132398605346680e-01 -4.142862260341644287e-01 -1.446427702903747559e-01 -2.942777052521705627e-02 -2.892656326293945312e-01
2.854345440864562988e-01 1.512478888034820557e-01 -4.806947428733110428e-03 3.494785726070404053e-02 2.774966061115264893e-01 -3.555195778608322144e-02 3.597149997949600220e-02 1.267294436693191528e-01 -2.297503128647804260e-02 7.591626793146133423e-02 1.107209920883178711e-01 1.725310981273651123e-01 1.099095046520233154e-01 -2.640956342220306396e-01 -2.606011629104614258e-01 -2.359260804951190948e-02 2.229476273059844971e-01 -2.100002616643905640e-01 1.357279904186725616e-02 1.679945588111877441e-01 -1.075997203588485718e-01 -1.406805217266082764e-01 -1.420836001634597778e-01 -9.196027182042598724e-03 -2.460656911134719849e-01 -3.141151070594787598e-01 1.339440420269966125e-02 -1.229117363691329956e-01 -7.932107150554656982e-02 -2.073607146739959717e-01 4.469383656978607178e-01 -5.263057723641395569e-02
-4.524565301835536957e-03 7.753349095582962036e-02 -1.178918704390525818e-01 -3.532334864139556885e-01 1.810801327228546143e-01 -1.293560266494750977e-01 1.329702585935592651e-01 3.435795009136199951e-01 2.736772876232862473e-03 -1.553052812814712524e-01 -1.192819103598594666e-01 7.576069235801696777e-02 -1.928732544183731079e-01 1.999806612730026245e-01 -3.134441375732421875e-01 -4.346321336925029755e-03 1.354681849479675293e-01 9.868946671485900879e-02 -3.862407431006431580e-02 -8.564363420009613037e-02 -5.594898387789726257e-02 -2.065571993589401245e-01 -1.581672765314579010e-02 5.082095786929130554e-02 -9.780197590589523315e-02 -1.361190229654312134e-01 -1.222926825284957886e-01 -8.190577477216720581e-02 -4.766267538070678711e-01 1.339954882860183716e-01 2.237157523632049561e-01 1.414568424224853516e-01
-9.111032634973526001e-02 -3.173056989908218384e-02 6.206118687987327576e-02 -2.426200360059738159e-01 1.502575725317001343e-01 3.168323040008544922e-01 2.453084290027618408e-02 1.214106157422065735e-01 2.242006063461303711e-01 1.429970283061265945e-02 1.092411503195762634e-01 9.980921447277069092e-02 -1.966198533773422241e-01 -2.048811912536621094e-01 -2.696875333786010742e-01 -6.745690107345581055e-02 2.871077656745910645e-01 -2.961810119450092316e-02 -1.177182495594024658e-01 -2.905575931072235107e-01 -1.562993228435516357e-01 2.136194854974746704e-01 -1.358578205108642578e-01 -5.478176102042198181e-02 -2.135406583547592163e-01 -4.300198704004287720e-02 4.499667510390281677e-02 9.382054954767227173e-02 -1.058358922600746155e-01 -4.397998750209808350e-01 -9.927234053611755371e-02 -1.162924394011497498e-01
3.308207262307405472e-03 -1.080072149634361267e-01 -7.075019180774688721e-02 -1.441965550184249878e-01 2.480428665876388550e-01 3.982435911893844604e-02 1.575742214918136597e-01 2.997556030750274658e-01 2.421062439680099487e-01 -3.075841367244720459e-01 -2.581205368041992188e-01 1.380289942026138306e-01 1.222582235932350159e-01 8.678241074085235596e-02 -1.850634366273880005e-01 3.532012552022933960e-02 4.508667588233947754e-01 -9.138642996549606323e-02 -2.523722052574157715e-01 1.413869261741638184e-01 -2.133991569280624390e-02 -2.756061032414436340e-02 6.126484647393226624e-02 1.073529385030269623e-02 -2.112246304750442505e-01 -8.112971484661102295e-02 -8.697810769081115723e-02 1.094822585582733154e-01 -2.914642095565795898e-01 -1.103171259164810181e-01 7.049497961997985840e-02 1.209005787968635559e-01
-3.231085464358329773e-02 -2.500084973871707916e-02 5.952592566609382629e-02 -2.522661983966827393e-01 -3.592437505722045898e-02 -1.399508398026227951e-02 -8.619678765535354614e-02 4.732875227928161621e-01 -8.979332447052001953e-02 4.275870695710182190e-02 -4.130041599273681641e-02 1.738869957625865936e-02 -1.116373687982559204e-01 1.358985900878906250e-01 -2.678743004798889160e-01 -1.067512109875679016e-01 1.564692258834838867e-01 -8.897127956151962280e-02 -2.038053721189498901e-01 -3.014809787273406982e-01 -1.802414655685424805e-01 4.537934809923171997e-02 2.118772268295288086e-01 1.339846104383468628e-01 4.840008914470672607e-02 -2.427926808595657349e-01 -1.027077436447143555e-01 7.305938750505447388e-02 -3.531071841716766357e-01 1.672511249780654907e-01 2.764456272125244141e-01 -6.144670024514198303e-02
-1.112002506852149963e-02 5.873588100075721741e-02 -1.882895827293395996e-01 5.530484020709991455e-02 -3.229110836982727051e-01 -2.896769642829895020e-01 -2.385312765836715698e-01 4.526287782937288284e-03 -5.195675790309906006e-02 3.478796780109405518e-02 -1.646924316883087158e-01 2.032588273286819458e-01 -3.338268958032131195e-03 -1.929853111505508423e-01 -4.418773353099822998e-01 -6.752929091453552246e-02 3.923272192478179932e-01 5.008949339389801025e-02 -9.650933742523193359e-02 1.058503463864326477e-01 1.155208647251129150e-01 9.881439059972763062e-02 -1.241908967494964600e-01 6.366222351789474487e-02 -1.954371929168701172e-01 -3.049873113632202148e-01 4.502939060330390930e-02 -5.500015616416931152e-02 -1.661097258329391479e-01 -1.118954643607139587e-01 -8.155972510576248169e-02 2.882515452802181244e-02
-1.621584291569888592e-03 -1.551265865564346313e-01 2.146380580961704254e-02 4.486393928527832031e-02 -6.873773783445358276e-02 -1.195436045527458191e-01 -2.894884720444679260e-02 3.019440472126007080e-01 2.599790096282958984e-01 -1.790956258773803711e-01 -1.044832840561866760e-01 -1.745977848768234253e-01 -1.930263340473175049e-01 -5.491734296083450317e-02 -4.357957541942596436e-01 1.067417263984680176e-01 1.514422893524169922e-01 1.194989234209060669e-01 -7.298593875020742416e-03 1.518950909376144409e-01 -8.086120337247848511e-02 4.452229943126440048e-03 1.609145998954772949e-01 7.914403080940246582e-02 -9.560947865247726440e-02 -3.338914215564727783e-01 -4.005873799324035645e-01 1.286070644855499268e-01 -2.079054564237594604e-01 -9.585098922252655029e-02 1.749179959297180176e-01 9.203289635479450226e-03
1.093001216650009155e-01 -6.630244106054306030e-02 -5.729317292571067810e-02 -1.155123813077807426e-03 -1.165082976222038269e-01 7.029940187931060791e-02 -1.691038012504577637e-01 1.292386502027511597e-01 2.538394331932067871e-01 -3.230091333389282227e-01 1.416386514902114868e-01 2.198472991585731506e-02 5.708784330636262894e-03 -1.627465486526489258e-01 -2.661405205726623535e-01 8.565548062324523926e-02 9.684063494205474854e-02 -1.691429316997528076e-02 -2.649899721145629883e-01 2.059424519538879395e-01 -5.847723037004470825e-02 2.194285094738006592e-01 3.678331077098846436e-01 9.737123548984527588e-02 -1.404778510332107544e-01 -3.829328119754791260e-01 -3.417391330003738403e-02 -1.350802369415760040e-02 -2.564492225646972656e-01 -1.388723552227020264e-01 1.990787535905838013e-01 -1.072608157992362976e-01
3.581674024462699890e-02 2.869169414043426514e-02 1.431404501199722290e-01 -3.419626504182815552e-02 2.365550994873046875e-01 1.099354587495326996e-02 1.531069427728652954e-01 1.014946326613426208e-01 1.143131777644157410e-01 1.348136961460113525e-01 1.064774394035339355e-01 8.643763512372970581e-02 -1.323612034320831299e-01 4.136085137724876404e-02 -1.124598681926727295e-01 -2.571104764938354492e-01 9.036698192358016968e-02 1.506396830081939697e-01 -2.879884839057922363e-01 -2.054649963974952698e-02 -1.158607304096221924e-01 7.319189608097076416e-03 3.164027333259582520e-01 -7.629751227796077728e-03 -3.844545483589172363e-01 -1.324946731328964233e-01 7.303708046674728394e-02 -1.064704060554504395e-01 -3.762595951557159424e-01 -2.148333042860031128e-01 1.972489207983016968e-01 3.191431164741516113e-01
3.043246828019618988e-02 -6.893005967140197754e-02 -3.227165639400482178e-01 -1.764785498380661011e-02 -3.485708236694335938e-01 5.958849936723709106e-02 -1.016446873545646667e-01 9.321857243776321411e-02 -4.239012002944946289e-01 8.270084112882614136e-02 -9.151238948106765747e-02 3.577495459467172623e-03 9.775480628013610840e-02 6.496692076325416565e-03 -2.365869879722595215e-01 -2.222501300275325775e-02 1.009373925626277924e-03 3.665457069873809814e-01 -2.831739187240600586e-01 -2.090648859739303589e-01 -1.770556718111038208e-01 1.649520173668861389e-02 3.055163286626338959e-02 -1.219978183507919312e-01 -2.179993540048599243e-01 -5.776708945631980896e-02 -1.080647110939025879e-01 4.024771973490715027e-02 -2.760282158851623535e-01 -1.331746280193328857e-01 1.436497718095779419e-01 1.989620178937911987e-02
-8.643355220556259155e-02 -2.100170962512493134e-02 -1.504162847995758057e-01 -1.922343522310256958e-01 1.491111218929290771e-01 1.516062319278717041e-01 1.803446933627128601e-02 1.990468502044677734e-01 1.848897188901901245e-01 -1.183906495571136475e-01 2.133838236331939697e-01 -1.607932746410369873e-01 1.687818020582199097e-02 8.576523512601852417e-02 -4.817954301834106445e-01 8.376546949148178101e-02 8.820077776908874512e-02 -2.252506762742996216e-01 -6.794346868991851807e-02 2.344113541767001152e-03 -3.994454443454742432e-02 1.327229738235473633e-01 -1.268393099308013916e-01 3.834149837493896484e-01 -1.664445251226425171e-01 -3.130749166011810303e-01 -1.729995906352996826e-01 -1.957881264388561249e-02 -1.540378928184509277e-01 8.451680094003677368e-02 2.196161150932312012e-01 1.987335085868835449e-02
1.963938772678375244e-01 1.658445894718170166e-01 1.752630062401294708e-02 -2.077616155147552490e-01 1.896325051784515381e-01 1.027936935424804688e-01 1.916281729936599731e-01 -1.186292767524719238e-01 -1.648365557193756104e-01 -1.215664148330688477e-01 -2.455616183578968048e-02 2.361658066511154175e-01 -1.081716716289520264e-01 -1.691272109746932983e-01 -4.203803837299346924e-02 1.798043698072433472e-01 2.961193621158599854e-01 1.321315914392471313e-01 -3.296151459217071533e-01 -4.508087038993835449e-02 -2.147185653448104858e-01 3.250428736209869385e-01 1.240170225501060486e-01 -1.804587692022323608e-01 -1.218015551567077637e-01 -2.752796709537506104e-01 -1.423410177230834961e-01 -5.241852626204490662e-02 -8.114498108625411987e-03 -1.430994123220443726e-01 2.556133866310119629e-01 -7.329338788986206055e-02
-1.315577477216720581e-01 -1.762875616550445557e-01 -1.407173424959182739e-01 -8.971066772937774658e-02 -2.815781533718109131e-02 2.571006715297698975e-01 5.009619146585464478e-02 2.686413824558258057e-01 4.015352204442024231e-02 -2.184200584888458252e-01 -9.115152806043624878e-02 2.493994534015655518e-01 1.552088260650634766e-01 2.142539918422698975e-01 -3.266052603721618652e-01 -3.899814933538436890e-02 3.102277219295501709e-01 4.734513536095619202e-02 -2.786467410624027252e-02 -2.915332019329071045e-01 -1.906191855669021606e-01 -5.228790268301963806e-02 1.293709427118301392e-01 -6.641680840402841568e-03 -2.711688876152038574e-01 -1.733564212918281555e-02 -1.497782021760940552e-01 6.354716420173645020e-02 -6.365236639976501465e-02 -1.975971609354019165e-01 -8.048945106565952301e-03 -3.171944916248321533e-01
1.143392100930213928e-01 -5.740110576152801514e-02 -2.599563598632812500e-01 5.251041054725646973e-02 1.736726313829421997e-01 -1.764778494834899902e-01 -1.885403878986835480e-02 2.814861834049224854e-01 -1.689785867929458618e-01 9.722940623760223389e-02 -1.265004277229309082e-01 4.751523956656455994e-02 -1.032483354210853577e-01 1.059851944446563721e-01 -2.285553365945816040e-01 -6.529459357261657715e-02 4.295821487903594971e-01 1.818221658468246460e-01 -1.021347120404243469e-01 1.926793307065963745e-01 1.117037013173103333e-01 2.050593346357345581e-01 -1.019097864627838135e-01 -1.621496975421905518e-01 -2.850384116172790527e-01 -8.219505101442337036e-02 1.201503649353981018e-01 -2.309746108949184418e-02 4.540837928652763367e-02 -2.744043804705142975e-02 2.839411795139312744e-01 3.081670105457305908e-01
9.323032945394515991e-02 1.165215820074081421e-01 -8.699183166027069092e-02 -1.514980942010879517e-01 -1.114252358675003052e-01 -5.102571472525596619e-02 -5.737163592129945755e-03 3.201119899749755859e-01 7.413142919540405273e-02 -1.628681272268295288e-01 -2.674390748143196106e-02 5.355232954025268555e-02 -1.448189616203308105e-01 -3.473316133022308350e-01 -1.546969860792160034e-01 -9.568770416080951691e-03 3.691845834255218506e-01 8.980724960565567017e-02 1.811288446187973022e-01 -3.240091204643249512e-01 -3.008834421634674072e-01 -1.422432251274585724e-03 -1.403141170740127563e-01 -6.939230859279632568e-02 -1.247027218341827393e-01 8.093074709177017212e-02 -2.293987870216369629e-01 8.398909866809844971e-02 -2.294938862323760986e-01 -2.581321895122528076e-01 -9.470351971685886383e-03 -1.734714210033416748e-01
-6.167731061577796936e-02 -9.251765906810760498e-02 -3.362663388252258301e-01 -8.288662135601043701e-02 -3.131026029586791992e-01 -2.060631960630416870e-01 -2.134372107684612274e-02 4.794200882315635681e-02 -6.662733107805252075e-02 6.163423415273427963e-03 -2.282278984785079956e-02 9.697102010250091553e-02 8.825242519378662109e-03 -2.844496667385101318e-01 -5.333594679832458496e-01 7.620824873447418213e-02 3.236106634140014648e-01 4.303198680281639099e-02 -2.938749827444553375e-02 -2.105565182864665985e-02 -2.654759883880615234e-01 1.458143293857574463e-01 -1.123135536909103394e-01 1.406819745898246765e-02 -9.728144854307174683e-02 -2.327253967523574829e-01 1.416738033294677734e-01 -1.160096228122711182e-01 -2.343424782156944275e-02 9.836161136627197266e-02 1.046030074357986450e-01 -8.953455835580825806e-02
-7.095019519329071045e-02 -2.820315584540367126e-02 -8.425974845886230469e-02 -2.498089820146560669e-01 1.039111316204071045e-01 1.538286209106445312e-01 -4.675770644098520279e-03 2.976257205009460449e-01 -3.997450228780508041e-03 2.416156083345413208e-01 8.087540417909622192e-02 1.071768179535865784e-01 2.160942703485488892e-01 8.665844798088073730e-02 -4.691695868968963623e-01 -4.979043081402778625e-02 -1.080992966890335083e-01 3.862921148538589478e-02 4.161326680332422256e-03 1.503199934959411621e-01 -1.056210771203041077e-01 1.155306473374366760e-01 2.243351563811302185e-02 -1.125075742602348328e-01 1.262224465608596802e-01 -1.127911657094955444e-01 -3.997209668159484863e-02 1.130438894033432007e-01 -3.750655651092529297e-01 -3.276680707931518555e-01 3.246810287237167358e-02 -2.877402603626251221e-01
-3.135180771350860596e-01 -8.436190336942672729e-02 -2.152249217033386230e-01 1.342779099941253662e-01 -8.982863277196884155e-02 2.833922766149044037e-02 -1.315319687128067017e-01 -8.788724243640899658e-02 -2.664089202880859375e-01 -1.165719795972108841e-02 1.864551752805709839e-01 3.836854128167033195e-03 1.899035423994064331e-01 -1.167987808585166931e-01 -1.490423679351806641e-01 -5.902741849422454834e-02 -2.589040249586105347e-02 1.898277997970581055e-01 -3.691827058792114258e-01 -1.186645776033401489e-01 -2.263310998678207397e-01 2.207743227481842041e-01 -1.577153354883193970e-01 -2.189124673604965210e-01 -1.029082685708999634e-01 -2.466756552457809448e-01 -7.873769104480743408e-02 -7.699658162891864777e-03 -2.396862655878067017e-01 -2.571002244949340820e-01 2.322581112384796143e-01 -3.070989623665809631e-03
9.449066966772079468e-02 1.999302655458450317e-01 -2.033583074808120728e-01 -2.154700085520744324e-02 -2.482997775077819824e-01 1.500036865472793579e-01 -2.138219326734542847e-01 2.919815778732299805e-01 2.741811424493789673e-02 -1.505747139453887939e-01 2.625680528581142426e-02 -3.611085191369056702e-02 -1.376043260097503662e-02 1.921274662017822266e-01 -4.623570442199707031e-01 9.586390107870101929e-02 1.860132962465286255e-01 9.580764174461364746e-02 1.047096177935600281e-01 9.741856902837753296e-02 -8.092883229255676270e-02 -1.207698229700326920e-02 3.052888214588165283e-01 7.226939499378204346e-02 -1.187102273106575012e-01 -1.891443319618701935e-02 -1.462653130292892456e-01 2.229035347700119019e-01 -1.135506257414817810e-01 -3.306023478507995605e-01 1.735029816627502441e-01 -3.861711546778678894e-02
1.574887335300445557e-01 2.918440150097012520e-03 -6.150474399328231812e-02 -1.759547293186187744e-01 -1.074650585651397705e-01 9.246109053492546082e-03 -1.400050371885299683e-01 4.120534285902976990e-02 -4.416025280952453613e-01 -5.175437405705451965e-02 -4.940199851989746094e-02 6.642886251211166382e-02 -1.124075278639793396e-01 -2.181232720613479614e-01 6.095451302826404572e-03 -8.988551795482635498e-02 2.023587971925735474e-01 -3.694479539990425110e-02 -1.499490737915039062e-01 -2.683389782905578613e-01 -4.138087630271911621e-01 1.714289188385009766e-01 -6.957182288169860840e-02 -1.839632168412208557e-02 -3.075433969497680664e-01 -2.636548578739166260e-01 1.275315880775451660e-01 7.631567865610122681e-02 -1.970297694206237793e-01 -2.212464511394500732e-01 -1.337257474660873413e-01 -1.380963716655969620e-02
1.725278422236442566e-02 7.973677478730678558e-03 -3.010988831520080566e-01 -1.287010163068771362e-01 -1.330154296010732651e-02 1.043834015727043152e-01 -3.456991538405418396e-02 4.646222665905952454e-02 -4.264901876449584961e-01 2.160426527261734009e-01 1.021555960178375244e-01 1.738172024488449097e-01 4.856205359101295471e-02 -8.168451488018035889e-02 -1.858443468809127808e-01 2.539449371397495270e-02 1.931541264057159424e-01 1.378953903913497925e-01 -2.506332099437713623e-01 9.328811615705490112e-02 -2.908008098602294922e-01 2.641677856445312500e-01 -2.415834814310073853e-01 -1.262995898723602295e-01 -1.787856370210647583e-01 -2.681105732917785645e-01 -4.046329483389854431e-02 -3.364431485533714294e-02 1.987938433885574341e-01 -1.529419124126434326e-01 1.585486382246017456e-01 1.156950816512107849e-01
-7.524599879980087280e-02 -1.422535032033920288e-01 9.344329684972763062e-02 -3.635373711585998535e-01 2.091632969677448273e-02 -2.963759191334247589e-02 -4.506742581725120544e-02 4.830878227949142456e-02 1.682351827621459961e-01 -9.224285930395126343e-02 1.056376993656158447e-01 3.569154441356658936e-01 -9.277376346290111542e-03 -1.065681949257850647e-01 -2.691446840763092041e-01 -2.346690148115158081e-01 1.935058981180191040e-01 -9.534189105033874512e-02 -1.261511743068695068e-01 -2.919352650642395020e-01 -1.728899180889129639e-01 1.084083765745162964e-01 3.893629088997840881e-02 9.925117343664169312e-02 -2.924672067165374756e-01 -1.205664575099945068e-01 -2.845078408718109131e-01 -2.334887720644474030e-02 -1.472430080175399780e-01 -2.047390490770339966e-01 -1.372263282537460327e-01 2.203209251165390015e-01
1.864871829748153687e-01 9.664431959390640259e-02 -4.982199966907501221e-01 -1.645880043506622314e-01 1.286126226186752319e-01 -1.411397308111190796e-01 1.984010934829711914e-01 -5.767275765538215637e-02 3.628053888678550720e-02 7.964119315147399902e-02 9.077999740839004517e-02 1.167789176106452942e-01 -8.097050338983535767e-02 3.618820384144783020e-02 -1.724955886602401733e-01 -1.123505607247352600e-01 -9.911064989864826202e-03 -1.018714234232902527e-01 -3.670134544372558594e-01 -5.301136407069861889e-04 -2.594557106494903564e-01 2.734299302101135254e-01 2.353521995246410370e-02 -1.082718148827552795e-01 -8.328967541456222534e-02 5.598424933850765228e-03 -1.487456411123275757e-01 -4.577917605638504028e-02 3.892378881573677063e-03 -2.014216035604476929e-01 3.758059442043304443e-01 -9.539573639631271362e-02
3.965734317898750305e-02 3.021207749843597412e-01 -8.343459665775299072e-02 1.729496521875262260e-03 -3.025951795279979706e-02 6.121783331036567688e-02 -2.028565555810928345e-01 1.596406847238540649e-01 1.408355832099914551e-01 -3.298210352659225464e-02 -6.654684245586395264e-02 1.959866136312484741e-01 -3.012505173683166504e-01 -2.868620865046977997e-02 -4.599260091781616211e-01 -8.670961856842041016e-02 -1.802448779344558716e-01 1.185652837157249451e-01 -2.444164454936981201e-01 7.071414589881896973e-02 -2.336286753416061401e-01 9.539947658777236938e-02 1.264828592538833618e-01 -2.322221100330352783e-01 -3.310268521308898926e-01 -8.024989627301692963e-03 1.516102105379104614e-01 9.021499007940292358e-02 -1.588279604911804199e-01 -7.994601875543594360e-02 2.925237827003002167e-02 1.906953006982803345e-01
5.203079804778099060e-02 -1.049453392624855042e-01 -4.344458505511283875e-02 -1.199463084340095520e-01 3.007841110229492188e-01 1.587696671485900879e-01 8.354698866605758667e-02 1.254704594612121582e-02 6.131331250071525574e-02 -1.316265910863876343e-01 -2.012497782707214355e-01 1.782937347888946533e-01 2.066061645746231079e-01 -1.286339163780212402e-01 -3.164640367031097412e-01 -9.917753934860229492e-02 4.840913414955139160e-01 -1.513111889362335205e-01 -1.295156180858612061e-01 2.070869505405426025e-01 -2.067024074494838715e-02 2.623638510704040527e-02 1.016456782817840576e-01 -5.752822011709213257e-02 -1.015823110938072205e-01 -1.777294278144836426e-01 -9.708984196186065674e-02 1.191708967089653015e-01 -4.247861206531524658e-01 -2.445709332823753357e-02 -7.975286990404129028e-02 1.523406011983752251e-03
7.641156762838363647e-02 7.817517966032028198e-03 -3.712046518921852112e-02 -3.375669941306114197e-02 2.019831836223602295e-01 2.780210375785827637e-01 2.404884546995162964e-01 2.045048177242279053e-01 3.271983563899993896e-02 2.348112761974334717e-01 1.188130006194114685e-01 9.891559183597564697e-02 -2.412401139736175537e-01 -1.368522793054580688e-01 -2.556607723236083984e-01 -4.270308837294578552e-02 2.724623307585716248e-03 -2.922768704593181610e-02 -1.803756356239318848e-01 -7.374835759401321411e-02 1.376865617930889130e-02 3.392893821001052856e-02 3.885509967803955078e-01 -1.978732794523239136e-01 -2.933293282985687256e-01 -1.210774332284927368e-01 -1.848908215761184692e-01 7.288223505020141602e-02 -1.532135456800460815e-01 -3.935436904430389404e-01 -5.324977915734052658e-03 2.708782255649566650e-02
-2.471172362565994263e-01 -9.297797828912734985e-02 -8.358100429177284241e-03 -4.077454805374145508e-01 1.849881410598754883e-01 -1.287842355668544769e-02 -9.446220099925994873e-02 -2.352647297084331512e-02 1.050622388720512390e-01 -2.188549786806106567e-01 -4.441283643245697021e-02 1.300044506788253784e-01 -5.668626725673675537e-02 -1.925966143608093262e-01 -3.718200623989105225e-01 -4.652503505349159241e-02 2.670909762382507324e-01 -5.033867433667182922e-02 -1.028699353337287903e-01 -2.220166772603988647e-01 -1.278290450572967529e-01 1.022010743618011475e-01 -4.782873392105102539e-02 -7.714217156171798706e-02 -2.522141039371490479e-01 -5.874529108405113220e-02 -2.852041721343994141e-01 2.508865296840667725e-01 9.334260225296020508e-02 -2.557307183742523193e-01 -1.178793422877788544e-02 -8.485621958971023560e-02
-2.506014332175254822e-02 2.788040935993194580e-01 -1.088134050369262695e-01 6.099454313516616821e-02 8.835054188966751099e-02 2.154352366924285889e-01 -3.438775986433029175e-02 1.997906714677810669e-01 -2.060841582715511322e-02 -5.767539516091346741e-02 8.646658807992935181e-02 -2.289040088653564453e-01 -2.571833133697509766e-01 -5.988069251179695129e-02 -1.573497354984283447e-01 -4.902385547757148743e-02 -8.046929724514484406e-03 2.811973392963409424e-01 -2.046464011073112488e-02 3.830673918128013611e-02 -1.560901757329702377e-02 1.916095316410064697e-01 3.736226260662078857e-02 -1.705875247716903687e-01 -3.664363920688629150e-01 -2.458304315805435181e-01 2.867241390049457550e-02 -2.827281355857849121e-01 -2.438889443874359131e-01 -3.220810592174530029e-01 2.088517993688583374e-01 1.395253688097000122e-01
-6.807575374841690063e-02 -6.793812662363052368e-02 -2.196086943149566650e-01 -3.546240180730819702e-02 6.084726378321647644e-02 -7.621244341135025024e-02 5.585467070341110229e-02 2.700241208076477051e-01 -2.052400261163711548e-01 -1.365274637937545776e-01 -1.655281186103820801e-01 -6.647102534770965576e-02 -1.261032670736312866e-01 -3.735997155308723450e-02 -2.844935059547424316e-01 -1.844209730625152588e-01 1.196905821561813354e-01 -1.140347719192504883e-01 8.069050312042236328e-02 6.670267134904861450e-02 -6.422406435012817383e-02 1.719701439142227173e-01 -1.519420444965362549e-01 3.661229610443115234e-01 1.299514323472976685e-01 -3.052064180374145508e-01 -1.784208118915557861e-01 2.355148494243621826e-01 -2.749025523662567139e-01 -2.127122879028320312e-01 2.318795174360275269e-01 1.727654188871383667e-01
-7.629248499870300293e-02 5.456297472119331360e-02 -2.028231918811798096e-01 -1.494311839342117310e-01 1.220307201147079468e-01 -2.867354750633239746e-01 -5.026140436530113220e-02 2.916721999645233154e-01 -1.866257041692733765e-01 -1.226229369640350342e-01 -1.635104566812515259e-01 5.147094279527664185e-02 -1.118046864867210388e-01 -8.776164054870605469e-02 -3.204198554158210754e-02 1.589956134557723999e-02 3.205467164516448975e-01 2.077354192733764648e-01 -1.177282333374023438e-01 -2.240305095911026001e-01 -2.280059903860092163e-01 2.059468775987625122e-01 -4.928544536232948303e-02 -1.383684724569320679e-01 -2.121757268905639648e-01 -7.053864002227783203e-02 9.164401888847351074e-02 2.035495042800903320e-01 -4.051558673381805420e-01 4.307552427053451538e-02 -4.357347264885902405e-02 -2.205339968204498291e-01
1.137339845299720764e-01 1.316378265619277954e-01 8.959473669528961182e-02 -1.782135069370269775e-01 1.116884052753448486e-01 1.210480630397796631e-01 -1.304171830415725708e-01 1.463654041290283203e-01 -2.531315982341766357e-01 1.074063330888748169e-01 -2.661232091486454010e-02 2.651975750923156738e-01 -3.975980356335639954e-02 -1.218718662858009338e-01 -4.162088632583618164e-01 -2.287513613700866699e-01 3.808391094207763672e-02 4.190495610237121582e-02 -2.354331016540527344e-01 3.152827322483062744e-01 -3.416633605957031250e-02 -3.411110490560531616e-02 -1.364821344614028931e-01 -2.038142085075378418e-01 -2.743742763996124268e-01 1.112443432211875916e-01 7.337649166584014893e-02 -1.764231175184249878e-01 -3.507288694381713867e-01 -8.671458065509796143e-02 2.269822917878627777e-02 -1.478661433793604374e-03
-6.127923727035522461e-02 7.179792039096355438e-03 -1.711064726114273071e-01 -5.784601345658302307e-02 -1.804210543632507324e-01 5.347518250346183777e-02 -5.112647265195846558e-02 7.068814337253570557e-02 3.521042466163635254e-01 -1.543702483177185059e-01 1.408627927303314209e-01 8.019771426916122437e-02 6.407048553228378296e-02 -1.708632856607437134e-01 -2.991565465927124023e-01 4.494814202189445496e-02 1.170346811413764954e-01 7.923350483179092407e-02 -1.256791949272155762e-01 2.986704409122467041e-01 -4.658901318907737732e-02 1.479592174291610718e-01 2.132346332073211670e-01 1.831634789705276489e-01 -1.413115113973617554e-01 -1.687158197164535522e-01 -4.787695780396461487e-02 1.764475852251052856e-01 -3.609234392642974854e-01 -2.946971356868743896e-01 2.174651026725769043e-01 -2.175637930631637573e-01
9.770196676254272461e-02 -9.908160194754600525e-03 -1.718075126409530640e-01 -3.755884766578674316e-01 6.604214012622833252e-02 -1.156741753220558167e-01 1.030586883425712585e-01 3.267589807510375977e-01 8.519414812326431274e-02 -6.753785908222198486e-02 -1.194558292627334595e-01 5.555444583296775818e-02 -4.125656932592391968e-02 2.025955617427825928e-01 -2.098945677280426025e-01 1.554949134588241577e-01 1.275118291378021240e-01 -3.373327851295471191e-02 -1.843521296977996826e-01 -1.164393052458763123e-01 -1.579547673463821411e-01 -2.234206795692443848e-01 -1.193405501544475555e-02 1.219384297728538513e-01 -1.509179621934890747e-01 -2.851023897528648376e-02 -5.415588617324829102e-02 4.114378243684768677e-03 -5.802626609802246094e-01 -5.125445872545242310e-02 1.079020202159881592e-01 1.102167963981628418e-01
-1.629041135311126709e-01 1.138081178069114685e-01 -2.464039623737335205e-01 -6.554547697305679321e-02 9.318400174379348755e-02 3.532726317644119263e-02 8.694515377283096313e-02 -3.085129521787166595e-02 -1.925155520439147949e-02 3.868536353111267090e-01 1.542305457405745983e-03 2.450369894504547119e-01 -1.658844798803329468e-01 -1.399351507425308228e-01 -1.251431107521057129e-01 -1.519863456487655640e-01 7.454428076744079590e-02 3.620373010635375977e-01 -3.972275555133819580e-01 5.366851761937141418e-02 -2.027814388275146484e-01 -2.927913703024387360e-02 2.032391540706157684e-02 -1.092032343149185181e-01 -1.647239327430725098e-01 -1.663504093885421753e-01 -3.877228498458862305e-02 1.740059107542037964e-01 -2.384604066610336304e-01 1.591975800693035126e-02 1.105397865176200867e-01 -2.712690830230712891e-01
2.058519050478935242e-02 -2.424119226634502411e-02 -5.636311694979667664e-02 -1.632043421268463135e-01 -2.458654195070266724e-01 1.775895357131958008e-01 -1.694554537534713745e-01 1.856433041393756866e-02 3.874135613441467285e-01 -3.455182164907455444e-02 7.414511591196060181e-02 -5.221618339419364929e-04 -1.895515769720077515e-01 9.401924163103103638e-02 -3.704444468021392822e-01 4.544299095869064331e-02 1.169450804591178894e-01 8.201678842306137085e-02 -2.292257100343704224e-01 1.549448072910308838e-01 -2.078253775835037231e-01 1.570336520671844482e-01 1.457124501466751099e-01 2.205445021390914917e-01 -9.836726635694503784e-02 -2.598089575767517090e-01 -4.913575574755668640e-02 9.439571946859359741e-02 -2.087599635124206543e-01 -1.050797700881958008e-01 3.398361206054687500e-01 1.182920634746551514e-01
1.328495889902114868e-01 -8.098362386226654053e-02 -3.712594807147979736e-01 -2.036474049091339111e-01 2.631130218505859375e-01 3.425623476505279541e-02 1.706720739603042603e-01 3.941265866160392761e-02 1.704585701227188110e-01 8.617698401212692261e-02 1.009245142340660095e-01 1.649799644947052002e-01 -2.452651858329772949e-01 -1.704439669847488403e-01 -4.797495529055595398e-02 1.174092218279838562e-01 2.574655711650848389e-01 7.156050950288772583e-02 -7.819066941738128662e-02 -4.698903858661651611e-02 -1.763731092214584351e-01 -2.363751642405986786e-02 4.722160473465919495e-02 1.717525571584701538e-01 -1.685655862092971802e-01 -2.738674879074096680e-01 1.316191852092742920e-01 -1.524208672344684601e-02 -3.562319874763488770e-01 1.201482713222503662e-01 2.373681217432022095e-01 2.333296686410903931e-01
2.499641291797161102e-02 2.896406501531600952e-02 -1.928704977035522461e-01 -1.981398761272430420e-01 1.342356055974960327e-01 4.896005243062973022e-02 2.166780233383178711e-01 5.546359461732208729e-04 -1.436042319983243942e-02 -1.599745452404022217e-01 -9.236361831426620483e-03 1.477252095937728882e-01 -1.368678510189056396e-01 -1.562294960021972656e-01 9.908004850149154663e-02 1.109946891665458679e-01 1.474725306034088135e-01 1.976699084043502808e-01 -1.551472395658493042e-01 8.779565989971160889e-02 -3.868476748466491699e-01 -1.671908199787139893e-01 1.368975359946489334e-02 1.106743514537811279e-01 -2.000039815902709961e-01 -1.533902436494827271e-01 -6.325074285268783569e-02 -1.306352317333221436e-01 -5.220617055892944336e-01 2.297611534595489502e-02 2.603859901428222656e-01 1.833430677652359009e-01
5.879217013716697693e-02 5.150132253766059875e-02 -2.440036982297897339e-01 -1.295478492975234985e-01 1.931590586900711060e-01 2.441186225041747093e-04 1.041393205523490906e-01 4.145098477602005005e-02 -9.511708468198776245e-02 -4.402364790439605713e-02 1.134342253208160400e-01 1.674577742815017700e-01 -4.532782733440399170e-02 -6.395781040191650391e-02 1.027143076062202454e-01 1.387536525726318359e-01 1.724097430706024170e-01 1.224484592676162720e-01 -1.970743834972381592e-01 5.759833753108978271e-02 -3.532827496528625488e-01 -1.638765931129455566e-01 -6.022988632321357727e-02 1.713482588529586792e-01 -2.151896357536315918e-01 -7.445444911718368530e-02 5.847552046179771423e-02 -7.152571529150009155e-02 -5.847755670547485352e-01 -4.706298559904098511e-02 2.071466445922851562e-01 2.466878741979598999e-01
1.839128136634826660e-01 -6.913137435913085938e-02 -1.611030101776123047e-01 4.851479455828666687e-02 2.081512212753295898e-01 5.574330314993858337e-02 -3.749129921197891235e-02 1.555697768926620483e-01 -1.535505428910255432e-02 2.517655491828918457e-02 1.555263251066207886e-01 1.521915346384048462e-01 2.550649344921112061e-01 -6.414256244897842407e-02 -4.322021901607513428e-01 1.092414706945419312e-01 1.379978060722351074e-01 3.398794829845428467e-01 1.085513234138488770e-01 9.423285722732543945e-02 5.257459729909896851e-02 -1.542514562606811523e-01 -2.169150114059448242e-02 1.842861473560333252e-01 -1.572905033826828003e-01 -4.282667860388755798e-02 -3.322061896324157715e-02 1.155042555183172226e-02 -4.326455891132354736e-01 -2.418776154518127441e-01 1.478828936815261841e-01 -1.825932562351226807e-01
-1.048179343342781067e-01 -4.647597298026084900e-02 -1.066293269395828247e-01 -3.461226075887680054e-02 1.265908181667327881e-01 8.305884897708892822e-02 -1.615199297666549683e-01 1.318456139415502548e-02 1.829266361892223358e-02 -4.753360152244567871e-02 -1.207919418811798096e-01 2.898045815527439117e-02 -7.272498309612274170e-02 -3.952009230852127075e-02 -4.901254177093505859e-02 -3.757385909557342529e-01 2.343005686998367310e-01 -2.826620936393737793e-01 -1.829812526702880859e-01 -2.030611336231231689e-01 -1.703937649726867676e-01 5.323754996061325073e-02 2.644660882651805878e-02 -1.784330904483795166e-01 -4.920811057090759277e-01 -1.618681252002716064e-01 -1.099987924098968506e-01 8.192470669746398926e-02 -2.497716099023818970e-01 6.054760888218879700e-02 3.592980802059173584e-01 2.052949182689189911e-02
1.378218084573745728e-01 2.127711176872253418e-01 3.273683786392211914e-02 -1.143398433923721313e-01 5.685889348387718201e-02 3.942752778530120850e-01 4.821965470910072327e-02 2.905374169349670410e-01 3.482070565223693848e-01 3.666002675890922546e-02 1.208712458610534668e-01 -9.521452337503433228e-02 3.390546143054962158e-02 1.365449577569961548e-01 -8.187576383352279663e-02 -6.970601622015237808e-03 7.257236540317535400e-02 6.670444458723068237e-02 -1.976234614849090576e-01 5.400148406624794006e-02 -3.460208773612976074e-01 1.499461829662322998e-01 -1.113651096820831299e-01 -1.110865622758865356e-01 -2.977564930915832520e-01 -1.059636026620864868e-01 -2.291949093341827393e-01 1.043572798371315002e-01 -1.322311162948608398e-01 -2.790675163269042969e-01 6.865773350000381470e-02 1.460190266370773315e-01
1.740718781948089600e-01 1.735412627458572388e-01 -1.063262671232223511e-01 -8.498060703277587891e-02 8.122460544109344482e-02 1.206347346305847168e-01 -1.381010860204696655e-01 1.681066900491714478e-01 -9.673452377319335938e-02 6.741899251937866211e-02 -1.240436360239982605e-01 -3.179929405450820923e-02 -2.440048567950725555e-02 -1.161532178521156311e-01 -4.721643328666687012e-01 -2.784643769264221191e-01 1.898018643260002136e-02 2.101987600326538086e-01 -2.721048593521118164e-01 -1.333150416612625122e-01 -4.986628144979476929e-02 1.668730229139328003e-01 -8.649821393191814423e-03 -1.227665692567825317e-01 -3.721262812614440918e-01 2.545133829116821289e-01 -9.174318052828311920e-03 3.022901713848114014e-02 -2.375240176916122437e-01 -2.297501415014266968e-01 -1.088679283857345581e-01 2.363388240337371826e-02
8.498302847146987915e-02 -3.024156987667083740e-01 4.049484804272651672e-02 -4.887193441390991211e-03 -2.641717717051506042e-02 2.971978485584259033e-01 -1.564973294734954834e-01 2.201794683933258057e-01 2.523370273411273956e-02 4.634277522563934326e-02 -3.826197609305381775e-02 1.126563735306262970e-02 2.133498340845108032e-01 -1.453807055950164795e-01 -4.614296853542327881e-01 1.165895685553550720e-01 1.242357417941093445e-01 -1.709770411252975464e-01 -3.635582746937870979e-03 -2.810216248035430908e-01 -1.169325560331344604e-01 1.219661161303520203e-01 1.017189398407936096e-02 1.118112131953239441e-01 -8.705962449312210083e-02 9.559850394725799561e-02 2.139433659613132477e-02 1.342039741575717926e-02 -1.722191423177719116e-01 -1.843771636486053467e-01 4.255504310131072998e-01 -1.149464249610900879e-01
-1.208331212401390076e-01 2.888347394764423370e-02 -1.719659417867660522e-01 -2.136848419904708862e-01 9.381846524775028229e-03 -1.882954388856887817e-01 -7.106755673885345459e-02 2.639893889427185059e-01 -1.818014979362487793e-01 3.958756569772958755e-03 -1.942994445562362671e-02 -1.080287694931030273e-01 2.290375381708145142e-01 -1.639090850949287415e-02 -1.574143171310424805e-01 7.157085835933685303e-02 -1.636213064193725586e-02 -1.658608950674533844e-02 6.914975494146347046e-02 -4.514780268073081970e-02 -2.657072544097900391e-01 -2.288001589477062225e-02 1.123705282807350159e-01 2.072231620550155640e-01 -2.401763498783111572e-01 -2.958491444587707520e-01 -1.694681942462921143e-01 2.069154828786849976e-01 -2.992643415927886963e-01 5.196890980005264282e-02 4.733570814132690430e-01 6.462813913822174072e-02
2.817706763744354248e-02 -1.798300296068191528e-01 -1.759714484214782715e-01 -3.522068262100219727e-02 1.379641052335500717e-02 5.572424083948135376e-02 -8.220300078392028809e-02 -1.052661091089248657e-01 3.908185288310050964e-03 -8.563711494207382202e-02 -9.541891515254974365e-02 2.056579440832138062e-01 -8.278643339872360229e-02 -1.305761039257049561e-01 -4.020994007587432861e-01 1.063900217413902283e-01 3.465070575475692749e-02 -1.380188018083572388e-01 6.508526951074600220e-02 6.840863823890686035e-02 -2.787624895572662354e-01 -1.280111027881503105e-03 -3.470141589641571045e-01 4.753859713673591614e-02 -3.422229290008544922e-01 -1.091202124953269958e-01 -1.025357246398925781e-01 -1.948660463094711304e-01 -2.647224366664886475e-01 -3.955363929271697998e-01 -5.429484322667121887e-02 -1.460544615983963013e-01
-8.959690481424331665e-02 2.530141770839691162e-01 -2.881898283958435059e-01 -2.466905564069747925e-01 2.470976412296295166e-01 -9.446379542350769043e-02 1.078191995620727539e-01 3.470363318920135498e-01 -1.134880483150482178e-01 3.119942359626293182e-02 -3.767049685120582581e-02 1.397494673728942871e-01 1.135228294879198074e-02 2.018172442913055420e-01 -1.728148162364959717e-01 -6.044028326869010925e-02 2.477456033229827881e-01 6.936916708946228027e-02 -5.817351117730140686e-02 9.091172367334365845e-03 5.116778612136840820e-02 3.883301687892526388e-04 -8.439575880765914917e-02 2.123715588822960854e-03 -1.598869711160659790e-01 -1.215559467673301697e-01 4.775032773613929749e-02 -4.062126949429512024e-02 -3.304088413715362549e-01 -1.861616782844066620e-02 4.892593324184417725e-01 1.625672914087772369e-02
1.348611563444137573e-01 -2.809661999344825745e-02 -1.282570362091064453e-01 -2.350731045007705688e-01 -3.990235552191734314e-02 -3.533953055739402771e-02 -7.384335994720458984e-02 2.770830392837524414e-01 -1.412456333637237549e-01 -8.028824627399444580e-02 1.169137191027402878e-02 -2.799916081130504608e-02 1.609446853399276733e-01 3.363487422466278076e-01 -2.496095299720764160e-01 -1.186100468039512634e-01 1.811624169349670410e-01 7.733926759101450443e-04 -2.906343527138233185e-02 4.614002630114555359e-02 -6.846242398023605347e-02 -5.493409931659698486e-02 2.588321566581726074e-01 2.508700788021087646e-01 -7.107960432767868042e-02 -1.081621870398521423e-01 -3.418499231338500977e-01 2.111271917819976807e-01 -4.487153887748718262e-01 -3.032889217138290405e-02 1.632921695709228516e-01 -3.122444264590740204e-02
2.807983458042144775e-01 -8.738618344068527222e-02 -3.801553547382354736e-01 -2.653388082981109619e-01 1.000721305608749390e-01 1.421294361352920532e-01 9.492530673742294312e-02 7.467918843030929565e-02 5.819125100970268250e-02 5.754847079515457153e-02 8.502067625522613525e-02 1.847971528768539429e-01 -2.200698554515838623e-01 -1.346974223852157593e-01 -4.035857319831848145e-02 1.440359950065612793e-01 2.742054760456085205e-01 -1.049205102026462555e-02 -1.512394845485687256e-01 -9.358529746532440186e-02 -2.864871919155120850e-01 7.255320996046066284e-02 4.722899943590164185e-02 2.454434633255004883e-01 -8.805344253778457642e-02 -1.422567814588546753e-01 1.336362510919570923e-01 -5.111455544829368591e-02 -3.538223505020141602e-01 1.483481228351593018e-01 1.499581187963485718e-01 2.046346664428710938e-01
2.306673526763916016e-01 2.341304421424865723e-01 -1.094396188855171204e-01 1.059134975075721741e-01 -1.224760115146636963e-01 1.401359438896179199e-01 -1.199699342250823975e-01 1.977342516183853149e-01 -1.803290657699108124e-02 -5.174977704882621765e-02 8.724697679281234741e-02 2.327650189399719238e-01 -2.103755921125411987e-01 -1.548824161291122437e-01 -2.510189116001129150e-01 -2.777761816978454590e-01 4.801718890666961670e-02 1.846071779727935791e-01 -1.583466380834579468e-01 -1.096304506063461304e-01 -1.149522289633750916e-01 2.292781174182891846e-01 3.165900111198425293e-01 -2.318899147212505341e-02 -2.520937621593475342e-01 3.589641302824020386e-02 1.242407262325286865e-01 3.374641835689544678e-01 -1.016198620200157166e-01 -2.170806676149368286e-01 -1.366738695651292801e-02 1.249689012765884399e-01
-1.038408353924751282e-01 8.324976265430450439e-02 -4.609853029251098633e-02 1.260976195335388184e-01 -1.369822919368743896e-01 -2.968207597732543945e-01 -7.570726424455642700e-02 9.873305261135101318e-02 -3.185749948024749756e-01 8.426563441753387451e-02 8.473686128854751587e-02 2.861297689378261566e-02 1.168283596634864807e-01 4.666388034820556641e-02 -3.898654580116271973e-01 -5.504610762000083923e-02 4.244435429573059082e-01 2.175513356924057007e-01 -2.265085652470588684e-02 -1.827147416770458221e-02 -8.962559700012207031e-02 3.759541735053062439e-02 -7.917253300547599792e-03 -8.815447241067886353e-02 -1.929865479469299316e-01 1.384894567308947444e-04 -1.609171032905578613e-01 -1.895551085472106934e-01 -2.009102851152420044e-01 -2.828112840652465820e-01 1.172043383121490479e-01 -2.751581966876983643e-01
4.925536364316940308e-02 -2.160984277725219727e-02 1.087388694286346436e-01 -8.502382785081863403e-02 -1.562091428786516190e-02 -1.153353378176689148e-01 -3.510257005691528320e-01 2.723103165626525879e-01 -1.199652031064033508e-01 -7.626438885927200317e-02 2.445689737796783447e-01 -3.613903000950813293e-02 2.371905744075775146e-01 -2.898866236209869385e-01 -1.106926649808883667e-01 -7.136158645153045654e-02 2.579279243946075439e-01 2.636463642120361328e-01 -1.941026151180267334e-01 -9.671723470091819763e-03 -3.085165917873382568e-01 1.650501340627670288e-01 -2.675530612468719482e-01 -2.026076763868331909e-01 -1.206137090921401978e-01 -1.408832222223281860e-01 -5.944673717021942139e-02 -1.595759764313697815e-02 -1.332257241010665894e-01 -1.194864287972450256e-01 1.660116463899612427e-01 1.467455625534057617e-01
1.211143657565116882e-02 -2.070184946060180664e-01 4.926612600684165955e-02 -1.063342243432998657e-01 -1.519443839788436890e-01 -2.028273791074752808e-01 7.122915238142013550e-02 1.422735005617141724e-01 -4.855867847800254822e-02 2.297573685646057129e-01 3.909892439842224121e-01 -1.087191179394721985e-01 -3.691115230321884155e-02 6.238912791013717651e-02 -3.190938830375671387e-01 -1.445969194173812866e-01 3.194451034069061279e-01 -3.294001519680023193e-02 -2.264327257871627808e-01 3.209097310900688171e-02 -2.875853776931762695e-01 3.223413601517677307e-02 -5.409381538629531860e-02 -1.843935847282409668e-01 -2.855443358421325684e-01 2.587202005088329315e-02 -5.622272938489913940e-02 2.115480899810791016e-01 -2.071303129196166992e-01 -1.188299879431724548e-01 1.882068365812301636e-01 8.503594994544982910e-02
2.127365022897720337e-01 1.844461262226104736e-01 -6.901124492287635803e-03 -6.934427469968795776e-02 5.678115412592887878e-02 -8.046374656260013580e-03 -1.931304484605789185e-02 2.391861230134963989e-01 1.942865997552871704e-01 4.295069724321365356e-03 4.863198474049568176e-02 4.873405396938323975e-02 -1.871268749237060547e-01 -6.966076325625181198e-03 -2.128240019083023071e-01 -3.072493672370910645e-01 1.209872663021087646e-01 9.063033014535903931e-02 -3.845314383506774902e-01 -6.656329333782196045e-02 -1.090330164879560471e-02 1.144381016492843628e-01 4.116314649581909180e-02 2.533626183867454529e-02 -3.880088925361633301e-01 2.361218333244323730e-01 -1.449610944837331772e-02 -1.467802077531814575e-01 -3.721745312213897705e-01 -2.151297777891159058e-01 -4.154278710484504700e-02 1.801390349864959717e-01
1.058643683791160583e-01 -3.193196654319763184e-01 -2.833771752193570137e-03 6.049502268433570862e-02 2.533923685550689697e-01 -7.151719182729721069e-03 3.372583538293838501e-02 1.424317955970764160e-01 8.183911442756652832e-02 2.369369864463806152e-01 2.871107757091522217e-01 2.722991108894348145e-01 -2.841986157000064850e-02 -2.519043385982513428e-01 -1.848825514316558838e-01 3.832865506410598755e-02 2.216928601264953613e-01 2.260354608297348022e-01 -9.387660026550292969e-02 -8.557659387588500977e-02 -5.844002589583396912e-02 1.423758864402770996e-01 -1.324775367975234985e-01 -1.594510227441787720e-01 -1.986563801765441895e-01 -3.842372894287109375e-01 -2.221374809741973877e-01 1.835328526794910431e-02 -8.520884811878204346e-02 6.654548645019531250e-02 2.141935378313064575e-01 -2.752478793263435364e-02
-2.349777221679687500e-01 -6.496898829936981201e-02 -7.573467679321765900e-03 2.215297520160675049e-02 -7.321587949991226196e-02 2.549551427364349365e-01 -1.842861175537109375e-01 -6.795158609747886658e-03 -1.177767515182495117e-01 1.636065393686294556e-01 5.093744397163391113e-02 3.490927442908287048e-02 -2.418883293867111206e-01 -1.922138333320617676e-01 -2.091577798128128052e-01 -1.562061160802841187e-01 -1.362674534320831299e-01 1.576936691999435425e-01 -1.791136860847473145e-01 9.477261919528245926e-04 -1.638901978731155396e-01 -5.727990716695785522e-02 2.534902691841125488e-01 1.157213188707828522e-02 -5.117132067680358887e-01 -1.634922176599502563e-01 -3.020584955811500549e-02 -1.507337391376495361e-01 -2.446441650390625000e-01 -1.502782255411148071e-01 2.461548000574111938e-01 -4.796245321631431580e-02
2.035675346851348877e-01 2.460488229990005493e-01 -4.369353652000427246e-01 -4.958657547831535339e-02 -3.004370816051959991e-02 -1.678755283355712891e-01 -1.118031814694404602e-01 1.598351299762725830e-01 -2.009652704000473022e-01 -3.087572194635868073e-02 -1.722029447555541992e-01 1.452054232358932495e-01 4.131534695625305176e-02 1.351886391639709473e-01 -3.517400622367858887e-01 -3.251524865627288818e-01 -5.742072686553001404e-02 -3.323295712471008301e-02 -3.314641416072845459e-01 -1.537143290042877197e-01 -8.498106151819229126e-02 9.254615008831024170e-02 9.174021892249584198e-03 -5.814079195261001587e-02 -1.847453713417053223e-01 -1.846204847097396851e-01 3.503262251615524292e-02 7.457470055669546127e-03 -1.846368312835693359e-01 -1.142157167196273804e-01 -1.811205781996250153e-02 1.479803919792175293e-01
1.195141449570655823e-01 2.243353873491287231e-01 -9.767130017280578613e-02 5.228985100984573364e-02 6.362334638833999634e-02 1.614219397306442261e-01 7.059343042783439159e-04 3.885081708431243896e-01 -1.257942914962768555e-01 -5.916853249073028564e-02 2.146438360214233398e-01 -2.525232136249542236e-01 -2.584600262343883514e-02 1.054108981043100357e-02 -1.309744119644165039e-01 -1.124741956591606140e-01 3.985050693154335022e-02 2.325094342231750488e-01 -1.665780507028102875e-02 1.080060899257659912e-01 -7.299357652664184570e-02 2.599175572395324707e-01 1.652424633502960205e-01 -3.441041707992553711e-02 -4.781934320926666260e-01 -1.635979413986206055e-01 2.263892628252506256e-02 -1.709783524274826050e-01 -9.070327877998352051e-02 -2.483182996511459351e-01 1.889432668685913086e-01 1.502972394227981567e-01
4.541636910289525986e-03 7.629647850990295410e-03 -3.428378403186798096e-01 -2.916568517684936523e-01 1.531400829553604126e-01 -1.468345522880554199e-01 3.735017403960227966e-02 -1.056080125272274017e-02 -1.299851387739181519e-02 1.255964934825897217e-01 -9.443909674882888794e-02 1.304308921098709106e-01 4.278039559721946716e-02 -1.378732621669769287e-01 -4.315007627010345459e-01 3.142102435231208801e-02 -1.927234791219234467e-02 2.335634231567382812e-01 -8.654696494340896606e-02 7.843752950429916382e-02 -2.615144252777099609e-01 -9.877603501081466675e-03 -4.128797650337219238e-01 -1.782290339469909668e-01 -1.387041509151458740e-01 -1.921633034944534302e-01 -4.837593436241149902e-02 -7.168287783861160278e-02 -1.495775729417800903e-01 -1.182582154870033264e-01 1.446547508239746094e-01 -2.017186880111694336e-01
9.807155281305313110e-02 -8.196946233510971069e-02 8.311136066913604736e-02 6.988029927015304565e-02 -1.029206067323684692e-01 1.684549301862716675e-01 -1.160010397434234619e-01 1.075745522975921631e-01 1.343609392642974854e-01 -2.127921730279922485e-01 -3.875160589814186096e-02 3.133930265903472900e-02 -1.433168202638626099e-01 9.662391617894172668e-03 -3.502601683139801025e-01 8.990882337093353271e-02 1.991947889328002930e-01 8.601506799459457397e-02 -1.028679236769676208e-01 2.785557210445404053e-01 -1.743749529123306274e-01 1.584959626197814941e-01 3.028509020805358887e-01 2.185789793729782104e-01 -7.212769985198974609e-02 -3.349431157112121582e-01 -9.438735991716384888e-02 2.282957881689071655e-01 -4.771866276860237122e-02 -2.442571818828582764e-01 3.295002281665802002e-01 1.070343703031539917e-01
1.249067205935716629e-02 2.041879445314407349e-01 -1.301615778356790543e-02 -2.479149550199508667e-01 4.720354080200195312e-02 -2.986988518387079239e-03 -2.919738292694091797e-01 3.493672609329223633e-01 -2.612557709217071533e-01 -1.732993125915527344e-01 2.458244413137435913e-01 -1.237095221877098083e-01 -1.127462554723024368e-02 -2.917640805244445801e-01 1.440406683832406998e-02 1.427799612283706665e-01 2.159175127744674683e-01 2.576119601726531982e-01 -3.305725455284118652e-01 -3.206864371895790100e-02 -9.779277443885803223e-02 7.919542491436004639e-02 -1.131050586700439453e-01 -1.259403973817825317e-01 -1.281698644161224365e-01 -1.866920888423919678e-01 -5.835664644837379456e-02 1.270475387573242188e-01 -1.343566179275512695e-01 -1.561542600393295288e-01 1.336510926485061646e-01 9.056673198938369751e-02
1.047790423035621643e-01 -1.096438914537429810e-01 -1.723363846540451050e-01 -6.459057331085205078e-03 -4.959118366241455078e-02 8.222862333059310913e-02 -1.574310511350631714e-01 8.402530103921890259e-02 2.153782695531845093e-01 -2.223057299852371216e-01 7.348069548606872559e-02 6.439616531133651733e-02 1.066800057888031006e-01 -1.517547369003295898e-01 -3.193286359310150146e-01 8.766227215528488159e-02 3.243463858962059021e-02 -2.983196638524532318e-02 -1.682094186544418335e-01 2.420658469200134277e-01 -1.884116977453231812e-01 2.255636602640151978e-01 3.392759561538696289e-01 1.877527385950088501e-01 -6.232023611664772034e-02 -3.426294326782226562e-01 4.845145717263221741e-02 4.621180519461631775e-02 -2.959039211273193359e-01 -2.729492783546447754e-01 1.728275865316390991e-01 -1.162405163049697876e-01
1.667898297309875488e-01 3.886365890502929688e-02 7.085601985454559326e-02 -2.658911645412445068e-01 -6.688126921653747559e-02 9.432478249073028564e-02 -9.824422001838684082e-02 1.113054826855659485e-01 1.917437277734279633e-02 2.758397161960601807e-01 -1.598646491765975952e-01 9.308485686779022217e-02 -1.228240951895713806e-01 9.392376244068145752e-02 -2.800600230693817139e-01 8.959490060806274414e-02 4.221194982528686523e-01 -7.276999950408935547e-02 -2.009456902742385864e-01 -2.068600356578826904e-01 1.879534497857093811e-02 3.064347803592681885e-01 -8.358865045011043549e-03 -1.068103387951850891e-01 8.548030164092779160e-04 4.988652840256690979e-02 7.037849165499210358e-03 7.080252468585968018e-02 -1.312060952186584473e-01 -2.665859758853912354e-01 3.991105854511260986e-01 -1.048196628689765930e-01
-7.069448381662368774e-02 1.374058723449707031e-01 -4.803242906928062439e-02 -2.458719164133071899e-02 2.243585437536239624e-01 -1.856663376092910767e-01 6.463386863470077515e-02 3.711381852626800537e-01 1.474404186010360718e-01 4.148455858230590820e-01 -3.546067699790000916e-02 1.782188937067985535e-02 5.613759160041809082e-02 -1.994270235300064087e-01 -2.472143322229385376e-01 -1.013430356979370117e-01 1.218819804489612579e-02 3.630586266517639160e-01 -2.940467894077301025e-01 1.706727147102355957e-01 -7.196453213691711426e-02 -7.683745771646499634e-02 -6.175043061375617981e-02 -1.337340772151947021e-01 -1.910911649465560913e-01 2.097117342054843903e-02 -1.573704034090042114e-01 -7.727517932653427124e-02 -2.310076951980590820e-01 -3.475457057356834412e-02 1.584973633289337158e-01 -9.508983045816421509e-02
2.982951998710632324e-01 -9.887120872735977173e-02 -1.262131333351135254e-01 -3.248284012079238892e-02 1.661945581436157227e-01 8.279062807559967041e-02 4.201194643974304199e-02 5.869218707084655762e-02 -3.454059362411499023e-02 -4.417592659592628479e-02 1.806832998991012573e-01 2.995858788490295410e-01 -1.287218183279037476e-01 3.790253028273582458e-02 -4.005984961986541748e-01 2.276601195335388184e-01 2.692741751670837402e-01 -2.332215607166290283e-01 -2.254293262958526611e-01 1.330925971269607544e-01 -1.905113309621810913e-01 2.092034071683883667e-01 -2.693527750670909882e-02 7.818222790956497192e-02 -1.750004589557647705e-01 -1.648662090301513672e-01 2.624346017837524414e-01 -5.442251265048980713e-02 -2.395955324172973633e-01 -2.386494353413581848e-02 -1.336999833583831787e-01 -2.992427721619606018e-02
1.563544571399688721e-02 1.413462907075881958e-01 5.153712630271911621e-02 -1.815133243799209595e-01 3.988514840602874756e-01 5.652707070112228394e-02 -1.746357977390289307e-01 1.521610766649246216e-01 -6.202660873532295227e-02 1.831629499793052673e-02 -4.605043679475784302e-03 2.401010096073150635e-01 -1.839321851730346680e-02 -8.789783716201782227e-02 -1.742573976516723633e-01 -2.376940846443176270e-01 2.412782758474349976e-01 1.021136268973350525e-01 2.275193184614181519e-01 2.602744400501251221e-01 -1.528173834085464478e-01 -1.679430305957794189e-01 -1.024115160107612610e-01 -2.035640180110931396e-02 -1.529489923268556595e-02 -3.075321018695831299e-01 -1.773500442504882812e-02 -7.774814963340759277e-02 -7.842158526182174683e-02 -8.068551123142242432e-02 4.548919796943664551e-01 -9.867525659501552582e-03
1.204306483268737793e-01 -1.741049624979496002e-02 -2.118932157754898071e-01 -2.314649671316146851e-01 -5.898251011967658997e-02 9.433702565729618073e-03 5.637031048536300659e-03 1.917368471622467041e-01 -1.407841779291629791e-02 -2.353879660367965698e-01 -2.898157238960266113e-01 4.115995019674301147e-02 -5.226905643939971924e-02 2.134134247899055481e-02 -3.283121585845947266e-01 -1.350545585155487061e-01 -2.898325212299823761e-02 -1.053635030984878540e-01 -2.556591108441352844e-02 5.925640463829040527e-03 -3.037300407886505127e-01 -1.145861968398094177e-01 2.344164103269577026e-01 1.218239516019821167e-01 -5.546569079160690308e-02 -1.392317563295364380e-01 -2.708779871463775635e-01 2.139432579278945923e-01 -1.914416402578353882e-01 4.409169405698776245e-02 4.508562386035919189e-01 -6.759109348058700562e-02
-6.959020160138607025e-03 -9.870748966932296753e-03 -1.940214186906814575e-01 -3.028984367847442627e-02 -4.412102326750755310e-02 1.436024755239486694e-01 -3.201296553015708923e-02 -1.351205259561538696e-01 -1.077022030949592590e-01 9.404371678829193115e-02 5.911085754632949829e-03 6.559574604034423828e-02 -5.833408236503601074e-02 -2.724810540676116943e-01 -2.363223433494567871e-01 -3.270333111286163330e-01 -1.393318455666303635e-02 3.318713977932929993e-02 -1.414518952369689941e-01 2.255012243986129761e-01 -4.043911099433898926e-01 -7.113127037882804871e-03 1.977680474519729614e-01 -1.623473614454269409e-01 -2.409595847129821777e-01 -2.890362963080406189e-02 2.091428078711032867e-02 -1.455302834510803223e-01 -9.660691022872924805e-02 -2.745300345122814178e-02 4.496351182460784912e-01 -2.454259097576141357e-01
-5.476875230669975281e-02 8.741428703069686890e-02 3.434840962290763855e-02 -4.173763468861579895e-02 1.677747517824172974e-01 -2.490739896893501282e-02 -2.509358711540699005e-02 4.303971529006958008e-01 1.062699481844902039e-01 -4.692801088094711304e-02 -1.759295463562011719e-01 -2.251307293772697449e-02 -4.006373882293701172e-02 1.150820031762123108e-01 -3.019096553325653076e-01 1.031073704361915588e-01 2.473100274801254272e-01 1.312363147735595703e-01 -1.622015386819839478e-01 -1.901883333921432495e-01 -3.432971835136413574e-01 9.976584464311599731e-03 1.282981932163238525e-01 1.592433080077171326e-02 7.111292332410812378e-02 -2.636617124080657959e-01 -6.442975252866744995e-02 3.383294045925140381e-01 -2.608604431152343750e-01 1.593046486377716064e-01 1.789692342281341553e-01 1.266202926635742188e-01
-2.359166555106639862e-02 -1.538729518651962280e-01 -2.614333108067512512e-02 -9.212014824151992798e-02 -4.351539909839630127e-02 -1.208252981305122375e-01 -2.079100459814071655e-01 1.702663153409957886e-01 2.467902749776840210e-01 -7.551903277635574341e-02 -1.221956610679626465e-01 -1.061995700001716614e-01 -3.740942478179931641e-02 -1.244925782084465027e-01 -4.443209171295166016e-01 5.949090421199798584e-02 9.827303141355514526e-02 2.300580032169818878e-02 -8.046156913042068481e-02 1.102511063218116760e-01 -1.673912703990936279e-01 1.046771183609962463e-01 2.401109635829925537e-01 2.545214891433715820e-01 -1.785600781440734863e-01 -2.789129614830017090e-01 -2.665045857429504395e-01 2.880656123161315918e-01 -1.484501548111438751e-02 1.804187521338462830e-02 3.331757187843322754e-01 4.181226342916488647e-02
-3.253175318241119385e-02 -1.320512890815734863e-01 1.901148119941353798e-03 -1.047041788697242737e-01 -7.125342637300491333e-02 -4.866458848118782043e-02 -2.067324668169021606e-01 1.220189705491065979e-01 -2.180520594120025635e-01 -1.209461223334074020e-02 1.297614164650440216e-02 1.148770935833454132e-02 1.823117434978485107e-01 1.226357594132423401e-01 -4.627196788787841797e-01 -7.777024060487747192e-02 2.368754446506500244e-01 -1.881951093673706055e-02 -6.579977273941040039e-02 2.568030357360839844e-01 -7.026401907205581665e-02 -2.277792990207672119e-02 -3.195946812629699707e-01 -3.016241788864135742e-01 -3.260705471038818359e-01 -2.662748694419860840e-01 -9.477371349930763245e-03 1.212990581989288330e-01 -2.551902532577514648e-01 6.081212684512138367e-02 -2.625140547752380371e-02 4.674473032355308533e-02
1.107895001769065857e-01 -8.238516002893447876e-02 -9.211352467536926270e-02 -1.240586936473846436e-01 2.408486455678939819e-01 2.296632230281829834e-01 -2.610833644866943359e-01 -1.782824471592903137e-02 2.878425829112529755e-02 -9.676406532526016235e-02 -4.807418212294578552e-02 7.830335944890975952e-02 -6.363698840141296387e-02 -2.402966320514678955e-01 -7.941982895135879517e-02 -6.797160953283309937e-02 -1.381535530090332031e-01 1.244458928704261780e-01 -1.556713432073593140e-01 -4.013518989086151123e-02 8.659700304269790649e-02 5.021217465400695801e-02 1.032591909170150757e-01 7.950231432914733887e-02 -3.777392804622650146e-01 -1.413982827216386795e-02 -2.411100566387176514e-01 1.203794926404953003e-01 -4.318957626819610596e-01 -2.549974024295806885e-01 2.863526046276092529e-01 -2.235724925994873047e-01
1.073485985398292542e-01 -3.398495018482208252e-01 -6.718085706233978271e-02 -3.389216959476470947e-01 1.265369355678558350e-01 8.321165293455123901e-02 -1.674756556749343872e-01 7.667158544063568115e-02 7.894584536552429199e-02 1.136777997016906738e-01 -3.644772246479988098e-02 -4.910891875624656677e-02 9.830059856176376343e-02 -8.176703751087188721e-02 -2.547132372856140137e-01 -5.373176187276840210e-02 -2.219224162399768829e-02 -1.902527809143066406e-01 1.349628865718841553e-01 1.827146112918853760e-01 -1.436664611101150513e-01 2.276460379362106323e-01 8.284925669431686401e-02 1.578639261424541473e-02 -3.510945439338684082e-01 1.524725835770368576e-02 7.626685313880443573e-03 1.758722215890884399e-01 -2.249175459146499634e-01 -4.653521180152893066e-01 -1.510043442249298096e-02 -1.865169848315417767e-03
1.913448721170425415e-01 1.209219843149185181e-01 -8.655411750078201294e-02 -1.446074396371841431e-01 -1.642702966928482056e-01 1.338613629341125488e-01 -2.485899180173873901e-01 3.477096855640411377e-01 -2.932354807853698730e-01 -1.047685742378234863e-01 5.286615341901779175e-02 -1.163144595921039581e-03 1.308185607194900513e-01 -2.690343260765075684e-01 -1.496872752904891968e-01 -1.594342738389968872e-01 3.797305747866630554e-02 3.123331964015960693e-01 -2.111190110445022583e-01 -2.569529116153717041e-01 -3.563646078109741211e-01 8.785455487668514252e-03 -1.251870542764663696e-01 -3.980971500277519226e-02 -1.173765063285827637e-01 -1.607441008090972900e-01 -7.606258988380432129e-02 9.600060433149337769e-02 -1.865716129541397095e-01 -8.850909024477005005e-02 -1.911970414221286774e-02 6.431064009666442871e-02
5.931089818477630615e-02 -1.673911660909652710e-01 -9.987833350896835327e-02 -1.451186388731002808e-01 1.267513632774353027e-01 2.307098656892776489e-01 -1.083607599139213562e-01 2.471169829368591309e-01 -3.295051753520965576e-01 2.691375911235809326e-01 -1.689266264438629150e-01 1.576000005006790161e-01 -6.381189823150634766e-02 -4.029719159007072449e-03 -2.921846210956573486e-01 -9.347685426473617554e-02 -1.659653186798095703e-01 -5.523990839719772339e-02 -5.017283558845520020e-02 -1.042919903993606567e-01 -1.904310733079910278e-01 -8.639374747872352600e-03 2.550267241895198822e-02 -1.127494648098945618e-01 -3.351557552814483643e-01 1.379006654024124146e-01 -8.265599608421325684e-02 -6.819988042116165161e-02 -4.350118935108184814e-01 -3.911556303501129150e-02 1.152142435312271118e-01 -1.489450335502624512e-01
7.673516869544982910e-02 -9.785997122526168823e-02 8.202201128005981445e-02 -5.852334201335906982e-02 3.175263106822967529e-02 2.141240537166595459e-01 -6.558975577354431152e-02 2.629756927490234375e-01 5.755530297756195068e-02 1.492284983396530151e-01 -1.140583306550979614e-01 -2.314298897981643677e-01 -1.049836874008178711e-01 1.454107165336608887e-01 -1.400312036275863647e-01 1.517239660024642944e-01 2.458133548498153687e-01 -6.373296678066253662e-02 -6.766102276742458344e-03 7.856242358684539795e-02 -2.806268930435180664e-01 -2.419862337410449982e-02 6.539518386125564575e-02 3.549093902111053467e-01 -1.934992671012878418e-01 -2.965750694274902344e-01 -2.268256247043609619e-01 -1.212250292301177979e-01 -2.816787660121917725e-01 -4.246622696518898010e-02 3.230344355106353760e-01 -1.726316064596176147e-01
-8.616562932729721069e-02 1.067792624235153198e-02 -7.927936315536499023e-02 -1.966244280338287354e-01 8.913117647171020508e-02 2.108090221881866455e-01 1.014380902051925659e-01 2.738306112587451935e-02 2.354908287525177002e-01 5.286240950226783752e-02 -1.059236899018287659e-01 3.278250992298126221e-02 1.276679784059524536e-01 1.533775925636291504e-01 1.559633668512105942e-02 -3.658310472965240479e-01 2.922122180461883545e-01 -1.335375905036926270e-01 -1.238343566656112671e-01 -3.587775677442550659e-02 -2.508862912654876709e-01 1.231387406587600708e-01 1.518014967441558838e-01 2.736539207398891449e-02 -1.825829893350601196e-01 -3.326453268527984619e-01 -4.746735468506813049e-02 -1.061268616467714310e-02 -4.116004705429077148e-01 -1.804770678281784058e-01 1.088290289044380188e-01 2.402465641498565674e-01
2.104330807924270630e-01 1.306212097406387329e-01 -1.680174469947814941e-01 -2.001114636659622192e-01 3.271127864718437195e-02 3.620978295803070068e-01 4.346982762217521667e-02 5.110066384077072144e-03 5.893522128462791443e-02 -8.225991576910018921e-02 5.912310257554054260e-02 5.012515559792518616e-02 -2.594130337238311768e-01 4.281974583864212036e-02 1.687465421855449677e-02 1.145846620202064514e-01 1.398837715387344360e-01 8.496512472629547119e-02 -1.928938739001750946e-02 1.461845636367797852e-01 -4.529272019863128662e-01 7.674569636583328247e-02 -2.942952141165733337e-02 -1.242643687874078751e-02 -2.032601088285446167e-01 -1.045389324426651001e-01 -1.862854883074760437e-02 1.079741567373275757e-01 -4.782743155956268311e-01 -9.114500135183334351e-02 5.195643007755279541e-02 2.700113058090209961e-01
-9.068472683429718018e-02 1.300794444978237152e-02 -2.373384311795234680e-03 -1.385859251022338867e-01 1.882752329111099243e-01 2.814236581325531006e-01 -1.349039673805236816e-01 -8.159485459327697754e-02 -3.810930252075195312e-02 1.980720907449722290e-01 7.238657027482986450e-02 1.172289624810218811e-01 4.640318453311920166e-02 -9.640914201736450195e-02 -4.302588999271392822e-01 -8.777680993080139160e-02 2.935041189193725586e-01 -2.661146689206361771e-03 1.879946440458297729e-01 8.393251150846481323e-02 -1.256320774555206299e-01 -4.371768236160278320e-02 -3.567571938037872314e-01 -7.487808912992477417e-02 -1.994582563638687134e-01 -2.473818808794021606e-01 1.485687047243118286e-01 -1.243745461106300354e-01 -4.851133003830909729e-02 -1.017388552427291870e-01 3.711730241775512695e-01 2.892854064702987671e-02
-4.263349622488021851e-02 -3.018948482349514961e-03 1.691177859902381897e-02 -2.204455249011516571e-02 -3.870746493339538574e-02 2.867428362369537354e-01 -7.357477396726608276e-02 1.864344328641891479e-01 4.814533516764640808e-02 -3.773213177919387817e-02 -1.231948751956224442e-02 -1.022152230143547058e-01 -1.214393153786659241e-01 -7.867565751075744629e-02 -1.533791720867156982e-01 -4.224860072135925293e-01 -6.486152857542037964e-02 1.398061960935592651e-01 -2.901964783668518066e-01 -1.772927343845367432e-01 -2.335187047719955444e-01 -9.924930334091186523e-02 2.287082523107528687e-01 2.625026926398277283e-02 -2.955591082572937012e-01 -4.633072018623352051e-01 9.285268932580947876e-02 1.117731854319572449e-01 -8.931019902229309082e-02 -1.157960742712020874e-01 1.742996126413345337e-01 -6.742248684167861938e-02
1.243697404861450195e-01 -2.669824659824371338e-01 4.095720127224922180e-02 1.077608671039342880e-02 8.246225863695144653e-02 1.448185145854949951e-01 -1.764669269323348999e-01 5.108960270881652832e-01 -2.221896201372146606e-01 6.334782391786575317e-02 -1.610080003738403320e-01 2.089438587427139282e-01 -2.056453377008438110e-02 -7.936321198940277100e-02 -3.350352942943572998e-01 3.498556558042764664e-03 2.444047778844833374e-01 -1.566765606403350830e-01 -1.644081175327301025e-01 5.276968702673912048e-02 -3.017039597034454346e-02 -3.572292998433113098e-02 1.439884901046752930e-01 1.798718571662902832e-01 -5.539932847023010254e-02 1.403785645961761475e-01 -1.021780669689178467e-01 1.358788162469863892e-01 -6.283853203058242798e-02 -8.107341080904006958e-02 3.434748053550720215e-01 -6.532450206577777863e-03
1.111184284090995789e-01 1.206168904900550842e-02 1.007228791713714600e-01 1.320333927869796753e-01 2.115347534418106079e-01 2.073081433773040771e-01 -1.401982903480529785e-01 1.846768409013748169e-01 -9.065431542694568634e-03 4.428544640541076660e-02 1.659622192382812500e-01 1.761815845966339111e-01 2.630761079490184784e-02 -2.888907119631767273e-02 -5.161083936691284180e-01 8.093620836734771729e-02 9.230341762304306030e-02 1.067192479968070984e-01 -2.245037257671356201e-01 -6.518228352069854736e-02 -4.263616725802421570e-02 1.168953776359558105e-01 -1.861998289823532104e-01 -4.794866964221000671e-02 2.990730106830596924e-01 -1.573165953159332275e-01 -1.587971746921539307e-01 -8.962552249431610107e-02 -3.669274747371673584e-01 -4.319764673709869385e-02 2.678422927856445312e-01 -2.602331340312957764e-02
6.909476127475500107e-03 -2.133211344480514526e-01 -1.436074227094650269e-01 -1.815282702445983887e-01 1.274938881397247314e-01 8.522779494524002075e-02 -3.721556812524795532e-02 1.652446240186691284e-01 6.203961744904518127e-02 -1.171548888087272644e-01 1.886579990386962891e-01 -8.892414160072803497e-03 9.829216450452804565e-02 -1.728763580322265625e-01 -4.017028510570526123e-01 2.407205849885940552e-02 2.556530572474002838e-02 1.405240148305892944e-01 -6.989380717277526855e-02 3.092314004898071289e-01 1.028683781623840332e-01 2.907760739326477051e-01 1.287826448678970337e-01 -1.571243628859519958e-02 5.877796933054924011e-02 -3.369458019733428955e-01 -8.522217720746994019e-02 1.150810196995735168e-01 -3.647670149803161621e-01 -1.835455149412155151e-01 9.588623791933059692e-02 -2.182156145572662354e-01
-8.946839720010757446e-02 8.148030936717987061e-02 -7.083932310342788696e-02 -5.262814834713935852e-02 -7.621976733207702637e-02 -2.448212802410125732e-01 -1.827534884214401245e-01 2.441172003746032715e-01 -7.298880070447921753e-02 -2.448339760303497314e-02 -1.998419687151908875e-02 -9.974982589483261108e-02 5.927129089832305908e-02 -2.472621351480484009e-01 1.179032400250434875e-01 3.733109682798385620e-02 4.675371944904327393e-01 2.465993463993072510e-01 -2.791935205459594727e-01 -3.655406879261136055e-03 -2.861168682575225830e-01 -1.603553295135498047e-01 7.937422953546047211e-03 -1.634968817234039307e-01 -1.460093855857849121e-01 -1.562247276306152344e-01 -4.397748783230781555e-02 -1.716639287769794464e-02 -2.893708646297454834e-01 -1.982353329658508301e-01 1.112919002771377563e-01 2.179427295923233032e-01
-2.198532670736312866e-01 -7.049772888422012329e-02 -3.567736595869064331e-03 1.707168109714984894e-02 5.924625694751739502e-02 1.142259985208511353e-01 -2.022371292114257812e-01 9.548091143369674683e-02 -4.471860453486442566e-02 9.295275807380676270e-02 -4.101216495037078857e-01 6.711252778768539429e-02 -2.506870031356811523e-01 -1.681327372789382935e-01 -1.542935520410537720e-01 1.073707938194274902e-01 2.984774708747863770e-01 2.002284675836563110e-02 -3.472884893417358398e-01 -9.484648704528808594e-02 -2.962670922279357910e-01 5.874768644571304321e-02 4.686586558818817139e-02 5.237645283341407776e-02 -9.091355651617050171e-02 9.226693212985992432e-02 1.463766992092132568e-01 1.598291285336017609e-02 -1.486226171255111694e-01 1.996123930439352989e-03 4.325417876243591309e-01 -8.437848091125488281e-02
-6.234690546989440918e-02 -5.808002501726150513e-02 2.447541244328022003e-02 -2.494303584098815918e-01 -7.549089938402175903e-02 -1.941277086734771729e-01 -6.071693450212478638e-02 2.863834202289581299e-01 1.236632280051708221e-02 9.716281294822692871e-02 -1.288652122020721436e-01 2.443913519382476807e-01 1.869654059410095215e-01 5.658192560076713562e-02 -1.359421163797378540e-01 -8.209174126386642456e-02 3.113443031907081604e-02 4.500726610422134399e-02 -3.976096049882471561e-04 5.870811641216278076e-02 -1.004030108451843262e-01 1.085039973258972168e-01 1.426427811384201050e-01 4.363485872745513916e-01 -3.378639519214630127e-01 -1.670043617486953735e-01 -1.961314305663108826e-02 3.089268803596496582e-01 -2.750386297702789307e-01 -2.094996348023414612e-02 3.063085079193115234e-01 6.869500875473022461e-02
-1.346256136894226074e-01 6.612253189086914062e-02 -5.504257231950759888e-02 -2.161163650453090668e-02 1.026939824223518372e-01 2.912402898073196411e-02 7.404893636703491211e-02 1.139734461903572083e-01 -5.047766566276550293e-01 9.651840478181838989e-02 2.036077678203582764e-01 -9.558537602424621582e-02 1.378590166568756104e-01 -3.503169491887092590e-02 -3.657415509223937988e-01 -2.008266150951385498e-01 6.666059046983718872e-02 1.170318052172660828e-01 -4.917331039905548096e-02 1.880327463150024414e-01 -1.805079877376556396e-01 -2.404949255287647247e-02 -2.655817270278930664e-01 -1.330198496580123901e-01 -2.532635629177093506e-01 -1.535687595605850220e-01 -2.227638810873031616e-01 6.798291206359863281e-02 -2.154769301414489746e-01 -2.107513546943664551e-01 -8.699464052915573120e-02 -1.319531798362731934e-01
1.062883734703063965e-01 7.071674615144729614e-02 -2.332953214645385742e-01 3.508999012410640717e-03 3.405905514955520630e-02 1.800572723150253296e-01 1.962110400199890137e-01 2.332153022289276123e-01 -3.252924084663391113e-01 1.771224439144134521e-01 1.036001890897750854e-01 3.071550279855728149e-03 -3.257679939270019531e-01 -2.941080927848815918e-01 -3.175248801708221436e-01 -2.312439084053039551e-01 -5.052641965448856354e-03 1.755210161209106445e-01 -1.158946231007575989e-01 -7.361179590225219727e-02 -2.239033430814743042e-01 -5.317484959959983826e-02 -6.965737044811248779e-02 -6.340496242046356201e-03 -3.054209947586059570e-01 1.257289499044418335e-01 -7.866128534078598022e-02 1.906553469598293304e-02 -2.104220911860466003e-02 -1.564555168151855469e-01 2.080915570259094238e-01 1.286234110593795776e-01
-4.133234173059463501e-02 3.457721769809722900e-01 -1.928618103265762329e-01 1.013414002954959869e-02 -9.157779812812805176e-02 -7.523849606513977051e-02 -4.303196817636489868e-02 9.747341275215148926e-02 -8.273568004369735718e-03 -6.387762725353240967e-03 5.556899681687355042e-02 2.361747622489929199e-01 -2.220290005207061768e-01 -1.338878273963928223e-01 -2.453855425119400024e-01 -9.405045956373214722e-02 -1.412951350212097168e-01 4.749588295817375183e-02 -1.841066032648086548e-01 -5.785703286528587341e-02 3.054415248334407806e-02 2.350111901760101318e-01 2.110672891139984131e-01 -9.251539409160614014e-02 -4.619517922401428223e-01 -1.431889981031417847e-01 -1.986825615167617798e-01 2.972222268581390381e-01 -6.838250905275344849e-02 -2.894687950611114502e-01 -4.159184172749519348e-02 -1.120677031576633453e-02
1.103841811418533325e-01 -7.690232992172241211e-02 -3.163447603583335876e-02 1.618127226829528809e-01 4.881120473146438599e-02 3.087645769119262695e-01 -5.455517023801803589e-02 1.728133410215377808e-01 -3.918147180229425430e-03 4.467526078224182129e-02 -1.441481709480285645e-01 -3.013131767511367798e-02 7.443942129611968994e-02 -2.540259063243865967e-02 -2.585732638835906982e-01 -4.395701885223388672e-01 -3.417702391743659973e-02 2.177997529506683350e-01 -2.695963084697723389e-01 5.315006244927644730e-03 -3.427452743053436279e-01 -6.002724170684814453e-02 1.369584947824478149e-01 -5.307321995496749878e-02 -2.398591935634613037e-01 -2.729766964912414551e-01 2.174248918890953064e-02 1.122873499989509583e-01 -1.149987801909446716e-02 1.882877573370933533e-02 3.498984575271606445e-01 -4.668401181697845459e-02
-3.320618718862533569e-02 -1.137780472636222839e-01 -6.720943748950958252e-02 1.819084435701370239e-01 7.507766038179397583e-02 2.264506183564662933e-02 -3.540739715099334717e-01 1.897986829280853271e-01 8.125813305377960205e-02 -4.467069357633590698e-02 2.856484428048133850e-02 -7.421535253524780273e-02 -2.452136874198913574e-01 -2.265368998050689697e-01 -2.144784480333328247e-01 -2.610750794410705566e-01 3.340210998430848122e-03 -1.265854686498641968e-01 -1.369562000036239624e-01 6.696949247270822525e-03 -1.364134699106216431e-01 -7.508317381143569946e-02 8.388550579547882080e-02 -1.582525111734867096e-02 -5.399733781814575195e-01 -1.679617166519165039e-01 -1.326204836368560791e-01 -1.537873446941375732e-01 -2.721875011920928955e-01 8.676040451973676682e-04 1.052036657929420471e-01 1.665074527263641357e-01
9.277709573507308960e-02 1.458404511213302612e-01 -6.156052928417921066e-03 2.669940330088138580e-02 1.202140673995018005e-01 1.335403472185134888e-01 1.565464586019515991e-01 1.691436618566513062e-01 -1.454289406538009644e-01 1.732388325035572052e-02 8.004143834114074707e-02 4.313206076622009277e-01 -1.691148877143859863e-01 -1.101644262671470642e-01 -6.049890816211700439e-02 7.703753560781478882e-02 2.914155721664428711e-01 -1.008608285337686539e-02 -2.048205882310867310e-01 3.063102662563323975e-01 -3.097177147865295410e-01 2.962054312229156494e-02 2.315611839294433594e-01 -2.688262760639190674e-01 -2.622776664793491364e-02 -2.559626996517181396e-01 -1.554309427738189697e-01 2.235822845250368118e-03 -2.429840564727783203e-01 -4.268582910299301147e-02 1.140604391694068909e-01 -1.096000149846076965e-01
-4.933426622301340103e-03 -6.666710134595632553e-03 -1.823229938745498657e-01 -8.023335039615631104e-02 -1.078153401613235474e-01 -1.699454188346862793e-01 -1.657347381114959717e-01 1.677137613296508789e-01 -1.173315197229385376e-01 -5.736992508172988892e-02 -2.769168838858604431e-02 -9.472265094518661499e-02 -1.173320561647415161e-01 -2.154106460511684418e-02 -4.001125991344451904e-01 -5.358027666807174683e-02 8.410812914371490479e-02 1.245778352022171021e-01 -8.115496486425399780e-02 2.223776429891586304e-01 1.266031805425882339e-02 1.092905402183532715e-01 4.127802848815917969e-01 2.771883010864257812e-01 -9.672906994819641113e-02 -2.330365031957626343e-01 -3.385924100875854492e-01 9.347993135452270508e-02 -1.604626923799514771e-01 -8.890196681022644043e-02 2.917638123035430908e-01 1.279857009649276733e-01
6.760451942682266235e-02 -8.845897018909454346e-02 1.572687551379203796e-02 -1.685991734266281128e-01 -4.300540685653686523e-02 -1.472080964595079422e-02 1.979586295783519745e-02 2.387898713350296021e-01 -6.766268610954284668e-02 1.147205941379070282e-02 2.470717132091522217e-01 3.249856233596801758e-01 -3.466761484742164612e-02 -2.579776346683502197e-01 -2.478518337011337280e-01 -2.394386231899261475e-01 2.542701363563537598e-01 -3.549133986234664917e-02 -4.417564272880554199e-01 -2.310474961996078491e-01 -2.089857459068298340e-01 8.111908286809921265e-02 4.531859979033470154e-02 5.910566821694374084e-02 -1.937781125307083130e-01 6.325025856494903564e-02 -2.657146938145160675e-02 -1.297994405031204224e-01 -1.674024611711502075e-01 6.976839154958724976e-03 -1.598435193300247192e-01 2.420607805252075195e-01
-1.129150856286287308e-02 -9.295906871557235718e-02 -1.593058407306671143e-01 8.693442679941654205e-03 9.979611635208129883e-02 -4.055223241448402405e-02 5.594627931714057922e-02 1.757598221302032471e-01 -3.978062421083450317e-02 1.532867997884750366e-01 -1.477432548999786377e-01 1.492596864700317383e-01 -1.727227866649627686e-01 -3.682136908173561096e-02 -4.220504686236381531e-02 8.329250663518905640e-02 3.302023410797119141e-01 1.318137645721435547e-01 -3.942440450191497803e-01 2.142940014600753784e-01 -4.853796958923339844e-01 6.156316027045249939e-02 -1.028964966535568237e-01 1.454567015171051025e-01 3.099847212433815002e-02 6.702949106693267822e-02 7.465622574090957642e-02 1.389829814434051514e-01 -2.333393990993499756e-01 -1.305077970027923584e-01 3.040473461151123047e-01 -1.338012963533401489e-01
5.004482343792915344e-02 -5.056257545948028564e-02 -2.088117599487304688e-01 -1.607215777039527893e-02 -2.364886254072189331e-01 -2.157772034406661987e-01 -1.305244415998458862e-01 3.025622367858886719e-01 -1.457105576992034912e-01 5.955500155687332153e-02 -1.177725344896316528e-01 -1.103570014238357544e-01 3.867252543568611145e-02 -2.201184034347534180e-01 -2.474807053804397583e-01 -2.825511991977691650e-01 2.937488555908203125e-01 1.819629222154617310e-01 -1.642756611108779907e-01 1.253084540367126465e-01 -1.687470972537994385e-01 1.006734836846590042e-02 -1.527010798454284668e-01 -2.469684630632400513e-01 -2.888797819614410400e-01 -2.057932317256927490e-01 -4.165428504347801208e-02 -1.060795038938522339e-01 -2.208571732044219971e-01 1.133643761277198792e-01 4.941150080412626266e-03 -1.507797837257385254e-01
5.305725708603858948e-02 -1.383050531148910522e-01 -1.065787747502326965e-01 -8.523887395858764648e-02 1.743684113025665283e-01 -2.032904513180255890e-02 3.607679903507232666e-02 3.550050556659698486e-01 -3.162473738193511963e-01 -4.573239013552665710e-02 4.834898188710212708e-02 3.781370073556900024e-02 -1.368651688098907471e-01 2.868246138095855713e-01 -6.615938246250152588e-02 -2.116297334432601929e-01 8.044777810573577881e-02 -1.434265971183776855e-01 -1.877323538064956665e-01 -5.856712907552719116e-02 -2.820383310317993164e-01 1.413702964782714844e-01 -8.251149952411651611e-02 9.401966631412506104e-02 1.346673518419265747e-01 -1.624086499214172363e-01 -1.040398851037025452e-01 -1.196156349033117294e-02 -4.067805111408233643e-01 -3.642197847366333008e-01 2.847242541611194611e-02 9.967949986457824707e-02
1.983975172042846680e-01 7.951301336288452148e-02 1.671575754880905151e-02 7.792817801237106323e-02 8.789378404617309570e-02 1.704393476247787476e-01 4.081791266798973083e-02 3.605267107486724854e-01 -1.207250505685806274e-01 6.625503301620483398e-02 3.942769393324851990e-02 -7.257368881255388260e-03 -2.562082409858703613e-01 -1.366166919469833374e-01 -3.146093487739562988e-01 -2.497262060642242432e-01 3.567766398191452026e-02 2.326045483350753784e-01 -1.574642956256866455e-01 -2.295121550559997559e-01 -4.881655331701040268e-03 2.824547886848449707e-01 -1.200982462614774704e-02 6.279178708791732788e-02 -2.657012939453125000e-01 2.149413228034973145e-01 -1.301832050085067749e-01 -3.335243836045265198e-02 -2.504000961780548096e-01 -2.983933985233306885e-01 1.474045496433973312e-02 9.884008020162582397e-02
-5.061829835176467896e-02 -2.073945254087448120e-01 -7.164907455444335938e-02 -2.381181120872497559e-01 2.374134957790374756e-01 -1.572001874446868896e-01 8.817828446626663208e-02 2.958686649799346924e-01 -2.271794527769088745e-01 -1.330149471759796143e-01 -1.865621209144592285e-01 -4.355450347065925598e-02 2.903227461501955986e-03 -9.439411759376525879e-02 -4.337839782238006592e-01 -1.950286142528057098e-02 2.428716421127319336e-01 -2.343609035015106201e-01 -2.312107197940349579e-02 -1.452640295028686523e-01 -4.727635905146598816e-02 2.457793429493904114e-02 -1.941369287669658661e-02 3.968312218785285950e-02 5.337313190102577209e-02 -2.442415803670883179e-01 9.992039948701858521e-02 4.539911076426506042e-02 -2.456731051206588745e-01 -2.647261619567871094e-01 1.529463380575180054e-01 2.097927331924438477e-01
5.650264024734497070e-02 -1.442955881357192993e-01 -6.735017895698547363e-02 -5.517237260937690735e-02 -1.277288496494293213e-01 5.602505803108215332e-02 -7.943428307771682739e-02 1.470209658145904541e-01 2.720434665679931641e-01 -3.173084259033203125e-01 2.124051153659820557e-01 -4.011162370443344116e-02 1.164088994264602661e-01 -4.793663322925567627e-02 -3.026903867721557617e-01 4.789539426565170288e-02 1.068321466445922852e-01 1.065859012305736542e-02 -2.699741125106811523e-01 1.514491438865661621e-01 -1.277187764644622803e-01 9.193636476993560791e-02 2.118518203496932983e-01 5.392973497509956360e-02 -1.116508021950721741e-01 -3.001137077808380127e-01 -2.209061291068792343e-03 1.784768551588058472e-01 -3.030779957771301270e-01 -2.536606192588806152e-01 2.824950814247131348e-01 -1.988624334335327148e-01
-9.588267654180526733e-02 7.534804753959178925e-04 -2.308598011732101440e-01 -1.182207018136978149e-01 -8.240204304456710815e-02 -2.013690583407878876e-02 -1.026975959539413452e-01 5.154782533645629883e-01 6.099601462483406067e-02 -1.228405088186264038e-01 -4.004817083477973938e-02 2.406230382621288300e-02 -1.291613429784774780e-01 1.516525167971849442e-02 -2.187610864639282227e-01 -1.329043060541152954e-01 1.430938243865966797e-01 -4.605675861239433289e-02 -1.265176683664321899e-01 -1.644221991300582886e-01 -3.068644702434539795e-01 -8.761722128838300705e-04 1.712708324193954468e-01 1.882994771003723145e-01 5.451890826225280762e-02 -1.179078295826911926e-01 -1.020232811570167542e-01 2.008900791406631470e-01 -2.485577017068862915e-01 2.302173078060150146e-01 3.356147706508636475e-01 1.303608864545822144e-01
1.440014839172363281e-01 -7.734997570514678955e-02 -2.159359157085418701e-01 -1.293267756700515747e-01 7.926237769424915314e-03 2.284058630466461182e-01 -1.993300318717956543e-01 1.426412463188171387e-01 1.270353794097900391e-01 -1.576277464628219604e-01 6.320850551128387451e-02 5.580914020538330078e-02 -9.092674404382705688e-02 -3.271106779575347900e-01 -3.893445134162902832e-01 5.343559756875038147e-02 7.272608578205108643e-02 5.611969158053398132e-02 5.598988011479377747e-02 2.056362628936767578e-01 5.289350077509880066e-02 3.040734827518463135e-01 2.577756941318511963e-01 9.945026040077209473e-02 5.689457431435585022e-02 -3.768934011459350586e-01 7.846324145793914795e-02 -5.047554150223731995e-02 -2.198171615600585938e-01 -1.252843588590621948e-01 1.014165952801704407e-01 -1.614317148923873901e-01
6.116172671318054199e-02 1.851684004068374634e-01 -1.671686917543411255e-01 -1.424103230237960815e-01 3.118306584656238556e-02 1.532744318246841431e-01 1.179035976529121399e-01 -2.342553809285163879e-03 -3.923614621162414551e-01 8.283171057701110840e-02 1.002421751618385315e-01 1.775819808244705200e-01 1.006876584142446518e-02 -2.566030025482177734e-01 -4.931851848959922791e-02 6.724356859922409058e-02 1.267847418785095215e-01 -5.923511926084756851e-04 -3.654101192951202393e-01 -1.909754574298858643e-01 -2.592054903507232666e-01 2.634429931640625000e-01 1.938683390617370605e-01 -1.767057329416275024e-01 -8.888794481754302979e-02 -8.671719580888748169e-02 -1.686245799064636230e-01 -1.434387415647506714e-01 -1.011758297681808472e-01 -3.320670127868652344e-01 1.536382883787155151e-01 8.407630026340484619e-03
-8.475381880998611450e-02 -5.209761112928390503e-02 5.610536783933639526e-02 -3.788779303431510925e-02 9.768095612525939941e-02 9.846190363168716431e-02 -2.697596848011016846e-01 8.107251673936843872e-02 1.716347187757492065e-01 -1.889845579862594604e-01 -8.055711537599563599e-02 -5.296150967478752136e-02 -2.315968722105026245e-01 -1.162497103214263916e-01 -3.031469583511352539e-01 -1.426995694637298584e-01 -6.452587246894836426e-02 2.073935866355895996e-01 -6.505429744720458984e-02 -4.831843450665473938e-02 -3.890235424041748047e-01 -5.100093781948089600e-02 2.275889664888381958e-01 -3.029452450573444366e-02 -5.154006481170654297e-01 -1.146145239472389221e-01 -9.821230918169021606e-02 9.978811442852020264e-02 -2.059420943260192871e-01 1.236549690365791321e-01 -7.970367372035980225e-02 -1.011399030685424805e-01
-6.458115577697753906e-02 -8.968745917081832886e-02 4.955082014203071594e-02 -2.152762860059738159e-01 1.053464263677597046e-01 -8.553352952003479004e-02 -7.773309946060180664e-02 2.069492191076278687e-01 2.102393060922622681e-01 -8.652716130018234253e-02 3.976895287632942200e-02 3.199176788330078125e-01 9.197647869586944580e-02 -7.068798691034317017e-02 -2.689106762409210205e-01 -2.216391414403915405e-01 3.399895429611206055e-01 3.533720597624778748e-02 -2.357160300016403198e-01 -3.385795652866363525e-01 -9.378229267895221710e-03 2.958289682865142822e-01 -1.249528583139181137e-02 1.463998258113861084e-01 -2.691717445850372314e-01 4.421317949891090393e-02 -1.362633109092712402e-01 -9.403607994318008423e-02 -1.584121733903884888e-01 -2.175976932048797607e-01 -9.853747487068176270e-02 -3.145117312669754028e-02
1.874633729457855225e-01 2.086710780858993530e-01 -1.360386051237583160e-02 -1.580673158168792725e-01 -2.208065241575241089e-01 8.172789216041564941e-02 -2.098433077335357666e-01 1.987742483615875244e-01 -4.071818292140960693e-01 -2.381068766117095947e-01 3.764026612043380737e-02 1.172572821378707886e-01 5.726464837789535522e-02 -2.489212304353713989e-01 -1.004136353731155396e-01 -1.533620506525039673e-01 2.220539301633834839e-01 2.040166556835174561e-01 -6.711627542972564697e-02 -1.393546015024185181e-01 -3.292426466941833496e-01 8.809775859117507935e-02 -9.427620470523834229e-02 -2.870304323732852936e-02 -2.193517684936523438e-01 -2.289167642593383789e-01 -1.397714298218488693e-02 5.088210850954055786e-02 -1.262824423611164093e-02 -2.326702028512954712e-01 8.231601119041442871e-02 1.247359961271286011e-01
-2.149834763258695602e-03 -8.523776382207870483e-02 -8.568602055311203003e-02 -9.818804264068603516e-02 3.766692578792572021e-01 2.354977279901504517e-01 2.567069232463836670e-02 1.755724549293518066e-01 1.517370641231536865e-01 -1.323712468147277832e-01 -4.114111885428428650e-03 9.781215339899063110e-02 1.902635842561721802e-01 5.659682303667068481e-02 -3.879016339778900146e-01 -1.227594316005706787e-01 1.696008373983204365e-03 -2.025419920682907104e-01 8.789522689767181873e-04 1.374911963939666748e-01 4.781714826822280884e-02 1.856072843074798584e-01 -1.253402084112167358e-01 2.200333923101425171e-01 -1.920355409383773804e-01 -1.997829079627990723e-01 -1.501129269599914551e-01 1.710488945245742798e-01 -2.555782496929168701e-01 -2.255452722311019897e-01 1.280882209539413452e-01 -2.643477618694305420e-01
7.621367275714874268e-02 7.766253501176834106e-02 6.222736835479736328e-02 7.899203151464462280e-02 -8.233481645584106445e-02 -3.085443377494812012e-02 6.132616847753524780e-02 3.625669702887535095e-02 -2.248202860355377197e-01 3.372854292392730713e-01 -1.355252712965011597e-01 -6.435345858335494995e-02 -2.391224205493927002e-01 -1.494020372629165649e-01 -3.090726435184478760e-01 -1.366960704326629639e-01 1.756274402141571045e-01 -1.803226023912429810e-01 -1.416759043931961060e-01 -9.241436421871185303e-02 -2.421215623617172241e-01 2.485604137182235718e-01 1.132321208715438843e-01 -2.213659733533859253e-01 -1.633716523647308350e-01 -1.167382746934890747e-01 2.117808908224105835e-01 2.078062109649181366e-02 -4.184398353099822998e-01 9.828481823205947876e-02 1.964367181062698364e-01 -3.964487463235855103e-02
6.524044275283813477e-02 -1.945033520460128784e-01 -1.820837706327438354e-01 -1.906355470418930054e-01 1.469879448413848877e-01 -1.840592473745346069e-01 5.020244419574737549e-02 1.837155669927597046e-01 -4.991586878895759583e-02 -1.296956986188888550e-01 1.113002002239227295e-02 2.453231960535049438e-01 -1.445962339639663696e-01 4.761673510074615479e-02 -3.251580893993377686e-01 -5.067252367734909058e-02 -1.056686416268348694e-01 -9.224014729261398315e-02 -1.532099246978759766e-01 1.375091671943664551e-01 -1.418086979538202286e-02 3.262253105640411377e-01 -2.181353569030761719e-01 1.104739755392074585e-01 -1.792618781328201294e-01 4.153279215097427368e-02 -2.079412639141082764e-01 1.279055792838335037e-02 -1.478867381811141968e-01 2.133369212970137596e-03 4.458559155464172363e-01 2.432627528905868530e-01
-1.419104039669036865e-01 2.518290877342224121e-01 -1.997693032026290894e-01 1.618409156799316406e-02 -1.913863420486450195e-01 -9.059254825115203857e-02 -3.893537819385528564e-02 7.221612334251403809e-02 -1.827774047851562500e-01 2.066206000745296478e-02 -1.150591224431991577e-01 2.006230354309082031e-01 4.539906233549118042e-02 -6.812117248773574829e-02 -1.082820221781730652e-01 -1.096521615982055664e-01 1.209213808178901672e-01 1.364113390445709229e-01 -8.338087797164916992e-02 -2.092406898736953735e-01 -2.114033252000808716e-01 1.572474688291549683e-01 -4.142982512712478638e-02 -4.224596917629241943e-01 -2.912009060382843018e-01 -2.743018269538879395e-01 1.404442191123962402e-01 3.802586346864700317e-02 -2.609490156173706055e-01 -2.876565456390380859e-01 1.675026714801788330e-01 1.151329204440116882e-01
-2.705878950655460358e-02 3.130768612027168274e-02 -1.854749321937561035e-01 -8.576025813817977905e-02 -1.511968970298767090e-01 3.957211039960384369e-03 -1.580726504325866699e-01 2.224439978599548340e-01 3.591789305210113525e-01 -2.818991839885711670e-01 1.368124783039093018e-01 -2.610841952264308929e-02 1.074555143713951111e-01 -1.167769804596900940e-01 -3.108884394168853760e-01 5.606290698051452637e-02 1.715167611837387085e-01 8.384459465742111206e-02 -1.396920531988143921e-01 2.452191114425659180e-01 -1.205424517393112183e-01 2.762097716331481934e-01 2.079960554838180542e-01 9.472402930259704590e-02 -4.281189292669296265e-03 -2.922225892543792725e-01 -6.357035785913467407e-02 9.242694824934005737e-02 -2.354901731014251709e-01 -2.595775425434112549e-01 1.570875942707061768e-01 4.089975357055664062e-02
1.624978929758071899e-01 6.797869503498077393e-02 -3.126047551631927490e-01 -2.216847687959671021e-01 1.601155251264572144e-01 2.303971499204635620e-01 -7.600069791078567505e-02 2.061697691679000854e-01 -1.244616210460662842e-01 -1.317398808896541595e-02 -6.789364665746688843e-02 7.661263644695281982e-02 -2.371933013200759888e-01 -9.617590904235839844e-02 -8.740171045064926147e-02 -2.003015130758285522e-01 -3.401100635528564453e-02 1.993215531110763550e-01 -8.431062847375869751e-02 -1.104660406708717346e-01 -1.256788522005081177e-01 -1.417244672775268555e-01 3.318403661251068115e-01 1.164120286703109741e-01 -2.586304843425750732e-01 -1.674715578556060791e-01 5.076617747545242310e-02 6.492856144905090332e-02 -3.397108018398284912e-01 -3.242670297622680664e-01 1.159464269876480103e-01 1.479075569659471512e-02
-4.293527081608772278e-02 2.263637781143188477e-01 -2.396775037050247192e-01 -2.648418545722961426e-01 1.896484941244125366e-01 -1.272483915090560913e-01 1.028157249093055725e-01 2.898017764091491699e-01 1.613195687532424927e-01 -6.439286470413208008e-02 -2.114711850881576538e-01 1.984656751155853271e-01 -4.977322649210691452e-03 1.560984998941421509e-01 -3.831162750720977783e-01 -8.692969381809234619e-02 3.574888706207275391e-01 1.676473021507263184e-01 -1.630334407091140747e-01 -5.245671793818473816e-02 2.175803184509277344e-01 4.260929767042398453e-03 1.487219482660293579e-01 -5.750355124473571777e-02 -1.555777639150619507e-01 -1.475774496793746948e-01 -5.026476457715034485e-02 6.394036859273910522e-02 -2.373529672622680664e-01 -8.365178853273391724e-02 4.204633086919784546e-02 6.236096099019050598e-02
-3.306005299091339111e-01 -1.887059956789016724e-01 -2.718694508075714111e-01 9.119588136672973633e-02 2.657035831362009048e-03 1.339379400014877319e-01 1.730816513299942017e-01 -1.424525678157806396e-02 -6.106468662619590759e-02 1.154213994741439819e-01 2.038975805044174194e-01 9.997908025979995728e-02 9.244887530803680420e-02 -6.597388535737991333e-02 -2.607999444007873535e-01 -2.357611805200576782e-01 2.468482125550508499e-03 -1.516197025775909424e-01 -1.470646560192108154e-01 1.322329882532358170e-02 -3.202995061874389648e-01 1.808027923107147217e-01 -1.083840206265449524e-01 -1.084114462137222290e-01 -4.010548293590545654e-01 -1.274916082620620728e-01 -2.989938557147979736e-01 1.816464215517044067e-02 -1.958792358636856079e-01 -9.748528711497783661e-03 -7.880010455846786499e-02 6.751311570405960083e-02
-8.715748041868209839e-02 -1.515892297029495239e-01 -2.602049112319946289e-01 -5.455435067415237427e-02 9.580311179161071777e-02 1.216968074440956116e-01 1.030020490288734436e-01 1.404489874839782715e-01 1.707591414451599121e-01 2.068973630666732788e-01 1.054974347352981567e-01 1.801653355360031128e-01 9.545357525348663330e-02 -1.134954392910003662e-01 3.712054342031478882e-02 3.244644105434417725e-01 4.023180305957794189e-01 3.117099702358245850e-01 -1.419567912817001343e-01 3.523151576519012451e-02 -1.848358064889907837e-01 -1.075131446123123169e-01 2.839510887861251831e-02 -1.396844834089279175e-01 -2.876950800418853760e-01 -1.871903836727142334e-01 -3.739732131361961365e-02 7.347545027732849121e-02 -1.270322501659393311e-01 -1.002688631415367126e-01 2.558838427066802979e-01 1.936099529266357422e-01
-7.560514658689498901e-02 4.109161347150802612e-02 -3.468127846717834473e-01 2.141081839799880981e-01 -1.765286922454833984e-01 -4.891578480601310730e-02 -9.740427881479263306e-02 1.150327473878860474e-01 -2.333786487579345703e-01 7.483147084712982178e-03 5.929068848490715027e-02 1.465743631124496460e-01 3.400129824876785278e-02 -8.755052834749221802e-02 -4.850783850997686386e-03 6.695998460054397583e-02 4.128620401024818420e-02 1.601220220327377319e-01 -3.648220002651214600e-01 -2.045583575963973999e-01 -2.333717346191406250e-01 2.825123369693756104e-01 -3.757973760366439819e-02 -1.441129893064498901e-01 -3.601714596152305603e-02 -1.094797775149345398e-01 -2.693499438464641571e-02 1.995876133441925049e-01 -3.510441780090332031e-01 -3.447775542736053467e-01 1.371756643056869507e-01 -6.201397627592086792e-02
8.916044980287551880e-02 2.216943353414535522e-02 -3.271547853946685791e-01 -2.239470034837722778e-01 2.201698720455169678e-01 2.887960076332092285e-01 -1.285150796175003052e-01 6.771086901426315308e-02 3.845596686005592346e-02 1.256830394268035889e-01 -3.206545114517211914e-02 3.045177832245826721e-02 -2.264100462198257446e-01 -1.318093389272689819e-01 -1.603193879127502441e-01 -8.437626808881759644e-02 -4.855485260486602783e-02 1.535850614309310913e-01 -6.885158270597457886e-02 1.329790800809860229e-02 1.781110092997550964e-02 -5.522196367383003235e-02 2.749588191509246826e-01 1.931942403316497803e-01 -4.321985542774200439e-01 -2.048347890377044678e-01 1.762014776468276978e-01 3.451878204941749573e-02 -3.231478035449981689e-01 -1.875962018966674805e-01 1.131512522697448730e-01 1.193029247224330902e-02
-1.536524593830108643e-01 -1.095609888434410095e-01 -1.103563904762268066e-01 -4.847014788538217545e-03 3.138468367978930473e-03 6.854053586721420288e-02 9.011185169219970703e-02 6.722906231880187988e-02 -2.262863665819168091e-01 1.013772785663604736e-01 1.817807406187057495e-01 1.626191288232803345e-01 -2.919769845902919769e-02 -1.735306978225708008e-01 -7.631243206560611725e-03 -1.720836199820041656e-02 6.255058944225311279e-02 5.323363095521926880e-02 -3.727208375930786133e-01 -1.415025293827056885e-01 -3.822665810585021973e-01 -7.854516059160232544e-02 2.584258560091257095e-03 1.139237508177757263e-01 -4.511971771717071533e-01 -5.580859631299972534e-02 -2.603077292442321777e-01 -1.610833802260458469e-03 -3.149216473102569580e-01 -6.689910590648651123e-02 -3.064661286771297455e-02 2.693076133728027344e-01
-2.421176526695489883e-03 -1.138188038021326065e-02 -4.317018389701843262e-01 8.152221888303756714e-02 -1.883586347103118896e-01 4.924083873629570007e-02 -1.048047170042991638e-01 -2.206642180681228638e-02 -1.257376223802566528e-01 4.716385900974273682e-02 1.581063419580459595e-01 -2.622824162244796753e-02 -4.040632024407386780e-02 -2.077147923409938812e-02 -8.325284719467163086e-02 1.239059269428253174e-01 -3.251918777823448181e-02 1.980753093957901001e-01 -1.989991813898086548e-01 -2.324880361557006836e-01 -8.037468045949935913e-02 2.971897721290588379e-01 -2.159461528062820435e-01 -1.249424368143081665e-01 -2.113770991563796997e-01 -1.156605631113052368e-01 -1.057310402393341064e-01 1.661355793476104736e-01 -3.897729516029357910e-01 -3.466275930404663086e-01 1.575857549905776978e-01 6.853704899549484253e-02
-5.265144631266593933e-02 1.658183038234710693e-01 -2.167362123727798462e-01 -1.239482685923576355e-01 2.085866481065750122e-01 3.063063621520996094e-01 -1.596034020185470581e-01 1.318661719560623169e-01 -2.568156719207763672e-01 -1.384001672267913818e-01 -1.953604072332382202e-02 2.525013387203216553e-01 1.909697204828262329e-01 -1.691182851791381836e-01 -3.155715763568878174e-01 -1.052133366465568542e-01 2.052329331636428833e-01 -1.346095204353332520e-01 -2.059713006019592285e-01 -2.516210973262786865e-01 -1.639557927846908569e-01 1.431096196174621582e-01 8.371274173259735107e-02 -2.368138879537582397e-01 1.304932986386120319e-03 -2.305669337511062622e-01 -6.374576687812805176e-02 6.076274439692497253e-02 2.176890522241592407e-02 -2.160411328077316284e-01 -7.831122726202011108e-02 -1.077054738998413086e-01
-7.406160235404968262e-02 3.627911210060119629e-02 -1.059494614601135254e-01 -5.946999043226242065e-02 1.266330927610397339e-01 -2.277887910604476929e-01 -2.573068141937255859e-01 4.018745198845863342e-02 -2.294094264507293701e-01 -1.205051317811012268e-01 5.285817384719848633e-02 2.718105614185333252e-01 2.835966050624847412e-01 2.605679631233215332e-02 -2.534558475017547607e-01 -2.779887616634368896e-01 3.324667513370513916e-01 -1.137274689972400665e-02 -2.615220546722412109e-01 -3.044448792934417725e-02 -1.666693538427352905e-01 3.955832496285438538e-02 -1.726200133562088013e-01 3.133012214675545692e-03 -3.936049342155456543e-01 1.132493466138839722e-01 2.493194118142127991e-02 -9.736016392707824707e-02 -5.629584565758705139e-02 -1.179469600319862366e-01 1.458609700202941895e-01 1.445688605308532715e-01
1.473846733570098877e-01 -1.088067665696144104e-01 -1.354011446237564087e-01 1.567103900015354156e-02 1.836623251438140869e-01 -3.393439576029777527e-02 -1.714229285717010498e-01 1.709243208169937134e-01 6.323050707578659058e-02 1.894454807043075562e-01 -1.515569388866424561e-01 2.092816531658172607e-01 -1.336745917797088623e-01 7.211688905954360962e-02 -1.762194484472274780e-01 -3.354480564594268799e-01 -1.143331378698348999e-01 2.263855747878551483e-02 -1.157378926873207092e-01 -1.851789071224629879e-03 -3.894034028053283691e-02 -8.846917189657688141e-03 -1.287511438131332397e-01 1.018199399113655090e-01 -3.654507994651794434e-01 1.208672299981117249e-01 -1.791659295558929443e-01 -1.121196970343589783e-01 -5.324323773384094238e-01 -1.618499159812927246e-01 1.217746511101722717e-01 -9.058728814125061035e-02
9.385770559310913086e-02 -2.234046906232833862e-01 -2.924891002476215363e-02 4.740434885025024414e-02 1.542538404464721680e-01 -1.406044065952301025e-01 5.019709095358848572e-02 2.426349818706512451e-01 -2.133439183235168457e-01 1.150425709784030914e-02 -2.483673989772796631e-01 1.294318139553070068e-01 5.110624060034751892e-02 -1.145211756229400635e-01 -6.112846732139587402e-01 -9.668297320604324341e-02 2.772413194179534912e-01 -9.644616395235061646e-02 -8.015242964029312134e-02 -7.954064011573791504e-02 1.097788810729980469e-01 4.185489937663078308e-02 -6.931864470243453979e-02 -5.163073074072599411e-03 8.924337476491928101e-02 -2.011955827474594116e-01 -3.925019502639770508e-02 8.489175885915756226e-02 -2.412743121385574341e-01 -1.910240799188613892e-01 7.472379505634307861e-02 -1.880518645048141479e-01
[truncated: 3,280,142 more chars]
