# Supplementary material for: The Language of Innovation
Source: PLoS One. 2020 Apr 30;15(4):e0230107. doi: 10.1371/journal.pone.0230107 (PMC7194493; doi:10.1371/journal.pone.0230107)
Supplement: S8 File — (GZ) [file pone.0230107.s008.tar.gz › 1986-1990/V2Run_28_VS_4500_embeddings1986-1990ED32.txt]

9.644100069999694824e-02 3.333003222942352295e-01 -2.664887309074401855e-01 -4.480396583676338196e-02 -2.615385055541992188e-01 -9.366267174482345581e-02 2.356796264648437500e-01 -2.112660706043243408e-01 -1.320110261440277100e-01 -4.027720540761947632e-02 1.332236975431442261e-01 4.141907691955566406e-01 6.368156522512435913e-02 4.773065447807312012e-02 -1.492794454097747803e-01 -1.521004438400268555e-01 3.143145442008972168e-01 6.843643635511398315e-02 -1.839274168014526367e-02 6.248277798295021057e-02 -6.098562851548194885e-02 1.784987002611160278e-01 -4.104276373982429504e-02 -8.474650233983993530e-02 -1.964744180440902710e-01 5.687738768756389618e-03 1.423023045063018799e-01 -2.679960429668426514e-02 -5.762995779514312744e-02 1.743922680616378784e-01 1.628091782331466675e-01 3.116382956504821777e-01
-8.090575784444808960e-02 2.150955498218536377e-01 2.009166479110717773e-01 1.529793739318847656e-01 -9.650333784520626068e-03 9.805651381611824036e-03 -2.063356637954711914e-01 1.379735302180051804e-02 -1.087559163570404053e-01 -3.342575430870056152e-01 -2.250358909368515015e-01 3.963405489921569824e-01 -1.275604367256164551e-01 -1.264915615320205688e-01 -3.104684948921203613e-01 -1.772171407938003540e-01 2.596321105957031250e-01 6.363090127706527710e-02 -1.436263620853424072e-01 -8.975157886743545532e-02 3.464102149009704590e-01 2.686360850930213928e-02 -3.207606449723243713e-02 3.191681206226348877e-02 5.307487398386001587e-02 -7.417528331279754639e-02 9.278276562690734863e-02 2.752546370029449463e-01 -1.581045836210250854e-01 5.558475106954574585e-02 -3.328952938318252563e-02 6.568291038274765015e-02
2.187076210975646973e-01 1.448999345302581787e-01 -9.857903420925140381e-02 7.329708896577358246e-03 -8.429972082376480103e-02 -1.187258511781692505e-01 -4.302000999450683594e-02 -3.526633083820343018e-01 -1.479133516550064087e-01 -1.376615911722183228e-01 1.333451867103576660e-01 1.249595731496810913e-01 2.957186475396156311e-02 -5.072260648012161255e-02 -2.286862432956695557e-01 -2.751494944095611572e-01 4.953072071075439453e-01 5.175118893384933472e-02 -1.420740485191345215e-01 -4.295074343681335449e-01 1.432812809944152832e-01 4.827363044023513794e-02 -1.168145835399627686e-01 3.033773414790630341e-02 -2.806569449603557587e-02 1.076473370194435120e-01 7.577602565288543701e-02 -1.461904495954513550e-01 5.674309283494949341e-02 -6.848365813493728638e-02 9.993639774620532990e-03 1.752264946699142456e-01
3.000743985176086426e-01 1.699488610029220581e-02 1.219562366604804993e-01 1.868645101785659790e-01 -2.206065505743026733e-02 -1.650770194828510284e-02 1.435668021440505981e-01 -2.273251414299011230e-01 2.238767035305500031e-02 -2.262554317712783813e-01 -6.684951484203338623e-02 3.827300071716308594e-01 -2.167176455259323120e-01 7.779522240161895752e-02 -1.481243669986724854e-01 -1.101759597659111023e-01 4.247932136058807373e-01 -1.717663407325744629e-01 -2.135905176401138306e-01 -7.869955897331237793e-02 7.636453211307525635e-02 -1.342784706503152847e-02 9.061571210622787476e-02 -1.787847727537155151e-01 3.697582483291625977e-01 -1.139750033617019653e-01 6.579008698463439941e-02 3.160239756107330322e-02 -1.172086372971534729e-01 9.732748568058013916e-02 -3.128927946090698242e-02 9.951406717300415039e-02
-1.111534386873245239e-01 1.102434098720550537e-01 7.546642422676086426e-02 -5.706501379609107971e-02 -1.164535656571388245e-01 -1.494231075048446655e-01 1.713781654834747314e-01 5.065372213721275330e-02 1.219284683465957642e-01 -5.256374552845954895e-02 -8.133761584758758545e-02 3.151437938213348389e-01 5.778215453028678894e-02 -1.117172613739967346e-01 -5.774477124214172363e-01 8.569019287824630737e-02 2.246010601520538330e-01 5.721025541424751282e-02 -2.493507415056228638e-01 -1.350605487823486328e-01 1.518172770738601685e-01 1.945526599884033203e-01 2.771306633949279785e-01 3.874061629176139832e-02 1.583270132541656494e-01 -2.126661688089370728e-02 -1.593986898660659790e-02 1.332951942458748817e-03 -1.814189702272415161e-01 2.524445652961730957e-01 -1.365969181060791016e-01 6.428790837526321411e-02
1.966663002967834473e-01 7.536072283983230591e-03 7.749381661415100098e-02 -8.804836124181747437e-02 -4.879651218652725220e-02 -1.600634306669235229e-01 1.462557911872863770e-01 -4.563542902469635010e-01 -1.316913813352584839e-01 -2.169100493192672729e-01 -1.738164573907852173e-01 2.520359754562377930e-01 8.147196844220161438e-03 1.283285617828369141e-01 -2.547796070575714111e-01 -1.681260205805301666e-02 1.946400403976440430e-01 -8.597516268491744995e-02 -3.212627395987510681e-02 -4.558880925178527832e-01 2.213233150541782379e-02 3.249518200755119324e-02 2.089462131261825562e-01 1.178762037307024002e-02 9.217568486928939819e-02 2.216988832515198737e-05 2.636277349665760994e-03 1.896178871393203735e-01 -2.012908086180686951e-02 -1.081941798329353333e-01 -2.496270537376403809e-01 1.778503805398941040e-01
1.068405956029891968e-01 -4.571694135665893555e-02 -5.916460976004600525e-02 -1.619805544614791870e-01 -4.014543816447257996e-02 7.392308115959167480e-02 2.227111309766769409e-01 -3.821956813335418701e-01 1.798529326915740967e-01 -1.054842323064804077e-01 -1.451326906681060791e-01 2.538500428199768066e-01 -2.930928207933902740e-02 1.308516263961791992e-01 -4.694770574569702148e-01 1.979001238942146301e-02 3.681804835796356201e-01 -2.323045581579208374e-01 -1.655955053865909576e-02 -2.392962127923965454e-01 2.063622474670410156e-01 -5.631057545542716980e-02 -6.049772351980209351e-02 6.102965399622917175e-02 1.389463096857070923e-01 -1.182232871651649475e-01 8.441301435232162476e-02 -1.158475354313850403e-01 -1.289978176355361938e-01 6.024610996246337891e-02 -1.089553162455558777e-01 -8.813215419650077820e-03
-1.246797200292348862e-02 2.953085303306579590e-01 -1.303425580263137817e-01 -5.986253544688224792e-02 -1.113166585564613342e-01 -1.902877986431121826e-01 6.899625808000564575e-02 4.466670751571655273e-02 1.050738841295242310e-01 -1.257171183824539185e-01 -1.805947124958038330e-01 2.029701173305511475e-01 2.151278853416442871e-01 4.605994373559951782e-02 -4.128266870975494385e-01 3.534864261746406555e-02 2.662215530872344971e-01 -2.497766017913818359e-01 -8.449461311101913452e-02 -1.884596645832061768e-01 1.953525245189666748e-01 1.642988920211791992e-01 1.190041378140449524e-01 -1.287590712308883667e-01 1.659097149968147278e-03 -2.324403971433639526e-01 -1.244386285543441772e-02 3.224322199821472168e-01 -9.434385597705841064e-02 2.743596136569976807e-01 -3.231537342071533203e-02 2.813359349966049194e-02
1.409815903753042221e-02 3.173101544380187988e-01 7.409918121993541718e-03 1.089305058121681213e-01 -2.438705712556838989e-01 1.612727940082550049e-01 -6.097251083701848984e-03 -4.494339972734451294e-02 -1.724343895912170410e-01 -8.977235108613967896e-02 5.857947096228599548e-02 3.430413305759429932e-01 2.238389700651168823e-01 -2.119384109973907471e-01 -4.611944258213043213e-01 -1.335348235443234444e-03 3.596409559249877930e-01 -5.006401613354682922e-02 -9.074737876653671265e-02 8.416149020195007324e-02 3.719126805663108826e-03 8.079280704259872437e-02 2.687686495482921600e-02 9.927536547183990479e-02 2.555621564388275146e-01 -6.185480393469333649e-03 1.051635369658470154e-01 1.262489259243011475e-01 -2.560657858848571777e-01 -1.418977044522762299e-02 1.003895699977874756e-01 2.339653111994266510e-02
-3.407545387744903564e-02 -7.578529417514801025e-02 -2.101409621536731720e-02 7.141716033220291138e-02 -3.104832470417022705e-01 -4.682035185396671295e-03 -2.377356439828872681e-01 -2.266451949253678322e-03 -1.952305585145950317e-01 -2.766347825527191162e-01 -8.439320325851440430e-02 3.524343669414520264e-01 2.518224716186523438e-01 -4.134657233953475952e-02 -4.791426658630371094e-01 -2.367452979087829590e-01 2.135002464056015015e-01 -5.739969760179519653e-02 5.881046876311302185e-02 -9.936549514532089233e-02 9.561479836702346802e-02 -8.481467515230178833e-02 9.845437854528427124e-02 1.152359172701835632e-01 3.112955950200557709e-02 1.809792667627334595e-01 1.158662438392639160e-01 1.213027015328407288e-01 -9.686611592769622803e-02 1.271738708019256592e-01 2.078570276498794556e-01 7.579062879085540771e-02
-1.143801258876919746e-03 1.705718934535980225e-01 1.133052259683609009e-02 1.238611936569213867e-01 -2.181176990270614624e-01 -2.623665630817413330e-01 8.968905359506607056e-02 -2.345719635486602783e-01 1.778182536363601685e-01 -2.293825745582580566e-01 -3.868106305599212646e-01 1.631236374378204346e-01 -1.391469091176986694e-01 1.868057101964950562e-01 -5.556949600577354431e-02 -9.302986413240432739e-02 1.593246459960937500e-01 7.196562830358743668e-03 -1.655177623033523560e-01 -1.660099923610687256e-01 -2.803647704422473907e-02 3.282352983951568604e-01 1.246965900063514709e-01 -1.220568940043449402e-01 -2.466156631708145142e-01 5.468758754432201385e-04 1.500375568866729736e-01 -9.423584491014480591e-02 -8.776959776878356934e-02 2.789088785648345947e-01 2.331308461725711823e-02 -2.277598232030868530e-01
1.984656453132629395e-01 8.651893585920333862e-02 -1.509105414152145386e-01 1.560882385820150375e-02 -2.092624455690383911e-02 1.338193267583847046e-01 -2.933362871408462524e-02 -2.214318066835403442e-01 1.744115054607391357e-01 1.448664534837007523e-02 -2.917930111289024353e-02 3.800050020217895508e-01 1.205624043941497803e-01 5.194007605314254761e-02 -4.653403460979461670e-01 9.199382364749908447e-02 7.586535811424255371e-02 -1.427050400525331497e-02 -3.347063362598419189e-01 7.005269080400466919e-02 5.954477563500404358e-02 3.962714225053787231e-02 2.188287675380706787e-01 -1.491500437259674072e-01 5.093485862016677856e-02 1.535941362380981445e-01 1.015440672636032104e-01 1.755954325199127197e-01 -1.893522739410400391e-01 1.634873300790786743e-01 -3.365134596824645996e-01 -4.951012134552001953e-02
3.123752214014530182e-02 -1.325876563787460327e-01 -4.133186489343643188e-02 -3.847228363156318665e-02 -7.871489226818084717e-02 -8.903943747282028198e-02 1.846960633993148804e-01 -2.154783755540847778e-01 8.036719262599945068e-02 -9.753977879881858826e-03 -3.788807615637779236e-02 3.152944147586822510e-01 -1.006820052862167358e-01 5.744004994630813599e-02 -3.871464431285858154e-01 -2.180507779121398926e-01 3.909262716770172119e-01 -7.298268377780914307e-02 -9.535159170627593994e-02 -1.185085177421569824e-01 2.157382071018218994e-01 8.148212730884552002e-02 1.450377404689788818e-01 1.133452504873275757e-01 -1.771592348814010620e-01 3.558812439441680908e-01 -3.784366324543952942e-02 3.202699124813079834e-02 -1.333069708198308945e-02 -1.081327721476554871e-01 -3.189090192317962646e-01 1.513409912586212158e-01
-9.098330140113830566e-02 3.161546587944030762e-01 8.016332238912582397e-02 1.975667178630828857e-01 -3.054819107055664062e-01 5.287140607833862305e-02 3.462546691298484802e-02 -1.131249591708183289e-01 2.350589260458946228e-02 -1.615080386400222778e-01 -6.696912925690412521e-03 1.927690505981445312e-01 1.402415186166763306e-01 -5.832545459270477295e-02 -5.029296875000000000e-01 -1.555498689413070679e-01 1.676057577133178711e-01 -1.634913980960845947e-01 1.528340876102447510e-01 -2.214736193418502808e-01 -1.840331703424453735e-01 -3.556895628571510315e-02 1.997527182102203369e-01 -5.596260353922843933e-02 3.835331648588180542e-02 -7.118484377861022949e-02 8.364369720220565796e-02 1.576533168554306030e-01 -2.538111209869384766e-01 5.917792767286300659e-02 -6.074002385139465332e-02 2.382356822490692139e-01
-1.628568768501281738e-01 1.221219077706336975e-01 -2.041855305433273315e-01 -3.348711412400007248e-03 -6.209452450275421143e-02 3.029001355171203613e-01 -4.196059331297874451e-02 -8.673624694347381592e-02 1.050176993012428284e-01 -2.249674350023269653e-01 -1.486781239509582520e-01 4.487827718257904053e-01 5.294744670391082764e-02 -1.741217672824859619e-01 -1.819394826889038086e-01 -2.699856758117675781e-01 2.743510305881500244e-01 2.025362700223922729e-01 6.596971303224563599e-02 2.830179175361990929e-03 1.526474952697753906e-01 -3.498605638742446899e-02 1.948125958442687988e-01 -7.385782152414321899e-02 4.070830717682838440e-02 9.296236932277679443e-02 -2.404721826314926147e-01 -1.765693426132202148e-01 -1.209868788719177246e-01 2.424752265214920044e-01 1.337439566850662231e-01 9.220977127552032471e-02
3.446381390094757080e-01 1.186096593737602234e-01 -3.132575377821922302e-02 1.302454918622970581e-01 -1.560481190681457520e-01 -1.889720745384693146e-02 3.191157281398773193e-01 -3.304830193519592285e-01 1.781770288944244385e-01 1.010731980204582214e-01 -1.845902949571609497e-01 3.530327379703521729e-01 -1.131791099905967712e-01 -1.104284152388572693e-01 -3.896346390247344971e-01 6.664714962244033813e-02 2.838762700557708740e-01 -9.222336113452911377e-02 8.422887325286865234e-02 -7.880213856697082520e-02 8.991760015487670898e-02 -7.620862219482660294e-03 4.068614915013313293e-02 1.521817743778228760e-01 6.249868124723434448e-02 -1.755857914686203003e-01 1.682605296373367310e-01 1.020748838782310486e-01 6.329936534166336060e-02 -3.106785751879215240e-02 -7.989872246980667114e-02 1.065050661563873291e-01
3.352846577763557434e-02 -1.817538440227508545e-01 1.367005258798599243e-01 -4.995669052004814148e-02 -1.040141880512237549e-01 -1.689201891422271729e-01 -1.291784644126892090e-01 -2.818858623504638672e-01 2.852562367916107178e-01 5.248610675334930420e-02 -3.554099798202514648e-01 4.306471943855285645e-01 2.159736007452011108e-01 8.862901479005813599e-02 -1.068794056773185730e-01 1.997075676918029785e-01 1.036787480115890503e-01 6.423151120543479919e-03 -2.304687947034835815e-01 -8.435052633285522461e-02 3.880678862333297729e-02 2.582111954689025879e-01 1.618828857317566872e-03 6.823738664388656616e-02 1.653652079403400421e-02 -7.651464641094207764e-02 3.121092021465301514e-01 -1.342436075210571289e-01 2.646298147737979889e-02 1.280264742672443390e-02 7.292290031909942627e-02 1.893434226512908936e-01
4.656137526035308838e-02 -6.478539109230041504e-02 -3.453177213668823242e-02 -4.178998991847038269e-02 -1.809654086828231812e-01 -2.402200177311897278e-02 1.337787061929702759e-01 -1.261363178491592407e-01 7.316362857818603516e-02 4.837375134229660034e-02 -6.042075529694557190e-02 1.379612982273101807e-01 7.686690986156463623e-02 1.028022845275700092e-03 -4.347146749496459961e-01 -1.819022893905639648e-01 2.986320555210113525e-01 -1.039506122469902039e-01 -3.854887485504150391e-01 -4.124867543578147888e-02 1.281534731388092041e-01 9.937422722578048706e-02 -2.109568864107131958e-01 1.509677898138761520e-02 1.987617164850234985e-01 -3.230261802673339844e-01 2.068086862564086914e-01 1.680251359939575195e-01 -1.677969545125961304e-01 2.130710184574127197e-01 5.684841796755790710e-02 2.285850048065185547e-01
-1.344152837991714478e-01 1.289020180702209473e-01 -6.781627237796783447e-02 1.122204512357711792e-01 2.040399610996246338e-01 -2.076855860650539398e-02 -2.359879575669765472e-02 -5.209329724311828613e-01 4.185422137379646301e-02 -1.777251511812210083e-01 -8.074125647544860840e-02 3.698032796382904053e-01 -1.055109053850173950e-01 -9.306976199150085449e-02 -2.979998290538787842e-01 -1.436379849910736084e-01 1.483475118875503540e-01 7.319028675556182861e-02 -5.263060331344604492e-02 1.221120283007621765e-01 3.235504925251007080e-01 -1.043236777186393738e-01 7.721548527479171753e-02 5.169006064534187317e-02 5.332180857658386230e-02 2.001900225877761841e-01 -1.844483166933059692e-01 -1.396695896983146667e-02 -6.217829138040542603e-02 2.100771367549896240e-01 1.758106052875518799e-02 1.833030432462692261e-01
-9.740123152732849121e-02 6.560077518224716187e-02 -1.221395060420036316e-01 -1.007267609238624573e-01 -1.932311505079269409e-01 1.263969689607620239e-01 -3.171286080032587051e-03 -6.612205179408192635e-04 -2.871500551700592041e-01 -2.279684245586395264e-01 1.615117490291595459e-01 3.896027207374572754e-01 9.616034477949142456e-02 9.180268645286560059e-02 -2.235881388187408447e-01 1.742477877996861935e-03 1.223686262965202332e-01 1.816896945238113403e-01 -6.763219833374023438e-02 -4.079897329211235046e-02 -5.078791454434394836e-02 -1.322821900248527527e-02 1.424583345651626587e-01 -9.625982493162155151e-02 8.258743584156036377e-02 1.267098337411880493e-01 2.384185940027236938e-01 8.100327104330062866e-02 -1.306264102458953857e-01 4.318221509456634521e-01 -1.088609695434570312e-01 3.736928105354309082e-01
7.892729714512825012e-03 1.010305434465408325e-01 -1.588560789823532104e-01 1.972326077520847321e-02 -2.378655076026916504e-01 1.547637488692998886e-02 3.987035155296325684e-01 -2.599531114101409912e-01 2.562290756031870842e-03 1.455453690141439438e-02 -1.063143014907836914e-01 3.792062103748321533e-01 -5.412329360842704773e-02 1.488560140132904053e-01 -3.687534928321838379e-01 -1.471687760204076767e-02 1.218625307083129883e-01 -1.634408235549926758e-01 -8.918256312608718872e-02 -2.315511405467987061e-01 3.317076712846755981e-02 1.044215038418769836e-01 1.039187610149383545e-01 1.596447676420211792e-01 6.995745748281478882e-02 -3.983258903026580811e-01 -5.770701449364423752e-03 1.522177457809448242e-01 -1.486152559518814087e-01 -3.372468054294586182e-02 4.151172190904617310e-02 3.184977546334266663e-02
5.617320910096168518e-02 -1.950383186340332031e-01 -2.749386131763458252e-01 -1.365768909454345703e-02 -2.523234188556671143e-01 1.220649257302284241e-01 3.034776449203491211e-01 -2.836939990520477295e-01 -1.034633815288543701e-01 -1.321266740560531616e-01 -1.682443618774414062e-01 3.143150806427001953e-01 2.187099307775497437e-03 7.739652693271636963e-02 -3.050069808959960938e-01 -2.042168006300926208e-02 1.517779976129531860e-01 -1.135178431868553162e-01 1.997994184494018555e-01 -5.269661918282508850e-02 2.286862432956695557e-01 2.548877000808715820e-01 -5.089538171887397766e-02 1.942420303821563721e-01 9.136523306369781494e-02 -2.713637351989746094e-01 1.368373632431030273e-01 9.957001358270645142e-02 6.146172061562538147e-02 6.592191755771636963e-02 3.136536478996276855e-02 1.457356959581375122e-01
1.215341091156005859e-01 5.161662027239799500e-02 1.782089122571051121e-03 -2.265573292970657349e-01 -1.155686900019645691e-01 -1.618191003799438477e-01 2.595341950654983521e-02 -1.694156080484390259e-01 -2.434947155416011810e-02 3.745635598897933960e-02 -7.518752664327621460e-02 3.975113034248352051e-01 1.140658408403396606e-01 2.517319321632385254e-01 -1.771514713764190674e-01 -5.101253464818000793e-02 3.780392408370971680e-01 5.540196597576141357e-02 -1.822716742753982544e-01 4.536001011729240417e-02 -1.082076728343963623e-01 2.706621959805488586e-02 -1.445486992597579956e-01 6.110199168324470520e-02 1.967047303915023804e-01 -1.569467782974243164e-01 2.989769279956817627e-01 2.620294988155364990e-01 6.158154457807540894e-02 7.140347361564636230e-02 -7.800409942865371704e-02 3.627779781818389893e-01
1.379989646375179291e-02 1.620290726423263550e-01 2.253258228302001953e-02 -7.102546840906143188e-02 -2.432270944118499756e-01 1.559094190597534180e-01 9.484542161226272583e-02 -1.846893727779388428e-01 1.130146235227584839e-01 1.077467054128646851e-01 4.054127261042594910e-03 2.529012560844421387e-01 -2.084275633096694946e-01 1.299418061971664429e-01 -4.043340384960174561e-01 6.922192871570587158e-02 1.518194973468780518e-01 -2.516041696071624756e-01 -1.871075034141540527e-01 -2.506706118583679199e-01 1.929015815258026123e-01 1.478407829999923706e-01 7.883106172084808350e-02 -1.415308117866516113e-01 2.973161935806274414e-01 1.183911487460136414e-01 1.506285369396209717e-01 1.185977384448051453e-01 -3.708301857113838196e-02 -4.034205526113510132e-02 -6.139485165476799011e-02 3.301776647567749023e-01
-1.698762625455856323e-01 1.469601243734359741e-01 -7.016727328300476074e-02 -1.011000573635101318e-01 -2.264444679021835327e-01 -1.436533480882644653e-01 -6.284989416599273682e-02 -2.679843902587890625e-01 -5.295702442526817322e-02 -1.853432506322860718e-01 -1.245092377066612244e-01 1.816110759973526001e-01 -1.203093118965625763e-02 -3.365720808506011963e-02 -4.380578994750976562e-01 -3.725355491042137146e-02 2.099717110395431519e-01 -1.406152639538049698e-02 -5.182229280471801758e-01 5.586526915431022644e-02 3.619932569563388824e-03 5.596745293587446213e-03 1.036169230937957764e-01 2.800523340702056885e-01 -3.190563246607780457e-02 6.675836443901062012e-02 2.429305389523506165e-02 8.122085779905319214e-02 1.484344303607940674e-01 7.162108272314071655e-02 -1.335104405879974365e-01 2.090410441160202026e-01
-3.305782331153750420e-03 5.632227659225463867e-02 -1.103811860084533691e-01 1.437761932611465454e-01 -8.946914225816726685e-02 8.829927444458007812e-02 3.440368473529815674e-01 -2.819822430610656738e-01 -1.102690547704696655e-01 -2.158613651990890503e-01 -1.622905880212783813e-01 3.799844384193420410e-01 -4.936369881033897400e-02 9.394958615303039551e-02 -4.306572377681732178e-01 1.796704381704330444e-01 1.837082356214523315e-01 -1.390512734651565552e-01 -3.015731461346149445e-02 -5.478482320904731750e-02 7.887960970401763916e-02 8.984328061342239380e-02 1.209672354161739349e-02 2.130187302827835083e-01 -7.997348904609680176e-02 -2.450311183929443359e-01 -7.215598970651626587e-02 -1.128653436899185181e-01 -1.256769746541976929e-01 1.911228448152542114e-01 -4.631561785936355591e-02 1.900826692581176758e-01
2.088826000690460205e-01 -1.183775141835212708e-01 -1.319188773632049561e-01 8.855593949556350708e-02 -1.098133102059364319e-01 -8.179052174091339111e-02 -7.957353442907333374e-02 -2.672232985496520996e-01 5.292065814137458801e-02 -2.682689726352691650e-01 -3.025089949369430542e-02 2.084180265665054321e-01 -1.809167116880416870e-02 2.125098258256912231e-01 -2.264815717935562134e-01 -3.519800007343292236e-01 3.733637034893035889e-01 8.352053910493850708e-02 -1.148899272084236145e-01 -3.008667528629302979e-01 9.575126320123672485e-02 2.051640897989273071e-01 -2.024872004985809326e-01 1.392248570919036865e-01 6.084196269512176514e-02 1.096879541873931885e-01 -9.749229997396469116e-02 2.375342696905136108e-01 1.330274716019630432e-02 -1.095075979828834534e-01 -1.388207972049713135e-01 7.736391574144363403e-02
3.067118525505065918e-01 -1.717428863048553467e-01 5.622463300824165344e-02 -7.113198935985565186e-02 -8.868423849344253540e-02 -1.013647243380546570e-01 -3.016599453985691071e-02 -3.407610654830932617e-01 -1.317241936922073364e-01 -2.005036920309066772e-02 -1.126195639371871948e-01 3.734748661518096924e-01 -7.867631316184997559e-02 -8.745870739221572876e-02 -3.118264973163604736e-01 1.784126758575439453e-01 2.978937625885009766e-01 2.643539309501647949e-01 -1.352683305740356445e-01 -1.283133178949356079e-01 1.639027446508407593e-01 1.068423166871070862e-01 2.125234305858612061e-01 -1.817991398274898529e-02 2.407984435558319092e-01 -5.336285568773746490e-03 -1.156742945313453674e-01 -2.462592720985412598e-02 -1.722656190395355225e-01 1.641053855419158936e-01 -9.659504145383834839e-02 7.155506312847137451e-02
5.189469829201698303e-02 -1.762756556272506714e-01 -1.632909029722213745e-01 1.745776832103729248e-01 -1.399744898080825806e-01 9.174161404371261597e-02 3.569604158401489258e-01 -2.174649238586425781e-01 3.615037351846694946e-02 -2.027114108204841614e-02 -1.527796685695648193e-01 3.658754229545593262e-01 1.960158050060272217e-01 -5.730220302939414978e-02 -4.202090203762054443e-01 1.040467917919158936e-01 1.238350644707679749e-01 7.778957486152648926e-02 7.570216059684753418e-02 -1.408059597015380859e-01 3.307886123657226562e-01 1.020518913865089417e-01 -5.387763306498527527e-02 1.694745756685733795e-02 -5.966185033321380615e-02 -2.003473490476608276e-01 -1.440900005400180817e-02 1.123064681887626648e-01 -2.365094870328903198e-01 1.139457747340202332e-01 -1.362201720476150513e-01 6.614838540554046631e-02
1.947656571865081787e-01 -4.789671674370765686e-02 2.981378436088562012e-01 2.404812872409820557e-01 -3.223640322685241699e-01 -8.232325315475463867e-02 -1.253775805234909058e-01 -4.875175952911376953e-01 1.230917870998382568e-01 -1.191829890012741089e-01 3.445760533213615417e-02 1.359029412269592285e-01 1.581467539072036743e-01 -1.077331975102424622e-01 3.268443793058395386e-02 8.072019368410110474e-02 2.144303172826766968e-01 -1.518950164318084717e-01 3.222524747252464294e-02 7.763484120368957520e-02 -1.309137046337127686e-01 1.717521399259567261e-01 -1.425880193710327148e-01 -3.452166020870208740e-01 1.056562215089797974e-01 1.106292456388473511e-01 4.901216551661491394e-02 4.271295666694641113e-02 -2.085252478718757629e-02 4.007267579436302185e-02 4.934775084257125854e-02 2.477632015943527222e-01
-1.976861655712127686e-01 2.946572145447134972e-03 1.555103510618209839e-01 -3.515465855598449707e-01 -4.052589833736419678e-01 -1.459116339683532715e-01 1.106113120913505554e-01 1.174867991358041763e-02 3.122138679027557373e-01 -1.140620037913322449e-01 9.301069803768768907e-05 2.858410775661468506e-01 1.947505474090576172e-01 -1.993550807237625122e-01 -6.215867027640342712e-02 -1.482504755258560181e-01 1.069076135754585266e-01 -2.640541270375251770e-02 -2.274463325738906860e-01 7.669162750244140625e-02 4.176303278654813766e-03 2.228230386972427368e-01 1.157469395548105240e-02 -1.625472754240036011e-01 1.130046918988227844e-01 1.409601271152496338e-01 1.132888570427894592e-01 8.259631693363189697e-02 -2.715854048728942871e-01 -1.611383557319641113e-01 -1.464500427246093750e-01 -1.044312678277492523e-02
-9.901060722768306732e-03 1.919826269149780273e-01 -4.222993850708007812e-01 2.366889268159866333e-01 -4.402028620243072510e-01 -2.195700705051422119e-01 -1.160730700939893723e-02 -1.598932892084121704e-01 1.665666997432708740e-01 -3.034679591655731201e-01 -3.951791673898696899e-02 1.822932511568069458e-01 -5.283639952540397644e-02 9.104774147272109985e-02 -9.981006383895874023e-02 -9.169469028711318970e-02 1.980389505624771118e-01 -5.950524285435676575e-02 -1.165786087512969971e-01 1.325851976871490479e-01 1.756839267909526825e-02 1.828522980213165283e-01 1.666936427354812622e-01 -1.943814456462860107e-01 1.979637444019317627e-01 2.053099498152732849e-02 4.899097234010696411e-02 1.862298250198364258e-01 -1.013420298695564270e-01 -7.336169481277465820e-02 9.154467284679412842e-02 -5.427174270153045654e-02
7.381925731897354126e-02 -9.268379211425781250e-02 -7.229606807231903076e-02 5.108254402875900269e-02 -1.117800474166870117e-01 8.883124589920043945e-02 2.808923721313476562e-01 -4.084902107715606689e-01 7.948964834213256836e-02 -2.120064049959182739e-01 -6.567018479108810425e-02 2.808036804199218750e-01 -1.344593018293380737e-01 -1.438271850347518921e-01 -3.221468329429626465e-01 1.715067923069000244e-01 1.133148148655891418e-01 6.923295557498931885e-02 -5.368693266063928604e-03 -2.010887265205383301e-01 1.717551350593566895e-01 2.024884521961212158e-01 -3.761411830782890320e-02 2.718796133995056152e-01 1.694908887147903442e-01 -1.919445693492889404e-01 1.024610772728919983e-01 2.162969857454299927e-02 -2.239185422658920288e-01 -2.482475480064749718e-03 -1.193280518054962158e-01 2.464384436607360840e-01
-4.363156855106353760e-02 -2.057875394821166992e-01 1.817933470010757446e-01 1.949095577001571655e-01 -1.466656476259231567e-01 1.000590529292821884e-02 1.256843954324722290e-01 -5.832903832197189331e-02 3.213175535202026367e-01 -1.395146101713180542e-01 1.184661313891410828e-01 2.305036783218383789e-01 6.388171017169952393e-02 -1.225792616605758667e-01 -4.496461153030395508e-01 1.246486455202102661e-01 3.719025850296020508e-01 1.705700159072875977e-02 -8.370556682348251343e-02 -9.967362880706787109e-02 1.740996390581130981e-01 -4.227882623672485352e-02 9.412930160760879517e-02 -1.543228030204772949e-01 1.087973043322563171e-01 -7.051514089107513428e-02 -1.758730113506317139e-01 2.688218355178833008e-01 -1.752061992883682251e-01 -1.629708558320999146e-01 4.938930273056030273e-02 1.310671716928482056e-01
-1.691760122776031494e-01 8.696336299180984497e-02 -1.367327570915222168e-01 -2.074628174304962158e-01 -2.297861874103546143e-01 5.526168271899223328e-02 4.812286794185638428e-02 -2.191127091646194458e-01 1.173219271004199982e-02 -3.615880608558654785e-01 -1.466683000326156616e-01 8.953070640563964844e-02 -1.756850630044937134e-02 1.119808033108711243e-01 -2.635015845298767090e-01 4.635926708579063416e-02 1.970134973526000977e-01 1.595885455608367920e-01 -2.263064831495285034e-01 8.026984333992004395e-02 2.196499258279800415e-01 2.979480922222137451e-01 2.155101448297500610e-01 -9.858028963208198547e-03 -1.832512617111206055e-01 8.781685680150985718e-02 2.790060043334960938e-01 -6.783448159694671631e-03 -3.153379261493682861e-01 -1.425748574547469616e-03 1.112584695219993591e-01 -1.206383630633354187e-01
-1.898458451032638550e-01 1.628174483776092529e-01 -2.927729189395904541e-01 -2.432353943586349487e-01 -2.534202337265014648e-01 -9.471952915191650391e-02 1.282374560832977295e-01 -6.598722934722900391e-02 -6.840770691633224487e-02 -1.169893890619277954e-01 6.898452341556549072e-02 2.429566234350204468e-01 -4.461173713207244873e-02 -6.681350618600845337e-02 -2.287048548460006714e-01 3.016878105700016022e-02 4.265193045139312744e-01 -3.246726393699645996e-01 -6.110521033406257629e-02 7.927469164133071899e-02 9.066645801067352295e-02 -5.302282795310020447e-02 -1.898534148931503296e-01 -1.233393177390098572e-01 1.271919459104537964e-01 1.574393510818481445e-01 -2.099149972200393677e-01 3.115744590759277344e-01 -2.066494524478912354e-02 1.811227388679981232e-02 5.122859776020050049e-02 -1.078341752290725708e-01
7.226241379976272583e-02 -9.720982611179351807e-02 -5.916236713528633118e-02 -4.331272467970848083e-02 -1.277577430009841919e-01 -2.096573412418365479e-01 1.029229015111923218e-01 -3.275981247425079346e-01 1.408448368310928345e-01 1.056276708841323853e-01 -2.009653896093368530e-01 4.036016464233398438e-01 -1.981727033853530884e-01 -6.446708925068378448e-03 -3.777655959129333496e-01 -2.420634776353836060e-02 3.315545618534088135e-01 1.151709258556365967e-01 8.595872670412063599e-02 -1.385936886072158813e-01 9.469018876552581787e-02 6.813950836658477783e-03 8.513224869966506958e-02 2.456606179475784302e-01 2.750662267208099365e-01 2.582914568483829498e-02 1.844090968370437622e-02 8.954252302646636963e-02 2.847026661038398743e-02 2.184931933879852295e-01 -5.693031847476959229e-02 1.483276337385177612e-01
1.064377352595329285e-01 -1.323381345719099045e-02 -3.454622626304626465e-02 -6.858964264392852783e-02 -1.453313678503036499e-01 -2.307314127683639526e-01 4.410105198621749878e-02 1.960388757288455963e-02 -1.259899586439132690e-01 -3.146147131919860840e-01 -8.631171658635139465e-03 3.375621140003204346e-01 -7.390392571687698364e-02 -2.552970349788665771e-01 -1.938776113092899323e-02 -4.802770540118217468e-02 5.229585245251655579e-02 1.762600988149642944e-02 -2.767468690872192383e-01 -1.224003732204437256e-02 -7.579422742128372192e-02 5.984393358230590820e-01 -2.144237756729125977e-01 -1.834466308355331421e-02 2.553462386131286621e-01 5.430240556597709656e-02 1.378948390483856201e-01 -7.885590195655822754e-02 -7.447425276041030884e-02 -8.511877804994583130e-02 6.943294405937194824e-02 5.236543342471122742e-02
-1.989488899707794189e-01 -1.118340790271759033e-01 4.333039745688438416e-02 2.235851734876632690e-01 -1.231424286961555481e-01 -6.389880436472594738e-04 -3.488272055983543396e-02 -2.825514972209930420e-01 -1.168618500232696533e-01 -1.002359762787818909e-01 -2.311598360538482666e-01 3.941787481307983398e-01 -3.819840773940086365e-02 2.851097583770751953e-01 -1.394874304533004761e-01 -3.968469053506851196e-02 1.703020483255386353e-01 3.131498992443084717e-01 9.689724445343017578e-02 3.704939037561416626e-02 -1.718632578849792480e-01 3.916050493717193604e-01 -1.692297160625457764e-01 -1.947926878929138184e-01 3.896297141909599304e-02 5.124919489026069641e-02 1.322007924318313599e-01 -8.857368677854537964e-02 -1.877701282501220703e-01 -8.449701964855194092e-02 5.890991538763046265e-02 2.995940670371055603e-02
-8.642511814832687378e-02 9.783108718693256378e-03 -5.006470531225204468e-02 -9.709408134222030640e-02 -6.426484906114637852e-04 -3.588981181383132935e-02 5.852381885051727295e-02 -3.123537302017211914e-01 5.666806548833847046e-02 -5.651938170194625854e-02 1.233168914914131165e-01 3.782799243927001953e-01 2.662103772163391113e-01 -1.289237290620803833e-01 -1.521193534135818481e-01 3.223924338817596436e-02 -1.797858327627182007e-01 -3.850991129875183105e-01 -1.999497711658477783e-01 -1.252132058143615723e-01 1.402055006474256516e-02 4.416504204273223877e-01 -2.473225072026252747e-02 -6.984509527683258057e-02 -8.088277280330657959e-02 2.094185352325439453e-01 1.837382614612579346e-01 2.256431132555007935e-01 9.337629377841949463e-02 -7.769907265901565552e-02 -8.788526803255081177e-02 -8.525454998016357422e-02
-1.290064454078674316e-01 1.752319335937500000e-01 -1.302252560853958130e-01 9.827801585197448730e-02 -3.415376842021942139e-01 -2.018015831708908081e-01 -1.465993821620941162e-01 -8.532198518514633179e-02 2.110374420881271362e-01 -3.074948675930500031e-02 -3.185135126113891602e-02 4.565906524658203125e-01 1.309169530868530273e-01 6.494429893791675568e-03 -2.216268628835678101e-01 9.697726368904113770e-02 2.099391669034957886e-01 -2.277362905442714691e-02 -6.597536057233810425e-02 1.445077918469905853e-02 9.199333190917968750e-02 8.930141478776931763e-02 1.066848519258201122e-03 -2.037490606307983398e-01 1.179813519120216370e-01 3.081034719944000244e-01 -3.120720386505126953e-01 -4.384380578994750977e-02 -1.912814378738403320e-01 -9.720110893249511719e-02 -1.307883411645889282e-01 1.755182445049285889e-01
2.032035216689109802e-02 1.592453569173812866e-01 1.066218689084053040e-01 2.125910669565200806e-01 -3.195639252662658691e-01 -1.982827633619308472e-01 2.509316802024841309e-01 -1.476773917675018311e-01 3.989335149526596069e-02 -4.314434190746396780e-04 -2.082079350948333740e-01 3.562619686126708984e-01 1.789839863777160645e-01 -1.612049788236618042e-01 -9.466733783483505249e-02 9.893520921468734741e-02 2.362918406724929810e-01 8.947094529867172241e-02 -3.087569959461688995e-02 -1.956593096256256104e-01 1.329178363084793091e-01 -6.465527415275573730e-02 -1.623403578996658325e-01 -7.246643304824829102e-02 -4.832557216286659241e-02 -1.358160227537155151e-01 -1.505821011960506439e-02 4.066289067268371582e-01 6.878351420164108276e-02 8.924943208694458008e-02 5.144998431205749512e-03 -2.953114807605743408e-01
1.892442852258682251e-01 -7.027721405029296875e-02 4.127142205834388733e-02 8.890855312347412109e-02 -3.485657274723052979e-01 -1.904296576976776123e-01 9.805008023977279663e-02 -1.738684326410293579e-01 -5.849849060177803040e-02 -2.111059576272964478e-01 3.632130473852157593e-02 2.498437017202377319e-01 8.856099884724244475e-05 6.965185701847076416e-02 -2.072037011384963989e-01 -1.041442304849624634e-01 1.555885076522827148e-01 1.385838538408279419e-01 -2.426175922155380249e-01 -3.279140591621398926e-01 2.808838784694671631e-01 1.206023097038269043e-01 5.727295577526092529e-02 -6.283729523420333862e-02 2.076253145933151245e-01 1.986134201288223267e-01 1.412696838378906250e-01 5.764090642333030701e-02 2.027354687452316284e-01 5.495447665452957153e-02 -2.469385564327239990e-01 2.454899102449417114e-01
2.032792121171951294e-01 2.691348083317279816e-02 -2.184152454137802124e-01 1.418479979038238525e-01 -1.628498733043670654e-01 -4.961895290762186050e-03 -1.546731567941606045e-03 -2.183113992214202881e-01 1.913049519062042236e-01 1.103751454502344131e-02 -2.462485134601593018e-01 4.585507810115814209e-01 -1.471995860338211060e-01 1.288571506738662720e-01 -1.694783419370651245e-01 7.370992749929428101e-02 2.979241609573364258e-01 -3.350690379738807678e-02 7.294944673776626587e-02 -3.981984853744506836e-01 2.110639810562133789e-01 1.258442997932434082e-01 8.629480004310607910e-02 1.885154098272323608e-02 1.285201460123062134e-01 -1.146569475531578064e-01 -6.825101375579833984e-02 -5.945450440049171448e-02 -7.036857306957244873e-02 8.283427357673645020e-02 -1.828035563230514526e-01 1.755742281675338745e-01
-1.886164583265781403e-02 -5.365469306707382202e-02 4.480341449379920959e-03 1.437625288963317871e-01 -5.942793563008308411e-02 -1.656051874160766602e-01 3.202539682388305664e-01 -3.751255869865417480e-01 1.105154976248741150e-01 -3.768654167652130127e-02 -3.986358642578125000e-02 3.046024739742279053e-01 -3.586251521483063698e-03 1.670709550380706787e-01 5.763945728540420532e-02 8.603432774543762207e-02 9.530411660671234131e-02 -2.423248626291751862e-02 -3.516632020473480225e-01 8.550733327865600586e-03 -1.523098796606063843e-01 3.356722891330718994e-01 -4.440251737833023071e-02 -1.529059410095214844e-01 -9.833297133445739746e-02 -4.766325652599334717e-02 3.356157839298248291e-01 1.059527844190597534e-01 -2.870444357395172119e-01 1.007244363427162170e-01 -1.600661873817443848e-01 8.112473040819168091e-02
1.055851429700851440e-01 1.847549378871917725e-01 -1.288521736860275269e-01 -2.552347481250762939e-01 -1.473860442638397217e-01 1.795639395713806152e-01 3.732476234436035156e-01 -2.239579260349273682e-01 2.494429424405097961e-02 -8.316136151552200317e-02 -2.050257623195648193e-01 4.196471869945526123e-01 -1.552510559558868408e-01 -1.540582720190286636e-02 -1.818729043006896973e-01 -1.458658128976821899e-01 1.605651825666427612e-01 8.679169416427612305e-02 -1.060569062829017639e-01 -3.821557760238647461e-02 -1.383985206484794617e-02 1.736925840377807617e-01 2.264915406703948975e-01 -1.426643785089254379e-02 2.146934531629085541e-02 -1.566479206085205078e-01 -3.342555463314056396e-01 4.210773482918739319e-02 -9.809824824333190918e-02 8.220643550157546997e-02 -1.964754424989223480e-02 2.049609124660491943e-01
-1.430228650569915771e-01 -8.932381868362426758e-02 -3.371447622776031494e-01 4.461787268519401550e-02 -2.148434519767761230e-02 -1.654607243835926056e-02 -1.817220002412796021e-01 -2.952558398246765137e-01 2.713270187377929688e-01 -2.089695781469345093e-01 -3.236744403839111328e-01 2.234649509191513062e-01 -2.027713209390640259e-01 4.997227340936660767e-02 -1.853729486465454102e-01 1.481374353170394897e-02 -2.539166621863842010e-02 1.535485982894897461e-01 -5.501698330044746399e-02 6.702012568712234497e-02 3.121439181268215179e-02 2.943027913570404053e-01 -1.926635578274726868e-02 -3.937044143676757812e-01 -1.441996097564697266e-01 4.234063252806663513e-02 1.151411384344100952e-01 2.107497155666351318e-01 -6.703230738639831543e-02 1.354076266288757324e-01 6.913689523935317993e-02 4.710320755839347839e-02
1.390951722860336304e-01 -1.614348739385604858e-01 -2.238821536302566528e-01 7.620969414710998535e-02 -2.582684457302093506e-01 1.412576586008071899e-01 1.847035288810729980e-01 -2.945406734943389893e-01 -1.424974203109741211e-01 3.978127986192703247e-02 4.678605869412422180e-02 3.181923925876617432e-01 -1.223941519856452942e-01 -3.165258169174194336e-01 -3.260351717472076416e-01 -9.806292504072189331e-02 2.019752264022827148e-01 -3.086608834564685822e-02 1.730683259665966034e-02 -2.358235567808151245e-01 1.574482917785644531e-01 -1.090191155672073364e-01 -1.803351193666458130e-01 2.079833596944808960e-01 -3.354757651686668396e-02 6.359049677848815918e-02 -1.714507490396499634e-02 1.742218583822250366e-01 -9.611360728740692139e-02 2.769290506839752197e-01 -4.779318347573280334e-02 2.421769127249717712e-02
-1.761472821235656738e-01 9.230478852987289429e-02 -6.522460281848907471e-02 7.908111810684204102e-02 -4.146981835365295410e-01 -1.580399423837661743e-01 -1.435120776295661926e-02 -1.219912394881248474e-01 -7.055503129959106445e-02 -3.456436693668365479e-01 -2.707386761903762817e-02 4.307000041007995605e-01 -6.346941739320755005e-02 -6.105795875191688538e-02 -7.973207533359527588e-02 6.142540648579597473e-02 2.459358870983123779e-01 -2.992107868194580078e-01 1.230234280228614807e-01 -1.386186033487319946e-01 -1.927188597619533539e-02 -6.790374964475631714e-02 -1.865287125110626221e-01 -1.098278909921646118e-01 2.355607151985168457e-01 2.173411399126052856e-01 -1.056721583008766174e-01 1.139187291264533997e-01 -1.829824745655059814e-01 4.594610258936882019e-02 -1.029997318983078003e-01 -7.965898141264915466e-03
-1.859274655580520630e-01 6.660085171461105347e-02 -1.931806653738021851e-01 6.313333660364151001e-02 -4.005116820335388184e-01 -2.155701369047164917e-01 -5.492172390222549438e-02 -1.919156610965728760e-01 6.641668826341629028e-02 -1.208606660366058350e-01 1.955887228250503540e-01 4.495045840740203857e-01 8.207750320434570312e-02 6.653708964586257935e-02 -1.968937963247299194e-01 -1.954959034919738770e-01 6.479074805974960327e-02 -2.359433770179748535e-01 -1.610973328351974487e-01 1.775125861167907715e-01 1.232859492301940918e-02 1.168220266699790955e-01 1.172078307718038559e-02 -2.192074432969093323e-02 -3.501430153846740723e-02 2.633977830410003662e-01 -3.560977755114436150e-03 1.020612344145774841e-01 -2.694952785968780518e-01 -9.402795881032943726e-02 8.897773921489715576e-03 1.765100061893463135e-01
7.150519639253616333e-02 -1.169429793953895569e-01 -3.319407626986503601e-02 -2.322278171777725220e-01 5.326546356081962585e-02 -5.209505185484886169e-02 -1.413213927298784256e-02 -1.048538740724325180e-02 2.237473279237747192e-01 -8.019335567951202393e-02 -3.252927958965301514e-01 4.016085565090179443e-01 -2.686796188354492188e-01 -5.078068375587463379e-02 -2.645013034343719482e-01 1.263040900230407715e-01 2.224973291158676147e-01 1.371435075998306274e-01 -2.583605349063873291e-01 -1.179653033614158630e-01 -2.449629455804824829e-01 -1.042522490024566650e-02 -1.976220160722732544e-01 1.878610551357269287e-01 -5.190927907824516296e-02 -2.232410758733749390e-02 -3.656430914998054504e-02 1.443035602569580078e-01 -2.696986198425292969e-01 1.398240774869918823e-01 6.380554288625717163e-02 1.757423579692840576e-01
-8.762349188327789307e-02 1.230093836784362793e-01 3.000148199498653412e-02 -7.331065833568572998e-03 -3.222667574882507324e-01 7.440452277660369873e-02 -9.610894322395324707e-02 -3.737861216068267822e-01 2.864854931831359863e-01 -4.113948941230773926e-01 -6.447926163673400879e-02 2.309095561504364014e-01 5.556258186697959900e-02 -1.538047790527343750e-01 -6.512573361396789551e-02 -2.492112070322036743e-01 3.045082651078701019e-02 1.208016090095043182e-02 -2.669468522071838379e-01 1.210022568702697754e-01 -4.702803213149309158e-03 1.449830085039138794e-01 5.391985550522804260e-02 -1.327578276395797729e-01 2.291830629110336304e-01 2.993249148130416870e-02 -1.860317587852478027e-01 -1.256428658962249756e-02 -2.477750480175018311e-01 -1.462365835905075073e-01 -1.243623532354831696e-02 1.278148889541625977e-01
3.151675164699554443e-01 7.534208148717880249e-02 5.989802256226539612e-02 -1.788730025291442871e-01 -3.825231492519378662e-01 1.001123413443565369e-01 3.638942241668701172e-01 -1.206187233328819275e-01 4.819076508283615112e-02 -2.438932284712791443e-02 -6.969668716192245483e-02 1.263919472694396973e-01 -2.233536690473556519e-01 2.727289870381355286e-02 -2.797189652919769287e-01 3.147943317890167236e-02 1.675425767898559570e-01 -7.786407321691513062e-02 -3.341168910264968872e-02 -5.426474288105964661e-02 5.520704016089439392e-02 2.047221958637237549e-01 1.083287447690963745e-01 -1.696011126041412354e-01 3.030044734477996826e-01 3.466096892952919006e-02 -1.000351980328559875e-01 2.033451348543167114e-01 -3.012962639331817627e-01 8.172622323036193848e-02 1.881618201732635498e-01 3.994361311197280884e-02
2.889456450939178467e-01 7.774882018566131592e-02 1.465096026659011841e-01 4.185784608125686646e-02 -1.732263863086700439e-01 -1.555089205503463745e-01 9.955995529890060425e-02 -1.209418475627899170e-01 1.334324330091476440e-01 -3.057280741631984711e-02 -9.471747279167175293e-02 5.546982288360595703e-01 5.638009309768676758e-02 3.828713903203606606e-03 -2.282625585794448853e-01 -8.064773678779602051e-02 1.097976341843605042e-01 1.288854926824569702e-01 1.932285167276859283e-02 -2.474419027566909790e-02 4.415771737694740295e-02 -1.034640893340110779e-01 -8.066219743341207504e-04 3.551669791340827942e-02 -1.941987685859203339e-02 -1.047733724117279053e-01 7.227062433958053589e-02 1.895226389169692993e-01 2.762490212917327881e-01 3.884124457836151123e-01 -7.112009823322296143e-02 2.881239652633666992e-01
1.563572287559509277e-01 3.715100586414337158e-01 -1.127067357301712036e-01 -1.217572689056396484e-01 -2.193733304738998413e-01 -1.587704271078109741e-01 6.123540922999382019e-02 -1.727394014596939087e-01 1.624609380960464478e-01 -2.227111905813217163e-01 -3.116534277796745300e-02 4.113667309284210205e-01 3.915366157889366150e-02 2.006186097860336304e-01 -3.260976076126098633e-01 -2.042795717716217041e-01 -7.731592748314142227e-03 1.414657533168792725e-01 -1.996525973081588745e-01 -9.248632937669754028e-03 -1.569841653108596802e-01 4.130326956510543823e-02 1.745927482843399048e-01 3.305405005812644958e-02 -5.207790434360504150e-02 2.262653708457946777e-01 -1.177425757050514221e-01 -1.027275398373603821e-01 -8.977040648460388184e-02 4.239082708954811096e-02 -2.468219846487045288e-01 -5.477494050865061581e-05
-2.054737210273742676e-01 1.298027187585830688e-01 -2.492690086364746094e-01 1.123696863651275635e-01 -4.165481626987457275e-01 -3.454722836613655090e-02 -9.425091743469238281e-02 -1.619854271411895752e-01 2.331141531467437744e-01 -2.413079440593719482e-01 3.223164007067680359e-02 2.570518851280212402e-01 5.786520196124911308e-04 9.985452517867088318e-03 -1.895725578069686890e-01 -1.750531373545527458e-03 2.177758514881134033e-01 -1.813955754041671753e-01 -1.595184803009033203e-01 1.396495252847671509e-01 8.205462992191314697e-02 1.359610110521316528e-01 1.450786739587783813e-01 -2.711287736892700195e-01 5.789841338992118835e-02 -1.140818968415260315e-01 7.823981344699859619e-02 1.767560690641403198e-01 -2.032968699932098389e-01 -2.634030282497406006e-01 4.004908725619316101e-02 1.717929244041442871e-01
8.530040085315704346e-02 2.514733746647834778e-02 -1.501455008983612061e-01 2.601638436317443848e-01 -2.376800626516342163e-01 1.641511172056198120e-01 2.612386345863342285e-01 -1.031225100159645081e-01 -7.910121232271194458e-02 -1.868441104888916016e-01 3.080965951085090637e-02 2.996821105480194092e-01 -9.580572694540023804e-02 -1.490297764539718628e-01 -4.180680513381958008e-01 -9.079517424106597900e-02 2.274391800165176392e-01 1.695684343576431274e-02 -2.489525824785232544e-02 -3.162530660629272461e-01 2.416186332702636719e-01 1.533907502889633179e-01 7.613603025674819946e-02 8.614735305309295654e-02 2.015752196311950684e-01 -1.562517434358596802e-01 4.298361018300056458e-02 -8.708314597606658936e-02 -1.125670596957206726e-01 1.303909067064523697e-02 1.934129893779754639e-01 1.438729614019393921e-01
4.638273641467094421e-02 -6.142168864607810974e-02 -5.710871890187263489e-02 -3.539301082491874695e-02 -1.401411741971969604e-01 2.945164963603019714e-02 -2.989999577403068542e-02 4.393408447504043579e-02 1.027122065424919128e-01 1.914750784635543823e-01 1.059513539075851440e-02 5.279738903045654297e-01 2.248752266168594360e-01 1.312692761421203613e-01 -1.089532971382141113e-01 -1.081944555044174194e-01 3.297923207283020020e-01 -7.668618112802505493e-02 -2.564265131950378418e-01 9.009357541799545288e-02 2.087493985891342163e-02 2.698184847831726074e-01 -1.827202290296554565e-01 2.082599997520446777e-01 6.518993061035871506e-03 1.658548042178153992e-02 3.202389478683471680e-01 -3.583786636590957642e-02 -1.929466128349304199e-01 1.886656731367111206e-01 -5.513062700629234314e-02 1.739052236080169678e-01
5.705432267859578133e-04 -2.031673789024353027e-01 -2.220517396926879883e-01 -2.801829278469085693e-01 -2.794287502765655518e-01 3.378441184759140015e-02 -7.557871937751770020e-02 -2.328442484140396118e-01 7.072988152503967285e-02 -2.939106225967407227e-01 1.600254327058792114e-01 4.944806173443794250e-02 -7.201017439365386963e-02 5.111084878444671631e-02 -2.049329280853271484e-01 9.693407267332077026e-02 2.442712783813476562e-01 1.889536343514919281e-02 -1.227633282542228699e-01 -4.738907329738140106e-03 4.649702832102775574e-02 2.846697568893432617e-01 -1.720731891691684723e-02 3.070903941988945007e-02 -1.862598061561584473e-01 -1.922620236873626709e-01 -2.065751552581787109e-01 5.843051522970199585e-02 -1.000719144940376282e-01 4.144701957702636719e-01 -1.751412451267242432e-01 1.528263837099075317e-01
3.902425765991210938e-01 1.014539003372192383e-01 -6.024367734789848328e-02 5.034271255135536194e-02 -1.549593806266784668e-01 1.484654471278190613e-02 1.410409510135650635e-01 -2.412253171205520630e-01 -7.352860271930694580e-02 -1.001434680074453354e-02 -2.527354657649993896e-01 3.739705085754394531e-01 -2.829441614449024200e-02 -7.186202704906463623e-02 -2.045833915472030640e-01 -1.712262928485870361e-01 2.692286074161529541e-01 -1.831920593976974487e-01 -9.527153521776199341e-02 -2.371143698692321777e-01 6.460147351026535034e-02 6.606482714414596558e-02 1.185315698385238647e-01 -2.492619752883911133e-01 2.601059973239898682e-01 1.594662517309188843e-01 -7.140371948480606079e-02 -9.962404146790504456e-03 -6.831265240907669067e-02 2.799796760082244873e-01 -2.220089733600616455e-02 6.835576146841049194e-02
1.760678291320800781e-01 -7.082401216030120850e-02 -2.858164720237255096e-03 -6.757482886314392090e-02 -2.432273328304290771e-01 1.329470425844192505e-01 4.308176785707473755e-02 -2.492143958806991577e-01 9.478861838579177856e-02 -1.023020222783088684e-01 -6.024137884378433228e-02 4.206175729632377625e-02 -2.337688505649566650e-01 2.200279682874679565e-01 -3.672831654548645020e-01 1.057806685566902161e-01 4.828259944915771484e-01 2.067750841379165649e-01 -7.452081888914108276e-02 1.191994473338127136e-01 1.291485726833343506e-01 5.279269814491271973e-02 -1.963056437671184540e-02 -6.260325759649276733e-02 1.879627853631973267e-01 -1.392416059970855713e-01 -9.360184520483016968e-02 2.132115811109542847e-01 -2.140477895736694336e-01 -1.377767920494079590e-01 1.872580498456954956e-01 1.280734390020370483e-01
1.945984959602355957e-01 2.733571231365203857e-01 -2.327361702919006348e-01 -6.150415167212486267e-02 6.969994306564331055e-02 -1.227587163448333740e-01 -4.372154176235198975e-02 1.078967563807964325e-02 1.416183263063430786e-01 -6.669683754444122314e-02 1.786595284938812256e-01 2.462718337774276733e-01 -5.208176001906394958e-02 -1.575102657079696655e-01 -4.850230515003204346e-01 1.510553411208093166e-03 3.011699020862579346e-01 9.932725876569747925e-02 -1.174677237868309021e-01 -6.679495424032211304e-02 1.823546886444091797e-01 1.712045371532440186e-01 -9.522472321987152100e-02 -1.277932524681091309e-01 3.018783330917358398e-01 4.862387105822563171e-02 9.184742346405982971e-03 3.154914975166320801e-01 -8.704914152622222900e-02 6.351994723081588745e-02 -2.606270462274551392e-02 1.243361160159111023e-01
-8.190681040287017822e-02 8.212440460920333862e-02 -3.270294889807701111e-02 4.433691967278718948e-03 -2.175685018301010132e-01 -5.698876921087503433e-03 1.758786737918853760e-01 -3.450325727462768555e-01 9.483936429023742676e-02 -2.860728204250335693e-01 -2.044106721878051758e-01 1.632896512746810913e-01 4.317819699645042419e-02 6.344290077686309814e-02 -2.885417640209197998e-01 -2.839422784745693207e-02 -2.775927446782588959e-02 -6.617323309183120728e-02 -1.820765733718872070e-01 2.273762971162796021e-02 1.844673901796340942e-01 3.844307065010070801e-01 2.771019041538238525e-01 9.033048152923583984e-02 -2.958893775939941406e-01 2.397587746381759644e-01 1.370687037706375122e-01 1.363677829504013062e-01 -7.558995485305786133e-02 -2.743519656360149384e-02 1.270632818341255188e-02 -2.103608250617980957e-01
3.101476132869720459e-01 -9.240559488534927368e-02 -1.128876656293869019e-01 -2.942028343677520752e-01 -9.254083782434463501e-02 -1.905674785375595093e-01 -6.261084973812103271e-02 -4.699125885963439941e-02 8.485150337219238281e-02 -2.969509661197662354e-01 1.496232599020004272e-01 4.354627728462219238e-01 5.921389535069465637e-02 2.498019672930240631e-02 -2.788135707378387451e-01 1.043142285197973251e-02 2.957716286182403564e-01 -3.412597998976707458e-02 -2.331089675426483154e-01 2.839062071871012449e-04 7.445152848958969116e-02 -1.570798158645629883e-01 1.036934256553649902e-01 -2.602414786815643311e-01 2.630100026726722717e-02 7.886776328086853027e-02 1.321096718311309814e-02 9.955827146768569946e-02 1.843267381191253662e-01 1.793955862522125244e-01 -4.413297399878501892e-02 1.371369212865829468e-01
1.392546202987432480e-02 -2.181051522493362427e-01 -1.217816025018692017e-01 -3.893860802054405212e-02 -2.140471339225769043e-01 1.894876733422279358e-02 1.040270999073982239e-01 -2.682778835296630859e-01 1.344565451145172119e-01 -2.058964818716049194e-01 -2.384781688451766968e-01 4.471906423568725586e-01 5.541775003075599670e-02 2.590525448322296143e-01 8.885382860898971558e-02 -1.197741553187370300e-01 1.518340557813644409e-01 3.353528305888175964e-02 -3.491002321243286133e-01 1.794782094657421112e-02 -3.225729241967201233e-02 1.020391806960105896e-01 -3.595602512359619141e-02 -1.473730206489562988e-01 -1.345243453979492188e-01 -8.790837228298187256e-02 3.526374101638793945e-01 -1.056858599185943604e-01 -1.986819654703140259e-01 9.992866218090057373e-02 7.387198507785797119e-02 -8.705497719347476959e-03
-3.501133322715759277e-01 8.430229499936103821e-03 -6.483959406614303589e-02 1.087656468152999878e-01 -8.511740714311599731e-02 -2.827368080615997314e-01 1.906207948923110962e-01 -3.122910261154174805e-01 1.253906637430191040e-01 8.925926685333251953e-02 -1.470651179552078247e-01 1.859590560197830200e-01 1.541725546121597290e-01 -5.484046041965484619e-02 -3.952864408493041992e-01 1.108233183622360229e-01 1.871267110109329224e-01 7.442130893468856812e-02 -1.504894047975540161e-01 -1.912364959716796875e-01 -6.194652523845434189e-03 -4.566717520356178284e-02 1.749099232256412506e-03 -2.797397971153259277e-01 5.654914304614067078e-02 -5.759425833821296692e-02 -2.002587765455245972e-01 2.300287187099456787e-01 7.673912495374679565e-02 -9.316217154264450073e-02 2.439899593591690063e-01 1.061792671680450439e-01
1.405356377363204956e-01 -1.554021090269088745e-01 7.019631564617156982e-02 4.386741295456886292e-02 -2.229132056236267090e-01 -5.805245600640773773e-03 -5.015814304351806641e-02 -5.223078727722167969e-01 1.505005955696105957e-01 -4.108173400163650513e-02 -1.353774815797805786e-01 2.374400049448013306e-01 -8.215388655662536621e-02 2.913527786731719971e-01 9.068344533443450928e-02 7.073432672768831253e-03 1.258168518543243408e-01 2.380062453448772430e-02 -4.024838507175445557e-01 3.316900692880153656e-03 -1.298635005950927734e-01 2.946063876152038574e-01 -1.482350528240203857e-01 -3.515802323818206787e-03 -4.933134466409683228e-02 -4.074383061379194260e-03 2.368954569101333618e-01 3.699836879968643188e-02 -1.830839514732360840e-01 5.524963140487670898e-02 2.710646949708461761e-02 1.547934263944625854e-01
-1.907222867012023926e-01 8.500784635543823242e-02 1.188145503401756287e-01 1.569855771958827972e-02 -3.302645385265350342e-01 -1.074584275484085083e-01 -1.605710834264755249e-01 -2.046320885419845581e-01 2.893606126308441162e-01 1.218693796545267105e-02 6.966217607259750366e-02 3.600227832794189453e-01 1.360473334789276123e-01 -1.778105460107326508e-02 -2.168785184621810913e-01 1.340653840452432632e-02 3.678637146949768066e-01 3.782185167074203491e-02 -3.825085237622261047e-02 1.437252461910247803e-01 -9.451344609260559082e-02 3.877883404493331909e-02 8.619044721126556396e-02 -3.191021084785461426e-02 1.253691762685775757e-01 3.202330172061920166e-01 -2.775490581989288330e-01 1.031851619482040405e-01 -1.818502843379974365e-01 -1.453604847192764282e-01 -1.083631590008735657e-01 1.404299736022949219e-01
-8.896052092313766479e-02 2.110182940959930420e-01 -1.076872274279594421e-01 -2.196135520935058594e-01 -7.820120453834533691e-02 -4.188490658998489380e-02 -1.538696438074111938e-01 -1.147162020206451416e-01 1.024183928966522217e-01 2.594809420406818390e-02 -1.447075698524713516e-02 4.752840399742126465e-01 1.259555071592330933e-01 -2.595011591911315918e-01 -3.377115130424499512e-01 -3.414439558982849121e-01 1.647163927555084229e-01 -2.180376648902893066e-01 -1.694593727588653564e-01 5.216593295335769653e-02 -8.810132741928100586e-02 1.430018842220306396e-01 6.638845801353454590e-02 -7.601060718297958374e-02 -1.944540068507194519e-02 8.315403014421463013e-02 -1.063888520002365112e-01 2.739937305450439453e-01 -1.159421633929014206e-02 1.017411053180694580e-01 -1.455671489238739014e-01 1.485060751438140869e-01
1.316700726747512817e-01 2.305390983819961548e-01 -1.762294471263885498e-01 -7.470777630805969238e-02 -2.860962152481079102e-01 -8.543615788221359253e-02 -2.455079704523086548e-01 -1.860216856002807617e-01 3.534028679132461548e-02 -9.859552234411239624e-02 1.309596896171569824e-01 1.217664405703544617e-01 -4.091922938823699951e-02 -3.183025494217872620e-02 -7.387338578701019287e-02 1.560184452682733536e-02 1.736486852169036865e-01 -1.730779372155666351e-02 -5.115365982055664062e-02 -3.601505458354949951e-01 1.414299607276916504e-01 2.519393861293792725e-01 -2.022477239370346069e-01 1.897879242897033691e-01 -2.533266246318817139e-01 -3.740649223327636719e-01 7.892680168151855469e-02 1.809901148080825806e-01 -2.800281345844268799e-01 1.081867069005966187e-01 -2.466535381972789764e-02 2.279638499021530151e-02
3.630880713462829590e-01 -1.155876815319061279e-01 -1.325528025627136230e-01 -8.387663960456848145e-02 -1.166478097438812256e-01 5.876697832718491554e-04 3.257554173469543457e-01 -3.560404181480407715e-01 -4.444773495197296143e-02 -9.448628127574920654e-02 4.569687321782112122e-02 1.518036127090454102e-01 -2.100643962621688843e-01 6.615332514047622681e-02 -4.162042438983917236e-01 6.184830144047737122e-02 3.452953100204467773e-01 2.010702639818191528e-01 1.471028178930282593e-01 -1.159190610051155090e-01 -9.227945655584335327e-02 1.253073364496231079e-01 -1.588518619537353516e-01 -6.690027564764022827e-02 6.256890017539262772e-03 8.673170581459999084e-03 -4.797289147973060608e-02 1.201105769723653793e-02 -2.436606436967849731e-01 5.612748488783836365e-02 -8.965839445590972900e-02 -1.846840791404247284e-02
2.403204739093780518e-01 1.235593184828758240e-01 1.093454882502555847e-01 -3.061483614146709442e-02 -3.839049860835075378e-02 -1.380063407123088837e-02 2.948775887489318848e-01 -1.183252334594726562e-01 2.655479907989501953e-01 -2.063680589199066162e-01 1.471113264560699463e-01 1.182881817221641541e-01 -6.762267649173736572e-02 -8.835091441869735718e-02 -4.815134108066558838e-01 -7.888009399175643921e-02 2.359514683485031128e-01 -1.153547465801239014e-01 -5.497363209724426270e-02 -1.208604648709297180e-01 2.391389608383178711e-01 2.829408943653106689e-01 9.568348526954650879e-02 6.500957161188125610e-02 -6.851349771022796631e-02 -1.312669813632965088e-01 -4.185080900788307190e-02 2.166084051132202148e-01 -9.233086556196212769e-02 1.455795168876647949e-01 -1.640199124813079834e-01 2.186867743730545044e-01
3.202615305781364441e-02 -1.059110313653945923e-01 5.102703347802162170e-02 2.104288488626480103e-01 -1.258039474487304688e-01 6.867294758558273315e-02 1.776168793439865112e-01 -3.338981866836547852e-01 2.889278344810009003e-02 -1.098492220044136047e-01 3.494014218449592590e-02 4.278004467487335205e-01 -2.554153278470039368e-02 9.540602564811706543e-03 -3.194128274917602539e-01 -1.852432489395141602e-01 2.371094673871994019e-01 1.769034937024116516e-02 -1.502214185893535614e-02 -4.737269878387451172e-01 -1.279774494469165802e-02 1.610103994607925415e-01 -4.635161906480789185e-02 1.610190570354461670e-01 6.566302478313446045e-02 1.464969068765640259e-01 1.779005047865211964e-03 -2.417591512203216553e-01 6.558921304531395435e-04 -4.170000925660133362e-02 -1.216282397508621216e-01 8.354139328002929688e-02
2.390397340059280396e-01 6.592109054327011108e-02 -1.156352907419204712e-01 -2.542454600334167480e-01 -2.512021660804748535e-01 -5.358758568763732910e-02 2.064989805221557617e-01 -2.818286418914794922e-01 1.481108069419860840e-01 -1.056268364191055298e-01 -2.787635475397109985e-02 -9.218668565154075623e-03 -3.567884266376495361e-01 -4.077802598476409912e-02 -3.513421714305877686e-01 1.607657968997955322e-01 1.683557927608489990e-01 1.510007083415985107e-01 1.552989780902862549e-01 -1.548495292663574219e-01 6.834278255701065063e-02 -1.322551537305116653e-02 7.508789654821157455e-03 -9.672237932682037354e-02 -4.653976857662200928e-02 -6.850911770015954971e-03 -9.197803586721420288e-02 1.639454960823059082e-01 -3.663361966609954834e-01 1.791965365409851074e-01 1.753245592117309570e-01 1.102427244186401367e-01
1.213034763932228088e-01 2.059250175952911377e-01 -2.198930382728576660e-01 4.849021136760711670e-02 -1.644789874553680420e-01 7.028261665254831314e-03 1.316841393709182739e-01 -3.657357394695281982e-01 1.182869449257850647e-01 -1.247031688690185547e-01 -8.914954960346221924e-02 2.853896915912628174e-01 -6.925148516893386841e-02 2.697235532104969025e-02 -6.229197978973388672e-01 -4.817831888794898987e-02 -1.586042642593383789e-01 2.651983313262462616e-02 -1.348517835140228271e-01 -6.224308535456657410e-02 -4.945031553506851196e-02 -4.604682326316833496e-02 -2.044639885425567627e-01 3.513244166970252991e-02 1.202841922640800476e-01 4.917373135685920715e-02 -2.515501677989959717e-01 1.316934525966644287e-01 -7.213918119668960571e-02 -2.914352156221866608e-02 -7.973959669470787048e-03 3.421329427510499954e-03
-9.774497896432876587e-02 -1.833656728267669678e-01 7.096311450004577637e-02 4.022415354847908020e-02 -1.266608685255050659e-01 -2.188273668289184570e-01 5.184290185570716858e-02 -4.108354449272155762e-01 2.363402694463729858e-01 -2.084636539220809937e-01 -3.302192986011505127e-01 3.507361710071563721e-01 1.488509867340326309e-02 1.041835546493530273e-01 1.968359649181365967e-01 1.564903184771537781e-02 4.268437623977661133e-02 5.952604860067367554e-02 -1.986957192420959473e-01 3.713930398225784302e-02 1.120256334543228149e-01 2.428372204303741455e-01 1.010584607720375061e-01 -1.036445647478103638e-01 -1.506905555725097656e-01 -1.317582745105028152e-02 1.115400716662406921e-01 -4.375472292304039001e-02 -2.891348302364349365e-01 2.357137799263000488e-01 1.305267959833145142e-01 3.455974534153938293e-02
-3.995491564273834229e-02 -2.309941053390502930e-01 4.322752356529235840e-02 4.773479327559471130e-02 -2.185167074203491211e-01 1.557669639587402344e-01 6.108878180384635925e-02 -1.157794743776321411e-01 6.116555258631706238e-02 -1.474601477384567261e-01 1.643643975257873535e-01 2.987865209579467773e-01 1.991561427712440491e-02 -7.217862457036972046e-02 -5.694220662117004395e-01 5.753781180828809738e-03 1.616655737161636353e-01 4.945485666394233704e-02 -1.274567544460296631e-01 -4.070109874010086060e-02 -4.839321970939636230e-02 -2.717893384397029877e-02 -1.714672148227691650e-01 -2.013239413499832153e-01 1.946685314178466797e-01 -1.560189723968505859e-01 6.724755465984344482e-02 6.104348599910736084e-02 -3.833572268486022949e-01 4.600078240036964417e-02 -3.380592912435531616e-02 1.997209042310714722e-01
3.036653809249401093e-02 7.796157151460647583e-03 -9.211337566375732422e-02 -2.127015776932239532e-02 -3.727766573429107666e-01 1.117434352636337280e-02 -1.051252111792564392e-01 -2.833741605281829834e-01 7.468499243259429932e-02 -1.376952379941940308e-01 1.260222792625427246e-01 1.804605871438980103e-01 2.852047681808471680e-01 -1.302196085453033447e-01 -2.184008657932281494e-01 -1.101655811071395874e-01 1.643463671207427979e-01 -3.944562077522277832e-01 1.971490532159805298e-01 -5.474651604890823364e-02 1.480906605720520020e-01 1.329767704010009766e-01 -2.595425583422183990e-02 -1.510850191116333008e-01 1.627051737159490585e-03 -1.152253821492195129e-01 -2.440976798534393311e-01 1.449189148843288422e-02 1.915211528539657593e-01 2.514914572238922119e-01 2.503324747085571289e-01 7.258282601833343506e-02
-2.144837826490402222e-01 2.535935640335083008e-01 1.302942913025617599e-02 -1.914081573486328125e-01 -3.898279964923858643e-01 8.335112035274505615e-02 -1.883619725704193115e-01 1.459125578403472900e-01 6.439095735549926758e-02 -1.334321647882461548e-01 -4.005872830748558044e-02 3.492811620235443115e-01 5.192405730485916138e-02 3.891017660498619080e-02 -2.164091020822525024e-01 -1.908414959907531738e-01 1.323680728673934937e-01 2.061713933944702148e-01 4.755963757634162903e-02 -5.190514028072357178e-02 -3.508662432432174683e-02 1.088115945458412170e-01 -3.628198802471160889e-02 -2.376868724822998047e-01 1.955025643110275269e-01 2.552272379398345947e-02 7.263360172510147095e-02 3.990904986858367920e-01 -1.885774582624435425e-01 1.359522342681884766e-01 7.794395834207534790e-02 6.908503174781799316e-02
-2.671069502830505371e-01 2.574499510228633881e-02 -2.206368893384933472e-01 7.716201990842819214e-02 -3.236910998821258545e-01 -1.902818977832794189e-01 1.463914513587951660e-01 -7.962153106927871704e-02 8.192942477762699127e-03 -1.300130188465118408e-01 8.430112898349761963e-02 2.608528435230255127e-01 3.090914897620677948e-02 -3.222485259175300598e-02 -3.163314163684844971e-01 -4.657602682709693909e-02 2.544480264186859131e-01 -3.657203614711761475e-01 6.804639846086502075e-02 8.657517284154891968e-02 -1.209828555583953857e-01 3.047044947743415833e-02 -3.167942464351654053e-01 -7.378336787223815918e-02 8.900552988052368164e-02 1.839627474546432495e-01 -9.360751509666442871e-02 1.353369206190109253e-01 -5.906046926975250244e-02 2.600894272327423096e-01 -4.099824652075767517e-02 1.860283166170120239e-01
1.154735460877418518e-01 -1.262437179684638977e-02 1.166557148098945618e-01 -2.177414894104003906e-01 -1.061008721590042114e-01 2.265738546848297119e-01 3.155689537525177002e-01 -3.806497454643249512e-01 1.391981840133666992e-01 -2.052988111972808838e-02 -8.386348932981491089e-02 2.363271564245223999e-01 -2.244731932878494263e-01 -1.143664866685867310e-01 -2.172850221395492554e-01 -1.414996832609176636e-01 2.866520881652832031e-01 4.563561454415321350e-02 -1.425019055604934692e-01 -1.511663794517517090e-01 2.017134130001068115e-01 -4.901061207056045532e-02 -5.185218993574380875e-03 -3.130998015403747559e-01 -1.443773787468671799e-02 -9.050693362951278687e-02 -2.710154354572296143e-01 1.230518743395805359e-01 8.563965559005737305e-02 -6.077235937118530273e-02 -2.024983987212181091e-02 1.674633920192718506e-01
-1.357420831918716431e-01 -1.076009348034858704e-01 -1.388384848833084106e-01 1.630171947181224823e-02 -1.070362329483032227e-01 -2.409511953592300415e-01 -6.941206753253936768e-02 -2.376074492931365967e-01 7.303452491760253906e-02 -3.567563295364379883e-01 -4.209923744201660156e-01 2.704461514949798584e-01 -3.696437180042266846e-02 1.032047271728515625e-01 -1.300736814737319946e-01 1.328332573175430298e-01 1.856108456850051880e-01 1.123237535357475281e-01 5.103683471679687500e-02 9.418691694736480713e-02 -2.443586587905883789e-01 1.630429476499557495e-01 1.862570494413375854e-01 -2.341037541627883911e-01 -2.352617532014846802e-01 -1.135466545820236206e-01 2.151809185743331909e-01 5.743899941444396973e-02 -1.435088068246841431e-01 3.758656233549118042e-02 -9.261289611458778381e-03 1.258085817098617554e-01
-7.566578220576047897e-03 -1.034568175673484802e-01 4.492731392383575439e-01 7.102550566196441650e-02 -1.451493501663208008e-01 -9.787757694721221924e-02 1.510629504919052124e-01 -1.510411798954010010e-01 -1.801258474588394165e-01 -4.410771653056144714e-02 -8.419956266880035400e-02 4.151730537414550781e-01 2.044632881879806519e-01 -1.367906332015991211e-01 -3.956359028816223145e-01 4.586140438914299011e-02 2.074670493602752686e-01 -2.894070930778980255e-03 -1.740724146366119385e-01 -1.173337548971176147e-01 -1.941457577049732208e-02 -1.842386573553085327e-01 -9.129025042057037354e-02 7.934803515672683716e-02 -2.248169854283332825e-02 1.097623780369758606e-01 1.238218843936920166e-01 2.067300677299499512e-01 -2.169858217239379883e-01 6.341654807329177856e-02 2.961122803390026093e-02 -1.199829429388046265e-01
-9.907817095518112183e-02 1.958183795213699341e-01 -2.934795618057250977e-01 1.537136286497116089e-01 -4.314155280590057373e-01 -1.944779306650161743e-01 -1.014102846384048462e-01 -2.051503807306289673e-01 1.689833104610443115e-01 -7.585966587066650391e-02 -5.606867745518684387e-02 4.872682094573974609e-01 1.188159734010696411e-02 4.936251789331436157e-02 -1.074123606085777283e-01 1.160920113325119019e-01 1.267076134681701660e-01 -2.574922144412994385e-01 -1.061971336603164673e-01 1.137720886617898941e-02 -1.430191546678543091e-01 9.098420292139053345e-02 -2.264557033777236938e-02 -1.061615049839019775e-01 1.222178339958190918e-01 -1.059674248099327087e-01 1.201597377657890320e-01 -5.622693896293640137e-02 -1.911449432373046875e-01 -2.176695019006729126e-01 -3.627371415495872498e-02 3.724246751517057419e-03
-3.531040251255035400e-01 1.913480311632156372e-01 1.123919524252414703e-02 2.525631189346313477e-01 -6.984290480613708496e-02 -1.279480755329132080e-01 -1.080794110894203186e-01 -2.542274892330169678e-01 1.184408888220787048e-01 9.740887209773063660e-03 -9.318605810403823853e-02 3.617400825023651123e-01 2.398253679275512695e-01 6.988732516765594482e-02 -3.122635185718536377e-01 2.529732882976531982e-01 2.265628427267074585e-01 -4.418082162737846375e-02 -6.469736248254776001e-02 -2.809528112411499023e-01 -2.008617371320724487e-01 2.112716436386108398e-01 -3.181597962975502014e-02 -1.049440205097198486e-01 -1.039020568132400513e-01 4.321518167853355408e-02 2.732525393366813660e-02 2.809884771704673767e-02 3.093124553561210632e-02 -2.210310399532318115e-01 3.959601745009422302e-02 2.592708915472030640e-02
8.088702708482742310e-02 1.009591966867446899e-01 -7.221605628728866577e-02 1.174648404121398926e-01 -1.325524151325225830e-01 1.864467412233352661e-01 8.373279869556427002e-02 -1.989295780658721924e-01 3.295739740133285522e-02 -4.168565198779106140e-02 -2.222917787730693817e-02 2.324276119470596313e-01 -1.798734217882156372e-01 1.783184707164764404e-01 -4.466058015823364258e-01 -3.177250549197196960e-02 1.884550303220748901e-01 -1.925817728042602539e-01 -9.341118857264518738e-03 -2.864762246608734131e-01 2.598741650581359863e-01 2.554053366184234619e-01 3.243896961212158203e-01 -9.475732594728469849e-02 7.069916278123855591e-02 5.767080932855606079e-02 1.790755540132522583e-01 5.373153090476989746e-02 8.497086167335510254e-02 2.274426519870758057e-01 -1.252326648682355881e-02 1.981319934129714966e-01
1.770150363445281982e-01 6.414241343736648560e-02 -2.054024934768676758e-01 -7.442654669284820557e-02 -1.108767744153738022e-02 1.498135551810264587e-02 -2.561158537864685059e-01 -2.296980917453765869e-01 1.078952625393867493e-01 -2.517689168453216553e-01 6.820682436227798462e-02 2.599396705627441406e-01 -8.603100478649139404e-02 1.528085768222808838e-01 -2.456185221672058105e-01 -5.318195372819900513e-02 3.694369792938232422e-01 -7.677819579839706421e-02 -1.766916662454605103e-01 7.857242971658706665e-02 1.331483572721481323e-01 -1.704812608659267426e-02 1.171214655041694641e-01 -1.915031075477600098e-01 1.565866023302078247e-01 2.661392390727996826e-01 6.009409204125404358e-02 2.027183622121810913e-01 8.181654848158359528e-03 2.289215177297592163e-01 -1.541548818349838257e-01 3.041155636310577393e-01
1.204918026924133301e-01 -2.129325866699218750e-01 -1.320612430572509766e-01 -1.351646929979324341e-01 -2.796382308006286621e-01 -8.742542564868927002e-02 4.210482835769653320e-01 -4.382969439029693604e-01 -1.190247237682342529e-01 -9.309475868940353394e-02 8.582394570112228394e-02 1.805586218833923340e-01 -9.760984033346176147e-02 1.064928546547889709e-01 -2.090536057949066162e-01 -3.588840365409851074e-02 2.340740263462066650e-01 1.263653486967086792e-01 2.059146761894226074e-02 -1.456681489944458008e-01 1.754688173532485962e-01 1.482976078987121582e-01 9.126853197813034058e-02 8.832330256700515747e-02 1.307885944843292236e-01 -1.046680728904902935e-03 1.174938753247261047e-01 -8.517810702323913574e-02 -2.828046977519989014e-01 7.546858489513397217e-02 1.311445236206054688e-01 1.348725408315658569e-01
3.576731383800506592e-01 -6.221795454621315002e-02 -1.178842708468437195e-01 -2.349925413727760315e-02 -8.647825568914413452e-02 3.574289754033088684e-02 2.536226511001586914e-01 -3.713167309761047363e-01 -2.771988511085510254e-02 -5.470348522067070007e-02 2.203846275806427002e-01 2.111529111862182617e-01 1.431152075529098511e-01 1.510223597288131714e-01 -3.796498775482177734e-01 5.216654762625694275e-02 2.518353164196014404e-01 5.116504058241844177e-02 -5.473272502422332764e-02 -1.395722925662994385e-01 3.636813163757324219e-02 1.977984458208084106e-01 2.197696864604949951e-01 5.043675750494003296e-02 -2.346704341471195221e-02 -4.349799454212188721e-02 -1.606634557247161865e-01 2.128672897815704346e-01 -1.038192659616470337e-01 1.397253125905990601e-01 2.311715781688690186e-01 1.364486366510391235e-01
-1.387765109539031982e-01 7.131446618586778641e-03 -2.463870942592620850e-01 -6.890595704317092896e-02 -2.531871199607849121e-01 -1.500935256481170654e-01 -1.431826353073120117e-01 -1.725747436285018921e-01 2.699823677539825439e-01 -2.670164406299591064e-01 2.826250493526458740e-01 2.336326390504837036e-01 8.004610985517501831e-02 -1.634064465761184692e-01 -1.287663727998733521e-01 -1.960532739758491516e-02 3.117483258247375488e-01 -2.538946568965911865e-01 1.740857362747192383e-01 -2.235010080039501190e-02 7.352959364652633667e-04 9.326943755149841309e-02 -1.969969272613525391e-01 -1.932425308041274548e-03 9.289962798357009888e-02 -1.278434544801712036e-01 1.200223937630653381e-01 8.543406426906585693e-02 2.582000195980072021e-01 2.080049067735671997e-01 1.596290767192840576e-01 1.659439504146575928e-01
1.280345320701599121e-01 1.927983909845352173e-01 -1.963926851749420166e-02 5.081485956907272339e-02 -1.630366444587707520e-01 -2.525326907634735107e-01 2.556820772588253021e-02 -3.037039041519165039e-01 1.600023359060287476e-01 -3.091215789318084717e-01 -3.086939752101898193e-01 1.919216811656951904e-01 -5.339425988495349884e-03 -6.933226436376571655e-02 -3.782246410846710205e-01 3.250445006415247917e-03 1.159407943487167358e-01 1.093969494104385376e-01 -3.108457624912261963e-01 1.039102226495742798e-01 6.278039421886205673e-03 9.783007949590682983e-02 2.121431380510330200e-01 -8.362524211406707764e-02 9.387978166341781616e-02 2.396707981824874878e-01 1.914240047335624695e-02 1.672695130109786987e-01 1.446065157651901245e-01 -6.954976171255111694e-02 -2.098229527473449707e-01 1.505289692431688309e-02
-6.565727759152650833e-03 1.206181570887565613e-01 2.636145055294036865e-01 4.364910721778869629e-02 -2.313574403524398804e-01 -2.936731092631816864e-03 -6.060587987303733826e-02 1.887230277061462402e-01 3.059820234775543213e-01 -4.464141651988029480e-02 -2.577597796916961670e-01 3.127747774124145508e-01 3.322396054863929749e-02 -9.587661176919937134e-02 -2.266335338354110718e-01 -1.503624916076660156e-01 3.088482618331909180e-01 -2.263375371694564819e-01 5.411510914564132690e-02 -6.505281664431095123e-03 7.427821308374404907e-02 3.307969868183135986e-01 -2.497232332825660706e-02 -1.823933273553848267e-01 1.415024697780609131e-01 -7.190980017185211182e-02 2.279856801033020020e-01 1.444030106067657471e-01 -1.626005023717880249e-01 2.248181551694869995e-01 3.950916975736618042e-02 4.520796611905097961e-02
-2.986432313919067383e-01 1.743967086076736450e-01 -1.372876018285751343e-01 -9.894787520170211792e-02 -1.778645217418670654e-01 -1.775173395872116089e-01 2.994161844253540039e-01 -8.415506035089492798e-02 4.656488820910453796e-02 -2.457483410835266113e-01 1.678349100984632969e-03 3.760195374488830566e-01 4.864206910133361816e-02 -2.115271240472793579e-02 -1.017091721296310425e-01 -1.119292229413986206e-01 2.812865078449249268e-01 -3.149010837078094482e-01 1.216772384941577911e-02 1.227533593773841858e-01 -8.508981019258499146e-02 -1.451582610607147217e-01 -3.611759245395660400e-01 -1.282456517219543457e-01 -9.630044922232627869e-03 2.103243470191955566e-01 4.055910184979438782e-02 1.089044138789176941e-01 -1.635821312665939331e-01 8.819434791803359985e-02 1.886048913002014160e-02 2.835589833557605743e-02
-7.380928099155426025e-02 2.204020768404006958e-01 -3.770183399319648743e-02 1.087993830442428589e-01 -2.810629606246948242e-01 -1.295356005430221558e-01 -1.839294731616973877e-01 -1.473608314990997314e-01 1.590600311756134033e-01 -1.916506327688694000e-02 3.486905246973037720e-02 4.244184195995330811e-01 2.958480119705200195e-01 8.647450804710388184e-02 -2.617504000663757324e-01 4.271267913281917572e-03 2.702161073684692383e-01 -3.026051563210785389e-04 -2.219936624169349670e-02 -4.792096093297004700e-02 -2.118230313062667847e-01 7.248175889253616333e-02 3.512567654252052307e-02 -2.318940758705139160e-01 7.101853191852569580e-02 2.312792539596557617e-01 -2.254707068204879761e-01 -5.572924390435218811e-02 -1.535802185535430908e-01 -2.473499998450279236e-02 3.958196938037872314e-02 3.027646243572235107e-01
1.245383266359567642e-02 6.555178016424179077e-02 -2.120928466320037842e-01 -8.409346640110015869e-02 -5.646931380033493042e-02 8.298248797655105591e-02 3.532940149307250977e-01 -2.338901534676551819e-02 1.040315479040145874e-01 -1.748452633619308472e-01 -2.656053304672241211e-01 2.566819190979003906e-01 -1.488266587257385254e-01 -1.185366883873939514e-01 -4.264048635959625244e-01 -4.735203087329864502e-02 2.482083439826965332e-01 -1.138896867632865906e-01 -1.879983693361282349e-01 3.214871510863304138e-02 2.530479133129119873e-01 2.035783976316452026e-01 5.312059074640274048e-02 2.623430266976356506e-02 9.525644779205322266e-02 -6.890750676393508911e-02 -4.428655281662940979e-02 3.053435683250427246e-01 -1.630328595638275146e-01 1.166281327605247498e-01 -2.020430415868759155e-01 -1.226846943609416485e-03
1.542985886335372925e-01 2.328111790120601654e-02 -1.013129428029060364e-01 -1.796871772967278957e-03 -1.303621083498001099e-01 3.463222086429595947e-02 1.584192812442779541e-01 -4.824338257312774658e-01 -1.554775983095169067e-01 -5.046361684799194336e-02 -1.464969366788864136e-01 4.828193038702011108e-02 -2.810395359992980957e-01 8.051986247301101685e-02 -3.213410675525665283e-01 -1.299403309822082520e-01 3.363373279571533203e-01 1.745600998401641846e-01 1.396175771951675415e-01 -1.173930391669273376e-01 -1.483452133834362030e-02 8.753515779972076416e-02 -5.792495235800743103e-02 -1.003723442554473877e-01 -1.245693303644657135e-02 -1.920952796936035156e-01 1.110168695449829102e-01 2.072243839502334595e-01 -3.170277476310729980e-01 -5.753026902675628662e-02 8.641357719898223877e-02 1.773110330104827881e-01
-2.244193851947784424e-02 5.839804932475090027e-02 -2.423660457134246826e-02 1.426378730684518814e-02 -4.204780459403991699e-01 -1.574729979038238525e-01 2.996031939983367920e-01 -1.727657914161682129e-01 -4.654900357127189636e-02 -1.986083686351776123e-01 -7.250754162669181824e-03 3.199090361595153809e-01 9.617533534765243530e-02 2.049695886671543121e-02 -1.558383703231811523e-01 -1.423493474721908569e-01 3.716118335723876953e-01 1.486250609159469604e-01 -2.050333768129348755e-01 -2.972073554992675781e-01 3.533654287457466125e-02 -6.429693195968866348e-03 -3.975958377122879028e-02 1.950809210538864136e-01 6.903565675020217896e-02 1.308795064687728882e-01 -8.343696594238281250e-02 9.572704136371612549e-02 2.323482334613800049e-01 2.323496527969837189e-02 -8.413179963827133179e-02 -2.115485221147537231e-01
2.900594845414161682e-02 2.420089989900588989e-01 7.042213529348373413e-02 2.184555493295192719e-02 -8.448927849531173706e-02 -2.435548603534698486e-02 2.911787331104278564e-01 -1.915556341409683228e-01 2.021651566028594971e-01 -1.291465759277343750e-01 -2.537260651588439941e-01 4.012432396411895752e-01 -7.377351075410842896e-02 1.592395305633544922e-01 -5.396336317062377930e-01 -7.243221998214721680e-02 7.169298082590103149e-02 4.135784879326820374e-02 1.205558776855468750e-01 6.972734630107879639e-02 8.466828614473342896e-02 6.092274561524391174e-02 -9.737401455640792847e-02 -2.433542907238006592e-02 2.487110644578933716e-01 -8.021751418709754944e-03 -1.517686098814010620e-01 1.671477034687995911e-02 -4.128151759505271912e-02 -1.435145884752273560e-01 9.182212501764297485e-02 1.805646866559982300e-01
7.858120650053024292e-02 -1.628403067588806152e-01 -2.706529200077056885e-01 -2.078460305929183960e-01 -5.337839573621749878e-02 -1.221871897578239441e-01 2.304296791553497314e-01 -1.325646936893463135e-01 1.794329583644866943e-01 -1.146490722894668579e-01 3.491449356079101562e-01 3.052541613578796387e-01 -1.884859427809715271e-02 -3.436155915260314941e-01 -2.414604276418685913e-01 1.491863578557968140e-01 9.581130743026733398e-02 -2.468312233686447144e-01 -1.151568666100502014e-01 -1.501049846410751343e-01 -2.621147036552429199e-02 1.848203986883163452e-01 -2.567430436611175537e-01 1.772560328245162964e-01 -2.038316130638122559e-01 6.714586913585662842e-02 -7.636205293238162994e-03 -1.305804308503866196e-02 -8.488458395004272461e-02 5.301728099584579468e-02 4.630147665739059448e-02 8.043678849935531616e-02
-4.202366247773170471e-02 1.218604668974876404e-02 -6.210332736372947693e-02 7.816214114427566528e-02 -4.458000659942626953e-01 -1.967386305332183838e-01 -1.435377001762390137e-01 -2.284038364887237549e-01 -1.048627421259880066e-01 -8.403917774558067322e-03 3.013990074396133423e-02 2.122631818056106567e-01 1.393196880817413330e-01 -5.452801287174224854e-02 -2.032354921102523804e-01 6.262387335300445557e-02 2.211518436670303345e-01 -2.217522114515304565e-01 -3.528705984354019165e-02 -4.716999828815460205e-02 -1.441831737756729126e-01 2.734344899654388428e-01 -2.768330834805965424e-02 -1.729933619499206543e-01 5.911853164434432983e-02 4.380450844764709473e-01 -2.324119657278060913e-01 1.054978445172309875e-01 -1.611570715904235840e-01 9.820841997861862183e-02 -1.456349715590476990e-02 1.706186830997467041e-01
-3.014858253300189972e-02 3.163432702422142029e-02 1.470829397439956665e-01 7.398547977209091187e-02 -1.795134544372558594e-01 -3.260081708431243896e-01 3.305254876613616943e-01 -3.244280517101287842e-01 2.034706771373748779e-01 -1.908245831727981567e-01 -1.332858502864837646e-01 6.171288341283798218e-02 5.729798972606658936e-02 2.743828110396862030e-03 -2.582493126392364502e-01 -1.326703429222106934e-01 2.459553331136703491e-01 1.506796330213546753e-01 -1.901111751794815063e-01 -2.396407574415206909e-01 9.415259957313537598e-02 1.109393313527107239e-01 -2.359062582254409790e-01 1.103102266788482666e-01 1.065830215811729431e-01 9.345366805791854858e-02 -5.032441020011901855e-02 5.915151908993721008e-02 1.554078757762908936e-01 1.980164796113967896e-01 -1.913118660449981689e-01 -1.978772282600402832e-01
-7.743230462074279785e-02 -1.136389151215553284e-01 2.041201442480087280e-01 2.585184201598167419e-02 -9.167838096618652344e-02 -4.638601839542388916e-02 6.629702448844909668e-02 -1.160232201218605042e-01 2.819910049438476562e-01 -1.659421324729919434e-01 5.109046772122383118e-02 2.606640756130218506e-01 2.318338491022586823e-02 8.504199981689453125e-02 -5.073245763778686523e-01 5.906989052891731262e-02 3.555419147014617920e-01 -4.039349779486656189e-02 1.698032766580581665e-02 -2.473401725292205811e-01 -3.916526585817337036e-02 3.127494454383850098e-02 4.398203268647193909e-02 -1.144661903381347656e-01 2.389332056045532227e-01 -1.690861135721206665e-01 -1.398922353982925415e-01 -3.056634031236171722e-02 -6.750359386205673218e-02 -1.370092779397964478e-01 1.671068817377090454e-01 3.155989944934844971e-01
-1.341233309358358383e-02 8.476234972476959229e-02 -7.637539412826299667e-03 1.654247045516967773e-01 -2.242621183395385742e-01 -3.598542213439941406e-01 -4.361987113952636719e-02 -6.992286443710327148e-02 -5.691758543252944946e-02 -1.958368867635726929e-01 3.898974135518074036e-02 2.863942384719848633e-01 4.234211891889572144e-02 -1.100304424762725830e-01 -2.323080748319625854e-01 -4.968537390232086182e-02 5.710487365722656250e-01 -1.342713646590709686e-02 -1.045180633664131165e-01 2.950079739093780518e-02 -1.325095295906066895e-01 -1.044863015413284302e-01 -2.156466394662857056e-01 -1.911298036575317383e-01 -2.629166841506958008e-02 1.984318345785140991e-01 -2.086981236934661865e-01 1.158027071505784988e-02 -1.879971772432327271e-01 2.090507000684738159e-02 -1.086605638265609741e-01 4.731138423085212708e-02
-7.894898951053619385e-02 1.080095916986465454e-01 -2.227658778429031372e-01 4.010239988565444946e-02 -3.002458214759826660e-01 -2.722387611865997314e-01 -1.361548993736505508e-02 -9.117452800273895264e-02 1.246794685721397400e-01 -3.856075108051300049e-01 -1.392106860876083374e-01 3.679116070270538330e-01 -5.278874933719635010e-02 -1.633511669933795929e-02 -1.111185178160667419e-01 5.468671396374702454e-02 2.797461450099945068e-01 8.118227869272232056e-02 -5.967742949724197388e-02 2.430875152349472046e-01 8.765244483947753906e-02 9.667570888996124268e-02 1.871371269226074219e-01 9.968715161085128784e-02 1.586826741695404053e-01 2.481886446475982666e-01 2.447221577167510986e-01 -5.846705660223960876e-02 -1.288496851921081543e-01 -6.943590939044952393e-02 -5.760386213660240173e-02 1.908534318208694458e-01
9.642423689365386963e-02 9.538805484771728516e-02 -2.368957251310348511e-01 -1.412550657987594604e-01 2.198604168370366096e-03 -7.697571069002151489e-02 4.257467016577720642e-02 -1.783714592456817627e-01 1.074251756072044373e-01 -1.426203250885009766e-01 8.805362880229949951e-02 4.213962554931640625e-01 -1.486371159553527832e-01 1.538591235876083374e-01 -4.149672389030456543e-01 6.131978332996368408e-02 1.634039282798767090e-01 5.452408455312252045e-03 -1.306872218847274780e-01 -6.852228939533233643e-02 -5.424013361334800720e-02 -4.615976288914680481e-02 1.754962354898452759e-01 -1.670248657464981079e-01 1.069807261228561401e-01 7.182966917753219604e-02 1.592698991298675537e-01 7.454682886600494385e-02 1.815206706523895264e-01 3.588794469833374023e-01 -2.924132645130157471e-01 1.413758695125579834e-01
-1.371874958276748657e-01 3.890213742852210999e-02 -4.887764900922775269e-02 -3.254199327784590423e-05 -3.129545226693153381e-02 -8.840175718069076538e-02 1.664245277643203735e-01 5.229008942842483521e-02 3.941411674022674561e-01 -6.258179247379302979e-02 -2.088039666414260864e-01 2.726409435272216797e-01 1.370920836925506592e-01 -2.264199703931808472e-01 -2.046374529600143433e-01 -4.492292925715446472e-02 4.737284779548645020e-01 1.689478904008865356e-01 -1.417737752199172974e-01 -8.049698173999786377e-02 2.772885560989379883e-01 -6.892089545726776123e-02 1.582064181566238403e-01 -7.174643129110336304e-02 -1.348256170749664307e-01 5.883536860346794128e-02 2.004055678844451904e-01 1.521022468805313110e-01 1.148749217391014099e-01 9.341664612293243408e-02 9.963862597942352295e-02 1.968646198511123657e-01
4.223209246993064880e-02 1.694141775369644165e-01 1.995215415954589844e-01 -4.407323002815246582e-01 -3.539802879095077515e-02 -6.094231456518173218e-02 8.554120361804962158e-02 -1.930378973484039307e-01 2.361154258251190186e-01 5.790397152304649353e-02 1.314187794923782349e-01 3.623454272747039795e-01 2.331897243857383728e-02 -2.603801339864730835e-02 -2.327816337347030640e-01 -4.142186418175697327e-02 3.585623800754547119e-01 9.504223614931106567e-02 -1.867790222167968750e-01 -1.993531137704849243e-01 2.168115526437759399e-01 -1.382991671562194824e-01 -5.447697266936302185e-02 -9.574999101459980011e-03 -8.096375316381454468e-02 -2.403180897235870361e-01 1.094249263405799866e-01 4.382535815238952637e-02 -1.628016382455825806e-01 1.744936555624008179e-01 -1.977271400392055511e-02 6.444508582353591919e-02
-2.598104476928710938e-01 2.834551036357879639e-01 -2.137040793895721436e-01 9.816836565732955933e-02 -1.267872452735900879e-01 -1.255023330450057983e-01 -1.134594902396202087e-01 -2.152645140886306763e-01 1.806676536798477173e-01 -3.634932637214660645e-01 -3.092636540532112122e-02 2.073661088943481445e-01 1.126462072134017944e-01 -1.636839509010314941e-01 -3.636482059955596924e-01 -2.208988368511199951e-02 8.785103447735309601e-03 -2.402307093143463135e-01 6.816775351762771606e-02 1.433602273464202881e-01 6.485664099454879761e-02 2.226008772850036621e-01 1.297795176506042480e-01 -2.237040251493453979e-01 -3.013275563716888428e-03 -5.437698960304260254e-02 1.741798371076583862e-01 -5.603132024407386780e-02 2.418541721999645233e-02 7.387896627187728882e-02 1.554154008626937866e-01 2.336684018373489380e-01
-1.056579127907752991e-02 -8.851715177297592163e-02 -6.414614617824554443e-02 2.810500264167785645e-01 -2.351122349500656128e-01 -1.888667047023773193e-02 1.931909285485744476e-02 8.677015453577041626e-02 1.817937940359115601e-01 7.969041913747787476e-02 1.581687182188034058e-01 2.549380362033843994e-01 2.638605833053588867e-01 3.582511469721794128e-02 -1.315871477127075195e-01 -1.325294375419616699e-01 3.845657110214233398e-01 8.283867686986923218e-02 1.104116812348365784e-02 -1.566586494445800781e-01 2.164020575582981110e-02 3.565847277641296387e-01 -2.499626576900482178e-02 -1.351900119334459305e-02 -9.532850980758666992e-02 2.990465164184570312e-01 7.418656349182128906e-02 2.399502545595169067e-01 -9.771885722875595093e-02 -3.226071968674659729e-02 -1.294151693582534790e-01 3.368050754070281982e-01
1.062851250171661377e-01 4.444859921932220459e-02 1.329111307859420776e-02 -9.015779942274093628e-02 -2.380118072032928467e-01 -5.630583688616752625e-02 2.777150571346282959e-01 -4.901539087295532227e-01 7.603949401527643204e-03 -6.987325847148895264e-02 -9.053972363471984863e-02 2.284559011459350586e-01 1.473799049854278564e-01 1.860939115285873413e-01 1.572685092687606812e-01 1.036711707711219788e-01 1.041778847575187683e-01 5.673884227871894836e-02 -2.205875664949417114e-01 -7.708977907896041870e-02 -1.235451623797416687e-01 3.339491188526153564e-01 7.642631232738494873e-02 -2.666827440261840820e-01 6.187918782234191895e-02 2.586075663566589355e-02 3.438163995742797852e-01 -3.034401498734951019e-02 -5.903686955571174622e-02 4.233070649206638336e-03 1.250906437635421753e-01 1.698948740959167480e-01
-1.079292222857475281e-01 3.498042747378349304e-02 1.859373599290847778e-01 -3.560903370380401611e-01 -2.754774689674377441e-01 -7.935988157987594604e-02 -2.171239256858825684e-01 -1.031743735074996948e-01 2.229391187429428101e-01 -1.811427474021911621e-01 -1.760471165180206299e-01 2.068224251270294189e-01 9.219291806221008301e-02 -9.728411585092544556e-02 -1.782507151365280151e-01 -1.102820858359336853e-01 2.145274430513381958e-01 -1.159169524908065796e-01 9.814850054681301117e-04 2.107183635234832764e-02 5.487933382391929626e-02 1.644593477249145508e-01 2.691544592380523682e-02 -3.046524524688720703e-01 1.639520674943923950e-01 -5.210042372345924377e-02 2.964989840984344482e-01 3.159209191799163818e-01 -1.841898709535598755e-01 1.546302586793899536e-01 9.210425615310668945e-02 -2.161031775176525116e-02
-9.828405082225799561e-02 -1.893219798803329468e-01 -1.123622879385948181e-01 -1.154431253671646118e-01 -1.390363872051239014e-01 -1.025928035378456116e-01 7.429327070713043213e-02 -2.794692516326904297e-01 6.553611159324645996e-02 1.954776048660278320e-02 -5.409761331975460052e-03 5.097562074661254883e-01 6.214958056807518005e-02 -2.955628335475921631e-01 -1.535983532667160034e-01 -3.655171990394592285e-01 3.066793978214263916e-01 5.298314243555068970e-02 1.709786802530288696e-02 1.450553387403488159e-01 -3.266903162002563477e-01 1.380322724580764771e-01 1.614199876785278320e-01 -5.997514352202415466e-02 9.563174098730087280e-02 2.863954054191708565e-03 -4.896242544054985046e-02 5.633767694234848022e-02 -2.258178219199180603e-02 9.452667832374572754e-02 6.549309939146041870e-02 -2.779058879241347313e-03
-1.298097223043441772e-01 3.157654702663421631e-01 1.013171970844268799e-01 -2.162082940340042114e-01 -9.070044755935668945e-02 -2.052466422319412231e-01 -4.988902062177658081e-02 -6.788305193185806274e-02 5.893279612064361572e-02 -2.074693702161312103e-02 -3.343145595863461494e-03 3.737226724624633789e-01 2.021188884973526001e-01 -2.676270902156829834e-01 -2.247980535030364990e-01 -2.076213508844375610e-01 3.179164826869964600e-01 -1.046929974108934402e-02 -2.189379036426544189e-01 1.763195246458053589e-01 9.052277356386184692e-02 1.813113391399383545e-01 2.645383775234222412e-01 -1.311474591493606567e-01 -1.113250032067298889e-01 -1.325727347284555435e-02 -1.863568462431430817e-02 2.554416358470916748e-01 9.928018599748611450e-02 -1.326410332694649696e-03 -2.235672250390052795e-02 1.493455618619918823e-01
2.731996774673461914e-01 -1.408256292343139648e-01 -2.591736912727355957e-01 4.284594208002090454e-02 -2.989601790904998779e-01 8.407694101333618164e-02 3.515937626361846924e-01 -3.322092890739440918e-01 -6.966390460729598999e-02 -2.317586541175842285e-01 3.112530335783958435e-02 5.551795288920402527e-02 -5.876477807760238647e-02 6.233387440443038940e-02 -2.835253477096557617e-01 1.541011929512023926e-01 3.302507400512695312e-01 1.276012212038040161e-01 5.336165428161621094e-02 -7.457515597343444824e-02 1.270320564508438110e-01 1.348136514425277710e-01 -6.810449529439210892e-03 -1.782147958874702454e-02 1.728328764438629150e-01 -1.299764215946197510e-01 1.568448543548583984e-01 1.036631762981414795e-01 -2.170336097478866577e-01 1.692217737436294556e-01 7.208909839391708374e-02 2.295877039432525635e-02
-1.365397125482559204e-01 -1.656467318534851074e-01 -1.900835707783699036e-02 -5.932962521910667419e-02 -1.446520537137985229e-01 1.142651438713073730e-01 8.838356286287307739e-02 -4.077535867691040039e-01 3.067205846309661865e-01 -5.008246377110481262e-02 -2.177972346544265747e-01 2.673030197620391846e-01 6.969160586595535278e-02 1.999808847904205322e-01 1.452457457780838013e-01 -6.044463720172643661e-03 2.844942212104797363e-01 9.932224452495574951e-02 -3.079460263252258301e-01 -5.238934233784675598e-02 -9.303667396306991577e-02 2.690375447273254395e-01 1.201931852847337723e-02 -1.654756218194961548e-01 -2.026007175445556641e-01 3.162217885255813599e-02 1.905138492584228516e-01 -1.779700443148612976e-02 -2.053633928298950195e-01 1.676043868064880371e-01 5.456024035811424255e-02 1.080940663814544678e-01
5.972492322325706482e-02 2.458717525005340576e-01 1.176562160253524780e-01 -1.839200407266616821e-01 -1.998000293970108032e-01 -1.369741000235080719e-02 -1.817265450954437256e-01 -2.610158026218414307e-01 -1.992676872760057449e-03 -1.525019258260726929e-01 -1.064506247639656067e-01 1.180688440799713135e-01 -2.980939485132694244e-02 -1.795770227909088135e-02 -1.931120753288269043e-01 -4.889323934912681580e-02 2.226799428462982178e-01 -1.503208559006452560e-02 -6.211306899785995483e-02 3.007324598729610443e-02 2.256203442811965942e-01 5.312324166297912598e-01 1.513000726699829102e-01 6.568396836519241333e-02 -1.456824839115142822e-01 1.174799427390098572e-01 2.685399949550628662e-01 6.055555120110511780e-02 -1.190124228596687317e-01 -1.199946105480194092e-01 2.377499490976333618e-01 -2.164155840873718262e-01
-1.248618140816688538e-01 -7.359066605567932129e-02 2.168894112110137939e-01 1.774810403585433960e-01 -3.346446752548217773e-01 -3.015999495983123779e-01 -1.556016653776168823e-01 -1.914899945259094238e-01 1.959987878799438477e-01 5.987617745995521545e-02 2.452495992183685303e-01 1.256510168313980103e-01 -1.071326360106468201e-01 4.791479557752609253e-02 -2.339081466197967529e-01 1.673522405326366425e-02 3.138207495212554932e-01 -1.527422368526458740e-01 -1.056504547595977783e-01 -9.482381492853164673e-02 1.597529500722885132e-01 3.557923436164855957e-01 -3.927926719188690186e-02 4.085957631468772888e-02 3.966792300343513489e-02 1.471025869250297546e-02 -2.703379988670349121e-01 8.685024455189704895e-03 6.911022216081619263e-02 1.971143931150436401e-01 1.570892930030822754e-01 9.683370590209960938e-02
-1.036767438054084778e-01 1.139801740646362305e-01 1.868338435888290405e-01 2.267000079154968262e-01 -2.640050649642944336e-01 3.657406568527221680e-02 -2.337209731340408325e-01 -2.955980002880096436e-01 1.727362722158432007e-01 3.110327199101448059e-02 2.031772434711456299e-01 3.452395796775817871e-01 -1.603734493255615234e-01 8.910877257585525513e-02 -2.635559737682342529e-01 7.715792953968048096e-02 7.945790141820907593e-02 -2.618409991264343262e-01 9.301896207034587860e-03 6.163548212498426437e-03 8.884889632463455200e-02 1.920365542173385620e-01 -3.582722842693328857e-01 -1.527287364006042480e-01 -1.411093585193157196e-02 1.213422939181327820e-01 -1.420534551143646240e-01 -1.568157523870468140e-01 -1.080496385693550110e-01 1.102781221270561218e-01 -5.800477042794227600e-02 1.349757015705108643e-01
2.133041769266128540e-01 2.595152854919433594e-01 -2.518831007182598114e-02 -8.078830689191818237e-02 -9.879352152347564697e-02 -2.459628432989120483e-01 3.408298194408416748e-01 4.373205080628395081e-02 3.263648599386215210e-02 -1.496109366416931152e-01 1.767487525939941406e-01 4.181673526763916016e-01 2.193584665656089783e-02 2.576753497123718262e-02 -4.212127029895782471e-01 -8.358694612979888916e-02 -4.282884672284126282e-02 3.955785557627677917e-02 -1.555763185024261475e-01 -1.654983758926391602e-01 1.417090743780136108e-02 1.039558723568916321e-01 8.427532017230987549e-02 -8.363148570060729980e-02 -2.326626126887276769e-04 8.973427116870880127e-02 2.130855470895767212e-01 1.789697855710983276e-01 -1.147895976901054382e-01 1.717924624681472778e-01 -2.004311680793762207e-01 1.676447093486785889e-01
5.383099243044853210e-02 1.013143882155418396e-01 2.217556722462177277e-02 -1.037344858050346375e-01 -9.602081961929798126e-03 2.155040204524993896e-01 4.388766586780548096e-01 -2.021717131137847900e-01 1.358663141727447510e-01 -2.422624528408050537e-01 7.088175415992736816e-02 4.831982851028442383e-01 -6.347496062517166138e-02 -1.800544261932373047e-01 -2.038538306951522827e-01 -1.475244760513305664e-01 9.371916949748992920e-02 2.065937221050262451e-01 8.686017245054244995e-02 -1.376248300075531006e-01 1.520722508430480957e-01 -6.775040924549102783e-02 -3.200662136077880859e-02 -2.331988960504531860e-01 2.180906012654304504e-02 -4.217074811458587646e-02 -2.225961536169052124e-01 -4.202304035425186157e-02 6.479270011186599731e-02 7.746359705924987793e-02 -1.010436490178108215e-01 2.123472988605499268e-01
-4.840647056698799133e-02 1.561188697814941406e-01 -8.445952087640762329e-02 3.177915811538696289e-01 -2.744169533252716064e-01 -3.108709752559661865e-01 -9.508884698152542114e-02 -2.665520608425140381e-01 1.999044567346572876e-01 -4.090083241462707520e-01 7.964496314525604248e-02 1.454586833715438843e-01 -5.024930462241172791e-02 -1.478612273931503296e-01 -3.098103702068328857e-01 -8.377566188573837280e-02 6.240241974592208862e-02 -2.069561928510665894e-01 -1.472695320844650269e-01 8.557017147541046143e-02 -1.141811534762382507e-02 1.199875771999359131e-01 1.893238574266433716e-01 1.453683823347091675e-01 1.028402969241142273e-01 2.792038954794406891e-02 5.183208733797073364e-02 1.473392993211746216e-01 -2.534810304641723633e-01 -1.723855361342430115e-02 5.855029821395874023e-02 -3.758739214390516281e-03
8.212703466415405273e-02 4.084517434239387512e-02 -2.332077734172344208e-02 -1.280681882053613663e-02 -2.839723229408264160e-01 -1.793075725436210632e-02 2.423799633979797363e-01 -2.643654644489288330e-01 1.832548230886459351e-01 -6.515753269195556641e-02 -1.040890067815780640e-01 3.487765192985534668e-01 -2.209151089191436768e-01 4.718156158924102783e-02 -3.916202187538146973e-01 -6.763385981321334839e-02 1.992864012718200684e-01 9.636056609451770782e-03 -1.529443729668855667e-02 -4.475007951259613037e-01 9.713353216648101807e-02 7.553349714726209641e-03 2.175235897302627563e-01 2.037417888641357422e-01 -6.709817051887512207e-02 4.550938308238983154e-02 8.040864765644073486e-02 -1.085083559155464172e-01 7.519145309925079346e-02 -1.185618415474891663e-01 -1.075462847948074341e-01 8.540891110897064209e-02
1.806702613830566406e-01 5.030778422951698303e-02 -1.046671345829963684e-01 -1.361049413681030273e-01 -1.305928230285644531e-01 2.058461308479309082e-01 1.361490041017532349e-01 -1.683670878410339355e-01 -4.669237881898880005e-02 -2.009944319725036621e-01 -2.560933232307434082e-01 5.276235342025756836e-01 -1.870199739933013916e-01 5.487728398293256760e-03 -2.404812723398208618e-01 -1.641741096973419189e-01 2.129270434379577637e-01 5.334042385220527649e-02 -1.184056475758552551e-01 1.926458999514579773e-02 3.296982347965240479e-01 -4.121173173189163208e-02 6.634154822677373886e-03 -2.360144108533859253e-01 1.937494613230228424e-02 -1.612323075532913208e-01 -2.287236303091049194e-01 -2.489713951945304871e-02 3.124892711639404297e-02 9.541972726583480835e-02 6.627056747674942017e-02 -1.403821352869272232e-02
1.036805883049964905e-01 1.258069574832916260e-01 3.146079182624816895e-02 5.418645963072776794e-02 1.290381252765655518e-01 -1.384020447731018066e-01 3.366404175758361816e-01 -3.654126524925231934e-01 4.328014329075813293e-02 -5.618572235107421875e-02 1.765883117914199829e-01 2.122646272182464600e-01 -9.213566780090332031e-02 7.886616885662078857e-02 -1.480014026165008545e-01 9.325964003801345825e-02 2.756461799144744873e-01 1.829381287097930908e-02 1.627485454082489014e-01 -8.222184330224990845e-02 1.496580988168716431e-01 6.730437278747558594e-02 1.530150324106216431e-01 -8.610784262418746948e-02 6.544806063175201416e-02 9.726416319608688354e-02 8.724949508905410767e-02 2.549975216388702393e-01 -3.295886516571044922e-01 8.933427184820175171e-02 -1.159748658537864685e-01 4.201185107231140137e-01
-1.280395388603210449e-01 8.160012215375900269e-02 -8.348514139652252197e-02 -2.439916133880615234e-01 -1.590893268585205078e-01 -1.153374686837196350e-01 3.260579332709312439e-02 1.034789234399795532e-01 -8.784884959459304810e-02 -7.251136749982833862e-02 -1.668809056282043457e-01 2.852099537849426270e-01 1.666004955768585205e-01 -2.024942636489868164e-01 -2.750896215438842773e-01 -2.378109395503997803e-01 2.956641018390655518e-01 -4.411438014358282089e-03 -2.587815821170806885e-01 6.368541158735752106e-03 2.467941790819168091e-01 3.022269308567047119e-01 2.014818191528320312e-01 -3.037792444229125977e-01 1.356920879334211349e-02 9.871445596218109131e-02 7.654369622468948364e-02 1.525784581899642944e-01 1.460215076804161072e-02 1.544897258281707764e-01 -1.796516925096511841e-01 -4.372772946953773499e-02
-1.255647987127304077e-01 7.577854394912719727e-02 -1.252881735563278198e-01 1.955532729625701904e-01 -2.305049300193786621e-01 -6.753374636173248291e-02 5.611929669976234436e-02 -1.175460293889045715e-01 1.941446661949157715e-01 -5.240682959556579590e-01 -1.899514645338058472e-01 3.361772298812866211e-01 3.686146065592765808e-02 -1.031017526984214783e-01 -2.769539356231689453e-01 1.408784985542297363e-01 4.059262946248054504e-02 -2.421918064355850220e-01 -1.483719348907470703e-01 1.603983491659164429e-01 -3.073368407785892487e-02 7.687017321586608887e-02 1.022319570183753967e-01 -1.428272128105163574e-01 -2.577133104205131531e-02 1.867607831954956055e-01 -6.589277181774377823e-03 -8.067236095666885376e-02 -2.154491543769836426e-01 -4.444792866706848145e-02 -2.081404924392700195e-01 -1.884589157998561859e-02
1.249373257160186768e-01 -8.561799675226211548e-02 -1.648878604173660278e-01 6.408147513866424561e-02 -1.029873266816139221e-01 2.094327211380004883e-01 5.408371612429618835e-02 -2.922116219997406006e-01 6.052986718714237213e-03 6.632702052593231201e-02 -1.473920345306396484e-01 4.732111990451812744e-01 -2.300022691488265991e-01 -4.686610773205757141e-02 -1.842342466115951538e-01 -3.631961997598409653e-03 3.069141209125518799e-01 -2.249827831983566284e-01 -7.281244546175003052e-02 -2.784930467605590820e-01 7.834481447935104370e-02 2.626742124557495117e-01 2.202707529067993164e-01 1.155455186963081360e-01 1.530375480651855469e-01 4.725060984492301941e-02 5.261385347694158554e-03 1.188752055168151855e-02 -7.543142139911651611e-02 1.573403328657150269e-01 -2.070710957050323486e-01 -4.128555301576852798e-03
1.247004121541976929e-01 8.664748817682266235e-02 1.939043253660202026e-01 -3.106217086315155029e-01 2.828970551490783691e-02 -6.247501447796821594e-02 2.523255348205566406e-01 -2.257469594478607178e-01 3.099866211414337158e-01 6.586838047951459885e-03 -2.620552480220794678e-01 2.324068695306777954e-01 -1.465598195791244507e-01 -1.157539114356040955e-01 -7.063057273626327515e-02 -1.973421275615692139e-01 1.915901452302932739e-01 -2.696831822395324707e-01 2.328825183212757111e-02 -2.096055001020431519e-01 6.974351406097412109e-02 -4.183392971754074097e-03 -5.835384503006935120e-02 -1.278054993599653244e-02 -7.930292934179306030e-02 4.937599971890449524e-02 2.709390521049499512e-01 1.660190820693969727e-01 -1.979149281978607178e-01 1.568144187331199646e-02 1.186650171875953674e-01 3.167554438114166260e-01
-5.462073162198066711e-02 -8.338350802659988403e-02 1.356101036071777344e-01 -1.807141453027725220e-01 9.731910191476345062e-03 -2.283229827880859375e-01 5.011530220508575439e-02 -2.065450996160507202e-01 1.537695825099945068e-01 7.965842261910438538e-03 -3.150857985019683838e-01 4.546850025653839111e-01 1.591303646564483643e-01 -7.135538011789321899e-02 -2.476042602211236954e-03 1.435915473848581314e-02 2.593481242656707764e-01 9.393892437219619751e-02 -1.814116090536117554e-01 4.171144962310791016e-02 3.712511062622070312e-02 2.062153518199920654e-01 -1.668996363878250122e-01 2.413149774074554443e-01 -8.231421560049057007e-02 5.278173461556434631e-02 1.852461248636245728e-01 2.622762024402618408e-01 6.612792611122131348e-02 9.036098420619964600e-02 7.565157115459442139e-02 3.310739099979400635e-01
9.352046251296997070e-02 1.098213046789169312e-01 7.813988626003265381e-02 2.325965613126754761e-01 -6.004731729626655579e-02 1.426686793565750122e-01 2.160128206014633179e-01 -1.548434048891067505e-01 2.732810564339160919e-02 -1.290698051452636719e-01 1.057342998683452606e-02 1.245324239134788513e-01 -3.691712394356727600e-02 -3.218984901905059814e-01 -2.708530724048614502e-01 -1.848017722368240356e-01 9.636751562356948853e-02 -1.042159274220466614e-01 -2.384456247091293335e-01 -4.378343522548675537e-01 2.536995708942413330e-02 3.485724329948425293e-01 1.930299773812294006e-02 -1.635679304599761963e-01 -3.330273181200027466e-02 -2.724111638963222504e-02 2.510038390755653381e-02 2.087115943431854248e-01 -2.437011897563934326e-01 2.354814261198043823e-01 -1.857289578765630722e-03 2.088675508275628090e-03
1.473507136106491089e-01 7.130632293410599232e-04 9.794890880584716797e-03 1.384183112531900406e-02 -2.396446615457534790e-01 -1.194447800517082214e-01 2.021892666816711426e-01 -3.192307353019714355e-01 4.341765306890010834e-03 -1.927683502435684204e-01 -2.461347281932830811e-01 3.110112845897674561e-01 3.014548495411872864e-02 -6.625877320766448975e-02 -3.531362712383270264e-01 -1.521669328212738037e-01 7.251980155706405640e-02 1.686821132898330688e-01 4.238490760326385498e-02 -4.362871646881103516e-01 1.814633160829544067e-01 8.854545652866363525e-02 -9.054982662200927734e-02 6.484914571046829224e-02 -1.164693906903266907e-01 1.648819893598556519e-01 -7.302897423505783081e-02 -4.277455806732177734e-02 5.262783914804458618e-02 -1.955836862325668335e-01 -2.084155827760696411e-01 -6.680583953857421875e-02
1.071532294154167175e-01 7.598654925823211670e-02 7.194441277533769608e-03 -4.526134952902793884e-02 -2.136411219835281372e-01 -7.348530739545822144e-02 -7.987561076879501343e-02 -1.956847161054611206e-01 1.627881377935409546e-01 -4.976737126708030701e-02 1.780087053775787354e-01 2.864331007003784180e-01 1.265558749437332153e-01 3.235199674963951111e-02 -1.434176862239837646e-01 3.946468606591224670e-02 9.032664448022842407e-02 8.498742431402206421e-02 1.113423407077789307e-01 -2.847344279289245605e-01 3.162088990211486816e-01 4.004952311515808105e-01 -9.937071055173873901e-02 1.177330017089843750e-01 -1.356375366449356079e-01 -4.033968150615692139e-01 4.895249009132385254e-02 3.090832568705081940e-02 -9.945384413003921509e-02 2.591092884540557861e-01 -2.036490738391876221e-01 8.413682132959365845e-02
9.880957007408142090e-02 6.032483652234077454e-02 -2.047755569219589233e-01 -6.187555193901062012e-02 -3.671961650252342224e-02 -1.337754726409912109e-01 1.549157053232192993e-01 -2.591078877449035645e-01 2.966950535774230957e-01 -2.060815542936325073e-01 2.061793804168701172e-01 3.394511640071868896e-01 -7.446034252643585205e-02 1.558957248926162720e-02 -1.878194510936737061e-01 -1.282088607549667358e-01 1.999703943729400635e-01 9.692690521478652954e-02 -4.235956445336341858e-02 -2.021217942237854004e-01 4.913370683789253235e-02 -9.467046707868576050e-02 -5.779802054166793823e-02 -5.966327618807554245e-03 2.337347865104675293e-01 1.683312207460403442e-01 1.907512545585632324e-01 -5.045637022703886032e-03 -2.826290018856525421e-02 3.671306073665618896e-01 -2.850820124149322510e-01 2.042127996683120728e-01
9.222919493913650513e-02 1.391732394695281982e-01 -6.077776476740837097e-02 -1.641220152378082275e-01 -9.625798463821411133e-02 -2.456326037645339966e-01 2.147131562232971191e-01 -2.306527048349380493e-01 3.267506659030914307e-01 -3.755648136138916016e-01 -1.234726458787918091e-01 1.417104736901819706e-03 -7.238225638866424561e-02 1.730002462863922119e-01 -2.168175727128982544e-01 2.516841515898704529e-02 1.841928362846374512e-01 -1.905321925878524780e-01 -3.159553408622741699e-01 -9.020732343196868896e-02 -1.064491085708141327e-02 2.840590476989746094e-01 7.390061765909194946e-02 -2.515061795711517334e-01 -1.643506288528442383e-01 9.519188106060028076e-02 7.823635637760162354e-02 -1.804896593093872070e-01 -2.941713295876979828e-02 -1.498097181320190430e-01 2.086310461163520813e-02 -2.211533114314079285e-02
1.455338150262832642e-01 2.631521970033645630e-02 5.269276723265647888e-02 -3.293151855468750000e-01 -2.692113816738128662e-02 2.894757390022277832e-01 2.417299002408981323e-01 -3.403122425079345703e-01 1.103805601596832275e-01 -3.431342840194702148e-01 -1.117181777954101562e-02 2.828390598297119141e-01 -8.562994748353958130e-02 -1.371960341930389404e-01 -1.743616759777069092e-01 -2.697759866714477539e-01 1.556309908628463745e-01 1.419958025217056274e-01 -1.168322190642356873e-01 4.780426621437072754e-02 2.170183062553405762e-01 -1.408301740884780884e-01 -2.014148235321044922e-02 -2.090909779071807861e-01 -1.286502033472061157e-01 1.952402479946613312e-02 -9.345681220293045044e-02 1.463933885097503662e-01 8.834487199783325195e-02 4.640950635075569153e-02 5.155966803431510925e-02 1.940717399120330811e-01
-1.346605569124221802e-01 1.308189630508422852e-01 3.447671607136726379e-02 -1.970539540052413940e-01 -2.879307270050048828e-01 3.659657761454582214e-02 -1.548065245151519775e-01 -1.053350046277046204e-01 4.306060671806335449e-01 -1.695082634687423706e-01 -9.008377045392990112e-02 1.391907781362533569e-01 1.279183179140090942e-01 -2.838099002838134766e-01 -2.867441177368164062e-01 -8.791476488113403320e-02 1.653258055448532104e-01 -8.308801800012588501e-02 -8.165291696786880493e-02 8.975835144519805908e-02 4.337518289685249329e-02 2.086520791053771973e-01 5.637703835964202881e-02 -8.168216049671173096e-02 4.112090170383453369e-02 2.888243198394775391e-01 1.112478598952293396e-01 3.257516324520111084e-01 -1.388858705759048462e-01 -4.451803490519523621e-02 -1.488490104675292969e-01 1.602143645286560059e-01
4.706577956676483154e-02 4.065693542361259460e-02 -9.379523992538452148e-02 6.836791336536407471e-02 -9.728653728961944580e-02 -1.431813836097717285e-02 4.288799762725830078e-01 6.916714459657669067e-02 -1.194925457239151001e-01 -8.012632280588150024e-02 -1.336218267679214478e-01 3.356621563434600830e-01 6.995040923357009888e-02 -4.470745846629142761e-02 -2.640597224235534668e-01 -3.336765244603157043e-02 3.443123996257781982e-01 -1.595019996166229248e-01 -8.493158221244812012e-02 -8.963880687952041626e-02 2.270158380270004272e-01 3.458410501480102539e-01 6.977348774671554565e-02 7.173507660627365112e-02 9.274242073297500610e-02 -1.412088871002197266e-01 -8.542400784790515900e-03 2.099679708480834961e-01 -3.325608670711517334e-01 1.355687081813812256e-01 -2.902177907526493073e-02 1.113450005650520325e-01
2.483579143881797791e-02 -2.201306074857711792e-01 1.084075076505541801e-03 2.155883759260177612e-01 5.052106454968452454e-02 -4.615427926182746887e-02 5.386818572878837585e-02 -2.360003441572189331e-01 1.635405421257019043e-01 -1.985629647970199585e-01 1.074401065707206726e-01 1.669271737337112427e-01 1.777561753988265991e-01 -1.298866719007492065e-01 -1.292777657508850098e-01 2.359935045242309570e-01 4.548422098159790039e-01 -2.414451688528060913e-01 -5.263850092887878418e-02 7.704333215951919556e-02 1.568660736083984375e-01 3.999423384666442871e-01 4.835935682058334351e-02 -2.682453989982604980e-01 1.331606954336166382e-01 2.505512163043022156e-02 -8.252079784870147705e-02 2.123506516218185425e-01 -1.578859053552150726e-02 9.734737873077392578e-02 3.620692715048789978e-02 -2.596214227378368378e-02
9.237863123416900635e-02 2.060950249433517456e-01 1.313229948282241821e-01 -2.449630349874496460e-01 -2.607234716415405273e-01 5.646207928657531738e-02 1.611755113117396832e-03 -1.297630816698074341e-01 2.574326395988464355e-01 6.295366585254669189e-02 7.609276473522186279e-02 4.923553466796875000e-01 7.793413102626800537e-02 -1.171182096004486084e-01 -1.154780089855194092e-01 -9.315921366214752197e-02 2.561118900775909424e-01 2.741864696145057678e-02 -7.642376422882080078e-02 -1.514552086591720581e-01 1.629896014928817749e-01 -1.096294224262237549e-01 1.110993046313524246e-02 2.098868340253829956e-01 -1.574223041534423828e-01 -1.964862197637557983e-01 7.074020057916641235e-02 -4.323702678084373474e-02 3.254144638776779175e-02 1.705428063869476318e-01 1.116657629609107971e-02 3.808867335319519043e-01
6.272432208061218262e-02 1.479253768920898438e-01 5.769500136375427246e-02 3.511016070842742920e-02 -4.096353948116302490e-01 -1.004408597946166992e-01 2.235978245735168457e-01 -2.979894876480102539e-01 1.776724159717559814e-01 -4.894711449742317200e-02 -1.622642725706100464e-01 1.770092099905014038e-01 7.295801490545272827e-02 1.037224158644676208e-01 -1.938051730394363403e-01 1.390386559069156647e-02 2.792203426361083984e-01 1.661396473646163940e-01 -1.379755139350891113e-01 -3.030000030994415283e-01 4.987990856170654297e-02 8.169005811214447021e-02 -1.560335159301757812e-01 2.262053191661834717e-01 3.849332407116889954e-02 1.920811235904693604e-01 4.437734559178352356e-02 2.078990340232849121e-01 3.027410805225372314e-01 -1.214877367019653320e-01 -3.070378676056861877e-02 -1.243671625852584839e-01
-5.331259965896606445e-02 6.431332230567932129e-02 9.270502626895904541e-02 -1.230023056268692017e-01 -5.088730528950691223e-02 2.441324442625045776e-01 1.692601889371871948e-01 -3.336217105388641357e-01 7.150469720363616943e-02 -3.788751363754272461e-02 8.968997746706008911e-02 4.265669584274291992e-01 9.575738012790679932e-02 1.354223787784576416e-01 -2.234835475683212280e-01 -3.350380435585975647e-02 3.324332535266876221e-01 -2.248989231884479523e-02 -2.148681282997131348e-01 -1.134830415248870850e-01 9.741717576980590820e-02 -9.628953784704208374e-02 -2.525207586586475372e-02 -2.581445574760437012e-01 1.983211636543273926e-01 -2.127219736576080322e-02 -3.563578426837921143e-01 1.127500236034393311e-01 -1.182547435164451599e-01 -1.818277537822723389e-01 8.391395956277847290e-02 4.848039895296096802e-02
-2.850162563845515251e-04 1.289139986038208008e-01 -6.829823832958936691e-03 -7.995306514203548431e-03 -1.596655845642089844e-01 3.868499398231506348e-02 -1.070859804749488831e-01 -1.850494593381881714e-01 2.446350455284118652e-01 -6.111760437488555908e-02 -2.586207166314125061e-02 1.108958348631858826e-01 -3.664315864443778992e-02 -1.806970983743667603e-01 -4.744450151920318604e-01 -2.368257008492946625e-02 1.982263475656509399e-01 -9.398744255304336548e-02 1.567578315734863281e-01 -1.184417828917503357e-01 -9.215906262397766113e-02 1.295542418956756592e-01 9.119126200675964355e-02 -1.851468235254287720e-01 2.522940337657928467e-01 1.624397933483123779e-01 -1.827076524496078491e-01 2.360784113407135010e-01 -3.316189944744110107e-01 1.445804908871650696e-02 1.190420091152191162e-01 3.409717679023742676e-01
-7.894891500473022461e-02 -2.364012002944946289e-01 1.323899626731872559e-02 -6.772599369287490845e-02 -4.075711071491241455e-01 9.078860282897949219e-02 5.972094088792800903e-02 -3.830835968255996704e-02 5.189951881766319275e-02 -1.206092536449432373e-01 6.204564124345779419e-03 1.834836006164550781e-01 1.092239394783973694e-01 -9.496334940195083618e-02 -5.014480948448181152e-01 -1.111100912094116211e-01 2.966402471065521240e-01 -4.719466716051101685e-02 3.260759171098470688e-03 -1.588933467864990234e-01 -1.899365037679672241e-01 -6.651205569505691528e-02 7.644611410796642303e-03 -2.781539857387542725e-01 1.152163371443748474e-01 -4.632195457816123962e-02 4.557270184159278870e-02 1.516346782445907593e-01 -2.617468535900115967e-01 7.013321667909622192e-02 7.559555768966674805e-02 2.549444139003753662e-01
-2.149727195501327515e-01 -2.278569787740707397e-01 4.875134676694869995e-02 -1.448022276163101196e-01 -3.473428189754486084e-01 -1.736369729042053223e-02 -1.691647022962570190e-01 -3.530452251434326172e-01 1.494485288858413696e-01 -1.796701401472091675e-01 1.462180018424987793e-01 2.044869959354400635e-01 -1.497969776391983032e-01 1.749512702226638794e-01 8.177226036787033081e-02 -1.505954712629318237e-01 2.621889710426330566e-01 -6.428171694278717041e-02 -5.321284011006355286e-02 -4.043509811162948608e-02 5.638033151626586914e-03 3.064548075199127197e-01 -1.568067446351051331e-02 -6.348422728478908539e-03 -2.870628833770751953e-01 -1.157245784997940063e-01 -1.757579743862152100e-01 1.388613879680633545e-01 1.541313529014587402e-01 2.099180519580841064e-01 9.200409054756164551e-02 1.013013496994972229e-01
-1.017478182911872864e-01 2.050859481096267700e-01 -3.200503587722778320e-01 1.641791164875030518e-01 -3.762302398681640625e-01 -1.520666182041168213e-01 -6.944447755813598633e-02 -2.271012216806411743e-01 2.307030856609344482e-01 -1.475392132997512817e-01 -7.637671381235122681e-02 2.525917887687683105e-01 -6.711732596158981323e-02 3.940358012914657593e-02 -1.297697871923446655e-01 -2.120967395603656769e-02 2.764017879962921143e-01 -1.742047369480133057e-01 -2.107176333665847778e-01 1.226674467325210571e-01 -9.465762227773666382e-02 1.889292001724243164e-01 9.898760914802551270e-02 -1.758039295673370361e-01 1.779904216527938843e-01 -5.787649005651473999e-02 1.658072769641876221e-01 1.096651479601860046e-01 -1.664737761020660400e-01 -1.803376227617263794e-01 7.076004520058631897e-03 2.067984193563461304e-01
-6.939566880464553833e-02 2.772128283977508545e-01 -2.973892986774444580e-01 1.090908572077751160e-01 -1.722419261932373047e-02 -4.943917039781808853e-03 2.425824403762817383e-01 -4.442169964313507080e-01 -7.293954491615295410e-02 -2.501732409000396729e-01 -5.544739961624145508e-02 2.025943398475646973e-01 -2.009819075465202332e-02 5.836631357669830322e-02 -2.097613513469696045e-01 7.434262894093990326e-03 5.589603632688522339e-02 -8.446630090475082397e-02 -1.073267385363578796e-01 -1.196071133017539978e-02 1.146451160311698914e-01 3.084409534931182861e-01 1.767766773700714111e-01 -7.135067880153656006e-02 -8.643069304525852203e-03 1.308712065219879150e-01 3.142440319061279297e-01 6.475416477769613266e-03 -2.884897887706756592e-01 1.234388500452041626e-01 1.332251131534576416e-01 -5.349447205662727356e-02
8.217982202768325806e-02 1.093372702598571777e-01 -6.677697598934173584e-02 -1.517885476350784302e-01 -1.852345764636993408e-01 2.934949100017547607e-02 2.890711426734924316e-01 -1.123667508363723755e-01 1.151178851723670959e-01 -1.881908625364303589e-01 -1.799672991037368774e-01 3.436518833041191101e-02 -9.261263534426689148e-03 -1.297073066234588623e-01 -2.771716117858886719e-01 -8.176783472299575806e-02 1.951379179954528809e-01 -1.215924695134162903e-01 1.167803304269909859e-03 -2.364687770605087280e-01 3.555957973003387451e-01 2.003326863050460815e-01 5.545321106910705566e-02 1.101686153560876846e-02 -3.156390041112899780e-02 -1.469635367393493652e-01 -1.066567897796630859e-01 1.045714020729064941e-01 -2.007379829883575439e-01 3.212372064590454102e-01 -1.148388311266899109e-01 3.995392322540283203e-01
4.738910123705863953e-03 -1.094655245542526245e-01 2.355809137225151062e-02 5.225516483187675476e-02 -1.898708343505859375e-01 -5.372778326272964478e-02 1.932274103164672852e-01 -3.301428556442260742e-01 1.911030411720275879e-01 -8.277514576911926270e-02 -1.763476729393005371e-01 2.952682077884674072e-01 8.324053138494491577e-02 1.126269251108169556e-01 -8.992243558168411255e-02 -9.970805794000625610e-02 3.631636872887611389e-02 1.661156713962554932e-01 -4.270645976066589355e-01 8.939687162637710571e-02 1.777711138129234314e-02 2.950834929943084717e-01 1.089369226247072220e-02 -2.351901680231094360e-01 -1.905973404645919800e-01 1.099685952067375183e-01 3.124088943004608154e-01 -8.236740529537200928e-02 -2.096409350633621216e-01 2.652983553707599640e-02 1.693026125431060791e-01 1.091400533914566040e-01
1.291157603263854980e-01 -3.069579899311065674e-01 3.464503213763237000e-02 -1.271157562732696533e-01 -2.032785117626190186e-01 -3.897688090801239014e-01 7.338489522226154804e-04 -2.583051621913909912e-01 -4.316341876983642578e-02 -9.400827437639236450e-02 -1.989128589630126953e-01 1.849279552698135376e-01 -1.019475609064102173e-01 -2.179054021835327148e-01 -1.805929541587829590e-01 1.016114130616188049e-01 2.413668185472488403e-01 -1.110164001584053040e-01 -1.582902818918228149e-01 1.202126871794462204e-02 -8.019739389419555664e-02 -7.284758985042572021e-02 -9.782654047012329102e-02 6.272310391068458557e-03 -1.896358728408813477e-01 2.310089319944381714e-01 9.291087090969085693e-02 -2.995357476174831390e-02 -2.434022128582000732e-01 3.045220077037811279e-01 1.926670819520950317e-01 1.463459432125091553e-01
4.886819049715995789e-02 1.116484776139259338e-01 2.685414068400859833e-02 1.268115043640136719e-01 -4.714205488562583923e-02 1.846816986799240112e-01 1.297118067741394043e-01 -1.271759718656539917e-01 2.693130075931549072e-01 -4.898928105831146240e-02 3.568000793457031250e-01 4.335818290710449219e-01 4.647435992956161499e-02 -1.208112016320228577e-02 -7.826142758131027222e-02 1.031439974904060364e-01 2.003341317176818848e-01 -2.467711269855499268e-01 -1.183738112449645996e-01 -1.140301525592803955e-01 -1.181542947888374329e-01 2.830390930175781250e-01 -2.633914053440093994e-01 2.210988290607929230e-02 1.364709250628948212e-02 1.633120328187942505e-02 -2.866325676441192627e-01 2.235798537731170654e-01 -2.357020825147628784e-01 9.006440639495849609e-03 -1.930327154695987701e-02 9.554456174373626709e-02
-3.377036377787590027e-02 -1.061122119426727295e-01 1.724742949008941650e-01 2.078008800745010376e-01 -2.575547993183135986e-01 -1.643903106451034546e-01 1.813039779663085938e-01 -3.230431079864501953e-01 -5.568439885973930359e-02 -1.660887384787201881e-03 -5.521115660667419434e-02 3.075370490550994873e-01 3.782547265291213989e-02 -1.674637347459793091e-01 -1.780115514993667603e-01 -6.097203120589256287e-02 5.188563466072082520e-01 -9.356274455785751343e-02 -8.530323952436447144e-02 1.690508127212524414e-01 1.125348359346389771e-02 -1.311063617467880249e-01 -2.160046547651290894e-01 9.348342567682266235e-02 8.117028325796127319e-02 -2.183722406625747681e-01 2.557563968002796173e-02 6.858483701944351196e-02 1.161148101091384888e-01 1.465713977813720703e-01 1.512522995471954346e-01 -1.202647536993026733e-01
-1.969026923179626465e-01 2.736502699553966522e-02 -1.201220378279685974e-01 5.052362009882926941e-02 -2.574271261692047119e-01 -1.695351004600524902e-01 -2.234526127576828003e-01 -1.568847745656967163e-01 -1.101518049836158752e-01 -1.453230530023574829e-01 2.465549157932400703e-03 5.214959383010864258e-01 -4.414676502346992493e-02 3.210917487740516663e-02 4.051052778959274292e-02 -7.373885810375213623e-02 3.062123060226440430e-01 -1.470963060855865479e-01 -7.960060983896255493e-02 2.446571439504623413e-01 4.804857820272445679e-02 2.017291635274887085e-02 -2.198621034622192383e-01 -2.893178164958953857e-01 7.703787088394165039e-02 1.474418938159942627e-01 3.539245948195457458e-02 2.071055620908737183e-01 -2.225729227066040039e-01 -2.456057071685791016e-02 -1.409266889095306396e-01 -2.216346561908721924e-02
-5.016097426414489746e-02 2.617218494415283203e-01 -2.672906517982482910e-01 2.751439511775970459e-01 -2.235423922538757324e-01 -9.850367158651351929e-02 3.418629616498947144e-02 -4.019690155982971191e-01 3.327341005206108093e-02 -8.568882197141647339e-02 1.181478612124919891e-02 4.027746021747589111e-01 -1.631099730730056763e-01 -1.296667009592056274e-01 -8.876528590917587280e-02 -5.098083615303039551e-02 2.154652625322341919e-01 -2.914683520793914795e-01 -9.876692295074462891e-02 1.242452338337898254e-01 -1.754677295684814453e-02 3.730947896838188171e-02 1.673430055379867554e-01 -9.982467442750930786e-02 1.152285709977149963e-01 -1.834354363381862640e-02 -5.055670440196990967e-02 2.796225436031818390e-02 -3.013750910758972168e-01 -7.557204365730285645e-02 -1.483548879623413086e-01 5.443531274795532227e-02
4.687903821468353271e-02 -1.268556714057922363e-01 -4.251896589994430542e-02 4.527075588703155518e-02 -3.614420294761657715e-01 1.988201886415481567e-01 -1.063774898648262024e-01 -7.000565528869628906e-02 6.329272687435150146e-02 -3.170466050505638123e-03 2.616001367568969727e-01 2.548447251319885254e-01 -1.628689616918563843e-01 1.659259386360645294e-02 -3.746550977230072021e-01 1.542865671217441559e-02 2.758813500404357910e-01 -8.944874256849288940e-02 6.449501961469650269e-02 -2.861899733543395996e-01 1.553115844726562500e-01 2.023860514163970947e-01 -1.606148332357406616e-01 -1.085131838917732239e-01 1.342544257640838623e-01 -2.789351344108581543e-01 -1.249019578099250793e-01 1.208374798297882080e-01 -2.040228098630905151e-01 1.619523763656616211e-01 3.281074762344360352e-02 1.373740732669830322e-01
9.170144051313400269e-02 3.057327121496200562e-02 1.145067438483238220e-01 8.584309369325637817e-02 -4.285950660705566406e-01 -2.201002985239028931e-01 3.500534594058990479e-01 -2.550067901611328125e-01 8.994399756193161011e-02 -2.009289413690567017e-01 -7.446057349443435669e-02 1.975808292627334595e-01 1.400767266750335693e-01 1.980936378240585327e-01 -2.055191397666931152e-01 -1.676842868328094482e-01 2.040251791477203369e-01 2.032911479473114014e-01 -2.167423665523529053e-01 -1.624979376792907715e-01 8.186895400285720825e-02 4.129926487803459167e-02 -2.042433023452758789e-01 5.789683014154434204e-02 3.761203214526176453e-02 1.525940299034118652e-01 -2.816978842020034790e-02 1.380635052919387817e-01 9.990932047367095947e-02 -4.784413427114486694e-02 -1.966752111911773682e-01 -1.512924283742904663e-01
2.271158993244171143e-02 3.738363832235336304e-02 1.783822178840637207e-01 -1.934035271406173706e-01 -1.882904917001724243e-01 -4.572942107915878296e-02 -1.268141865730285645e-01 1.708556525409221649e-02 2.074003964662551880e-01 -1.980742663145065308e-01 -2.289930284023284912e-01 2.918371856212615967e-01 1.604312509298324585e-01 -5.070862174034118652e-02 -1.242493912577629089e-01 -1.832681447267532349e-01 1.652539521455764771e-01 -4.293087124824523926e-02 1.985658407211303711e-01 5.797791108489036560e-02 9.304784983396530151e-02 3.445453047752380371e-01 1.530837118625640869e-01 -2.875721454620361328e-01 4.866876080632209778e-02 7.278946787118911743e-02 2.504347264766693115e-01 3.985763490200042725e-01 -1.040233224630355835e-01 3.265847638249397278e-02 -1.659825295209884644e-01 -6.020766869187355042e-02
8.564711362123489380e-02 -1.276015788316726685e-01 9.000629931688308716e-02 -2.323827743530273438e-01 -7.307389378547668457e-02 -2.726764678955078125e-01 -8.409371599555015564e-03 -3.882980346679687500e-01 1.281389743089675903e-01 1.842788308858871460e-01 -2.392458468675613403e-01 3.557146191596984863e-01 4.279371351003646851e-02 -2.543644309043884277e-01 -1.534145176410675049e-01 7.680283486843109131e-02 3.036917932331562042e-02 5.691225081682205200e-02 1.329214032739400864e-02 6.049442663788795471e-02 6.448258459568023682e-02 7.913587987422943115e-02 -6.572976708412170410e-02 1.276341676712036133e-01 -2.315324731171131134e-02 -1.604785583913326263e-02 -1.785257607698440552e-01 2.088745832443237305e-01 -1.900826394557952881e-01 2.427628487348556519e-01 9.123654663562774658e-02 3.673042058944702148e-01
-1.483735977672040462e-03 -1.141835078597068787e-01 -1.816397905349731445e-02 1.370220482349395752e-01 3.367662057280540466e-02 -3.443845212459564209e-01 2.530086636543273926e-01 -4.753285348415374756e-01 1.736386120319366455e-01 -2.118826508522033691e-01 -1.543347984552383423e-01 1.451040059328079224e-01 -9.423193335533142090e-02 2.088233269751071930e-02 -1.451916247606277466e-01 6.002186331897974014e-03 2.353506535291671753e-01 -1.111279502511024475e-01 -3.329916298389434814e-01 2.624208480119705200e-02 -9.571997076272964478e-02 2.709839344024658203e-01 1.347722858190536499e-01 -1.157610118389129639e-01 -1.400811821222305298e-01 -3.938237950205802917e-02 1.339956223964691162e-01 -1.198381781578063965e-01 -1.218305602669715881e-01 7.747199386358261108e-02 1.908796429634094238e-01 5.982166901230812073e-02
2.303527146577835083e-01 8.513490855693817139e-02 6.664802134037017822e-02 -1.468770802021026611e-01 -1.331027597188949585e-01 -2.775463461875915527e-01 4.269410669803619385e-02 -2.940711975097656250e-01 6.395102292299270630e-02 -4.052017815411090851e-03 -3.272074833512306213e-02 3.898496627807617188e-01 8.301485329866409302e-02 7.800395786762237549e-02 -1.276067346334457397e-01 1.741424053907394409e-01 1.525065600872039795e-01 -1.703296154737472534e-01 -3.113340120762586594e-03 -8.613571524620056152e-02 1.275821626186370850e-01 -2.006211318075656891e-02 -2.657106891274452209e-02 1.383283734321594238e-01 1.255502402782440186e-01 6.343234330415725708e-02 -1.318268328905105591e-01 6.985703855752944946e-02 -3.837778568267822266e-01 4.323658347129821777e-01 8.456425368785858154e-02 1.850395649671554565e-01
-1.817866787314414978e-02 8.521120995283126831e-02 1.887172162532806396e-01 -2.432431727647781372e-01 -2.221672236919403076e-01 -1.376832723617553711e-01 3.784126788377761841e-02 -3.936748206615447998e-01 -1.825508289039134979e-02 -1.765566319227218628e-01 1.032331585884094238e-01 3.237731456756591797e-01 1.836141198873519897e-01 6.428136955946683884e-03 1.044529676437377930e-02 -1.670584082603454590e-02 2.062261998653411865e-01 -1.415125131607055664e-01 8.317895978689193726e-02 -1.822703927755355835e-01 -1.224451363086700439e-01 2.402450293302536011e-01 -1.525414139032363892e-01 1.306088566780090332e-01 -7.535124570131301880e-02 -2.403038889169692993e-01 5.198328197002410889e-02 -1.241666674613952637e-01 -3.754011392593383789e-01 1.445260494947433472e-01 -2.749813487753272057e-03 -1.807381361722946167e-01
3.380302712321281433e-02 1.250218600034713745e-01 -1.368006169795989990e-01 8.941886574029922485e-02 8.612240105867385864e-02 7.870069704949855804e-03 -6.569495052099227905e-02 -2.168617546558380127e-01 1.429086923599243164e-01 -1.174232214689254761e-01 2.830746173858642578e-01 3.090367317199707031e-01 1.809858679771423340e-01 7.991132140159606934e-02 -5.960553288459777832e-01 1.346636414527893066e-01 1.174325421452522278e-01 -3.842866793274879456e-02 -2.741287350654602051e-01 -1.079573631286621094e-01 -1.863011857494711876e-03 6.705961376428604126e-02 4.328832775354385376e-02 6.316950172185897827e-02 7.943553477525711060e-02 -1.348773669451475143e-02 1.183093339204788208e-01 2.066201567649841309e-01 -1.486408859491348267e-01 1.722326874732971191e-01 -1.752103716135025024e-01 1.312168091535568237e-01
-8.838111162185668945e-02 1.811813712120056152e-01 5.960665270686149597e-02 2.763877063989639282e-02 -1.428651064634323120e-02 1.258551776409149170e-01 1.450524032115936279e-01 -2.245456427335739136e-01 -1.321064680814743042e-01 -3.188795447349548340e-01 -1.383376866579055786e-01 5.356522798538208008e-01 -8.782460354268550873e-03 3.675358369946479797e-02 -3.370643258094787598e-01 -1.180062368512153625e-01 1.418561339378356934e-01 -6.123304832726716995e-03 -2.090559005737304688e-01 -4.428321495652198792e-02 -1.116871908307075500e-01 -1.723535507917404175e-01 -1.634984612464904785e-01 -2.547580897808074951e-01 1.256101876497268677e-01 -1.334542334079742432e-01 -2.513107657432556152e-01 -1.175296828150749207e-01 -1.731232739984989166e-03 1.047194749116897583e-02 -4.822402074933052063e-02 -2.724432386457920074e-02
1.101514846086502075e-01 -2.700052969157695770e-02 -3.761244937777519226e-02 -3.371722623705863953e-02 -2.424547523260116577e-01 1.163760125637054443e-01 -1.567847579717636108e-01 -1.793094426393508911e-01 2.041279822587966919e-01 -6.931465119123458862e-02 -2.355438843369483948e-02 4.902270138263702393e-01 1.705339644104242325e-03 -2.510076761245727539e-01 -4.799778386950492859e-02 -1.960766613483428955e-01 3.914783596992492676e-01 1.819799244403839111e-01 -1.428366154432296753e-01 -1.459512859582901001e-01 -2.984926700592041016e-01 -3.947713598608970642e-02 -3.142622113227844238e-02 -1.367716044187545776e-01 2.862966060638427734e-02 -3.166241198778152466e-02 8.943310379981994629e-02 7.054521143436431885e-02 4.498234763741493225e-02 -2.172809094190597534e-02 3.430761769413948059e-02 -3.279044926166534424e-01
1.457099914550781250e-01 -7.145156711339950562e-02 -2.388658560812473297e-02 -1.517966240644454956e-01 -5.231939628720283508e-02 -1.724456399679183960e-01 -1.454723924398422241e-01 -2.045037299394607544e-01 1.418036036193370819e-02 -2.430124133825302124e-01 7.484228909015655518e-02 2.599243819713592529e-01 -2.596204876899719238e-01 -9.800412226468324661e-04 -2.939502000808715820e-01 -6.814201921224594116e-02 1.861786991357803345e-01 -1.397523097693920135e-02 -4.428258836269378662e-01 -2.552615404129028320e-01 1.950241923332214355e-01 7.966526597738265991e-02 -8.411548333242535591e-04 -1.599201560020446777e-01 2.811983227729797363e-01 -7.336878776550292969e-02 -7.914665341377258301e-02 1.170300394296646118e-01 2.023137956857681274e-01 1.658649183809757233e-02 2.173908650875091553e-01 6.908009201288223267e-02
2.074563354253768921e-01 2.868562191724777222e-02 -1.571030616760253906e-01 -1.445996481925249100e-02 -3.679743036627769470e-02 -2.518161535263061523e-01 2.065090090036392212e-01 -3.284474611282348633e-01 -1.729238480329513550e-01 -2.144419401884078979e-01 1.180248111486434937e-01 8.918627351522445679e-02 -2.473113983869552612e-01 -6.393364816904067993e-02 -3.580575585365295410e-01 1.267459392547607422e-01 2.772150039672851562e-01 2.953008748590946198e-02 -1.045475676655769348e-01 -1.183113381266593933e-01 2.111199498176574707e-01 1.303506493568420410e-01 6.850817054510116577e-02 -8.019431680440902710e-02 1.272327601909637451e-01 -2.082543820142745972e-01 2.131654769182205200e-01 1.085143536329269409e-01 -2.800899744033813477e-01 -1.342475563287734985e-01 1.035601273179054260e-01 9.675505012273788452e-02
1.568081676959991455e-01 -1.811333000659942627e-01 5.060496181249618530e-02 -5.524668097496032715e-02 -3.747023046016693115e-01 2.523342072963714600e-01 -8.477860689163208008e-02 -3.083230555057525635e-01 6.560984998941421509e-02 -2.367227971553802490e-01 1.081647500395774841e-01 2.455310523509979248e-01 -2.246952801942825317e-01 1.027886942028999329e-01 -1.672437936067581177e-01 4.245792515575885773e-03 8.736229687929153442e-02 -7.740838080644607544e-02 -3.430390206631273031e-04 -7.189223170280456543e-02 -1.229908093810081482e-01 2.487303018569946289e-01 -4.159761965274810791e-02 -2.328102476894855499e-02 -2.689015567302703857e-01 -1.896410882472991943e-01 -1.442124545574188232e-01 2.217144370079040527e-01 8.978135883808135986e-02 2.473841309547424316e-01 -2.507625520229339600e-01 2.946281619369983673e-02
-3.029365837574005127e-01 1.834511160850524902e-01 -1.281532794237136841e-01 -4.515830427408218384e-02 -8.605289459228515625e-02 1.141273900866508484e-01 -2.017349898815155029e-01 -2.323791682720184326e-01 -9.233455359935760498e-02 1.199347376823425293e-01 2.184331603348255157e-02 1.805574893951416016e-01 -2.851340472698211670e-01 -1.471478641033172607e-01 -4.628073275089263916e-01 -1.880527473986148834e-02 2.507430315017700195e-02 6.209278106689453125e-02 1.843216829001903534e-02 -1.559054106473922729e-01 -8.633947931230068207e-03 2.720738649368286133e-01 1.042343974113464355e-01 7.503150403499603271e-02 -1.429779082536697388e-01 -1.222231984138488770e-01 7.687593251466751099e-02 2.342611402273178101e-01 -1.921328604221343994e-01 1.511718519032001495e-02 1.959712058305740356e-01 2.757855653762817383e-01
-1.505899131298065186e-01 -4.353457689285278320e-02 -3.374257087707519531e-01 8.537665009498596191e-02 -4.030249640345573425e-02 -2.138015329837799072e-01 -1.354584097862243652e-02 -3.909200131893157959e-01 1.881218254566192627e-01 -1.587591767311096191e-01 -3.743925690650939941e-01 3.293945491313934326e-01 -1.934336684644222260e-02 1.995791494846343994e-02 1.296000555157661438e-02 -5.836477875709533691e-02 1.769074499607086182e-01 5.082905292510986328e-02 -3.914969041943550110e-02 -4.557794332504272461e-02 -2.892170287668704987e-02 1.561517268419265747e-01 8.668886125087738037e-02 -2.106747329235076904e-01 -9.397885203361511230e-02 7.964412216097116470e-04 9.718177467584609985e-02 -5.992288142442703247e-02 -2.912148535251617432e-01 2.257059067487716675e-01 2.116980254650115967e-01 1.526159942150115967e-01
-3.163028657436370850e-01 1.211818829178810120e-01 -3.358492255210876465e-02 -2.637710981070995331e-02 -4.125328063964843750e-01 -2.797319889068603516e-01 -1.273941844701766968e-01 -1.874818801879882812e-01 -5.223971605300903320e-02 -1.837877035140991211e-01 2.770355530083179474e-02 2.483983784914016724e-01 -9.828359633684158325e-02 -7.946030050516128540e-02 -1.058248952031135559e-01 -8.656010031700134277e-02 3.251318335533142090e-01 -2.419054210186004639e-01 2.261709421873092651e-01 -3.079893998801708221e-02 -4.463411867618560791e-02 5.047677829861640930e-02 -1.032980382442474365e-01 -2.688764631748199463e-01 8.468987047672271729e-02 1.152348518371582031e-01 -8.734353631734848022e-02 1.176653802394866943e-01 -1.521553099155426025e-01 2.131129056215286255e-01 -5.448922142386436462e-02 1.808079779148101807e-01
1.834731251001358032e-01 2.701995074748992920e-01 1.354194134473800659e-01 1.252534687519073486e-01 1.060689315199851990e-01 8.916252106428146362e-02 7.649918645620346069e-02 -2.411485910415649414e-01 2.341278344392776489e-01 -9.352896362543106079e-02 6.016071140766143799e-02 9.900628775358200073e-02 1.652152091264724731e-01 -7.619033753871917725e-02 -1.406942903995513916e-01 1.933446973562240601e-01 4.035294950008392334e-01 -1.710886955261230469e-01 1.127231419086456299e-01 -9.898106753826141357e-02 1.036096662282943726e-01 3.426981270313262939e-01 -1.350749880075454712e-01 -1.565977931022644043e-01 6.842470169067382812e-02 1.660590320825576782e-01 7.719688862562179565e-02 3.760568201541900635e-01 1.507692933082580566e-01 3.727923706173896790e-02 1.354197710752487183e-01 3.439439460635185242e-02
1.392209250479936600e-02 1.504775043576955795e-02 7.394976913928985596e-02 7.035445421934127808e-03 -5.037090554833412170e-02 -2.183331698179244995e-01 5.078806355595588684e-02 -3.826389908790588379e-01 2.286995500326156616e-01 -1.232456937432289124e-01 -2.344538867473602295e-01 3.046000599861145020e-01 1.767382025718688965e-02 1.916669309139251709e-01 -2.090744376182556152e-01 1.302209030836820602e-02 9.615884721279144287e-02 -7.838460803031921387e-02 -1.355932056903839111e-01 -3.279586136341094971e-02 5.822151154279708862e-02 2.567661404609680176e-01 2.640188634395599365e-01 -2.218557596206665039e-01 -2.491512745618820190e-01 1.003872137516736984e-02 1.383342444896697998e-01 -1.665370464324951172e-01 -3.591467738151550293e-01 9.041073173284530640e-02 1.185639426112174988e-01 -1.238045990467071533e-01
4.071454331278800964e-02 2.215511500835418701e-01 -1.417412012815475464e-01 -6.766974180936813354e-02 -6.475912034511566162e-02 1.462283283472061157e-01 -3.158512338995933533e-02 -2.501526772975921631e-01 3.223451077938079834e-01 -4.877794533967971802e-02 9.518297761678695679e-02 4.176746010780334473e-01 -2.471976578235626221e-01 -2.516486942768096924e-01 -3.568160161375999451e-02 -4.122596681118011475e-01 2.248340845108032227e-01 -1.354242712259292603e-01 1.706459373235702515e-02 5.997554585337638855e-02 -1.265208125114440918e-01 2.360406816005706787e-01 9.203042718581855297e-04 -2.381376922130584717e-02 1.013396978378295898e-01 5.809219181537628174e-02 6.943824142217636108e-02 1.139982976019382477e-02 -2.614868581295013428e-01 7.829870283603668213e-02 8.616424351930618286e-02 6.617730110883712769e-02
1.307295262813568115e-01 -4.572023451328277588e-02 5.628864094614982605e-02 2.052868017926812172e-03 -1.819885373115539551e-01 -1.267804354429244995e-01 2.451121807098388672e-01 -3.634649813175201416e-01 -1.921877712011337280e-01 -1.143104359507560730e-01 -3.891642019152641296e-02 1.999686807394027710e-01 1.143541410565376282e-01 5.395680200308561325e-03 -2.833297550678253174e-01 2.140046060085296631e-01 1.826663464307785034e-01 8.019762486219406128e-02 -2.601999640464782715e-01 1.498304493725299835e-02 1.121328547596931458e-01 -1.199642755091190338e-02 -2.473611980676651001e-01 2.054448984563350677e-02 1.580696702003479004e-01 -7.888479530811309814e-02 -1.524062007665634155e-01 4.785819351673126221e-01 1.196797490119934082e-01 1.523487735539674759e-02 1.334654688835144043e-01 -8.764842897653579712e-02
1.565610170364379883e-01 5.113487318158149719e-02 -4.790751729160547256e-03 4.892725124955177307e-02 8.709842711687088013e-02 2.703147530555725098e-01 -1.817223057150840759e-02 -3.290661573410034180e-01 1.916518211364746094e-01 -1.295763254165649414e-01 8.488937467336654663e-02 3.086343705654144287e-01 6.535346060991287231e-02 4.594721272587776184e-02 4.845844581723213196e-02 9.869892895221710205e-02 3.907401561737060547e-01 -1.888877600431442261e-01 1.010182723402976990e-01 -1.569067500531673431e-02 -1.224063113331794739e-01 3.591038584709167480e-01 -1.803422421216964722e-01 -2.639753818511962891e-01 1.283650398254394531e-01 1.724216789007186890e-01 -4.956329986453056335e-02 2.768884897232055664e-01 -5.311914533376693726e-02 -1.059364750981330872e-01 1.196916997432708740e-01 8.988274633884429932e-02
-1.163329780101776123e-01 -8.353635668754577637e-02 1.181681081652641296e-02 -1.232851520180702209e-01 -3.058976531028747559e-01 2.030315399169921875e-01 9.854677133262157440e-03 -2.358595728874206543e-01 2.712768316268920898e-02 -3.791408147662878036e-03 2.180164158344268799e-01 3.398454487323760986e-01 -1.919116973876953125e-01 -1.708597242832183838e-01 -1.783576011657714844e-01 2.504173517227172852e-01 1.086711585521697998e-01 -7.426790148019790649e-02 -6.450520828366279602e-03 1.226768344640731812e-01 3.446849882602691650e-01 2.738408744335174561e-01 -4.533251374959945679e-02 9.137915074825286865e-02 -1.975078582763671875e-01 -6.755560636520385742e-02 -2.959766685962677002e-01 9.978730231523513794e-02 1.038170754909515381e-01 2.395439147949218750e-01 -1.854521222412586212e-02 5.525907874107360840e-02
8.651718497276306152e-02 -3.023423627018928528e-02 7.849373668432235718e-02 -2.013332396745681763e-01 -3.294817805290222168e-01 1.414758246392011642e-02 2.844730578362941742e-02 -1.906638294458389282e-01 2.461375743150711060e-01 7.959632575511932373e-02 -1.634890213608741760e-02 5.446111559867858887e-01 6.919625401496887207e-02 -3.717328608036041260e-02 -1.592640578746795654e-01 -4.857508838176727295e-02 2.488347887992858887e-01 7.237196713685989380e-02 -4.914979636669158936e-02 -9.445796906948089600e-02 2.469133883714675903e-01 -1.852014362812042236e-01 -1.764733642339706421e-01 1.545982360839843750e-01 -7.687804847955703735e-02 -1.383696049451828003e-01 5.464241653680801392e-02 1.337894350290298462e-01 2.136483341455459595e-01 1.706091910600662231e-01 -3.742681443691253662e-02 2.245047539472579956e-01
6.155591830611228943e-02 -9.932680055499076843e-03 2.637975513935089111e-01 -2.267137318849563599e-01 -3.844803869724273682e-01 -2.407952398061752319e-01 3.179939091205596924e-01 -7.567913830280303955e-02 7.977573573589324951e-02 -2.407481819391250610e-01 1.052100956439971924e-01 3.354543447494506836e-01 -1.996158435940742493e-02 -2.160706222057342529e-01 -8.131407201290130615e-02 5.268772318959236145e-02 1.981640011072158813e-01 -1.824169605970382690e-01 1.873698681592941284e-01 -1.282717883586883545e-01 -9.565723687410354614e-02 1.135766282677650452e-01 -1.431014295667409897e-02 -4.425219818949699402e-02 6.258991360664367676e-02 -1.518786996603012085e-01 -3.231051266193389893e-01 3.641224699094891548e-03 7.782798260450363159e-02 1.031761392951011658e-01 1.416012793779373169e-01 4.007721692323684692e-02
1.010799854993820190e-01 2.502501904964447021e-01 -1.903309226036071777e-01 -1.119014918804168701e-01 -2.954750321805477142e-02 -2.682439684867858887e-01 7.523424923419952393e-02 -7.498201727867126465e-02 -5.285237729549407959e-02 -1.753583401441574097e-01 1.663864254951477051e-01 2.668557763099670410e-01 -4.060188308358192444e-02 -1.243807226419448853e-01 -2.973113656044006348e-01 -1.424109190702438354e-01 2.255980372428894043e-01 3.064415976405143738e-02 -1.287246048450469971e-01 -1.396978348493576050e-01 -8.481247350573539734e-03 -5.078076571226119995e-02 1.998106986284255981e-01 -5.599192157387733459e-02 -3.176967799663543701e-02 1.145564243197441101e-01 3.329873085021972656e-01 1.945333182811737061e-01 -1.333558410406112671e-01 4.227693676948547363e-01 -4.150113090872764587e-03 2.074722200632095337e-01
-2.005809396505355835e-01 1.046600118279457092e-01 -1.007409114390611649e-02 -7.994530349969863892e-02 -3.059922456741333008e-01 -1.966541260480880737e-01 7.490090280771255493e-02 -2.513457238674163818e-01 -1.719076745212078094e-02 -1.302824616432189941e-01 3.382872790098190308e-02 3.289126157760620117e-01 -8.448130637407302856e-02 -3.762367367744445801e-02 -1.500741243362426758e-01 -1.232268959283828735e-01 2.665388584136962891e-01 -3.124117255210876465e-01 5.419102311134338379e-02 1.210720166563987732e-01 1.525350194424390793e-02 -4.114481806755065918e-02 -1.895731240510940552e-01 -2.280325442552566528e-01 2.165984176099300385e-02 4.220472276210784912e-01 -1.443358212709426880e-01 2.458678334951400757e-01 -1.142117753624916077e-01 -6.049364432692527771e-02 -1.231313943862915039e-01 2.306052297353744507e-02
7.191353291273117065e-02 1.011493727564811707e-01 -3.950156643986701965e-02 -1.805892288684844971e-01 4.053086414933204651e-02 -2.582897990942001343e-02 9.271769970655441284e-02 -3.572038710117340088e-01 2.235456109046936035e-01 2.924824506044387817e-02 -3.215862214565277100e-01 4.771911501884460449e-01 1.137117221951484680e-01 1.654272228479385376e-01 -4.592647403478622437e-02 5.087421461939811707e-02 -2.679317072033882141e-02 1.720539778470993042e-01 -3.396999239921569824e-01 -2.927208319306373596e-02 -8.521658182144165039e-02 3.074378073215484619e-01 2.304141037166118622e-02 6.959202885627746582e-02 -1.669781655073165894e-01 6.197882071137428284e-02 1.462977528572082520e-01 6.109852716326713562e-02 5.594079382717609406e-03 1.932293176651000977e-01 1.454316196031868458e-03 1.923929452896118164e-01
5.372159928083419800e-02 2.079380899667739868e-01 1.417274326086044312e-01 4.499785229563713074e-02 -2.637488543987274170e-01 -1.430794298648834229e-01 -3.217926714569330215e-03 -2.504369914531707764e-01 1.385878026485443115e-01 -7.736183702945709229e-02 7.058618217706680298e-02 2.027990221977233887e-01 1.677491813898086548e-01 -2.600179612636566162e-01 -1.891007125377655029e-01 -2.772848606109619141e-01 2.318252027034759521e-01 -1.627293825149536133e-01 1.026801988482475281e-01 -1.869408637285232544e-01 1.953343003988265991e-01 1.578287780284881592e-02 1.357101202011108398e-01 -4.010621830821037292e-02 1.660312265157699585e-01 4.932725802063941956e-03 1.915484219789505005e-01 1.674005091190338135e-01 -4.434666931629180908e-01 -1.506348401308059692e-01 4.334069415926933289e-02 4.028557613492012024e-02
-1.292691230773925781e-01 -9.321016818284988403e-02 9.548541903495788574e-02 -1.320152282714843750e-01 -1.080048754811286926e-01 1.684793829917907715e-02 9.538173675537109375e-03 -3.713894784450531006e-01 3.235756605863571167e-02 -1.239618584513664246e-01 1.207287013530731201e-01 -9.629768133163452148e-02 -1.984641849994659424e-01 2.604816667735576630e-02 -3.741254210472106934e-01 2.749349474906921387e-01 1.255162358283996582e-01 -2.409828007221221924e-01 -3.327468037605285645e-01 -1.825696229934692383e-01 5.299105867743492126e-02 1.158855631947517395e-01 -1.553190499544143677e-01 2.020739763975143433e-02 -2.038305625319480896e-02 3.164969384670257568e-01 9.524541348218917847e-02 1.549542099237442017e-01 -1.948185712099075317e-01 2.066975831985473633e-01 -1.995665207505226135e-02 1.697186380624771118e-01
-1.868327707052230835e-01 3.134599924087524414e-01 -1.352628469467163086e-01 -1.060073599219322205e-01 -1.587835550308227539e-01 1.189865991473197937e-01 -7.086934149265289307e-02 -1.635110676288604736e-01 1.401421874761581421e-01 -2.914981544017791748e-01 8.714165538549423218e-02 2.474964857101440430e-01 -7.103622891008853912e-03 -6.957260519266128540e-02 -1.343630347400903702e-02 -2.887740135192871094e-01 5.070244669914245605e-01 -1.296947598457336426e-01 2.489809542894363403e-01 -1.322047710418701172e-01 -1.639414764940738678e-02 8.061793446540832520e-02 -1.356016937643289566e-02 -1.521632820367813110e-01 1.104558259248733521e-01 -2.249955087900161743e-01 -6.043573096394538879e-02 1.895908825099468231e-02 1.872504949569702148e-01 1.332449615001678467e-01 -3.141433373093605042e-02 1.202822569757699966e-02
-1.074661165475845337e-01 -8.816286176443099976e-02 1.115881130099296570e-01 -4.781091958284378052e-02 1.190966963768005371e-01 -1.131781637668609619e-01 2.350478805601596832e-02 -3.775727450847625732e-01 2.095054388046264648e-01 -2.504069805145263672e-01 8.754763007164001465e-02 2.503632009029388428e-01 8.495219051837921143e-02 -1.796605736017227173e-01 -9.522654116153717041e-03 -3.803917020559310913e-02 2.911498546600341797e-01 -2.597014307975769043e-01 1.684199422597885132e-01 -1.374005377292633057e-01 -9.698006510734558105e-02 2.571236789226531982e-01 -1.428405102342367172e-02 -1.929473876953125000e-01 4.221738129854202271e-02 -3.074612319469451904e-01 1.445223228074610233e-03 2.783758640289306641e-01 6.816662102937698364e-02 -1.381189525127410889e-01 -5.753992870450019836e-02 2.541783154010772705e-01
3.187612891197204590e-01 8.801177144050598145e-02 -2.974066324532032013e-02 -4.572254791855812073e-02 1.052127406001091003e-01 -2.178887724876403809e-01 3.465959802269935608e-02 -4.424199461936950684e-02 9.826796501874923706e-02 3.166957944631576538e-02 8.717463910579681396e-02 5.652751922607421875e-01 8.912220597267150879e-02 1.863475590944290161e-01 -2.781170010566711426e-01 -1.458140015602111816e-01 1.576611399650573730e-01 1.112183555960655212e-02 -2.772949822247028351e-02 -7.673482596874237061e-02 6.012839823961257935e-02 2.263997346162796021e-01 1.514245122671127319e-01 -1.027868315577507019e-01 3.432810679078102112e-02 7.673057913780212402e-02 8.089286088943481445e-02 3.143776059150695801e-01 3.639158234000205994e-02 2.388372272253036499e-01 -3.247231990098953247e-02 2.345689833164215088e-01
-1.503277122974395752e-01 2.058043032884597778e-01 -8.124669548124074936e-04 1.877789199352264404e-01 -1.378362178802490234e-01 -3.355026990175247192e-02 -3.228341341018676758e-01 -2.781541943550109863e-01 2.121870815753936768e-01 -3.824478089809417725e-01 -1.040900778025388718e-02 2.871562838554382324e-01 1.373276710510253906e-01 -3.666672110557556152e-01 -2.426822483539581299e-01 -3.580242767930030823e-02 2.397000193595886230e-01 2.369735948741436005e-02 -9.719021618366241455e-02 -2.193886972963809967e-02 -9.618451446294784546e-02 1.094712689518928528e-01 8.506849408149719238e-02 3.696470707654953003e-02 1.951458491384983063e-02 1.832717359066009521e-01 -2.053141891956329346e-01 1.933940872550010681e-02 -3.309651045128703117e-03 8.549634367227554321e-02 -1.238847449421882629e-01 1.174010410904884338e-01
-7.722171396017074585e-02 -1.649100482463836670e-01 3.257584292441606522e-03 1.692615747451782227e-01 -2.912882268428802490e-01 1.417373716831207275e-01 9.285915642976760864e-02 -1.772997826337814331e-01 2.772145718336105347e-02 -5.586776882410049438e-03 2.465144544839859009e-01 2.160197049379348755e-01 1.728039681911468506e-01 1.078939717262983322e-02 -3.900660872459411621e-01 1.911641955375671387e-01 2.331338375806808472e-01 -2.396729402244091034e-02 2.265609204769134521e-01 1.659564822912216187e-01 -2.843256294727325439e-02 1.776056140661239624e-01 -3.187271580100059509e-02 -3.251286149024963379e-01 1.880598813295364380e-01 -1.284560561180114746e-01 1.061669960618019104e-01 -3.700229898095130920e-02 -7.204828411340713501e-02 1.258141845464706421e-01 -4.718144983053207397e-02 3.250389099121093750e-01
-8.276125788688659668e-02 -1.832412183284759521e-01 -7.786622643470764160e-02 -1.985269933938980103e-01 -2.678821086883544922e-01 9.341920912265777588e-02 -1.515665203332901001e-01 -5.023946166038513184e-01 1.484291851520538330e-01 -1.200453490018844604e-01 1.088097766041755676e-01 1.509099900722503662e-01 -1.946182399988174438e-01 4.217690229415893555e-02 -1.859282106161117554e-01 4.437858983874320984e-02 1.493252962827682495e-01 -8.618987351655960083e-02 -2.108090966939926147e-01 -1.373626738786697388e-01 -4.645004123449325562e-02 2.158259153366088867e-01 -5.702069029211997986e-02 1.126285791397094727e-01 -2.466743886470794678e-01 -1.596130430698394775e-01 -1.728267371654510498e-01 1.640239059925079346e-01 8.968520909547805786e-02 2.055400907993316650e-01 -2.434975802898406982e-01 2.444638311862945557e-02
7.398927956819534302e-02 3.075907230377197266e-01 4.053079336881637573e-02 -1.459844410419464111e-01 1.613637655973434448e-01 1.133947595953941345e-01 7.589489221572875977e-02 -3.114154636859893799e-01 2.893222309648990631e-02 -2.146826088428497314e-01 -1.475372314453125000e-01 5.104495882987976074e-01 -1.488123983144760132e-01 -1.999519169330596924e-01 -2.557274401187896729e-01 -1.955556124448776245e-01 2.823226749897003174e-01 5.340394750237464905e-02 -1.616804301738739014e-01 1.276574134826660156e-01 4.432041570544242859e-02 -1.406591534614562988e-01 3.933064267039299011e-02 -1.481606960296630859e-01 7.380209863185882568e-02 2.075981348752975464e-01 -5.046131461858749390e-02 1.046366058290004730e-02 -1.289281547069549561e-01 -6.238909554667770863e-04 4.122641682624816895e-02 2.328040637075901031e-02
8.400123566389083862e-02 2.197961695492267609e-02 2.577806115150451660e-01 6.248362734913825989e-02 -1.673734337091445923e-01 -1.741642355918884277e-01 -2.989412844181060791e-02 -1.205236166715621948e-01 4.757282882928848267e-02 -2.422446310520172119e-01 1.420625448226928711e-01 2.469012439250946045e-01 1.554848104715347290e-01 -1.359757333993911743e-01 -3.085104823112487793e-01 -1.258885115385055542e-01 3.721095025539398193e-01 2.288796603679656982e-01 -8.506760350428521633e-04 2.341191619634628296e-01 -2.675361037254333496e-01 7.479154318571090698e-02 -1.193316504359245300e-01 2.027580440044403076e-01 8.630560338497161865e-02 1.249750051647424698e-02 1.608334332704544067e-01 2.893768250942230225e-01 -2.036891877651214600e-01 -3.694931417703628540e-02 -6.182123348116874695e-02 1.024109721183776855e-01
3.668182715773582458e-02 -1.717639416456222534e-01 7.696365565061569214e-02 5.316826328635215759e-02 -1.578059494495391846e-01 -9.499683976173400879e-02 9.611956030130386353e-02 -4.852457046508789062e-01 4.129886254668235779e-02 -1.629859507083892822e-01 1.637574285268783569e-01 1.703597903251647949e-01 -4.804029315710067749e-02 -1.072409525513648987e-01 -1.740081757307052612e-01 -4.025542736053466797e-02 2.817230522632598877e-01 -4.364431649446487427e-02 -1.489391326904296875e-01 1.234793886542320251e-01 3.895741105079650879e-01 -9.685616195201873779e-02 -7.708008587360382080e-02 2.121076881885528564e-01 -8.191942423582077026e-02 -5.597941204905509949e-02 1.256473809480667114e-01 3.470080196857452393e-01 1.175434589385986328e-01 2.399759292602539062e-01 -7.347159553319215775e-03 -6.055399030447006226e-02
1.239092350006103516e-01 -1.072367802262306213e-01 -1.735524274408817291e-02 -1.451396197080612183e-01 -1.633876860141754150e-01 -2.592310011386871338e-01 6.005820631980895996e-02 -8.896562457084655762e-02 -8.460049331188201904e-02 -1.649806499481201172e-01 -4.344633594155311584e-02 4.240628778934478760e-01 -1.023320704698562622e-01 -2.080737948417663574e-01 -7.138987630605697632e-02 1.347605884075164795e-01 2.671108245849609375e-01 -7.797715067863464355e-02 -9.484063088893890381e-02 -1.604096293449401855e-01 -2.571609616279602051e-01 7.427698373794555664e-02 2.083887904882431030e-01 -6.370992958545684814e-02 1.552481502294540405e-01 -3.661227598786354065e-02 1.179047226905822754e-01 -1.115156188607215881e-01 4.142777621746063232e-02 3.006968796253204346e-01 2.528545819222927094e-02 4.211928546428680420e-01
2.260739952325820923e-01 6.524896621704101562e-02 1.776150763034820557e-01 1.622614115476608276e-01 -3.176858127117156982e-01 2.336304634809494019e-01 -4.260255768895149231e-02 -3.527467548847198486e-01 2.010685801506042480e-01 -2.929576933383941650e-01 1.079921796917915344e-01 5.105224438011646271e-03 7.747440040111541748e-02 -1.966167241334915161e-01 -1.506790220737457275e-01 3.340001404285430908e-01 2.197603881359100342e-01 9.593241661787033081e-02 4.249184578657150269e-02 -1.042013242840766907e-02 1.260176599025726318e-01 1.706394851207733154e-01 -7.614289224147796631e-02 -2.768871486186981201e-01 1.369767542928457260e-02 2.625581622123718262e-01 -7.970019429922103882e-02 8.255633711814880371e-02 -8.594953268766403198e-02 3.699719905853271484e-02 8.214487135410308838e-02 -5.892740190029144287e-02
-1.142308935523033142e-01 1.219279766082763672e-01 -2.512608766555786133e-01 1.871038228273391724e-01 -4.009013473987579346e-01 1.762588694691658020e-02 3.707811934873461723e-03 -8.793745655566453934e-04 3.645181655883789062e-01 -8.108907938003540039e-02 7.533575594425201416e-02 3.357878625392913818e-01 1.348124295473098755e-01 -1.134253069758415222e-01 -1.087687537074089050e-01 -1.641579121351242065e-01 1.692280918359756470e-01 -1.232538148760795593e-01 6.932082585990428925e-03 5.992581695318222046e-02 1.296265125274658203e-01 1.536300685256719589e-02 1.457286328077316284e-01 -1.011685878038406372e-01 -3.670625761151313782e-02 8.590794354677200317e-02 2.246117740869522095e-01 1.617445796728134155e-01 -4.233338236808776855e-01 5.246270447969436646e-02 5.319107696413993835e-02 1.381656080484390259e-01
3.843815624713897705e-02 -9.619596600532531738e-02 1.086833626031875610e-01 6.927343457937240601e-02 -1.505859643220901489e-01 3.113450407981872559e-01 2.509300708770751953e-01 -4.019790515303611755e-02 -8.860198780894279480e-03 -3.465765714645385742e-02 2.639690339565277100e-01 4.980341494083404541e-01 -1.857382804155349731e-01 1.756179928779602051e-01 -4.222922027111053467e-01 -3.810068592429161072e-03 2.718694806098937988e-01 -2.403905391693115234e-01 6.606116890907287598e-02 -6.057146005332469940e-03 -3.691972419619560242e-02 1.073889285326004028e-01 1.055090352892875671e-01 -6.934954226016998291e-02 -9.763757884502410889e-02 4.971949011087417603e-02 -1.075006928294897079e-02 3.278813138604164124e-02 -1.462008208036422729e-01 -2.426915615797042847e-02 -1.042412295937538147e-01 1.217263340950012207e-01
2.633777819573879242e-02 -2.022759169340133667e-01 1.992798447608947754e-01 1.072936654090881348e-01 -1.698305904865264893e-01 3.106737136840820312e-01 5.946660041809082031e-02 -1.261476576328277588e-01 1.363632678985595703e-01 -1.355941742658615112e-01 9.890644252300262451e-02 1.112791597843170166e-01 -1.769065856933593750e-01 8.987662941217422485e-02 -4.673352837562561035e-01 -1.286439597606658936e-01 4.256973266601562500e-01 -2.447766363620758057e-01 4.227830097079277039e-02 -1.417075991630554199e-01 1.228684484958648682e-01 2.503744065761566162e-01 5.338213592767715454e-02 -1.007781922817230225e-01 -1.032313853502273560e-01 -2.287031523883342743e-02 5.522459372878074646e-02 1.340452432632446289e-01 -1.814088523387908936e-01 6.916947662830352783e-02 -4.269743710756301880e-02 5.812348052859306335e-02
-3.319844901561737061e-01 -1.136350408196449280e-01 -2.194930016994476318e-01 -2.839767336845397949e-01 -1.641001403331756592e-01 -9.441581368446350098e-02 -1.509135514497756958e-01 -2.326387166976928711e-01 4.990507662296295166e-02 6.414163857698440552e-02 -3.426789864897727966e-02 2.915981113910675049e-01 -6.572620570659637451e-02 -3.925938904285430908e-02 -4.538519084453582764e-01 -2.354284226894378662e-01 1.352414190769195557e-01 -5.468612536787986755e-02 -1.579773053526878357e-02 -2.435146272182464600e-02 2.339359372854232788e-01 3.104357719421386719e-01 -7.513781078159809113e-03 -1.849092356860637665e-02 -2.053572563454508781e-03 -1.072566732764244080e-01 1.242509111762046814e-01 -2.031144313514232635e-02 -9.588234871625900269e-02 -2.326718270778656006e-01 1.013604179024696350e-01 2.561610005795955658e-02
-9.179100394248962402e-02 -1.942962259054183960e-01 -3.471050038933753967e-02 -1.951124072074890137e-01 6.185615062713623047e-02 1.241677030920982361e-01 -5.759252980351448059e-02 -4.210005998611450195e-01 2.492026686668395996e-01 -4.691856503486633301e-01 1.399932950735092163e-01 2.531966269016265869e-01 6.461234390735626221e-02 -2.168460786342620850e-01 -1.538395732641220093e-01 -6.928195804357528687e-02 2.434681206941604614e-01 -1.361623704433441162e-01 -7.834053784608840942e-02 -1.289820224046707153e-01 -1.596618257462978363e-02 -4.504594206809997559e-02 -1.027113199234008789e-01 -1.617559939622879028e-01 1.595262289047241211e-01 -1.783951222896575928e-01 -1.238544955849647522e-01 1.109988093376159668e-01 -1.032952070236206055e-01 1.656128764152526855e-01 5.632469803094863892e-02 5.785251036286354065e-02
-1.686875820159912109e-01 -5.589544400572776794e-02 -1.343388855457305908e-01 -1.294652670621871948e-01 -2.717912793159484863e-01 -1.143828481435775757e-01 -9.938450902700424194e-02 -3.614072203636169434e-01 3.098531998693943024e-02 2.215814590454101562e-02 -1.137482747435569763e-01 2.253235280513763428e-01 -7.962949573993682861e-03 -6.381037831306457520e-02 1.919951173476874828e-03 -4.891059547662734985e-02 3.989114891737699509e-03 -1.030151471495628357e-01 -1.531331241130828857e-01 1.173962429165840149e-01 -2.292681671679019928e-02 4.806268215179443359e-01 -3.016438893973827362e-02 2.320303954184055328e-02 -6.619857251644134521e-02 4.095301628112792969e-01 1.269320696592330933e-01 1.857501715421676636e-01 1.632883213460445404e-02 -1.130834408104419708e-02 3.288048505783081055e-01 1.497302651405334473e-01
1.418223828077316284e-01 8.125960826873779297e-02 3.057786822319030762e-02 9.155167639255523682e-02 -1.785926818847656250e-01 1.183508336544036865e-01 -1.988074779510498047e-01 -2.434872388839721680e-01 -7.002513157203793526e-04 -1.824061423540115356e-01 1.615109145641326904e-01 3.926032781600952148e-01 -3.013940714299678802e-02 -1.439000666141510010e-01 -6.075182929635047913e-02 -1.911159455776214600e-01 2.838110364973545074e-02 -3.173435106873512268e-02 1.328847110271453857e-01 -1.663517206907272339e-01 5.541858077049255371e-02 5.055981278419494629e-01 -2.235312014818191528e-01 1.139990836381912231e-01 -2.235057353973388672e-01 -1.959515213966369629e-01 1.035372763872146606e-01 -5.679795518517494202e-02 -2.140385061502456665e-01 6.255915760993957520e-02 -7.387182861566543579e-02 -1.328129768371582031e-01
-3.214474022388458252e-01 -8.187437057495117188e-02 2.757341833785176277e-03 -1.112032532691955566e-01 -2.188200354576110840e-01 -9.215514175593852997e-03 -5.742755532264709473e-02 -2.063547521829605103e-01 2.607250809669494629e-01 1.149374642409384251e-03 -5.001281946897506714e-02 3.152956366539001465e-01 -1.944137066602706909e-01 -4.021898806095123291e-01 -9.341644495725631714e-02 -1.603513211011886597e-01 3.262665271759033203e-01 -3.602189943194389343e-02 1.237246021628379822e-01 4.760721325874328613e-02 4.432836174964904785e-02 2.445299625396728516e-01 6.100459024310112000e-02 1.769044250249862671e-02 1.169557049870491028e-01 2.430858910083770752e-01 1.114551201462745667e-01 1.036428883671760559e-01 -1.272533088922500610e-01 5.828217044472694397e-02 4.048005864024162292e-02 -2.675527930259704590e-01
-2.497962117195129395e-01 -2.476671524345874786e-02 -2.800596691668033600e-02 3.963972926139831543e-01 -4.027194380760192871e-01 -1.795013546943664551e-01 3.705757856369018555e-02 -2.422284036874771118e-01 4.175867512822151184e-02 -2.970131933689117432e-01 -4.812435805797576904e-02 2.890988290309906006e-01 1.272598356008529663e-01 -1.849547214806079865e-02 -2.563229501247406006e-01 -1.376760601997375488e-01 1.281605958938598633e-01 -1.058629155158996582e-01 -1.709847450256347656e-01 2.109015882015228271e-01 4.377496987581253052e-02 1.351192444562911987e-01 2.008704990148544312e-01 -9.172848612070083618e-02 1.322877109050750732e-01 -1.116442158818244934e-01 -1.544833183288574219e-02 1.017394587397575378e-01 -1.688546389341354370e-01 -8.867546916007995605e-02 -9.238356724381446838e-03 1.658324711024761200e-02
1.344090104103088379e-01 -4.042449966073036194e-02 1.102725416421890259e-01 -4.489369690418243408e-02 6.536636501550674438e-02 1.204254757612943649e-02 -2.378547750413417816e-02 -5.408401042222976685e-02 -1.548458486795425415e-01 -3.313047885894775391e-01 6.111645698547363281e-02 3.174416422843933105e-01 2.022645808756351471e-02 -2.362398356199264526e-01 -2.872235178947448730e-01 4.188611507415771484e-01 3.786569833755493164e-01 -4.168991744518280029e-02 1.910672485828399658e-01 -2.772813895717263222e-03 1.271156519651412964e-01 2.289473116397857666e-01 2.221947768703103065e-03 -9.362196922302246094e-02 -2.165323793888092041e-01 1.958172023296356201e-01 -3.971445560455322266e-02 -1.174304708838462830e-01 1.387282311916351318e-01 -5.897339805960655212e-02 -9.171572327613830566e-02 1.228791251778602600e-01
-4.334093630313873291e-02 -3.592291474342346191e-02 1.377906464040279388e-02 5.298992246389389038e-02 -3.768237829208374023e-01 3.083031624555587769e-02 -2.221724577248096466e-02 -1.963681280612945557e-01 1.620409488677978516e-01 -7.958183437585830688e-02 3.407521247863769531e-01 1.265297234058380127e-01 7.591889053583145142e-02 3.766612708568572998e-02 -3.523228168487548828e-01 1.413502395153045654e-01 4.847740828990936279e-01 -1.065870672464370728e-01 -1.930962055921554565e-01 1.150996237993240356e-02 -8.415759354829788208e-02 9.846270084381103516e-02 -1.686681807041168213e-01 -1.101673468947410583e-01 2.246216237545013428e-01 1.104047670960426331e-01 -1.031150519847869873e-01 -1.168091893196105957e-01 1.924536749720573425e-02 1.329295188188552856e-01 2.220488488674163818e-01 -2.026059664785861969e-02
2.184083908796310425e-01 -1.616322249174118042e-01 -1.847486644983291626e-01 1.714602410793304443e-01 -3.099729120731353760e-01 -3.794722259044647217e-02 2.242540866136550903e-01 -3.607431650161743164e-01 4.735553637146949768e-02 -2.307143360376358032e-01 -1.355353742837905884e-01 2.695566415786743164e-02 -3.188148606568574905e-03 6.971376389265060425e-02 -2.357014864683151245e-01 1.635788232088088989e-01 2.958163917064666748e-01 1.691063791513442993e-01 5.798354372382164001e-02 -2.794574797153472900e-01 1.640537381172180176e-01 1.969653666019439697e-01 6.833727657794952393e-02 1.082860454916954041e-01 1.101794391870498657e-01 -1.677604466676712036e-01 -1.840230636298656464e-02 6.771577894687652588e-02 -2.195775359869003296e-01 2.186698764562606812e-01 -1.339190918952226639e-02 4.309402033686637878e-02
-1.181707680225372314e-01 2.681824862957000732e-01 -1.199818924069404602e-01 -3.838354349136352539e-02 -2.149953842163085938e-01 -2.764340490102767944e-02 -2.799768187105655670e-02 -3.201482295989990234e-01 -3.817762713879346848e-03 -3.956203162670135498e-01 -1.698409020900726318e-01 1.149656921625137329e-01 -1.140557378530502319e-01 2.727765776216983795e-02 -2.415276765823364258e-01 -4.164148867130279541e-02 2.121114134788513184e-01 -2.359366975724697113e-02 -9.310304373502731323e-02 1.493312790989875793e-02 3.841780498623847961e-02 4.058700501918792725e-01 1.034719422459602356e-01 1.923350691795349121e-01 -1.219783499836921692e-01 1.263463776558637619e-02 2.990453541278839111e-01 3.482879325747489929e-02 -1.841187477111816406e-01 7.686223834753036499e-02 9.124563634395599365e-02 -2.310974895954132080e-01
1.286259293556213379e-01 9.121514856815338135e-02 1.054324805736541748e-01 1.162486243993043900e-02 -1.191077232360839844e-01 -1.490202546119689941e-01 1.179178804159164429e-01 -2.120887041091918945e-01 1.212758049368858337e-01 -8.148054778575897217e-02 2.039133608341217041e-01 4.837002754211425781e-01 -9.262172132730484009e-02 -2.833333909511566162e-01 -2.310060858726501465e-01 -1.084479317069053650e-01 1.479934155941009521e-01 -4.878102242946624756e-02 -4.996226355433464050e-02 -1.792424730956554413e-02 -4.053964465856552124e-02 -2.833013236522674561e-01 1.139910519123077393e-01 1.610483676195144653e-01 -1.971271783113479614e-01 2.896856069564819336e-01 2.427525371313095093e-01 2.630499005317687988e-01 5.337636172771453857e-02 5.096302926540374756e-02 4.895447567105293274e-02 1.051318049430847168e-01
1.179904267191886902e-01 4.549879580736160278e-03 -6.195509061217308044e-02 1.011582389473915100e-01 -4.770974162966012955e-03 -2.020897567272186279e-01 6.887533515691757202e-02 -3.860881030559539795e-01 1.344879120588302612e-01 -2.105066329240798950e-01 -2.616384029388427734e-01 2.720219492912292480e-01 -6.042959541082382202e-02 1.790510118007659912e-01 -5.503507331013679504e-02 -3.032167814671993256e-02 1.872601956129074097e-01 -3.207347542047500610e-02 -1.399146467447280884e-01 -3.032157197594642639e-02 8.392106741666793823e-02 2.640857100486755371e-01 1.729865223169326782e-01 -2.825002670288085938e-01 -2.492114007472991943e-01 1.914292573928833008e-02 2.161614596843719482e-01 -8.203683048486709595e-02 -2.942118942737579346e-01 1.786118447780609131e-01 1.839669495820999146e-01 -1.465089470148086548e-01
1.400628536939620972e-01 -1.017347201704978943e-01 -6.017692759633064270e-02 -1.790029108524322510e-01 -3.296307027339935303e-01 9.271606802940368652e-02 -1.017562374472618103e-01 -3.899723589420318604e-01 1.389954537153244019e-01 6.190189719200134277e-02 2.659822404384613037e-01 2.193075567483901978e-01 -9.946185350418090820e-02 9.062256664037704468e-02 -4.806689545512199402e-02 3.047872893512248993e-02 1.958548426628112793e-01 6.143299862742424011e-02 -7.138167321681976318e-02 -7.067030668258666992e-02 -1.066134050488471985e-01 4.037662148475646973e-01 1.199010238051414490e-01 4.051039367914199829e-02 -2.710913121700286865e-01 -1.744930893182754517e-01 -4.683694988489151001e-02 2.030054777860641479e-01 -2.916545979678630829e-02 2.638918459415435791e-01 -1.750548928976058960e-01 1.530910748988389969e-02
-9.846998006105422974e-02 8.929660171270370483e-02 2.617712318897247314e-01 2.714406251907348633e-01 -1.477441340684890747e-01 -1.607948690652847290e-01 -1.268710754811763763e-02 -1.986412107944488525e-01 2.431717067956924438e-01 -8.369518816471099854e-02 2.184006571769714355e-01 2.344558238983154297e-01 -1.987494528293609619e-01 2.922773659229278564e-01 -2.164257913827896118e-01 -8.227862417697906494e-02 3.215586841106414795e-01 -1.648706384003162384e-02 7.106427848339080811e-02 1.134594082832336426e-01 1.151359528303146362e-01 1.986909210681915283e-01 -1.677726507186889648e-01 -1.876864582300186157e-01 2.155037596821784973e-02 2.724255621433258057e-02 -3.140413761138916016e-01 1.091204211115837097e-01 -3.955549001693725586e-02 2.044688761234283447e-01 -7.059222459793090820e-02 8.766719698905944824e-02
7.102984003722667694e-03 -1.409940421581268311e-01 5.075387656688690186e-02 1.608073264360427856e-01 -7.766929268836975098e-02 -9.178507328033447266e-02 -2.225830592215061188e-02 -2.913925647735595703e-01 2.746249139308929443e-01 -2.570411562919616699e-01 -1.465566605329513550e-01 4.183373749256134033e-01 5.063512921333312988e-02 2.026977390050888062e-01 1.883396655321121216e-01 -3.165489062666893005e-02 2.155752927064895630e-01 1.451250016689300537e-01 -2.717855274677276611e-01 6.231331825256347656e-02 -1.502171158790588379e-01 1.840628087520599365e-01 1.157970353960990906e-01 -7.740005105733871460e-02 -1.617023497819900513e-01 3.774847462773323059e-02 2.597107887268066406e-01 4.440336674451828003e-02 -1.078414767980575562e-01 2.444023340940475464e-01 1.548648625612258911e-01 1.421528756618499756e-01
-2.249499857425689697e-01 1.700249128043651581e-02 -1.953921765089035034e-01 7.883599400520324707e-02 -9.633415937423706055e-02 -1.885409504175186157e-01 -1.016370803117752075e-01 -2.036617100238800049e-01 1.112306043505668640e-01 3.476732969284057617e-02 7.058862596750259399e-02 4.532493054866790771e-01 5.865576118230819702e-02 -8.612639456987380981e-02 -3.517876863479614258e-01 1.993163824081420898e-01 2.524527013301849365e-01 -7.396999280899763107e-03 -9.058383852243423462e-02 -3.740389049053192139e-01 1.859312504529953003e-02 9.492403268814086914e-02 -2.197995334863662720e-01 -8.265197277069091797e-02 4.006328526884317398e-03 4.191200807690620422e-02 -1.686359792947769165e-01 1.470415592193603516e-01 1.118881702423095703e-01 -2.140252590179443359e-01 1.518331915140151978e-01 -1.151311770081520081e-02
2.142493575811386108e-01 2.137413248419761658e-02 -1.760492334142327309e-03 -1.722090691328048706e-02 -8.044739812612533569e-02 -5.752097815275192261e-02 -5.647214502096176147e-02 -2.336980104446411133e-01 1.975583657622337341e-02 -3.504345118999481201e-01 6.142348051071166992e-02 4.520091414451599121e-01 2.913853619247674942e-03 -2.657527290284633636e-02 -3.712617605924606323e-02 1.732384711503982544e-01 1.058157831430435181e-01 9.274206310510635376e-02 -3.900567591190338135e-01 -3.165928721427917480e-01 2.382576167583465576e-01 -1.390774734318256378e-02 7.008615136146545410e-02 -2.251913398504257202e-01 2.162700593471527100e-01 -7.403459399938583374e-02 2.245749719440937042e-02 4.027015715837478638e-02 1.626319289207458496e-01 1.556051969528198242e-01 1.044506505131721497e-01 1.471854150295257568e-01
3.048068284988403320e-01 -2.423507720232009888e-01 3.755594417452812195e-02 -4.307431727647781372e-02 -9.803203493356704712e-02 -1.326238960027694702e-01 -5.756818503141403198e-02 -1.910673677921295166e-01 6.280758231878280640e-02 -1.833624094724655151e-01 -1.215301603078842163e-01 3.980869054794311523e-01 -3.306661844253540039e-01 -1.355860233306884766e-01 -1.192965880036354065e-01 6.750281155109405518e-02 4.340750724077224731e-02 -2.652227692306041718e-02 -2.252533435821533203e-01 -1.568289101123809814e-01 3.995199501514434814e-02 -3.803061321377754211e-02 -6.275766342878341675e-02 -2.273260951042175293e-01 1.643803417682647705e-01 1.651693731546401978e-01 3.624774888157844543e-02 2.739041447639465332e-01 1.175568904727697372e-03 3.283027708530426025e-01 -1.097798869013786316e-01 1.835656762123107910e-01
2.405439130961894989e-02 -4.541980847716331482e-02 9.888112545013427734e-02 4.034726589452475309e-04 3.785267844796180725e-02 -7.527277618646621704e-02 2.376526445150375366e-01 -5.734233185648918152e-02 1.323736757040023804e-01 -1.276915669441223145e-01 6.247390434145927429e-02 1.819401383399963379e-01 -4.638025164604187012e-02 -5.255502182990312576e-03 -3.342436552047729492e-01 -3.746480643749237061e-01 2.046835273504257202e-01 6.629088521003723145e-02 -9.373190999031066895e-02 -2.882249355316162109e-01 1.298922151327133179e-01 3.462083637714385986e-01 -3.244290873408317566e-02 -1.993439197540283203e-01 -7.433829456567764282e-02 -2.300285547971725464e-01 6.064339354634284973e-02 3.604274392127990723e-01 -2.023802399635314941e-01 1.885682493448257446e-01 7.607500255107879639e-02 7.498852163553237915e-02
1.283122450113296509e-01 1.750322580337524414e-01 -1.301775723695755005e-01 -9.988383203744888306e-02 -1.345722973346710205e-01 -2.454193085432052612e-01 1.862669140100479126e-01 -1.958422735333442688e-02 -1.005608402192592621e-02 5.846027284860610962e-02 -3.136589825153350830e-01 3.272547721862792969e-01 -3.073731660842895508e-01 -1.098083555698394775e-01 -1.232591792941093445e-01 1.442439556121826172e-01 4.725525081157684326e-01 4.499575123190879822e-02 -2.510399222373962402e-01 -3.177160322666168213e-01 -1.654016226530075073e-02 1.100138470064848661e-04 6.693372130393981934e-02 4.374973010271787643e-03 2.846021205186843872e-02 -4.407386481761932373e-02 7.524811371695250273e-05 1.560796797275543213e-01 7.553123682737350464e-02 3.929912298917770386e-02 5.954802408814430237e-02 1.704380661249160767e-01
-3.508726134896278381e-02 -3.051609396934509277e-01 -2.358631975948810577e-02 -3.097496032714843750e-01 -1.609314084053039551e-01 1.226500198245048523e-01 -1.139076519757509232e-02 -2.238545268774032593e-01 -8.778134733438491821e-02 1.070389244705438614e-02 -1.098343580961227417e-01 3.642430603504180908e-01 -4.205121472477912903e-02 6.014899536967277527e-02 -2.473590672016143799e-01 1.919199228286743164e-01 2.001918405294418335e-01 -2.295410335063934326e-01 4.058644920587539673e-02 4.818859323859214783e-02 6.977893412113189697e-02 5.631641298532485962e-02 3.372358530759811401e-02 -3.255136311054229736e-01 5.065722018480300903e-02 2.583453617990016937e-02 -2.774253785610198975e-01 1.040645092725753784e-01 -2.003987729549407959e-01 1.941913552582263947e-02 1.595536321401596069e-01 3.051309883594512939e-01
-3.139405325055122375e-02 -2.168479859828948975e-01 -9.009019285440444946e-02 -1.087209954857826233e-01 -2.266553491353988647e-01 -1.769104897975921631e-01 8.561149239540100098e-02 -4.993737637996673584e-01 -2.446416765451431274e-02 -7.376982271671295166e-02 -2.602129615843296051e-02 2.831845581531524658e-01 -2.104166522622108459e-02 6.329135596752166748e-02 8.873867243528366089e-02 2.598198689520359039e-02 9.195210039615631104e-02 1.433109939098358154e-01 -4.821759760379791260e-01 6.805818527936935425e-02 -1.260841339826583862e-01 1.242389082908630371e-01 4.188485443592071533e-02 -1.102021038532257080e-01 -1.407994478940963745e-01 1.122959554195404053e-01 2.545101642608642578e-01 -1.144666504114866257e-02 -8.020551502704620361e-02 1.922639012336730957e-01 1.341354250907897949e-01 1.506324559450149536e-01
6.074703112244606018e-02 -7.500783354043960571e-02 -1.026720926165580750e-01 -8.210325241088867188e-02 -2.972467541694641113e-01 -2.744356915354728699e-02 4.207856580615043640e-02 -2.262114435434341431e-01 -1.033104434609413147e-01 -5.230147764086723328e-02 2.146859914064407349e-01 2.823212146759033203e-01 -3.460312634706497192e-02 1.511444151401519775e-01 -9.920778125524520874e-02 4.306415840983390808e-02 8.051738888025283813e-02 -1.840624362230300903e-01 -9.948841482400894165e-02 -2.282832115888595581e-01 -4.384088143706321716e-02 4.117160737514495850e-01 1.197870541363954544e-02 3.544320911169052124e-02 -2.333585321903228760e-01 -4.327754080295562744e-01 1.311924867331981659e-02 1.858268678188323975e-01 -5.667321756482124329e-02 2.851703464984893799e-01 -5.282474309206008911e-02 1.319989711046218872e-01
-9.549377113580703735e-02 -1.610832959413528442e-01 2.322509288787841797e-01 1.954778283834457397e-01 -3.316463232040405273e-01 6.490696966648101807e-02 1.171963959932327271e-01 -4.887007549405097961e-02 6.899173371493816376e-03 -6.386858969926834106e-02 -1.001197174191474915e-01 2.502055168151855469e-01 -2.385883629322052002e-01 2.504029870033264160e-01 -2.118977159261703491e-01 -6.662284582853317261e-02 2.292332351207733154e-01 -2.524320781230926514e-01 7.076796889305114746e-02 4.200195893645286560e-02 9.375804662704467773e-02 3.043643236160278320e-01 -2.291750758886337280e-01 -1.072824746370315552e-01 -1.741254180669784546e-01 -4.615363851189613342e-02 -2.251949459314346313e-01 -6.632065866142511368e-03 1.237222477793693542e-01 2.010875195264816284e-01 3.240802884101867676e-02 2.612191736698150635e-01
-3.240834176540374756e-01 4.683917760848999023e-02 -1.014538034796714783e-01 -1.198048889636993408e-01 -2.354730069637298584e-01 -7.716984301805496216e-02 5.272259190678596497e-02 -1.592329740524291992e-01 -8.263942599296569824e-02 -2.547323703765869141e-01 -9.050885587930679321e-02 2.465835660696029663e-01 -2.885136567056179047e-02 1.700303703546524048e-02 -2.375492602586746216e-01 3.137053176760673523e-02 2.643462717533111572e-01 -4.562772810459136963e-01 -1.896890848875045776e-01 1.513330042362213135e-01 4.851650446653366089e-02 1.437050849199295044e-02 -2.540584802627563477e-01 -2.631174027919769287e-01 2.805869467556476593e-02 1.678787767887115479e-01 -1.704043596982955933e-01 1.316948235034942627e-01 -9.983694553375244141e-02 8.781401813030242920e-02 -7.947531342506408691e-02 8.190871030092239380e-02
-1.013710647821426392e-01 1.925221532583236694e-01 1.826866269111633301e-01 -1.337323710322380066e-02 -3.200738430023193359e-01 1.401586532592773438e-01 -9.805247932672500610e-02 -3.343149423599243164e-01 1.485764086246490479e-01 -5.554284900426864624e-02 -1.085476949810981750e-02 1.016711592674255371e-01 2.830032408237457275e-01 -9.362543374300003052e-02 -1.951737403869628906e-01 2.143122851848602295e-01 3.419330120086669922e-01 8.124610781669616699e-02 -1.132356096059083939e-02 1.422043740749359131e-01 9.462930262088775635e-02 1.208764612674713135e-01 -1.607832759618759155e-01 -1.411128789186477661e-01 2.819853834807872772e-02 4.283185899257659912e-01 -2.156536094844341278e-02 -5.060828477144241333e-02 -6.351873278617858887e-02 7.186762243509292603e-02 -1.028977520763874054e-02 2.394924610853195190e-01
1.073128804564476013e-01 1.551989465951919556e-01 1.309261023998260498e-01 -4.765732213854789734e-02 -2.357485145330429077e-01 2.372801154851913452e-01 3.615860939025878906e-01 -2.385059446096420288e-01 4.765173420310020447e-02 -2.003955543041229248e-01 -1.191770732402801514e-01 4.014314413070678711e-01 -2.406109496951103210e-02 1.531150341033935547e-01 -5.462070703506469727e-01 -8.171665668487548828e-02 -1.273086480796337128e-02 1.680631041526794434e-01 -2.902386942878365517e-03 -6.864043325185775757e-02 5.574803799390792847e-02 4.447288811206817627e-02 -1.013125032186508179e-01 1.090564280748367310e-01 1.462599784135818481e-01 -5.111485347151756287e-02 -7.850287109613418579e-02 1.858602277934551239e-02 -7.708311080932617188e-02 -2.029451541602611542e-02 2.418134734034538269e-02 2.883652411401271820e-02
-1.792774945497512817e-01 -1.531908567994832993e-02 -1.293474733829498291e-01 6.298421416431665421e-03 -3.873730003833770752e-01 -2.130971550941467285e-01 3.254622966051101685e-02 -2.085154801607131958e-01 5.547482147812843323e-02 -7.856702059507369995e-02 -2.027923166751861572e-01 4.060943424701690674e-01 -8.274014294147491455e-02 2.726380340754985809e-02 2.081997320055961609e-02 -4.029487073421478271e-02 -1.793193630874156952e-02 -1.671322882175445557e-01 -3.026659227907657623e-02 2.040047943592071533e-02 1.148324683308601379e-01 2.628764808177947998e-01 3.018344044685363770e-01 -6.531415041536092758e-03 -1.733191460371017456e-01 1.858503520488739014e-01 -2.539737224578857422e-01 2.284559905529022217e-01 -2.417388856410980225e-01 -9.520246833562850952e-02 -1.237714365124702454e-01 1.370941102504730225e-01
1.214655395597219467e-02 -8.384940773248672485e-02 2.780681252479553223e-01 1.177414432168006897e-01 -1.163699850440025330e-01 -1.801737546920776367e-01 -4.282148182392120361e-02 -3.167460262775421143e-01 3.035929799079895020e-01 -2.390018701553344727e-01 9.007970243692398071e-02 1.057321354746818542e-01 8.614110201597213745e-02 1.378714293241500854e-01 -2.949020266532897949e-01 8.714085817337036133e-02 2.006563991308212280e-01 9.479667246341705322e-02 1.420898642390966415e-02 1.870344132184982300e-01 6.652543693780899048e-02 1.837913393974304199e-01 -2.581163048744201660e-01 -2.459167689085006714e-01 2.346419915556907654e-02 3.687802553176879883e-01 -1.079880446195602417e-01 2.098180055618286133e-01 8.264713734388351440e-02 1.163446754217147827e-01 -1.344704721122980118e-02 3.711687773466110229e-02
-9.268813580274581909e-02 -3.568823635578155518e-02 2.490232326090335846e-02 -2.021937519311904907e-01 -1.067016050219535828e-01 2.133942842483520508e-01 -7.128524035215377808e-02 -2.527072429656982422e-01 -1.443416029214859009e-01 6.315943598747253418e-02 4.054781049489974976e-02 3.185755014419555664e-01 2.273268848657608032e-01 -2.306310832500457764e-01 -3.938559442758560181e-02 4.479746147990226746e-02 1.862077265977859497e-01 -2.844580113887786865e-01 -2.075526267290115356e-01 -1.188632175326347351e-01 3.478860855102539062e-02 4.289455413818359375e-01 -3.550283014774322510e-01 -1.821063756942749023e-01 3.368346020579338074e-02 6.131342425942420959e-02 1.280508819036185741e-03 1.875505000352859497e-01 5.175163596868515015e-02 2.123537706211209297e-03 1.623215228319168091e-01 8.557320572435855865e-03
3.597873449325561523e-02 3.625468015670776367e-01 -1.189039498567581177e-01 7.082795351743698120e-02 -2.728237807750701904e-01 -6.013396009802818298e-02 -1.464861780405044556e-01 -9.538675658404827118e-03 3.843536972999572754e-02 -4.148517549037933350e-01 6.191633176058530807e-03 3.344176709651947021e-01 1.170170307159423828e-01 -1.634998768568038940e-01 -2.479850649833679199e-01 -1.136266663670539856e-01 1.914038360118865967e-01 1.215727999806404114e-01 -1.355101019144058228e-01 5.535698309540748596e-02 -5.417900905013084412e-02 1.823739260435104370e-01 1.119231432676315308e-02 7.189611345529556274e-02 3.814500570297241211e-02 1.948969215154647827e-01 -2.428037822246551514e-01 1.853595972061157227e-01 2.255394309759140015e-01 1.255540996789932251e-01 -1.388111114501953125e-01 1.234597042202949524e-01
-1.420801728963851929e-01 1.250934898853302002e-01 1.066024750471115112e-01 -4.333044588565826416e-02 -8.247101306915283203e-02 -1.400385946035385132e-01 2.359793782234191895e-01 -8.206200599670410156e-02 1.189854741096496582e-01 -1.062195524573326111e-01 -9.781731292605400085e-03 6.097513437271118164e-02 4.738033190369606018e-02 5.336191505193710327e-02 -1.437087059020996094e-01 3.919148445129394531e-02 4.421276748180389404e-01 1.203013285994529724e-01 7.872241735458374023e-02 -3.992792963981628418e-01 -9.417017549276351929e-02 2.536302506923675537e-01 3.438657149672508240e-02 -1.320993602275848389e-01 -1.751924008131027222e-01 9.019526094198226929e-02 4.894930496811866760e-02 2.606023848056793213e-01 -1.740081906318664551e-01 -4.088478684425354004e-01 1.689493507146835327e-01 5.513783544301986694e-02
2.923064120113849640e-02 2.223610132932662964e-01 4.990098997950553894e-02 -3.579787909984588623e-02 -2.289809286594390869e-02 -3.194333985447883606e-02 2.930372953414916992e-01 -5.745196714997291565e-02 9.565754979848861694e-02 -1.096946820616722107e-01 -5.242116376757621765e-02 1.098979189991950989e-01 -3.673971071839332581e-02 -4.202200099825859070e-02 -3.584831953048706055e-01 -2.390451133251190186e-01 2.131642103195190430e-01 -9.864477813243865967e-02 -2.265605330467224121e-01 -4.341546893119812012e-01 1.241298159584403038e-04 3.001097738742828369e-01 -7.562398910522460938e-02 -5.608419701457023621e-02 -8.845807611942291260e-02 -2.064277231693267822e-01 -1.120352074503898621e-01 2.703447639942169189e-01 -1.936167776584625244e-01 7.764849066734313965e-02 -1.651247031986713409e-02 2.380152493715286255e-01
-3.877874836325645447e-02 -2.971847308799624443e-03 -4.625912755727767944e-02 1.227424293756484985e-01 -1.359209865331649780e-01 8.686807006597518921e-02 1.075064577162265778e-02 -8.669345825910568237e-02 3.373107612133026123e-01 4.242721572518348694e-02 -6.924133002758026123e-02 4.944502115249633789e-01 -1.046312153339385986e-01 -5.568407848477363586e-02 -1.571642756462097168e-01 -1.598878651857376099e-01 2.094434350728988647e-01 -9.690017998218536377e-02 -9.181182086467742920e-02 -1.948839724063873291e-01 -1.563777588307857513e-02 5.988482758402824402e-02 4.628359377384185791e-01 -2.676075100898742676e-01 -9.463684260845184326e-02 9.943882003426551819e-03 4.969912767410278320e-02 9.844866394996643066e-02 1.448644548654556274e-01 1.761375963687896729e-01 -1.381930261850357056e-01 1.918621808290481567e-01
2.638629972934722900e-01 1.459615528583526611e-01 -2.349097579717636108e-01 -2.153078652918338776e-02 -1.784572303295135498e-01 -5.513054132461547852e-02 4.230054318904876709e-01 -3.514156341552734375e-01 1.036180630326271057e-01 -8.338103443384170532e-02 -1.136105209589004517e-01 7.323013246059417725e-02 2.994910348206758499e-03 -2.391338348388671875e-03 -1.420337408781051636e-01 9.283220767974853516e-02 2.366786748170852661e-01 3.096780739724636078e-02 -1.012214049696922302e-01 -6.835023313760757446e-02 1.615061908960342407e-01 1.956687867641448975e-01 -1.128565743565559387e-01 1.634948514401912689e-02 1.310713142156600952e-01 -2.547617256641387939e-02 -1.050883531570434570e-01 -1.100114313885569572e-03 -4.437165558338165283e-01 1.520052999258041382e-01 5.363892391324043274e-02 2.243632525205612183e-01
-5.096367746591567993e-02 1.278190761804580688e-01 1.365451365709304810e-01 1.005969047546386719e-01 -3.849863708019256592e-01 1.063295677304267883e-01 2.475772425532341003e-02 -2.870382964611053467e-01 -1.624174118041992188e-01 1.617828309535980225e-01 2.425663173198699951e-01 1.454312801361083984e-01 -2.552863657474517822e-01 -3.668227419257164001e-02 -1.627926528453826904e-01 1.127790063619613647e-01 3.861353099346160889e-01 7.349286228418350220e-02 -1.003637537360191345e-01 -1.978268474340438843e-01 1.966348737478256226e-01 2.804463803768157959e-01 -1.567805558443069458e-01 4.200786352157592773e-02 -6.703130155801773071e-02 -8.846811018884181976e-03 6.730379536747932434e-03 1.157361641526222229e-01 4.579707607626914978e-02 2.436540424823760986e-01 1.278616338968276978e-01 -1.682323217391967773e-01
-6.353794038295745850e-02 5.430220067501068115e-02 1.294791400432586670e-01 3.016730304807424545e-03 -4.746825098991394043e-01 -9.424538165330886841e-02 -1.431434601545333862e-01 -1.929070800542831421e-01 1.402093172073364258e-01 -1.358100771903991699e-01 -5.727951601147651672e-02 -1.118824072182178497e-02 1.147845312952995300e-01 -1.470541208982467651e-01 3.837461397051811218e-02 3.822486102581024170e-01 3.270441293716430664e-01 9.381604939699172974e-02 -6.347110122442245483e-02 -1.727878674864768982e-02 2.946974039077758789e-01 9.407068043947219849e-02 -7.088597118854522705e-02 -1.958861798048019409e-01 -7.178698200732469559e-03 1.249001920223236084e-01 9.760833531618118286e-02 2.469589412212371826e-01 4.267366230487823486e-02 3.319591283798217773e-01 5.510342121124267578e-02 -5.891215056180953979e-03
1.433974653482437134e-01 1.405041068792343140e-01 9.674447774887084961e-02 2.300994247198104858e-01 -1.185383573174476624e-01 7.252935320138931274e-02 5.652393028140068054e-02 -1.215670928359031677e-01 -3.217588737607002258e-02 -7.671695947647094727e-02 1.179767474532127380e-01 2.341904938220977783e-01 -1.886399649083614349e-02 7.978253997862339020e-03 -7.762615382671356201e-02 -2.597461640834808350e-02 4.349682331085205078e-01 1.640259921550750732e-01 -2.922001667320728302e-02 -3.899647295475006104e-01 3.169565275311470032e-02 2.077107131481170654e-01 4.324736946728080511e-04 -2.725244164466857910e-01 -1.916778087615966797e-01 1.411591470241546631e-01 1.033659651875495911e-01 1.791311949491500854e-01 -2.403393685817718506e-01 -3.463387489318847656e-01 4.607464000582695007e-02 1.028546616435050964e-01
4.512017592787742615e-02 1.420416086912155151e-01 1.745047569274902344e-01 7.550414651632308960e-02 -1.254638284444808960e-01 -4.236305877566337585e-02 -1.870565265417098999e-01 -1.524645537137985229e-01 7.424943894147872925e-02 -1.134099066257476807e-01 2.549303472042083740e-01 1.963035613298416138e-01 -1.706873625516891479e-01 1.736719906330108643e-01 -1.868860274553298950e-01 -3.034328222274780273e-01 3.055258393287658691e-01 -6.623380631208419800e-02 -5.908624455332756042e-02 -8.476164191961288452e-02 1.485857274383306503e-02 2.574566602706909180e-01 -3.495483100414276123e-01 -3.340086042881011963e-01 9.201172739267349243e-02 1.927286982536315918e-01 -7.217995822429656982e-02 6.320499628782272339e-02 -3.680031048133969307e-03 2.889274954795837402e-01 5.971986055374145508e-02 8.448261767625808716e-02
7.370218634605407715e-02 -1.201829612255096436e-01 -1.852765679359436035e-01 1.860758103430271149e-02 -2.443701624870300293e-01 1.030150651931762695e-01 1.043576896190643311e-01 -2.963162958621978760e-01 7.309930026531219482e-02 -9.829191863536834717e-02 -2.715970575809478760e-01 3.809949457645416260e-01 -2.370079606771469116e-01 1.905856840312480927e-02 -2.306862622499465942e-01 2.026400119066238403e-01 3.348195254802703857e-01 -4.933056235313415527e-02 -2.826047502458095551e-02 -2.329559773206710815e-01 1.108024716377258301e-01 -8.988003246486186981e-03 1.976160556077957153e-01 2.708966135978698730e-01 6.566512584686279297e-02 -9.317547827959060669e-02 1.195487901568412781e-01 -1.979194208979606628e-02 9.736859053373336792e-02 1.423234641551971436e-01 -1.891278326511383057e-01 6.405228376388549805e-02
-4.201841726899147034e-02 6.791209429502487183e-02 -2.200924903154373169e-01 -3.478228300809860229e-02 -4.419600367546081543e-01 2.453426830470561981e-02 -1.080273464322090149e-01 3.808090090751647949e-02 2.526248097419738770e-01 -8.696929551661014557e-03 -2.732731960713863373e-02 2.258373051881790161e-01 -5.367848277091979980e-02 -4.160045646131038666e-03 -4.233481585979461670e-01 -2.163760215044021606e-01 2.971300184726715088e-01 -1.131642088294029236e-01 -1.462488919496536255e-01 5.027751624584197998e-02 -6.897220760583877563e-02 2.695158720016479492e-01 9.905425459146499634e-02 -5.080594122409820557e-02 1.388146430253982544e-01 8.365257829427719116e-02 1.639303714036941528e-01 1.012491360306739807e-01 -2.701869010925292969e-01 -1.480328887701034546e-01 -5.318744108080863953e-03 1.311618536710739136e-01
5.374962836503982544e-02 2.523986063897609711e-02 -9.160771965980529785e-03 4.769411683082580566e-02 2.262320183217525482e-02 -1.626321375370025635e-01 5.472950637340545654e-02 -4.370411336421966553e-01 1.269647479057312012e-01 -1.548585146665573120e-01 -2.607955634593963623e-01 2.956768572330474854e-01 -6.950545310974121094e-02 2.000368535518646240e-01 -1.763343662023544312e-01 8.333232253789901733e-02 1.122270897030830383e-01 -7.773183286190032959e-02 -3.356689214706420898e-01 1.403241325169801712e-02 -1.237335875630378723e-01 3.238432705402374268e-01 2.502925097942352295e-01 -1.033531948924064636e-01 -2.790257334709167480e-01 -1.212379932403564453e-01 9.682310372591018677e-02 -1.222741603851318359e-02 -5.852265283465385437e-02 1.398264020681381226e-01 2.070519626140594482e-01 4.224192351102828979e-02
1.703567802906036377e-01 -1.223056670278310776e-02 -5.982858315110206604e-02 9.866896271705627441e-02 -2.585330307483673096e-01 -7.844371348619461060e-02 4.057784676551818848e-01 -2.257165014743804932e-01 -3.907264769077301025e-02 -7.328002154827117920e-02 -6.869439780712127686e-02 1.210442930459976196e-01 -1.983801424503326416e-01 1.171975955367088318e-02 -1.517120152711868286e-01 1.330483257770538330e-01 2.637562751770019531e-01 2.094033956527709961e-01 9.338936209678649902e-02 -1.165540963411331177e-01 1.037007123231887817e-01 3.668341934680938721e-01 1.848980635404586792e-01 -9.348623454570770264e-02 1.754266321659088135e-01 -2.149495333433151245e-01 4.585569724440574646e-02 9.532441943883895874e-02 -3.373266160488128662e-01 9.557977318763732910e-02 2.434956375509500504e-03 1.654378324747085571e-01
2.890483476221561432e-02 6.863939017057418823e-02 2.128410488367080688e-01 1.552537456154823303e-02 -2.557331025600433350e-01 -1.877468973398208618e-01 -6.095460802316665649e-02 -1.965972632169723511e-01 1.203580573201179504e-01 -1.763623654842376709e-01 2.839576900005340576e-01 2.836978733539581299e-01 -1.765155643224716187e-01 -2.723248302936553955e-01 -1.058301627635955811e-01 -1.953124850988388062e-01 2.816762626171112061e-01 2.010668665170669556e-01 -6.598465889692306519e-02 7.515019923448562622e-02 -1.057862415909767151e-01 -3.916187956929206848e-02 -1.404294185340404510e-02 1.962889879941940308e-01 -9.569717943668365479e-02 -2.444968326017260551e-03 1.008025929331779480e-01 3.507729172706604004e-01 -1.644145846366882324e-01 2.311423867940902710e-01 1.884713470935821533e-01 7.039663940668106079e-02
6.501512229442596436e-02 4.825872927904129028e-02 2.319789677858352661e-02 1.639397293329238892e-01 4.562890529632568359e-02 -2.723433971405029297e-01 3.570518642663955688e-02 -3.199933767318725586e-01 1.469774842262268066e-01 -1.595821082592010498e-01 -2.729763090610504150e-01 3.061785101890563965e-01 -1.482746303081512451e-01 6.248617172241210938e-02 -2.718330919742584229e-01 7.040835916996002197e-03 2.313599884510040283e-01 -9.198528528213500977e-02 -1.989873796701431274e-01 -2.495368570089340210e-02 1.258064806461334229e-01 2.181814163923263550e-01 1.074576899409294128e-01 -2.074236571788787842e-01 -2.584783732891082764e-01 -5.596500635147094727e-02 1.391711831092834473e-01 -1.159249395132064819e-01 -2.898169755935668945e-01 4.728389158844947815e-02 2.088473290205001831e-01 -1.346727460622787476e-01
4.429480526596307755e-03 5.220251157879829407e-02 -6.655805557966232300e-02 2.615915425121784210e-02 -2.183490395545959473e-01 -1.079317033290863037e-01 -8.351237326860427856e-02 -3.760122135281562805e-02 3.016340173780918121e-02 -6.250289082527160645e-02 -3.259982168674468994e-01 3.143799006938934326e-01 -8.741405606269836426e-02 -6.310018897056579590e-02 -5.625489354133605957e-01 4.191678389906883240e-02 3.084545433521270752e-01 -3.049672953784465790e-02 -1.592860519886016846e-01 -8.730282075703144073e-03 1.623986065387725830e-01 3.342523798346519470e-02 -5.705215968191623688e-03 2.514245212078094482e-01 9.927206672728061676e-03 2.087063789367675781e-01 1.617946177721023560e-01 8.995564281940460205e-02 2.146784812211990356e-01 1.414092928171157837e-01 -1.058295965194702148e-01 1.311127096414566040e-01
8.527231961488723755e-02 1.673380658030509949e-02 -1.380243897438049316e-01 -4.912328720092773438e-02 -2.385938018560409546e-01 -1.605207100510597229e-03 1.981433480978012085e-01 -2.331878989934921265e-01 1.311644613742828369e-01 -1.917409002780914307e-01 -1.197482272982597351e-01 3.486488461494445801e-01 -8.171923458576202393e-02 5.983435362577438354e-02 -4.301970303058624268e-01 -3.640702739357948303e-02 2.209375202655792236e-01 8.741625398397445679e-02 -1.600228622555732727e-02 -3.955727517604827881e-01 6.275515258312225342e-02 1.719116419553756714e-02 1.434868872165679932e-01 2.040390372276306152e-01 -6.751769781112670898e-02 2.577853500843048096e-01 5.327813699841499329e-02 -1.099161803722381592e-01 3.690523281693458557e-02 2.033806638792157173e-03 -2.429452091455459595e-01 8.908833563327789307e-02
7.961845025420188904e-03 -1.287271827459335327e-01 1.612915545701980591e-01 -4.764539375901222229e-02 -2.325104027986526489e-01 -5.248868837952613831e-02 8.650884777307510376e-02 2.538857236504554749e-02 2.564970850944519043e-01 -3.790566623210906982e-01 1.208023875951766968e-01 2.811369299888610840e-01 -2.026614844799041748e-01 1.685743182897567749e-01 -3.474474251270294189e-01 1.614746302366256714e-01 1.094814506359398365e-03 8.665055781602859497e-02 1.517147123813629150e-01 -1.923918873071670532e-01 3.906746953725814819e-02 2.402380704879760742e-01 -2.288694679737091064e-01 -2.273432463407516479e-01 1.578581631183624268e-01 -8.395281434059143066e-02 -2.349711358547210693e-01 1.775576733052730560e-02 -5.697802081704139709e-02 1.548831909894943237e-01 4.124262928962707520e-02 -1.531969159841537476e-01
1.484891176223754883e-01 1.541129052639007568e-01 4.625563323497772217e-02 -1.118542551994323730e-01 -1.525886356830596924e-01 -1.193860396742820740e-01 2.180487364530563354e-01 -1.333146691322326660e-01 3.123433329164981842e-02 -2.603848837316036224e-02 -9.890639036893844604e-02 5.476881861686706543e-01 -8.601038157939910889e-02 3.068807721138000488e-01 -2.976799905300140381e-01 9.488017112016677856e-02 4.135745167732238770e-01 1.066337004303932190e-01 6.353347748517990112e-02 -7.543726265430450439e-02 6.068347394466400146e-02 -4.528282955288887024e-02 9.692776203155517578e-02 2.974539101123809814e-01 1.143262460827827454e-01 -8.820237964391708374e-02 5.484392866492271423e-02 3.970852494239807129e-02 5.218419828452169895e-04 3.708123788237571716e-02 2.536281384527683258e-02 5.390086024999618530e-02
-2.543492317199707031e-01 1.481751352548599243e-01 -4.206849932670593262e-01 -8.923345245420932770e-03 -3.935061991214752197e-01 7.476927712559700012e-03 -1.947147995233535767e-01 -8.810169249773025513e-02 1.109538134187459946e-04 -1.484320312738418579e-01 -7.025713473558425903e-02 3.200386762619018555e-01 1.052906364202499390e-01 1.467089075595140457e-02 -2.022092463448643684e-03 3.508830815553665161e-02 1.575895398855209351e-01 -2.542636394500732422e-01 -1.882475614547729492e-01 8.055426180362701416e-02 8.494364470243453979e-02 3.077121078968048096e-01 -9.676659852266311646e-02 -2.133340537548065186e-01 8.204104378819465637e-03 1.757523268461227417e-01 1.461080741137266159e-02 -3.182722255587577820e-03 -1.346386671066284180e-01 6.722297519445419312e-02 1.750365197658538818e-01 1.453781574964523315e-01
-2.507318258285522461e-01 3.041698634624481201e-01 -7.449697703123092651e-02 9.796021878719329834e-02 9.857496246695518494e-03 -8.667964488267898560e-02 1.491246651858091354e-02 -2.657992541790008545e-01 3.507537543773651123e-01 -2.453966885805130005e-01 -6.229227781295776367e-02 1.744100600481033325e-01 3.085401058197021484e-01 2.783736288547515869e-01 -2.348563075065612793e-01 -1.425250321626663208e-01 3.095719814300537109e-01 1.287741363048553467e-01 -1.498594135046005249e-01 1.968635618686676025e-02 -5.293413065373897552e-03 1.154341623187065125e-01 1.933869123458862305e-01 1.898758411407470703e-01 1.160390209406614304e-02 -1.403628569096326828e-02 4.978329315781593323e-02 -5.473255366086959839e-02 1.929895766079425812e-02 6.370362639427185059e-02 -1.835482269525527954e-01 1.388734430074691772e-01
1.169291958212852478e-01 -1.231051459908485413e-01 1.178075298666954041e-01 3.103569149971008301e-03 -2.800635397434234619e-01 -1.859519183635711670e-01 3.843959793448448181e-02 -4.459003806114196777e-01 3.364188224077224731e-02 -8.606576919555664062e-02 5.564294755458831787e-02 3.779100179672241211e-01 -8.007828146219253540e-02 3.234860301017761230e-02 -3.938620686531066895e-01 -1.574784815311431885e-01 1.325863599777221680e-01 6.213621050119400024e-02 -1.004571467638015747e-02 -2.813111841678619385e-01 1.727459281682968140e-01 -1.865199021995067596e-02 -1.432339078746736050e-03 1.312475949525833130e-01 -1.229041665792465210e-01 7.106062769889831543e-02 9.746976941823959351e-02 -1.308214813470840454e-01 9.577869623899459839e-02 -1.561094224452972412e-01 -2.123988717794418335e-01 -1.691399216651916504e-01
7.187470048666000366e-02 -5.181763321161270142e-02 2.009328007698059082e-01 2.907595038414001465e-02 -2.816887497901916504e-01 7.377671450376510620e-02 1.748291999101638794e-01 -1.973194479942321777e-01 1.700362712144851685e-01 -1.894314587116241455e-02 1.424479335546493530e-01 2.162859439849853516e-01 -4.196211695671081543e-02 -2.821221053600311279e-01 -3.204858601093292236e-01 -2.723540961742401123e-01 6.918817013502120972e-02 -2.089570760726928711e-01 -1.497430503368377686e-01 -2.079715579748153687e-01 -1.137133613228797913e-01 1.275610774755477905e-01 1.569335162639617920e-01 -1.286090761423110962e-01 1.218571141362190247e-02 1.506047844886779785e-01 9.816155582666397095e-02 1.773245483636856079e-01 -3.710501790046691895e-01 1.431334465742111206e-01 1.879206150770187378e-01 1.296908780932426453e-02
1.210977137088775635e-01 -2.419613488018512726e-02 -1.386199705302715302e-02 -1.071097031235694885e-01 -7.101510465145111084e-02 -1.822795718908309937e-01 1.515021622180938721e-01 -1.640348434448242188e-01 1.327835321426391602e-01 -4.824731498956680298e-02 -2.451693564653396606e-01 4.700920879840850830e-01 -6.004808470606803894e-02 1.629623621702194214e-01 -3.412367105484008789e-01 2.175339907407760620e-01 3.735929429531097412e-01 1.358002424240112305e-01 1.540914624929428101e-01 -1.640368998050689697e-02 8.521710336208343506e-02 -6.207424402236938477e-02 8.244566619396209717e-02 1.305460780858993530e-01 1.731548160314559937e-01 -1.860423982143402100e-01 7.084475457668304443e-02 1.740776449441909790e-01 9.973458200693130493e-02 2.047966271638870239e-01 -1.123723015189170837e-01 9.253243356943130493e-02
2.976470887660980225e-01 -1.318141818046569824e-01 -1.597320139408111572e-01 1.785494089126586914e-01 1.637733429670333862e-01 5.336989182978868484e-03 1.488178521394729614e-01 -2.627064585685729980e-01 1.546290703117847443e-02 -8.101047575473785400e-02 1.650101244449615479e-01 3.469732999801635742e-01 3.856175392866134644e-02 -7.850833982229232788e-02 -6.993392109870910645e-02 2.532460540533065796e-02 2.434373199939727783e-01 -1.244789659976959229e-01 -6.545709073543548584e-02 -1.811725646257400513e-01 -5.334748700261116028e-02 3.136096298694610596e-01 -1.376049220561981201e-01 -1.539233922958374023e-01 4.276125505566596985e-02 -3.216107562184333801e-02 -3.366133943200111389e-02 4.875996708869934082e-01 -2.272391468286514282e-01 2.957513928413391113e-02 3.234605491161346436e-02 -4.967506043612957001e-03
-8.928262442350387573e-02 8.536349236965179443e-02 1.491561681032180786e-01 6.137256696820259094e-02 -3.102927505970001221e-01 1.425136029720306396e-01 -1.258744448423385620e-01 -3.618574142456054688e-01 2.133839279413223267e-01 -1.678694784641265869e-01 -4.852310568094253540e-02 1.560169160366058350e-01 3.034862577915191650e-01 -2.036051154136657715e-01 -1.146191805601119995e-01 1.762097626924514771e-01 2.803490757942199707e-01 -4.393275082111358643e-02 1.273525506258010864e-01 2.706780657172203064e-02 -5.796362459659576416e-02 1.367625892162322998e-01 -1.012220755219459534e-01 -3.036108016967773438e-01 -3.766090422868728638e-02 4.049373269081115723e-01 1.896329596638679504e-02 -3.247396647930145264e-02 -4.194498807191848755e-02 7.188731431961059570e-02 7.254773378372192383e-02 1.274066865444183350e-01
-7.832338102161884308e-03 -1.687060892581939697e-01 -1.249398887157440186e-01 -1.433025598526000977e-01 -2.343404293060302734e-01 8.410824835300445557e-02 4.200553894042968750e-02 2.769459784030914307e-02 6.843538582324981689e-02 -2.097775936126708984e-01 -1.495811045169830322e-01 4.280671477317810059e-01 5.619380250573158264e-02 -2.156263738870620728e-01 -4.615751281380653381e-02 1.386925131082534790e-01 2.565873265266418457e-01 -3.161911964416503906e-01 -1.338228434324264526e-01 -1.296537965536117554e-01 -5.936522036790847778e-02 3.352458178997039795e-01 -3.459731936454772949e-01 5.585398152470588684e-02 -1.062758546322584152e-02 -7.543104235082864761e-03 8.038529008626937866e-02 -1.490692645311355591e-01 1.882740408182144165e-01 -1.829259246587753296e-01 9.110566973686218262e-02 1.262647844851016998e-02
-1.678733229637145996e-01 1.796178221702575684e-01 6.366661190986633301e-02 2.774907052516937256e-01 -9.351998567581176758e-02 -2.145671471953392029e-02 2.538810670375823975e-01 8.355660364031791687e-03 2.834967970848083496e-01 4.302163794636726379e-02 1.460403203964233398e-01 2.916952967643737793e-01 -5.347970500588417053e-02 4.064998403191566467e-02 -1.260765492916107178e-01 -2.460100799798965454e-01 3.222303688526153564e-01 2.256511002779006958e-01 1.388888955116271973e-01 -1.425956189632415771e-01 -1.210144758224487305e-01 1.923794746398925781e-01 -6.777074187994003296e-02 -2.152629895135760307e-03 -1.458536535501480103e-01 2.435823082923889160e-01 8.267451822757720947e-02 3.008929491043090820e-01 -1.548875272274017334e-01 -1.161653697490692139e-01 2.287166379392147064e-02 2.204416394233703613e-01
7.748599350452423096e-02 9.422849863767623901e-02 -3.203788101673126221e-01 2.452501952648162842e-01 -3.695879578590393066e-01 -1.022001877427101135e-01 -1.970651149749755859e-01 -3.332643210887908936e-01 1.752579212188720703e-01 -2.057816237211227417e-01 4.757956601679325104e-03 3.590731024742126465e-01 -5.755692347884178162e-02 -9.815736860036849976e-02 -9.435135871171951294e-02 9.369555115699768066e-02 2.177095413208007812e-01 -1.374837160110473633e-01 -1.594920903444290161e-01 1.569323539733886719e-01 4.693872854113578796e-02 1.725054532289505005e-01 9.366216510534286499e-02 -5.272576957941055298e-02 1.132435277104377747e-01 8.517793565988540649e-02 1.084193810820579529e-01 2.970037050545215607e-02 -1.006606444716453552e-01 -1.522913277149200439e-01 -7.352788001298904419e-02 2.478187531232833862e-01
-1.221731007099151611e-01 2.840005159378051758e-01 -3.336550295352935791e-01 2.826241217553615570e-02 -3.800693154335021973e-01 -1.140049770474433899e-01 -5.612466856837272644e-02 -2.405028343200683594e-01 2.708278894424438477e-01 -1.103243827819824219e-01 -7.776512205600738525e-02 4.136188030242919922e-01 1.059816591441631317e-02 -1.063565537333488464e-01 -7.105932384729385376e-02 1.498323976993560791e-01 1.131944730877876282e-01 -1.402635276317596436e-01 -2.770406305789947510e-01 1.529344469308853149e-01 -2.692812308669090271e-02 8.794475346803665161e-02 3.768875077366828918e-02 -1.384268701076507568e-01 2.125229090452194214e-01 -1.121633872389793396e-01 -8.274316042661666870e-02 -1.396414730697870255e-02 -1.516935676336288452e-01 -1.099167913198471069e-01 8.393631130456924438e-02 6.071330606937408447e-02
-9.446595609188079834e-02 7.964743673801422119e-02 6.422714143991470337e-02 1.730452030897140503e-01 -4.110226333141326904e-01 1.630223989486694336e-01 2.132018283009529114e-02 -2.814109325408935547e-01 2.150523215532302856e-01 -1.059888005256652832e-01 1.937718689441680908e-02 -1.504265237599611282e-02 2.492728829383850098e-01 -3.356111943721771240e-01 -1.491221934556961060e-01 2.181864976882934570e-01 1.929600983858108521e-01 -9.329221397638320923e-02 -1.486531458795070648e-02 -2.287483364343643188e-01 3.586180135607719421e-02 1.597551554441452026e-01 -5.310387536883354187e-02 -2.735616266727447510e-01 -1.077827289700508118e-01 1.582763642072677612e-01 -1.425042450428009033e-01 -7.625431567430496216e-02 -1.482145041227340698e-01 -4.643930494785308838e-02 -8.834792673587799072e-02 2.741075754165649414e-01
-2.942446172237396240e-01 1.523693054914474487e-01 -2.616212666034698486e-01 1.635195910930633545e-01 -3.433603942394256592e-01 -1.579839736223220825e-01 -1.734839677810668945e-01 -1.746698170900344849e-01 8.786372095346450806e-02 -3.203861713409423828e-01 -2.028016000986099243e-01 3.018130660057067871e-01 -1.321294754743576050e-01 -1.575791835784912109e-02 -7.812220603227615356e-03 -1.004370078444480896e-01 2.451764792203903198e-01 -9.486318379640579224e-02 -1.512626409530639648e-01 1.934133917093276978e-01 5.364936962723731995e-02 2.422023564577102661e-01 -1.765521802008152008e-02 -8.620977401733398438e-02 8.726704865694046021e-03 1.467357203364372253e-02 6.334671378135681152e-02 8.301836997270584106e-02 -1.412584334611892700e-01 -7.154748588800430298e-02 4.883864894509315491e-02 2.894432246685028076e-01
-2.039006203413009644e-01 2.134322375059127808e-01 -1.075280010700225830e-01 -2.116683684289455414e-02 1.813070662319660187e-02 -3.991289436817169189e-02 -5.571428686380386353e-02 -1.044283062219619751e-01 6.083489954471588135e-02 -1.876947730779647827e-01 -8.658733963966369629e-02 3.556651771068572998e-01 8.223572373390197754e-02 -1.326523572206497192e-01 -1.661699563264846802e-01 -2.153939567506313324e-02 3.526171743869781494e-01 -2.335577085614204407e-02 -3.420253992080688477e-01 1.910625994205474854e-01 4.364218935370445251e-02 2.856930494308471680e-01 -1.871935650706291199e-02 9.138686209917068481e-02 -4.038950800895690918e-02 2.376753240823745728e-01 2.848381698131561279e-01 3.187409937381744385e-01 6.830401718616485596e-02 -1.342568546533584595e-01 4.343409091234207153e-02 1.534425914287567139e-01
-8.971989899873733521e-02 -5.739946290850639343e-02 -4.670824389904737473e-03 2.224985808134078979e-01 -3.214747011661529541e-01 3.743770718574523926e-02 -5.261776223778724670e-02 -9.364796429872512817e-02 -1.783575713634490967e-01 -1.078946068882942200e-01 -1.836450397968292236e-01 8.139407634735107422e-02 -1.808633357286453247e-01 7.386164367198944092e-02 -1.541873514652252197e-01 6.802970170974731445e-02 3.954688012599945068e-01 -2.388974726200103760e-01 1.001803670078516006e-03 -2.867755293846130371e-01 -8.227150142192840576e-02 3.242579996585845947e-01 -1.699300259351730347e-01 -2.653156518936157227e-01 2.222497947514057159e-02 -1.017019003629684448e-01 -1.050630956888198853e-01 -5.250922217965126038e-02 4.107340797781944275e-02 1.374602317810058594e-01 1.611601263284683228e-01 3.072350025177001953e-01
2.663934230804443359e-02 -2.039066888391971588e-02 3.573216125369071960e-02 -2.973076514899730682e-02 -1.238351091742515564e-01 -1.677728146314620972e-01 1.231892779469490051e-01 -1.481024622917175293e-01 1.419968903064727783e-01 -1.901102215051651001e-01 -3.647315874695777893e-02 5.634613633155822754e-01 -1.364857405424118042e-01 -5.385033786296844482e-02 1.803572028875350952e-01 1.308880280703306198e-02 1.112413182854652405e-01 -1.942217536270618439e-02 -2.911359965801239014e-01 1.391546875238418579e-01 7.667169719934463501e-02 3.910235166549682617e-01 -8.484032750129699707e-02 -1.196792498230934143e-01 -3.219802305102348328e-02 1.555998623371124268e-01 8.593846857547760010e-02 -1.248571672476828098e-03 2.801280617713928223e-01 -1.576347053050994873e-01 2.075354009866714478e-01 1.027975603938102722e-01
-6.222199648618698120e-02 7.505226135253906250e-02 -2.520360946655273438e-01 7.054902147501707077e-03 -3.748079240322113037e-01 -1.533723473548889160e-01 6.351838260889053345e-02 -1.874475777149200439e-01 1.263494491577148438e-01 -2.305126935243606567e-01 -2.231599763035774231e-02 1.898420155048370361e-01 1.308551616966724396e-02 -9.547169506549835205e-02 -7.906895875930786133e-02 -1.245454624295234680e-01 -1.350006908178329468e-01 -1.280454099178314209e-01 6.044154614210128784e-02 -1.647200733423233032e-01 -4.983218759298324585e-02 3.407499790191650391e-01 1.173559203743934631e-01 -1.296936273574829102e-01 -8.093956857919692993e-02 3.014864921569824219e-01 -1.001003012061119080e-01 2.587322592735290527e-01 -2.570886909961700439e-01 1.302901804447174072e-01 -2.312810868024826050e-01 2.479888647794723511e-01
3.168240785598754883e-01 -4.059949144721031189e-02 1.329572349786758423e-01 1.813671886920928955e-01 -6.673034280538558960e-02 -1.080462932586669922e-01 1.924152523279190063e-01 -3.893031775951385498e-01 1.320553869009017944e-01 -2.673147916793823242e-01 -6.053189188241958618e-02 3.725618720054626465e-01 -2.850331552326679230e-02 4.517846927046775818e-02 -2.610580027103424072e-01 1.763045787811279297e-02 6.167482957243919373e-02 1.308917701244354248e-01 -1.311071515083312988e-01 -1.460959613323211670e-01 2.056847065687179565e-01 4.715943336486816406e-02 -3.072785735130310059e-01 1.759692728519439697e-01 7.757135480642318726e-02 9.094408899545669556e-02 1.425348501652479172e-02 4.158211871981620789e-02 -7.281082123517990112e-02 -1.894317418336868286e-01 1.307912021875381470e-01 -1.900518983602523804e-01
2.312154173851013184e-01 2.163519263267517090e-01 1.708302944898605347e-01 -5.013697594404220581e-02 -9.976795315742492676e-02 -1.043158099055290222e-01 2.016583532094955444e-01 -8.321270346641540527e-02 2.366859018802642822e-01 -1.798373460769653320e-01 -8.046329766511917114e-02 1.819371730089187622e-01 -5.554814264178276062e-02 -1.285247206687927246e-01 -2.769130766391754150e-01 7.719971984624862671e-02 2.529506087303161621e-01 -2.048140019178390503e-02 -2.222422659397125244e-01 -1.410913839936256409e-02 1.185846254229545593e-01 1.954727470874786377e-01 1.732187718152999878e-01 4.984897002577781677e-02 2.245936691761016846e-01 -1.664173752069473267e-01 -1.865028589963912964e-01 2.673321664333343506e-01 -3.656001091003417969e-01 2.131977826356887817e-01 4.464493319392204285e-02 7.193219661712646484e-02
2.664086222648620605e-01 -8.705159276723861694e-02 7.424443960189819336e-02 9.350237436592578888e-03 -9.242671728134155273e-02 -1.118022650480270386e-01 1.052813883870840073e-02 7.946084439754486084e-02 -2.401279471814632416e-02 -4.677243232727050781e-01 5.672300234436988831e-02 3.075304925441741943e-01 -8.705031871795654297e-02 8.650109916925430298e-02 -9.678085893392562866e-02 1.780807226896286011e-01 2.777042984962463379e-01 1.286542564630508423e-01 1.718033850193023682e-01 1.232585534453392029e-01 -5.923556908965110779e-02 3.031702637672424316e-01 -2.535542845726013184e-01 -1.727526783943176270e-01 -1.723704487085342407e-01 2.116286754608154297e-01 -5.182792246341705322e-02 9.511644393205642700e-02 6.315718591213226318e-02 -3.984992951154708862e-02 -5.795808508992195129e-02 3.033219873905181885e-01
3.317341506481170654e-01 -1.404868531972169876e-02 -2.675270475447177887e-02 -1.320405602455139160e-01 -3.232887983322143555e-01 3.486350551247596741e-02 1.462367475032806396e-01 -1.364030689001083374e-01 -1.082019805908203125e-01 -8.089114725589752197e-02 -9.378940612077713013e-02 2.303222715854644775e-01 -1.624870896339416504e-01 2.545411288738250732e-01 -3.609176874160766602e-01 2.338659465312957764e-01 1.452320516109466553e-01 1.373691949993371964e-02 -1.855855062603950500e-02 7.859566062688827515e-02 4.113121330738067627e-02 3.046036362648010254e-01 -1.778127439320087433e-02 -1.097543314099311829e-01 -3.224536404013633728e-02 -1.147460043430328369e-01 -7.833399623632431030e-02 1.678178459405899048e-01 -4.194960892200469971e-01 -4.276501387357711792e-02 -2.284716442227363586e-02 9.036157280206680298e-02
1.099319234490394592e-01 -1.971320658922195435e-01 -2.159329690039157867e-02 -6.151319667696952820e-02 -1.768450140953063965e-01 -4.761541634798049927e-02 2.743470072746276855e-01 -2.439589053392410278e-01 -1.070574950426816940e-02 -1.181615963578224182e-01 2.001575678586959839e-01 3.999514877796173096e-01 9.206112474203109741e-02 -1.651089042425155640e-01 -1.685672551393508911e-01 -1.201176196336746216e-01 2.755499184131622314e-01 -3.805433586239814758e-02 -8.901584893465042114e-02 -3.664640709757804871e-02 3.279683589935302734e-01 -1.408745199441909790e-01 5.739100277423858643e-02 1.130554303526878357e-01 -1.257478147745132446e-01 -6.075282022356987000e-02 -1.231330782175064087e-01 3.251028954982757568e-01 1.121137216687202454e-01 2.608344256877899170e-01 -4.983149841427803040e-02 1.738636195659637451e-01
3.076509386301040649e-02 -1.883377730846405029e-01 -2.237642407417297363e-01 7.223764061927795410e-02 -1.977377943694591522e-02 1.230356022715568542e-01 8.885663002729415894e-02 2.068719454109668732e-02 -5.859169363975524902e-02 -1.145383641123771667e-01 2.201457917690277100e-01 3.998229205608367920e-01 3.184305131435394287e-01 -2.719822898507118225e-02 -2.015862464904785156e-01 -1.556222885847091675e-01 4.193528890609741211e-01 6.385146081447601318e-02 -1.104162447154521942e-02 -2.816236913204193115e-01 -8.863703906536102295e-02 2.924408018589019775e-01 -7.115782797336578369e-02 8.125799894332885742e-02 -3.507032245397567749e-02 7.499890774488449097e-02 -5.288713425397872925e-02 2.606456875801086426e-01 -1.049068048596382141e-01 -1.662904210388660431e-02 -2.235640073195099831e-03 1.982088685035705566e-01
-6.466798484325408936e-02 -5.452698469161987305e-02 3.923868015408515930e-02 -1.733057051897048950e-01 -8.957708254456520081e-03 -1.629972946830093861e-03 1.880806237459182739e-01 -2.398098856210708618e-01 4.378018975257873535e-01 -4.194576144218444824e-01 1.481126844882965088e-01 2.799010872840881348e-01 -1.428907830268144608e-02 -3.482070565223693848e-02 -2.632610127329826355e-02 -2.203340828418731689e-01 2.837475538253784180e-01 -1.792795509099960327e-01 -9.483694285154342651e-02 -2.144212573766708374e-01 1.367291668429970741e-03 1.177809853106737137e-02 -7.990007847547531128e-02 -1.237305179238319397e-01 -3.483504429459571838e-02 -1.449885368347167969e-01 -3.269608691334724426e-02 1.084032729268074036e-01 5.239121615886688232e-02 3.280517160892486572e-01 -6.091823801398277283e-03 -1.218063682317733765e-01
1.040710434317588806e-01 2.016023248434066772e-01 -4.005348309874534607e-02 -7.912473380565643311e-02 -2.966601550579071045e-01 2.878457121551036835e-02 -2.495540231466293335e-01 -8.471807092428207397e-02 2.642306387424468994e-01 -1.866597235202789307e-01 5.148188769817352295e-02 5.342717841267585754e-02 1.062859967350959778e-01 -1.714959293603897095e-01 -1.963471770286560059e-01 -2.123940289020538330e-01 2.322633117437362671e-01 3.059178590774536133e-02 -1.326375752687454224e-01 -4.104474484920501709e-01 1.459600627422332764e-01 6.738563627004623413e-02 -5.965730175375938416e-02 -3.969701007008552551e-02 7.305068522691726685e-02 -1.843635365366935730e-02 2.064848691225051880e-01 1.591620296239852905e-01 -3.588349521160125732e-01 -2.262480705976486206e-01 9.389555454254150391e-02 1.161943525075912476e-01
1.353294849395751953e-01 1.399312913417816162e-01 7.445805519819259644e-02 8.194641023874282837e-02 -5.824435129761695862e-02 9.156940132379531860e-02 2.027577012777328491e-01 -1.328684091567993164e-01 2.460618168115615845e-01 1.750164180994033813e-01 -6.547218561172485352e-02 2.207456082105636597e-01 -2.169356495141983032e-02 1.506586465984582901e-02 -3.361331224441528320e-01 -2.105386853218078613e-01 3.434052467346191406e-01 4.846109822392463684e-02 -1.067949160933494568e-01 -1.754416525363922119e-01 1.759731620550155640e-01 2.602421045303344727e-01 7.338454574346542358e-02 -9.393654763698577881e-02 -5.546794086694717407e-02 -1.855711638927459717e-01 1.687913388013839722e-01 2.193121761083602905e-01 -2.478788048028945923e-01 2.647758126258850098e-01 1.288930326700210571e-01 1.986811757087707520e-01
-2.759979665279388428e-01 -8.493299596011638641e-03 -1.488197594881057739e-01 -6.827551126480102539e-02 -2.007312029600143433e-01 8.866033703088760376e-02 1.937936246395111084e-02 -2.011708468198776245e-01 -9.612339735031127930e-02 2.714694738388061523e-01 2.491624504327774048e-01 3.142213225364685059e-01 -2.353518158197402954e-01 3.286330774426460266e-02 -4.524633884429931641e-01 -4.030082374811172485e-02 1.886411905288696289e-01 -2.388388104736804962e-02 -6.291700899600982666e-02 -6.605065613985061646e-02 1.521624624729156494e-01 1.979907304048538208e-01 2.773541957139968872e-02 -3.773574903607368469e-02 4.512790590524673462e-02 1.040894351899623871e-02 -2.139359712600708008e-02 1.366177499294281006e-01 -2.887789309024810791e-01 -9.056456387042999268e-02 2.451939135789871216e-01 1.391712576150894165e-01
-1.901770532131195068e-01 8.834189176559448242e-02 -2.020573318004608154e-01 1.162228733301162720e-01 -2.509596198797225952e-02 -1.233482509851455688e-01 -1.636477746069431305e-02 -3.703229725360870361e-01 -1.279776394367218018e-01 1.515786815434694290e-02 4.814129695296287537e-02 3.248942792415618896e-01 1.852766573429107666e-01 4.279958084225654602e-03 -3.442675769329071045e-01 3.117201924324035645e-01 2.944397032260894775e-01 2.079706937074661255e-01 -1.748416274785995483e-01 -1.716708838939666748e-01 3.093808703124523163e-02 5.251825600862503052e-02 -1.967055797576904297e-01 -2.834185957908630371e-01 -1.708441823720932007e-01 4.323310405015945435e-02 -1.264663785696029663e-01 -8.624517172574996948e-02 -3.071462735533714294e-02 -3.247209265828132629e-02 6.849160045385360718e-02 5.047715269029140472e-03
7.250094413757324219e-02 -2.483198419213294983e-03 -1.584602147340774536e-01 -4.163454100489616394e-02 -1.197576522827148438e-01 -1.043850183486938477e-02 -1.137936115264892578e-01 -3.702495694160461426e-01 2.165596932172775269e-01 -3.700043857097625732e-01 -1.131731346249580383e-01 2.003962248563766479e-01 -1.718120574951171875e-01 6.291821599006652832e-02 -1.745163798332214355e-01 -1.851606518030166626e-01 -2.621626257896423340e-01 -3.126331046223640442e-02 -1.724979095160961151e-02 8.524825423955917358e-02 8.470428735017776489e-02 3.144279718399047852e-01 -2.494150847196578979e-01 -9.396743774414062500e-02 -1.169571354985237122e-01 2.208328098058700562e-01 1.930748969316482544e-01 9.232851117849349976e-02 -2.536665201187133789e-01 3.841741941869258881e-03 1.218238398432731628e-01 1.631655246019363403e-01
2.501575052738189697e-01 -4.055967926979064941e-02 2.684021182358264923e-02 2.896537072956562042e-02 -2.152785956859588623e-01 1.465651243925094604e-01 4.873862564563751221e-01 -3.135499954223632812e-01 5.127080902457237244e-02 -1.057711169123649597e-01 -5.117555707693099976e-02 1.247625499963760376e-01 5.497895646840333939e-03 -4.877583682537078857e-02 -2.078753262758255005e-01 3.952876478433609009e-02 1.531023681163787842e-01 1.122540533542633057e-01 -2.514571417123079300e-03 -4.264596477150917053e-02 1.746437400579452515e-01 1.926935315132141113e-01 1.693010926246643066e-01 4.125328734517097473e-02 -1.032974105328321457e-02 4.473697766661643982e-02 2.785460278391838074e-02 1.150175333023071289e-01 -4.422378242015838623e-01 2.533749043941497803e-01 -9.289791435003280640e-02 1.759786754846572876e-01
1.405071169137954712e-01 -4.772859066724777222e-02 7.566431164741516113e-02 -1.820946037769317627e-01 -2.452627122402191162e-01 -1.618748903274536133e-01 1.966148763895034790e-01 -2.712715268135070801e-01 1.736875772476196289e-01 -7.527615875005722046e-02 -1.104398444294929504e-01 2.657949030399322510e-01 1.671493500471115112e-01 7.865349948406219482e-02 -3.218174576759338379e-01 -8.845251798629760742e-02 2.874709963798522949e-01 2.064457684755325317e-01 -3.453538939356803894e-02 -3.008055984973907471e-01 2.778359949588775635e-01 4.186016693711280823e-02 -1.913437545299530029e-01 5.261518806219100952e-02 -2.046652697026729584e-02 1.589564681053161621e-01 -8.400144055485725403e-03 1.232419312000274658e-01 2.499065846204757690e-01 3.374677151441574097e-02 -1.498489677906036377e-01 -1.185150370001792908e-01
-1.715601980686187744e-01 -6.924058496952056885e-02 2.149968035519123077e-02 -8.442559093236923218e-02 -3.701343536376953125e-01 1.796271502971649170e-01 1.216704025864601135e-01 -9.894706308841705322e-02 1.040030270814895630e-01 -1.754091978073120117e-01 4.482077807188034058e-02 2.008555382490158081e-01 4.961888864636421204e-02 6.568606942892074585e-02 -5.179542303085327148e-01 2.204082719981670380e-02 2.002703696489334106e-01 8.827129006385803223e-02 2.130460925400257111e-02 -2.657522447407245636e-02 5.526612699031829834e-02 -1.023527607321739197e-01 -1.604903191328048706e-01 -1.034510284662246704e-01 1.418234407901763916e-01 1.934272982180118561e-02 2.348055876791477203e-02 3.050912320613861084e-01 -3.122198283672332764e-01 -1.061741448938846588e-02 1.021787375211715698e-01 2.892113327980041504e-01
1.033874079585075378e-01 -1.399060785770416260e-01 -7.014418393373489380e-02 -1.089439317584037781e-01 -9.414230287075042725e-02 -1.111672818660736084e-01 9.097926318645477295e-02 8.259116113185882568e-02 2.646658718585968018e-01 -1.089035645127296448e-01 -8.041434735059738159e-02 2.630865871906280518e-01 -7.245378941297531128e-02 -1.898615062236785889e-01 -2.396642863750457764e-01 -2.451219409704208374e-01 4.237620830535888672e-01 -3.248359262943267822e-01 2.858746424317359924e-02 -4.119391143321990967e-01 -8.730613440275192261e-02 5.323215946555137634e-02 8.014883100986480713e-02 -3.629023581743240356e-02 -7.371380180120468140e-02 5.015336349606513977e-02 8.930467069149017334e-02 -3.615253418684005737e-02 2.693056873977184296e-02 2.783187031745910645e-01 1.612462103366851807e-01 -7.071271538734436035e-02
1.032232195138931274e-01 2.612441778182983398e-01 4.611441120505332947e-02 9.495790302753448486e-02 -2.024328857660293579e-01 -3.858062624931335449e-02 2.768000960350036621e-02 -2.786998152732849121e-01 9.724902361631393433e-02 -2.656467854976654053e-01 2.882939279079437256e-01 1.977097988128662109e-01 -7.412597537040710449e-02 -1.966990232467651367e-01 -1.399124972522258759e-02 1.959076523780822754e-01 1.357929706573486328e-01 1.442563980817794800e-01 -4.009598493576049805e-01 5.227646976709365845e-02 -1.320348083972930908e-01 1.970038190484046936e-02 -2.951743304729461670e-01 -1.465821862220764160e-01 7.086946815252304077e-02 1.218543574213981628e-01 2.716569788753986359e-02 1.115340441465377808e-01 -1.935859024524688721e-01 -1.833148002624511719e-01 2.445181459188461304e-01 1.046531945466995239e-01
2.022358216345310211e-02 1.644282788038253784e-01 -3.734290599822998047e-01 9.082313627004623413e-02 -3.989388048648834229e-01 -1.629767119884490967e-01 -1.026106253266334534e-02 -1.216446533799171448e-01 1.518307328224182129e-01 -2.385990172624588013e-01 -1.803165674209594727e-01 3.417372405529022217e-01 1.387462485581636429e-02 1.125942543148994446e-01 -5.449228733777999878e-02 2.411357127130031586e-02 1.454127132892608643e-01 5.637846421450376511e-03 -9.982486069202423096e-02 2.143306881189346313e-01 -9.664336219429969788e-03 2.407341152429580688e-01 -8.601086214184761047e-03 1.387648433446884155e-01 5.435653403401374817e-02 1.536556929349899292e-01 3.064674437046051025e-01 -6.790484488010406494e-02 -2.173364907503128052e-01 -2.622335962951183319e-02 -5.139728076756000519e-03 2.259116917848587036e-01
2.745371758937835693e-01 -2.607355713844299316e-01 -2.264140844345092773e-01 -4.570228978991508484e-02 -1.301029920578002930e-01 7.368310540914535522e-02 1.840939521789550781e-01 5.873144418001174927e-02 1.658225990831851959e-02 -1.577551066875457764e-01 1.675342321395874023e-01 3.335980474948883057e-01 1.355401277542114258e-01 -1.398297250270843506e-01 -1.827013790607452393e-01 2.659797109663486481e-02 4.201353490352630615e-01 7.488832622766494751e-02 -1.898779720067977905e-02 -3.226868808269500732e-02 -6.336594372987747192e-02 4.700609445571899414e-01 -5.539898201823234558e-02 -1.611808091402053833e-01 -2.086722478270530701e-02 3.023614734411239624e-02 7.442180812358856201e-02 -4.521160945296287537e-02 -3.230167180299758911e-02 -1.974471360445022583e-01 1.214838922023773193e-01 7.620017230510711670e-02
-2.367640286684036255e-01 4.470392689108848572e-02 1.613977104425430298e-01 -8.912405371665954590e-02 -9.537655860185623169e-02 -1.124547794461250305e-01 1.514168828725814819e-01 -1.595508158206939697e-01 5.638701841235160828e-02 -1.283995211124420166e-01 3.095550835132598877e-02 3.884893059730529785e-01 -8.905571699142456055e-02 -2.476156502962112427e-01 -1.469911038875579834e-01 -5.669864416122436523e-01 2.743491828441619873e-01 8.127257460728287697e-04 -9.884520620107650757e-02 -3.089096397161483765e-02 -7.856962084770202637e-02 -1.316343899816274643e-02 1.794143207371234894e-02 -1.247568204998970032e-01 1.782133877277374268e-01 4.498285055160522461e-02 8.903409540653228760e-02 -2.309844084084033966e-02 -2.395628690719604492e-01 1.468416750431060791e-01 1.289903223514556885e-01 8.883868157863616943e-02
1.816899627447128296e-01 9.137564338743686676e-03 -5.112320557236671448e-02 -3.047225475311279297e-01 1.136052384972572327e-01 -1.323503442108631134e-02 6.258131563663482666e-02 -1.440116018056869507e-01 2.362967096269130707e-02 -1.075772568583488464e-02 -3.725753724575042725e-01 3.403058648109436035e-01 -2.149129807949066162e-01 -1.597867459058761597e-01 -9.570158272981643677e-02 9.257172793149948120e-02 4.753257930278778076e-01 -1.897688396275043488e-02 -1.332999765872955322e-01 -1.227151528000831604e-01 -1.309130638837814331e-01 2.699534234125167131e-04 -2.118705511093139648e-01 -5.623622983694076538e-02 -8.991547673940658569e-02 5.836134403944015503e-02 2.242524176836013794e-01 1.137582678347826004e-02 -2.145877182483673096e-01 1.105711385607719421e-01 1.552468240261077881e-01 1.426849365234375000e-01
-1.545666754245758057e-01 1.515255719423294067e-01 -2.161048650741577148e-01 1.209831684827804565e-01 -1.985970139503479004e-01 -1.356540471315383911e-01 -2.786079645156860352e-01 -2.402621656656265259e-01 1.614350527524948120e-01 -2.188542485237121582e-01 -5.295363441109657288e-02 4.183277785778045654e-01 -2.599046379327774048e-02 -1.758204028010368347e-02 -1.071917712688446045e-01 -1.802374422550201416e-01 2.613849937915802002e-01 -1.184010058641433716e-01 -2.287250906229019165e-01 7.299380749464035034e-02 -1.164852008223533630e-01 6.934718042612075806e-02 7.399196922779083252e-02 -8.608715236186981201e-02 1.086765155196189880e-02 3.276331424713134766e-01 -8.117610961198806763e-02 1.529334336519241333e-01 -1.362888962030410767e-01 7.312059402465820312e-02 -9.432920068502426147e-02 2.457478195428848267e-01
2.561510205268859863e-01 -5.611081421375274658e-02 1.650128066539764404e-01 -2.267384529113769531e-01 -2.183277755975723267e-01 -1.678594499826431274e-01 -7.387271523475646973e-02 -1.701774597167968750e-01 2.130010537803173065e-02 -3.534531965851783752e-02 -2.100232094526290894e-01 5.276567935943603516e-01 -1.991466730833053589e-01 -5.488011986017227173e-02 7.578485459089279175e-02 2.820912599563598633e-01 2.111008465290069580e-01 -9.168440103530883789e-02 -1.750196665525436401e-01 -4.905060306191444397e-02 1.017398089170455933e-01 -2.433332055807113647e-02 5.291994661092758179e-02 1.603699177503585815e-01 1.051894668489694595e-02 5.795350298285484314e-02 -8.752087503671646118e-02 1.318371761590242386e-02 -3.389818072319030762e-01 7.774259895086288452e-03 1.347942054271697998e-01 1.421327888965606689e-01
5.413595214486122131e-02 5.254424735903739929e-02 -2.047540545463562012e-01 7.946724072098731995e-03 -2.495255917310714722e-01 -1.313714087009429932e-01 -3.757463069632649422e-03 -3.504368662834167480e-01 -2.817400172352790833e-02 -3.596820533275604248e-01 -2.244708091020584106e-01 2.252732962369918823e-01 -6.150799617171287537e-02 -7.088252156972885132e-02 -1.718591004610061646e-01 9.452081285417079926e-03 9.479662030935287476e-02 -3.359544277191162109e-02 -2.287659943103790283e-01 2.415423840284347534e-01 -6.123175472021102905e-02 1.704376488924026489e-01 9.346190840005874634e-02 2.887133695185184479e-02 1.822979301214218140e-01 2.703638672828674316e-01 2.610818147659301758e-01 5.392141640186309814e-02 -2.609073221683502197e-01 9.885712713003158569e-02 -1.321780085563659668e-01 2.106454074382781982e-01
1.871738135814666748e-01 1.092600896954536438e-01 -9.027643501758575439e-02 1.863884623162448406e-03 -2.654673755168914795e-01 -2.118304558098316193e-02 7.802628725767135620e-02 -2.475814372301101685e-01 -7.595012336969375610e-02 -3.716606413945555687e-03 2.150735557079315186e-01 4.034522175788879395e-01 -1.973540186882019043e-01 6.589820981025695801e-02 4.158291593194007874e-02 8.206149190664291382e-02 2.070908397436141968e-01 3.819193318486213684e-02 -1.315653976052999496e-02 -1.436524987220764160e-01 6.884452700614929199e-02 -3.129847720265388489e-02 1.204963959753513336e-02 -1.758546009659767151e-02 4.760991781949996948e-02 -2.693963944911956787e-01 8.280265331268310547e-02 4.659939110279083252e-01 4.915408417582511902e-02 3.069329261779785156e-01 2.241668552160263062e-01 1.514963060617446899e-01
7.332088798284530640e-02 -1.149668358266353607e-02 -1.680353097617626190e-02 3.696946427226066589e-02 -4.466609656810760498e-01 5.170440673828125000e-02 -1.522780805826187134e-01 -1.103309616446495056e-01 5.392016842961311340e-02 -7.151364348828792572e-03 1.739873141050338745e-01 3.221511244773864746e-01 3.469401225447654724e-02 -2.190226614475250244e-01 -3.378635644912719727e-01 -5.221355706453323364e-02 7.295303046703338623e-02 -9.109565615653991699e-02 -1.003962606191635132e-01 5.469098314642906189e-02 -7.193118333816528320e-02 -2.173204906284809113e-02 1.922562867403030396e-01 -4.114162027835845947e-01 -5.550349131226539612e-03 -2.318775951862335205e-01 7.769747823476791382e-02 1.175576522946357727e-01 -2.839519083499908447e-01 2.767204493284225464e-02 -3.495095670223236084e-02 2.395911067724227905e-01
-2.426722319796681404e-03 1.867237389087677002e-01 -5.130335316061973572e-02 -2.078857272863388062e-01 -2.798697948455810547e-01 -8.615907281637191772e-03 -2.772159501910209656e-02 -2.617339491844177246e-01 -1.103937178850173950e-01 -2.115707248449325562e-01 -1.184185072779655457e-01 7.237496972084045410e-02 4.155793786048889160e-02 -4.357079416513442993e-02 -2.406911551952362061e-01 -1.148323416709899902e-01 2.857566475868225098e-01 -1.706326752901077271e-02 -7.908023893833160400e-02 8.570230007171630859e-02 2.231513112783432007e-01 4.736227393150329590e-01 2.137964069843292236e-01 -5.736952275037765503e-02 -1.540077924728393555e-01 1.080411300063133240e-01 2.823639810085296631e-01 1.468618400394916534e-02 -1.347515732049942017e-01 -1.327207237482070923e-01 9.619826078414916992e-02 -2.040245085954666138e-01
7.623840123414993286e-02 8.901219069957733154e-02 -1.011865958571434021e-01 -5.410603806376457214e-02 -1.583184152841567993e-01 1.628737896680831909e-01 -5.327307153493165970e-03 -1.634626388549804688e-01 -1.847701892256736755e-02 -3.504516929388046265e-02 6.372361630201339722e-02 4.917848706245422363e-01 -5.709917843341827393e-02 -2.689757347106933594e-01 -9.864376485347747803e-02 -1.594281047582626343e-01 3.223693072795867920e-01 2.707900404930114746e-01 8.310418576002120972e-03 6.756741087883710861e-03 -3.130023777484893799e-01 1.407935023307800293e-01 9.476654976606369019e-02 -2.289376221597194672e-02 -4.058773163706064224e-03 -1.129416190087795258e-02 5.724435672163963318e-02 3.757016062736511230e-01 6.264828145503997803e-03 4.009290412068367004e-02 -1.818364113569259644e-01 -2.292872667312622070e-01
-8.265980333089828491e-02 4.312129318714141846e-02 -1.414846777915954590e-01 -1.420467644929885864e-01 -2.278381437063217163e-01 8.733404427766799927e-02 -3.334087785333395004e-03 3.286013007164001465e-02 6.133821234107017517e-02 -2.348090857267379761e-01 -1.367446184158325195e-01 4.338918626308441162e-01 -8.162084966897964478e-02 -2.195172309875488281e-01 8.612557500600814819e-02 1.442553848028182983e-01 1.516685038805007935e-01 -1.298756599426269531e-01 -2.094394713640213013e-02 -3.108871579170227051e-01 7.345243543386459351e-02 3.792091608047485352e-01 -4.092416167259216309e-01 3.419326990842819214e-02 1.915047615766525269e-01 1.467611938714981079e-01 9.126508235931396484e-02 1.164057850837707520e-02 2.854953519999980927e-03 -1.211469918489456177e-01 7.112089544534683228e-02 -1.801883615553379059e-02
-1.481089740991592407e-01 2.267969697713851929e-01 1.561971455812454224e-01 -6.633041054010391235e-02 -3.612151443958282471e-01 7.175132632255554199e-02 -1.201367378234863281e-01 -3.766581416130065918e-01 3.611381649971008301e-01 -2.665747702121734619e-01 2.097726240754127502e-02 2.924454808235168457e-01 -6.245845556259155273e-02 -8.245085179805755615e-02 -2.232220582664012909e-02 1.310065239667892456e-01 -8.364601433277130127e-02 -3.728525340557098389e-02 1.023961827158927917e-01 3.419274464249610901e-02 -1.563201367389410734e-04 2.831601500511169434e-01 3.455112874507904053e-02 -5.618973076343536377e-02 2.357123792171478271e-01 1.858685612678527832e-01 2.404881268739700317e-01 -3.041274845600128174e-02 -9.253704547882080078e-02 5.898992717266082764e-02 -1.568459123373031616e-01 -3.324273508042097092e-03
-9.955850243568420410e-02 1.178015395998954773e-01 1.889576949179172516e-02 1.586779803037643433e-01 -1.266037821769714355e-01 1.380181014537811279e-01 1.490474641323089600e-01 -8.252799510955810547e-02 1.267813593149185181e-01 -1.804616004228591919e-01 1.726980805397033691e-01 3.838679939508438110e-02 1.063336059451103210e-02 7.069287449121475220e-02 -1.794859766960144043e-01 -8.845801651477813721e-02 4.468398988246917725e-01 1.014011129736900330e-01 -9.871274977922439575e-02 -1.057293936610221863e-01 1.998092979192733765e-01 4.060162007808685303e-01 -1.365421265363693237e-01 -4.044303297996520996e-01 -9.594995528459548950e-02 8.319705724716186523e-02 -2.021871693432331085e-02 1.840141415596008301e-01 4.611657932400703430e-02 -2.987224161624908447e-01 -2.985081821680068970e-02 3.131151571869850159e-02
4.645861685276031494e-02 -7.500997930765151978e-02 -2.578213810920715332e-01 1.843082718551158905e-02 -1.829982250928878784e-01 -2.063244581222534180e-01 6.861335784196853638e-02 -1.946228146553039551e-01 1.351092904806137085e-01 -2.405861169099807739e-01 -3.588760793209075928e-01 2.715537250041961670e-01 -6.997700780630111694e-02 8.690468221902847290e-02 -1.783085167407989502e-01 -8.941758424043655396e-02 -9.010878205299377441e-02 -7.706705946475267410e-03 9.212926030158996582e-02 9.379507973790168762e-03 3.589330613613128662e-02 4.459806084632873535e-01 4.972821101546287537e-02 -3.605390787124633789e-01 -8.375175297260284424e-02 -9.070908278226852417e-02 1.504769325256347656e-01 9.536920115351676941e-03 -1.037636473774909973e-01 7.497672736644744873e-02 2.117178291082382202e-01 1.651017665863037109e-01
-2.309535741806030273e-01 8.217919617891311646e-02 7.435569167137145996e-02 1.521856486797332764e-01 4.544856026768684387e-03 -2.536912858486175537e-01 -1.573592424392700195e-02 -3.382658362388610840e-01 -1.327760368585586548e-01 -1.734070032835006714e-01 -8.078169822692871094e-02 3.697968125343322754e-01 2.381750941276550293e-01 5.571379512548446655e-02 -1.687017381191253662e-01 2.032035216689109802e-02 7.342223823070526123e-02 1.960636675357818604e-01 4.760123789310455322e-02 -9.889078885316848755e-02 -2.436158508062362671e-01 4.086816608905792236e-01 3.865486755967140198e-02 -2.366100698709487915e-01 2.536361292004585266e-02 2.940302342176437378e-02 9.575639665126800537e-02 1.481436043977737427e-01 -9.749191254377365112e-02 -1.478150039911270142e-01 1.407359540462493896e-01 1.702288091182708740e-01
-1.596847474575042725e-01 -1.163294091820716858e-01 -2.510449886322021484e-01 -1.371789574623107910e-01 -1.134791150689125061e-01 -1.386796683073043823e-01 -1.222627088427543640e-01 -9.820580482482910156e-02 8.028338104486465454e-02 -1.596967726945877075e-01 -1.740630567073822021e-01 2.902395427227020264e-01 1.025106981396675110e-01 3.143936768174171448e-02 -4.026836752891540527e-01 3.885732889175415039e-01 1.720475107431411743e-01 1.943938583135604858e-01 -1.484343130141496658e-02 -1.851544529199600220e-01 -1.555140614509582520e-01 6.224712729454040527e-02 -1.544247269630432129e-01 -1.530357450246810913e-01 -9.277913719415664673e-02 9.465340524911880493e-02 2.059046924114227295e-02 3.118594586849212646e-01 1.348698437213897705e-01 -5.356644839048385620e-02 -9.567127376794815063e-02 -1.691768765449523926e-01
-1.490113735198974609e-01 -1.443788111209869385e-01 -2.575043439865112305e-01 -2.778427489101886749e-02 9.111718088388442993e-02 -4.440564662218093872e-02 -1.991180926561355591e-01 -1.951129585504531860e-01 6.393925845623016357e-02 -5.027224868535995483e-02 -1.733198165893554688e-01 2.962652742862701416e-01 -3.916233032941818237e-02 -5.243178829550743103e-02 -1.607100814580917358e-01 3.484317660331726074e-02 1.033310070633888245e-01 1.189351305365562439e-01 -2.643240094184875488e-01 -1.738830506801605225e-01 1.519413739442825317e-01 4.936878979206085205e-01 -4.160532355308532715e-02 2.795084118843078613e-01 -4.593178629875183105e-02 3.482084721326828003e-02 2.603189647197723389e-01 7.707498967647552490e-02 -6.121919676661491394e-02 1.719727814197540283e-01 -1.053976565599441528e-01 2.303709089756011963e-01
-1.630569249391555786e-01 1.730348914861679077e-01 -2.089978903532028198e-01 -9.113134443759918213e-02 -4.019410014152526855e-01 -9.488724917173385620e-02 1.625509262084960938e-01 -1.878816932439804077e-01 1.873611658811569214e-01 -1.175546795129776001e-01 -2.783414125442504883e-01 3.113424181938171387e-01 -1.041099578142166138e-01 8.298272639513015747e-02 -9.728308767080307007e-02 1.951240450143814087e-01 9.015301614999771118e-02 -1.838375627994537354e-02 -1.374146938323974609e-01 2.721834778785705566e-01 1.999448239803314209e-01 2.757702581584453583e-02 9.904694557189941406e-02 2.538803815841674805e-01 -8.171983063220977783e-02 3.133687376976013184e-01 1.456334292888641357e-01 6.367012858390808105e-02 -1.225241124629974365e-01 1.582150533795356750e-02 9.244602173566818237e-02 1.496691815555095673e-02
2.396178059279918671e-02 -1.520364731550216675e-02 5.537530034780502319e-02 3.800925612449645996e-02 -1.345748156309127808e-01 -8.421348035335540771e-02 -3.384309262037277222e-02 -4.219661355018615723e-01 1.186548992991447449e-01 -9.882544726133346558e-02 -2.694312036037445068e-01 3.759450912475585938e-01 7.115264236927032471e-02 1.800531148910522461e-01 1.044869348406791687e-01 -7.281672209501266479e-02 8.010341972112655640e-02 1.540456060320138931e-02 -3.201720118522644043e-01 -5.556279420852661133e-02 8.537765592336654663e-02 2.268227785825729370e-01 1.303228735923767090e-01 -4.325749725103378296e-02 -1.804267019033432007e-01 1.201716214418411255e-01 3.628251850605010986e-01 1.105316802859306335e-01 -2.616483867168426514e-01 1.533913910388946533e-01 1.598668545484542847e-01 2.367321401834487915e-02
-6.169178709387779236e-02 3.844863176345825195e-02 -1.475105136632919312e-01 -3.242166936397552490e-01 -3.020805716514587402e-01 -2.114526368677616119e-02 3.492690622806549072e-02 -2.802857160568237305e-01 1.095136925578117371e-01 1.472353190183639526e-01 3.419918939471244812e-02 3.232859075069427490e-01 -1.384599655866622925e-01 -3.004816770553588867e-01 -1.130988374352455139e-01 -1.808933764696121216e-01 2.086564749479293823e-01 2.024566084146499634e-01 1.522354781627655029e-01 -2.668977975845336914e-01 -1.886569559574127197e-01 7.774455845355987549e-02 -7.213035970926284790e-02 2.231206558644771576e-02 1.111264079809188843e-01 1.053439602255821228e-01 2.440696358680725098e-01 2.316508889198303223e-01 -1.635422259569168091e-01 1.007330864667892456e-01 5.555924959480762482e-03 -4.643429443240165710e-02
9.072455763816833496e-02 1.348034739494323730e-01 2.593571692705154419e-02 -1.136478707194328308e-01 -2.666370272636413574e-01 -2.296826094388961792e-01 1.496121138334274292e-01 -7.687748968601226807e-02 2.087659686803817749e-01 -6.294543854892253876e-03 7.852027565240859985e-02 2.185269147157669067e-01 1.123072281479835510e-01 8.239178359508514404e-02 7.887544482946395874e-02 -2.254893817007541656e-02 4.430951774120330811e-01 -1.980444490909576416e-01 8.277250826358795166e-02 -9.541361033916473389e-02 3.169949352741241455e-01 1.663726568222045898e-01 -9.003777801990509033e-02 -1.488059312105178833e-01 -2.543541789054870605e-01 -2.195362448692321777e-01 -2.622326314449310303e-01 1.384889632463455200e-01 8.471670001745223999e-02 1.655095517635345459e-01 1.335027664899826050e-01 1.450368016958236694e-01
-7.750368118286132812e-02 1.659569293260574341e-01 9.959463775157928467e-02 1.493450850248336792e-01 -1.540395468473434448e-01 6.005881354212760925e-02 1.092769056558609009e-01 5.904547125101089478e-02 2.681110799312591553e-02 -2.760914266109466553e-01 2.831138856709003448e-02 2.256471067667007446e-01 1.673912107944488525e-01 2.066377401351928711e-01 -1.155321821570396423e-01 -4.023031145334243774e-02 3.063299357891082764e-01 8.029650151729583740e-02 1.217461079359054565e-01 -3.548724353313446045e-01 -6.703226268291473389e-02 3.004331886768341064e-01 -1.951375901699066162e-01 -2.330137640237808228e-01 -2.153135687112808228e-01 -5.787554383277893066e-02 2.387639731168746948e-01 1.595830917358398438e-01 -1.573193520307540894e-01 -3.023267686367034912e-01 1.773161999881267548e-02 1.724852621555328369e-02
4.543369710445404053e-01 -1.034191995859146118e-01 -9.828028269112110138e-03 5.529100075364112854e-02 -2.129390984773635864e-01 -1.455593667924404144e-02 2.600640952587127686e-01 -2.866461575031280518e-01 3.607075288891792297e-02 8.471921831369400024e-02 2.664964832365512848e-02 1.716901957988739014e-01 -8.615111559629440308e-02 -1.895844787359237671e-01 -3.055056929588317871e-01 -5.182166025042533875e-02 3.223937153816223145e-01 6.362435966730117798e-02 5.232210457324981689e-02 3.174655139446258545e-02 3.567982092499732971e-02 2.187361419200897217e-01 1.843085438013076782e-01 -1.637704819440841675e-01 1.095844507217407227e-01 -1.246600151062011719e-01 -6.005167495459318161e-03 1.690183132886886597e-01 -3.127290308475494385e-01 1.141093745827674866e-01 6.047813687473535538e-03 1.329488307237625122e-01
-2.384087294340133667e-01 -1.705054044723510742e-01 -4.675726965069770813e-02 -1.500132866203784943e-02 -1.264210790395736694e-01 -1.376586109399795532e-01 1.402328610420227051e-01 -4.181027412414550781e-01 1.494122147560119629e-01 -2.161081582307815552e-01 -1.102334856986999512e-01 9.217097610235214233e-02 2.294882088899612427e-01 -6.090055778622627258e-02 -1.549608856439590454e-01 2.997511439025402069e-02 1.183069869875907898e-01 -1.192583665251731873e-01 2.295475155115127563e-01 1.860632300376892090e-01 -1.686687469482421875e-01 2.973420619964599609e-01 -2.313756495714187622e-01 8.937954157590866089e-02 -3.158864751458168030e-02 -1.838866621255874634e-01 -1.895501650869846344e-02 3.357537686824798584e-01 -6.286392360925674438e-02 2.466565966606140137e-01 -5.262263119220733643e-02 4.397598654031753540e-02
4.163667559623718262e-02 4.260124266147613525e-02 1.783977076411247253e-02 3.877874463796615601e-02 2.449930831789970398e-02 -1.236443743109703064e-01 -5.461850017309188843e-02 -1.626678258180618286e-01 2.376489937305450439e-01 1.871120184659957886e-01 -3.129477798938751221e-01 2.547309398651123047e-01 -1.650764793157577515e-01 -6.122926250100135803e-02 -1.470175683498382568e-01 -1.589570753276348114e-02 5.480241179466247559e-01 -1.212987489998340607e-02 -2.244548499584197998e-01 -1.988379284739494324e-02 1.684006303548812866e-01 1.008340343832969666e-01 -9.447140991687774658e-02 5.746219307184219360e-02 -3.984160721302032471e-02 -2.471167966723442078e-02 5.096992827020585537e-04 2.426715195178985596e-01 1.590082198381423950e-01 1.436448246240615845e-01 -9.935320913791656494e-02 3.510513901710510254e-01
-1.069343164563179016e-01 -1.103096976876258850e-01 1.446043998003005981e-01 -2.583316154778003693e-02 -4.060000181198120117e-01 3.536006808280944824e-02 1.625921726226806641e-01 -2.711245715618133545e-01 -6.379636377096176147e-02 1.720575243234634399e-02 9.708689153194427490e-02 2.067622989416122437e-01 -3.156479597091674805e-01 -3.076950907707214355e-01 -3.439172869548201561e-03 1.550654172897338867e-01 1.856250911951065063e-01 4.439295083284378052e-02 -1.246611401438713074e-01 -5.646077916026115417e-02 3.194678425788879395e-01 3.701244294643402100e-01 -2.145203351974487305e-01 1.667996495962142944e-01 -4.144089296460151672e-02 -9.883801639080047607e-02 3.199122380465269089e-03 -6.406573206186294556e-02 3.895060718059539795e-02 8.351017534732818604e-02 -1.046573147177696228e-01 1.038494408130645752e-01
8.605090528726577759e-02 1.008599773049354553e-01 -1.255599111318588257e-01 -2.927556037902832031e-01 -2.595375776290893555e-01 -1.290728002786636353e-01 -1.274273693561553955e-01 -1.087714359164237976e-01 2.102410495281219482e-01 -5.142610147595405579e-02 3.444491699337959290e-02 4.065410494804382324e-01 1.275549978017807007e-01 -3.837265670299530029e-01 -1.070253252983093262e-01 -2.756796963512897491e-02 1.086951196193695068e-01 -3.012033998966217041e-01 1.678647845983505249e-02 -2.879336774349212646e-01 3.121323585510253906e-01 -1.241341307759284973e-01 2.157625555992126465e-01 -3.534074872732162476e-02 -2.997084707021713257e-02 1.610291562974452972e-02 7.467375695705413818e-02 4.523950815200805664e-02 -1.346566081047058105e-01 7.150205224752426147e-02 -1.399712491547688842e-04 3.787690028548240662e-02
-6.017974019050598145e-02 1.967702060937881470e-01 1.017487496137619019e-01 -2.248208411037921906e-02 -5.509301647543907166e-02 7.674279808998107910e-02 2.851113677024841309e-01 -3.484087288379669189e-01 -5.446456372737884521e-02 -2.670282423496246338e-01 1.099882647395133972e-02 3.781559467315673828e-01 -1.022674515843391418e-01 -7.864897698163986206e-02 -2.244124561548233032e-01 -1.804101914167404175e-01 3.231555223464965820e-01 1.671107709407806396e-01 -9.409712255001068115e-02 -1.808693632483482361e-03 1.934951990842819214e-01 -6.746116280555725098e-02 8.871888369321823120e-02 -1.146004125475883484e-01 -4.631793592125177383e-03 -2.078130692243576050e-01 -3.265232443809509277e-01 2.441328391432762146e-02 2.139390110969543457e-01 -8.679228276014328003e-02 5.413393303751945496e-02 8.596597611904144287e-02
-5.357183516025543213e-02 1.375247240066528320e-01 2.990773878991603851e-02 -1.594429276883602142e-02 -4.049554467201232910e-01 -6.438039243221282959e-02 -1.591335088014602661e-01 -2.108819484710693359e-01 9.149139747023582458e-03 4.773991554975509644e-02 6.397455185651779175e-02 3.768854439258575439e-01 2.027984708547592163e-01 -4.192529246211051941e-02 -1.994281411170959473e-01 1.178181245923042297e-01 3.418627679347991943e-01 -4.557642340660095215e-02 -1.367190154269337654e-03 -6.735139526426792145e-03 -8.557941764593124390e-02 9.612695127725601196e-02 -4.532325640320777893e-02 -2.532432973384857178e-01 1.105972677469253540e-01 4.334593415260314941e-01 -2.455506473779678345e-01 4.058426618576049805e-02 -1.313827335834503174e-01 1.058577187359333038e-02 -2.363572269678115845e-02 1.112017333507537842e-01
1.336943805217742920e-01 4.679032787680625916e-02 -1.271049231290817261e-01 -1.234052479267120361e-01 -3.517257273197174072e-01 1.209934577345848083e-01 1.607636362314224243e-01 -1.611196100711822510e-01 6.019885092973709106e-02 -9.567476809024810791e-02 -1.257392317056655884e-01 3.969115614891052246e-01 -1.680039465427398682e-01 1.092772334814071655e-01 -4.082017838954925537e-01 -2.326296828687191010e-02 1.838471591472625732e-01 -1.034343019127845764e-01 8.320786291733384132e-04 -3.074804842472076416e-01 2.051742225885391235e-01 1.376186311244964600e-01 5.360562354326248169e-03 2.125379145145416260e-01 -7.785568386316299438e-02 3.239194676280021667e-02 1.838193088769912720e-02 -1.289811581373214722e-01 -4.029291868209838867e-02 -1.116088256239891052e-01 -2.742736339569091797e-01 -7.913920283317565918e-02
-6.850451976060867310e-02 4.340282641351222992e-03 6.970446556806564331e-02 7.361295074224472046e-02 -1.544474959373474121e-01 7.914629578590393066e-02 -2.677436731755733490e-02 -1.281846761703491211e-01 2.566126883029937744e-01 -7.619313150644302368e-02 1.938653364777565002e-02 5.918557047843933105e-01 -2.624289989471435547e-01 -1.549080014228820801e-01 -2.188055962324142456e-01 -2.491809725761413574e-01 1.563815772533416748e-01 2.627717256546020508e-01 1.405988782644271851e-01 -5.805815011262893677e-02 -2.703185081481933594e-01 1.148033887147903442e-01 1.078517809510231018e-01 -1.658195108175277710e-01 7.743003219366073608e-02 -6.227301061153411865e-02 6.737285852432250977e-02 1.194030232727527618e-02 9.932091832160949707e-02 5.154810100793838501e-02 7.986827939748764038e-02 -1.926361471414566040e-01
-4.081143066287040710e-02 -2.590511143207550049e-01 1.313557922840118408e-01 -7.789185736328363419e-03 -2.994103431701660156e-01 8.231163769960403442e-02 -4.897097824141383171e-04 -1.455317884683609009e-01 -1.024215742945671082e-01 -1.318565756082534790e-01 -3.403965011239051819e-02 2.910416424274444580e-01 8.077283948659896851e-02 -2.246165126562118530e-01 -4.621176123619079590e-01 -1.788574904203414917e-01 2.846118211746215820e-01 3.677687793970108032e-02 4.942108318209648132e-02 1.156424432992935181e-01 -6.145022436976432800e-02 -1.972656697034835815e-01 -7.027891278266906738e-02 -2.192748636007308960e-01 4.802172631025314331e-02 1.146122347563505173e-02 1.227488666772842407e-01 3.133878707885742188e-01 -2.164736539125442505e-01 1.263015717267990112e-01 3.945421800017356873e-02 7.798636704683303833e-02
3.564138431102037430e-03 4.505310207605361938e-02 2.771997451782226562e-02 2.032042443752288818e-01 -3.772248625755310059e-01 3.776623308658599854e-02 -1.968766190111637115e-02 -3.190366923809051514e-01 4.746469110250473022e-02 -1.584081351757049561e-01 -9.896365925669670105e-03 3.122320175170898438e-01 9.833010286092758179e-02 -8.488308638334274292e-02 -2.293735742568969727e-01 9.940892457962036133e-03 3.514330983161926270e-01 -1.170126721262931824e-02 1.015471965074539185e-01 2.817854844033718109e-02 4.712636768817901611e-02 -1.206502243876457214e-01 -2.806319892406463623e-01 1.482189446687698364e-01 1.543546020984649658e-01 -3.207884132862091064e-01 -1.132566928863525391e-01 2.570074200630187988e-01 5.597680434584617615e-02 1.826743632555007935e-01 5.077461153268814087e-02 -1.361696869134902954e-01
-4.381009563803672791e-02 3.029245883226394653e-02 2.526528388261795044e-02 1.807247102260589600e-02 -1.467987149953842163e-01 4.574887827038764954e-02 2.209798395633697510e-01 -8.333843201398849487e-02 1.082156226038932800e-01 -1.083648949861526489e-01 1.418402977287769318e-02 9.410039335489273071e-02 -7.224469631910324097e-02 -9.694420546293258667e-02 -2.316772937774658203e-01 -2.916255593299865723e-01 2.440126538276672363e-01 -8.600074052810668945e-02 -3.214909136295318604e-01 -4.476813673973083496e-01 1.263416856527328491e-01 3.726699054241180420e-01 3.379409387707710266e-02 -5.864894017577171326e-02 1.897085607051849365e-01 -4.060706123709678650e-02 -6.930321455001831055e-02 2.489099800586700439e-01 -1.812636852264404297e-01 1.988078355789184570e-01 -2.089644409716129303e-02 1.535441130399703979e-01
3.107263445854187012e-01 -1.081598326563835144e-01 2.031932584941387177e-02 1.369134709239006042e-02 -9.232969582080841064e-02 6.350029259920120239e-02 1.188276708126068115e-01 1.481291372328996658e-02 3.219060003757476807e-01 -1.433350592851638794e-01 1.946881413459777832e-01 2.158019989728927612e-01 2.539617707952857018e-05 -2.097472995519638062e-01 -1.920510381460189819e-01 1.563202887773513794e-01 2.906937897205352783e-01 2.508970499038696289e-01 -3.730078786611557007e-02 -2.195704430341720581e-01 1.804201900959014893e-01 4.439102411270141602e-01 8.316149562597274780e-02 2.009280025959014893e-02 -1.427207291126251221e-01 -3.268807008862495422e-02 2.265901267528533936e-01 1.547525674104690552e-01 -4.700814839452505112e-03 -1.375468820333480835e-01 -3.693573642522096634e-03 -2.513913251459598541e-02
-2.064104750752449036e-02 4.395691305398941040e-02 1.674505770206451416e-01 -3.776414692401885986e-02 -3.400697112083435059e-01 -2.156235426664352417e-01 1.482678055763244629e-01 -3.709770143032073975e-01 -1.599449217319488525e-01 6.173365190625190735e-02 1.841439493000507355e-02 1.010600551962852478e-01 4.163962602615356445e-02 -1.527755558490753174e-01 -2.585673630237579346e-01 -1.147243455052375793e-01 2.705887854099273682e-01 -7.508293725550174713e-03 -1.634338498115539551e-01 4.829215630888938904e-02 3.327001333236694336e-01 -6.426028162240982056e-02 -2.885087430477142334e-01 5.865894258022308350e-02 -3.540260717272758484e-02 6.186262518167495728e-02 -9.657862782478332520e-02 3.772959411144256592e-01 -5.036508664488792419e-03 1.960092484951019287e-01 -3.318830579519271851e-02 -3.561186417937278748e-02
4.360492527484893799e-02 2.551626563072204590e-01 1.199938207864761353e-01 7.881298661231994629e-02 -2.294298857450485229e-01 9.977401793003082275e-02 -1.088792011141777039e-01 -1.158185228705406189e-01 1.743638962507247925e-01 -5.311035364866256714e-02 1.228025779128074646e-01 1.926124691963195801e-01 -2.142180204391479492e-01 2.274094372987747192e-01 -5.458536744117736816e-01 1.665180623531341553e-01 2.986048161983489990e-02 -8.817857503890991211e-02 -1.909171193838119507e-01 -2.177449911832809448e-01 9.888476878404617310e-02 1.023924872279167175e-01 6.196726858615875244e-02 -2.916757166385650635e-01 -7.988487184047698975e-02 1.974110305309295654e-01 -1.409643609076738358e-02 1.743158549070358276e-01 -6.156133860349655151e-02 1.006000414490699768e-01 -3.236072883009910583e-02 1.523985415697097778e-01
-2.002841979265213013e-01 6.304822862148284912e-02 -1.928868889808654785e-01 1.412201225757598877e-01 -3.446247875690460205e-01 -1.253573000431060791e-01 -1.650599241256713867e-01 -2.142299860715866089e-01 -3.924713283777236938e-02 -1.154648065567016602e-01 2.908581681549549103e-02 3.351319730281829834e-01 9.480489045381546021e-02 -2.532539144158363342e-02 -2.583407759666442871e-01 -4.212715476751327515e-02 3.379293084144592285e-01 -1.220849975943565369e-01 9.792518615722656250e-02 -3.705755993723869324e-02 5.583585426211357117e-02 -4.213330894708633423e-02 -3.056960403919219971e-01 -1.107924729585647583e-01 1.501392852514982224e-02 2.996720969676971436e-01 -1.045773923397064209e-01 8.533608913421630859e-02 -2.640021145343780518e-01 7.281632721424102783e-02 -1.842093616724014282e-01 1.307879090309143066e-01
-1.884369552135467529e-01 2.276959121227264404e-01 -3.590531051158905029e-01 2.606022953987121582e-01 -2.914384603500366211e-01 -2.526198327541351318e-01 3.852616250514984131e-02 -2.151557803153991699e-01 2.598428726196289062e-01 -2.407396733760833740e-01 -1.802483573555946350e-02 3.178298175334930420e-01 5.435349419713020325e-02 -4.283124953508377075e-02 -2.287123650312423706e-01 -1.795263588428497314e-01 -1.095692962408065796e-01 -2.020568847656250000e-01 -5.033102631568908691e-02 7.197257131338119507e-02 1.529098302125930786e-02 4.614478722214698792e-02 1.877233758568763733e-02 -1.569148004055023193e-01 -8.684885501861572266e-02 -1.175366416573524475e-01 2.282888293266296387e-01 5.990843847393989563e-02 4.238532111048698425e-02 5.258972197771072388e-02 7.055141776800155640e-02 1.692802160978317261e-01
1.739979684352874756e-01 2.213136255741119385e-01 -1.483347117900848389e-01 1.182809378951787949e-02 -2.632261216640472412e-01 1.096025854349136353e-01 1.888838559389114380e-01 -2.409081608057022095e-01 1.742160171270370483e-01 -4.504587054252624512e-01 -2.209312915802001953e-01 2.284174859523773193e-01 -9.978386759757995605e-02 -2.883524596691131592e-01 -1.884276047348976135e-02 -2.008113563060760498e-01 2.075019180774688721e-01 -1.773568093776702881e-01 1.204090043902397156e-01 1.078580841422080994e-01 -1.580110788345336914e-01 2.093295454978942871e-01 1.155978962779045105e-01 -1.127829551696777344e-01 3.462430089712142944e-02 -1.162276342511177063e-01 -3.025854937732219696e-02 -4.397096484899520874e-02 -8.945967257022857666e-02 -5.843779817223548889e-02 -1.526283621788024902e-01 -8.814794570207595825e-02
-2.577515542507171631e-01 -9.648378193378448486e-02 1.165158450603485107e-01 -1.505082845687866211e-01 -1.161926984786987305e-01 -2.586314082145690918e-01 2.151106148958206177e-01 -3.045953512191772461e-01 3.256081342697143555e-01 2.144183591008186340e-02 1.753771156072616577e-01 1.972551196813583374e-01 -1.989005208015441895e-01 -2.258284389972686768e-01 -2.487379759550094604e-01 -4.166191071271896362e-02 1.312034428119659424e-01 -2.526602447032928467e-01 1.529508922249078751e-02 -1.119992062449455261e-01 -8.024071902036666870e-02 2.063811719417572021e-01 2.195800095796585083e-01 -1.409650444984436035e-01 -1.943575888872146606e-01 -6.799196451902389526e-02 -1.172181069850921631e-01 -2.098521962761878967e-02 1.011128947138786316e-01 1.942485123872756958e-01 -1.307860463857650757e-01 -7.539311796426773071e-02
-8.759342879056930542e-02 1.068953201174736023e-01 5.003483965992927551e-02 -5.441442877054214478e-02 -4.709965586662292480e-01 1.710429415106773376e-02 1.332139372825622559e-01 -2.137797176837921143e-01 5.868403613567352295e-02 -1.526215821504592896e-01 -1.779145449399948120e-01 1.382493674755096436e-01 -6.490335613489151001e-02 -2.658941745758056641e-01 -3.891240954399108887e-01 -1.032372564077377319e-01 2.330132722854614258e-01 -1.972816884517669678e-01 -5.625699181109666824e-03 -2.875786973163485527e-03 1.154595315456390381e-01 -1.617257148027420044e-01 -2.390235513448715210e-01 1.160647645592689514e-01 -1.995842903852462769e-02 -4.414292424917221069e-02 1.632620692253112793e-01 8.932784944772720337e-02 1.406277865171432495e-01 2.463092058897018433e-01 1.957608312368392944e-01 -1.275721639394760132e-01
1.363619118928909302e-01 1.072845049202442169e-02 1.358323693275451660e-01 1.180129218846559525e-02 -1.508989632129669189e-01 -5.324244126677513123e-02 -8.096022531390190125e-03 -1.159395128488540649e-01 4.340076446533203125e-02 -6.363010406494140625e-02 4.436448514461517334e-01 2.877407073974609375e-01 -2.594126462936401367e-01 3.029187023639678955e-01 -2.749024331569671631e-01 1.388729512691497803e-01 2.009320110082626343e-01 -1.853961199522018433e-01 -3.648960292339324951e-01 -7.520493119955062866e-02 6.488871574401855469e-02 1.392038762569427490e-01 -1.757524162530899048e-01 1.029801089316606522e-02 -5.232135578989982605e-02 7.804233580827713013e-02 3.898827359080314636e-02 8.651077002286911011e-02 -1.960420608520507812e-01 1.946173608303070068e-01 1.153382193297147751e-02 1.473806798458099365e-01
6.230067461729049683e-02 3.711312711238861084e-01 3.051765076816082001e-02 -2.888691984117031097e-02 -4.813207313418388367e-02 -6.706001609563827515e-02 3.319467008113861084e-01 -3.240660130977630615e-01 5.800049379467964172e-02 -3.627164363861083984e-01 -9.000860899686813354e-02 3.183713555335998535e-01 -8.441845327615737915e-02 1.018538326025009155e-01 -3.702929913997650146e-01 1.469136178493499756e-01 4.401118680834770203e-02 1.338145881891250610e-01 6.280431896448135376e-02 -2.104516327381134033e-01 1.695013344287872314e-01 6.077358964830636978e-03 -1.425097733736038208e-01 2.060215175151824951e-01 5.940998718142509460e-02 -2.916431613266468048e-02 -2.007355391979217529e-01 2.314979769289493561e-02 -2.977637946605682373e-02 -5.819484591484069824e-02 6.716433912515640259e-02 2.021954767405986786e-02
2.263335324823856354e-02 1.010406166315078735e-01 1.144831627607345581e-01 3.209202885627746582e-01 -2.265095710754394531e-01 2.025228291749954224e-01 -2.177094370126724243e-01 -1.404521912336349487e-01 1.460468322038650513e-01 8.274914696812629700e-03 -2.154156565666198730e-01 4.180347323417663574e-01 -8.255933225154876709e-02 -1.363904476165771484e-01 -3.873608633875846863e-02 -2.525410354137420654e-01 2.829599380493164062e-01 6.878152489662170410e-02 -1.888472288846969604e-01 -3.266997635364532471e-01 -5.449393764138221741e-03 -1.654872670769691467e-02 1.512346863746643066e-01 -1.733992099761962891e-01 2.840530872344970703e-02 1.807187050580978394e-01 1.477880924940109253e-01 1.627307981252670288e-01 2.602284029126167297e-02 1.140882000327110291e-01 -1.634603366255760193e-02 6.557248532772064209e-02
1.514813452959060669e-01 5.527607630938291550e-03 1.890894472599029541e-01 6.224071606993675232e-02 -1.870590895414352417e-01 -1.494846940040588379e-01 6.687417626380920410e-02 2.458155155181884766e-02 2.624323070049285889e-01 -3.636611700057983398e-01 3.391969949007034302e-02 1.854912787675857544e-01 -1.048545017838478088e-01 -8.538281172513961792e-02 -1.757907718420028687e-01 -4.433176666498184204e-02 4.379229247570037842e-01 -8.370115607976913452e-02 3.335238993167877197e-02 2.416999079287052155e-02 4.984706640243530273e-02 8.254963159561157227e-02 1.452100276947021484e-01 3.054029308259487152e-02 1.515850573778152466e-01 -1.312166452407836914e-01 7.140255719423294067e-02 1.742574423551559448e-01 -3.528600335121154785e-01 9.464000910520553589e-02 1.519844979047775269e-01 3.508960306644439697e-01
-4.465083591639995575e-03 1.543139964342117310e-01 -3.310599923133850098e-02 -1.001075878739356995e-01 -1.344934105873107910e-01 -4.061357676982879639e-01 -3.523409739136695862e-02 -3.312700688838958740e-01 1.147510260343551636e-01 -1.347333639860153198e-01 -2.341405302286148071e-01 2.404344528913497925e-01 3.415279788896441460e-03 1.722632348537445068e-01 -1.500399410724639893e-01 -6.851668655872344971e-02 3.829474747180938721e-01 -3.402260830625891685e-03 -2.400358915328979492e-01 2.246880233287811279e-01 3.498355671763420105e-02 1.682473421096801758e-01 1.546912491321563721e-01 -2.581417858600616455e-01 -1.152722835540771484e-01 -1.089354604482650757e-01 -4.908193275332450867e-02 -1.124854981899261475e-01 -1.619504690170288086e-01 3.081557527184486389e-02 -5.850296095013618469e-02 -1.565659344196319580e-01
1.331087648868560791e-01 1.635546535253524780e-01 1.191397383809089661e-01 -1.603086888790130615e-01 -1.127983257174491882e-01 1.026895418763160706e-01 5.125894397497177124e-02 -1.433977335691452026e-01 3.940699100494384766e-01 -7.550867646932601929e-02 4.931940883398056030e-02 4.476326107978820801e-01 5.890805739909410477e-03 1.459047645330429077e-01 1.656150817871093750e-02 -9.990830719470977783e-02 2.577051222324371338e-01 6.077554821968078613e-02 -4.765540361404418945e-02 -2.357239276170730591e-01 6.062310934066772461e-02 -2.208451926708221436e-02 -3.817232698202133179e-02 -3.838584199547767639e-02 -1.179781928658485413e-01 -2.857517600059509277e-01 -8.727414160966873169e-02 2.316129952669143677e-01 -8.235116302967071533e-02 3.377318978309631348e-01 -2.005322426557540894e-01 1.444751173257827759e-01
-2.938872948288917542e-02 2.777470834553241730e-02 -2.810837626457214355e-01 1.041824445128440857e-01 -2.755876779556274414e-01 -2.414127625524997711e-02 -6.878824532032012939e-02 -3.390304744243621826e-01 5.453029647469520569e-02 -4.802595674991607666e-01 -3.995643183588981628e-02 2.384425848722457886e-01 3.520062938332557678e-02 -3.636511415243148804e-02 -2.225264012813568115e-01 2.973457239568233490e-02 2.156609147787094116e-01 -5.351122934371232986e-03 -2.082850337028503418e-01 1.988586187362670898e-01 -4.259109869599342346e-02 -1.096756309270858765e-01 2.030000686645507812e-01 5.408393219113349915e-03 1.880510523915290833e-02 1.761445701122283936e-01 1.964833438396453857e-01 1.165399774909019470e-01 -2.534817755222320557e-01 2.269739098846912384e-02 -1.221323981881141663e-01 1.395032703876495361e-01
8.034195750951766968e-02 -9.776192903518676758e-02 1.465507782995700836e-02 -1.414127554744482040e-02 -1.525713056325912476e-01 1.392017155885696411e-01 1.322101056575775146e-01 -1.132169589400291443e-01 2.614627825096249580e-03 2.819586731493473053e-02 -1.284865289926528931e-01 -9.581723064184188843e-02 1.200188472867012024e-01 -1.032506898045539856e-01 -4.714198112487792969e-01 -2.531114816665649414e-01 3.227769732475280762e-01 2.037456817924976349e-02 -1.535671879537403584e-03 -2.467381060123443604e-01 1.865243762731552124e-01 3.973574042320251465e-01 -3.893724083900451660e-02 -1.873659938573837280e-01 -2.072530984878540039e-01 -5.674042925238609314e-02 -8.063813671469688416e-03 1.350537538528442383e-01 -1.955414712429046631e-01 2.459434866905212402e-01 2.796382457017898560e-02 1.182730942964553833e-01
1.121508404612541199e-01 -1.427540630102157593e-01 -8.844647556543350220e-02 7.852183282375335693e-02 -1.413041502237319946e-01 -7.472056895494461060e-02 -3.676786273717880249e-02 -4.521627724170684814e-01 2.062195688486099243e-01 -7.273046672344207764e-02 -2.183856815099716187e-01 3.948780000209808350e-01 9.688552469015121460e-02 1.097663119435310364e-01 1.401058286428451538e-01 4.262513481080532074e-03 2.573699057102203369e-01 1.157143563032150269e-01 -2.824891507625579834e-01 4.413728043437004089e-02 -8.197568356990814209e-02 1.389119327068328857e-01 1.435007452964782715e-01 2.146482281386852264e-02 -2.208169549703598022e-01 5.982210114598274231e-02 2.768468856811523438e-01 9.846294671297073364e-02 -1.697116345167160034e-01 8.997666090726852417e-02 1.345875412225723267e-01 1.644536405801773071e-01
-8.551124483346939087e-02 1.583608239889144897e-01 -3.646773099899291992e-01 1.995483636856079102e-01 -2.973574399948120117e-01 -1.586337089538574219e-01 -1.427960395812988281e-01 -1.680638194084167480e-01 1.512823998928070068e-01 -1.697839051485061646e-01 4.904890060424804688e-02 3.858214914798736572e-01 -4.137583822011947632e-02 1.121361479163169861e-01 -1.020965948700904846e-01 -7.337732613086700439e-02 2.301262766122817993e-01 -3.049706220626831055e-01 -5.741105973720550537e-02 1.567483246326446533e-01 -3.991688415408134460e-02 2.360413819551467896e-01 6.316681951284408569e-02 -3.455826314166188240e-03 8.926180750131607056e-02 -1.766804456710815430e-01 -1.570337563753128052e-01 1.122754886746406555e-01 -2.685783803462982178e-01 -4.276155680418014526e-02 -1.138785332441329956e-01 3.137922659516334534e-02
1.017611920833587646e-01 1.466815620660781860e-01 1.094525456428527832e-01 -2.575277388095855713e-01 -2.714908123016357422e-01 -3.616029396653175354e-02 -9.336321614682674408e-03 -1.147648468613624573e-01 1.720682680606842041e-01 -2.830168008804321289e-01 1.418146938085556030e-01 1.351882815361022949e-01 -5.185669288039207458e-02 2.673957049846649170e-01 -1.854701191186904907e-01 1.092755645513534546e-01 2.468702942132949829e-01 -7.437864691019058228e-02 4.834746196866035461e-02 -1.761760376393795013e-02 -3.351712226867675781e-02 2.496920712292194366e-02 -1.510508209466934204e-01 -2.054621428251266479e-01 2.711203992366790771e-01 -1.659018546342849731e-01 -3.503603488206863403e-02 1.066837534308433533e-01 -3.607963621616363525e-01 1.936995834112167358e-01 1.163516268134117126e-01 3.196246922016143799e-01
-1.055685281753540039e-01 -1.697348989546298981e-02 -2.574971616268157959e-01 2.733775414526462555e-02 -4.449287354946136475e-01 -1.306221932172775269e-01 -6.281800568103790283e-02 -2.150734364986419678e-01 -3.811466740444302559e-03 -2.129909247159957886e-01 -1.235548555850982666e-01 1.486131101846694946e-01 3.847092855721712112e-03 -1.379812508821487427e-01 -1.479272842407226562e-01 -2.015535347163677216e-02 -1.347369253635406494e-01 7.023097574710845947e-02 -7.608099281787872314e-02 -6.888191681355237961e-03 1.199585497379302979e-01 3.562334775924682617e-01 8.256517350673675537e-02 -1.933864355087280273e-01 -1.388233751058578491e-01 2.474309504032135010e-01 -1.639686971902847290e-01 7.511590421199798584e-02 -2.404596656560897827e-01 6.862444430589675903e-02 -2.060427069664001465e-01 3.158783018589019775e-01
-2.920965291559696198e-02 6.461699306964874268e-02 -1.875606328248977661e-01 -1.011828612536191940e-02 -4.081176519393920898e-01 5.096225067973136902e-02 1.495831366628408432e-02 -2.192787826061248779e-01 9.441439807415008545e-02 -4.017684161663055420e-01 -5.055158585309982300e-02 1.669985502958297729e-01 -1.025800108909606934e-01 -3.364164531230926514e-01 -1.310077458620071411e-01 -2.032264173030853271e-01 2.236116230487823486e-01 5.794585868716239929e-02 -3.825203180313110352e-01 1.701165884733200073e-01 -1.479874365031719208e-02 4.426217637956142426e-03 8.063999563455581665e-02 -1.601065546274185181e-01 3.430290962569415569e-05 1.026626378297805786e-01 -1.514890491962432861e-01 -1.359364986419677734e-01 -1.268336772918701172e-01 8.389963209629058838e-02 -1.783295348286628723e-02 1.512594819068908691e-01
1.516961753368377686e-01 2.208184003829956055e-01 7.169542461633682251e-02 -8.837450295686721802e-02 -3.781499564647674561e-01 -1.476489752531051636e-01 -1.214281693100929260e-01 -3.119802474975585938e-01 -5.199560895562171936e-02 -1.305305063724517822e-01 -2.052703052759170532e-01 1.578972637653350830e-01 -4.317802377045154572e-03 1.401706635951995850e-01 -2.392312288284301758e-01 -1.561184376478195190e-01 7.308105379343032837e-02 5.707694962620735168e-02 -4.717559218406677246e-01 3.972092270851135254e-02 1.050999239087104797e-01 3.118354976177215576e-01 1.226157248020172119e-01 9.615217335522174835e-03 1.269871592521667480e-01 1.097746659070253372e-02 -9.457167237997055054e-02 -9.928735345602035522e-02 7.464342564344406128e-02 1.957666724920272827e-01 -1.043771803379058838e-01 -6.587695330381393433e-02
-1.511737890541553497e-02 3.099666833877563477e-01 -1.214016005396842957e-01 -6.127465516328811646e-02 -3.693776205182075500e-02 -2.561911344528198242e-01 4.065334051847457886e-02 -3.542174696922302246e-01 1.730748414993286133e-01 -1.028050258755683899e-01 -1.877769976854324341e-01 1.841816306114196777e-01 -1.479779928922653198e-01 1.978964209556579590e-01 -2.407784909009933472e-01 -9.998775087296962738e-03 2.164431810379028320e-01 -3.873255103826522827e-02 -1.788552850484848022e-01 1.688186973333358765e-01 1.811643838882446289e-01 3.088342547416687012e-01 7.171438634395599365e-02 -1.254184693098068237e-01 1.228866633027791977e-03 1.168655976653099060e-01 2.166626304388046265e-01 -1.485056523233652115e-02 -3.438822627067565918e-01 8.728289604187011719e-02 1.268692594021558762e-02 -1.321791112422943115e-01
9.559083729982376099e-02 -4.304781090468168259e-03 -1.401107311248779297e-01 1.692731231451034546e-01 -1.282725483179092407e-01 -1.681631989777088165e-02 -1.224742904305458069e-01 -2.723806500434875488e-01 5.915248394012451172e-02 -4.092208743095397949e-01 -3.916182518005371094e-01 1.048538088798522949e-01 -6.654662638902664185e-02 4.914536327123641968e-02 -1.536355465650558472e-01 -5.299832299351692200e-02 -5.929842218756675720e-02 -4.377444833517074585e-02 -8.959061652421951294e-02 7.040067762136459351e-02 1.734970659017562866e-01 3.978405594825744629e-01 6.711057573556900024e-02 -3.271356225013732910e-01 -1.121364757418632507e-01 -1.077960953116416931e-01 -2.232752041891217232e-03 7.298828661441802979e-02 -4.922966286540031433e-02 2.248734980821609497e-01 1.011632233858108521e-01 2.387212365865707397e-01
-5.526307970285415649e-02 7.383579015731811523e-02 -4.319677129387855530e-02 8.818069100379943848e-02 -1.249476149678230286e-02 6.485192570835351944e-03 -7.818704470992088318e-03 -2.161977589130401611e-01 -5.752090364694595337e-02 5.415299162268638611e-02 2.384593486785888672e-01 2.121570706367492676e-01 1.820010319352149963e-02 6.432816386222839355e-02 -4.257132709026336670e-01 -1.498492956161499023e-01 4.079912230372428894e-02 5.239634588360786438e-02 -1.875752508640289307e-01 -2.189407795667648315e-01 3.140057921409606934e-01 3.070058822631835938e-01 6.997195631265640259e-02 -2.138837873935699463e-01 -1.568928956985473633e-01 -3.454447090625762939e-01 -1.153819337487220764e-01 1.749848872423171997e-01 -1.329983174800872803e-01 4.408630356192588806e-02 1.776051521301269531e-01 2.202298939228057861e-01
-5.910651758313179016e-02 -9.375389665365219116e-03 -3.506167978048324585e-02 -5.960889533162117004e-02 -1.508875042200088501e-01 4.502249509096145630e-02 3.797651529312133789e-01 -2.289241254329681396e-01 1.042974814772605896e-01 -3.886141628026962280e-02 -3.597187101840972900e-01 2.667930722236633301e-01 -1.428645551204681396e-01 -5.240901559591293335e-02 -3.068539202213287354e-01 1.464495211839675903e-01 2.704025506973266602e-01 5.561999604105949402e-02 -4.814508929848670959e-02 -1.297754496335983276e-01 2.168252170085906982e-01 6.996604055166244507e-02 7.731108367443084717e-02 2.689212262630462646e-01 8.272799849510192871e-02 -2.162450104951858521e-01 8.635277301073074341e-02 2.787493728101253510e-02 -2.757056951522827148e-01 2.147659659385681152e-01 -3.950650990009307861e-02 8.586510270833969116e-02
3.122312724590301514e-01 -1.085642725229263306e-01 -4.852383583784103394e-02 -1.696818508207798004e-02 -3.513829410076141357e-01 7.006250321865081787e-02 3.370104730129241943e-01 -2.883459329605102539e-01 -7.324133813381195068e-02 -2.250978797674179077e-01 -8.513048291206359863e-02 8.760045468807220459e-02 -1.955845952033996582e-02 -4.915004596114158630e-03 -2.158279418945312500e-01 5.353523045778274536e-02 2.347537577152252197e-01 1.955307275056838989e-01 -2.833833731710910797e-02 -1.671465486288070679e-01 2.187065035104751587e-02 2.089719623327255249e-01 -4.543713852763175964e-02 7.280946522951126099e-02 2.082856558263301849e-02 -1.473184973001480103e-01 -2.150143310427665710e-02 -1.007995456457138062e-01 -4.093731045722961426e-01 1.401153802871704102e-01 4.008037969470024109e-02 2.167841941118240356e-01
-2.724794447422027588e-01 8.317895233631134033e-02 -7.536579668521881104e-02 -1.033561006188392639e-01 -2.513743340969085693e-01 -4.561909660696983337e-02 2.615196406841278076e-01 -6.001622602343559265e-02 8.936855942010879517e-02 -1.648001521825790405e-01 -2.716616960242390633e-03 2.335727512836456299e-01 -1.451055705547332764e-01 -1.132830455899238586e-01 -1.725032776594161987e-01 -1.702183932065963745e-01 3.352269530296325684e-01 1.691277325153350830e-01 3.759305179119110107e-01 1.268635839223861694e-01 2.729855179786682129e-01 9.160853177309036255e-02 -1.707759648561477661e-01 -1.177858375012874603e-02 -7.358150184154510498e-02 2.812097668647766113e-01 -3.649344667792320251e-02 2.335544675588607788e-01 9.862878918647766113e-02 1.242373064160346985e-01 8.044840395450592041e-02 -1.600315794348716736e-02
-4.970004782080650330e-02 -4.301256313920021057e-02 -1.857668757438659668e-01 -1.785072870552539825e-02 -1.207986548542976379e-01 1.075681746006011963e-01 -1.142945364117622375e-01 -3.522548377513885498e-01 -4.138980060815811157e-02 -1.676701158285140991e-01 -8.761200308799743652e-02 3.221745789051055908e-01 -9.450785815715789795e-02 2.876025736331939697e-01 -2.822762429714202881e-01 -1.619679667055606842e-02 2.562722265720367432e-01 5.441467463970184326e-02 -2.018530815839767456e-01 -3.008977472782135010e-01 2.329375445842742920e-01 -1.012192443013191223e-01 1.355212777853012085e-01 -2.906073033809661865e-01 1.794193238019943237e-01 1.650213599205017090e-01 -1.470899861305952072e-02 9.732703119516372681e-02 1.232796534895896912e-01 1.154449284076690674e-01 -4.535888135433197021e-02 1.330957263708114624e-01
1.302319318056106567e-01 -4.835810139775276184e-02 2.311299145221710205e-01 1.074180752038955688e-01 -2.445279061794281006e-01 1.026273369789123535e-01 -3.281530691310763359e-03 -2.344500720500946045e-01 6.631523836404085159e-03 -2.481439337134361267e-02 -5.539296939969062805e-02 2.681152224540710449e-01 -2.909200489521026611e-01 1.456702798604965210e-01 -3.880806267261505127e-01 1.439436823129653931e-01 2.256170064210891724e-01 -2.234814912080764771e-01 4.569432511925697327e-02 -4.884395003318786621e-02 6.142233498394489288e-03 1.136847659945487976e-01 5.409809201955795288e-02 -2.350936681032180786e-01 2.373081743717193604e-01 -7.113094627857208252e-02 -3.160769045352935791e-01 1.240962073206901550e-01 -1.452347934246063232e-01 1.668241471052169800e-01 1.813098937273025513e-01 5.185316875576972961e-02
-1.041136234998703003e-01 1.575742661952972412e-01 -2.979423403739929199e-01 9.697501361370086670e-02 -5.680158734321594238e-01 -2.080395221710205078e-01 -7.775445282459259033e-02 -2.212846428155899048e-01 1.472386270761489868e-01 -2.191637456417083740e-01 1.749772764742374420e-02 2.372305393218994141e-01 -1.350148022174835205e-01 8.530047535896301270e-02 -1.248701438307762146e-01 2.893910929560661316e-02 1.258284002542495728e-01 -1.281973272562026978e-01 -1.598282456398010254e-01 7.541096210479736328e-02 6.853649020195007324e-02 1.978186070919036865e-01 -9.043285390362143517e-04 -8.366210758686065674e-02 1.054218709468841553e-01 -2.300721257925033569e-01 -1.513503212481737137e-02 -5.308233574032783508e-02 -8.640203624963760376e-02 -2.620182633399963379e-01 -4.892393201589584351e-02 1.305953562259674072e-01
-1.339124292135238647e-01 -3.621149063110351562e-02 -2.652172558009624481e-02 -1.256643086671829224e-01 -3.824158012866973877e-01 2.539543062448501587e-02 1.285897940397262573e-01 -2.346283346414566040e-01 9.821673482656478882e-02 -2.861540615558624268e-01 -9.334686398506164551e-02 1.365488469600677490e-01 -6.628391146659851074e-02 -2.619095146656036377e-01 -2.438970953226089478e-01 -1.198830977082252502e-01 2.517158389091491699e-01 -1.037011221051216125e-01 -5.599307827651500702e-03 -6.893213838338851929e-02 2.399341762065887451e-01 -2.223889678716659546e-01 -1.636387705802917480e-01 2.166699245572090149e-02 -5.878396704792976379e-02 -4.381118714809417725e-02 7.856649160385131836e-02 1.056355461478233337e-01 2.794319987297058105e-01 3.485289216041564941e-01 1.716770380735397339e-01 1.230717226862907410e-01
-9.656997281126677990e-04 6.798504292964935303e-02 1.602449864149093628e-01 -1.085649952292442322e-01 -1.793718189001083374e-01 -2.211801409721374512e-01 8.781901560723781586e-03 -3.573396205902099609e-01 1.589668542146682739e-01 -2.505992352962493896e-01 1.588174253702163696e-01 1.697932034730911255e-01 2.785846889019012451e-01 -1.379536241292953491e-01 -1.934092789888381958e-01 -4.878322780132293701e-02 2.883230447769165039e-01 -9.242311120033264160e-02 3.724932968616485596e-01 -8.847911655902862549e-02 -5.347299203276634216e-02 1.202462762594223022e-01 -7.068957388401031494e-02 1.671345084905624390e-01 -1.113991364836692810e-01 -7.244065403938293457e-02 1.559197306632995605e-01 2.513386681675910950e-02 -2.478294968605041504e-01 6.473962217569351196e-02 -6.682888418436050415e-02 -2.632863223552703857e-01
-1.025015190243721008e-01 1.036810725927352905e-01 9.949610382318496704e-02 1.083879247307777405e-01 -4.580903053283691406e-01 -4.264258965849876404e-02 1.185412853956222534e-01 -2.540011405944824219e-01 -1.395057439804077148e-01 -1.986430883407592773e-01 -2.350639551877975464e-01 2.483175694942474365e-01 7.395163923501968384e-02 -9.825575351715087891e-02 -9.048102051019668579e-02 -1.061978191137313843e-01 3.065669834613800049e-01 -1.864374615252017975e-02 -6.216611340641975403e-02 1.147282309830188751e-02 1.890904307365417480e-01 -8.840891718864440918e-02 -1.634039878845214844e-01 1.947490423917770386e-01 -8.143450319766998291e-02 1.259451545774936676e-02 4.144098982214927673e-02 2.567671239376068115e-01 5.456095561385154724e-02 3.277774453163146973e-01 7.231774926185607910e-02 -2.445993572473526001e-01
-7.160431239753961563e-03 -1.987443119287490845e-02 5.775137618184089661e-02 -2.673322260379791260e-01 -2.239747643470764160e-01 -1.070757508277893066e-01 -2.349111065268516541e-02 -3.021422028541564941e-01 -7.641760259866714478e-02 -1.430085003376007080e-01 1.870721280574798584e-01 3.764565587043762207e-01 2.518457770347595215e-01 -1.329070702195167542e-02 -2.388229668140411377e-01 -1.555118709802627563e-01 3.543339073657989502e-01 -8.849231898784637451e-02 2.338875979185104370e-01 1.037439480423927307e-01 -9.690371900796890259e-02 1.314631253480911255e-01 -1.673499643802642822e-01 6.197193637490272522e-02 -2.350980490446090698e-01 -1.664671152830123901e-01 8.835221827030181885e-02 -2.135590612888336182e-01 -4.376479610800743103e-02 4.901161789894104004e-02 -1.545741260051727295e-01 -3.840205073356628418e-02
1.275350153446197510e-01 3.449025750160217285e-02 -2.648804187774658203e-01 1.308727860450744629e-01 -3.479265868663787842e-01 -2.820702791213989258e-01 -1.799122989177703857e-01 -1.648716777563095093e-01 -8.873847872018814087e-02 -1.386343687772750854e-01 -2.038192003965377808e-01 3.761398494243621826e-01 4.191504418849945068e-02 9.588986285962164402e-04 -2.339538931846618652e-02 9.637194871902465820e-02 1.052515208721160889e-01 1.881866604089736938e-01 8.082082867622375488e-02 -1.804166585206985474e-01 -2.235960364341735840e-01 1.236683279275894165e-01 -1.611971878446638584e-03 -9.118644148111343384e-02 -1.579481959342956543e-01 3.213942646980285645e-01 4.515165463089942932e-02 -5.153710395097732544e-02 -1.092462018132209778e-01 2.448849827051162720e-01 4.103646054863929749e-02 2.183419167995452881e-01
-2.240779809653759003e-03 6.701620668172836304e-02 -2.211699783802032471e-01 7.957790046930313110e-02 4.794285073876380920e-02 -1.463512927293777466e-01 -2.914805710315704346e-01 -2.735283076763153076e-01 9.392906725406646729e-02 -1.845921874046325684e-01 -5.164982751011848450e-02 8.752713352441787720e-02 -4.509951174259185791e-02 -4.777965135872364044e-03 -1.901908516883850098e-01 6.230458244681358337e-02 1.004087254405021667e-01 -1.363515406847000122e-01 -1.375177204608917236e-01 -6.822147220373153687e-02 1.865762635134160519e-03 6.058910489082336426e-01 -1.159991621971130371e-01 -2.708564102649688721e-01 -4.866648092865943909e-02 1.138637438416481018e-01 -6.484214216470718384e-02 1.215708404779434204e-01 4.077730700373649597e-02 -2.393884398043155670e-02 1.848876923322677612e-01 2.907237708568572998e-01
8.080118149518966675e-02 5.992842465639114380e-02 -3.643167018890380859e-01 1.407944560050964355e-01 -4.505286216735839844e-01 -8.555398322641849518e-03 -1.849974095821380615e-01 -3.169819712638854980e-01 1.477407664060592651e-01 -1.614262312650680542e-01 -5.751409381628036499e-02 3.735558390617370605e-01 3.916943445801734924e-02 1.266846507787704468e-01 -8.988323062658309937e-02 9.814825654029846191e-02 1.810043305158615112e-01 -1.836463361978530884e-01 -9.333710372447967529e-02 2.683755755424499512e-01 5.771269649267196655e-02 9.689646959304809570e-02 1.216058805584907532e-01 5.359040945768356323e-02 7.453723996877670288e-02 -1.239273175597190857e-01 -1.092105060815811157e-01 1.640584766864776611e-01 -1.623482853174209595e-01 -7.175318151712417603e-02 2.453337656334042549e-03 6.836227327585220337e-02
1.834235638380050659e-01 -4.571878165006637573e-02 -7.542936503887176514e-02 5.336032435297966003e-02 -3.303296566009521484e-01 -2.905820310115814209e-01 2.252379059791564941e-01 -2.369543761014938354e-01 7.812401652336120605e-02 -2.489777505397796631e-01 -2.200822718441486359e-02 1.831680089235305786e-01 1.089916750788688660e-01 1.331455856561660767e-01 -3.382584750652313232e-01 -1.484538055956363678e-02 1.796146482229232788e-01 2.220028638839721680e-01 -1.032014414668083191e-01 -2.596226334571838379e-01 -6.244378909468650818e-02 4.392918571829795837e-02 -2.678951919078826904e-01 1.010008230805397034e-01 7.303683459758758545e-02 3.424269706010818481e-02 8.187443017959594727e-02 1.494016051292419434e-01 1.759072691202163696e-01 -1.797761186026036739e-03 -1.993623934686183929e-02 -3.076440989971160889e-01
6.109267845749855042e-02 1.825971603393554688e-01 1.787479668855667114e-01 -3.299687802791595459e-02 -1.944461464881896973e-01 1.152503117918968201e-01 -2.196436971426010132e-01 -3.305583596229553223e-01 -1.047689095139503479e-01 -9.742170572280883789e-02 2.466282844543457031e-01 1.936594694852828979e-01 1.487797647714614868e-01 -2.717398405075073242e-01 4.384021088480949402e-02 -1.876923814415931702e-02 1.665009111166000366e-01 -1.014901474118232727e-01 -1.270315498113632202e-01 -1.914504021406173706e-01 -7.037411630153656006e-02 5.384249687194824219e-01 -3.134502796456217766e-03 -6.548269186168909073e-03 -1.882989108562469482e-01 -4.907716810703277588e-02 1.732250899076461792e-01 5.724267661571502686e-02 -1.348580569028854370e-01 1.154519394040107727e-01 7.281721103936433792e-03 -1.256813257932662964e-01
1.203845366835594177e-01 -8.275286108255386353e-02 1.792091727256774902e-01 -1.632683128118515015e-01 -1.826973259449005127e-01 2.815918251872062683e-02 1.816522181034088135e-01 -3.506534397602081299e-01 -1.361985951662063599e-01 -9.184242784976959229e-02 2.248777151107788086e-01 3.245827853679656982e-01 -7.501055300235748291e-02 -2.800477743148803711e-01 -2.592100203037261963e-01 -9.591563604772090912e-03 3.464278876781463623e-01 1.962029188871383667e-02 -9.029708057641983032e-02 1.530713587999343872e-02 2.565886974334716797e-01 -7.153241336345672607e-02 -1.309207379817962646e-01 1.541751176118850708e-01 2.927990444004535675e-02 -7.886505872011184692e-02 9.305927902460098267e-02 2.387141436338424683e-01 3.834033757448196411e-02 2.805533409118652344e-01 -3.501356393098831177e-02 -2.718300372362136841e-02
2.535649836063385010e-01 -3.335452079772949219e-02 -2.105276659131050110e-02 -1.908656209707260132e-01 -8.831762708723545074e-03 -1.351401358842849731e-01 5.163858085870742798e-02 2.294120006263256073e-02 1.223992258310317993e-01 -7.054772973060607910e-02 1.257309876382350922e-02 6.359470486640930176e-01 2.208008617162704468e-01 -7.678636163473129272e-02 -7.700330018997192383e-02 1.577364504337310791e-01 1.597785204648971558e-01 -6.990827620029449463e-03 -1.406507045030593872e-01 -1.284139752388000488e-01 -3.585347160696983337e-02 1.477174460887908936e-01 -2.376434504985809326e-01 1.035832166671752930e-01 -8.202877640724182129e-02 -2.962412238121032715e-01 5.033254995942115784e-02 1.502187848091125488e-01 -1.559051722288131714e-01 3.825349360704421997e-02 -1.428717076778411865e-01 2.196625024080276489e-01
-5.775544792413711548e-02 2.407227456569671631e-01 -6.439005024731159210e-03 -7.657901942729949951e-02 -9.525456465780735016e-03 -9.855069965124130249e-02 6.755392253398895264e-02 -2.555492520332336426e-01 -2.846458926796913147e-02 -4.485271275043487549e-01 -4.298571124672889709e-02 5.473740026354789734e-02 8.554826676845550537e-02 2.390640974044799805e-01 -2.292130738496780396e-01 -5.007011443376541138e-02 1.299316585063934326e-01 4.585319384932518005e-02 -1.731973737478256226e-01 3.721299767494201660e-02 1.330131590366363525e-01 4.932775497436523438e-01 9.107874333858489990e-02 3.234552592039108276e-02 -1.969103515148162842e-01 1.288987398147583008e-01 1.311462521553039551e-01 2.185183316469192505e-01 -2.608603835105895996e-01 1.028335019946098328e-01 7.728490978479385376e-02 -3.368739411234855652e-02
-1.886005550622940063e-01 -1.608840525150299072e-01 -2.636424638330936432e-02 -1.525019109249114990e-01 -2.398986220359802246e-01 -1.239022538065910339e-01 -9.835565090179443359e-02 -9.997285902500152588e-02 4.749132320284843445e-02 -1.304940283298492432e-01 -1.428652852773666382e-01 4.308871328830718994e-01 -1.156349405646324158e-01 -1.887241750955581665e-01 -2.325585670769214630e-02 1.383159160614013672e-01 3.307105302810668945e-01 -4.188720881938934326e-02 -1.461934000253677368e-01 -1.144057512283325195e-01 -1.860349774360656738e-01 -5.476516485214233398e-02 1.808082163333892822e-01 -3.982087969779968262e-02 -1.834125667810440063e-01 2.435764223337173462e-01 1.336261928081512451e-01 -2.666457891464233398e-01 -2.324597537517547607e-01 2.222574800252914429e-01 1.732737291604280472e-03 1.586467474699020386e-01
-6.187319010496139526e-02 1.172292158007621765e-01 -2.410381287336349487e-01 1.417880952358245850e-01 -4.967414140701293945e-01 -2.126795053482055664e-01 -2.107332497835159302e-01 -2.263546288013458252e-01 2.040988951921463013e-01 -1.075638644397258759e-02 -9.770654141902923584e-02 2.362270802259445190e-01 2.269157618284225464e-01 -7.508096098899841309e-02 -4.311155080795288086e-01 8.147773146629333496e-02 -6.200193893164396286e-03 7.489095628261566162e-02 -1.136756017804145813e-01 2.651291666552424431e-03 -1.459742784500122070e-01 -7.465139031410217285e-02 -3.521401435136795044e-02 -1.142329722642898560e-01 -3.583641722798347473e-02 7.121095806360244751e-02 -4.922080785036087036e-02 -4.017806053161621094e-02 -7.833214104175567627e-02 1.168213859200477600e-01 4.396843910217285156e-02 2.607522606849670410e-01
-1.742277666926383972e-02 1.833487302064895630e-01 -4.180461168289184570e-02 -2.155451625585556030e-01 -3.071925938129425049e-01 -1.574395410716533661e-02 1.602279371581971645e-04 -1.578211039304733276e-01 2.816056949086487293e-04 -1.016926392912864685e-01 2.860887050628662109e-01 3.094911873340606689e-01 5.260722711682319641e-02 -1.641408652067184448e-01 -1.344717144966125488e-01 9.647600352764129639e-02 1.242011263966560364e-01 -2.138348519802093506e-01 -1.298747211694717407e-01 -1.642708778381347656e-01 -1.465484350919723511e-01 2.561437189579010010e-01 -1.198725625872612000e-01 6.588741391897201538e-02 -1.979720741510391235e-01 -2.426886856555938721e-01 -1.447966396808624268e-01 2.527789771556854248e-02 -3.165398538112640381e-01 2.888857126235961914e-01 -1.965810656547546387e-01 2.200430631637573242e-02
5.411789938807487488e-02 3.546362370252609253e-02 -3.545996248722076416e-01 -3.949817642569541931e-02 -3.064581453800201416e-01 -1.887104064226150513e-01 2.092949487268924713e-02 -3.321736752986907959e-01 1.103658080101013184e-01 -3.076151013374328613e-01 -4.213475808501243591e-02 3.214477598667144775e-01 3.436732804402709007e-03 -5.343813449144363403e-02 -1.462762206792831421e-01 1.011991128325462341e-01 3.876097500324249268e-02 9.461568295955657959e-02 -1.055505648255348206e-01 2.765080332756042480e-01 -6.585856527090072632e-02 6.843118369579315186e-02 5.413147062063217163e-02 7.172055542469024658e-02 7.859269529581069946e-02 2.869421839714050293e-01 2.367268353700637817e-01 -3.731276839971542358e-02 -9.062784165143966675e-02 6.814967095851898193e-02 -9.084701538085937500e-02 3.155759572982788086e-01
5.462917033582925797e-03 4.101239517331123352e-02 -3.550598397850990295e-02 -2.444124817848205566e-01 -1.346960812807083130e-01 3.393777832388877869e-02 -1.334459781646728516e-01 -3.137199282646179199e-01 -6.344779580831527710e-02 6.343478709459304810e-02 7.423513382673263550e-02 3.616655468940734863e-01 1.873420625925064087e-01 -1.092381551861763000e-01 -7.376409322023391724e-02 2.233341038227081299e-01 2.538094520568847656e-01 -2.893118262290954590e-01 1.323846727609634399e-02 7.838542014360427856e-02 -2.555808238685131073e-02 7.680623233318328857e-02 1.990912249311804771e-03 -1.916594058275222778e-01 3.745972365140914917e-02 -3.907654061913490295e-02 -3.515571951866149902e-01 4.625796899199485779e-02 -2.627693116664886475e-01 1.680088639259338379e-01 2.319143712520599365e-01 2.785754799842834473e-01
-3.456747531890869141e-02 3.177998960018157959e-01 -1.798545420169830322e-01 -1.280646771192550659e-01 -8.058384060859680176e-02 9.380176663398742676e-03 -7.313822209835052490e-02 -1.999525874853134155e-01 1.599759012460708618e-01 -4.071046411991119385e-01 -8.174281567335128784e-02 2.502909004688262939e-01 -1.714310199022293091e-01 2.476062029600143433e-01 -3.460964560508728027e-01 1.092564836144447327e-01 4.715270549058914185e-02 -8.447860926389694214e-02 7.022851146757602692e-03 4.391141608357429504e-02 4.183813557028770447e-02 9.204091876745223999e-02 3.240079283714294434e-01 -1.948888897895812988e-01 9.233681112527847290e-02 1.692832857370376587e-01 2.271561622619628906e-01 8.602219820022583008e-02 -1.698284894227981567e-01 9.463960677385330200e-02 1.330798678100109100e-02 -1.240834891796112061e-01
6.332584470510482788e-02 1.849143058061599731e-01 -2.108493298292160034e-01 6.013164296746253967e-02 -1.248550489544868469e-01 -1.482810229063034058e-01 1.433380395174026489e-01 -6.020636856555938721e-02 5.105456337332725525e-02 -1.892354339361190796e-01 -4.596318304538726807e-02 2.468116283416748047e-01 -1.008510291576385498e-01 -1.692252308130264282e-01 -4.639800190925598145e-01 1.010832116007804871e-01 1.604387611150741577e-01 -1.610318869352340698e-01 -1.536829918622970581e-01 -4.363092407584190369e-02 2.951976060867309570e-01 1.912294924259185791e-01 -2.348208278417587280e-01 7.895643264055252075e-02 1.682054698467254639e-01 -2.691927850246429443e-01 -8.927623927593231201e-02 1.134307608008384705e-01 -1.759203821420669556e-01 1.192955449223518372e-01 -2.173132747411727905e-01 9.974819421768188477e-02
-1.351349800825119019e-01 1.198830604553222656e-01 -7.486190646886825562e-02 -4.068559408187866211e-01 -1.956401914358139038e-01 -3.450717031955718994e-02 7.893759757280349731e-03 -1.527698487043380737e-01 1.999495774507522583e-01 1.248231679201126099e-01 -4.150912165641784668e-02 2.499554008245468140e-01 -1.324603557586669922e-01 -3.041300773620605469e-01 -3.545670509338378906e-01 -1.785359531641006470e-01 3.656753599643707275e-01 -3.124194219708442688e-02 2.873628214001655579e-02 9.486774355173110962e-02 -1.411745250225067139e-01 3.343608081340789795e-01 -4.833790473639965057e-03 -6.577301770448684692e-02 6.226510182023048401e-02 -1.741273445077240467e-03 1.013288348913192749e-01 1.840946823358535767e-02 -1.129062250256538391e-01 -8.826766908168792725e-02 -1.082057654857635498e-01 -1.365198940038681030e-01
5.387884750962257385e-02 -4.226898401975631714e-02 1.231182217597961426e-01 -9.584288299083709717e-02 1.914780586957931519e-02 5.697425082325935364e-02 2.483936958014965057e-02 -4.636202752590179443e-01 1.003927811980247498e-01 -3.288020193576812744e-01 1.044226530939340591e-02 2.681660652160644531e-01 3.740734606981277466e-02 5.567771568894386292e-02 4.684277996420860291e-02 9.202867746353149414e-02 1.660670191049575806e-01 -3.558281064033508301e-01 7.306933403015136719e-02 8.116309344768524170e-02 -2.019187211990356445e-01 2.185241580009460449e-01 -2.555870115756988525e-01 1.133077070116996765e-01 1.162647530436515808e-01 -6.794542819261550903e-02 -1.468928623944520950e-02 3.352683186531066895e-01 -2.119750976562500000e-01 1.518887132406234741e-01 -9.244447946548461914e-02 -7.942627370357513428e-02
2.367282658815383911e-02 1.096559781581163406e-02 1.393259912729263306e-01 -1.271085292100906372e-01 -1.217432320117950439e-01 -6.658477336168289185e-02 6.240047514438629150e-02 -1.717855185270309448e-01 -1.825754940509796143e-01 -2.493947148323059082e-01 -1.897820085287094116e-01 3.352541923522949219e-01 6.326567381620407104e-02 -3.521130084991455078e-01 -3.515100181102752686e-01 1.282826960086822510e-01 -4.059941321611404419e-02 -1.134750545024871826e-01 -1.654002368450164795e-01 2.885217405855655670e-02 -1.217360198497772217e-01 1.122739538550376892e-01 -1.024338379502296448e-01 6.943462044000625610e-02 -2.097238227725028992e-02 3.229764848947525024e-02 -4.589843750000000000e-02 4.576678574085235596e-01 1.954429447650909424e-01 -2.111751027405261993e-02 -1.090335249900817871e-01 2.238543927669525146e-01
-3.054781556129455566e-01 5.428272485733032227e-02 -3.428940474987030029e-01 1.549155563116073608e-01 -4.502587020397186279e-01 -4.163874685764312744e-02 -5.774417892098426819e-02 -2.588181793689727783e-01 5.446484684944152832e-02 -3.071975149214267731e-02 3.367789089679718018e-02 3.948639929294586182e-01 -9.484678506851196289e-02 1.923855021595954895e-02 -1.116844341158866882e-01 -9.924273192882537842e-02 1.530009806156158447e-01 -1.773311793804168701e-01 -7.529928535223007202e-02 -1.384897977113723755e-01 1.435018628835678101e-01 -4.146562144160270691e-02 -9.109084308147430420e-02 -9.891999512910842896e-02 -5.628639459609985352e-02 2.626047730445861816e-01 -1.394194271415472031e-02 1.128290668129920959e-01 -1.701683253049850464e-01 3.758595325052738190e-03 -2.245476692914962769e-01 -1.008758023381233215e-01
2.761185765266418457e-01 8.669778704643249512e-02 7.136046886444091797e-02 -1.313391178846359253e-01 -1.347759813070297241e-01 -1.103054545819759369e-02 1.356945186853408813e-01 -2.088281214237213135e-01 -7.635593414306640625e-02 -3.289262950420379639e-01 -5.505300313234329224e-02 -1.810209266841411591e-02 7.988381385803222656e-02 -1.834389567375183105e-01 -3.080094158649444580e-01 3.981352746486663818e-01 2.868512570858001709e-01 6.028523668646812439e-02 -9.828051924705505371e-02 1.935645379126071930e-02 5.248290300369262695e-02 2.186212539672851562e-01 -2.352864444255828857e-01 -2.972935140132904053e-01 -6.917425780557096004e-04 1.157736480236053467e-01 -1.862815767526626587e-01 8.033680915832519531e-02 -5.895953997969627380e-02 7.667770236730575562e-02 8.741487562656402588e-02 2.024768441915512085e-01
-2.512936890125274658e-01 9.434661269187927246e-02 -2.875348329544067383e-01 9.088437259197235107e-02 -4.444376379251480103e-02 -1.102432534098625183e-01 -2.467525154352188110e-01 -3.928205370903015137e-01 -9.582693129777908325e-02 -6.589193642139434814e-02 1.788979768753051758e-02 3.419402241706848145e-01 8.554307371377944946e-02 -1.114784181118011475e-02 -3.057462871074676514e-01 2.668439149856567383e-01 3.044509291648864746e-01 -1.328400615602731705e-02 4.219714924693107605e-02 -1.866136491298675537e-01 7.672283053398132324e-02 5.228743329644203186e-02 -1.660530120134353638e-01 -1.472277790307998657e-01 -6.908272206783294678e-02 7.888013124465942383e-02 -9.240411967039108276e-02 9.654741734266281128e-02 -1.924460828304290771e-01 -2.207120507955551147e-01 1.677854359149932861e-02 -5.066464841365814209e-02
-2.580130696296691895e-01 1.280114799737930298e-01 -2.467011809349060059e-01 2.134576588869094849e-01 -4.687961935997009277e-01 -4.077542573213577271e-02 -7.347805798053741455e-02 -2.827846705913543701e-01 1.000433191657066345e-01 -1.639639288187026978e-01 1.161117181181907654e-01 2.764553725719451904e-01 -3.405440971255302429e-02 -5.568165332078933716e-02 -1.638491600751876831e-01 -1.442386060953140259e-01 1.471497565507888794e-01 -2.280866205692291260e-01 -3.927432000637054443e-02 9.853688627481460571e-02 7.472898811101913452e-02 2.125440686941146851e-01 1.662783622741699219e-01 -1.433034688234329224e-01 1.405272185802459717e-01 -3.162816911935806274e-02 -3.183484077453613281e-02 1.888790130615234375e-01 -1.596412956714630127e-01 -2.233041673898696899e-01 4.932567104697227478e-02 7.753533869981765747e-02
8.855276554822921753e-02 2.316310107707977295e-01 2.432730644941329956e-01 -1.897147297859191895e-02 -1.935027986764907837e-01 -1.770026050508022308e-02 -1.099067330360412598e-01 -2.365912497043609619e-01 2.470240555703639984e-02 -3.070013821125030518e-01 1.564220935106277466e-01 3.070095181465148926e-01 8.070474117994308472e-02 -2.633235156536102295e-01 -5.302972719073295593e-02 2.323946505784988403e-01 1.261810362339019775e-01 -2.544097602367401123e-01 8.384770154953002930e-02 -2.538599371910095215e-01 3.535891184583306313e-03 3.049114048480987549e-01 -1.549828946590423584e-01 -3.690964309498667717e-03 -2.529660612344741821e-02 -1.704146414995193481e-01 -1.565228998661041260e-01 -3.695614263415336609e-02 -2.346548438072204590e-01 -4.042798653244972229e-02 -5.122126638889312744e-02 -2.071040123701095581e-01
-8.789344690740108490e-03 1.777057051658630371e-01 -8.765658736228942871e-02 6.991738826036453247e-02 -1.349582970142364502e-01 -1.910704076290130615e-01 1.452986449003219604e-01 -3.450703918933868408e-01 3.225148320198059082e-01 -1.536702364683151245e-01 -2.850920855998992920e-01 1.668390631675720215e-01 1.962885819375514984e-02 -1.014760360121726990e-01 -1.838601529598236084e-01 -7.217026501893997192e-02 1.341498922556638718e-02 -1.237301826477050781e-01 -2.155780196189880371e-01 1.241800636053085327e-01 4.811723530292510986e-02 4.267682135105133057e-01 3.806959837675094604e-02 9.599953144788742065e-02 -1.137206424027681351e-02 -1.502597779035568237e-01 2.313404977321624756e-01 -6.975025683641433716e-02 -3.182249069213867188e-01 6.905989255756139755e-03 9.735706448554992676e-02 1.002311185002326965e-01
-1.250096112489700317e-01 8.986145257949829102e-02 6.320469081401824951e-02 -8.541665971279144287e-03 -7.101363688707351685e-02 -2.372667789459228516e-01 1.337831765413284302e-01 -3.551652133464813232e-01 1.463932264596223831e-02 -1.458141505718231201e-01 -3.095947802066802979e-01 2.911219000816345215e-01 -5.106068775057792664e-02 1.699785590171813965e-01 -1.993621289730072021e-01 -5.179015919566154480e-03 7.895252108573913574e-02 -4.275598563253879547e-03 -2.163002640008926392e-01 -1.182114891707897186e-02 -2.238738723099231720e-02 3.041251897811889648e-01 1.817524582147598267e-01 -2.672962248325347900e-01 -1.773624718189239502e-01 -1.576099731028079987e-02 1.688979417085647583e-01 -2.663879096508026123e-02 -2.649078965187072754e-01 1.767769157886505127e-01 2.575806081295013428e-01 -1.188864707946777344e-01
1.666068434715270996e-01 1.549980789422988892e-01 1.176552101969718933e-01 -1.791963726282119751e-01 -1.419281661510467529e-01 1.213605701923370361e-01 3.483512103557586670e-01 -2.996718585491180420e-01 -3.335450217127799988e-02 -2.203841209411621094e-01 -9.533053264021873474e-03 3.936397731304168701e-01 -9.084363281726837158e-02 1.594601422548294067e-01 -4.415814876556396484e-01 -2.117459429427981377e-03 1.873158812522888184e-01 1.372501403093338013e-01 -7.093103229999542236e-02 -7.609307765960693359e-02 4.155455529689788818e-02 -1.813299506902694702e-01 1.012458745390176773e-02 1.968698650598526001e-01 3.460979461669921875e-02 1.079074293375015259e-01 -8.922436833381652832e-02 1.693949550390243530e-01 -8.344493806362152100e-02 1.264728307723999023e-01 1.553072221577167511e-02 1.092040091753005981e-01
1.391525864601135254e-01 -4.602135717868804932e-02 4.735810309648513794e-02 -2.115346938371658325e-01 -1.370555311441421509e-01 -1.259452849626541138e-01 5.533792451024055481e-02 -1.057168319821357727e-01 3.363466858863830566e-01 2.305284887552261353e-02 8.067273348569869995e-02 2.861458361148834229e-01 -1.265058368444442749e-01 -4.642815515398979187e-02 -2.099377661943435669e-01 1.137361899018287659e-01 9.168503433465957642e-02 -3.491681069135665894e-02 -7.704111281782388687e-03 -2.107594311237335205e-01 -8.830233663320541382e-02 2.050646841526031494e-01 -1.021172404289245605e-01 -1.029877066612243652e-01 -4.431750178337097168e-01 -3.133966028690338135e-01 -2.672269940376281738e-01 2.038258314132690430e-01 2.819216996431350708e-02 2.664633691310882568e-01 -2.411059476435184479e-02 2.199915237724781036e-02
-3.707823529839515686e-02 2.360701709985733032e-01 -2.627719342708587646e-01 -9.078509360551834106e-02 -9.458965063095092773e-02 -2.031990140676498413e-01 6.168864294886589050e-02 -1.757692843675613403e-01 1.706906706094741821e-01 -3.944857418537139893e-01 -1.547864079475402832e-01 1.755920052528381348e-01 4.426560923457145691e-02 -2.875057421624660492e-02 -1.629460453987121582e-01 3.226332366466522217e-02 -1.087583750486373901e-01 -4.455698281526565552e-02 -2.755855917930603027e-01 -1.412220299243927002e-01 -1.892284154891967773e-01 4.436698555946350098e-01 -2.068123221397399902e-01 -3.136775493621826172e-01 8.179670572280883789e-02 -3.299036994576454163e-02 -5.539235845208168030e-02 -8.254848420619964600e-02 -7.597584277391433716e-02 3.102398291230201721e-02 1.937007531523704529e-02 4.951593279838562012e-02
-4.190955683588981628e-02 -1.059177368879318237e-01 1.975219696760177612e-01 -8.771507441997528076e-02 -3.909160494804382324e-01 -1.345631331205368042e-01 7.966579496860504150e-02 -4.028898775577545166e-01 -1.391202360391616821e-01 3.857266530394554138e-02 -6.559918075799942017e-02 1.751306354999542236e-01 -2.030082195997238159e-01 -3.048104345798492432e-01 -2.793501019477844238e-01 3.103412985801696777e-01 1.907082349061965942e-01 1.286611855030059814e-01 -8.525650948286056519e-02 5.919306352734565735e-02 6.564991176128387451e-02 7.532759010791778564e-02 -1.432048380374908447e-01 9.744812548160552979e-02 1.482533514499664307e-01 3.989538177847862244e-02 -6.422526389360427856e-02 2.337803095579147339e-01 1.405660212039947510e-01 7.503688335418701172e-02 -5.213606357574462891e-02 -1.493335217237472534e-01
-2.268156856298446655e-01 1.757274940609931946e-02 2.662768959999084473e-01 2.055927664041519165e-01 -8.212240040302276611e-02 -5.979130044579505920e-03 1.181301996111869812e-01 -2.233685404062271118e-01 7.438233494758605957e-02 -2.118258178234100342e-01 1.736755073070526123e-01 3.796212673187255859e-01 5.075430497527122498e-02 1.173207238316535950e-01 -1.729978322982788086e-01 1.826596260070800781e-01 2.645436907187104225e-03 -4.506904166191816330e-03 5.950484052300453186e-02 5.775632336735725403e-03 -1.200623251497745514e-02 2.689410150051116943e-01 -3.160605207085609436e-02 -9.639910608530044556e-02 -3.536236286163330078e-02 3.130657076835632324e-01 -9.596772491931915283e-02 2.711271941661834717e-01 -1.248526945710182190e-02 -5.994841083884239197e-02 3.852965831756591797e-01 1.989586353302001953e-01
-1.710346043109893799e-01 1.606165617704391479e-01 -6.104170158505439758e-02 -9.653755277395248413e-02 1.375500857830047607e-02 -7.562019675970077515e-02 7.531070709228515625e-02 -2.985756099224090576e-01 1.532742753624916077e-02 -2.262742444872856140e-02 -2.433595620095729828e-02 2.864960134029388428e-01 -1.784924119710922241e-01 -2.293681055307388306e-01 -2.712974846363067627e-01 -1.856724321842193604e-01 4.421742632985115051e-04 -1.083527505397796631e-01 3.418427705764770508e-01 -1.299693435430526733e-01 -1.913737058639526367e-01 1.388341486454010010e-01 -4.542085528373718262e-01 -6.263957172632217407e-02 4.173801839351654053e-02 5.323535762727260590e-03 6.473236531019210815e-02 2.621421515941619873e-01 -5.252217873930931091e-02 2.171041816473007202e-01 -1.144111454486846924e-01 -7.702923566102981567e-02
1.099461391568183899e-01 3.421326726675033569e-02 2.473371028900146484e-01 -1.860915422439575195e-01 -2.935996353626251221e-01 -1.690512448549270630e-01 1.519751101732254028e-01 -3.053051531314849854e-01 2.430532127618789673e-02 -7.835737615823745728e-02 2.411649972200393677e-01 7.678628712892532349e-02 3.445911407470703125e-01 -1.631713062524795532e-01 9.793438017368316650e-03 9.341301769018173218e-02 2.308821380138397217e-01 -1.152589097619056702e-01 4.724207520484924316e-02 -7.423755526542663574e-02 1.078522279858589172e-01 2.219763547182083130e-01 5.559838563203811646e-02 -2.316386550664901733e-01 -2.970843762159347534e-02 2.051380574703216553e-01 -6.449568271636962891e-02 9.438586235046386719e-02 -4.504929762333631516e-03 5.004600808024406433e-02 1.085518002510070801e-01 4.153834283351898193e-01
9.027871489524841309e-02 2.819725871086120605e-01 2.527803778648376465e-01 -7.529859244823455811e-02 -1.654810458421707153e-01 -1.781022846698760986e-01 -1.459407508373260498e-01 -2.709156274795532227e-01 -1.123708412051200867e-01 -2.817591428756713867e-01 4.675726592540740967e-01 3.542949855327606201e-01 1.265645325183868408e-01 -2.034176439046859741e-01 -1.027255132794380188e-02 7.430491596460342407e-02 2.287094444036483765e-01 -1.898445561528205872e-02 7.774686813354492188e-02 -9.938323497772216797e-02 -1.135324314236640930e-01 2.240902185440063477e-01 5.656200647354125977e-02 -2.041902020573616028e-02 -1.421376038342714310e-02 -1.852325499057769775e-01 5.801986902952194214e-02 -2.423606626689434052e-02 -4.857727512717247009e-02 3.483528643846511841e-02 1.114929318428039551e-01 -1.895426306873559952e-03
2.345008589327335358e-02 -1.979430764913558960e-01 -2.188865244388580322e-01 -1.715978235006332397e-01 8.801498450338840485e-03 -2.544705867767333984e-01 -1.874212920665740967e-01 -2.041152678430080414e-03 -5.134296789765357971e-02 -2.826499640941619873e-01 -1.253658384084701538e-01 5.032050609588623047e-01 -4.348080232739448547e-02 -5.961580574512481689e-02 8.182352781295776367e-02 1.607386171817779541e-01 3.042164146900177002e-01 -2.388788014650344849e-01 -1.298336088657379150e-01 -9.341790527105331421e-02 -3.250363841652870178e-02 1.892405599355697632e-01 5.252202972769737244e-02 -8.232998102903366089e-02 -2.043491601943969727e-01 9.081537276506423950e-02 2.434365600347518921e-01 -4.048206657171249390e-02 -1.347793787717819214e-01 1.257673949003219604e-01 1.412083022296428680e-02 1.637809872627258301e-01
9.321721643209457397e-02 -1.534580290317535400e-01 3.102622739970684052e-02 -1.155604124069213867e-01 -1.726341247558593750e-01 -2.135921502485871315e-03 1.889631384983658791e-03 -1.226559132337570190e-01 2.216034084558486938e-01 -6.960757542401552200e-03 5.399657785892486572e-02 3.405539691448211670e-01 2.203264646232128143e-02 6.638319790363311768e-02 -7.210445124655961990e-03 4.348313901573419571e-03 5.371522903442382812e-01 7.025516778230667114e-02 8.786839246749877930e-02 -1.081708222627639771e-01 -1.163330599665641785e-01 7.681427896022796631e-02 -1.478254646062850952e-01 -3.521887958049774170e-02 -3.778065741062164307e-01 -9.471821039915084839e-02 -3.132087290287017822e-01 2.605518698692321777e-01 7.262618839740753174e-02 1.914079189300537109e-01 1.229111105203628540e-01 7.379105687141418457e-02
-1.196783632040023804e-01 8.675919473171234131e-02 -2.334539890289306641e-01 6.179840490221977234e-02 -2.961744926869869232e-02 7.826528698205947876e-02 1.619331985712051392e-01 -3.313599526882171631e-01 1.292299572378396988e-02 -2.939174473285675049e-01 -2.501948475837707520e-01 1.538028270006179810e-01 2.782537601888179779e-02 -5.838763341307640076e-02 -3.166873455047607422e-01 6.907964497804641724e-02 1.875471919775009155e-01 -6.097029149532318115e-02 -2.093258798122406006e-01 -3.700466454029083252e-02 -1.547233015298843384e-01 4.613884985446929932e-01 1.225863248109817505e-01 8.774777501821517944e-02 -1.756290048360824585e-01 -3.894875117111951113e-04 1.624604910612106323e-01 -6.755970884114503860e-03 -1.031832322478294373e-01 -2.470075525343418121e-02 1.478342711925506592e-01 -2.464384287595748901e-01
5.652132257819175720e-02 -4.914470016956329346e-02 1.322124600410461426e-01 -9.272703528404235840e-02 -4.057492315769195557e-01 1.787998527288436890e-01 2.653568238019943237e-02 -7.280597835779190063e-02 1.264674216508865356e-01 -2.391859889030456543e-01 3.110514879226684570e-01 2.281484156847000122e-01 -2.976418137550354004e-01 9.855581074953079224e-02 -2.198045104742050171e-01 2.387433778494596481e-03 3.351614475250244141e-01 -2.465441673994064331e-01 -2.006910592317581177e-01 -9.908013790845870972e-02 1.613115891814231873e-02 2.296442985534667969e-01 5.957308784127235413e-02 -2.534787543118000031e-02 2.231135405600070953e-02 -2.489899694919586182e-01 -9.180241078138351440e-02 1.269221007823944092e-01 1.006612479686737061e-01 6.010396406054496765e-02 -7.830066978931427002e-02 -9.882697463035583496e-02
-1.798548102378845215e-01 -1.158001273870468140e-01 -8.942131698131561279e-02 -1.688405722379684448e-01 -2.988329827785491943e-01 -1.104286173358559608e-03 2.702750563621520996e-01 -9.369898587465286255e-02 -1.786766573786735535e-02 -9.022638946771621704e-02 1.980662643909454346e-01 2.352397739887237549e-01 -2.565308213233947754e-01 -1.477785408496856689e-01 -1.218721345067024231e-01 2.110047787427902222e-01 2.128089368343353271e-01 -7.161976397037506104e-02 9.207742661237716675e-02 1.598124057054519653e-01 2.281909249722957611e-02 2.116061598062515259e-01 -2.964279949665069580e-01 2.396516650915145874e-01 -2.201406955718994141e-01 -1.139345020055770874e-01 1.744371652603149414e-02 2.609998583793640137e-01 2.954351156949996948e-02 2.976770699024200439e-01 1.285903528332710266e-02 4.477198421955108643e-02
1.473978906869888306e-01 1.278138756752014160e-01 4.926452785730361938e-02 -3.606239566579461098e-03 -7.256380468606948853e-02 -1.463438421487808228e-01 1.920160837471485138e-02 -3.521409928798675537e-01 1.047827899456024170e-01 -1.036412268877029419e-01 3.063094317913055420e-01 8.027689903974533081e-02 8.566557615995407104e-02 1.039007492363452911e-02 -3.059405982494354248e-01 -4.971557855606079102e-02 1.206306815147399902e-01 1.180287078022956848e-01 2.274553291499614716e-02 -8.658771961927413940e-02 2.404569685459136963e-01 2.356275022029876709e-01 -1.452452391386032104e-01 -3.402138352394104004e-01 1.120104640722274780e-01 3.629858791828155518e-01 -1.938570104539394379e-02 5.767421796917915344e-02 4.652388021349906921e-02 3.368641138076782227e-01 1.671339869499206543e-01 6.835954636335372925e-02
-4.218846559524536133e-02 -9.137252718210220337e-02 1.809188872575759888e-01 9.808548539876937866e-02 -2.648316025733947754e-01 -1.365406811237335205e-01 -1.210991069674491882e-01 -1.780171245336532593e-01 -2.799827754497528076e-01 -2.921839989721775055e-02 1.672230809926986694e-01 2.952315807342529297e-01 -1.689662486314773560e-01 -1.704045981168746948e-01 -3.156806826591491699e-01 8.291867375373840332e-02 9.408433735370635986e-02 1.571466177701950073e-01 2.291709184646606445e-02 1.154323220252990723e-01 1.425690650939941406e-01 -4.552289843559265137e-02 1.008648425340652466e-02 -3.599374294281005859e-01 -9.706221520900726318e-03 -2.181631326675415039e-01 2.732882797718048096e-01 2.280817329883575439e-01 -6.472726166248321533e-02 2.305870801210403442e-01 3.039886802434921265e-02 1.475302278995513916e-01
2.380043417215347290e-01 1.878070235252380371e-01 9.211279451847076416e-02 -2.722671031951904297e-01 -2.345494478940963745e-01 -2.488353252410888672e-01 3.665059432387351990e-02 -1.992667168378829956e-01 1.742352992296218872e-01 -6.326773017644882202e-02 3.128534927964210510e-02 2.599327862262725830e-01 -3.213081657886505127e-01 1.628165394067764282e-01 -1.123161688446998596e-01 3.675337880849838257e-02 8.685279637575149536e-02 -9.673401364125311375e-04 1.054128259420394897e-01 -5.445636436343193054e-02 3.069474101066589355e-01 1.251863837242126465e-01 -8.783239871263504028e-02 1.549353897571563721e-01 5.262840539216995239e-02 -9.428315609693527222e-02 -9.768638014793395996e-02 1.734751760959625244e-01 -3.019358813762664795e-01 1.999127715826034546e-01 3.738504648208618164e-02 2.716874182224273682e-01
-3.227176964282989502e-01 9.595377743244171143e-02 -1.687060296535491943e-01 5.854599177837371826e-02 -9.454015642404556274e-02 -1.276764571666717529e-01 -1.270063454285264015e-03 -2.664739787578582764e-01 8.031152188777923584e-02 4.374590888619422913e-02 -7.689144462347030640e-02 3.764535486698150635e-01 1.551516801118850708e-01 3.553331643342971802e-02 -3.611833751201629639e-01 2.760611772537231445e-01 3.348828554153442383e-01 1.018707156181335449e-01 -1.497875154018402100e-01 -1.861487030982971191e-01 -2.341654151678085327e-01 2.954190969467163086e-02 -1.476862579584121704e-01 -1.399979591369628906e-01 -8.723049610853195190e-02 1.604616492986679077e-01 -5.760022439062595367e-03 1.155138313770294189e-01 4.599206149578094482e-02 -1.390761137008666992e-01 1.350015252828598022e-01 -8.585755527019500732e-02
1.411398947238922119e-01 -4.937351914122700691e-04 -1.648972369730472565e-02 1.152166649699211121e-01 -1.193396300077438354e-01 7.521183043718338013e-02 2.311066687107086182e-01 -3.840420544147491455e-01 1.749642491340637207e-01 -1.513856742531061172e-02 -2.280229628086090088e-01 2.708237767219543457e-01 -1.347405314445495605e-01 1.040587574243545532e-01 -1.196062192320823669e-01 3.348065614700317383e-01 3.005363643169403076e-01 -4.084160551428794861e-02 7.788229733705520630e-02 -2.440026104450225830e-01 1.273574680089950562e-01 -7.180827856063842773e-02 -2.923344448208808899e-02 2.978040874004364014e-01 5.768442898988723755e-02 4.037267714738845825e-02 1.720757782459259033e-01 3.246183693408966064e-01 -9.155847132205963135e-02 4.641096666455268860e-02 1.191532239317893982e-01 3.128905966877937317e-02
3.012793958187103271e-01 1.211137324571609497e-01 1.446074247360229492e-01 1.022208109498023987e-01 -2.109161913394927979e-01 -5.047313868999481201e-02 9.726792573928833008e-02 -1.661513298749923706e-01 9.002926200628280640e-02 -7.922400534152984619e-02 1.922480911016464233e-01 1.533677428960800171e-01 8.567710220813751221e-02 -2.382529377937316895e-01 -1.389998346567153931e-01 1.663792319595813751e-02 2.216098904609680176e-01 1.196344569325447083e-01 -7.871682755649089813e-03 2.187272608280181885e-01 -4.970884695649147034e-02 3.104276359081268311e-01 -1.347703188657760620e-01 -3.990274667739868164e-01 3.126680850982666016e-02 1.998724341392517090e-01 -8.718325197696685791e-02 2.381135374307632446e-01 6.766751408576965332e-02 3.022432625293731689e-01 1.364698167890310287e-02 1.778903156518936157e-01
1.804499328136444092e-01 6.750406324863433838e-02 -6.667178589850664139e-03 -1.973501443862915039e-01 -8.349837362766265869e-02 1.440175771713256836e-01 1.998422145843505859e-01 -2.476570010185241699e-01 -2.037893682718276978e-01 5.727619864046573639e-03 -9.173677116632461548e-02 5.053977966308593750e-01 -1.740293204784393311e-01 1.373014152050018311e-01 -2.622132301330566406e-01 5.492331460118293762e-02 2.796646356582641602e-01 5.709889531135559082e-02 3.023352026939392090e-01 -1.508442461490631104e-01 1.567789465188980103e-01 1.248934343457221985e-01 7.010375708341598511e-02 -1.652888506650924683e-01 -7.367740571498870850e-02 -2.134591192007064819e-01 4.459287226200103760e-02 1.039184555411338806e-01 -1.107167750597000122e-01 -7.423465698957443237e-02 1.246514543890953064e-01 -5.878834426403045654e-02
-1.220118179917335510e-01 1.129825338721275330e-01 -3.926813304424285889e-01 -9.633859992027282715e-02 -3.003832995891571045e-01 -1.549148708581924438e-01 3.733173478394746780e-03 -1.941998600959777832e-01 1.439218372106552124e-01 -2.580288052558898926e-01 -1.162257194519042969e-01 5.118609592318534851e-02 -5.988284572958946228e-02 -8.558479696512222290e-02 -1.828251481056213379e-01 -3.410144895315170288e-02 -1.052189320325851440e-01 3.142933920025825500e-02 -1.202606782317161560e-02 1.626870594918727875e-02 1.177714541554450989e-01 3.496383726596832275e-01 1.112115830183029175e-01 -2.126022130250930786e-01 -2.097369581460952759e-01 2.665245532989501953e-01 -1.044402197003364563e-01 1.783099770545959473e-01 -1.375778019428253174e-01 7.922621071338653564e-02 -2.100881338119506836e-01 2.734428942203521729e-01
-7.285258919000625610e-02 1.572163193486630917e-03 9.309414774179458618e-02 -1.649856120347976685e-01 -4.796083867549896240e-01 -1.364672034978866577e-01 1.309680789709091187e-01 -2.077268809080123901e-01 4.890330880880355835e-02 -1.122169420123100281e-01 2.374504357576370239e-01 1.856367886066436768e-01 5.181280896067619324e-02 -6.637439876794815063e-02 -1.266482919454574585e-01 -1.466227322816848755e-01 3.877867162227630615e-01 -2.687626779079437256e-01 1.292379200458526611e-01 -6.522288173437118530e-02 1.014246791601181030e-01 1.724191904067993164e-01 8.955112844705581665e-02 -1.158922836184501648e-01 2.576587721705436707e-02 1.291444618254899979e-02 -2.878603339195251465e-01 -9.731112420558929443e-02 1.343813389539718628e-01 -1.929073035717010498e-02 2.349108606576919556e-01 1.660884022712707520e-01
-5.658571422100067139e-02 -1.221123263239860535e-01 -2.032145857810974121e-02 -2.717199325561523438e-01 -1.056288480758666992e-01 -4.470637813210487366e-02 -2.226290479302406311e-02 3.794908523559570312e-02 2.240513563156127930e-01 1.171555444598197937e-01 9.210433065891265869e-02 5.232293605804443359e-01 1.523651927709579468e-01 6.067846715450286865e-02 -1.656908243894577026e-01 2.613193392753601074e-01 1.811324656009674072e-01 6.433733552694320679e-02 -4.731246270239353180e-03 -2.240923941135406494e-01 1.653659194707870483e-01 2.567684352397918701e-01 -2.453817725181579590e-01 1.715683788061141968e-01 1.144393607974052429e-01 6.075789406895637512e-02 2.814782597124576569e-02 1.999658346176147461e-01 -7.994981855154037476e-02 2.537730615586042404e-03 -1.675481796264648438e-01 2.481654137372970581e-01
8.385282009840011597e-02 -3.155738860368728638e-02 -3.723854199051856995e-02 1.238810792565345764e-01 6.286160647869110107e-02 -1.688646972179412842e-01 5.254165828227996826e-02 -4.150885939598083496e-01 2.595003843307495117e-01 -1.339583545923233032e-01 -1.863908320665359497e-01 3.498978614807128906e-01 5.425783991813659668e-02 1.372811198234558105e-01 -1.304361373186111450e-01 -3.083837963640689850e-02 2.077378034591674805e-01 -1.636162027716636658e-02 -2.441267818212509155e-01 -6.459426879882812500e-02 -4.391793906688690186e-02 3.034696280956268311e-01 1.950239539146423340e-01 -1.562490463256835938e-01 -2.269830256700515747e-01 -1.231722608208656311e-01 1.969505697488784790e-01 -1.618197858333587646e-01 -2.635409533977508545e-01 7.404785603284835815e-02 6.788040697574615479e-02 -1.030891090631484985e-01
-2.113030105829238892e-01 2.271426618099212646e-01 -2.703525125980377197e-01 7.245268672704696655e-02 -4.081983864307403564e-01 -9.896340221166610718e-02 -1.221566498279571533e-01 -2.878466248512268066e-01 -7.267570495605468750e-02 5.875326693058013916e-03 -6.564579159021377563e-02 4.044926762580871582e-01 -1.005153656005859375e-01 2.322845719754695892e-02 4.886057227849960327e-03 -1.596586108207702637e-01 3.199206292629241943e-01 -9.473697841167449951e-02 -1.678922325372695923e-01 -2.328160852193832397e-01 1.051139738410711288e-02 -8.695291727781295776e-02 8.013617992401123047e-02 -1.271303594112396240e-01 -4.573969636112451553e-04 1.689452975988388062e-01 -1.253665834665298462e-01 1.168728545308113098e-01 -1.894705593585968018e-01 -7.836648076772689819e-02 -1.316879242658615112e-01 -2.346594259142875671e-02
-5.095847696065902710e-02 -1.116692051291465759e-01 1.514133214950561523e-01 -1.328127682209014893e-01 -3.574542105197906494e-01 -8.534278720617294312e-02 -1.369305327534675598e-02 -1.488771438598632812e-01 2.523715198040008545e-01 1.795405987650156021e-03 -1.368822623044252396e-02 4.271504282951354980e-01 -6.559815257787704468e-03 -3.910508379340171814e-02 -1.387084424495697021e-01 7.156586647033691406e-02 2.253935486078262329e-01 1.460530310869216919e-01 7.202231884002685547e-02 -1.173593252897262573e-01 2.185151278972625732e-01 -2.093992978334426880e-01 -2.135982513427734375e-01 1.138841919600963593e-02 -1.874460726976394653e-01 -1.660124212503433228e-01 2.960504889488220215e-01 1.097346246242523193e-01 1.631574630737304688e-01 1.770726293325424194e-01 1.083182096481323242e-01 2.326995432376861572e-01
1.115013882517814636e-01 2.183769047260284424e-01 3.543714061379432678e-02 7.844804227352142334e-02 -1.042179837822914124e-01 -3.011265099048614502e-01 4.060652107000350952e-02 -3.636278808116912842e-01 2.381340712308883667e-01 -1.764881014823913574e-01 -2.220636457204818726e-01 2.924056723713874817e-02 1.177449710667133331e-02 1.503181308507919312e-01 -1.899921745061874390e-01 -4.187769070267677307e-02 4.124315679073333740e-01 -8.543698489665985107e-02 -2.449264675378799438e-01 1.961436122655868530e-01 1.158319637179374695e-01 2.086922973394393921e-01 -2.006768248975276947e-02 -2.507650852203369141e-01 -7.115496695041656494e-02 -1.732958108186721802e-02 1.618839800357818604e-01 -4.961516708135604858e-02 -2.298460304737091064e-01 9.924751706421375275e-03 2.298571355640888214e-02 -1.218395829200744629e-01
-1.792879253625869751e-01 9.541103243827819824e-02 1.845542341470718384e-01 1.731061637401580811e-01 -2.803418338298797607e-01 -1.942752599716186523e-01 3.273964822292327881e-01 -1.809666901826858521e-01 -8.529832959175109863e-02 -1.961566358804702759e-01 -8.122164011001586914e-02 3.181051909923553467e-01 -6.238818541169166565e-02 3.816273063421249390e-02 -2.164163291454315186e-01 -1.089564636349678040e-01 3.571012616157531738e-01 1.088589057326316833e-01 2.069531828165054321e-01 -7.253946363925933838e-02 3.763350099325180054e-02 -1.739218235015869141e-01 -5.259118229150772095e-02 -1.579654514789581299e-01 -2.043830454349517822e-01 7.026904076337814331e-02 2.661927640438079834e-01 -7.456102408468723297e-03 1.541489064693450928e-01 -8.018298447132110596e-02 -1.305007040500640869e-01 9.573146700859069824e-02
-7.130325585603713989e-02 -8.171289414167404175e-02 -6.894467771053314209e-02 8.207282423973083496e-02 -3.423552215099334717e-01 -2.131971418857574463e-01 2.306525856256484985e-01 -1.952875256538391113e-01 4.288065247237682343e-03 -1.178565099835395813e-01 -8.972850441932678223e-02 4.518561661243438721e-01 -9.966225177049636841e-02 1.976720802485942841e-02 -2.250150591135025024e-01 -2.713572382926940918e-01 2.302657812833786011e-01 2.184281647205352783e-01 -1.580113321542739868e-01 -2.814689278602600098e-01 -1.210647821426391602e-02 -1.268024742603302002e-01 -1.463040709495544434e-01 -1.195492297410964966e-01 6.670352816581726074e-02 1.023469418287277222e-01 -1.585076563060283661e-02 2.034218749031424522e-03 1.356517523527145386e-01 -2.819500118494033813e-02 -2.082497924566268921e-01 -1.656387597322463989e-01
1.484018377959728241e-02 -1.364500671625137329e-01 -2.110315673053264618e-02 6.354267150163650513e-02 -2.834827601909637451e-01 -1.184972897171974182e-01 7.824332267045974731e-02 -1.445844024419784546e-01 -5.882430449128150940e-02 -1.441782265901565552e-01 -2.982025407254695892e-02 4.948919713497161865e-01 -1.094631627202033997e-01 8.110158145427703857e-02 -1.197368577122688293e-01 -3.351751863956451416e-01 2.488084882497787476e-01 2.930140793323516846e-01 -1.269764304161071777e-01 -2.691529393196105957e-01 7.040227204561233521e-02 -1.150334551930427551e-01 -7.675170898437500000e-02 -1.815349459648132324e-01 -3.763171285390853882e-02 1.356460601091384888e-01 -8.253338932991027832e-02 1.357364058494567871e-01 -6.905132904648780823e-04 5.069875344634056091e-02 -2.634719312191009521e-01 -1.718982756137847900e-01
-3.088071942329406738e-02 -1.344137936830520630e-01 7.270701974630355835e-02 -1.050717160105705261e-01 -4.689725115895271301e-02 -2.351618111133575439e-01 7.416464388370513916e-02 -1.384271830320358276e-01 1.710769981145858765e-01 -1.290667802095413208e-01 -1.057944670319557190e-01 4.836636781692504883e-01 2.651477046310901642e-02 1.161453351378440857e-01 2.999529615044593811e-02 1.873740851879119873e-01 8.941867202520370483e-02 2.318618893623352051e-01 -4.022345244884490967e-01 -1.682550413534045219e-03 -3.956046700477600098e-02 3.174655437469482422e-01 -1.105413883924484253e-01 6.362569518387317657e-03 6.335336714982986450e-02 1.288924813270568848e-01 3.092511296272277832e-01 1.883548945188522339e-01 -3.539973124861717224e-02 -1.010029539465904236e-01 2.763879857957363129e-02 1.977883130311965942e-01
-2.941994369029998779e-02 9.237717837095260620e-02 1.947882473468780518e-01 4.496990144252777100e-02 -9.821779280900955200e-02 -1.348950415849685669e-01 6.970056891441345215e-02 -1.465183347463607788e-01 1.590047478675842285e-01 -2.307942807674407959e-01 1.288118958473205566e-01 2.226026356220245361e-01 1.470301747322082520e-01 8.858499117195606232e-03 -5.443907380104064941e-01 -1.219034641981124878e-01 2.166500091552734375e-01 -1.047588288784027100e-01 -2.031515985727310181e-01 -7.388899475336074829e-02 1.602483093738555908e-01 1.040557995438575745e-01 3.482141718268394470e-02 3.391638770699501038e-02 1.780518591403961182e-01 -2.303585279150865972e-05 -1.404038220643997192e-01 2.805279791355133057e-01 -3.088354170322418213e-01 1.452498883008956909e-01 -5.230578407645225525e-02 1.613068580627441406e-01
1.120474636554718018e-01 3.112973570823669434e-01 -1.368394941091537476e-01 3.109350241720676422e-02 -1.003917902708053589e-01 1.500196289271116257e-02 1.186577081680297852e-01 -1.328086107969284058e-01 2.837547361850738525e-01 -2.078991532325744629e-01 -1.147912293672561646e-01 4.762248396873474121e-01 -1.005728356540203094e-02 2.686845064163208008e-01 -1.364322006702423096e-01 2.768869698047637939e-01 1.167551800608634949e-01 -2.014018893241882324e-01 -1.587584242224693298e-02 -3.703119233250617981e-02 2.420576959848403931e-01 -1.713161170482635498e-01 -2.699772417545318604e-01 -8.617724478244781494e-02 -1.717161200940608978e-02 -7.978371530771255493e-02 1.432461384683847427e-02 -9.626247920095920563e-03 -5.060609430074691772e-02 -4.544832184910774231e-02 2.083970159292221069e-01 -1.358689963817596436e-01
3.293356597423553467e-01 -3.051343560218811035e-02 4.641135782003402710e-02 -1.179052218794822693e-01 -1.063797697424888611e-01 -1.242377087473869324e-01 -7.089297473430633545e-02 -5.707035213708877563e-02 4.552792757749557495e-02 8.152379095554351807e-02 9.055829048156738281e-02 2.276409566402435303e-01 -1.623196303844451904e-01 1.490856707096099854e-01 -4.105125069618225098e-01 2.762309648096561432e-02 1.994158327579498291e-01 3.173457086086273193e-02 7.602837681770324707e-02 -2.942697405815124512e-01 7.921095192432403564e-02 4.280799031257629395e-01 -1.909919977188110352e-01 -4.535292461514472961e-02 -4.803845286369323730e-02 -1.053419113159179688e-01 -4.796074703335762024e-02 1.978655010461807251e-01 -4.447687044739723206e-02 1.688588559627532959e-01 1.375152617692947388e-01 2.957212328910827637e-01
-4.959264770150184631e-02 4.295072332024574280e-02 2.095751911401748657e-01 -1.666511297225952148e-01 -1.766689568758010864e-01 -1.787302643060684204e-01 -9.527876228094100952e-02 1.429332047700881958e-02 1.865919530391693115e-01 -2.073922604322433472e-01 -1.449564099311828613e-01 1.558058559894561768e-01 -7.113814353942871094e-02 -2.170712947845458984e-01 -1.905336081981658936e-01 -1.671179682016372681e-01 1.277592480182647705e-01 -2.571936249732971191e-01 -1.910834759473800659e-01 -6.398224085569381714e-02 5.032039806246757507e-02 4.627224504947662354e-01 1.269059032201766968e-01 -2.394798547029495239e-01 -7.964468002319335938e-02 1.651252061128616333e-01 1.635646522045135498e-01 3.145028948783874512e-01 5.442319437861442566e-02 -1.014919951558113098e-01 1.010442823171615601e-01 1.269233673810958862e-01
-8.472549170255661011e-02 2.761100232601165771e-02 -2.563272416591644287e-01 4.680509120225906372e-02 -2.439749985933303833e-01 -2.272070497274398804e-01 -3.684212639927864075e-02 -3.544601202011108398e-01 4.001435358077287674e-03 -4.569642543792724609e-01 -1.242760047316551208e-01 2.532787621021270752e-01 3.275201842188835144e-02 -1.813621371984481812e-01 -2.356483042240142822e-01 -4.560649022459983826e-02 1.114999875426292419e-01 1.470240205526351929e-02 -9.917949140071868896e-02 2.395895570516586304e-01 6.164165213704109192e-03 -2.924515493214130402e-02 2.503175139427185059e-01 3.693172335624694824e-02 1.010386943817138672e-01 1.048246771097183228e-01 1.516664326190948486e-01 -1.031989883631467819e-02 -2.487754821777343750e-01 5.402127280831336975e-02 -1.335080116987228394e-01 1.851331144571304321e-01
2.311690747737884521e-01 -2.074664831161499023e-01 1.671351939439773560e-01 3.216951712965965271e-02 -9.239522367715835571e-02 -3.759743645787239075e-02 1.695709377527236938e-01 4.745088145136833191e-02 8.282216638326644897e-02 -3.216523528099060059e-01 1.212223172187805176e-01 2.532065510749816895e-01 9.616596996784210205e-02 -2.263496965169906616e-01 -1.979832351207733154e-01 5.787496268749237061e-02 3.850346803665161133e-01 -6.338275223970413208e-02 5.162731185555458069e-02 -1.091393083333969116e-01 -1.035058349370956421e-01 4.879550039768218994e-01 -1.065386738628149033e-02 -1.503609418869018555e-01 -1.757772117853164673e-01 1.296418607234954834e-01 9.372568689286708832e-03 1.087492257356643677e-01 7.100500911474227905e-02 -1.845308840274810791e-01 -3.632079437375068665e-02 5.498286709189414978e-02
-2.460990697145462036e-01 6.981196254491806030e-02 -2.441560029983520508e-01 5.897336080670356750e-02 -2.710545957088470459e-01 -1.416885256767272949e-01 5.026513244956731796e-03 -1.604774594306945801e-01 -3.932806476950645447e-02 -2.555650174617767334e-01 -1.126863136887550354e-01 2.725636065006256104e-01 -9.146042168140411377e-02 -2.083374708890914917e-01 -3.730271756649017334e-02 -1.172189265489578247e-01 4.028500318527221680e-01 -1.686373800039291382e-01 -4.333443939685821533e-02 -8.693161606788635254e-02 8.195551112294197083e-03 -1.064816191792488098e-01 -2.640145421028137207e-01 -1.595072448253631592e-01 -3.453502804040908813e-02 2.682190239429473877e-01 2.885062247514724731e-02 2.774431109428405762e-01 -1.178471371531486511e-01 -8.034932613372802734e-02 -1.922786533832550049e-01 1.281674504280090332e-01
-2.129332423210144043e-01 5.226847901940345764e-02 -4.503343701362609863e-01 1.331082433462142944e-01 -1.432487517595291138e-01 -1.578097939491271973e-01 3.694701939821243286e-02 -2.902319431304931641e-01 -6.491345912218093872e-02 -2.386909425258636475e-01 9.711812250316143036e-03 3.331519067287445068e-01 -4.301268234848976135e-02 -2.672263421118259430e-02 -8.947235345840454102e-02 -1.741381585597991943e-01 2.853271365165710449e-01 -2.705590054392814636e-02 -2.050885707139968872e-01 7.049151510000228882e-02 -6.379775702953338623e-02 2.308342605829238892e-01 1.965470463037490845e-01 -6.636185199022293091e-02 7.625953108072280884e-02 1.167750656604766846e-01 4.375968873500823975e-02 4.220346361398696899e-02 -3.035736083984375000e-01 4.634383320808410645e-02 -1.975446343421936035e-01 -3.434664383530616760e-02
-1.858084946870803833e-01 -4.310491681098937988e-02 2.192222476005554199e-01 9.698293358087539673e-02 -3.632284700870513916e-01 -2.071543931961059570e-01 3.084619939327239990e-01 2.164516597986221313e-02 5.018465686589479446e-03 -2.790058553218841553e-01 -9.954920411109924316e-02 2.779157757759094238e-01 -9.419027715921401978e-02 5.339128151535987854e-02 -1.948162317276000977e-01 -2.062121592462062836e-02 3.472526073455810547e-01 2.120627015829086304e-01 1.044043451547622681e-01 -7.176568359136581421e-02 3.125143796205520630e-02 -1.145222038030624390e-01 3.184194443747401237e-03 -2.231614440679550171e-01 -1.321801245212554932e-01 4.974015057086944580e-02 2.599690556526184082e-01 -6.804864108562469482e-02 9.969879686832427979e-02 -1.207592040300369263e-01 -2.411380559206008911e-01 -1.520549505949020386e-02
2.441869676113128662e-01 1.523311287164688110e-01 3.513291850686073303e-02 -5.230255052447319031e-02 -2.929371595382690430e-01 2.074048817157745361e-01 -6.836099922657012939e-02 -3.198088109493255615e-01 -1.336516290903091431e-01 -6.657860428094863892e-02 1.012959480285644531e-01 3.052602112293243408e-01 -3.086995482444763184e-01 2.414589524269104004e-01 -1.676110476255416870e-01 2.981196045875549316e-01 8.664374053478240967e-02 -2.617761120200157166e-02 -1.163619849830865860e-02 -2.196214497089385986e-01 1.351298838853836060e-01 1.104697659611701965e-01 7.329200953245162964e-02 3.618348017334938049e-02 9.541853517293930054e-02 1.921910978853702545e-02 8.048687875270843506e-02 9.399884194135665894e-02 -2.208533883094787598e-01 3.308444321155548096e-01 -6.313548237085342407e-02 1.992627047002315521e-02
-2.582602798938751221e-01 9.622083604335784912e-02 1.227124333381652832e-01 -1.810170859098434448e-01 -6.691000610589981079e-02 4.912291839718818665e-02 -4.015317652374505997e-03 -2.675384283065795898e-01 -9.799011051654815674e-03 -3.131299316883087158e-01 6.495123961940407753e-04 2.805609107017517090e-01 7.292364537715911865e-02 -1.424598246812820435e-01 1.708042025566101074e-01 3.400343656539916992e-02 2.761462330818176270e-01 -2.486013174057006836e-01 1.295136660337448120e-01 -1.053018644452095032e-01 -6.157225370407104492e-02 3.509656190872192383e-01 -8.228410035371780396e-03 5.446352064609527588e-02 1.080105379223823547e-01 -1.325200498104095459e-01 -2.001810669898986816e-01 3.528865873813629150e-01 -1.484340578317642212e-01 2.139091938734054565e-01 2.947732061147689819e-02 8.073956519365310669e-02
-7.239101082086563110e-02 -1.123082935810089111e-01 -1.213854178786277771e-01 -3.118774592876434326e-01 -1.795205473899841309e-01 2.094713598489761353e-01 -6.868901196867227554e-03 -3.526950776576995850e-01 -1.557605061680078506e-02 -3.430490195751190186e-01 1.844955384731292725e-01 3.198660612106323242e-01 -1.149780303239822388e-01 -1.322843786329030991e-02 -6.292276550084352493e-03 -6.303232163190841675e-02 3.862595260143280029e-01 -1.976423524320125580e-02 -6.962367147207260132e-02 -7.128043472766876221e-02 -6.317806243896484375e-02 1.840942651033401489e-01 -8.309024572372436523e-02 2.008657669648528099e-03 -1.388476788997650146e-01 -4.004793614149093628e-02 -2.002634555101394653e-01 -1.340117156505584717e-01 1.654209643602371216e-01 2.702333629131317139e-01 7.650987058877944946e-02 -9.173473715782165527e-02
-2.957531251013278961e-02 -9.491644054651260376e-02 2.073549479246139526e-01 -1.603929102420806885e-01 -7.772918790578842163e-03 -1.532890088856220245e-02 7.335643470287322998e-02 -3.466526567935943604e-01 4.486416578292846680e-01 -3.061801791191101074e-01 -3.396246954798698425e-02 2.750345170497894287e-01 9.077214449644088745e-02 -2.997546494007110596e-01 -3.652421385049819946e-02 -1.370638161897659302e-01 9.766217321157455444e-02 -1.712699979543685913e-01 -1.727652102708816528e-01 -2.786294817924499512e-01 -1.264296285808086395e-02 6.030166149139404297e-02 -4.742543026804924011e-02 -1.390183269977569580e-01 2.069690972566604614e-01 -1.200366690754890442e-01 -2.932336647063493729e-04 -2.191146276891231537e-02 -1.637922823429107666e-01 1.925379633903503418e-01 1.055136099457740784e-01 -3.211588039994239807e-02
4.154488444328308105e-01 1.338408440351486206e-01 9.423267841339111328e-02 -2.255003303289413452e-01 -1.690890640020370483e-02 -1.312829852104187012e-01 7.993372157216072083e-03 -1.207994893193244934e-01 1.431539189070463181e-02 -1.453243941068649292e-01 4.784501716494560242e-02 3.080352842807769775e-01 -2.040216326713562012e-01 1.118153706192970276e-01 -4.328920543193817139e-01 4.398014396429061890e-03 1.220118403434753418e-01 5.281345546245574951e-02 1.132366806268692017e-01 -1.816256493330001831e-01 2.257948508486151695e-04 2.452162951231002808e-01 -2.477038800716400146e-01 -3.296442702412605286e-02 2.630647718906402588e-01 4.537358507513999939e-02 -5.882803723216056824e-02 1.092202141880989075e-01 -7.554007321596145630e-02 2.309860587120056152e-01 1.272308230400085449e-01 9.786772727966308594e-02
-2.058798223733901978e-01 -7.539183646440505981e-02 2.328484505414962769e-01 3.993351012468338013e-03 -3.217572569847106934e-01 1.821302473545074463e-01 1.478958874940872192e-01 -1.634253561496734619e-01 -4.011247679591178894e-02 -2.496836930513381958e-01 -1.928002983331680298e-01 3.437786102294921875e-01 -7.310007512569427490e-02 -3.540601432323455811e-01 -8.376120030879974365e-02 -2.198692709207534790e-01 1.847884356975555420e-01 -1.117297038435935974e-01 8.406131714582443237e-02 -1.224945187568664551e-01 1.985643506050109863e-01 9.774920344352722168e-02 -1.870332956314086914e-01 7.889721542596817017e-02 -2.260674089193344116e-01 -1.825559325516223907e-02 6.041020154953002930e-02 1.085192933678627014e-01 2.481135874986648560e-01 6.891213357448577881e-02 9.684432297945022583e-02 7.485848665237426758e-02
2.990468442440032959e-01 1.352484226226806641e-01 1.225405707955360413e-01 -1.037883907556533813e-01 -1.332234591245651245e-01 2.838470637798309326e-01 2.414534389972686768e-01 -1.663090586662292480e-01 1.260164082050323486e-01 -1.347761228680610657e-02 -1.695108860731124878e-01 3.327413499355316162e-01 7.501552253961563110e-02 -4.854655265808105469e-02 -1.580381691455841064e-01 -1.138672679662704468e-01 3.483954668045043945e-01 6.645425409078598022e-02 7.201766967773437500e-02 -1.640981584787368774e-01 3.131413459777832031e-01 1.444948762655258179e-01 1.496033966541290283e-01 8.771801739931106567e-02 -4.982998967170715332e-02 8.239591494202613831e-03 -7.163872569799423218e-02 1.668516844511032104e-01 -1.717239916324615479e-01 2.150167375802993774e-01 -1.867373287677764893e-01 1.665505617856979370e-01
7.723836600780487061e-02 2.233363389968872070e-01 6.848665326833724976e-02 -8.477363735437393188e-03 -3.229774236679077148e-01 -1.105920150876045227e-01 -1.554105579853057861e-01 2.165384963154792786e-02 -1.029109731316566467e-01 1.478350460529327393e-01 1.458400487899780273e-01 3.855262994766235352e-01 -2.063942104578018188e-01 8.879113942384719849e-02 -2.657079398632049561e-01 -3.688662499189376831e-02 8.364876359701156616e-02 -2.074917703866958618e-01 8.869877457618713379e-02 -1.460694968700408936e-01 7.855450361967086792e-02 2.660901844501495361e-01 -2.182628363370895386e-01 -8.277881890535354614e-02 -2.320254780352115631e-02 -6.601507961750030518e-02 -2.605910003185272217e-01 2.012162804603576660e-01 -8.306133747100830078e-02 2.818191945552825928e-01 -1.514741685241460800e-03 2.512009143829345703e-01
1.840911507606506348e-01 2.199140004813671112e-02 -1.084288954734802246e-01 -4.389931634068489075e-02 -3.870883211493492126e-02 2.332959324121475220e-01 4.418070614337921143e-02 -3.483849167823791504e-01 -1.934659294784069061e-02 -1.821869169361889362e-03 -1.551522910594940186e-01 4.651827216148376465e-01 -1.567854583263397217e-01 8.302142471075057983e-02 -3.054369688034057617e-01 2.432523220777511597e-01 2.380720525979995728e-01 1.819054633378982544e-01 1.573390960693359375e-01 -5.921176448464393616e-02 -5.967269837856292725e-02 1.724197566509246826e-01 1.081910803914070129e-01 -4.126265645027160645e-02 1.037811189889907837e-01 -3.593322634696960449e-01 -1.138653159141540527e-01 7.791537046432495117e-02 -1.078895032405853271e-01 2.755766361951828003e-02 8.387397229671478271e-02 -6.945112347602844238e-02
-5.347752943634986877e-02 -1.898992657661437988e-01 -3.092248365283012390e-02 2.611130103468894958e-02 -9.089202433824539185e-02 -4.342824593186378479e-02 -1.683608293533325195e-01 -2.410139143466949463e-01 -2.954113483428955078e-02 -3.042563609778881073e-02 2.539210021495819092e-01 5.053392052650451660e-01 4.752334952354431152e-02 -2.933826744556427002e-01 2.573259547352790833e-02 2.426599413156509399e-01 4.116999208927154541e-01 -1.062071323394775391e-01 1.013282239437103271e-01 5.798223242163658142e-02 -6.435511633753776550e-03 7.236295193433761597e-02 -1.550359725952148438e-01 -2.050042897462844849e-02 -1.618192195892333984e-01 -1.633324427530169487e-03 1.041493937373161316e-01 1.850328445434570312e-01 -6.222468218766152859e-04 1.293020695447921753e-01 -1.467659175395965576e-01 2.442699074745178223e-01
-9.855457395315170288e-02 2.689328491687774658e-01 -3.957067430019378662e-02 -1.354187875986099243e-01 -1.203524842858314514e-01 -1.341880261898040771e-01 1.758178323507308960e-02 -4.430697560310363770e-01 -1.235261652618646622e-02 -2.039737701416015625e-01 -2.300884127616882324e-01 1.618824303150177002e-01 -3.567725419998168945e-02 2.693354785442352295e-01 -3.688204586505889893e-01 -7.161079347133636475e-02 1.203532293438911438e-01 -4.190133884549140930e-02 -1.815412044525146484e-01 1.514957249164581299e-01 1.352014578878879547e-02 3.581133484840393066e-01 1.442572474479675293e-02 -8.531697094440460205e-02 -1.582189649343490601e-01 -7.156291604042053223e-02 2.141386121511459351e-01 -8.508615940809249878e-02 -1.660512536764144897e-01 -4.907581605948507786e-04 6.414613872766494751e-02 -1.003497987985610962e-01
-7.863006740808486938e-02 -7.979143410921096802e-02 -1.618781387805938721e-01 -1.797708570957183838e-01 -3.072525858879089355e-01 2.142802178859710693e-01 9.796109516173601151e-04 -4.417701065540313721e-01 1.696823239326477051e-01 -1.800930052995681763e-01 1.628284305334091187e-01 1.215496212244033813e-01 -9.683570824563503265e-03 1.198334619402885437e-01 -1.693778336048126221e-01 -9.570171684026718140e-02 1.802317500114440918e-01 -3.098437562584877014e-03 3.385686129331588745e-02 -9.101685136556625366e-02 7.399693876504898071e-02 2.657652497291564941e-01 5.175988376140594482e-02 -2.601870335638523102e-02 -2.081772834062576294e-01 -1.146317943930625916e-01 2.215623855590820312e-02 -4.320771992206573486e-02 3.589147031307220459e-01 3.331132531166076660e-01 -2.211473323404788971e-02 -1.346724629402160645e-01
-1.704399436712265015e-01 4.659581184387207031e-02 -5.076003726571798325e-03 5.425315350294113159e-02 -2.411044016480445862e-02 -2.342744320631027222e-01 5.855127424001693726e-02 -4.187993407249450684e-01 7.427662611007690430e-02 -1.368158608675003052e-01 -2.659519910812377930e-01 2.571823000907897949e-01 -1.946353316307067871e-01 1.737361401319503784e-01 -2.008441835641860962e-01 1.397186797112226486e-02 1.101993918418884277e-01 -3.333671193104237318e-04 -2.056286931037902832e-01 -3.165042772889137268e-02 1.768297143280506134e-02 2.956689000129699707e-01 2.127516418695449829e-01 -2.667842507362365723e-01 -3.135486543178558350e-01 -5.509167164564132690e-02 1.379456520080566406e-01 -1.191125065088272095e-01 -2.136657685041427612e-01 1.156933233141899109e-01 9.238857030868530273e-02 8.739007636904716492e-03
-1.647358387708663940e-01 6.629499141126871109e-03 1.966097205877304077e-01 -1.761572957038879395e-01 -3.525367379188537598e-01 8.632802218198776245e-02 3.992007405031472445e-04 -9.974715113639831543e-02 1.914576143026351929e-01 -8.284345269203186035e-02 -1.535138189792633057e-01 2.150888442993164062e-01 4.879989847540855408e-02 -2.877358496189117432e-01 -1.487795263528823853e-01 1.464792340993881226e-01 6.922102719545364380e-02 -2.040607780218124390e-01 1.561665385961532593e-01 1.796232312917709351e-01 2.263196557760238647e-02 2.567362487316131592e-01 -7.984167337417602539e-02 -1.695414334535598755e-01 1.106470748782157898e-01 2.750417888164520264e-01 1.707112640142440796e-01 2.818619012832641602e-01 -2.149363756179809570e-01 1.190075799822807312e-01 -2.404306232929229736e-01 -7.575641386210918427e-03
-4.069639369845390320e-02 -2.088941037654876709e-01 2.081076800823211670e-01 -1.028779968619346619e-01 -1.842307001352310181e-01 -9.004826098680496216e-02 1.141557022929191589e-01 -1.118064671754837036e-01 2.191701978445053101e-01 1.077936887741088867e-01 -1.752748638391494751e-01 4.432771205902099609e-01 -2.072615781798958778e-03 -8.852167427539825439e-02 4.046688228845596313e-02 -1.291784942150115967e-01 3.352505564689636230e-01 1.646339297294616699e-01 -9.559059888124465942e-02 2.204738855361938477e-01 1.346631646156311035e-01 9.387268126010894775e-02 -2.613199055194854736e-01 6.268958747386932373e-02 -1.794086955487728119e-02 -1.065931916236877441e-01 5.357465893030166626e-02 8.999576419591903687e-02 -8.444616198539733887e-02 2.321968972682952881e-01 -1.076595038175582886e-01 3.584663867950439453e-01
-3.080732524394989014e-01 -9.772586822509765625e-02 1.729421764612197876e-01 -1.471922695636749268e-01 -2.085578888654708862e-01 6.003253161907196045e-02 2.204977124929428101e-01 -1.016658470034599304e-01 -1.734863817691802979e-01 -5.283577367663383484e-02 -7.886431366205215454e-02 3.392275571823120117e-01 3.596050292253494263e-02 1.770955175161361694e-01 -2.220278792083263397e-02 9.181308001279830933e-02 4.421913921833038330e-01 7.157002389430999756e-02 6.682083755731582642e-02 -2.085046470165252686e-01 1.168602332472801208e-01 2.678637504577636719e-01 -6.461502611637115479e-02 -1.935203224420547485e-01 -1.183417215943336487e-01 9.490267187356948853e-02 7.382342964410781860e-02 -9.047809988260269165e-02 -5.262244492769241333e-02 -3.504309356212615967e-01 -1.398041285574436188e-02 6.408441066741943359e-02
4.102154821157455444e-02 2.801918089389801025e-01 -9.080726653337478638e-02 9.837989509105682373e-02 -2.429987341165542603e-01 -2.138929814100265503e-01 -3.603860363364219666e-02 8.351795375347137451e-02 9.977921098470687866e-02 -4.060442447662353516e-01 -1.082765460014343262e-01 3.705148398876190186e-01 2.416881173849105835e-01 -1.680706292390823364e-01 -2.369199991226196289e-01 2.561419643461704254e-02 1.608667224645614624e-01 1.316512972116470337e-01 9.339393675327301025e-02 3.072198480367660522e-03 1.356777250766754150e-01 1.237557083368301392e-01 -3.655659407377243042e-02 1.461792141199111938e-01 -2.646231651306152344e-02 1.410338282585144043e-01 -9.026587754487991333e-02 2.634702920913696289e-01 2.473053783178329468e-01 4.076256975531578064e-02 -1.912509053945541382e-01 1.249286904931068420e-01
-1.022678762674331665e-01 2.315912544727325439e-01 -4.132106527686119080e-02 5.999957397580146790e-02 -2.788798809051513672e-01 -2.713935375213623047e-01 -1.149623245000839233e-01 -1.407574862241744995e-01 -2.566941780969500542e-03 -2.922632694244384766e-01 -2.249769419431686401e-01 3.042852878570556641e-01 3.352899849414825439e-02 1.139355972409248352e-01 -2.647928595542907715e-01 -1.659978777170181274e-01 4.825665429234504700e-02 -2.347924858331680298e-01 -1.763503402471542358e-01 3.104600682854652405e-02 2.813110873103141785e-02 1.432761698961257935e-01 3.249515891075134277e-01 -1.313283864874392748e-04 -1.393074356019496918e-02 1.245903968811035156e-01 4.013306647539138794e-02 1.565118432044982910e-01 -3.759995400905609131e-01 2.975430153310298920e-02 -3.915254771709442139e-02 6.072578579187393188e-02
6.271821260452270508e-02 -6.346186622977256775e-03 2.111652940511703491e-01 9.649161994457244873e-02 -3.156972825527191162e-01 1.519453823566436768e-01 8.590090274810791016e-02 -6.991608440876007080e-02 1.102552562952041626e-01 2.139812111854553223e-01 -1.795611232519149780e-01 1.669920831918716431e-01 2.510990500450134277e-01 -6.452581286430358887e-02 -4.980478584766387939e-01 -7.603032141923904419e-02 3.380283117294311523e-01 -3.204731270670890808e-03 -1.318707913160324097e-01 2.703137323260307312e-02 1.799153834581375122e-01 7.656943798065185547e-02 6.984114646911621094e-02 -5.253785476088523865e-02 -1.518589854240417480e-01 -7.941570132970809937e-02 7.660686969757080078e-02 2.086730450391769409e-01 -1.003150865435600281e-01 9.027599543333053589e-02 2.197757363319396973e-01 2.107760012149810791e-01
4.855078831315040588e-02 4.805059358477592468e-02 -3.669163584709167480e-01 3.328433632850646973e-02 -4.187095463275909424e-01 -1.266931146383285522e-01 -1.722574532032012939e-01 -2.313601970672607422e-01 7.109848316758871078e-03 -2.188356071710586548e-01 3.399823233485221863e-02 3.954803049564361572e-01 2.451175078749656677e-02 1.609457135200500488e-01 -2.338621765375137329e-01 8.025120198726654053e-02 2.092678248882293701e-01 -2.616778612136840820e-01 -8.526027202606201172e-02 3.300711512565612793e-01 5.725925788283348083e-02 9.408608824014663696e-02 1.228306256234645844e-02 2.945471927523612976e-02 6.140878424048423767e-02 -1.129674017429351807e-01 1.325291246175765991e-01 2.496346086263656616e-02 5.397554021328687668e-03 -7.996574044227600098e-02 -6.428454816341400146e-02 7.059310376644134521e-02
-2.012703716754913330e-01 2.784672677516937256e-01 -2.045761197805404663e-01 2.274275198578834534e-02 -1.508087366819381714e-01 -2.319022417068481445e-01 6.441295146942138672e-02 -1.947371363639831543e-01 2.797402441501617432e-01 -3.668046295642852783e-01 -1.731961034238338470e-02 9.264629334211349487e-02 4.656025394797325134e-02 1.269348710775375366e-01 -2.731611430644989014e-01 -9.688392281532287598e-02 8.779487013816833496e-02 1.044501457363367081e-02 -2.005633562803268433e-01 1.637280136346817017e-01 5.362637341022491455e-02 2.958215177059173584e-01 1.066624373197555542e-01 5.072538182139396667e-02 -1.714143753051757812e-01 -9.801428020000457764e-02 3.599314093589782715e-01 -5.527939274907112122e-02 -1.126595884561538696e-01 1.817543208599090576e-01 1.852958649396896362e-02 1.284330245107412338e-02
-1.160782799124717712e-01 -2.716291546821594238e-01 6.569486111402511597e-02 -1.123176664113998413e-01 -2.287657707929611206e-01 5.565785616636276245e-02 8.955726400017738342e-03 -5.974902585148811340e-02 1.502956151962280273e-01 -2.971219122409820557e-01 1.237196326255798340e-01 4.786590337753295898e-01 2.191200256347656250e-01 -2.650305256247520447e-02 9.578993171453475952e-02 1.690538376569747925e-01 1.070301234722137451e-01 -1.566153615713119507e-01 1.080097183585166931e-01 -4.225923120975494385e-01 4.784772917628288269e-02 1.905432939529418945e-01 -1.485835760831832886e-01 -3.833584859967231750e-02 -1.745460480451583862e-01 -2.325600013136863708e-02 -4.968599230051040649e-02 5.476082116365432739e-02 -1.498690843582153320e-01 -4.207962751388549805e-02 -1.947537213563919067e-01 -8.919887244701385498e-02
2.208577468991279602e-02 1.423028409481048584e-01 1.333892494440078735e-01 1.739525198936462402e-01 1.245561987161636353e-01 -2.371161580085754395e-01 2.132003568112850189e-02 -1.510391980409622192e-01 2.356448471546173096e-01 5.838631466031074524e-02 -1.696208417415618896e-01 2.939607203006744385e-01 -1.241718605160713196e-01 3.913247957825660706e-02 -1.141994148492813110e-01 2.517962642014026642e-02 5.294301509857177734e-01 7.438304275274276733e-02 -1.424255073070526123e-01 -5.508982762694358826e-02 1.049515977501869202e-01 2.134349048137664795e-01 1.724190264940261841e-01 1.492943614721298218e-01 1.314230412244796753e-01 -4.414806887507438660e-02 3.116193599998950958e-02 2.189759314060211182e-01 3.014810010790824890e-02 1.523471325635910034e-01 1.702968403697013855e-02 3.480952680110931396e-01
1.942758262157440186e-01 4.801132157444953918e-02 3.342435508966445923e-02 4.316208884119987488e-02 6.438344717025756836e-03 -2.510654330253601074e-01 -3.383336588740348816e-02 4.238753393292427063e-02 -1.775146345607936382e-03 -1.161464378237724304e-01 -2.092576473951339722e-01 1.380917131900787354e-01 -1.967924386262893677e-01 -9.603656828403472900e-02 -1.988180428743362427e-01 1.805385500192642212e-01 4.273946583271026611e-01 5.283851921558380127e-02 -2.159091681241989136e-01 -3.347994759678840637e-02 -7.306677848100662231e-02 1.324879676103591919e-01 1.420999616384506226e-01 -2.229689508676528931e-01 -2.855261862277984619e-01 1.474694758653640747e-01 1.295468509197235107e-01 9.168567508459091187e-02 -1.420257240533828735e-01 1.651582568883895874e-01 -1.007977500557899475e-01 4.271599054336547852e-01
-9.771313518285751343e-02 -1.552678197622299194e-01 -1.015137284994125366e-01 -1.137853190302848816e-01 -2.817740440368652344e-01 1.478920280933380127e-01 -4.284228011965751648e-02 -4.058498442173004150e-01 2.187952548265457153e-01 2.261622436344623566e-02 2.065778374671936035e-01 2.018774151802062988e-01 -1.503663510084152222e-01 1.618700474500656128e-01 -2.320609390735626221e-01 1.210823506116867065e-01 2.321184575557708740e-01 1.326587953371927142e-04 -5.129224061965942383e-02 -3.901569172739982605e-02 4.720981419086456299e-02 3.635649979114532471e-01 1.508074849843978882e-01 2.662087976932525635e-02 -2.494926005601882935e-01 -2.008020430803298950e-01 -1.932884305715560913e-01 -8.987775444984436035e-02 8.505357801914215088e-02 2.285537868738174438e-01 -5.004389211535453796e-02 -1.622183434665203094e-02
1.862273812294006348e-01 -7.367099169641733170e-03 9.123019874095916748e-02 -1.287971585988998413e-01 -1.554560661315917969e-01 -6.696743890643119812e-03 7.163568586111068726e-02 2.339697442948818207e-02 2.461939901113510132e-01 1.444836556911468506e-01 4.444834776222705841e-04 3.715786337852478027e-01 2.448228150606155396e-01 7.006763666868209839e-02 -1.893656253814697266e-01 -4.768806695938110352e-02 3.567817509174346924e-01 -3.577961027622222900e-02 -5.973035935312509537e-03 -3.674108088016510010e-01 -1.479058619588613510e-02 2.926450073719024658e-01 7.918322831392288208e-02 1.254356503486633301e-01 -3.920990973711013794e-02 1.261897087097167969e-01 1.923699378967285156e-01 2.347227632999420166e-01 -2.391124516725540161e-01 -5.519201233983039856e-02 -8.334258943796157837e-02 1.993262916803359985e-01
-6.498076021671295166e-02 1.911394000053405762e-01 -5.468309670686721802e-02 1.092896535992622375e-01 -2.958346903324127197e-01 6.614623218774795532e-02 5.759597569704055786e-02 -2.444672137498855591e-01 2.669019103050231934e-01 -3.570768535137176514e-01 -1.929768621921539307e-01 2.833321392536163330e-01 -2.424999177455902100e-01 -1.122489497065544128e-01 -2.016937732696533203e-01 -3.634604215621948242e-01 4.883923381567001343e-02 3.187623806297779083e-03 -1.350115388631820679e-01 1.510385125875473022e-01 -2.157602272927761078e-02 2.621366977691650391e-01 1.173312496393918991e-02 -6.877667456865310669e-02 1.070065796375274658e-01 2.465619519352912903e-02 -8.217042684555053711e-02 -1.414053291082382202e-01 -2.053472399711608887e-02 -1.589746922254562378e-01 2.264379523694515228e-02 2.153787314891815186e-01
-8.644860237836837769e-02 2.381820231676101685e-01 -7.098961621522903442e-02 1.298623532056808472e-01 -2.398406863212585449e-01 -3.427690267562866211e-02 -6.299734115600585938e-02 -2.070529907941818237e-01 2.321894019842147827e-01 -1.833272725343704224e-02 -5.801563709974288940e-02 2.926062941551208496e-01 -1.296765208244323730e-01 1.369511634111404419e-01 -5.488473176956176758e-01 6.957288831472396851e-02 1.383555084466934204e-01 1.813044250011444092e-01 -4.293987527489662170e-02 -2.501166164875030518e-01 -1.371785402297973633e-01 -8.047732710838317871e-02 -1.642107367515563965e-01 -8.142138272523880005e-02 -6.445674598217010498e-02 1.049175933003425598e-01 -2.276205122470855713e-01 -1.375783979892730713e-01 -1.278500556945800781e-01 -2.499253861606121063e-02 5.111878365278244019e-02 2.066089510917663574e-01
1.174125745892524719e-01 -4.362615291029214859e-03 1.491705775260925293e-01 -9.900995343923568726e-02 -2.654427289962768555e-01 -1.928650885820388794e-01 2.094277590513229370e-01 -2.995145916938781738e-01 1.340456306934356689e-01 3.149293735623359680e-02 -7.592024654150009155e-02 4.250518381595611572e-01 -4.150257259607315063e-02 8.422713726758956909e-03 -3.150623738765716553e-01 -2.066771872341632843e-02 1.832444071769714355e-01 9.212853759527206421e-02 -1.551227867603302002e-01 -3.040840327739715576e-01 -5.772976949810981750e-02 -8.044212311506271362e-02 -2.175194174051284790e-01 -2.427125535905361176e-02 -1.549885123968124390e-01 1.352000683546066284e-01 5.189961194992065430e-02 -1.718030571937561035e-01 -4.117972217500209808e-03 -1.958510428667068481e-01 -2.503189742565155029e-01 -1.191152781248092651e-01
1.116897836327552795e-01 2.030420303344726562e-02 -1.521906703710556030e-01 8.106796443462371826e-02 -1.494943201541900635e-01 -1.295100301504135132e-01 -1.697802245616912842e-01 1.281362865120172501e-02 1.266155093908309937e-01 -3.036856949329376221e-01 4.284384846687316895e-02 3.731764256954193115e-01 4.187699034810066223e-02 -3.460272550582885742e-01 -2.119833528995513916e-01 1.428232640027999878e-01 1.066000834107398987e-01 -7.726962119340896606e-02 -2.685006856918334961e-01 -2.078533768653869629e-01 -4.933874309062957764e-02 2.079621404409408569e-01 -2.588833272457122803e-01 -7.348567992448806763e-02 -1.634013056755065918e-01 -2.430008165538311005e-02 5.448153987526893616e-02 1.444659680128097534e-01 3.637338280677795410e-01 7.104374468326568604e-02 -1.064592003822326660e-01 -5.046020820736885071e-02
-3.837541863322257996e-02 2.357841879129409790e-01 -4.779582098126411438e-02 8.916685730218887329e-02 -1.011845618486404419e-01 3.351889923214912415e-02 3.348625898361206055e-01 -1.831953823566436768e-01 5.843036621809005737e-02 -1.200313940644264221e-01 -8.641203492879867554e-02 3.673469126224517822e-01 -1.001675426959991455e-01 1.193760037422180176e-01 -3.929370939731597900e-01 1.869334280490875244e-02 1.320110559463500977e-01 -8.510073274374008179e-02 4.107493162155151367e-02 7.111580343917012215e-04 1.555304080247879028e-01 2.677224576473236084e-01 6.301704794168472290e-02 1.761990040540695190e-01 2.439355254173278809e-01 -1.969080716371536255e-01 -1.772826313972473145e-01 8.767168223857879639e-02 -1.789570599794387817e-01 2.109096646308898926e-01 -2.417876422405242920e-01 8.231383562088012695e-02
-2.912029623985290527e-01 2.094203680753707886e-01 -1.399215459823608398e-01 -1.100493445992469788e-01 -1.702240407466888428e-01 -1.055271551012992859e-01 -1.539645344018936157e-01 -8.721481263637542725e-02 1.296892166137695312e-01 -4.939664155244827271e-02 3.716395422816276550e-02 4.280771315097808838e-01 -2.862921170890331268e-02 -1.961693316698074341e-01 -8.229221403598785400e-02 -1.116905212402343750e-01 1.946128308773040771e-01 -8.852595090866088867e-02 -8.996534347534179688e-02 -4.696617648005485535e-02 2.082649171352386475e-01 3.651412129402160645e-01 2.919042706489562988e-01 4.352159053087234497e-02 2.876688539981842041e-02 5.495080258697271347e-03 3.253606855869293213e-01 2.606990039348602295e-01 6.294978410005569458e-02 -7.595519721508026123e-02 2.093578875064849854e-02 3.354420140385627747e-02
1.850265078246593475e-02 1.041027829051017761e-01 1.744818240404129028e-01 7.906232774257659912e-02 -1.340618580579757690e-01 -4.580910503864288330e-02 1.786716282367706299e-01 -1.646407544612884521e-01 9.888678789138793945e-02 -2.355432063341140747e-01 -2.455629259347915649e-01 4.838572740554809570e-01 -9.792678803205490112e-02 -2.228295803070068359e-01 8.394591510295867920e-02 1.900299340486526489e-01 4.994342848658561707e-02 -2.811134792864322662e-02 -5.269427783787250519e-03 -1.043985318392515182e-02 -5.110494047403335571e-02 4.212115705013275146e-01 -1.170507371425628662e-01 -6.216654554009437561e-02 9.144033491611480713e-02 -2.395144663751125336e-02 3.190561532974243164e-01 5.743518099188804626e-02 1.462033390998840332e-01 -2.274944931268692017e-01 2.545446343719959259e-02 1.487265825271606445e-01
-1.664463132619857788e-01 -7.337337732315063477e-02 -1.146601736545562744e-01 1.385621726512908936e-03 -1.121078506112098694e-01 -9.063506871461868286e-02 -4.677205160260200500e-02 -3.488647639751434326e-01 1.162589993327856064e-02 -1.413865983486175537e-01 -2.992542088031768799e-01 2.486339658498764038e-01 -6.132325157523155212e-02 9.001616388559341431e-02 9.230891615152359009e-02 9.986437112092971802e-02 2.432260662317276001e-01 2.685919962823390961e-02 -2.174384891986846924e-01 -1.424845159053802490e-01 -1.459403783082962036e-01 3.378398418426513672e-01 -1.530372630804777145e-02 -2.535341680049896240e-01 -2.349700480699539185e-01 -1.928555592894554138e-02 2.874542772769927979e-01 -1.073749084025621414e-02 -2.026993483304977417e-01 2.809890806674957275e-01 1.241611316800117493e-01 7.768961042165756226e-02
2.349361078813672066e-03 -1.553238183259963989e-01 5.467257276177406311e-02 -1.290608495473861694e-01 -2.638111114501953125e-01 -5.733228474855422974e-02 -5.779617931693792343e-03 -4.358936250209808350e-01 -4.556627944111824036e-02 -2.549473941326141357e-01 2.779324650764465332e-01 4.118387699127197266e-01 1.701577100902795792e-03 1.847160607576370239e-01 4.647448658943176270e-02 -3.288332819938659668e-01 2.831232845783233643e-01 -1.370322257280349731e-01 5.862202960997819901e-03 8.734767884016036987e-02 -2.940030954778194427e-02 -8.993321098387241364e-03 -1.448917984962463379e-01 -1.326206475496292114e-01 -5.075670033693313599e-02 -7.114586234092712402e-02 -4.311008751392364502e-02 -3.458372503519058228e-02 1.711989939212799072e-01 1.823664754629135132e-01 -1.224341914057731628e-01 -2.408527769148349762e-02
9.245785325765609741e-02 2.429405460134148598e-03 -1.259762942790985107e-01 -2.066763639450073242e-01 -2.345426678657531738e-01 -7.831439375877380371e-02 -8.949434012174606323e-02 -5.105814710259437561e-02 1.899984478950500488e-01 9.363088756799697876e-02 -1.290135681629180908e-01 3.716644942760467529e-01 -1.438037008047103882e-01 -3.328998982906341553e-01 -4.024345874786376953e-01 -2.202643305063247681e-01 2.690339088439941406e-01 4.689052328467369080e-02 4.422110971063375473e-03 6.800962239503860474e-02 -2.003222554922103882e-01 1.561053395271301270e-01 -7.536566350609064102e-03 -8.101818710565567017e-02 3.566853236407041550e-03 -2.190671674907207489e-02 -1.490986347198486328e-01 2.277940511703491211e-01 -1.378643065690994263e-01 -8.127906918525695801e-02 -6.477990001440048218e-02 -2.544013559818267822e-01
-8.864904940128326416e-02 1.897141635417938232e-01 -2.494619935750961304e-01 -5.475096032023429871e-02 -1.993698766455054283e-03 -4.204454645514488220e-02 -1.327013820409774780e-01 -2.553546726703643799e-01 1.423378735780715942e-01 -2.459074258804321289e-01 -1.854333095252513885e-02 4.174658954143524170e-01 -4.264732077717781067e-02 -4.621933028101921082e-02 -2.637716829776763916e-01 6.218496337532997131e-02 7.374583929777145386e-02 -1.163652613759040833e-01 -3.098528087139129639e-01 1.813614815473556519e-01 -6.260647904127836227e-03 -7.127055525779724121e-02 2.927157096564769745e-02 -1.378766000270843506e-01 1.985018253326416016e-01 3.321894705295562744e-01 1.561340689659118652e-01 5.706087127327919006e-02 -1.283451169729232788e-01 2.587908506393432617e-01 -1.234819144010543823e-01 1.569682061672210693e-01
-4.070996865630149841e-02 -7.523357868194580078e-02 -1.572794020175933838e-01 -7.559894584119319916e-03 8.921152353286743164e-02 2.065175212919712067e-02 9.083631634712219238e-02 -1.702051013708114624e-01 1.642387062311172485e-01 -2.347535490989685059e-01 1.196000948548316956e-01 3.675103187561035156e-01 -9.361138939857482910e-02 -1.155229099094867706e-02 7.972458004951477051e-02 -1.506604347378015518e-02 1.895635873079299927e-01 -1.246768236160278320e-01 7.356221228837966919e-02 -7.878604531288146973e-02 9.952005743980407715e-02 3.764673471450805664e-01 -2.386489808559417725e-01 2.446186244487762451e-01 -1.032686382532119751e-01 -4.667288064956665039e-02 -1.939398199319839478e-01 4.579069912433624268e-01 -1.079254448413848877e-01 2.589730620384216309e-01 -1.004437264055013657e-02 6.986088305711746216e-02
2.691429555416107178e-01 -3.097888231277465820e-01 -1.090403571724891663e-01 1.750824600458145142e-01 -1.430709213018417358e-01 2.001979500055313110e-01 1.409490555524826050e-01 -3.121472895145416260e-01 9.535949677228927612e-02 -4.328488186001777649e-02 7.267141342163085938e-02 3.385531008243560791e-01 -6.161325424909591675e-02 -2.941329218447208405e-02 -2.588160634040832520e-01 -9.884542226791381836e-02 1.492778509855270386e-01 -1.264490485191345215e-01 -4.784140363335609436e-02 -1.903488188982009888e-01 2.463769912719726562e-01 1.883289664983749390e-01 -1.088973507285118103e-01 2.325112670660018921e-01 -6.898996978998184204e-02 -1.454471200704574585e-01 1.996063739061355591e-01 1.755635440349578857e-01 4.072307795286178589e-02 1.821126192808151245e-01 1.178992912173271179e-01 1.213541552424430847e-01
1.859536021947860718e-01 1.198341920971870422e-01 -1.013124138116836548e-01 2.002179622650146484e-03 -2.751045823097229004e-01 4.590837284922599792e-02 -1.494279969483613968e-02 -3.501099050045013428e-01 7.498425245285034180e-02 9.411284327507019043e-02 5.649875476956367493e-02 4.066183269023895264e-01 -2.780483961105346680e-01 1.152849942445755005e-01 -1.326828747987747192e-01 2.893195748329162598e-01 8.259776234626770020e-02 -1.248560324311256409e-01 1.176513582468032837e-01 -2.194115966558456421e-01 6.817474216222763062e-02 -5.899029597640037537e-02 2.267083711922168732e-02 -2.551637776196002960e-02 1.393475234508514404e-01 -2.364826202392578125e-01 2.279185354709625244e-01 1.523697376251220703e-01 -1.008738204836845398e-01 2.921310365200042725e-01 1.003873869776725769e-01 1.244735419750213623e-01
8.035483211278915405e-02 1.254505962133407593e-01 -1.696780510246753693e-02 1.199565082788467407e-01 -1.117143966257572174e-02 -5.998678132891654968e-02 2.748761475086212158e-01 -1.842631697654724121e-01 -1.190275847911834717e-01 -9.988725930452346802e-02 -1.931480914354324341e-01 3.606503605842590332e-01 1.383368484675884247e-02 -1.344561874866485596e-01 -4.853853583335876465e-01 -1.421525627374649048e-01 5.846608430147171021e-02 -8.628252148628234863e-02 7.480770349502563477e-02 3.653881698846817017e-02 2.315482348203659058e-01 3.636336028575897217e-01 -5.726967751979827881e-02 4.181195050477981567e-02 -9.294210001826286316e-03 -2.966381609439849854e-01 -3.816210106015205383e-02 1.488233059644699097e-01 -1.127546504139900208e-01 1.359694004058837891e-01 -8.230264484882354736e-02 1.611583828926086426e-01
2.613361477851867676e-01 3.372760489583015442e-02 1.198533922433853149e-01 5.463005602359771729e-02 -5.158396065235137939e-02 5.567568913102149963e-02 1.036355420947074890e-01 -1.004891991615295410e-01 -3.274314105510711670e-02 -1.889563202857971191e-01 -2.187869548797607422e-01 1.713859289884567261e-01 -4.625088535249233246e-03 -2.505152225494384766e-01 -2.931545078754425049e-01 -7.578080147504806519e-02 2.877574563026428223e-01 -2.046557217836380005e-01 -1.883035302162170410e-01 -9.015261381864547729e-02 -3.769697248935699463e-02 2.510688304901123047e-01 1.713030040264129639e-01 -4.552850499749183655e-02 4.742096352856606245e-04 -1.495401412248611450e-01 -1.526574790477752686e-01 2.236965447664260864e-01 -3.827388882637023926e-01 2.574441432952880859e-01 -9.157715365290641785e-03 2.131498456001281738e-01
-1.763159595429897308e-02 1.755017638206481934e-01 1.859702616930007935e-01 2.839607596397399902e-01 -4.068751037120819092e-01 -1.414103209972381592e-01 2.432327121496200562e-01 -2.067010551691055298e-01 -1.088835075497627258e-01 -1.618551909923553467e-01 -1.084199622273445129e-01 2.773742973804473877e-01 7.114266604185104370e-02 -6.584615260362625122e-02 -6.688662618398666382e-02 -8.209443837404251099e-02 7.682358473539352417e-02 1.337236016988754272e-01 -5.050215497612953186e-02 -8.856090903282165527e-02 -7.820714265108108521e-02 1.266189366579055786e-01 -2.936054468154907227e-01 -7.495011389255523682e-02 1.320208460092544556e-01 -2.078095823526382446e-01 6.667297333478927612e-02 3.849200308322906494e-01 1.303055882453918457e-01 6.428035348653793335e-02 1.856522262096405029e-01 -4.398496076464653015e-02
1.265881815925240517e-03 2.689968943595886230e-01 -1.897757500410079956e-01 -6.100627779960632324e-02 -1.879370361566543579e-01 -8.399211615324020386e-02 1.661984133534133434e-03 -4.049974977970123291e-01 -7.547237724065780640e-02 -2.470173239707946777e-01 -4.830260202288627625e-02 2.834575437009334564e-02 -1.218412220478057861e-01 3.410243615508079529e-02 -2.207641005516052246e-01 6.147073954343795776e-02 7.777365297079086304e-02 -2.346525713801383972e-02 -1.266048550605773926e-01 1.763680875301361084e-01 1.363019049167633057e-01 4.352131187915802002e-01 1.884471774101257324e-01 -2.297625131905078888e-02 1.461321115493774414e-02 1.203580424189567566e-01 2.290731221437454224e-01 1.850316971540451050e-01 -3.008721470832824707e-01 2.169388979673385620e-01 -7.001939229667186737e-03 -7.949002087116241455e-02
4.317656159400939941e-02 5.048967897891998291e-02 3.151619434356689453e-01 -1.322295814752578735e-01 -6.020788103342056274e-02 -9.871345944702625275e-03 1.439912021160125732e-01 -1.524223387241363525e-01 2.151460945606231689e-01 -6.939259916543960571e-02 2.350041121244430542e-01 2.486161291599273682e-01 8.121600747108459473e-02 3.307456150650978088e-02 -3.607100248336791992e-01 -9.778927080333232880e-03 1.098710000514984131e-01 2.221620827913284302e-02 3.422117792069911957e-03 -1.747339516878128052e-01 2.657282352447509766e-01 2.825615406036376953e-01 -2.600208520889282227e-01 -1.786051243543624878e-01 -1.846564188599586487e-02 1.710964590311050415e-01 -1.773030012845993042e-01 7.357400655746459961e-02 4.994833096861839294e-02 3.827169239521026611e-01 1.114767789840698242e-01 -6.417466700077056885e-02
8.911320567131042480e-02 -1.510493010282516479e-01 -7.635152339935302734e-02 -2.804021835327148438e-01 -3.973559737205505371e-01 2.462696284055709839e-02 -1.214214116334915161e-01 -2.026263922452926636e-01 2.447503358125686646e-01 -1.174735948443412781e-01 8.544323034584522247e-03 5.389610528945922852e-01 -8.810690045356750488e-02 1.100337132811546326e-02 -7.491301745176315308e-02 -2.601975798606872559e-01 1.191694512963294983e-01 1.937242001295089722e-01 1.043801158666610718e-01 4.453762993216514587e-02 -1.252585202455520630e-01 4.471727460622787476e-02 7.163372635841369629e-02 2.572718448936939240e-02 8.910197764635086060e-02 1.531443744897842407e-01 -2.943808957934379578e-02 1.794967502355575562e-01 -6.460254639387130737e-02 4.503073170781135559e-03 -7.202583365142345428e-04 -2.612884044647216797e-01
-8.423477411270141602e-02 -9.731813520193099976e-02 1.766921579837799072e-01 -1.869159936904907227e-01 -2.088194042444229126e-01 -3.586803562939167023e-03 -2.277621477842330933e-01 -4.097515344619750977e-01 9.709364175796508789e-02 -5.500593408942222595e-02 2.217885404825210571e-01 3.636724948883056641e-01 2.481216341257095337e-01 3.995878994464874268e-02 -1.008435189723968506e-01 -1.504808012396097183e-02 3.080290555953979492e-01 -1.898232102394104004e-01 1.012543588876724243e-01 -3.430823385715484619e-01 3.492566989734768867e-03 1.853487044572830200e-01 -5.255198106169700623e-02 5.012686178088188171e-02 -6.232020631432533264e-02 -1.962647289037704468e-01 -9.659956209361553192e-03 -5.816221982240676880e-02 -1.492151170969009399e-01 1.229744553565979004e-01 6.755835562944412231e-02 9.113208390772342682e-03
-1.079469397664070129e-01 -8.361573517322540283e-02 -2.313929647207260132e-01 -9.802668541669845581e-02 -4.954859912395477295e-01 -2.667879164218902588e-01 9.029883891344070435e-02 -1.830280274152755737e-01 -1.931291520595550537e-01 -1.517848968505859375e-01 5.688481498509645462e-03 2.816851139068603516e-01 -7.010851800441741943e-02 -7.000847905874252319e-02 -8.841383457183837891e-02 -2.885332144796848297e-02 -7.596610486507415771e-02 1.171395033597946167e-01 3.229419142007827759e-02 -7.567773014307022095e-02 -5.812916904687881470e-02 2.014807015657424927e-01 1.300694793462753296e-01 -8.092101663351058960e-02 -1.906563937664031982e-01 -3.506252169609069824e-02 -2.407295256853103638e-01 2.823169827461242676e-01 -7.445763051509857178e-02 1.903263293206691742e-02 -2.686212360858917236e-01 2.338541746139526367e-01
5.320333838462829590e-01 -2.417613118886947632e-01 6.184716243296861649e-03 -9.080938249826431274e-02 -1.239488795399665833e-01 -6.856642663478851318e-02 5.467452574521303177e-03 -3.193582594394683838e-01 3.968669101595878601e-02 -1.570069044828414917e-01 5.962643027305603027e-02 1.219263672828674316e-01 -1.330627501010894775e-01 8.942059427499771118e-02 -4.003145098686218262e-01 5.914350226521492004e-02 9.673582762479782104e-02 -2.443898655474185944e-02 5.540076270699501038e-02 -1.886130720376968384e-01 9.349118173122406006e-02 2.945873439311981201e-01 -3.380629234015941620e-03 -9.209907148033380508e-05 7.022599875926971436e-02 -6.639800965785980225e-02 6.907689571380615234e-02 2.565518021583557129e-01 -6.495930999517440796e-02 1.721633672714233398e-01 1.717768907546997070e-01 -8.119718730449676514e-02
-1.338671445846557617e-01 6.074577197432518005e-02 -2.136509418487548828e-01 -1.915416568517684937e-01 -4.968230128288269043e-01 -1.885811090469360352e-01 -1.042734012007713318e-01 -1.086735576391220093e-01 -1.301323771476745605e-01 -6.451140344142913818e-02 -5.131675675511360168e-02 2.915733456611633301e-01 3.269309550523757935e-02 -1.789184510707855225e-01 -9.652247279882431030e-02 8.688613772392272949e-02 8.956206589937210083e-02 2.592915110290050507e-02 1.658053323626518250e-02 -9.672272205352783203e-02 -1.192768439650535583e-01 3.675878047943115234e-01 9.698855131864547729e-02 -2.284048944711685181e-01 -1.457341015338897705e-02 3.224464058876037598e-01 -1.250065565109252930e-01 8.091530948877334595e-02 -1.450367271900177002e-01 2.203390188515186310e-02 -6.112976744771003723e-02 2.267632186412811279e-01
9.622617065906524658e-02 3.001664765179157257e-02 9.910298883914947510e-02 8.948862552642822266e-02 8.189907530322670937e-04 -2.351144552230834961e-01 1.085922867059707642e-01 -3.436478972434997559e-01 1.313318312168121338e-01 -1.569570749998092651e-01 -2.537446618080139160e-01 3.177560567855834961e-01 -7.410885393619537354e-02 1.392398923635482788e-01 -1.367837488651275635e-01 5.335184931755065918e-02 1.449020206928253174e-01 -9.370803087949752808e-02 -3.156949579715728760e-01 -3.711000084877014160e-02 -2.355714887380599976e-02 1.941869854927062988e-01 1.128573641180992126e-01 -2.931719422340393066e-01 -2.739197313785552979e-01 -2.300887368619441986e-03 2.519653141498565674e-01 -5.939770489931106567e-02 -3.081949055194854736e-01 3.773955628275871277e-02 1.154677122831344604e-01 -1.166542768478393555e-01
-1.172659825533628464e-02 4.677692055702209473e-02 -3.143413066864013672e-01 2.148546725511550903e-01 -3.631008565425872803e-01 -3.778754919767379761e-02 -2.070361226797103882e-01 -1.755551844835281372e-01 -2.393394522368907928e-02 -1.661268621683120728e-01 -8.759417384862899780e-02 4.052754938602447510e-01 -1.006165668368339539e-01 -7.529168576002120972e-02 -2.597224116325378418e-01 -7.226127665489912033e-03 8.393026888370513916e-02 -1.446407288312911987e-01 -1.083936244249343872e-01 3.087776899337768555e-01 6.724260747432708740e-03 2.105987966060638428e-01 1.712720543146133423e-01 -5.303661152720451355e-02 -4.815562814474105835e-02 -1.991600543260574341e-01 -3.048019297420978546e-02 1.667424589395523071e-01 -2.572399675846099854e-01 -1.015113219618797302e-01 5.401143059134483337e-02 2.536254934966564178e-02
-3.709965944290161133e-02 -1.848600059747695923e-02 -7.199519872665405273e-02 1.005892455577850342e-01 -1.646382063627243042e-01 -2.323766052722930908e-01 -4.462375491857528687e-02 -2.743594944477081299e-01 7.101468741893768311e-02 -1.924276500940322876e-01 -3.386354744434356689e-01 2.028687298297882080e-01 2.578779496252536774e-02 2.591250538825988770e-01 -5.693792924284934998e-02 8.946463465690612793e-02 7.158192992210388184e-02 1.325767636299133301e-01 -1.671928539872169495e-02 -7.410860061645507812e-02 -4.826164245605468750e-02 4.498209655284881592e-01 -3.312468528747558594e-02 -3.223611414432525635e-01 -1.641628742218017578e-01 -1.247592046856880188e-01 1.719154864549636841e-01 3.823007643222808838e-02 -1.591239869594573975e-01 2.507286667823791504e-01 2.124404758214950562e-01 -5.150006711483001709e-02
-9.789304435253143311e-02 -3.233969584107398987e-02 4.785777628421783447e-02 -9.181281924247741699e-02 -2.850097417831420898e-01 5.363536626100540161e-02 2.131844907999038696e-01 -3.341899514198303223e-01 -1.041769515722990036e-02 2.224216312170028687e-01 1.381013691425323486e-01 1.130131185054779053e-01 -2.753936350345611572e-01 -1.321734488010406494e-01 -2.572152316570281982e-01 2.049790769815444946e-01 2.401358038187026978e-01 3.689979389309883118e-02 -1.615366339683532715e-01 2.438845671713352203e-02 2.433544397354125977e-01 1.851164400577545166e-01 -1.457905322313308716e-01 -1.114560887217521667e-01 -1.009316838462837040e-04 -3.442252054810523987e-02 3.126101940870285034e-02 2.597201168537139893e-01 5.947565287351608276e-02 3.421193957328796387e-01 -8.476440794765949249e-03 -2.266004085540771484e-01
2.066335976123809814e-01 6.988226901739835739e-03 2.363864891231060028e-02 6.130937114357948303e-02 -2.464770674705505371e-01 1.800517737865447998e-02 3.997859656810760498e-01 -9.328328073024749756e-02 1.326472461223602295e-01 -3.225739300251007080e-01 -1.835314035415649414e-01 1.573450714349746704e-01 3.574809990823268890e-03 1.432209275662899017e-02 -9.177446365356445312e-02 9.018484503030776978e-03 1.472112983465194702e-01 2.328403526917099953e-03 -1.744286566972732544e-01 -1.264457106590270996e-01 3.678567707538604736e-01 1.261401027441024780e-01 2.773148417472839355e-01 -6.014345958828926086e-02 -3.877698257565498352e-02 -1.305766701698303223e-01 -7.624813914299011230e-02 4.036891460418701172e-02 -1.070331037044525146e-01 2.267952412366867065e-01 1.402615010738372803e-01 3.551255166530609131e-01
8.130451291799545288e-02 3.565844520926475525e-02 1.257861703634262085e-01 2.485981956124305725e-02 -4.536708071827888489e-02 -1.445212494581937790e-02 -8.658938854932785034e-02 -2.154003828763961792e-01 2.433078736066818237e-01 -2.082617580890655518e-01 1.715341061353683472e-01 1.859386861324310303e-01 9.586334973573684692e-02 1.044398173689842224e-01 -1.950643956661224365e-01 6.836683303117752075e-02 1.837046593427658081e-01 -1.336408779025077820e-02 3.030077181756496429e-02 -2.328740619122982025e-02 2.265336215496063232e-01 2.737904489040374756e-01 -2.660615146160125732e-01 -5.375022888183593750e-01 9.164227545261383057e-02 2.271282374858856201e-01 -1.493265330791473389e-01 1.470686197280883789e-01 2.860074490308761597e-02 1.434386968612670898e-01 2.032604068517684937e-01 4.628530889749526978e-02
5.281154438853263855e-02 -5.632677674293518066e-02 -1.228554844856262207e-01 -1.775048077106475830e-01 -4.464881420135498047e-01 1.555192917585372925e-01 -3.800155967473983765e-02 -2.997002303600311279e-01 1.608615070581436157e-01 -1.178420707583427429e-01 3.306658565998077393e-01 1.259613931179046631e-01 -2.486626952886581421e-01 1.463476121425628662e-01 -9.496723860502243042e-02 -2.109054662287235260e-02 1.612413972616195679e-01 -1.397977918386459351e-01 -1.509329229593276978e-01 -4.109814763069152832e-02 1.361714899539947510e-01 3.496142923831939697e-01 -2.297010831534862518e-02 -1.074172034859657288e-01 -2.996174246072769165e-02 -9.881918877363204956e-02 -2.252920418977737427e-01 2.217690348625183105e-01 8.143510669469833374e-02 1.287755370140075684e-01 -9.965525567531585693e-02 -9.139459580183029175e-02
-4.639687016606330872e-02 -1.458912193775177002e-01 -1.858299411833286285e-02 5.241775140166282654e-02 1.211983636021614075e-01 -1.739310175180435181e-01 -1.372372061014175415e-01 -3.431473076343536377e-01 -1.532278209924697876e-01 -2.368914186954498291e-01 -2.483600825071334839e-01 2.711233794689178467e-01 -8.404280245304107666e-02 -1.355264931917190552e-01 -1.651137471199035645e-01 6.714301556348800659e-02 1.796993911266326904e-01 -1.062911897897720337e-01 -2.175625711679458618e-01 -2.941535227000713348e-02 -2.164932191371917725e-01 2.609519362449645996e-01 -9.740629792213439941e-02 -2.406113892793655396e-01 -1.836234629154205322e-01 2.853765785694122314e-01 1.103210896253585815e-01 1.081860661506652832e-01 -6.689153611660003662e-02 -1.389996707439422607e-01 4.959412291646003723e-02 2.837849855422973633e-01
-5.349980294704437256e-02 -1.671962589025497437e-01 2.508427575230598450e-02 -1.952337175607681274e-01 -6.221606954932212830e-02 3.004103600978851318e-01 -9.746774286031723022e-02 -2.446020394563674927e-01 1.223245561122894287e-01 -1.344417929649353027e-01 1.079876497387886047e-01 1.230224892497062683e-01 -3.610586002469062805e-02 3.642288222908973694e-02 -5.258235931396484375e-01 -2.288541048765182495e-01 3.106260895729064941e-01 -1.946406662464141846e-01 5.574573948979377747e-02 1.047108024358749390e-01 5.746863316744565964e-03 8.306384086608886719e-02 -4.206661507487297058e-02 -3.380179405212402344e-02 -2.047131955623626709e-01 -2.621364593505859375e-02 9.074920415878295898e-02 2.437141537666320801e-01 -3.106740415096282959e-01 -8.594837039709091187e-03 -1.016466617584228516e-01 -1.484891306608915329e-02
-2.286829650402069092e-01 8.587909489870071411e-02 -5.301506817340850830e-02 -1.028652563691139221e-01 -1.651342958211898804e-01 -7.388382405042648315e-02 3.776087611913681030e-02 -1.267984360456466675e-01 3.822174668312072754e-02 8.015568368136882782e-03 2.125263661146163940e-01 5.045306086540222168e-01 -1.235212106257677078e-02 -1.206636801362037659e-01 -1.942826360464096069e-01 -8.530070632696151733e-02 -1.903567165136337280e-01 9.211646020412445068e-02 -7.223566621541976929e-02 -1.331091821193695068e-01 1.136493831872940063e-01 4.222693666815757751e-02 -1.376766338944435120e-02 -3.833500146865844727e-01 -1.253915280103683472e-01 7.299721986055374146e-02 3.643678724765777588e-01 2.455490380525588989e-01 2.690367586910724640e-02 4.113402590155601501e-02 -1.931269913911819458e-01 1.799999028444290161e-01
-1.151668187230825424e-02 -3.291431441903114319e-02 5.813498422503471375e-02 -2.548305690288543701e-02 -4.070234000682830811e-01 6.303173303604125977e-02 -1.122519746422767639e-01 -2.135745286941528320e-01 -5.662000179290771484e-02 1.457030773162841797e-01 3.115363717079162598e-01 3.598879575729370117e-01 -1.581965684890747070e-01 1.383098363876342773e-01 -1.651477664709091187e-01 -5.002227053046226501e-02 4.270849227905273438e-01 -1.152083128690719604e-01 8.711408078670501709e-02 -1.625573039054870605e-01 1.611991822719573975e-01 6.831996608525514603e-03 -8.965708315372467041e-02 -2.891612052917480469e-01 -9.801131486892700195e-02 -1.685504317283630371e-01 -1.849990785121917725e-01 2.330229431390762329e-02 7.876227609813213348e-03 1.035309210419654846e-01 -1.612506248056888580e-02 1.037386357784271240e-01
6.769266724586486816e-02 3.374247625470161438e-02 1.476684678345918655e-02 1.038756221532821655e-01 -5.001871287822723389e-02 -1.578003615140914917e-01 5.433608219027519226e-02 -4.180139005184173584e-01 1.612037122249603271e-01 -1.862464994192123413e-01 -3.409972786903381348e-01 2.737085521221160889e-01 6.489775329828262329e-02 1.036690548062324524e-01 -1.267037242650985718e-01 1.621410250663757324e-03 1.353587955236434937e-01 -5.664871260523796082e-02 -1.734042018651962280e-01 -2.677679434418678284e-02 -9.922923892736434937e-02 2.273942381143569946e-01 1.392055153846740723e-01 -3.009381592273712158e-01 -2.685462236404418945e-01 -1.960533857345581055e-02 1.690867394208908081e-01 -8.376925438642501831e-02 -2.857944369316101074e-01 2.555820941925048828e-01 6.098902970552444458e-02 -1.124799773097038269e-01
1.803556978702545166e-01 -6.544092297554016113e-02 -1.030483767390251160e-01 -9.952513873577117920e-02 -1.657553762197494507e-01 -5.369644239544868469e-02 1.493009179830551147e-01 -1.823925226926803589e-01 3.752839565277099609e-02 -3.528676554560661316e-02 -2.497010231018066406e-01 5.069329738616943359e-01 -1.540156602859497070e-01 4.607573524117469788e-02 -2.881440520286560059e-01 1.015140488743782043e-01 4.588680267333984375e-01 -1.220048777759075165e-02 2.248874492943286896e-02 -1.215306743979454041e-01 1.361417025327682495e-01 1.116209104657173157e-01 1.520733684301376343e-01 8.682800829410552979e-02 2.103046178817749023e-01 -6.564383208751678467e-02 5.914378166198730469e-02 -1.056092604994773865e-01 1.158415898680686951e-01 9.474174678325653076e-02 -2.010961025953292847e-01 4.383510351181030273e-02
-3.222956657409667969e-01 2.703453600406646729e-01 -1.524567902088165283e-01 1.787295341491699219e-01 -1.393717527389526367e-01 -2.248604446649551392e-01 -1.932858228683471680e-01 -8.894056081771850586e-02 -1.033259630203247070e-01 -1.708016246557235718e-01 7.410077750682830811e-02 3.750603199005126953e-01 -2.776719331741333008e-01 -1.027021333575248718e-01 -2.534567415714263916e-01 7.699666917324066162e-02 2.791725099086761475e-01 -1.053780689835548401e-01 3.954083472490310669e-02 -1.382273286581039429e-01 1.208949554711580276e-02 5.926072597503662109e-02 -2.037719488143920898e-01 7.069464772939682007e-02 -1.477171629667282104e-01 6.103119254112243652e-02 -1.579440087080001831e-01 2.044942528009414673e-01 -2.161425501108169556e-01 2.725891955196857452e-02 5.322106927633285522e-02 -7.920099049806594849e-02
-1.128286048769950867e-01 -9.887239336967468262e-02 1.198508217930793762e-01 8.006054908037185669e-02 -5.150306969881057739e-02 3.013640083372592926e-02 1.177027225494384766e-01 -1.545252203941345215e-01 1.588578373193740845e-01 -2.707756161689758301e-01 -1.788581907749176025e-01 8.173825591802597046e-02 1.634266600012779236e-02 -4.942501336336135864e-02 1.215327996760606766e-03 -1.695046424865722656e-01 2.278201580047607422e-01 1.383876502513885498e-01 -6.759654730558395386e-02 -2.623609602451324463e-01 1.923382282257080078e-01 3.234028518199920654e-01 5.538126453757286072e-02 2.498327521607279778e-03 -1.864779442548751831e-01 -9.446161240339279175e-02 -2.905354797840118408e-01 4.192605018615722656e-01 -1.100089624524116516e-01 3.094681501388549805e-01 2.077156305313110352e-01 5.233959481120109558e-02
4.537547007203102112e-03 -4.932434856891632080e-02 6.378448009490966797e-02 -3.744149580597877502e-02 -2.565260529518127441e-01 -3.217751085758209229e-01 1.174426376819610596e-01 -3.817003667354583740e-01 -7.030452787876129150e-02 -1.628377437591552734e-01 6.004257127642631531e-02 2.239028811454772949e-01 -1.457781493663787842e-01 -8.734064549207687378e-02 -1.373301744461059570e-01 -2.255745977163314819e-01 2.543593049049377441e-01 6.978882104158401489e-02 1.374310851097106934e-01 4.824541509151458740e-02 3.141846656799316406e-01 -1.250047534704208374e-01 -1.369873136281967163e-01 5.439700558781623840e-02 -5.810285732150077820e-02 1.555497646331787109e-01 1.649782657623291016e-01 3.174089193344116211e-01 5.610299855470657349e-02 1.029783207923173904e-02 1.397240161895751953e-01 -2.725119590759277344e-01
8.435782045125961304e-02 1.577056385576725006e-02 1.119439378380775452e-01 -1.856889426708221436e-01 -3.244692981243133545e-01 4.442781582474708557e-02 -7.477942854166030884e-02 -1.301029920578002930e-01 1.388864964246749878e-01 2.910893596708774567e-02 3.260266408324241638e-02 3.438106775283813477e-01 -1.417274475097656250e-01 1.173044554889202118e-02 2.120937034487724304e-02 3.644547611474990845e-02 4.785385429859161377e-01 9.126786142587661743e-02 -6.520721316337585449e-02 -1.593407541513442993e-01 2.018152922391891479e-02 2.029827088117599487e-01 1.459029912948608398e-01 -1.345781683921813965e-01 -2.658471465110778809e-01 -4.191204532980918884e-02 -2.974912524223327637e-01 1.133523806929588318e-01 2.367062121629714966e-01 1.413285136222839355e-01 2.195493131875991821e-01 -9.207127243280410767e-02
2.682283818721771240e-01 9.682650864124298096e-02 -1.238744184374809265e-01 -1.738388538360595703e-01 -1.795613318681716919e-01 -1.022397577762603760e-01 4.913197085261344910e-02 -2.961196899414062500e-01 1.549065113067626953e-01 1.029760576784610748e-02 -2.349955588579177856e-01 4.343410432338714600e-01 -8.935558795928955078e-02 3.627048432826995850e-02 -1.757528632879257202e-01 7.827760279178619385e-02 4.324186444282531738e-01 8.405318856239318848e-02 2.379250898957252502e-02 -1.291013807058334351e-01 9.916388988494873047e-02 5.291245132684707642e-02 1.520253121852874756e-01 2.891601324081420898e-01 1.370915025472640991e-01 -1.745815202593803406e-02 -2.919808030128479004e-02 -6.637274473905563354e-02 5.860861763358116150e-02 1.638212054967880249e-01 -1.832107007503509521e-01 8.476985245943069458e-02
6.527469307184219360e-02 -1.110250949859619141e-01 3.435343876481056213e-02 -1.255253702402114868e-01 -1.203080490231513977e-01 2.398080425336956978e-03 2.665360271930694580e-01 -1.941028386354446411e-01 3.709388663992285728e-03 -2.169806510210037231e-01 2.474367432296276093e-02 4.059258103370666504e-01 -1.116792438551783562e-03 -6.907606869935989380e-02 -9.441144764423370361e-02 -2.681538164615631104e-01 1.477459073066711426e-01 1.551257669925689697e-01 -9.901656210422515869e-02 -4.567962884902954102e-01 7.177505642175674438e-02 -1.384828356094658375e-03 -5.497536808252334595e-02 -1.213500276207923889e-01 -1.031242012977600098e-01 -2.092840075492858887e-01 -2.297307252883911133e-01 2.994691133499145508e-01 -1.020491868257522583e-01 1.983021348714828491e-01 -9.461711347103118896e-02 -4.857525229454040527e-02
1.670586317777633667e-01 -7.322047650814056396e-02 2.115809470415115356e-01 -2.726752124726772308e-02 -1.832096129655838013e-01 -9.278911352157592773e-02 5.906607955694198608e-02 -1.299123764038085938e-01 2.518631815910339355e-01 5.439138039946556091e-02 1.364867687225341797e-01 4.155204892158508301e-01 -1.421785354614257812e-01 1.370530724525451660e-01 3.359380364418029785e-02 -7.860543578863143921e-02 4.252081215381622314e-01 8.218840509653091431e-02 -4.858543688897043467e-04 -1.671084314584732056e-01 -1.799017004668712616e-02 1.925106346607208252e-01 8.748751133680343628e-02 -9.022027254104614258e-02 -4.177563488483428955e-01 -8.944794535636901855e-02 -9.564518183469772339e-02 1.676120609045028687e-01 1.508418917655944824e-01 7.231558114290237427e-02 1.933346241712570190e-01 3.015385754406452179e-02
-9.289639443159103394e-02 1.467829942703247070e-01 9.072833508253097534e-02 1.007883101701736450e-01 -2.066033929586410522e-01 -1.254656445235013962e-02 -8.584417402744293213e-03 -2.675509452819824219e-01 -6.860638409852981567e-02 3.734359890222549438e-02 2.115937024354934692e-01 3.741469681262969971e-01 -2.198147922754287720e-01 -2.202002890408039093e-02 -3.595987707376480103e-02 3.806648254394531250e-01 2.221620529890060425e-01 1.169486641883850098e-01 -1.623768508434295654e-01 -8.905295282602310181e-03 -3.940297663211822510e-02 3.544888794422149658e-01 -7.372148334980010986e-02 -2.906603738665580750e-02 1.011788174510002136e-01 4.550072550773620605e-02 -1.898307651281356812e-01 1.841834038496017456e-01 8.003218472003936768e-02 2.113279551267623901e-01 3.044256269931793213e-01 4.576555639505386353e-02
1.283120550215244293e-02 -7.923021912574768066e-02 1.274721771478652954e-01 -3.986000642180442810e-02 -3.080956637859344482e-02 -1.662133075296878815e-02 -2.539238333702087402e-01 -1.117026805877685547e-02 6.383710354566574097e-02 -1.801118105649948120e-01 3.211085498332977295e-01 4.284041225910186768e-01 7.701860368251800537e-02 1.154618337750434875e-01 -1.815353631973266602e-01 -9.609281271696090698e-02 2.820150256156921387e-01 -7.520310580730438232e-02 -2.744088768959045410e-01 -6.499560177326202393e-02 1.376777887344360352e-01 2.988454699516296387e-01 -2.528282105922698975e-01 -4.184214398264884949e-02 2.826153486967086792e-02 4.617674276232719421e-03 -2.616086602210998535e-01 1.068416535854339600e-01 8.340391516685485840e-02 1.720042377710342407e-01 -3.000420518219470978e-03 2.634570896625518799e-01
1.659340262413024902e-01 4.881527647376060486e-02 1.173540502786636353e-01 -1.554814577102661133e-01 -2.509697573259472847e-03 -9.502851217985153198e-02 -2.857302688062191010e-02 2.648681588470935822e-02 1.946608573198318481e-01 -4.746266081929206848e-02 5.385811999440193176e-02 4.103497266769409180e-01 9.777319431304931641e-02 2.842528931796550751e-02 -2.208074629306793213e-01 1.009226888418197632e-01 2.617630660533905029e-01 1.460485607385635376e-01 9.840735793113708496e-02 -2.945804595947265625e-01 -2.438026294112205505e-02 3.179140090942382812e-01 2.406992465257644653e-01 -1.318006776273250580e-02 2.791958153247833252e-01 1.060280874371528625e-01 2.053683251142501831e-01 2.910095751285552979e-01 2.211275696754455566e-02 1.759764552116394043e-01 -4.604706540703773499e-02 2.124202847480773926e-01
-4.770340025424957275e-02 1.590584069490432739e-01 -1.006055548787117004e-01 -9.784996509552001953e-02 -1.736243963241577148e-01 -1.261879801750183105e-01 -1.195818558335304260e-02 -1.197476834058761597e-01 -1.197357010096311569e-02 -8.498643524944782257e-03 -3.335565095767378807e-03 3.864084780216217041e-01 8.620358258485794067e-02 -2.240616232156753540e-01 7.614991813898086548e-02 -8.912476710975170135e-03 1.203754097223281860e-01 -3.216870129108428955e-01 -6.154937203973531723e-03 -3.255566060543060303e-01 -9.083119779825210571e-02 5.329427719116210938e-01 -5.403712019324302673e-02 -1.407623589038848877e-01 5.867266654968261719e-02 3.489095270633697510e-01 1.412475109100341797e-02 6.331720948219299316e-02 2.515044063329696655e-03 -8.623535186052322388e-02 -5.637503415346145630e-02 -1.031059399247169495e-02
-1.555576920509338379e-01 -6.226337328553199768e-02 1.637019962072372437e-01 -8.317759633064270020e-02 -2.839085757732391357e-01 7.228683680295944214e-02 8.321236819028854370e-03 -1.305353790521621704e-01 1.126946657896041870e-01 -1.180170327425003052e-01 1.426129490137100220e-01 2.872810363769531250e-01 1.970991343259811401e-01 -2.568985894322395325e-02 -3.221089839935302734e-01 -6.884007155895233154e-02 3.530347347259521484e-01 -1.144182309508323669e-01 -3.192785382270812988e-01 -1.546492874622344971e-01 -1.050575822591781616e-01 -9.088701009750366211e-02 2.055557221174240112e-01 7.960841804742813110e-02 6.327883899211883545e-02 -1.487806439399719238e-01 3.554978221654891968e-02 1.890243738889694214e-01 -3.779282867908477783e-01 -1.267197579145431519e-01 3.678217157721519470e-02 -5.411800369620323181e-02
2.530256845057010651e-02 -7.162719219923019409e-02 -2.944461703300476074e-01 3.527095168828964233e-02 -8.870631456375122070e-02 5.838348064571619034e-03 1.039094403386116028e-01 -2.704703211784362793e-01 7.533530145883560181e-02 -3.654788732528686523e-01 -2.338053882122039795e-01 1.821007132530212402e-01 -1.610223948955535889e-01 -6.556788831949234009e-02 -2.530031800270080566e-01 -1.656719446182250977e-01 -2.060002088546752930e-01 1.241140365600585938e-01 -3.728198632597923279e-02 1.805548220872879028e-01 1.370760202407836914e-01 3.872476816177368164e-01 -1.879859566688537598e-01 -1.400402039289474487e-01 -1.416251957416534424e-01 1.170494332909584045e-01 1.085680648684501648e-01 1.062946394085884094e-01 -2.132370024919509888e-01 3.694069385528564453e-02 -2.886754088103771210e-02 2.136086970567703247e-01
[truncated: 3,272,839 more chars]
