# Supplementary material for: The Language of Innovation
Source: PLoS One. 2020 Apr 30;15(4):e0230107. doi: 10.1371/journal.pone.0230107 (PMC7194493; doi:10.1371/journal.pone.0230107)
Supplement: S8 File — (GZ) [file pone.0230107.s008.tar.gz › 1986-1990/V2Run_14_VS_4500_embeddings1986-1990ED32.txt]

2.474568039178848267e-02 2.620669007301330566e-01 -8.839085698127746582e-02 1.262973994016647339e-01 1.832042336463928223e-01 -1.800148040056228638e-01 -3.519773855805397034e-02 -1.601560227572917938e-02 2.202857136726379395e-01 1.062018498778343201e-01 7.891332358121871948e-02 2.808441221714019775e-02 3.218744099140167236e-01 -7.649220526218414307e-02 -1.725364625453948975e-01 -2.317381948232650757e-01 7.025415543466806412e-03 -1.130740717053413391e-01 -4.409236609935760498e-01 8.015172928571701050e-02 -3.028820753097534180e-01 -1.863853484392166138e-01 -2.211559712886810303e-01 -3.066819906234741211e-02 -2.432061582803726196e-01 -2.027907818555831909e-01 -1.264337897300720215e-01 -7.205075770616531372e-02 1.861727535724639893e-01 1.220087632536888123e-01 1.135380938649177551e-01 7.645672559738159180e-02
-4.237249493598937988e-02 2.456807792186737061e-01 2.400182932615280151e-02 -5.627378076314926147e-02 -2.125889360904693604e-01 -1.315029263496398926e-01 1.814990639686584473e-01 2.407273203134536743e-01 3.440705835819244385e-01 -2.451991438865661621e-01 1.474575549364089966e-01 -3.789316713809967041e-01 3.547922009602189064e-03 -8.569416403770446777e-02 -2.226125448942184448e-02 -1.817064583301544189e-01 5.845528095960617065e-03 -1.439686715602874756e-01 -3.748890161514282227e-01 1.601948440074920654e-01 -1.996707618236541748e-01 -1.098944470286369324e-01 -2.635598555207252502e-02 -1.713704131543636322e-02 1.646238267421722412e-01 1.177257448434829712e-01 1.235877275466918945e-01 1.171221882104873657e-01 2.284560054540634155e-01 4.186129197478294373e-03 -2.104771509766578674e-02 1.830615699291229248e-01
7.934355735778808594e-02 1.633072495460510254e-01 1.414427161216735840e-01 -1.128560304641723633e-02 2.056415975093841553e-01 -2.022449970245361328e-01 7.914769649505615234e-02 1.677663177251815796e-01 1.765541583299636841e-01 1.413321048021316528e-01 -1.365043669939041138e-01 -2.432367354631423950e-01 -1.916126310825347900e-01 -3.279643952846527100e-01 -6.643898040056228638e-02 -2.578856050968170166e-01 -8.499772846698760986e-02 -1.180822625756263733e-01 -1.340072900056838989e-01 3.345684707164764404e-01 -3.984394669532775879e-01 2.402218244969844818e-02 3.857870772480964661e-02 -6.347883492708206177e-03 -2.000612318515777588e-01 -9.179425425827503204e-03 2.567562758922576904e-01 4.927513375878334045e-02 3.952699527144432068e-02 -1.651466824114322662e-02 2.449027150869369507e-01 5.446894466876983643e-02
-1.495348196476697922e-02 -1.157542616128921509e-01 2.053301632404327393e-01 4.268736019730567932e-02 3.853688016533851624e-03 -2.172776907682418823e-01 1.472754329442977905e-01 3.096852004528045654e-01 3.477721810340881348e-01 -8.355696499347686768e-02 -3.926372528076171875e-02 -1.118844300508499146e-01 1.041604802012443542e-01 -2.882067859172821045e-01 -1.926980465650558472e-01 -1.055056303739547729e-01 -3.198700547218322754e-01 3.513687103986740112e-02 -3.654662668704986572e-01 1.294373422861099243e-01 1.207853257656097412e-01 -3.952857851982116699e-02 -1.700659394264221191e-01 5.393302440643310547e-02 -2.362752705812454224e-01 1.560408324003219604e-01 1.902434527873992920e-01 1.442639976739883423e-01 -2.163203060626983643e-01 -3.484781086444854736e-02 5.863812193274497986e-02 5.413891747593879700e-02
-1.228462979197502136e-01 1.091186106204986572e-01 4.678889736533164978e-02 -1.108362153172492981e-01 4.520013183355331421e-02 -1.174785643815994263e-01 4.600429907441139221e-02 2.975951433181762695e-01 2.013856768608093262e-01 -3.090122044086456299e-01 -1.552832126617431641e-01 1.947456747293472290e-01 -8.369493484497070312e-02 -2.787714898586273193e-01 -9.723491966724395752e-02 -4.068559408187866211e-01 -2.401583045721054077e-01 -1.570948958396911621e-01 -3.303975462913513184e-01 -3.001486137509346008e-02 -6.918651610612869263e-02 -4.939930886030197144e-02 3.778264299035072327e-02 7.119870861060917377e-04 -5.229186639189720154e-02 2.045538462698459625e-02 2.523446269333362579e-02 1.634854823350906372e-01 3.572773337364196777e-01 -1.249098591506481171e-02 -1.078344956040382385e-01 1.522969007492065430e-01
-2.301038429141044617e-02 4.125756025314331055e-02 2.345904856920242310e-01 -1.083501614630222321e-02 2.333648875355720520e-02 -1.569899171590805054e-01 5.915420129895210266e-02 2.258381694555282593e-01 4.295970797538757324e-01 -1.481629461050033569e-01 7.396585494279861450e-02 -1.948224753141403198e-01 1.084719747304916382e-01 -1.066508069634437561e-01 -3.001364134252071381e-02 -1.142272204160690308e-01 2.927685156464576721e-02 -5.483463406562805176e-02 -2.270684987306594849e-01 1.389071196317672729e-01 -3.768008053302764893e-01 -3.680958747863769531e-01 1.349148452281951904e-01 -2.095125615596771240e-02 -2.558775246143341064e-01 9.943628311157226562e-02 1.116467565298080444e-01 6.818858534097671509e-02 -3.313364461064338684e-02 1.701148301362991333e-01 2.838410437107086182e-01 4.463192448019981384e-02
-1.815026998519897461e-02 1.411000080406665802e-02 2.884095907211303711e-01 -2.148658037185668945e-01 1.184298470616340637e-02 -3.150469362735748291e-01 -4.081341251730918884e-02 1.518983095884323120e-01 1.384899467229843140e-01 -1.915188431739807129e-01 -2.593522332608699799e-02 -3.559008613228797913e-02 -3.689927980303764343e-02 -2.443454265594482422e-01 -1.123609617352485657e-01 -8.274500817060470581e-02 -2.195467203855514526e-01 -2.698556780815124512e-01 -2.986656129360198975e-01 -1.774765253067016602e-01 -1.334489732980728149e-01 -4.027419909834861755e-02 -1.445223689079284668e-01 -1.649733632802963257e-01 -3.668233752250671387e-01 2.811059355735778809e-01 1.390340030193328857e-01 1.009537559002637863e-02 6.129525974392890930e-02 2.563723828643560410e-03 2.293701022863388062e-01 9.493260085582733154e-02
-1.093714386224746704e-01 -6.600783765316009521e-02 -1.159401237964630127e-01 -1.629471965134143829e-02 9.878013283014297485e-03 -3.079051151871681213e-02 1.171699464321136475e-01 3.684691190719604492e-01 3.048772513866424561e-01 -2.163619995117187500e-01 -3.671291768550872803e-01 -3.079863265156745911e-02 -1.068962067365646362e-01 -2.960149049758911133e-01 -1.774017959833145142e-01 -1.516384910792112350e-02 -1.611800491809844971e-01 -2.342665046453475952e-01 -2.495385706424713135e-01 -7.852496206760406494e-02 3.943993151187896729e-02 -2.899987436830997467e-02 1.197734568268060684e-02 5.102353915572166443e-02 -1.607607901096343994e-01 1.896066516637802124e-01 2.591754496097564697e-01 2.535613998770713806e-02 3.120480477809906006e-01 -1.560048403916880488e-04 -1.459841877222061157e-01 1.022126451134681702e-01
-1.180674731731414795e-01 -1.281038206070661545e-02 -5.203926190733909607e-02 1.336160153150558472e-01 -1.545234322547912598e-01 -2.980997860431671143e-01 1.745517104864120483e-01 1.867138296365737915e-01 2.333896160125732422e-01 -2.404915727674961090e-02 -4.831438139081001282e-02 -6.422553211450576782e-02 2.604963481426239014e-01 -2.570910155773162842e-01 -1.262475848197937012e-01 -2.243969887495040894e-01 -3.241726458072662354e-01 -3.835075795650482178e-01 -9.622475504875183105e-02 1.184959709644317627e-01 -2.336067557334899902e-01 -1.644039750099182129e-01 -1.590569466352462769e-01 -1.973293423652648926e-01 1.846185326576232910e-01 5.305190384387969971e-02 6.055924668908119202e-02 -4.321204498410224915e-02 2.324717342853546143e-01 1.939227059483528137e-02 -8.096219599246978760e-02 2.821459062397480011e-02
-2.867739498615264893e-01 7.295852154493331909e-02 -3.549484536051750183e-02 6.732493638992309570e-02 -1.027070432901382446e-01 -2.950385808944702148e-01 3.270314261317253113e-02 1.138784661889076233e-01 -3.160332329571247101e-03 -1.171781122684478760e-01 1.097345054149627686e-01 -3.060984313488006592e-01 1.025903671979904175e-01 -2.675186395645141602e-01 -7.400589436292648315e-02 -8.823372423648834229e-02 -2.969759702682495117e-01 -1.786196380853652954e-01 -2.001458257436752319e-01 1.169099807739257812e-01 -2.196484506130218506e-01 5.942973122000694275e-02 -2.971307039260864258e-01 -7.580856978893280029e-02 1.252786815166473389e-01 6.128307897597551346e-03 2.249591350555419922e-01 -1.551493629813194275e-02 2.052431702613830566e-01 3.285573795437812805e-02 3.759014233946800232e-02 3.864524662494659424e-01
-1.602957770228385925e-02 2.315891832113265991e-01 2.650737166404724121e-01 -1.052452772855758667e-01 -5.376572371460497379e-04 -1.094305217266082764e-01 1.976940082386136055e-03 1.320297867059707642e-01 2.855400145053863525e-01 2.484997361898422241e-01 1.478844285011291504e-01 -1.274443715810775757e-01 -7.769213616847991943e-02 -2.418640106916427612e-01 -2.110647596418857574e-02 1.152570098638534546e-01 -8.716380596160888672e-02 -4.117341637611389160e-01 -2.476978898048400879e-01 -5.007596313953399658e-02 6.283731013536453247e-02 1.827073544263839722e-01 1.494852304458618164e-01 -1.357323117554187775e-02 -3.411829173564910889e-01 -2.743773162364959717e-02 -1.896473318338394165e-01 -1.916497051715850830e-01 1.644856184720993042e-01 7.937506586313247681e-02 2.777651697397232056e-02 2.255440950393676758e-01
7.489874213933944702e-02 -2.050843276083469391e-02 1.627783179283142090e-01 1.762101426720619202e-02 -8.073309808969497681e-02 -2.102534752339124680e-03 8.276555687189102173e-02 -4.158236831426620483e-02 2.783421576023101807e-01 -1.617950052022933960e-01 7.234559953212738037e-02 -2.327486500144004822e-02 2.854531705379486084e-01 -4.641232788562774658e-01 -9.806925803422927856e-02 -1.970949172973632812e-01 -1.329394280910491943e-01 -2.272349148988723755e-01 -3.319932818412780762e-01 6.827966868877410889e-02 -1.244341507554054260e-01 8.680959045886993408e-02 3.074173070490360260e-02 5.896463617682456970e-02 -1.594213247299194336e-01 8.818960189819335938e-02 1.832635700702667236e-02 1.046362370252609253e-01 2.694031000137329102e-01 2.867688834667205811e-01 -1.799975037574768066e-01 2.322777807712554932e-01
4.527422785758972168e-02 2.616150081157684326e-01 -1.481902971863746643e-02 1.459523737430572510e-01 3.985231369733810425e-02 -2.385518550872802734e-01 1.470085792243480682e-02 1.679224818944931030e-01 2.042369991540908813e-01 -1.359132379293441772e-01 5.782813299447298050e-03 1.288230121135711670e-01 -5.255936086177825928e-02 -2.500576078891754150e-01 8.720980025827884674e-03 -6.085856258869171143e-02 -2.389001697301864624e-01 -7.332559674978256226e-02 -1.698030829429626465e-01 2.814399302005767822e-01 -3.322370648384094238e-01 -1.675883084535598755e-01 5.664519593119621277e-02 -1.176353171467781067e-01 -1.086175888776779175e-01 4.147542417049407959e-01 1.084317453205585480e-02 -7.329884171485900879e-02 3.740501776337623596e-02 -2.733862772583961487e-02 1.420859396457672119e-01 3.708668351173400879e-01
-1.829974949359893799e-01 1.706737130880355835e-01 -1.790397465229034424e-01 2.257769405841827393e-01 -7.539015263319015503e-02 -2.139772623777389526e-01 1.302735358476638794e-01 1.816611438989639282e-01 4.024521112442016602e-01 -2.334686554968357086e-02 2.057897672057151794e-02 2.843733318150043488e-02 1.140007078647613525e-01 -1.592438220977783203e-01 -3.041754662990570068e-02 -9.620340913534164429e-02 -2.854732573032379150e-01 -3.496325016021728516e-01 -3.705578669905662537e-02 -6.060789525508880615e-02 -1.533510833978652954e-01 2.337007373571395874e-01 1.723466813564300537e-02 -1.375917792320251465e-01 2.540557831525802612e-02 -1.214174740016460419e-02 3.462050259113311768e-01 2.026790827512741089e-01 1.322998106479644775e-01 5.474352464079856873e-02 1.279617939144372940e-02 2.282350063323974609e-01
4.744839295744895935e-02 5.625130608677864075e-02 6.301351636648178101e-02 -1.170626431703567505e-01 -2.401900477707386017e-02 1.167697552591562271e-02 -1.289623826742172241e-01 2.777942419052124023e-01 3.002007305622100830e-01 -6.777423620223999023e-02 2.809545993804931641e-01 -1.173239648342132568e-01 3.389135599136352539e-01 -1.784641891717910767e-01 6.342869251966476440e-02 -3.561017215251922607e-01 -1.681995689868927002e-01 -1.889972575008869171e-02 1.894440054893493652e-01 1.582384854555130005e-01 6.526499986648559570e-02 -2.391257137060165405e-01 3.494164906442165375e-03 -3.312828764319419861e-02 4.806983284652233124e-03 9.338578581809997559e-02 9.948722273111343384e-02 2.205967456102371216e-01 2.784598767757415771e-01 -3.663629665970802307e-02 1.348910480737686157e-01 3.176930844783782959e-01
9.854432940483093262e-02 2.588857710361480713e-01 1.157225593924522400e-01 -1.395094096660614014e-01 8.942863345146179199e-02 -2.985258102416992188e-01 -2.136809192597866058e-02 3.085375726222991943e-01 1.571960151195526123e-01 -9.472850710153579712e-02 -7.013927400112152100e-02 -2.762597426772117615e-02 1.492325365543365479e-01 -1.534690409898757935e-01 1.533523052930831909e-01 -9.352365136146545410e-02 -1.671304106712341309e-01 -2.748755216598510742e-01 -3.269334435462951660e-01 -1.945396810770034790e-01 -1.864945739507675171e-01 -1.472211778163909912e-01 -1.080401018261909485e-01 1.938137263059616089e-01 -1.632941216230392456e-01 3.552053570747375488e-01 -7.421436905860900879e-02 6.536976248025894165e-02 -9.703128784894943237e-02 1.998374760150909424e-01 -3.469587489962577820e-02 1.144998893141746521e-01
-4.765202477574348450e-02 3.187671303749084473e-01 1.625494658946990967e-02 4.403312131762504578e-02 4.498736560344696045e-02 -1.825444027781486511e-02 -1.692992299795150757e-01 2.087372541427612305e-01 1.184363663196563721e-02 4.731755703687667847e-02 -2.808201014995574951e-01 -2.001864165067672729e-01 2.762192785739898682e-01 1.254557669162750244e-01 2.032808810472488403e-01 8.331496268510818481e-02 -1.058874130249023438e-01 -5.221755057573318481e-02 -3.568928539752960205e-01 3.594923615455627441e-01 -1.391231175512075424e-02 -4.038764163851737976e-02 9.593589603900909424e-02 -6.424975115805864334e-03 -3.606802225112915039e-01 -9.663826227188110352e-02 2.961228601634502411e-02 9.601728618144989014e-02 2.778030335903167725e-01 1.880051642656326294e-01 4.413255304098129272e-02 1.099965944886207581e-01
-9.260752797126770020e-02 3.863636404275894165e-02 -4.783054068684577942e-02 -9.557541459798812866e-02 2.238186299800872803e-01 -1.382008492946624756e-01 2.425829507410526276e-02 3.216364085674285889e-01 2.180891185998916626e-01 -1.814841777086257935e-01 -2.571320235729217529e-01 8.123535662889480591e-02 3.485595285892486572e-01 5.187719594687223434e-03 -1.964559257030487061e-01 -6.571226567029953003e-02 -3.833102807402610779e-02 -4.350181221961975098e-01 -2.942681312561035156e-01 1.398752480745315552e-01 -2.667146176099777222e-02 -6.646531820297241211e-02 -1.008615493774414062e-01 -1.292254477739334106e-01 -1.456497460603713989e-01 -9.011046588420867920e-02 2.354661971330642700e-01 6.464710086584091187e-02 8.312938362360000610e-02 5.493395030498504639e-02 -1.297201961278915405e-01 2.074700295925140381e-01
1.644210517406463623e-01 1.479715760797262192e-02 -3.711399808526039124e-02 -4.967866837978363037e-02 -8.361811935901641846e-02 -1.447596997022628784e-01 1.210748851299285889e-01 1.662041544914245605e-01 2.793293893337249756e-01 -2.399224787950515747e-01 2.612768411636352539e-01 -1.796347671188414097e-03 1.743907779455184937e-01 -1.388335078954696655e-01 5.842478945851325989e-03 -1.196609660983085632e-01 -2.272867262363433838e-01 -1.338982284069061279e-01 6.147670745849609375e-02 3.963079452514648438e-01 7.181340456008911133e-02 -2.026366591453552246e-01 -1.524926573038101196e-01 8.470105822198092937e-04 -1.050028055906295776e-01 3.077823519706726074e-01 3.408938064239919186e-04 2.191392332315444946e-01 3.023930490016937256e-01 2.031160742044448853e-01 1.983711719512939453e-01 7.104467600584030151e-02
2.302389591932296753e-01 -1.325130183249711990e-02 -2.126473560929298401e-02 8.034074306488037109e-02 -2.420370727777481079e-01 -1.703058332204818726e-01 1.010035276412963867e-01 1.928346157073974609e-01 1.184316501021385193e-01 -1.463891863822937012e-01 -6.756062805652618408e-02 -2.440163493156433105e-01 7.603971287608146667e-03 3.519450873136520386e-02 -3.793346881866455078e-01 -2.073824703693389893e-01 -3.918727636337280273e-01 -1.974012702703475952e-02 -2.579288780689239502e-01 2.009688615798950195e-01 -2.203071713447570801e-01 2.006260007619857788e-01 -1.268598623573780060e-02 -4.229856655001640320e-02 -2.900981605052947998e-01 -4.988691955804824829e-02 -2.552639134228229523e-02 7.410626858472824097e-02 9.112399816513061523e-02 6.788923591375350952e-02 8.746545761823654175e-03 2.445150017738342285e-01
-1.327413506805896759e-02 1.723805665969848633e-01 1.878521144390106201e-01 -3.802353516221046448e-02 -2.294295281171798706e-02 -3.347228467464447021e-01 3.774490579962730408e-02 3.077230155467987061e-01 1.503809839487075806e-01 1.221990361809730530e-01 -1.571596600115299225e-02 1.096521094441413879e-01 3.534041345119476318e-02 -1.025295630097389221e-01 8.918646723031997681e-02 -1.083430945873260498e-01 -5.074211955070495605e-02 -3.765387535095214844e-01 -4.075829684734344482e-01 -1.999954506754875183e-02 -6.568711251020431519e-02 -1.213453933596611023e-01 -1.583101004362106323e-01 -2.195499986410140991e-01 -2.630807161331176758e-01 1.885480731725692749e-01 1.771633177995681763e-01 1.466086804866790771e-01 5.923952907323837280e-02 2.706639170646667480e-01 -4.388151690363883972e-02 -6.243980303406715393e-02
-8.366457372903823853e-02 1.564860790967941284e-01 1.840192824602127075e-01 -3.049826025962829590e-01 -1.070626974105834961e-01 -3.322325050830841064e-01 -1.021808758378028870e-01 2.142523825168609619e-01 1.958603709936141968e-01 -7.878439873456954956e-02 -1.779341101646423340e-01 -7.920116931200027466e-02 1.774116419255733490e-02 -1.054564490914344788e-01 -9.952224791049957275e-02 -1.687259674072265625e-01 1.751637458801269531e-01 -2.566122710704803467e-01 -4.429772794246673584e-01 4.912994801998138428e-02 2.089070342481136322e-02 -4.150404036045074463e-02 -1.836471557617187500e-01 2.611274458467960358e-02 -2.326378822326660156e-01 2.658198475837707520e-01 3.387799486517906189e-02 4.737810045480728149e-02 6.351489573717117310e-02 2.346421331167221069e-01 8.014594018459320068e-02 -7.555821537971496582e-02
-1.381168514490127563e-01 2.674445807933807373e-01 -8.726680278778076172e-02 -5.198746174573898315e-02 3.016443252563476562e-01 -9.027091413736343384e-02 1.409481763839721680e-01 8.444062620401382446e-02 8.698947727680206299e-02 -5.452485382556915283e-02 -1.692900508642196655e-01 -1.817608326673507690e-01 2.745204269886016846e-01 -6.414078176021575928e-02 4.419370740652084351e-02 4.204668104648590088e-02 -5.890228599309921265e-02 -1.023639738559722900e-01 -2.615254223346710205e-01 -1.631129183806478977e-03 -2.942810356616973877e-01 1.407210081815719604e-01 -5.285550281405448914e-02 1.886340379714965820e-01 -4.098014533519744873e-01 -7.510028034448623657e-02 1.290744394063949585e-01 3.058225810527801514e-01 2.084390372037887573e-01 1.828288584947586060e-01 -1.544478386640548706e-01 7.676405459642410278e-02
-8.554479479789733887e-02 9.191106259822845459e-02 1.893514990806579590e-01 1.868937760591506958e-01 2.049230039119720459e-01 -1.771352589130401611e-01 -6.780162453651428223e-02 1.827129349112510681e-02 3.681195378303527832e-01 -1.312657594680786133e-01 3.340870141983032227e-02 6.186932697892189026e-02 -3.476998955011367798e-02 -8.789489418268203735e-02 -3.092378973960876465e-01 -1.170225590467453003e-01 -2.360657453536987305e-01 -2.891432344913482666e-01 -3.714936673641204834e-01 9.459610283374786377e-02 -2.495511770248413086e-01 -1.406984776258468628e-01 -1.031162738800048828e-01 1.960044801235198975e-01 -1.147474423050880432e-01 1.960138380527496338e-01 1.294575035572052002e-01 1.769644469022750854e-01 -5.569929722696542740e-03 5.440944433212280273e-02 -1.879624426364898682e-01 6.173974648118019104e-02
-1.094207763671875000e-01 3.556751608848571777e-01 -2.097171247005462646e-01 7.295787800103425980e-04 -1.500829681754112244e-02 8.219892531633377075e-02 1.646022498607635498e-01 4.013355076313018799e-01 9.613506495952606201e-02 -1.689344495534896851e-01 8.299198001623153687e-02 2.731790952384471893e-02 1.442638635635375977e-01 -3.211393952369689941e-01 -6.608739495277404785e-02 -2.220643311738967896e-01 -1.875650584697723389e-01 -1.108500957489013672e-01 5.091796442866325378e-02 1.575564742088317871e-01 -2.196830213069915771e-01 1.546163856983184814e-01 3.138666599988937378e-02 3.733472526073455811e-02 -1.212465316057205200e-01 2.014104723930358887e-01 1.281810849905014038e-01 -9.622924029827117920e-02 2.003131061792373657e-01 3.515473008155822754e-01 -1.695822551846504211e-02 7.050160318613052368e-02
-2.389917522668838501e-01 2.102410197257995605e-01 1.110752001404762268e-01 -4.803040530532598495e-03 -1.831784248352050781e-01 -3.373050689697265625e-01 4.241022095084190369e-02 2.333763539791107178e-01 1.329885870218276978e-01 -7.725913822650909424e-02 -4.832522943615913391e-02 9.055779874324798584e-02 2.704310119152069092e-01 -3.018262982368469238e-01 1.112202033400535583e-01 -3.037331104278564453e-01 5.351401120424270630e-02 -3.765391707420349121e-01 -1.051831543445587158e-01 -5.931742116808891296e-02 -1.688164100050926208e-02 -5.659288167953491211e-02 -1.066499426960945129e-01 -9.415053576231002808e-02 -3.096052110195159912e-01 2.368552982807159424e-01 7.953071594238281250e-02 9.533013403415679932e-02 1.164052560925483704e-01 6.153387948870658875e-02 1.077578291296958923e-01 2.027370035648345947e-02
3.940799087285995483e-02 3.946997523307800293e-01 6.722284853458404541e-02 -2.278274595737457275e-01 1.819197833538055420e-01 -2.932998351752758026e-02 -1.131712347269058228e-01 8.514937013387680054e-02 3.446425795555114746e-01 2.188515849411487579e-02 7.034117728471755981e-02 -1.264174282550811768e-01 -3.867530822753906250e-02 -3.310483694076538086e-01 -1.118121147155761719e-01 -1.553581804037094116e-01 -8.728756755590438843e-02 -8.234281837940216064e-02 -2.034267187118530273e-01 9.677725285291671753e-02 -5.311293005943298340e-01 -6.975766271352767944e-02 -7.744762301445007324e-02 -3.565579280257225037e-02 -9.946309030055999756e-03 1.337435692548751831e-01 7.670048624277114868e-02 1.163516119122505188e-01 -5.021436512470245361e-02 -1.011035516858100891e-01 1.799221634864807129e-01 4.903140664100646973e-02
-8.052904903888702393e-02 -3.222303092479705811e-02 -4.070210084319114685e-02 -7.913407683372497559e-02 6.778938323259353638e-02 -2.284252792596817017e-01 2.038171142339706421e-01 3.246634006500244141e-01 1.947824060916900635e-01 -6.192999333143234253e-02 8.793774992227554321e-02 2.811540383845567703e-03 1.714016944169998169e-01 -1.563556939363479614e-01 -2.206123322248458862e-01 -9.969635307788848877e-02 -1.845826357603073120e-01 -1.789962798357009888e-01 -2.790297567844390869e-01 -9.609808214008808136e-03 -7.308401912450790405e-02 -2.217246443033218384e-01 2.540306448936462402e-01 1.914401166141033173e-02 -3.353673517704010010e-01 4.579809308052062988e-02 -1.872054785490036011e-01 3.326845169067382812e-01 1.727405190467834473e-02 -1.368753165006637573e-01 2.036375701427459717e-01 1.860883384943008423e-01
-1.716381870210170746e-02 8.521796017885208130e-02 -2.057218700647354126e-01 -2.847520112991333008e-01 -7.563729584217071533e-02 -4.071746468544006348e-01 -9.872289746999740601e-02 2.808211147785186768e-01 2.142712622880935669e-01 -1.231169551610946655e-01 -2.985481545329093933e-02 -2.713342383503913879e-02 -4.936968162655830383e-02 -1.714175343513488770e-01 2.682361379265785217e-02 -2.761231958866119385e-01 -5.877414345741271973e-02 -4.222829937934875488e-01 -1.160402670502662659e-01 -9.230021387338638306e-02 1.793978363275527954e-02 -1.127302572131156921e-01 -1.059543862938880920e-01 -2.868329174816608429e-02 -2.032493799924850464e-01 1.936399787664413452e-01 1.770394742488861084e-01 1.824941635131835938e-01 1.134543912485241890e-03 2.282598763704299927e-01 -7.478537154383957386e-04 1.141830980777740479e-01
-2.555498480796813965e-01 2.736977040767669678e-01 3.030495904386043549e-02 -1.531689427793025970e-02 -6.074569374322891235e-02 -3.747392818331718445e-02 1.006236746907234192e-01 8.877510204911231995e-03 2.662569284439086914e-01 2.959134876728057861e-01 1.539733707904815674e-01 -2.227600961923599243e-01 8.753670752048492432e-02 -2.420281171798706055e-01 -4.162251651287078857e-01 8.884549885988235474e-02 -2.668823301792144775e-01 6.338054686784744263e-02 -1.525462716817855835e-01 -3.609273210167884827e-02 2.499130070209503174e-01 -6.934320926666259766e-02 -1.067758128046989441e-01 -2.013251185417175293e-01 5.395096540451049805e-02 -1.412281244993209839e-01 4.000834375619888306e-02 3.063528835773468018e-01 6.226723268628120422e-02 1.161837503314018250e-01 3.424100577831268311e-03 9.724948555231094360e-02
9.480353444814682007e-02 1.653532832860946655e-01 -1.205072775483131409e-01 2.114428132772445679e-01 -3.613789007067680359e-02 6.405478715896606445e-02 1.549741774797439575e-01 8.840841054916381836e-02 3.450508117675781250e-01 -8.523365110158920288e-02 -1.779226958751678467e-01 1.760403625667095184e-02 -1.326876431703567505e-01 3.200370818376541138e-02 1.700350828468799591e-02 2.280821837484836578e-02 -5.416700839996337891e-01 -2.900069579482078552e-02 -2.748413980007171631e-01 -2.730925916694104671e-04 1.435794085264205933e-01 -2.997274398803710938e-01 -3.630419075489044189e-02 -1.097775325179100037e-01 -2.899366617202758789e-02 -1.154761202633380890e-02 1.260521113872528076e-01 -3.208710253238677979e-01 2.424690425395965576e-01 6.466533243656158447e-02 -1.233306527137756348e-02 1.136461198329925537e-01
3.001314215362071991e-02 2.145827263593673706e-01 1.787980645895004272e-01 2.077781707048416138e-01 -3.022599779069423676e-02 1.308129429817199707e-01 -6.099275313317775726e-03 7.487148046493530273e-03 3.758219778537750244e-01 1.936643198132514954e-02 1.181947886943817139e-01 -3.850147500634193420e-02 1.062175109982490540e-01 -4.346625804901123047e-01 -2.836858108639717102e-02 -2.407101392745971680e-01 -2.128503918647766113e-01 -3.638371527194976807e-01 -6.633404642343521118e-02 3.414123132824897766e-02 4.957346618175506592e-02 2.246364392340183258e-02 -6.483323127031326294e-02 7.558814436197280884e-02 6.707859039306640625e-02 -5.698722600936889648e-02 1.469659153372049332e-02 -4.008372873067855835e-02 4.146894514560699463e-01 4.318419471383094788e-02 2.150625437498092651e-01 1.341003924608230591e-01
8.125467598438262939e-02 2.510041594505310059e-01 1.763492077589035034e-01 -1.246100738644599915e-01 -1.194475516676902771e-01 -5.256247520446777344e-01 -4.315117374062538147e-02 2.968870103359222412e-01 3.891351446509361267e-02 -3.941439837217330933e-02 -8.631300926208496094e-02 -1.222369745373725891e-01 1.730645745992660522e-01 -2.074095755815505981e-01 -1.387241184711456299e-01 -3.360239267349243164e-01 -1.111616417765617371e-01 -2.596496045589447021e-01 -1.934404522180557251e-01 -3.761449083685874939e-02 -5.918568000197410583e-02 -1.919506043195724487e-01 -9.329957887530326843e-03 -1.112237200140953064e-02 -1.893789619207382202e-01 1.239013299345970154e-01 1.117661222815513611e-01 5.325324088335037231e-02 2.870629727840423584e-02 1.565743982791900635e-01 1.458450257778167725e-01 1.752792298793792725e-02
2.901465445756912231e-02 6.785112619400024414e-02 3.749401271343231201e-01 -1.774383522570133209e-02 1.722052097320556641e-01 -2.693999111652374268e-01 -1.908408291637897491e-02 7.066141813993453979e-02 2.014788687229156494e-01 -6.954882293939590454e-03 -1.878690123558044434e-01 -2.018953412771224976e-01 1.102795973420143127e-01 -1.275112032890319824e-01 -2.644565701484680176e-01 -2.974494993686676025e-01 -1.307664811611175537e-01 -8.403225988149642944e-02 -1.926973462104797363e-01 -9.968953579664230347e-02 -3.044925816357135773e-02 4.423421993851661682e-02 7.754287868738174438e-02 -1.523978263139724731e-01 1.739288121461868286e-01 1.215096563100814819e-01 2.832007594406604767e-02 2.051235437393188477e-01 2.134766727685928345e-01 1.540838032960891724e-01 -5.863646045327186584e-02 4.225392639636993408e-01
-2.257615774869918823e-01 1.634198874235153198e-01 2.175528407096862793e-01 -1.870044739916920662e-03 -1.994817554950714111e-01 6.844604760408401489e-02 -1.181472092866897583e-01 2.008986324071884155e-01 1.888176202774047852e-01 1.052303686738014221e-01 -2.093422561883926392e-01 -1.018673107028007507e-01 -1.177150458097457886e-01 -2.710029482841491699e-01 -2.401678413152694702e-01 -8.372242003679275513e-02 -7.726549170911312103e-03 -1.891776174306869507e-01 -1.476043611764907837e-01 2.525812387466430664e-01 1.225339174270629883e-01 -1.162790432572364807e-01 -5.454551801085472107e-02 1.673540025949478149e-01 -3.008168339729309082e-01 2.144090980291366577e-01 5.295340344309806824e-02 -2.146984785795211792e-01 3.416718542575836182e-01 -7.403155416250228882e-02 -6.436567008495330811e-02 1.749425828456878662e-01
-8.500752598047256470e-02 4.619726166129112244e-02 -6.282310932874679565e-02 9.103528410196304321e-02 1.275455057621002197e-01 -3.124233484268188477e-01 1.881617009639739990e-01 -5.891963467001914978e-02 1.509146094322204590e-01 -5.171171203255653381e-02 -2.944425344467163086e-01 -1.098488494753837585e-01 2.486717402935028076e-01 -9.339262545108795166e-02 -3.263268992304801941e-02 -2.852873802185058594e-01 -3.109798133373260498e-01 -1.727684140205383301e-01 8.563562482595443726e-02 -1.633014529943466187e-01 1.369539741426706314e-02 1.406344175338745117e-01 -1.149742379784584045e-01 2.997237741947174072e-01 -9.534178674221038818e-02 1.476688235998153687e-01 1.197305470705032349e-01 2.206143178045749664e-02 3.286025226116180420e-01 2.232473194599151611e-01 2.381188273429870605e-01 6.790962070226669312e-02
-1.484377086162567139e-01 2.113542556762695312e-01 8.571158349514007568e-02 -2.983137965202331543e-01 1.764527559280395508e-01 -2.445405125617980957e-01 1.502824425697326660e-01 3.379642069339752197e-01 1.744563132524490356e-01 -1.314173936843872070e-01 2.037159865722060204e-03 -3.990470245480537415e-02 1.110928729176521301e-01 -1.141015142202377319e-01 -7.721986621618270874e-02 8.044771105051040649e-02 -1.769126057624816895e-01 -2.547510154545307159e-02 -4.254100024700164795e-01 -9.579257108271121979e-03 -1.451577693223953247e-01 1.425602566450834274e-02 2.451824396848678589e-02 1.463245749473571777e-01 -2.751767635345458984e-01 3.010349571704864502e-01 -6.134317070245742798e-02 2.305361777544021606e-01 -1.740455627441406250e-02 3.549030423164367676e-02 8.188245119526982307e-04 2.024949043989181519e-01
-8.829638361930847168e-02 3.251808583736419678e-01 -1.457322090864181519e-01 9.658198803663253784e-02 -1.826407760381698608e-02 -3.549609780311584473e-01 -7.711821794509887695e-02 2.217506244778633118e-02 8.025036007165908813e-02 1.994380503892898560e-01 -5.082206055521965027e-02 -1.001417189836502075e-01 -1.679316610097885132e-01 2.290280163288116455e-02 -1.061005666851997375e-01 -2.202937938272953033e-02 -2.086386382579803467e-01 -1.352357417345046997e-01 -1.673224419355392456e-01 8.803347498178482056e-02 -3.050361014902591705e-02 1.706022173166275024e-01 8.305088430643081665e-02 2.479575425386428833e-01 -2.977892458438873291e-01 8.396666496992111206e-02 1.123883873224258423e-01 -9.429184347391128540e-02 4.799628257751464844e-01 -1.761426627635955811e-01 -8.370906114578247070e-02 -2.054271399974822998e-01
1.737082749605178833e-02 1.220095902681350708e-01 -1.060470044612884521e-01 -1.401101201772689819e-01 1.779712387360632420e-03 7.078406214714050293e-02 5.567496642470359802e-02 1.251808851957321167e-01 2.988649010658264160e-01 4.072401225566864014e-01 -2.913306355476379395e-01 1.313414126634597778e-01 -2.356197386980056763e-01 4.318930581212043762e-02 8.060457557439804077e-02 -6.670916825532913208e-02 -1.076445206999778748e-01 -2.065853476524353027e-01 -4.426341950893402100e-01 3.000289201736450195e-01 -1.033264994621276855e-01 -4.689385741949081421e-02 -8.155065588653087616e-03 1.850217394530773163e-02 2.908037044107913971e-02 8.067101240158081055e-03 -2.629148066043853760e-01 -6.625278294086456299e-02 1.802920699119567871e-01 1.526698023080825806e-01 4.257299005985260010e-02 1.378110647201538086e-01
-6.557439267635345459e-02 2.692199051380157471e-01 -9.649926796555519104e-03 4.054511338472366333e-02 2.506189420819282532e-02 -1.354933083057403564e-01 -1.603520363569259644e-01 -9.877407550811767578e-02 2.827268838882446289e-01 1.279859542846679688e-01 -2.119120359420776367e-01 -1.693095713853836060e-01 1.470725536346435547e-01 3.241406753659248352e-02 -2.651147842407226562e-01 1.283902674913406372e-01 3.371071070432662964e-02 1.577384173870086670e-01 -1.533059328794479370e-01 2.429529726505279541e-01 -2.549293637275695801e-01 -2.758688330650329590e-01 4.994969442486763000e-02 1.966639310121536255e-01 -2.276297658681869507e-01 -6.035064905881881714e-02 1.665469110012054443e-01 -1.366976201534271240e-01 4.038119018077850342e-01 5.888218432664871216e-02 -1.582485735416412354e-01 -5.850966647267341614e-02
-1.475311666727066040e-01 1.818729490041732788e-01 6.162887066602706909e-02 2.472570091485977173e-01 -4.553280398249626160e-02 1.329797692596912384e-02 7.001307606697082520e-02 1.897412724792957306e-02 3.337685465812683105e-01 1.265081912279129028e-01 -1.986833065748214722e-01 1.975300312042236328e-01 -9.755780920386314392e-03 -2.246448695659637451e-01 -1.545870900154113770e-01 -1.821942031383514404e-01 -2.925139069557189941e-01 1.196134835481643677e-01 -1.171491444110870361e-01 -3.575205802917480469e-02 -2.590339779853820801e-01 -1.157211139798164368e-01 -3.177960813045501709e-01 1.522897630929946899e-01 6.085919681936502457e-03 1.022844761610031128e-02 3.476902469992637634e-02 4.053101316094398499e-02 3.010279834270477295e-01 9.602421522140502930e-02 2.441976666450500488e-01 2.777493000030517578e-01
-3.732231855392456055e-01 1.144467517733573914e-01 -2.783128619194030762e-01 -3.032050728797912598e-01 1.554448455572128296e-01 -2.888184189796447754e-01 6.644048541784286499e-02 3.515473008155822754e-01 2.019078284502029419e-01 -5.636120587587356567e-02 -1.007342711091041565e-01 -2.359164655208587646e-01 9.994176030158996582e-02 -8.043516427278518677e-02 -7.347717881202697754e-02 -1.485341340303421021e-01 -1.007754951715469360e-01 -2.012980431318283081e-01 -4.415268450975418091e-02 -8.434356190264225006e-03 -1.141098365187644958e-01 2.676001191139221191e-01 3.787584975361824036e-02 -2.528512291610240936e-02 8.601868525147438049e-03 1.130138710141181946e-01 -1.005715951323509216e-01 -1.170198395848274231e-01 2.234949320554733276e-01 1.331665515899658203e-01 2.126463353633880615e-01 -3.333573928102850914e-03
-2.727538347244262695e-01 2.646196074783802032e-02 -1.013854518532752991e-01 -3.940420597791671753e-02 2.541703283786773682e-01 -3.474665433168411255e-02 1.316731870174407959e-01 5.660802498459815979e-02 3.777919709682464600e-01 -3.642022237181663513e-02 -1.370702534914016724e-01 5.365046858787536621e-02 -1.525309234857559204e-01 -2.052278369665145874e-01 7.407335937023162842e-02 -1.840740144252777100e-01 -1.231252253055572510e-01 -1.107524186372756958e-01 -2.620180249214172363e-01 3.529235720634460449e-01 -3.127329051494598389e-01 -2.086954936385154724e-02 6.804613769054412842e-02 1.130587533116340637e-01 -1.923098117113113403e-01 2.546292841434478760e-01 1.747433990240097046e-01 1.948267370462417603e-01 8.594974875450134277e-02 1.177059113979339600e-02 1.789725273847579956e-01 1.004681438207626343e-01
-1.212955042719841003e-01 1.192955151200294495e-01 1.453077495098114014e-01 -1.726395934820175171e-01 1.574057787656784058e-01 -4.005872905254364014e-01 3.401670604944229126e-02 8.407765999436378479e-04 2.175385653972625732e-01 -1.790227442979812622e-01 6.129258498549461365e-02 1.024271100759506226e-01 1.169410645961761475e-01 -2.392876707017421722e-02 -1.136021092534065247e-01 -3.020620942115783691e-01 -5.168282985687255859e-02 -1.032522469758987427e-01 -4.182544350624084473e-01 -7.678511738777160645e-02 -1.419002562761306763e-01 -6.718892604112625122e-02 1.714724116027355194e-02 1.237061470746994019e-01 -4.823777377605438232e-01 1.238198354840278625e-01 6.202245876193046570e-02 -4.421439021825790405e-02 -8.952086418867111206e-02 7.778865844011306763e-02 4.723231866955757141e-02 1.311038434505462646e-01
-1.508463770151138306e-01 2.069444507360458374e-01 -1.152950376272201538e-01 -1.484290789812803268e-02 3.636289760470390320e-02 -7.299904525279998779e-02 -4.316801205277442932e-02 1.823345571756362915e-01 1.084490343928337097e-01 1.871969550848007202e-01 -1.779436469078063965e-01 -2.503016032278537750e-02 -7.705806195735931396e-02 -1.447667032480239868e-01 1.756693422794342041e-02 1.214626207947731018e-01 -1.107817590236663818e-01 -3.425279259681701660e-01 -1.909337639808654785e-01 1.378266811370849609e-01 2.579557895660400391e-01 9.964446723461151123e-02 -6.812578439712524414e-02 -1.007287204265594482e-01 -2.222458124160766602e-01 4.430883750319480896e-02 -2.609020471572875977e-01 -2.590873464941978455e-02 5.394657254219055176e-01 2.372668981552124023e-01 -1.958527788519859314e-02 -1.182649657130241394e-01
1.006208807229995728e-01 1.263945996761322021e-01 1.072863638401031494e-01 -2.228540368378162384e-02 1.503139734268188477e-01 -2.896909415721893311e-01 3.882579877972602844e-02 2.742089331150054932e-01 3.986351788043975830e-01 8.809042721986770630e-02 1.626842170953750610e-01 2.230962365865707397e-01 2.369429618120193481e-01 -4.941798979416489601e-04 -5.407639965415000916e-02 -9.844527393579483032e-02 5.733027122914791107e-03 -8.907213062047958374e-02 -2.758509814739227295e-01 2.680279128253459930e-02 4.715660959482192993e-02 -1.243740767240524292e-01 -1.367207765579223633e-01 9.007650613784790039e-02 -2.198456823825836182e-01 1.825725734233856201e-01 1.951419115066528320e-01 3.587720096111297607e-01 2.338755577802658081e-01 -1.525493562221527100e-01 4.219535365700721741e-02 9.759000688791275024e-02
1.295923590660095215e-01 4.389018416404724121e-01 2.484239451587200165e-02 -1.166682690382003784e-02 -8.098664879798889160e-02 2.708092518150806427e-02 1.535518020391464233e-01 2.537595331668853760e-01 4.696017801761627197e-01 2.531657814979553223e-01 3.087511658668518066e-02 5.055350810289382935e-02 8.860842138528823853e-02 -4.144239723682403564e-01 -2.732991799712181091e-02 -1.129105910658836365e-01 3.581200167536735535e-02 -9.512366354465484619e-02 -7.080194354057312012e-02 1.851957440376281738e-01 1.247096508741378784e-01 -1.227671205997467041e-01 8.201131224632263184e-02 7.892059534788131714e-02 -5.901330709457397461e-02 -7.702448964118957520e-02 -2.322825789451599121e-01 -1.426406949758529663e-01 9.787428379058837891e-02 1.348283886909484863e-01 -8.517610281705856323e-02 -3.716663271188735962e-02
3.088206797838211060e-02 2.888219058513641357e-01 -2.887265197932720184e-02 -1.853722184896469116e-01 6.048524752259254456e-02 -3.775879442691802979e-01 2.884495854377746582e-01 1.770196408033370972e-01 2.658203840255737305e-01 -1.727971285581588745e-01 6.400134414434432983e-02 -1.523103863000869751e-01 1.821857392787933350e-01 -6.051871925592422485e-02 -4.355322569608688354e-02 -2.029860615730285645e-01 -9.455941617488861084e-02 -2.897191345691680908e-01 -2.719115614891052246e-01 1.473767012357711792e-01 2.195999771356582642e-01 1.823165267705917358e-01 -8.792130649089813232e-02 -1.925318241119384766e-01 -1.030401065945625305e-01 1.420064419507980347e-01 8.486992865800857544e-02 3.711038827896118164e-02 -2.159174382686614990e-01 8.339873701333999634e-02 4.993235692381858826e-02 -4.080013185739517212e-02
-1.156540215015411377e-01 7.680127769708633423e-02 -2.079657614231109619e-01 5.643551424145698547e-02 -1.147844642400741577e-01 3.975898772478103638e-02 1.652537435293197632e-01 -2.201713174581527710e-01 2.712048292160034180e-01 5.247200652956962585e-02 -1.283611208200454712e-01 -3.567305160686373711e-03 1.031397506594657898e-01 -1.187124475836753845e-01 -1.443156450986862183e-01 -3.300527930259704590e-01 -1.857410222291946411e-01 -1.046027764678001404e-01 -1.869804561138153076e-01 -2.628269493579864502e-01 -1.460926830768585205e-01 -9.122897684574127197e-02 -1.838601678609848022e-01 1.139094531536102295e-01 -4.175688698887825012e-02 9.652551263570785522e-03 5.035880580544471741e-02 9.188869595527648926e-02 3.989935219287872314e-01 3.172560632228851318e-01 2.087954431772232056e-01 2.329753786325454712e-01
-1.480196882039308548e-02 7.129915058612823486e-03 5.579233984462916851e-04 2.152777016162872314e-01 -1.003299430012702942e-01 9.481888264417648315e-03 2.171198874711990356e-01 -2.447694540023803711e-03 4.427756965160369873e-01 1.817839443683624268e-01 -6.529289484024047852e-02 -2.519007772207260132e-03 2.392360940575599670e-02 -1.932348310947418213e-01 -1.664620041847229004e-01 -2.609051764011383057e-01 -2.141999006271362305e-01 -2.348973751068115234e-01 -3.104182891547679901e-02 -5.941865593194961548e-02 -2.225432544946670532e-01 -1.695906072854995728e-01 -2.474945485591888428e-01 1.050297841429710388e-01 -8.975466340780258179e-02 -2.204812020063400269e-01 6.703457236289978027e-02 -1.125829070806503296e-01 3.054350316524505615e-01 1.170410439372062683e-01 1.439009457826614380e-01 2.671454846858978271e-01
3.968628495931625366e-02 2.945703864097595215e-01 1.253176331520080566e-01 -2.421432584524154663e-01 2.838864922523498535e-02 -1.595685444772243500e-02 -3.545708581805229187e-02 8.178091794252395630e-02 1.590188443660736084e-01 -1.071657463908195496e-01 6.867796182632446289e-02 -2.255150675773620605e-01 -4.261313471943140030e-03 -2.592716515064239502e-01 1.846066415309906006e-01 2.612147014588117599e-03 -3.508713543415069580e-01 -9.203020483255386353e-02 -3.355574607849121094e-01 4.282205924391746521e-02 1.204213500022888184e-01 -4.783951118588447571e-02 -3.996025025844573975e-02 -1.030710786581039429e-01 -2.006542086601257324e-01 -1.727646887302398682e-01 -8.140868693590164185e-02 4.173827171325683594e-01 4.016950353980064392e-02 -9.169765561819076538e-02 1.873498111963272095e-01 2.520860433578491211e-01
2.655292451381683350e-01 3.615494668483734131e-01 2.034263908863067627e-01 5.052950605750083923e-02 6.165297329425811768e-02 -6.846293807029724121e-02 6.774587929248809814e-02 7.759293168783187866e-02 2.103813439607620239e-01 2.113512456417083740e-01 3.814874589443206787e-02 1.178855150938034058e-01 -1.487757563591003418e-01 -4.390545934438705444e-02 6.087906658649444580e-02 -2.577479183673858643e-01 -3.864685297012329102e-01 -1.288357675075531006e-01 -3.532871231436729431e-02 2.196829952299594879e-02 1.325560659170150757e-01 -2.183171212673187256e-01 -3.337625563144683838e-01 2.972499281167984009e-02 -9.993962943553924561e-02 -4.014967381954193115e-02 1.115676313638687134e-01 7.134826388210058212e-03 2.773511409759521484e-01 1.455668956041336060e-01 -6.220634281635284424e-02 2.568563818931579590e-01
-1.067765727639198303e-01 2.538169547915458679e-02 3.814255818724632263e-02 2.464812994003295898e-01 1.227866634726524353e-01 -2.886643707752227783e-01 -8.869356662034988403e-02 5.226863026618957520e-01 3.295947611331939697e-01 -6.323868036270141602e-02 2.426477707922458649e-02 9.349241107702255249e-02 2.663768231868743896e-01 -3.064210116863250732e-01 -1.744074374437332153e-01 -9.274112433195114136e-02 -7.778049260377883911e-02 -1.696749031543731689e-01 -1.061677783727645874e-01 -7.991445809602737427e-02 1.862903833389282227e-01 -3.253244981169700623e-02 7.053966820240020752e-02 -6.193175166845321655e-02 -1.225903332233428955e-01 1.292467582970857620e-02 4.181312024593353271e-02 2.301785945892333984e-01 1.046810019761323929e-02 1.409707516431808472e-01 1.658545732498168945e-01 7.718569040298461914e-02
7.709585130214691162e-03 1.700706630945205688e-01 -1.224186550825834274e-02 3.519721329212188721e-02 3.929512202739715576e-01 -5.950862914323806763e-02 1.880732625722885132e-01 9.610696136951446533e-02 4.710336774587631226e-02 -1.959578841924667358e-01 -1.492015868425369263e-01 -1.233670935034751892e-01 3.142428398132324219e-01 -8.315347880125045776e-02 -5.847364664077758789e-02 4.671951755881309509e-02 -3.392789661884307861e-01 -6.931705772876739502e-02 -3.843153119087219238e-01 2.013316601514816284e-01 -1.383827626705169678e-01 -7.414536178112030029e-02 -3.144306242465972900e-01 1.238267645239830017e-01 -1.455607414245605469e-01 1.651059240102767944e-01 -7.871553301811218262e-02 1.363373100757598877e-01 1.648121923208236694e-01 -2.248248644173145294e-02 1.622894108295440674e-01 5.891455709934234619e-02
1.136426106095314026e-01 2.076905965805053711e-01 2.266930043697357178e-01 1.385981217026710510e-02 -1.022819504141807556e-01 -5.575795099139213562e-02 2.586406096816062927e-02 1.223352998495101929e-01 3.368967175483703613e-01 1.375621855258941650e-01 4.499058052897453308e-02 1.664853305555880070e-03 2.561907172203063965e-01 -2.047487497329711914e-01 -4.567961767315864563e-02 1.032260358333587646e-01 -1.112223416566848755e-01 -5.855316668748855591e-02 -4.254975914955139160e-02 2.047803401947021484e-01 -2.690874040126800537e-01 2.036072164773941040e-01 -7.616083323955535889e-02 1.506126075983047485e-01 -2.462256550788879395e-01 2.105069756507873535e-01 2.492468059062957764e-01 6.209719181060791016e-02 1.490836441516876221e-01 1.312172561883926392e-01 1.650082133710384369e-02 4.425896108150482178e-01
2.900597453117370605e-02 2.177372574806213379e-01 -2.662657946348190308e-02 1.409718543291091919e-01 3.368509560823440552e-02 1.711830943822860718e-01 -1.150236502289772034e-01 -4.859637934714555740e-03 3.880973756313323975e-01 1.664227694272994995e-01 -8.557843044400215149e-03 3.131315857172012329e-02 -1.652614623308181763e-01 -3.192888796329498291e-01 -8.369304239749908447e-02 -2.348131239414215088e-01 -4.436431229114532471e-01 -3.391688466072082520e-01 -7.268938422203063965e-02 -9.769879281520843506e-02 -8.882819861173629761e-02 -1.994391158223152161e-02 -1.336073875427246094e-01 1.321676820516586304e-01 4.908490926027297974e-02 -3.813099116086959839e-02 1.350784450769424438e-01 -1.255865693092346191e-01 2.441351264715194702e-01 1.440314352512359619e-01 7.828735560178756714e-02 1.485196650028228760e-01
-1.023704856634140015e-01 2.742537856101989746e-01 1.481797397136688232e-01 -3.509515372570604086e-04 -5.138098075985908508e-02 -4.489782452583312988e-01 -5.847996100783348083e-02 3.485945463180541992e-01 1.767457127571105957e-01 -8.991798758506774902e-02 -1.679605543613433838e-01 1.348917037248611450e-01 1.796079128980636597e-01 -1.407210677862167358e-01 -2.076042592525482178e-01 -1.602288186550140381e-01 -1.234796922653913498e-02 -2.344194203615188599e-01 -1.447124630212783813e-01 8.126890659332275391e-02 5.950759723782539368e-02 -9.538632631301879883e-02 -2.176518179476261139e-02 -1.950763165950775146e-01 -4.615549370646476746e-02 2.337165474891662598e-01 1.766957193613052368e-01 1.934819370508193970e-01 -6.317861378192901611e-02 1.535727977752685547e-01 -2.904942817986011505e-02 2.626275122165679932e-01
-5.769929289817810059e-02 3.786479532718658447e-01 -2.587622404098510742e-01 -1.396472454071044922e-01 4.818166419863700867e-02 5.792718008160591125e-02 -3.944052010774612427e-02 -4.850009828805923462e-02 1.470751166343688965e-01 -1.389856338500976562e-01 -1.362272202968597412e-01 -1.027910560369491577e-01 4.267593026161193848e-01 -1.322994530200958252e-01 -1.042597182095050812e-02 1.643928140401840210e-01 -1.309754550457000732e-01 -1.254111677408218384e-01 -2.079574465751647949e-01 7.121999561786651611e-02 -1.684742122888565063e-01 -1.517981439828872681e-01 -1.672279685735702515e-01 -1.398715078830718994e-01 -2.093814462423324585e-01 -1.430854648351669312e-01 9.430292248725891113e-02 2.860642373561859131e-01 2.599539160728454590e-01 5.091314762830734253e-02 -2.251133322715759277e-01 6.617769598960876465e-02
7.522740960121154785e-02 3.002205789089202881e-01 -2.290179729461669922e-01 -2.216137014329433441e-02 2.438641041517257690e-01 2.528563328087329865e-02 -1.982761472463607788e-01 -4.576393589377403259e-02 2.287167161703109741e-01 1.217255890369415283e-01 -8.070172369480133057e-02 -1.337607353925704956e-01 -1.272421181201934814e-01 -2.122640758752822876e-01 -7.042411714792251587e-02 -1.273590233176946640e-02 8.572687953710556030e-02 -5.168418288230895996e-01 -1.092452555894851685e-01 -1.555898040533065796e-02 -2.497340319678187370e-03 -1.031797677278518677e-01 6.464751064777374268e-02 -1.172892749309539795e-01 -1.299416869878768921e-01 2.618819177150726318e-01 6.708403816446661949e-04 1.103070378303527832e-01 1.469950228929519653e-01 -4.463295266032218933e-02 3.804019689559936523e-01 1.032955944538116455e-01
1.390686631202697754e-01 -8.616451174020767212e-02 9.903874993324279785e-02 6.849028635770082474e-03 2.265489995479583740e-01 -2.403174340724945068e-01 2.614321410655975342e-01 1.707963049411773682e-01 4.329319000244140625e-01 -1.760358363389968872e-01 1.092981547117233276e-01 3.565531224012374878e-02 -9.268803149461746216e-02 -3.396165668964385986e-01 -6.496775895357131958e-02 -1.012262254953384399e-01 -2.063124775886535645e-01 -8.214784413576126099e-02 -2.157831341028213501e-01 -6.050017103552818298e-02 3.735604882240295410e-02 -2.811899781227111816e-01 -1.605572253465652466e-01 1.093747839331626892e-01 -2.763416767120361328e-01 1.555965989828109741e-01 8.215431869029998779e-02 1.477697938680648804e-01 1.239400357007980347e-02 1.144895553588867188e-01 1.045803874731063843e-01 1.251062452793121338e-01
-1.813099831342697144e-01 -1.260166615247726440e-01 2.911508269608020782e-02 1.993451826274394989e-02 -1.042314842343330383e-01 -3.185487687587738037e-01 -2.064145654439926147e-01 2.467934191226959229e-01 1.586667895317077637e-01 1.797995567321777344e-01 3.733653947710990906e-02 -1.877333037555217743e-02 1.304669529199600220e-01 -3.155488967895507812e-01 -1.534330695867538452e-01 -3.556164205074310303e-01 -2.712684273719787598e-01 -1.241811513900756836e-01 -3.198413848876953125e-01 -1.708272695541381836e-01 -1.361349038779735565e-02 3.159290552139282227e-02 -8.159960806369781494e-02 -3.512624651193618774e-02 -7.006616145372390747e-02 9.119172394275665283e-02 -1.520448178052902222e-01 1.986920833587646484e-01 -1.878759860992431641e-01 1.219229474663734436e-01 1.365284323692321777e-01 1.847031563520431519e-01
-2.637780271470546722e-02 2.792285084724426270e-01 2.624219283461570740e-02 1.042662039399147034e-01 2.120746970176696777e-01 -1.847752332687377930e-01 1.035387534648180008e-02 2.562298774719238281e-01 2.742913663387298584e-01 -2.216997593641281128e-01 -1.020845174789428711e-01 -9.013242274522781372e-02 6.588916480541229248e-02 -3.105082809925079346e-01 -3.038066625595092773e-01 6.030386313796043396e-02 -7.201442122459411621e-02 -2.875567413866519928e-02 -1.908015906810760498e-01 1.426037214696407318e-02 -2.964133322238922119e-01 8.328599482774734497e-02 2.541705500334501266e-03 5.330591648817062378e-02 -9.824714809656143188e-02 -1.394826620817184448e-01 2.579105198383331299e-01 1.772172152996063232e-01 3.134549558162689209e-01 7.496748864650726318e-02 -2.321698367595672607e-01 -1.407217700034379959e-02
-1.048130616545677185e-01 3.796673417091369629e-01 8.532958477735519409e-02 -1.081853732466697693e-01 -2.388867437839508057e-01 -1.053747981786727905e-01 1.175498031079769135e-02 5.668834596872329712e-02 2.202219516038894653e-01 -2.604707702994346619e-02 6.117486581206321716e-02 -1.840177178382873535e-01 -1.335159093141555786e-01 -1.023051366209983826e-01 -1.103715002536773682e-01 -3.901575505733489990e-02 7.008472830057144165e-02 -3.456436693668365479e-01 -8.321329951286315918e-02 9.699457138776779175e-02 4.919123277068138123e-02 -1.083889603614807129e-01 2.805481664836406708e-02 7.250860333442687988e-02 -2.805839776992797852e-01 3.102341592311859131e-01 1.059245467185974121e-01 -3.396524786949157715e-01 2.350963056087493896e-01 7.174076139926910400e-02 -9.742198139429092407e-02 3.052711784839630127e-01
-8.960833400487899780e-02 6.701590120792388916e-02 1.966423094272613525e-01 2.138794362545013428e-01 3.205248117446899414e-01 -6.892583519220352173e-02 1.541388034820556641e-01 4.660186916589736938e-02 1.858511269092559814e-01 -1.866856366395950317e-01 -4.006436467170715332e-02 -1.977470666170120239e-01 1.120572239160537720e-01 -3.157865107059478760e-01 -1.065866723656654358e-01 -1.184612289071083069e-01 -1.731640994548797607e-01 -3.179387748241424561e-02 -1.535460650920867920e-01 6.662882864475250244e-02 -5.967372283339500427e-02 2.604810297489166260e-01 5.492712184786796570e-02 1.421423815190792084e-02 -3.568763434886932373e-01 2.917479276657104492e-01 6.977099180221557617e-02 9.075985848903656006e-02 3.398958146572113037e-01 -2.443787455558776855e-02 9.188954532146453857e-02 1.951420605182647705e-01
-1.848348826169967651e-01 2.497923672199249268e-01 -2.075212076306343079e-02 3.263984341174364090e-03 5.887826159596443176e-02 9.963793307542800903e-02 -1.365667432546615601e-01 1.989432424306869507e-01 2.272876799106597900e-01 1.106707677245140076e-01 -1.189504414796829224e-01 -2.698484957218170166e-01 2.644166164100170135e-02 -2.529129981994628906e-01 3.542284294962882996e-02 -7.102044671773910522e-02 1.160564124584197998e-01 -2.262957394123077393e-01 -4.023078680038452148e-01 -1.293311715126037598e-01 8.504354953765869141e-02 1.418180167675018311e-01 -1.778114121407270432e-03 1.464406959712505341e-02 -2.815625667572021484e-01 -1.078946366906166077e-01 -1.543179452419281006e-01 -1.025302112102508545e-01 4.025892317295074463e-01 1.857721060514450073e-01 -1.011277362704277039e-01 8.158781379461288452e-02
-1.649260073900222778e-01 2.068238705396652222e-01 1.278330981731414795e-01 -1.680637449026107788e-01 6.567411124706268311e-02 -1.786339133977890015e-01 -6.285500526428222656e-02 9.977165609598159790e-02 4.431097507476806641e-01 5.242532119154930115e-03 -3.064328730106353760e-01 9.948523342609405518e-02 1.837968826293945312e-01 -2.193304002285003662e-01 -9.809029102325439453e-02 4.267423972487449646e-02 -2.692700326442718506e-01 4.061117942910641432e-04 -3.547001397237181664e-03 -6.945797055959701538e-02 -2.678314689546823502e-03 3.942045867443084717e-01 -1.192497164011001587e-01 4.640484973788261414e-02 1.993265599012374878e-01 2.403454482555389404e-01 -1.059818863868713379e-01 -1.138179451227188110e-01 1.700958907604217529e-01 5.104466527700424194e-02 2.367025986313819885e-02 1.972368657588958740e-01
-2.022875845432281494e-01 2.240815758705139160e-01 -6.100209802389144897e-02 -5.557662248611450195e-02 4.597837850451469421e-02 2.641126140952110291e-02 -7.375644147396087646e-02 3.095080256462097168e-01 1.750371791422367096e-02 2.039439231157302856e-01 -8.056093007326126099e-02 -4.068405926227569580e-02 1.251136064529418945e-01 -1.276961863040924072e-01 1.639381796121597290e-01 -9.121299535036087036e-02 -2.452157884836196899e-01 -2.524456083774566650e-01 -2.996652126312255859e-01 -1.567981578409671783e-02 1.808087229728698730e-01 1.056555509567260742e-01 -1.366138085722923279e-02 -3.093925118446350098e-01 -3.999213278293609619e-01 -1.038495972752571106e-01 -1.175350844860076904e-01 -1.319154798984527588e-01 3.133930265903472900e-01 1.499033868312835693e-01 -5.318110063672065735e-02 -4.108521714806556702e-02
-1.013898923993110657e-01 2.782877683639526367e-01 1.084959805011749268e-01 1.908546537160873413e-01 -2.984669804573059082e-02 4.557904601097106934e-02 1.849661618471145630e-01 5.876116827130317688e-02 2.892436683177947998e-01 1.609458923339843750e-01 -1.935355067253112793e-01 2.542286552488803864e-02 2.114844471216201782e-01 -1.963066868484020233e-03 -1.897851675748825073e-01 -7.571657747030258179e-02 -3.817423284053802490e-01 7.423440366983413696e-02 -3.311492875218391418e-02 -1.046679392457008362e-01 -2.100083678960800171e-01 -2.184360772371292114e-01 -2.749983966350555420e-01 -1.377810090780258179e-01 6.997274607419967651e-02 -8.767443150281906128e-02 1.460431888699531555e-02 9.106528759002685547e-02 2.521705329418182373e-01 1.699514389038085938e-01 3.551439940929412842e-02 3.532102406024932861e-01
1.131205037236213684e-01 1.357221901416778564e-01 -1.372442394495010376e-01 -1.517346594482660294e-02 1.490300744771957397e-01 -1.483968943357467651e-01 2.895808219909667969e-01 1.863625049591064453e-01 2.952170372009277344e-01 -3.321944968774914742e-04 1.863572373986244202e-02 -7.952804863452911377e-02 4.522401094436645508e-02 -8.209396153688430786e-02 -5.805806070566177368e-02 -1.925880759954452515e-01 -5.476608872413635254e-01 3.870872780680656433e-02 -1.322152465581893921e-01 -5.433202534914016724e-02 -2.734038233757019043e-01 -1.539541035890579224e-01 -1.535503268241882324e-01 1.077822446823120117e-01 -1.477924883365631104e-01 2.583807706832885742e-02 1.116862967610359192e-01 -1.224033683538436890e-01 2.097864300012588501e-01 -1.641452759504318237e-01 -1.734874099493026733e-01 1.931277364492416382e-01
1.951266676187515259e-01 3.966923058032989502e-01 -1.065363809466362000e-01 1.343821990303695202e-03 3.428622782230377197e-01 3.894668072462081909e-02 -6.159624829888343811e-02 1.487607210874557495e-01 6.743190437555313110e-02 8.733631670475006104e-02 -2.384899407625198364e-01 7.184031605720520020e-02 -3.383395820856094360e-02 -2.411456406116485596e-01 -2.886319160461425781e-02 2.358885668218135834e-02 1.477374583482742310e-01 -1.050081774592399597e-01 -3.795825839042663574e-01 -1.403767019510269165e-01 3.866205736994743347e-02 -1.110788062214851379e-01 2.433828450739383698e-02 -9.310268610715866089e-02 -2.841495871543884277e-01 2.158516198396682739e-01 1.448983401060104370e-01 5.564630031585693359e-03 1.015417352318763733e-01 4.248688742518424988e-02 9.351571649312973022e-02 3.526464104652404785e-01
1.855496689677238464e-02 4.860762134194374084e-02 1.482984144240617752e-02 -1.093866862356662750e-02 9.157907217741012573e-02 -2.702149450778961182e-01 -1.859070360660552979e-01 4.578113555908203125e-01 1.744667291641235352e-01 2.536775469779968262e-01 -4.859098419547080994e-02 1.423660665750503540e-02 -2.999274246394634247e-02 -2.301543056964874268e-01 -2.466489076614379883e-01 -1.883032768964767456e-01 -2.426318638026714325e-02 -1.507922857999801636e-01 -2.028219550848007202e-01 -1.648833453655242920e-01 -2.426586747169494629e-01 -8.910413086414337158e-02 -1.151250228285789490e-01 3.912137448787689209e-02 -3.995462656021118164e-01 -4.753221943974494934e-02 1.732872216962277889e-03 2.541657984256744385e-01 -4.382065311074256897e-02 -5.579851195216178894e-02 1.377764940261840820e-01 1.028495933860540390e-02
5.302099138498306274e-02 1.732712686061859131e-01 5.264595896005630493e-02 1.360972523689270020e-01 8.677127771079540253e-03 -2.798804640769958496e-01 1.655575446784496307e-02 2.680386900901794434e-01 1.793041229248046875e-01 -1.465001106262207031e-01 -3.176485896110534668e-01 -3.498261049389839172e-02 5.700340494513511658e-02 -1.754787564277648926e-01 -9.871886670589447021e-02 -3.320613503456115723e-01 -2.439799346029758453e-02 -6.458283960819244385e-02 -3.382298350334167480e-01 -5.609154328703880310e-02 -1.466778218746185303e-01 3.391911834478378296e-02 -1.407315880060195923e-01 -2.586448490619659424e-01 -3.567606508731842041e-01 -4.776175692677497864e-02 1.345843970775604248e-01 1.563371866941452026e-01 9.639940410852432251e-02 -6.746266037225723267e-02 -1.591946333646774292e-01 2.063381969928741455e-01
-1.007114425301551819e-01 2.297109365463256836e-01 1.351572573184967041e-01 -2.259850502014160156e-02 2.403397262096405029e-01 -3.628028333187103271e-01 -2.059053480625152588e-01 6.507399678230285645e-02 1.773535609245300293e-01 -6.576558225788176060e-04 -1.438124924898147583e-01 4.219683259725570679e-02 -2.695743553340435028e-02 -1.713977009057998657e-01 1.162390112876892090e-01 -4.311683028936386108e-02 -4.337468743324279785e-02 -1.334924101829528809e-01 -2.391292899847030640e-01 1.615166813135147095e-01 -2.531593143939971924e-01 2.362173236906528473e-02 4.117563366889953613e-02 -4.728423804044723511e-02 -1.243041604757308960e-01 2.360802292823791504e-01 3.028813898563385010e-01 9.425161778926849365e-02 1.312531344592571259e-02 1.875154674053192139e-01 4.071087837219238281e-01 1.961395442485809326e-01
1.875852644443511963e-01 6.527019664645195007e-03 -3.886475786566734314e-02 1.420680880546569824e-01 6.242819502949714661e-02 -3.088818788528442383e-01 -1.323142200708389282e-01 3.864064216613769531e-01 2.929532229900360107e-01 1.199304983019828796e-01 -5.144381150603294373e-02 1.631708592176437378e-01 2.822317741811275482e-02 -3.169778585433959961e-01 -1.603643745183944702e-01 5.007759854197502136e-02 -2.085298895835876465e-01 -1.819511801004409790e-01 -1.727117300033569336e-01 -1.228609532117843628e-01 -4.921893030405044556e-02 -2.754289209842681885e-01 2.756319381296634674e-02 -3.074283897876739502e-02 -1.850392818450927734e-01 -2.111290208995342255e-02 -2.274165600538253784e-01 2.362206429243087769e-01 7.609952241182327271e-02 2.248052358627319336e-01 1.242634356021881104e-01 -5.003927275538444519e-02
-1.440901607275009155e-01 2.521665692329406738e-01 3.555800914764404297e-01 4.804579913616180420e-02 1.945248246192932129e-02 -3.211648166179656982e-01 -1.992665231227874756e-01 2.727293670177459717e-01 2.461227178573608398e-01 -7.294306904077529907e-02 -1.365227550268173218e-01 2.819520235061645508e-02 1.587389707565307617e-01 -1.882795095443725586e-01 3.703416138887405396e-02 1.382061690092086792e-01 -2.610338032245635986e-01 -1.144414544105529785e-01 1.437720097601413727e-02 1.284317672252655029e-01 -1.391253173351287842e-01 1.652947813272476196e-02 -2.739292085170745850e-01 1.902587562799453735e-01 -7.076472043991088867e-02 1.893087327480316162e-01 1.250297725200653076e-01 1.982825249433517456e-01 1.824916154146194458e-01 1.506011188030242920e-01 1.271232515573501587e-01 7.810894399881362915e-02
-3.026252686977386475e-01 3.104632496833801270e-01 1.228922754526138306e-01 -8.826789259910583496e-02 9.063319861888885498e-02 -2.058457816019654274e-03 -7.616191357374191284e-02 2.802541553974151611e-01 1.978731006383895874e-01 2.390998303890228271e-01 -2.361213713884353638e-01 -1.781990677118301392e-01 8.765351027250289917e-02 -2.083980739116668701e-01 -1.297371461987495422e-02 2.752241492271423340e-02 -1.062801405787467957e-01 -2.407554537057876587e-01 -8.295743912458419800e-02 3.009013086557388306e-02 2.237531393766403198e-01 1.341501027345657349e-01 4.037297330796718597e-03 6.665153056383132935e-02 -3.966548144817352295e-01 -1.654075980186462402e-01 -1.071964800357818604e-01 -1.619971245527267456e-01 1.201256960630416870e-01 1.794339567422866821e-01 -1.297591626644134521e-01 1.588909626007080078e-01
-3.107453286647796631e-01 -3.478289023041725159e-02 7.719171047210693359e-02 2.141354382038116455e-01 2.409606724977493286e-01 -3.211114406585693359e-01 -2.266960591077804565e-01 3.292717784643173218e-02 3.096140921115875244e-01 -2.767282351851463318e-02 -1.392735987901687622e-01 -1.045557856559753418e-01 1.818829029798507690e-01 1.095862016081809998e-01 -1.632582396268844604e-01 -2.796826064586639404e-01 -1.606453657150268555e-01 -3.596910536289215088e-01 -2.294691652059555054e-01 -6.450638920068740845e-02 -1.565881669521331787e-01 -1.886160857975482941e-02 7.627903670072555542e-02 4.133014008402824402e-02 -5.573132261633872986e-02 -4.720008745789527893e-02 1.931335031986236572e-01 8.462936431169509888e-02 5.924518406391143799e-02 8.832702785730361938e-02 7.172355800867080688e-02 2.217805683612823486e-01
1.388447731733322144e-01 1.941499859094619751e-01 -9.915768355131149292e-02 -2.289021573960781097e-02 3.284926712512969971e-01 9.179477393627166748e-02 1.507576853036880493e-01 2.187925726175308228e-01 3.981454372406005859e-01 1.977796256542205811e-01 -2.204527519643306732e-02 -1.313412189483642578e-02 -3.351458907127380371e-02 -6.993970274925231934e-02 -4.476450085639953613e-01 -1.110725253820419312e-01 -2.057034224271774292e-01 -1.504615247249603271e-01 -4.535702988505363464e-02 -1.107271239161491394e-01 6.006720289587974548e-02 -1.483341604471206665e-01 -1.866685599088668823e-01 4.902834445238113403e-02 5.278901383280754089e-02 2.671956419944763184e-01 2.847323119640350342e-01 1.300884485244750977e-01 -7.013578712940216064e-02 3.707085549831390381e-02 4.665724188089370728e-02 -7.701224833726882935e-02
3.914251178503036499e-02 -2.658800920471549034e-03 -3.042196035385131836e-01 -2.810853766277432442e-03 -8.424925804138183594e-02 -1.444209516048431396e-01 1.505624782294034958e-02 1.765637993812561035e-01 4.995152652263641357e-01 -3.418894857168197632e-02 -5.039535462856292725e-02 -2.330082207918167114e-01 6.022448837757110596e-02 -4.680388141423463821e-03 -1.636834740638732910e-01 9.213355183601379395e-02 -5.100543498992919922e-01 -1.368717998266220093e-01 -7.719491422176361084e-02 1.971109956502914429e-01 -1.152346096932888031e-02 -8.027377724647521973e-02 5.356761440634727478e-02 1.570495218038558960e-01 1.070557013154029846e-01 1.106512323021888733e-01 2.547996863722801208e-02 6.309733260422945023e-03 3.763868287205696106e-02 -4.410995170474052429e-02 -4.512786492705345154e-02 3.354035317897796631e-01
-5.183930695056915283e-02 1.889865547418594360e-01 -1.685306429862976074e-01 1.045262813568115234e-02 1.268718689680099487e-01 -1.777827739715576172e-01 2.575549483299255371e-01 -1.543413847684860229e-01 3.363473117351531982e-01 -4.747733846306800842e-02 -1.874414384365081787e-01 7.984462380409240723e-02 3.022787272930145264e-01 -8.644716441631317139e-02 -2.353931814432144165e-01 -4.188248813152313232e-01 -1.301190257072448730e-01 3.582202596589922905e-03 -3.776557045057415962e-03 -8.223921060562133789e-02 -1.822618953883647919e-02 -1.995898783206939697e-01 -2.868571877479553223e-01 1.861302256584167480e-01 2.991633489727973938e-02 -5.779969319701194763e-02 7.095187157392501831e-02 -2.671087346971035004e-02 8.359025418758392334e-02 2.829290628433227539e-01 1.082076653838157654e-01 1.382515430450439453e-01
8.193401992321014404e-02 -7.041443884372711182e-02 1.246460676193237305e-01 6.666987389326095581e-02 2.529292404651641846e-01 -2.956891357898712158e-01 -8.014634996652603149e-02 1.669008135795593262e-01 5.211113095283508301e-01 -2.861974947154521942e-02 -5.649687349796295166e-02 -9.104959666728973389e-02 6.572140008211135864e-02 -8.598093874752521515e-03 -2.980594336986541748e-02 -2.316727191209793091e-01 -1.659837178885936737e-02 -1.513496190309524536e-01 -9.704633057117462158e-02 6.879778206348419189e-02 4.356430098414421082e-02 -1.054732054471969604e-01 -2.594961524009704590e-01 4.509757459163665771e-02 -1.893934309482574463e-01 3.200439512729644775e-01 -9.032250195741653442e-02 1.799822449684143066e-01 4.551956057548522949e-02 -2.599799931049346924e-01 1.597841680049896240e-01 2.146634906530380249e-01
1.119426414370536804e-01 2.962493002414703369e-01 -3.804572299122810364e-02 -9.068175218999385834e-03 3.504474833607673645e-02 6.319519877433776855e-02 -1.299256682395935059e-01 2.336723059415817261e-01 4.057711660861968994e-01 2.255427241325378418e-01 2.949034422636032104e-02 -5.424868687987327576e-02 8.487141132354736328e-02 -1.538503915071487427e-01 -1.050506308674812317e-01 4.098086804151535034e-02 -1.596940159797668457e-01 -3.399999812245368958e-02 -2.214017659425735474e-01 1.570507436990737915e-01 8.082066476345062256e-02 4.322591796517372131e-02 5.305402725934982300e-02 2.156922072172164917e-01 -1.152938753366470337e-01 -3.383021950721740723e-01 -3.143043816089630127e-01 -1.602049916982650757e-01 1.765983700752258301e-01 1.629641056060791016e-01 1.185558363795280457e-01 2.765426635742187500e-01
-3.758635222911834717e-01 -7.816364057362079620e-03 -6.096778437495231628e-02 4.222597461193799973e-03 1.816911846399307251e-01 -2.900740504264831543e-01 1.556326895952224731e-01 1.488842517137527466e-01 1.082334592938423157e-01 -1.008856967091560364e-01 8.364086970686912537e-03 -1.439302712678909302e-01 7.694867998361587524e-02 -2.034211345016956329e-02 1.140755265951156616e-01 -1.309985220432281494e-01 -2.022851705551147461e-01 -2.616058886051177979e-01 -3.404442071914672852e-01 2.086532562971115112e-01 -1.927761584520339966e-01 -7.366530131548643112e-03 -8.691266924142837524e-02 -2.307511568069458008e-01 1.928292810916900635e-01 1.024773642420768738e-01 4.007292166352272034e-02 4.993806406855583191e-02 3.017758131027221680e-01 1.717422157526016235e-01 2.555943429470062256e-01 8.781709522008895874e-02
1.247874945402145386e-01 2.209421396255493164e-01 -1.654793135821819305e-02 2.729988396167755127e-01 -6.049951538443565369e-02 7.298727333545684814e-02 -2.090841382741928101e-01 -1.448520459234714508e-02 4.420457482337951660e-01 2.112419158220291138e-01 -5.923581868410110474e-02 -1.717341095209121704e-01 -3.376145288348197937e-02 -1.586379110813140869e-01 -1.693166643381118774e-01 -1.231468841433525085e-02 -3.376341164112091064e-01 -2.596054673194885254e-01 -5.386773869395256042e-02 -3.938264027237892151e-02 -2.581311464309692383e-01 1.020102947950363159e-01 -1.863921135663986206e-01 1.140300408005714417e-01 -1.221955120563507080e-01 -6.256122142076492310e-02 2.612384781241416931e-02 -7.743295282125473022e-02 2.091156989336013794e-01 4.263964295387268066e-02 3.077023625373840332e-01 5.799145996570587158e-02
8.120868355035781860e-02 7.493481040000915527e-02 1.356875747442245483e-01 -1.925958693027496338e-01 -8.908993005752563477e-02 -2.097125947475433350e-01 3.584168152883648872e-03 -1.364917606115341187e-01 3.867884874343872070e-01 3.842616081237792969e-01 -3.688782155513763428e-01 1.310104429721832275e-01 1.631101965904235840e-01 -2.006297111511230469e-01 -1.421696692705154419e-02 2.722625061869621277e-02 -2.157251685857772827e-01 1.753022521734237671e-02 -2.370224297046661377e-01 6.516887247562408447e-02 1.569746434688568115e-02 4.628757387399673462e-02 -2.062997072935104370e-01 -2.304943278431892395e-02 1.656100600957870483e-01 7.415422052145004272e-02 1.760596409440040588e-02 5.411596968770027161e-02 2.676168084144592285e-01 8.567167073488235474e-02 1.209340691566467285e-01 2.468401938676834106e-01
-8.116753771901130676e-03 1.523696929216384888e-01 1.699601672589778900e-02 -1.055345311760902405e-02 7.889911532402038574e-02 -2.911113500595092773e-01 -5.188665911555290222e-02 4.649893939495086670e-02 2.653193473815917969e-01 -2.232930362224578857e-01 -1.801039651036262512e-02 1.146114841103553772e-01 -6.577821075916290283e-02 -2.175210118293762207e-01 -3.884104192256927490e-01 -1.024993136525154114e-01 -1.028463542461395264e-01 -2.185728102922439575e-01 -2.049089521169662476e-01 1.162142604589462280e-01 -4.941338673233985901e-02 -2.593253254890441895e-01 2.368595264852046967e-02 1.684887409210205078e-01 -2.462485879659652710e-01 2.176687121391296387e-01 1.606504321098327637e-01 2.469881772994995117e-01 -7.359601557254791260e-02 6.727070361375808716e-02 -1.864736676216125488e-01 2.858977615833282471e-01
-6.502927839756011963e-02 1.978219300508499146e-02 -8.215025067329406738e-02 3.773960769176483154e-01 -2.320278063416481018e-02 -1.317686885595321655e-01 2.554360032081604004e-01 -1.273650210350751877e-02 2.524131536483764648e-01 -8.548779040575027466e-02 1.824874281883239746e-01 -6.636906415224075317e-02 1.630333065986633301e-01 -2.098045796155929565e-01 -2.809368371963500977e-01 -3.707093745470046997e-02 -1.605483740568161011e-01 -5.079720169305801392e-02 -2.413088828325271606e-01 2.837375998497009277e-01 -2.413654327392578125e-01 1.129466146230697632e-01 3.384267678484320641e-03 4.041523486375808716e-02 -3.358921706676483154e-01 6.187155097723007202e-02 2.040338516235351562e-01 1.812688410282135010e-01 2.198886275291442871e-01 8.035097271203994751e-02 -5.552002042531967163e-02 1.203574016690254211e-01
5.086722597479820251e-02 -4.635107703506946564e-03 1.114724725484848022e-01 -1.027277112007141113e-01 1.249707415699958801e-01 -4.984249174594879150e-01 -3.938519209623336792e-02 2.921150028705596924e-01 1.355898827314376831e-01 2.068999558687210083e-01 -5.535363405942916870e-02 -6.176626682281494141e-02 7.990437559783458710e-03 -3.443595170974731445e-01 -5.444034934043884277e-02 -1.917787492275238037e-01 1.100412979722023010e-01 -3.915559947490692139e-01 -2.382064759731292725e-01 4.563672468066215515e-02 6.546868383884429932e-02 -4.890112206339836121e-02 1.112704575061798096e-01 8.495640009641647339e-02 -1.247471272945404053e-01 1.741083897650241852e-02 -1.754987798631191254e-02 1.456050723791122437e-01 1.074321866035461426e-01 6.628160178661346436e-02 2.470539361238479614e-01 1.793107241392135620e-01
1.799467802047729492e-01 1.301896721124649048e-01 1.563701480627059937e-01 -1.394172906875610352e-01 2.504563033580780029e-01 -4.205428063869476318e-01 -2.177680283784866333e-02 2.284527383744716644e-02 1.787509620189666748e-01 9.201183915138244629e-03 3.991666063666343689e-02 1.372512709349393845e-02 2.256253510713577271e-01 -2.108501642942428589e-01 -2.914749085903167725e-01 -2.658285796642303467e-01 -3.305555507540702820e-02 -2.447523921728134155e-01 -3.221963644027709961e-01 -9.450661391019821167e-02 3.197431564331054688e-02 -1.026683300733566284e-01 -5.801798403263092041e-02 -2.177513688802719116e-01 -7.339148968458175659e-02 -1.747692972421646118e-01 -1.210106536746025085e-01 2.727233469486236572e-01 2.342231385409832001e-02 3.361374512314796448e-02 1.085284948348999023e-01 8.308143168687820435e-02
2.907434292137622833e-02 7.609899342060089111e-02 -2.628732025623321533e-01 1.975974142551422119e-01 1.010627448558807373e-01 9.846673160791397095e-02 1.276170164346694946e-01 -2.732218056917190552e-02 3.184880018234252930e-01 3.871886432170867920e-01 -9.336086362600326538e-02 -2.543302178382873535e-01 3.499968647956848145e-01 2.572866715490818024e-02 -3.550578653812408447e-01 -1.871306449174880981e-02 -9.422115236520767212e-02 -1.563712656497955322e-01 -2.479980736970901489e-01 6.851489190012216568e-03 7.519771461375057697e-04 -4.961808770895004272e-02 -1.747383549809455872e-02 7.031369954347610474e-02 3.967994451522827148e-02 1.963082104921340942e-01 2.428025603294372559e-01 1.348857879638671875e-01 1.869248151779174805e-01 -1.358434855937957764e-01 6.379341240972280502e-03 2.576322667300701141e-02
-8.448415249586105347e-02 2.137258052825927734e-01 -5.635629966855049133e-02 7.780582457780838013e-02 7.608017325401306152e-02 -1.240092068910598755e-01 2.673108875751495361e-01 2.063255906105041504e-01 2.596744894981384277e-01 8.953810483217239380e-02 1.974792033433914185e-01 2.121525406837463379e-01 1.429141759872436523e-01 -2.585526704788208008e-01 -3.149464353919029236e-02 -1.476547867059707642e-01 8.984383940696716309e-02 -2.399102449417114258e-01 -1.259712576866149902e-01 3.818348348140716553e-01 -9.896255284547805786e-02 1.900550723075866699e-01 -2.926538698375225067e-02 1.429972201585769653e-01 -1.272991448640823364e-01 1.826691329479217529e-01 2.664031982421875000e-01 -1.460972242057323456e-02 3.142042756080627441e-01 1.173628568649291992e-01 1.355177164077758789e-02 7.270568609237670898e-02
-1.188120171427726746e-01 1.445807814598083496e-01 1.493740919977426529e-02 -4.789166152477264404e-02 -4.231470078229904175e-02 -9.372784942388534546e-02 -2.062427997589111328e-02 1.558609753847122192e-01 4.505414664745330811e-01 -1.092778891324996948e-01 -3.609969094395637512e-02 -7.540750503540039062e-02 3.183159828186035156e-01 -1.497272253036499023e-01 -9.133352339267730713e-02 -9.026685357093811035e-02 -4.241294860839843750e-01 -6.709501147270202637e-02 -3.594819605350494385e-01 -1.219095960259437561e-01 1.749306917190551758e-02 -2.808690071105957031e-02 2.025233358144760132e-01 -6.714272499084472656e-02 1.565135084092617035e-02 -2.034414112567901611e-01 1.376111060380935669e-01 -5.388021096587181091e-02 1.590059995651245117e-01 -1.133486106991767883e-01 -2.738254964351654053e-01 1.154901981353759766e-01
2.272153645753860474e-02 -7.035858929157257080e-03 -2.302062064409255981e-01 -6.648153066635131836e-02 -1.276954710483551025e-01 -1.839106529951095581e-01 4.200408756732940674e-01 -9.119307249784469604e-02 3.500071465969085693e-01 6.278279423713684082e-02 -2.049902454018592834e-02 -1.624958366155624390e-01 2.133374959230422974e-01 -7.068274170160293579e-02 -2.079248577356338501e-01 -3.314132690429687500e-01 -2.332890033721923828e-01 -9.203032404184341431e-02 -1.341060400009155273e-01 -1.603842526674270630e-01 7.467727363109588623e-02 1.063705608248710632e-02 -2.572090923786163330e-01 2.786062955856323242e-01 -1.514174044132232666e-01 8.716811239719390869e-02 8.669591695070266724e-02 -2.145032584667205811e-02 1.161675527691841125e-01 1.860922127962112427e-01 7.846532016992568970e-02 3.793429210782051086e-02
-1.499533057212829590e-01 1.993231624364852905e-01 9.978951513767242432e-02 1.093426123261451721e-01 -8.013683557510375977e-02 -1.191795021295547485e-01 1.514607667922973633e-01 6.317497044801712036e-02 5.405348539352416992e-01 2.459332793951034546e-01 -1.214823275804519653e-01 1.092602312564849854e-01 -5.474899709224700928e-02 -1.321398019790649414e-01 -1.741072535514831543e-01 -1.484023034572601318e-01 -2.655858993530273438e-01 1.289663016796112061e-01 -9.202430397272109985e-02 -2.426481992006301880e-02 -1.810885518789291382e-01 -4.244675114750862122e-02 -1.885533034801483154e-01 9.430916607379913330e-02 2.799944579601287842e-02 -1.752306073904037476e-01 1.046909615397453308e-01 2.439921796321868896e-01 1.716946512460708618e-01 2.163394987583160400e-01 7.751115411520004272e-02 2.379554510116577148e-01
-3.506791591644287109e-02 1.763965785503387451e-01 1.269700974225997925e-01 -2.087546736001968384e-01 -4.647744819521903992e-03 -2.921949326992034912e-01 1.101889684796333313e-01 2.961917221546173096e-01 3.384126424789428711e-01 -2.567916512489318848e-01 -2.131125181913375854e-01 1.288468856364488602e-02 -5.804347246885299683e-02 -2.552184462547302246e-01 4.865758121013641357e-02 -2.057437598705291748e-01 -4.557542502880096436e-02 -2.159084975719451904e-01 -7.728306204080581665e-02 2.187943272292613983e-02 1.158551126718521118e-02 -3.279660940170288086e-01 -1.293589919805526733e-01 1.086130812764167786e-01 -1.813497543334960938e-01 8.715108782052993774e-02 2.702659070491790771e-01 1.856657490134239197e-02 2.005335539579391479e-01 1.621074229478836060e-01 -1.049076244235038757e-01 -2.629162929952144623e-02
2.808929979801177979e-02 6.595285981893539429e-02 1.215374320745468140e-01 2.768022567033767700e-02 -2.777063101530075073e-02 -2.328995168209075928e-01 -1.124022230505943298e-01 4.492396414279937744e-01 2.909775674343109131e-01 1.716338247060775757e-01 -9.648963809013366699e-02 -2.704719640314579010e-02 8.039788156747817993e-02 -1.682501435279846191e-01 -8.560122549533843994e-02 -2.005885541439056396e-01 -4.231737926602363586e-02 -2.945453524589538574e-01 -4.413808584213256836e-01 -2.082914561033248901e-01 -1.800662279129028320e-01 -1.378465145826339722e-01 -1.484916508197784424e-01 1.133114621043205261e-01 -2.590281702578067780e-02 -8.397104591131210327e-02 -1.057040914893150330e-01 1.223220303654670715e-01 -4.231107234954833984e-02 1.961973728612065315e-03 2.337201386690139771e-01 3.803810803219676018e-03
-9.361942857503890991e-02 5.578739941120147705e-02 -1.537048816680908203e-01 -3.556339144706726074e-01 2.059232294559478760e-01 -1.036767959594726562e-01 4.186220839619636536e-02 4.384269192814826965e-02 3.014144897460937500e-01 -2.297568693757057190e-02 -3.141538426280021667e-02 -1.633630990982055664e-01 -5.364600941538810730e-02 -3.855744600296020508e-01 -2.168192295357584953e-03 -5.577887967228889465e-02 -2.374959439039230347e-01 -1.816635727882385254e-01 1.151037812232971191e-01 2.255318909883499146e-01 -2.699133157730102539e-01 2.634696662425994873e-03 -2.185375392436981201e-01 -4.115111380815505981e-02 -6.385254114866256714e-02 4.028938412666320801e-01 -5.136368051171302795e-02 5.773246660828590393e-02 1.213038116693496704e-01 1.237750723958015442e-01 1.414019018411636353e-01 9.616110473871231079e-02
-2.463820576667785645e-02 2.411524206399917603e-01 3.313950598239898682e-01 -1.969967186450958252e-01 2.658747322857379913e-02 -2.769382894039154053e-01 -8.061184734106063843e-02 3.145363926887512207e-01 1.893570125102996826e-01 -7.954666018486022949e-02 6.451109051704406738e-02 1.267959922552108765e-01 1.779359765350818634e-02 -4.065981879830360413e-02 -2.836034633219242096e-02 -2.046910673379898071e-01 -1.623500287532806396e-01 -2.332205511629581451e-02 -5.096816644072532654e-02 -4.934602975845336914e-02 -1.947663426399230957e-01 -3.131342306733131409e-02 -3.794672489166259766e-01 -8.874242007732391357e-02 -1.402568221092224121e-01 5.748420208692550659e-02 3.186896443367004395e-02 2.397365719079971313e-01 2.266425043344497681e-01 3.430593907833099365e-01 -2.383296005427837372e-02 1.699125170707702637e-01
-7.839019596576690674e-02 5.278940796852111816e-01 -7.965000718832015991e-02 -8.327265083789825439e-02 2.469962686300277710e-01 -9.366040676832199097e-02 -7.187580224126577377e-03 1.954345218837261200e-02 3.374723792076110840e-01 1.469298601150512695e-01 -5.350785329937934875e-02 -1.169068142771720886e-01 6.814892590045928955e-02 1.488742977380752563e-01 -7.150808721780776978e-02 -2.027193009853363037e-01 1.328265666961669922e-01 -1.227960586547851562e-01 -1.948121935129165649e-01 -4.692353308200836182e-02 1.327165663242340088e-01 1.076852902770042419e-01 1.391409039497375488e-01 5.172810330986976624e-02 -1.517062634229660034e-01 -1.455728430300951004e-02 2.807191610336303711e-01 1.725896745920181274e-01 -4.581426270306110382e-03 -1.975605785846710205e-01 -3.461115807294845581e-02 3.323875069618225098e-01
-2.081066817045211792e-01 2.647135853767395020e-01 -2.213857322931289673e-02 1.302904188632965088e-01 -9.870983660221099854e-02 -1.675757318735122681e-01 1.795837581157684326e-01 -4.966509714722633362e-02 3.734864592552185059e-01 4.822165146470069885e-02 -1.806713342666625977e-01 1.307905465364456177e-01 -1.339827291667461395e-02 -6.454512476921081543e-02 -3.134879469871520996e-01 -1.074896380305290222e-01 -1.867550313472747803e-01 4.515789076685905457e-02 6.673966348171234131e-02 -7.962977886199951172e-02 8.575708605349063873e-03 -1.904011964797973633e-01 -1.647034436464309692e-01 1.191829144954681396e-01 -2.933626621961593628e-02 -2.087130397558212280e-01 -7.768114656209945679e-02 2.170445472002029419e-01 3.542518913745880127e-01 1.787348985671997070e-01 1.796017587184906006e-01 2.797126173973083496e-01
-3.551145195960998535e-01 1.909634619951248169e-01 -5.277654901146888733e-02 -2.694312036037445068e-01 1.841998696327209473e-01 -1.910333633422851562e-01 6.420769542455673218e-02 -3.979245200753211975e-02 3.301473557949066162e-01 -1.032705083489418030e-01 -1.427107006311416626e-01 -2.215626090764999390e-02 -2.029348313808441162e-01 -2.563599050045013428e-01 7.625415921211242676e-02 -1.179150193929672241e-01 -4.092315584421157837e-02 -6.174896284937858582e-02 -3.537993505597114563e-02 1.809835433959960938e-01 -2.932935357093811035e-01 4.206314682960510254e-03 -3.034998178482055664e-01 -4.655697941780090332e-02 -2.030731737613677979e-01 3.205817341804504395e-01 -8.104652166366577148e-02 9.500667452812194824e-03 7.548352330923080444e-02 -5.214098095893859863e-02 1.368719637393951416e-01 1.454112678766250610e-01
-2.105280607938766479e-01 2.365840412676334381e-02 1.898311972618103027e-01 8.822797983884811401e-02 1.272968947887420654e-01 -3.564324975013732910e-01 -6.724748760461807251e-03 1.634503006935119629e-01 4.286442399024963379e-01 7.088868319988250732e-02 -1.399708092212677002e-01 -7.525464147329330444e-02 8.709014207124710083e-02 -1.774448007345199585e-01 -2.342884540557861328e-01 -2.408339083194732666e-01 -2.574250698089599609e-01 -1.830347329378128052e-01 -9.761810302734375000e-02 -1.485412567853927612e-01 -6.598751246929168701e-02 -6.420727074146270752e-02 4.853284358978271484e-02 -8.600953966379165649e-02 1.743682771921157837e-01 2.209084481000900269e-01 4.456717148423194885e-02 2.891879677772521973e-01 -3.885690495371818542e-02 4.159013181924819946e-02 -2.907085604965686798e-02 2.383489906787872314e-01
-1.397094130516052246e-01 1.932624578475952148e-01 -1.629016548395156860e-02 7.155617326498031616e-02 2.426261454820632935e-02 -2.028279900550842285e-01 3.177618086338043213e-01 1.617802120745182037e-02 2.963917553424835205e-01 1.582970619201660156e-01 -2.114326953887939453e-01 -5.065276846289634705e-02 2.349652796983718872e-01 6.636390835046768188e-02 -2.452524304389953613e-01 -4.404487833380699158e-02 -7.140920311212539673e-02 -7.914701849222183228e-02 -1.606627553701400757e-01 4.327696748077869415e-03 -1.891987025737762451e-01 4.025825485587120056e-02 -1.718972474336624146e-01 2.066435068845748901e-01 -1.004653237760066986e-02 -5.665520578622817993e-02 1.429660171270370483e-01 1.241450309753417969e-01 2.375964224338531494e-01 3.720643818378448486e-01 2.839887738227844238e-01 2.266022115945816040e-01
3.219676390290260315e-02 2.350972741842269897e-01 -9.016650915145874023e-02 1.542538702487945557e-01 -1.588134169578552246e-01 1.329784989356994629e-01 -7.505829632282257080e-02 2.011721283197402954e-01 3.191840350627899170e-01 5.265556275844573975e-02 9.654527902603149414e-02 -1.286065578460693359e-01 -1.597449034452438354e-01 -7.264797389507293701e-02 1.144513562321662903e-01 -2.651789784431457520e-01 -1.109444573521614075e-01 -1.801119595766067505e-01 -3.374522030353546143e-01 1.474967896938323975e-01 -1.410450488328933716e-01 9.311658889055252075e-02 -2.962616384029388428e-01 1.491429358720779419e-01 -1.598482429981231689e-01 4.749374091625213623e-02 8.836979418992996216e-02 -1.257290542125701904e-01 3.717656433582305908e-01 5.954487249255180359e-02 1.002471596002578735e-01 2.363184541463851929e-01
-3.076141932979226112e-03 -2.243864163756370544e-02 1.708738803863525391e-01 -4.595953039824962616e-03 1.817592531442642212e-01 -1.111629009246826172e-01 1.321628391742706299e-01 9.914415888488292694e-03 1.695056259632110596e-01 -2.162179797887802124e-01 3.639397770166397095e-02 -1.617502123117446899e-01 8.853077143430709839e-02 -2.141298055648803711e-01 -2.012565135955810547e-01 -1.810774393379688263e-02 -2.886569499969482422e-01 4.236181825399398804e-02 -3.149998188018798828e-01 9.271050244569778442e-02 -1.865467578172683716e-01 7.184701412916183472e-02 3.605266567319631577e-03 2.133947461843490601e-01 -3.321375548839569092e-01 2.907228171825408936e-01 4.721384961158037186e-03 1.825414299964904785e-01 1.961839199066162109e-01 1.968524605035781860e-01 3.116014227271080017e-02 3.535244166851043701e-01
-2.824609279632568359e-01 3.263036161661148071e-02 -1.921569555997848511e-01 -3.267813473939895630e-02 9.844593703746795654e-02 1.031322404742240906e-01 6.320020556449890137e-02 2.594179809093475342e-01 3.351124823093414307e-01 -2.638433873653411865e-01 -2.075162380933761597e-01 -7.476250827312469482e-02 2.866744697093963623e-01 -4.140791669487953186e-02 2.109847217798233032e-01 -2.205770313739776611e-01 -7.702440023422241211e-02 9.757778048515319824e-02 -4.154770076274871826e-01 1.804217398166656494e-01 1.682819053530693054e-02 -1.404766142368316650e-01 -6.341008841991424561e-02 -2.623989945277571678e-03 -1.646024286746978760e-01 1.481380760669708252e-01 6.705521792173385620e-02 -1.738602817058563232e-01 1.954588592052459717e-01 2.621402405202388763e-02 -9.265442192554473877e-02 7.743746787309646606e-02
1.332071572542190552e-01 1.367267072200775146e-01 -3.001211583614349365e-02 -2.127889171242713928e-02 1.999695897102355957e-01 5.082608014345169067e-02 -3.350796923041343689e-02 1.612916737794876099e-01 1.683187931776046753e-01 -2.916746735572814941e-01 -3.047491610050201416e-02 -1.267292201519012451e-01 2.671645022928714752e-02 9.529554098844528198e-02 -5.543296039104461670e-02 -2.162840813398361206e-01 -1.803323626518249512e-01 -4.617680981755256653e-02 -5.023648142814636230e-01 3.324044495820999146e-02 2.300146408379077911e-02 8.918155729770660400e-02 -6.980574131011962891e-02 -2.948263883590698242e-01 -3.494884371757507324e-01 8.576417714357376099e-02 2.430918514728546143e-01 1.322437971830368042e-01 2.513446509838104248e-01 -5.848655477166175842e-03 1.426774412393569946e-01 1.562307775020599365e-01
-7.708637416362762451e-02 3.169601559638977051e-01 9.078531712293624878e-02 1.379168778657913208e-01 -4.510192945599555969e-02 2.591428458690643311e-01 -5.377439316362142563e-03 8.902949281036853790e-03 3.800702095031738281e-01 2.574623227119445801e-01 1.082190647721290588e-01 -2.098990827798843384e-01 1.118623465299606323e-01 3.035587258636951447e-03 -2.482688874006271362e-01 -1.884211003780364990e-01 -1.495898216962814331e-01 -1.640619486570358276e-01 -7.304823398590087891e-02 2.034296244382858276e-01 -1.089608296751976013e-01 -3.094304539263248444e-02 1.914494298398494720e-02 9.988443553447723389e-02 -8.924748748540878296e-03 -2.723090723156929016e-02 1.917500644922256470e-01 -1.495144679211080074e-03 3.957908451557159424e-01 2.935887575149536133e-01 -1.414133012294769287e-01 3.523687645792961121e-02
-1.647782027721405029e-01 4.114408791065216064e-01 -1.967680454254150391e-01 -6.277129054069519043e-02 1.232367455959320068e-01 -1.991239637136459351e-01 -1.226961836218833923e-01 -3.729923665523529053e-01 2.513255774974822998e-01 -8.093057572841644287e-02 -2.388840913772583008e-01 -1.486340817064046860e-02 1.490942668169736862e-02 -1.611409038305282593e-01 -9.073647856712341309e-02 -3.278762847185134888e-02 -2.133858650922775269e-01 7.812314480543136597e-02 -1.559439897537231445e-01 3.859547153115272522e-02 -1.980667412281036377e-01 -3.757203742861747742e-02 -9.111102670431137085e-03 -3.062573075294494629e-02 9.928719699382781982e-02 1.087644994258880615e-01 2.964994609355926514e-01 8.595646172761917114e-02 1.036128476262092590e-01 2.187095135450363159e-01 -2.225875556468963623e-01 2.125626355409622192e-01
-1.570316702127456665e-01 3.286621272563934326e-01 -1.489427387714385986e-01 1.412489861249923706e-01 -8.118357509374618530e-02 -1.850121617317199707e-01 -3.835513815283775330e-02 1.075330004096031189e-01 8.663913607597351074e-02 2.102085053920745850e-01 -1.206315159797668457e-01 6.711798161268234253e-02 -9.902019053697586060e-03 -2.224191576242446899e-01 3.268478810787200928e-02 4.865047521889209747e-03 -2.525377459824085236e-02 -2.517279386520385742e-01 -3.464528620243072510e-01 2.028070837259292603e-01 7.988882064819335938e-02 1.711569577455520630e-01 1.134856492280960083e-01 -2.431570291519165039e-01 -3.034728169441223145e-01 -1.343514174222946167e-01 -7.417480647563934326e-02 2.987366542220115662e-02 3.316749632358551025e-01 2.583910226821899414e-01 -1.294361203908920288e-01 -8.370637893676757812e-02
-1.842136867344379425e-02 9.264747798442840576e-02 -1.535137146711349487e-01 -1.711296290159225464e-02 -8.397116512060165405e-02 -2.299414873123168945e-01 1.287329643964767456e-01 2.459956407546997070e-01 3.950670659542083740e-01 5.126481130719184875e-02 5.906707420945167542e-02 -1.123322173953056335e-01 6.016661599278450012e-02 5.958027392625808716e-02 -1.961049884557723999e-01 -7.792462408542633057e-02 -5.267854332923889160e-01 -1.469677835702896118e-01 -1.629979461431503296e-01 -8.667433261871337891e-02 1.446846425533294678e-01 -3.379393741488456726e-02 2.360601276159286499e-01 -7.070971280336380005e-02 6.261178757995367050e-03 -6.407881528139114380e-02 -2.133954502642154694e-02 2.307965885847806931e-03 3.133810162544250488e-01 -5.868944153189659119e-02 -2.134612053632736206e-01 1.894410699605941772e-01
-3.153538703918457031e-02 1.827038079500198364e-01 1.148158013820648193e-01 -2.028111219406127930e-01 3.233218193054199219e-01 -8.916062116622924805e-02 1.013383641839027405e-01 8.736100792884826660e-02 4.689444005489349365e-01 1.616130769252777100e-01 2.105731815099716187e-01 -1.343498229980468750e-01 5.716482177376747131e-02 9.898734837770462036e-02 1.257884800434112549e-01 -3.456785157322883606e-02 -2.889827191829681396e-01 7.235374301671981812e-03 -8.812496811151504517e-02 -1.694446355104446411e-01 3.547299653291702271e-02 -2.783295214176177979e-01 -1.319799721240997314e-01 -1.272321492433547974e-01 -1.012896969914436340e-01 7.144133746623992920e-02 2.548831999301910400e-01 -2.037150263786315918e-01 1.360538601875305176e-01 2.000860124826431274e-01 -4.949583113193511963e-02 1.649922728538513184e-01
1.051517426967620850e-01 1.595113128423690796e-01 -7.507892698049545288e-02 -7.956932298839092255e-03 1.196920219808816910e-02 -4.208935797214508057e-02 1.713741123676300049e-01 2.994101643562316895e-01 2.915482819080352783e-01 3.074181266129016876e-02 -8.587349206209182739e-02 -1.137325987219810486e-01 7.976471097208559513e-04 -2.092660516500473022e-01 -1.305799931287765503e-01 -2.132377475500106812e-01 -3.774989843368530273e-01 1.951964944601058960e-01 -2.731922864913940430e-01 -7.654215395450592041e-02 -2.318804115056991577e-01 -1.576446443796157837e-01 -1.621659696102142334e-01 1.899389773607254028e-01 -5.507164821028709412e-02 1.080927103757858276e-01 3.781091421842575073e-03 -2.193918973207473755e-01 1.871785223484039307e-01 1.050620805472135544e-02 -3.092599213123321533e-01 1.689756065607070923e-01
5.032046884298324585e-02 -4.437963292002677917e-02 -1.758739165961742401e-02 -1.507877260446548462e-01 -7.352536171674728394e-02 -4.346396028995513916e-01 -7.640887796878814697e-02 4.079756140708923340e-01 1.778017580509185791e-01 7.954646646976470947e-02 -2.041150033473968506e-01 -6.312081962823867798e-02 1.236835643649101257e-01 -2.717028260231018066e-01 -2.170698493719100952e-01 -1.063539683818817139e-01 -8.587865158915519714e-03 -2.463792711496353149e-01 -3.111182153224945068e-01 -1.368151903152465820e-01 -2.496381662786006927e-02 1.215734705328941345e-01 5.056609585881233215e-02 -8.393893018364906311e-03 -2.640156447887420654e-01 5.274483188986778259e-02 -5.568560585379600525e-02 1.610499769449234009e-01 6.333503127098083496e-02 1.141946315765380859e-01 2.482457756996154785e-01 1.382715255022048950e-02
-1.676628291606903076e-01 1.793410629034042358e-01 -9.478154778480529785e-02 5.136365443468093872e-02 7.183618098497390747e-02 5.156516656279563904e-02 -2.519591450691223145e-01 3.217641115188598633e-01 2.164435982704162598e-01 3.350121974945068359e-01 -1.154917404055595398e-01 -2.257936894893646240e-01 1.901707053184509277e-01 -2.220160514116287231e-01 -1.937272213399410248e-02 1.208358444273471832e-02 -3.538625314831733704e-02 -1.947961449623107910e-01 -2.310027182102203369e-01 1.954312250018119812e-02 1.259956806898117065e-01 1.629839092493057251e-01 1.063682734966278076e-01 -1.408616602420806885e-01 -2.724218666553497314e-01 1.016923412680625916e-02 -2.331881523132324219e-01 -6.758281588554382324e-02 3.026010394096374512e-01 1.519977897405624390e-01 -1.633721739053726196e-01 5.225501954555511475e-02
-1.013004407286643982e-01 3.515098094940185547e-01 3.816955536603927612e-02 -1.779352547600865364e-03 -1.200804337859153748e-01 -1.714607477188110352e-01 -2.420925050973892212e-01 1.960871368646621704e-01 -6.932513206265866756e-04 1.667325384914875031e-02 -4.878103360533714294e-02 -6.530093960464000702e-04 3.510794043540954590e-02 -3.210147321224212646e-01 -6.398333609104156494e-02 8.496215194463729858e-02 -2.142028957605361938e-01 -4.274928942322731018e-02 -1.378709264099597931e-02 9.704405069351196289e-02 3.218647837638854980e-02 -3.355821967124938965e-01 1.133330762386322021e-01 4.435945674777030945e-02 -2.016665637493133545e-01 2.495344728231430054e-01 1.976945810019969940e-02 -3.367243707180023193e-01 3.344855010509490967e-01 -2.078302763402462006e-02 -6.973779201507568359e-02 2.931203544139862061e-01
-6.396029889583587646e-02 4.646568894386291504e-01 1.623110175132751465e-01 1.263394653797149658e-01 -3.352091088891029358e-02 -6.232792884111404419e-02 1.690932661294937134e-01 6.812188029289245605e-02 2.605297863483428955e-01 2.710035303607583046e-03 -3.221617937088012695e-01 -1.560820341110229492e-01 1.223687082529067993e-01 -3.089301288127899170e-02 -5.082206130027770996e-01 -4.588805139064788818e-02 6.977433711290359497e-02 -1.827794015407562256e-01 3.306988254189491272e-02 -8.129985630512237549e-02 4.677003249526023865e-02 5.009730905294418335e-02 -1.348426789045333862e-01 -5.425896961241960526e-03 -1.340274978429079056e-02 1.445488035678863525e-01 -5.747403204441070557e-02 1.244738250970840454e-01 -3.534541651606559753e-02 2.286953479051589966e-01 2.364156544208526611e-01 9.431965649127960205e-02
-2.449328079819679260e-02 2.317211925983428955e-01 -2.113197147846221924e-01 3.117665648460388184e-01 -6.683565676212310791e-02 -1.089380681514739990e-01 1.450160145759582520e-01 -1.084276661276817322e-01 3.455857634544372559e-01 2.443500012159347534e-01 -2.022145390510559082e-01 -3.514688927680253983e-03 1.062912717461585999e-01 -1.446959823369979858e-01 -3.916566073894500732e-01 -5.219670012593269348e-02 -1.307952702045440674e-01 -5.168348550796508789e-02 -1.570774018764495850e-01 -7.843736559152603149e-02 6.775857508182525635e-02 1.545982807874679565e-01 -2.475322186946868896e-01 1.878959499299526215e-02 8.054930716753005981e-02 1.831768900156021118e-01 1.806641742587089539e-02 3.232418000698089600e-01 1.520268321037292480e-01 1.810748875141143799e-01 4.699484258890151978e-02 5.150581523776054382e-02
3.558032214641571045e-01 1.386044323444366455e-01 4.538524150848388672e-02 1.948865316808223724e-02 6.483352184295654297e-02 -1.370216757059097290e-01 1.178102195262908936e-02 2.153577059507369995e-01 2.710493803024291992e-01 -1.912193894386291504e-01 -1.679918467998504639e-01 -3.370267897844314575e-02 1.014072522521018982e-01 -9.284987300634384155e-02 -2.237090170383453369e-01 -8.015567064285278320e-02 -1.692343205213546753e-01 5.005358159542083740e-02 -4.530323743820190430e-01 3.668476268649101257e-02 -3.219105899333953857e-01 1.611655801534652710e-01 -7.961181551218032837e-02 9.983944892883300781e-02 -1.408972293138504028e-01 1.193008422851562500e-01 2.959823608398437500e-02 -5.188737064599990845e-03 2.551296055316925049e-01 2.054749280214309692e-01 -1.339008659124374390e-01 1.537128835916519165e-01
7.997051626443862915e-02 3.405015170574188232e-02 2.840190827846527100e-01 -1.974931359291076660e-01 1.045738160610198975e-01 -1.701871752738952637e-01 -1.164345368742942810e-01 1.667863726615905762e-01 3.100353181362152100e-01 -1.316876150667667389e-02 -5.359237268567085266e-02 -2.042709663510322571e-02 1.885401457548141479e-01 9.638974070549011230e-02 -9.957265108823776245e-02 -4.940071702003479004e-01 2.184923924505710602e-02 -9.420841932296752930e-03 -3.229902312159538269e-02 1.735496819019317627e-01 6.331073492765426636e-02 3.897361829876899719e-02 -1.173229441046714783e-01 -2.389969676733016968e-02 -2.506264746189117432e-01 3.051573634147644043e-01 1.813255809247493744e-02 2.364113181829452515e-01 2.355392575263977051e-01 -8.281641453504562378e-02 9.371479600667953491e-02 2.413598299026489258e-01
-2.070430517196655273e-01 4.282909929752349854e-01 6.328956037759780884e-02 1.578398197889328003e-01 -5.751501023769378662e-02 1.006512418389320374e-01 -6.845430936664342880e-03 1.700999140739440918e-01 2.033774554729461670e-01 -1.392863690853118896e-01 6.533027440309524536e-02 6.248031929135322571e-02 3.990174829959869385e-02 -9.881916642189025879e-02 -1.746178418397903442e-01 -2.821698486804962158e-01 -3.132987916469573975e-01 -3.461194336414337158e-01 6.571655627340078354e-03 -2.240455651190131903e-04 7.120008766651153564e-02 1.876847147941589355e-01 -1.471823155879974365e-01 5.575339123606681824e-02 6.177478283643722534e-02 5.468590185046195984e-02 1.312795132398605347e-01 -2.252361625432968140e-01 2.666809856891632080e-01 -3.236062452197074890e-02 1.077619791030883789e-01 2.652224600315093994e-01
-1.726759225130081177e-02 2.201546132564544678e-01 1.750924736261367798e-01 -1.279475688934326172e-01 1.687750220298767090e-01 -2.700990438461303711e-01 -1.119589209556579590e-01 1.560957878828048706e-01 2.007213383913040161e-01 -9.774307720363140106e-03 2.508493326604366302e-02 5.772010982036590576e-02 1.260254979133605957e-01 -1.194722726941108704e-01 -3.435914218425750732e-02 -1.614455282688140869e-01 -4.234479740262031555e-02 -2.267025411128997803e-01 -2.700811028480529785e-01 2.102827578783035278e-01 -2.497259080410003662e-01 -7.332891970872879028e-02 1.472003459930419922e-01 9.185226261615753174e-02 -3.112446963787078857e-01 3.679979145526885986e-01 1.324906647205352783e-01 -2.881700173020362854e-03 -9.449255466461181641e-02 1.363685429096221924e-01 1.155783310532569885e-01 3.243205845355987549e-01
-4.055961500853300095e-03 2.030807584524154663e-01 1.066612899303436279e-01 -1.598300784826278687e-01 8.908626437187194824e-02 -3.652404248714447021e-01 -1.480757165700197220e-02 1.860835701227188110e-01 4.156832993030548096e-01 -1.710550040006637573e-01 3.032581210136413574e-01 2.134995609521865845e-01 2.783645987510681152e-01 -6.069794669747352600e-02 -1.251956969499588013e-01 -1.005234345793724060e-01 -1.719201058149337769e-01 5.211215466260910034e-02 -1.759253442287445068e-01 1.788297481834888458e-02 8.861848711967468262e-02 5.577910691499710083e-02 -2.367648780345916748e-01 -4.518151283264160156e-02 -2.523048222064971924e-01 1.804144233465194702e-01 1.201477199792861938e-01 1.486033052206039429e-01 4.298178479075431824e-02 -9.333700686693191528e-02 1.359629333019256592e-01 6.863295286893844604e-02
3.125505745410919189e-01 -9.593745321035385132e-02 5.905174184590578079e-03 1.212784126400947571e-01 3.771888092160224915e-02 -2.633402347564697266e-01 -1.193718016147613525e-01 3.621737062931060791e-01 3.797642886638641357e-01 -8.631437271833419800e-02 -1.131444126367568970e-01 -1.943441629409790039e-01 -6.322243809700012207e-02 1.037073088809847832e-04 -2.281454801559448242e-01 -1.890841573476791382e-01 -4.224208369851112366e-02 -1.598921418190002441e-01 -2.945924401283264160e-01 2.369017153978347778e-01 -8.301525563001632690e-02 -4.103113710880279541e-02 3.087107278406620026e-02 1.001856550574302673e-01 -1.277005821466445923e-01 1.892629824578762054e-02 -8.041486889123916626e-02 2.449209988117218018e-01 2.375773489475250244e-01 1.578564047813415527e-01 6.354406476020812988e-02 -9.895353764295578003e-02
-3.991969674825668335e-02 1.097385659813880920e-01 -7.354373484849929810e-02 -8.847839385271072388e-02 1.538179162889719009e-02 -2.945669367909431458e-02 2.990950085222721100e-02 2.362500727176666260e-01 4.787164330482482910e-01 -1.729011386632919312e-01 -2.795099467039108276e-02 -8.121196925640106201e-02 -1.231917366385459900e-01 2.299925498664379120e-02 -3.609161078929901123e-02 -2.271064817905426025e-01 -3.910671174526214600e-01 -1.112964376807212830e-01 -1.770440340042114258e-01 7.425027340650558472e-02 -1.733267158269882202e-01 -9.608880430459976196e-02 7.091923058032989502e-02 -1.016083825379610062e-02 -1.391339153051376343e-01 5.360278859734535217e-02 7.737259566783905029e-02 -2.673926055431365967e-01 3.194921612739562988e-01 1.398045718669891357e-01 -2.950377762317657471e-01 -1.591129601001739502e-01
7.725544273853302002e-02 4.596526622772216797e-01 6.476296577602624893e-03 1.778548210859298706e-01 -3.202063441276550293e-01 -4.202210111543536186e-04 -4.812490195035934448e-02 -7.270596176385879517e-02 3.065068423748016357e-01 1.943260245025157928e-02 1.290117949247360229e-01 -4.397652298212051392e-02 -8.333848416805267334e-02 -2.375862933695316315e-02 -1.543750613927841187e-01 -3.274990916252136230e-01 -1.744058132171630859e-01 -2.048074156045913696e-01 6.376537680625915527e-02 1.597551256418228149e-01 1.147161275148391724e-01 -6.269796192646026611e-02 -9.756615757942199707e-02 1.934059709310531616e-01 -1.988728642463684082e-01 5.180917307734489441e-02 4.053379967808723450e-02 5.728137493133544922e-02 1.579626947641372681e-01 1.622242331504821777e-01 9.895218908786773682e-02 3.394953608512878418e-01
-1.602251827716827393e-01 1.212220638990402222e-01 2.874786593019962311e-02 -8.893538266420364380e-02 6.549420207738876343e-02 -3.995134234428405762e-01 8.118583261966705322e-02 -7.338945567607879639e-02 3.519721925258636475e-01 -1.677149981260299683e-01 7.123352587223052979e-02 9.577865898609161377e-02 1.753321141004562378e-01 -3.141972720623016357e-01 -1.628946512937545776e-02 -1.433724630624055862e-02 -1.803949326276779175e-01 -1.661009639501571655e-01 -3.776908218860626221e-01 7.038237899541854858e-02 6.480865925550460815e-02 -1.534020453691482544e-01 1.309210211038589478e-01 1.250376105308532715e-01 -2.391408830881118774e-01 2.756042778491973877e-01 2.032979726791381836e-01 3.812557086348533630e-02 -1.550203412771224976e-01 2.676703222095966339e-02 8.227535337209701538e-02 5.601247772574424744e-02
4.688896983861923218e-02 7.447352260351181030e-02 -2.264013439416885376e-01 -3.411163389682769775e-02 1.980019807815551758e-01 -7.739907503128051758e-02 -1.468504816293716431e-01 3.123455345630645752e-01 2.860471606254577637e-01 -1.236263215541839600e-01 -1.722736507654190063e-01 -3.762814030051231384e-02 -5.944794788956642151e-02 5.845095962285995483e-02 1.451367437839508057e-01 -1.426978409290313721e-01 -3.923057615756988525e-01 -1.366305351257324219e-01 -2.026881128549575806e-01 1.703797280788421631e-01 -5.271613597869873047e-02 -2.544468641281127930e-01 -8.901216089725494385e-02 -1.010039821267127991e-01 -3.595983386039733887e-01 -1.093130707740783691e-01 -1.149581000208854675e-01 2.140777260065078735e-01 6.662215292453765869e-02 -1.611456125974655151e-01 -5.844168365001678467e-02 1.909921616315841675e-01
-1.868718266487121582e-01 2.316947281360626221e-01 -3.154030442237854004e-01 -7.599623501300811768e-02 -1.189013756811618805e-02 -3.966129198670387268e-02 -6.778283417224884033e-02 3.010338544845581055e-01 6.069409847259521484e-02 2.063641548156738281e-01 -2.267296463251113892e-01 -3.039293885231018066e-01 2.490915209054946899e-01 -8.412315696477890015e-02 5.955194681882858276e-02 -4.971007257699966431e-02 -2.531021535396575928e-01 3.640800341963768005e-02 -3.740442693233489990e-01 1.980052441358566284e-01 -4.308102279901504517e-02 8.823195099830627441e-02 -4.805172234773635864e-02 1.379182487726211548e-01 -2.052806615829467773e-01 3.169705346226692200e-02 1.591099239885807037e-02 1.969024538993835449e-01 1.669141650199890137e-01 -2.071707397699356079e-01 -1.120580583810806274e-01 5.516408383846282959e-02
1.829781830310821533e-01 1.027859970927238464e-01 -5.072153732180595398e-02 -1.141271293163299561e-01 7.981671020388603210e-03 -1.014001891016960144e-01 -9.067323803901672363e-02 1.435895413160324097e-01 5.739513635635375977e-01 -9.625143557786941528e-02 -1.980344802141189575e-01 -7.503112405538558960e-02 7.372271269559860229e-03 -3.671666383743286133e-01 -5.262428522109985352e-02 -3.248124718666076660e-01 -1.024894863367080688e-01 -1.654314063489437103e-02 -9.714333713054656982e-02 -5.585690587759017944e-02 -4.363755509257316589e-02 -2.061989456415176392e-01 -1.632646173238754272e-01 -3.469602763652801514e-01 -4.897322505712509155e-02 -1.768368110060691833e-02 1.322789490222930908e-01 9.267251152778044343e-05 -3.271173313260078430e-02 1.651545017957687378e-01 -9.638238698244094849e-02 -4.316423088312149048e-02
-1.659223139286041260e-01 1.750373989343643188e-01 4.630658030509948730e-02 -2.071243822574615479e-01 -1.422111596912145615e-02 -1.770137250423431396e-01 -1.122423186898231506e-01 1.530033648014068604e-01 2.335141301155090332e-01 1.235090196132659912e-01 -1.243859250098466873e-02 -1.529101431369781494e-01 1.182060390710830688e-01 -1.422082036733627319e-01 1.230840757489204407e-01 -1.619122028350830078e-01 -1.757280379533767700e-01 -1.595871448516845703e-01 5.840587243437767029e-02 2.259377986192703247e-01 -3.000121712684631348e-01 2.916963212192058563e-02 1.359850913286209106e-01 -7.181726396083831787e-02 -2.418024986982345581e-01 3.279930651187896729e-01 9.349614381790161133e-02 -5.871963687241077423e-03 3.597821667790412903e-02 3.368387743830680847e-02 4.947788715362548828e-01 1.139624044299125671e-01
1.385749578475952148e-01 2.520397603511810303e-01 -1.507996022701263428e-01 3.175542503595352173e-02 2.155624032020568848e-01 -6.663119047880172729e-02 -6.456784158945083618e-02 2.653028070926666260e-01 1.037746369838714600e-01 1.923082582652568817e-02 -3.502306640148162842e-01 -6.818172335624694824e-02 2.295069098472595215e-01 -6.633558124303817749e-02 -3.467608988285064697e-02 -3.726543113589286804e-02 5.787418037652969360e-02 -3.098924458026885986e-01 -1.845825165510177612e-01 -1.450317502021789551e-01 1.510446816682815552e-01 -1.699776798486709595e-01 2.605541609227657318e-02 -3.216932713985443115e-02 -3.877772390842437744e-01 2.265336960554122925e-01 1.765073686838150024e-01 -3.573714569211006165e-02 5.207375064492225647e-02 1.577592790126800537e-01 2.006029933691024780e-01 2.451082020998001099e-01
1.117242425680160522e-01 -4.856002517044544220e-03 -1.734031364321708679e-02 -9.861092269420623779e-02 2.922975122928619385e-01 -3.558140620589256287e-02 1.247813403606414795e-01 4.401135072112083435e-02 1.761105060577392578e-01 -1.407976746559143066e-01 -9.650246053934097290e-02 2.805625088512897491e-02 1.174884382635354996e-02 -4.332373291254043579e-02 -1.747217774391174316e-01 -2.834649980068206787e-01 -3.492528200149536133e-01 1.218168586492538452e-01 -2.356000393629074097e-01 1.565559804439544678e-01 -2.309414297342300415e-01 1.756911426782608032e-01 1.127953082323074341e-01 2.585471235215663910e-02 -4.175155460834503174e-01 1.340351849794387817e-01 6.650830805301666260e-02 1.514357477426528931e-01 1.534733772277832031e-01 1.197153031826019287e-01 1.031350195407867432e-01 3.418096601963043213e-01
1.837931759655475616e-02 1.866353750228881836e-01 1.742399930953979492e-01 -6.681935489177703857e-02 1.042279996909201145e-03 -8.036892861127853394e-02 9.612940251827239990e-02 -4.735200107097625732e-02 2.837856411933898926e-01 7.765638828277587891e-02 3.402902483940124512e-01 1.819739490747451782e-01 -2.167583070695400238e-02 3.106605820357799530e-02 -2.358779907226562500e-01 -4.263596981763839722e-02 -1.269762814044952393e-01 -2.597573697566986084e-01 -2.363823205232620239e-01 1.039200946688652039e-01 3.491921424865722656e-01 9.923762083053588867e-02 7.471169810742139816e-03 -5.375272035598754883e-02 -2.362159937620162964e-01 1.027835085988044739e-01 -3.942513093352317810e-02 -2.638790905475616455e-01 3.084534108638763428e-01 2.822958827018737793e-01 -6.504657119512557983e-02 1.267994493246078491e-01
6.203959882259368896e-02 1.755473315715789795e-01 1.051699146628379822e-01 6.869900971651077271e-02 1.196367591619491577e-01 -2.329225093126296997e-01 -6.364833563566207886e-02 1.833756417036056519e-01 4.371019303798675537e-01 -1.364440023899078369e-01 2.600223012268543243e-02 -2.507017552852630615e-01 1.469318568706512451e-01 9.617010504007339478e-02 2.025907114148139954e-02 -1.292600929737091064e-01 -4.931800439953804016e-02 -8.601270616054534912e-02 -1.726360432803630829e-02 1.766286939382553101e-01 1.168663650751113892e-01 1.510830521583557129e-01 -2.207426428794860840e-01 1.155933132395148277e-03 -2.700563073158264160e-01 3.628143966197967529e-01 1.754139065742492676e-01 1.451141685247421265e-01 2.560020387172698975e-01 -2.230236679315567017e-01 1.396803110837936401e-01 6.658129394054412842e-02
-3.143439441919326782e-02 2.786102890968322754e-01 5.964755266904830933e-02 3.627589717507362366e-02 -2.454578690230846405e-02 1.444917172193527222e-02 2.152467668056488037e-01 1.208943501114845276e-01 2.370980829000473022e-01 3.162428736686706543e-02 -9.547314047813415527e-02 -8.999006450176239014e-02 2.127557620406150818e-02 -6.769227236509323120e-02 -8.126027137041091919e-02 -2.265078388154506683e-02 -6.138782501220703125e-01 2.695464342832565308e-02 -1.671745926141738892e-01 1.829956844449043274e-02 3.957598283886909485e-02 -2.787450551986694336e-01 2.367938403040170670e-03 3.221861273050308228e-02 -3.582631796598434448e-02 -1.495286524295806885e-01 2.109660059213638306e-01 -4.054737836122512817e-02 2.627183198928833008e-01 2.320203632116317749e-01 -1.764057278633117676e-01 2.413421124219894409e-01
2.216650545597076416e-02 1.468006521463394165e-01 -1.292860805988311768e-01 -1.029072180390357971e-01 -1.065027192234992981e-01 -3.074122965335845947e-01 1.578186154365539551e-01 2.906533777713775635e-01 3.522100746631622314e-01 -2.217058986425399780e-01 -4.010237455368041992e-01 1.305701732635498047e-01 -4.969231784343719482e-03 -9.122346341609954834e-02 3.336055576801300049e-02 -1.169983223080635071e-01 3.114432794973254204e-03 -1.067310348153114319e-01 -3.088842630386352539e-01 3.776159882545471191e-02 -3.643898991867899895e-03 -1.605096012353897095e-01 -1.732736378908157349e-01 -1.123419627547264099e-01 -1.201738268136978149e-01 9.341605007648468018e-02 1.271219104528427124e-01 2.216632664203643799e-01 1.690484881401062012e-01 2.577451467514038086e-01 -6.087991059757769108e-04 -3.270012885332107544e-02
-2.582715265452861786e-02 2.755843102931976318e-01 2.007076889276504517e-01 4.504339769482612610e-02 1.604631841182708740e-01 -3.055737316608428955e-01 -9.609542787075042725e-02 -5.763038247823715210e-02 1.358154118061065674e-01 1.372958719730377197e-01 -1.094429343938827515e-01 -2.337222099304199219e-01 1.046723127365112305e-01 -3.216397762298583984e-01 -3.934292495250701904e-01 -5.526446551084518433e-02 1.651621796190738678e-02 3.221223503351211548e-02 -1.708688437938690186e-01 -5.418152082711458206e-03 1.078522726893424988e-01 -1.235518753528594971e-01 1.313108485192060471e-02 -1.024724394083023071e-01 9.209030121564865112e-02 -1.079604998230934143e-01 2.159673422574996948e-01 1.753859817981719971e-01 3.789047598838806152e-01 -1.150834560394287109e-01 2.076813131570816040e-01 8.750078082084655762e-02
-2.529553696513175964e-02 2.944198548793792725e-01 -1.665598005056381226e-01 1.636388525366783142e-02 3.496007621288299561e-01 -9.614255279302597046e-03 -4.061796888709068298e-02 6.578809767961502075e-02 1.712053827941417694e-02 -2.039890289306640625e-01 -1.723400503396987915e-01 -8.091337978839874268e-02 1.816172003746032715e-01 6.720567494630813599e-02 3.699477761983871460e-02 -3.299403488636016846e-01 -2.797564864158630371e-01 -7.851216942071914673e-02 -4.272708296775817871e-01 6.188508868217468262e-02 -8.180130273103713989e-02 -1.761114895343780518e-01 -2.902444601058959961e-01 -3.937725350260734558e-02 -1.836709678173065186e-01 1.298413574695587158e-01 4.808992519974708557e-02 1.357805579900741577e-01 5.820628628134727478e-02 -1.277675032615661621e-01 1.474810391664505005e-01 1.528716832399368286e-01
-2.423942536115646362e-01 1.780723333358764648e-01 -6.999466568231582642e-02 -3.356633782386779785e-01 2.962530255317687988e-01 -1.041653975844383240e-01 3.310432285070419312e-02 2.321756035089492798e-01 3.963510096073150635e-01 1.360768079757690430e-02 -1.231402456760406494e-01 -1.964111067354679108e-02 -4.147483035922050476e-02 -2.004103362560272217e-01 -2.449712343513965607e-02 3.741084039211273193e-02 -1.324678808450698853e-01 -5.247209966182708740e-02 -1.488147024065256119e-02 3.270657658576965332e-01 -3.453511595726013184e-01 -8.030770719051361084e-02 -2.443581260740756989e-02 -1.519505530595779419e-01 -5.883976072072982788e-02 2.777314484119415283e-01 -2.158084809780120850e-01 -8.855198509991168976e-03 1.967301778495311737e-02 1.078200191259384155e-01 1.264613401144742966e-02 7.292311638593673706e-02
-1.774366572499275208e-02 -6.293552368879318237e-02 4.044692516326904297e-01 4.161866754293441772e-02 1.270063966512680054e-01 -2.374509871006011963e-01 7.844058424234390259e-02 1.079938784241676331e-01 4.647210240364074707e-01 2.244026865810155869e-03 9.673307836055755615e-02 1.181361917406320572e-02 1.743883490562438965e-01 2.709108777344226837e-02 -2.713770270347595215e-01 -1.029996722936630249e-01 -1.463124752044677734e-01 -1.130460798740386963e-01 -2.380201220512390137e-01 -5.233031138777732849e-02 2.923857420682907104e-02 -2.479348517954349518e-02 -2.887412607669830322e-01 -2.402694821357727051e-01 -5.442105233669281006e-02 2.506543695926666260e-01 1.982427760958671570e-02 1.741703152656555176e-01 1.320520192384719849e-01 -1.082100048661231995e-01 5.972221866250038147e-02 1.839013844728469849e-01
-1.420272886753082275e-01 4.726157709956169128e-02 1.628013998270034790e-01 1.566183567047119141e-01 1.387461274862289429e-01 -2.092733085155487061e-01 5.977115035057067871e-02 1.010752245783805847e-01 4.048065245151519775e-01 -1.580522395670413971e-02 -1.320800334215164185e-01 4.711719602346420288e-02 8.100155740976333618e-02 -9.778346121311187744e-02 -8.605343103408813477e-02 2.441720291972160339e-02 -4.702333211898803711e-01 -1.783170104026794434e-01 -1.402043402194976807e-01 -6.922862678766250610e-02 -1.017787232995033264e-01 -1.864380538463592529e-01 -1.056785583496093750e-01 -1.777994334697723389e-01 7.625652849674224854e-02 -1.535963863134384155e-01 2.083149105310440063e-01 3.528559207916259766e-01 2.607445120811462402e-01 -3.239994123578071594e-02 6.436671316623687744e-02 7.787206023931503296e-02
-1.174781471490859985e-01 -8.359425514936447144e-02 9.677420603111386299e-04 1.209010481834411621e-01 -1.111790165305137634e-02 -3.436774015426635742e-01 -1.220118138007819653e-03 -1.529210899025201797e-02 3.969303369522094727e-01 4.658797383308410645e-02 -5.792375653982162476e-02 -6.950388848781585693e-02 1.873552054166793823e-01 1.021040901541709900e-01 -2.400590479373931885e-01 -9.622485190629959106e-02 -2.652659714221954346e-01 -3.257156312465667725e-01 -2.144570499658584595e-01 1.120050344616174698e-02 9.796946309506893158e-03 1.552015636116266251e-02 3.691556677222251892e-02 -1.980903446674346924e-01 3.415935486555099487e-02 -3.958578035235404968e-02 1.870667934417724609e-01 1.419217288494110107e-01 5.359473079442977905e-02 2.173064202070236206e-01 -7.266411185264587402e-02 4.347842335700988770e-01
9.198146313428878784e-02 3.403725624084472656e-01 -1.005642414093017578e-01 -3.387971222400665283e-02 1.524424254894256592e-01 9.123835712671279907e-02 1.187366247177124023e-01 4.783701896667480469e-02 7.907606661319732666e-02 2.235095202922821045e-01 2.676086500287055969e-02 1.286989003419876099e-01 -1.037907153367996216e-01 -3.332918882369995117e-02 -1.898813098669052124e-01 -2.612550854682922363e-01 -1.335456818342208862e-01 -3.119296729564666748e-01 -5.220257863402366638e-02 -2.368272393941879272e-01 1.801391988992691040e-01 -1.649177521467208862e-01 2.483757771551609039e-02 -2.511840462684631348e-01 -6.775251775979995728e-02 3.963790535926818848e-01 -1.430271565914154053e-01 4.762012511491775513e-02 2.111837118864059448e-01 6.249736994504928589e-02 2.688119709491729736e-01 1.558608412742614746e-01
1.093067154288291931e-01 2.971935570240020752e-01 9.961318224668502808e-02 1.702142804861068726e-01 3.843285143375396729e-02 1.677992641925811768e-01 -3.007096983492374420e-02 -3.562359139323234558e-02 3.538239300251007080e-01 8.879321813583374023e-02 7.087801396846771240e-02 -4.581552930176258087e-03 7.729503512382507324e-02 -1.915211528539657593e-01 -3.199398890137672424e-02 -1.425144225358963013e-01 -4.153923988342285156e-01 -2.849613428115844727e-01 -1.893479526042938232e-01 -1.357956137508153915e-02 -1.941770911216735840e-01 3.251980617642402649e-02 -2.115629911422729492e-01 4.349577054381370544e-02 -1.158397346735000610e-01 -1.430352181196212769e-01 9.477785229682922363e-02 -9.060399979352951050e-02 3.680391013622283936e-01 1.885485351085662842e-01 1.482501924037933350e-01 8.752711862325668335e-02
1.441456228494644165e-01 1.445869356393814087e-01 -1.844255998730659485e-02 3.813477978110313416e-02 -2.099111974239349365e-01 1.158405616879463196e-01 2.784437872469425201e-02 1.593898236751556396e-01 8.481878042221069336e-02 2.136864811182022095e-01 -1.110951006412506104e-01 -5.649320036172866821e-02 -1.451199799776077271e-01 -1.363573223352432251e-01 -2.835504114627838135e-01 2.752603776752948761e-02 -6.726729124784469604e-02 -3.518157899379730225e-01 -3.372691571712493896e-01 1.963345259428024292e-01 -1.229841168969869614e-02 -1.894735395908355713e-01 -2.127817273139953613e-01 1.248232796788215637e-01 -2.896356880664825439e-01 8.329952508211135864e-02 -3.511039167642593384e-02 -1.512844264507293701e-01 2.412620931863784790e-01 2.088937163352966309e-01 1.041836012154817581e-02 2.987530827522277832e-01
8.492033928632736206e-02 3.828256204724311829e-02 -5.990317836403846741e-02 -5.662336200475692749e-02 9.015915542840957642e-02 -4.614175558090209961e-01 -3.946102038025856018e-02 1.875196546316146851e-01 2.434886395931243896e-01 -1.972918659448623657e-01 -1.610846668481826782e-01 7.242278009653091431e-02 1.529247909784317017e-01 -2.945801317691802979e-01 1.289007216691970825e-01 -1.576027274131774902e-01 4.161145165562629700e-02 -4.650725424289703369e-02 -2.030812054872512817e-01 -2.403116226196289062e-02 1.662700437009334564e-02 -8.192642033100128174e-02 -9.608545154333114624e-02 -1.903306245803833008e-01 -2.732892036437988281e-01 4.872417077422142029e-03 2.721793651580810547e-01 1.288325935602188110e-01 3.960310518741607666e-01 1.492125988006591797e-01 5.193887650966644287e-02 1.994657516479492188e-02
-2.244563400745391846e-01 1.830815821886062622e-01 -1.016456633806228638e-02 1.557721644639968872e-01 7.920343428850173950e-03 -7.011119276285171509e-02 -4.715465009212493896e-02 2.201838046312332153e-01 2.760357856750488281e-01 1.544059365987777710e-01 -7.770823687314987183e-02 -3.312706574797630310e-02 1.289685964584350586e-01 -1.940992921590805054e-01 4.272376745939254761e-02 1.313384920358657837e-01 5.751644819974899292e-02 -9.791699796915054321e-02 -3.817192316055297852e-01 3.293569013476371765e-02 2.139904648065567017e-01 9.423398971557617188e-02 -9.285376220941543579e-02 -7.663281261920928955e-02 -2.906105518341064453e-01 3.164238482713699341e-02 -2.468959093093872070e-01 -1.935179233551025391e-01 4.313597977161407471e-01 9.923267364501953125e-02 -1.711148917675018311e-01 1.325749903917312622e-01
-2.314131408929824829e-01 2.047334909439086914e-01 -5.063438788056373596e-02 7.866310328245162964e-02 -1.560298055410385132e-01 -6.297522224485874176e-03 6.256495416164398193e-02 6.486122310161590576e-02 3.326272070407867432e-01 4.320278763771057129e-03 -6.597086787223815918e-02 -2.985263168811798096e-01 9.627237915992736816e-02 -5.383551865816116333e-02 9.245536476373672485e-02 3.777363151311874390e-02 -2.722507119178771973e-01 1.377346925437450409e-02 -1.017619892954826355e-01 1.652571707963943481e-01 2.469627559185028076e-01 -7.737416028976440430e-02 1.699261218309402466e-01 -1.258677989244461060e-02 -2.842376828193664551e-01 -3.791131451725959778e-02 -3.051726222038269043e-01 1.986621767282485962e-01 -1.297283619642257690e-01 1.182930320501327515e-01 2.569695115089416504e-01 3.425424695014953613e-01
1.431915462017059326e-01 2.989530265331268311e-01 -1.705418527126312256e-02 2.668382786214351654e-02 1.537369489669799805e-01 -1.409200727939605713e-01 -5.079386755824089050e-02 -1.639030277729034424e-01 2.772516012191772461e-01 6.770441681146621704e-02 -3.345136642456054688e-01 -2.538120448589324951e-01 3.114042244851589203e-02 -2.395960390567779541e-01 -4.213224649429321289e-01 -2.671313583850860596e-01 -5.904350895434617996e-03 -1.094994321465492249e-01 -1.687714755535125732e-01 -1.226043701171875000e-01 1.867804974317550659e-01 -4.725702479481697083e-02 2.142577432096004486e-02 1.880968958139419556e-01 4.103617370128631592e-02 2.259151488542556763e-01 8.661091327667236328e-02 2.143978700041770935e-02 -5.373295769095420837e-02 -5.639666691422462463e-02 -2.028966844081878662e-01 1.214276403188705444e-01
-2.891137897968292236e-01 1.382544189691543579e-01 -1.843234151601791382e-02 -1.891348361968994141e-01 2.335676401853561401e-01 -1.753914058208465576e-01 4.012140035629272461e-01 5.941342189908027649e-02 2.446902990341186523e-01 -8.276212960481643677e-02 -9.169912338256835938e-02 -2.543398141860961914e-01 3.433555066585540771e-01 -6.059677898883819580e-02 -8.771731704473495483e-02 -3.245946764945983887e-02 6.170191615819931030e-02 -2.434169501066207886e-01 -1.132346764206886292e-01 9.011368453502655029e-02 1.551754325628280640e-01 -8.623424917459487915e-03 -2.212636470794677734e-01 -2.335368841886520386e-01 7.674239575862884521e-02 3.060649335384368896e-02 4.618950933218002319e-02 2.828037738800048828e-02 1.633183509111404419e-01 1.089117899537086487e-01 2.258104085922241211e-01 1.740650832653045654e-01
4.995652288198471069e-02 1.028461456298828125e-01 -2.439261674880981445e-01 -1.075748279690742493e-01 9.953265078365802765e-03 -5.791896954178810120e-02 1.502551734447479248e-01 -4.496906697750091553e-02 3.799750804901123047e-01 1.538355201482772827e-01 -7.335320115089416504e-02 -8.368572592735290527e-02 1.106125339865684509e-01 -2.362656407058238983e-02 -1.856480985879898071e-01 -2.446198910474777222e-01 -2.983421981334686279e-01 -9.193104505538940430e-02 -1.080349460244178772e-01 -5.633725970983505249e-02 -2.145621925592422485e-01 1.838598027825355530e-02 -2.358985878527164459e-02 3.144342899322509766e-01 -7.479061186313629150e-02 -2.872953712940216064e-01 1.409980654716491699e-01 8.938394486904144287e-02 2.691836953163146973e-01 2.045284956693649292e-01 3.105332851409912109e-01 1.242747083306312561e-01
6.833124160766601562e-02 1.742076873779296875e-01 -9.114632755517959595e-02 9.422928839921951294e-02 -1.335110664367675781e-01 -4.086507111787796021e-02 -5.718117207288742065e-02 8.893747627735137939e-02 4.902620017528533936e-01 4.363150894641876221e-02 1.079442948102951050e-01 2.194424420595169067e-01 3.844627365469932556e-02 -1.352229416370391846e-01 -1.062263026833534241e-01 -2.096357345581054688e-01 -4.155999124050140381e-01 -3.384060859680175781e-01 4.609689489006996155e-02 -3.558461740612983704e-02 -3.677257522940635681e-02 1.366972476243972778e-01 -2.261198014020919800e-01 1.653406172990798950e-01 -1.583649516105651855e-01 1.600604504346847534e-02 7.768394798040390015e-02 -1.369864642620086670e-01 1.561000645160675049e-01 4.912874102592468262e-02 2.361496686935424805e-01 1.350427567958831787e-01
1.297536045312881470e-01 1.272397339344024658e-01 2.455834485590457916e-02 1.633272171020507812e-01 2.010994106531143188e-01 -2.583547234535217285e-01 -1.695405095815658569e-01 4.567303508520126343e-02 2.056979089975357056e-01 -4.727261886000633240e-02 -2.098485976457595825e-01 -1.032862514257431030e-01 4.778768494725227356e-02 -3.017637692391872406e-02 -4.503652155399322510e-01 -1.901376992464065552e-01 -8.292151242494583130e-02 -3.341358602046966553e-01 -1.647483110427856445e-01 -3.547906279563903809e-01 4.640806838870048523e-02 -8.179877698421478271e-02 -1.759452819824218750e-01 -1.817125454545021057e-02 -1.410206258296966553e-01 1.354169249534606934e-01 1.239575520157814026e-01 1.248530820012092590e-01 -4.843316972255706787e-02 2.294465154409408569e-01 -4.061285778880119324e-02 1.508602648973464966e-01
-3.769275248050689697e-01 8.033859729766845703e-02 -8.921046555042266846e-02 -3.337186574935913086e-01 2.300367504358291626e-01 -9.710274636745452881e-02 -1.863196305930614471e-02 1.275804191827774048e-01 2.720435261726379395e-01 -3.553098067641258240e-03 -9.248171746730804443e-02 -3.428485244512557983e-02 -1.385184843093156815e-02 -1.560060381889343262e-01 -4.773507267236709595e-02 -1.250542551279067993e-01 3.334004059433937073e-02 -5.125496536493301392e-02 7.763666566461324692e-03 1.203484609723091125e-01 -4.601975381374359131e-01 3.720873594284057617e-02 -1.058011353015899658e-01 -6.476006656885147095e-02 -3.119419813156127930e-01 2.152327895164489746e-01 -4.711692780256271362e-02 -9.805100411176681519e-02 1.688580363988876343e-01 2.074003815650939941e-01 1.325977295637130737e-01 1.885887831449508667e-01
-2.084711752831935883e-02 3.891319334506988525e-01 -1.795486211776733398e-01 3.066968731582164764e-02 -9.083813428878784180e-02 -2.647978663444519043e-01 4.141043499112129211e-02 2.904347479343414307e-01 4.975107312202453613e-01 -1.425923556089401245e-01 7.984372228384017944e-02 -6.112763285636901855e-02 3.489838540554046631e-02 2.026402857154607773e-03 -1.190533712506294250e-01 1.055337339639663696e-01 -4.149601161479949951e-01 -1.645910739898681641e-02 -1.021268516778945923e-01 3.603423945605754852e-03 -1.566265895962715149e-02 -7.045805454254150391e-02 2.121360301971435547e-01 8.158824639394879341e-04 -1.052798703312873840e-01 -1.161221638321876526e-01 5.140516906976699829e-02 -1.499241590499877930e-01 1.395958960056304932e-01 -3.536785766482353210e-02 -1.789627075195312500e-01 1.022802889347076416e-01
-9.530052542686462402e-02 2.430237531661987305e-01 -1.519167870283126831e-01 -1.107020769268274307e-02 1.720234602689743042e-01 -5.252529680728912354e-02 -1.619087755680084229e-01 2.487240582704544067e-01 1.130132842808961868e-02 -1.166521534323692322e-01 -1.054833903908729553e-01 -2.054194957017898560e-01 2.856001555919647217e-01 -1.775979250669479370e-02 2.110888622701168060e-02 -1.559272855520248413e-01 -2.919143736362457275e-01 1.084883585572242737e-01 -3.720217049121856689e-01 -1.433853954076766968e-01 5.537719279527664185e-02 -6.269181519746780396e-02 9.843826293945312500e-02 2.189687639474868774e-01 -5.788637697696685791e-02 2.200893461704254150e-01 -2.132200002670288086e-01 2.422755062580108643e-01 1.222353130578994751e-01 1.515677012503147125e-02 1.281238198280334473e-01 3.262068033218383789e-01
-1.326601207256317139e-01 4.673599004745483398e-01 2.451930195093154907e-01 1.088841110467910767e-01 8.434808254241943359e-02 9.811086207628250122e-02 -8.134156465530395508e-03 2.401924878358840942e-01 2.033192217350006104e-01 5.111417174339294434e-02 3.765005618333816528e-02 -5.464516952633857727e-02 4.957484081387519836e-02 3.218975383788347244e-03 -1.088641285896301270e-01 1.926396340131759644e-01 -1.534487754106521606e-01 -2.165885567665100098e-01 -3.533491790294647217e-01 1.242087408900260925e-01 1.896509975194931030e-01 5.213745683431625366e-02 -1.658192835748195648e-03 -1.282016783952713013e-01 -1.793396621942520142e-01 -3.862606361508369446e-02 -2.310897409915924072e-01 -1.716537624597549438e-01 2.740590870380401611e-01 2.256803512573242188e-01 -1.388294342905282974e-02 9.538120031356811523e-02
8.657231181859970093e-02 2.540349364280700684e-01 -5.821864679455757141e-02 1.211742311716079712e-01 3.187005408108234406e-03 -1.449219584465026855e-01 -1.824522204697132111e-02 3.258696198463439941e-01 8.752855658531188965e-02 -2.813194096088409424e-01 -1.524052917957305908e-01 -3.429096937179565430e-02 1.201372146606445312e-01 -2.677103579044342041e-01 -1.477818340063095093e-01 6.404586136341094971e-02 -2.071001976728439331e-01 1.697063744068145752e-01 -3.031606972217559814e-01 8.616659045219421387e-02 1.702158749103546143e-01 -1.674547940492630005e-01 -4.137205891311168671e-03 -8.052669465541839600e-02 -9.070900827646255493e-02 2.687830924987792969e-01 -2.571924924850463867e-01 2.474591583013534546e-01 5.284959077835083008e-02 1.130451932549476624e-01 1.850040405988693237e-01 2.586909532546997070e-01
1.055388972163200378e-01 1.319615244865417480e-01 -1.470214724540710449e-01 -1.058121919631958008e-01 5.234998837113380432e-02 -1.310146003961563110e-01 1.623833924531936646e-01 1.844986379146575928e-01 1.872779279947280884e-01 1.664350926876068115e-01 -6.750486791133880615e-02 -2.914874441921710968e-02 3.092511892318725586e-01 -3.897769153118133545e-01 -1.433395445346832275e-01 -6.050588563084602356e-02 -1.755794137716293335e-02 -1.832200028002262115e-02 1.000063717365264893e-01 -1.596675664186477661e-01 1.581105887889862061e-01 -1.872395575046539307e-01 -4.547601193189620972e-02 -9.933509677648544312e-02 -4.341473877429962158e-01 2.949173748493194580e-01 2.077766805887222290e-01 -1.324918419122695923e-01 5.633334815502166748e-02 -4.399976227432489395e-03 2.361566275358200073e-01 1.228517889976501465e-01
1.251585185527801514e-01 -8.836054243147373199e-03 8.237770944833755493e-02 -1.396394073963165283e-01 1.141115128993988037e-01 -7.470520585775375366e-02 6.013362109661102295e-02 1.067130714654922485e-01 2.609731256961822510e-01 -2.706680595874786377e-01 -3.440407291054725647e-02 5.949909612536430359e-02 4.631314799189567566e-02 -3.175334334373474121e-01 -3.445578217506408691e-01 -1.145141646265983582e-01 -3.525133728981018066e-01 -1.681873351335525513e-01 -3.286132216453552246e-01 1.556712985038757324e-01 -2.032706290483474731e-01 9.042906016111373901e-02 -2.244424633681774139e-02 -1.868036091327667236e-01 4.880566895008087158e-02 -9.372746571898460388e-03 1.517881900072097778e-01 4.691502451896667480e-02 2.217813432216644287e-01 2.911653518676757812e-01 -5.053856410086154938e-03 1.099963113665580750e-01
7.426860928535461426e-02 6.064592674374580383e-02 2.665842771530151367e-01 -1.176760047674179077e-01 -1.020304709672927856e-01 -2.039996087551116943e-01 -3.466188907623291016e-02 1.249466910958290100e-01 3.782628178596496582e-01 2.678310684859752655e-02 9.368503838777542114e-02 -1.444049328565597534e-01 2.812224626541137695e-01 -4.078876227140426636e-02 -1.369569748640060425e-01 -2.149137109518051147e-01 -2.565291523933410645e-01 6.348939239978790283e-02 -9.825339168310165405e-02 1.679186522960662842e-01 -9.909735620021820068e-02 8.042961359024047852e-02 -3.605069518089294434e-01 7.812906056642532349e-02 3.386053442955017090e-02 2.524549663066864014e-01 8.948738873004913330e-02 1.797760576009750366e-01 1.850432455539703369e-01 -2.213665693998336792e-01 2.547067999839782715e-01 6.747929006814956665e-02
-1.126182153820991516e-01 1.226962506771087646e-01 -1.905645132064819336e-01 -7.238387316465377808e-02 1.926576346158981323e-01 -2.568430900573730469e-01 1.707882732152938843e-01 1.611194163560867310e-01 2.632954418659210205e-01 2.369514405727386475e-01 1.794741302728652954e-01 -1.084753721952438354e-01 -6.577210128307342529e-02 2.303667739033699036e-02 1.500760316848754883e-01 -2.318978011608123779e-01 -1.713990420103073120e-01 -2.822442166507244110e-02 -2.921174764633178711e-01 -1.178360208868980408e-01 -9.443303197622299194e-02 -2.554460167884826660e-01 -2.623822093009948730e-01 -1.604173481464385986e-01 7.403951138257980347e-02 2.738590538501739502e-01 2.997831106185913086e-01 -9.421753138303756714e-02 1.931372284889221191e-01 4.092287644743919373e-02 4.408833384513854980e-02 6.001736968755722046e-02
-3.227973282337188721e-01 1.142122372984886169e-01 1.548469811677932739e-01 2.514805793762207031e-01 3.453471660614013672e-01 -9.253985434770584106e-02 -9.127750992774963379e-02 2.387536913156509399e-01 3.930721282958984375e-01 -2.232555896043777466e-01 -4.402722045779228210e-02 -2.524576382711529732e-03 5.364510416984558105e-02 -2.263889759778976440e-01 -2.187517285346984863e-01 4.194080084562301636e-02 -1.235419660806655884e-01 3.179397433996200562e-02 -1.287888735532760620e-02 2.619901597499847412e-01 3.342277929186820984e-02 1.450057234615087509e-02 -3.086415119469165802e-03 5.880812555551528931e-02 -3.015247881412506104e-01 2.955560088157653809e-01 6.617092341184616089e-02 5.035825446248054504e-02 -4.705698043107986450e-02 5.137768015265464783e-02 1.100931465625762939e-01 1.750880293548107147e-02
7.057324796915054321e-02 6.533423066139221191e-02 5.859450995922088623e-02 9.641405940055847168e-02 -7.579619437456130981e-02 -2.254849374294281006e-01 -1.536448448896408081e-01 3.880451023578643799e-01 1.408745199441909790e-01 4.647133126854896545e-02 -1.264578383415937424e-02 -2.445873245596885681e-02 2.621753700077533722e-02 -1.527943909168243408e-01 -1.722613722085952759e-01 -2.929815649986267090e-01 -1.023127436637878418e-01 -2.824212908744812012e-01 -3.531557321548461914e-01 -2.198950797319412231e-01 -2.461453229188919067e-01 -5.752382054924964905e-02 3.246420025825500488e-01 -1.642589457333087921e-02 -1.035300046205520630e-01 5.471859499812126160e-02 7.798955589532852173e-02 1.047318577766418457e-01 2.579533159732818604e-01 1.363824605941772461e-01 1.898779273033142090e-01 1.095298584550619125e-02
8.326124399900436401e-02 2.425873428583145142e-01 -1.197036057710647583e-01 1.038418114185333252e-01 2.275623977184295654e-01 -4.592509567737579346e-02 7.686723023653030396e-02 3.762438660487532616e-03 2.725579738616943359e-01 -7.387288659811019897e-02 6.807849556207656860e-02 -8.516120165586471558e-02 -9.441860765218734741e-02 -1.871616095304489136e-01 -2.164565771818161011e-01 -1.117769330739974976e-01 -8.289039880037307739e-02 -4.830853641033172607e-01 -1.352411955595016479e-01 -1.558573544025421143e-01 2.628618180751800537e-01 -1.713383495807647705e-01 5.459911003708839417e-02 -6.902666389942169189e-02 -2.615585327148437500e-01 1.633514463901519775e-01 4.918953869491815567e-03 2.746796049177646637e-02 -5.185966566205024719e-02 -1.865603476762771606e-01 2.939998209476470947e-01 2.133966684341430664e-01
-2.496642246842384338e-02 -1.402797992341220379e-03 -2.744165062904357910e-01 1.722761690616607666e-01 7.967466115951538086e-02 -5.979100242257118225e-02 -3.169191777706146240e-01 1.460404396057128906e-01 2.955243885517120361e-01 1.209860071539878845e-01 -1.418995559215545654e-01 2.974433125928044319e-03 -1.080877780914306641e-01 -2.094699144363403320e-01 -7.169182598590850830e-02 -7.926185429096221924e-02 -4.396805539727210999e-02 -1.780373454093933105e-01 -3.097063861787319183e-02 -5.847161263227462769e-02 -2.109057605266571045e-01 -2.699412405490875244e-01 7.907463610172271729e-02 -1.536138504743576050e-01 -3.858765959739685059e-02 1.034744083881378174e-01 -8.575403690338134766e-02 1.990634649991989136e-01 3.200117945671081543e-01 3.584519624710083008e-01 -2.787379622459411621e-01 1.436286419630050659e-01
-1.631045192480087280e-01 3.691196143627166748e-01 1.146810054779052734e-01 1.589332520961761475e-02 -5.477017909288406372e-02 2.168282419443130493e-01 -9.928148239850997925e-02 2.444454282522201538e-01 3.733045756816864014e-01 2.720528244972229004e-01 -8.724492043256759644e-02 -8.892455697059631348e-02 6.069757416844367981e-02 -2.744468748569488525e-01 1.326945424079895020e-01 -3.829451277852058411e-03 -1.157642155885696411e-01 -2.187401205301284790e-01 -2.869274020195007324e-01 9.647872298955917358e-02 2.200027108192443848e-01 -4.893319681286811829e-02 1.207130998373031616e-01 1.619248837232589722e-01 -5.718031153082847595e-02 -1.180846765637397766e-01 -1.237835064530372620e-01 -7.638929784297943115e-02 9.962543100118637085e-02 1.889802068471908569e-01 1.735139638185501099e-01 1.414729356765747070e-01
-9.234254062175750732e-02 8.403664827346801758e-02 -2.388365119695663452e-01 -2.340508997440338135e-02 -7.284315302968025208e-03 2.040464431047439575e-02 1.059072837233543396e-01 -1.122998446226119995e-01 4.668808579444885254e-01 -1.455537043511867523e-02 -8.752729743719100952e-02 -1.535615026950836182e-01 2.729107141494750977e-01 -1.509790122509002686e-01 -3.364079892635345459e-01 -1.613638997077941895e-01 -2.595959603786468506e-01 4.804626852273941040e-02 3.145217522978782654e-02 -1.248061880469322205e-01 -3.531772270798683167e-02 -6.143366545438766479e-02 -2.119110971689224243e-01 1.272843629121780396e-01 1.213891059160232544e-02 -1.227434426546096802e-01 1.713243275880813599e-01 4.104070737957954407e-02 2.757663428783416748e-01 2.582172751426696777e-01 1.900477856397628784e-01 1.977957189083099365e-01
9.281108528375625610e-02 3.709828257560729980e-01 1.407096236944198608e-01 -2.260394990444183350e-01 1.969561725854873657e-01 -3.673581480979919434e-01 4.791316762566566467e-02 1.443897280842065811e-02 7.228010147809982300e-02 1.008274853229522705e-01 -1.244169324636459351e-01 -2.397176027297973633e-01 1.063021086156368256e-02 -2.294883430004119873e-01 -2.834403216838836670e-01 -3.102628514170646667e-03 -3.187591135501861572e-01 1.051428690552711487e-01 3.440214693546295166e-02 4.514409601688385010e-02 -1.079360395669937134e-02 -5.108945444226264954e-02 3.160126879811286926e-02 -8.430540561676025391e-02 -1.895861118100583553e-03 6.348997354507446289e-02 2.427433803677558899e-02 1.892855763435363770e-01 4.090197384357452393e-01 2.568696159869432449e-03 -8.172440528869628906e-02 -2.097714990377426147e-01
-3.009100854396820068e-01 2.335433214902877808e-01 2.639999091625213623e-01 -5.577832087874412537e-02 -2.645927481353282928e-02 -4.268915206193923950e-02 -1.280115097761154175e-01 2.108539491891860962e-01 2.828386723995208740e-01 1.557951569557189941e-01 4.171496629714965820e-02 -1.667558699846267700e-01 1.728299111127853394e-01 -1.834135153330862522e-03 -1.808367073535919189e-01 -2.655515447258949280e-03 -5.763591080904006958e-02 -2.682369649410247803e-01 -2.874871194362640381e-01 1.865080744028091431e-01 1.272412240505218506e-01 1.011316850781440735e-01 1.417797505855560303e-01 1.209474727511405945e-01 -2.931566834449768066e-01 -2.722053229808807373e-02 -1.789385974407196045e-01 -2.362524569034576416e-01 1.762267947196960449e-01 2.124177515506744385e-01 5.090446025133132935e-02 1.232703030109405518e-01
1.023730188608169556e-01 3.558006137609481812e-02 -9.425349533557891846e-02 -4.071119427680969238e-02 3.752901405096054077e-02 -2.194115817546844482e-01 -1.726937890052795410e-01 3.604925796389579773e-02 3.539867401123046875e-01 2.129048407077789307e-01 1.458137929439544678e-01 -2.488632127642631531e-02 2.257722914218902588e-01 3.512460971251130104e-04 3.092634677886962891e-01 -3.778252899646759033e-01 -3.932302892208099365e-01 -1.025001406669616699e-01 2.554278762545436621e-04 -3.920287266373634338e-02 3.232048451900482178e-02 -2.086420506238937378e-01 -7.933247834444046021e-02 -2.121198028326034546e-01 -6.422410160303115845e-02 6.424346473067998886e-03 1.541020423173904419e-01 -9.469614923000335693e-02 2.555510699748992920e-01 2.706259861588478088e-02 -1.795061863958835602e-02 2.222056388854980469e-01
-2.513760030269622803e-01 1.987657845020294189e-01 7.064834237098693848e-02 -3.236162364482879639e-01 1.616295427083969116e-01 -2.474402189254760742e-01 6.726916879415512085e-02 3.311085402965545654e-01 2.096581310033798218e-01 -1.160465925931930542e-01 -1.816013902425765991e-01 -2.909031137824058533e-02 1.104459539055824280e-02 -2.876278571784496307e-02 -2.729592025279998779e-01 -2.659409642219543457e-01 -1.869984418153762817e-01 -1.250517070293426514e-01 -5.179163441061973572e-02 9.783153980970382690e-02 -7.877174764871597290e-02 1.561179608106613159e-01 -3.541420400142669678e-01 -1.235426664352416992e-01 -2.215452119708061218e-02 -1.212137788534164429e-01 -1.820887476205825806e-01 8.328694850206375122e-02 1.344405263662338257e-01 -4.517027363181114197e-02 1.750678718090057373e-01 -9.213388711214065552e-02
1.851085424423217773e-01 2.445678114891052246e-01 1.936975419521331787e-01 -9.595572203397750854e-02 1.373943686485290527e-01 -3.148003518581390381e-01 -6.879194825887680054e-02 6.935132294893264771e-02 2.349280416965484619e-01 2.527652084827423096e-01 -7.607783377170562744e-02 -2.699241340160369873e-01 8.623670786619186401e-03 -2.996375858783721924e-01 -4.115485548973083496e-01 -1.138281896710395813e-01 -1.978581398725509644e-01 1.293970048427581787e-01 -8.575279265642166138e-02 2.426388673484325409e-02 2.866584658622741699e-01 -9.327021241188049316e-02 1.552945822477340698e-01 -6.534291431307792664e-03 5.725957825779914856e-02 7.578913867473602295e-02 3.576671238988637924e-03 6.635063886642456055e-02 2.164129614830017090e-01 -9.725576639175415039e-02 -1.043185219168663025e-01 4.778966307640075684e-02
-1.892812550067901611e-03 2.900102138519287109e-01 -3.291052579879760742e-01 2.688060887157917023e-02 2.136947959661483765e-01 6.208991399034857750e-04 -7.502853125333786011e-02 -5.489068850874900818e-02 9.858319908380508423e-02 1.984837204217910767e-01 -1.989420205354690552e-01 -1.355893909931182861e-01 -1.494421958923339844e-01 -4.850955307483673096e-02 -1.904963701963424683e-01 -3.244881033897399902e-01 -1.618525087833404541e-01 -1.249713823199272156e-01 -2.809407413005828857e-01 -1.628354042768478394e-01 2.520669698715209961e-01 1.514834072440862656e-02 -1.661808490753173828e-01 -1.584579348564147949e-01 -1.744197010993957520e-01 9.837441891431808472e-02 -1.325354278087615967e-01 1.823749840259552002e-01 -8.331102132797241211e-02 7.501944154500961304e-02 3.292343020439147949e-01 5.971459299325942993e-02
-1.274901628494262695e-01 2.884629070758819580e-01 -1.700065135955810547e-01 -7.882777601480484009e-02 2.533729076385498047e-01 -5.799719318747520447e-02 4.441124573349952698e-02 3.043582104146480560e-02 -8.489570580422878265e-03 -2.155748009681701660e-01 -1.471567004919052124e-01 -1.319829821586608887e-01 2.475274652242660522e-01 1.495077013969421387e-01 -6.737045198678970337e-02 -1.954496502876281738e-01 -2.346544861793518066e-01 -1.141583845019340515e-01 -2.985363900661468506e-01 1.203179284930229187e-01 -8.723834902048110962e-02 -4.172959551215171814e-02 -3.816560804843902588e-01 -3.316536545753479004e-02 -3.223561644554138184e-01 2.600851953029632568e-01 1.642450988292694092e-01 1.209164485335350037e-01 7.900599390268325806e-02 1.576445698738098145e-01 1.012715026736259460e-01 2.579292096197605133e-02
-7.769421488046646118e-02 2.556920051574707031e-01 5.679226946085691452e-03 -9.998644143342971802e-02 4.707818105816841125e-02 -3.449139744043350220e-02 1.823542118072509766e-01 -2.756429021246731281e-04 3.333325982093811035e-01 1.227101683616638184e-01 1.246865140274167061e-04 -2.401062250137329102e-01 -9.637913852930068970e-02 -9.642041474580764771e-02 -1.723969131708145142e-01 -4.064183831214904785e-01 -3.266309201717376709e-02 -1.183400973677635193e-01 1.237930729985237122e-01 -1.748803853988647461e-01 1.167036294937133789e-01 -1.916016787290573120e-01 -2.994381189346313477e-01 -2.144598215818405151e-01 -2.723008692264556885e-01 9.945160895586013794e-02 1.364080756902694702e-01 3.248992562294006348e-01 6.879209727048873901e-02 4.663847386837005615e-02 1.177212446928024292e-01 -9.304647147655487061e-02
2.050565779209136963e-01 7.750733196735382080e-02 3.747110813856124878e-02 1.038336455821990967e-01 1.923689097166061401e-01 -1.868994981050491333e-01 2.146192193031311035e-01 1.588356494903564453e-01 9.906852990388870239e-02 -2.132050693035125732e-01 -1.405212730169296265e-01 -1.473980695009231567e-01 4.142661765217781067e-02 4.441523924469947815e-02 -1.474492102861404419e-01 -2.296773940324783325e-01 -8.353693038225173950e-02 -2.477666735649108887e-02 -2.398019880056381226e-01 2.902390956878662109e-01 -8.294714242219924927e-02 -5.788558721542358398e-02 1.258792579174041748e-01 5.790939927101135254e-02 -3.706775605678558350e-01 -1.065147146582603455e-01 -7.309330999851226807e-02 -1.858532242476940155e-02 1.714511364698410034e-01 2.627791166305541992e-01 -1.196593269705772400e-01 4.190922081470489502e-01
-1.145031228661537170e-01 2.568692341446876526e-02 -6.741562485694885254e-02 2.699502743780612946e-03 1.103836968541145325e-01 -6.132754683494567871e-02 3.943229615688323975e-01 -6.733828783035278320e-02 3.776184320449829102e-01 5.564155802130699158e-02 -1.602284461259841919e-01 -1.358546465635299683e-01 1.663948148488998413e-01 -6.072620674967765808e-02 -7.175813615322113037e-02 -2.268504351377487183e-01 -1.942650079727172852e-01 -4.654508829116821289e-02 -3.195745870471000671e-02 -7.663314044475555420e-02 -5.159334838390350342e-02 -1.546612530946731567e-01 -1.251768767833709717e-01 2.802128195762634277e-01 -1.015679836273193359e-01 -1.239720284938812256e-01 1.308268010616302490e-01 -6.965677253901958466e-03 2.869437634944915771e-01 3.511008918285369873e-01 2.892908155918121338e-01 1.678782403469085693e-01
-1.371688097715377808e-01 2.434833049774169922e-01 -4.938807338476181030e-03 -9.577541053295135498e-02 9.763894230127334595e-02 1.419279724359512329e-01 4.426097869873046875e-02 2.138034999370574951e-01 1.522573176771402359e-02 2.327980995178222656e-01 -1.245843842625617981e-01 -1.779921799898147583e-01 3.246912732720375061e-02 -1.096971631050109863e-01 6.690741330385208130e-02 1.161299459636211395e-02 -1.286442875862121582e-01 -1.876409649848937988e-01 -3.990690410137176514e-01 2.066968679428100586e-01 4.922274872660636902e-02 4.590652883052825928e-02 1.165842488408088684e-01 -8.415608108043670654e-02 -3.096700906753540039e-01 3.088463656604290009e-02 -1.332924813032150269e-01 2.217597514390945435e-01 4.156545996665954590e-01 3.988271579146385193e-02 -2.017147243022918701e-01 2.413346767425537109e-01
4.526624456048011780e-02 1.883537471294403076e-01 -1.168270707130432129e-01 1.678141653537750244e-01 4.985688999295234680e-02 -3.673944771289825439e-01 3.936745598912239075e-02 7.322694361209869385e-02 3.209008574485778809e-01 -1.478949189186096191e-01 -9.463897347450256348e-02 -1.872605383396148682e-01 -3.875759616494178772e-02 -3.857325017452239990e-01 2.310044914484024048e-01 -9.850902855396270752e-02 -2.866486907005310059e-01 -2.224628478288650513e-01 6.003449112176895142e-02 1.032873988151550293e-02 1.388867571949958801e-02 -1.908509433269500732e-01 2.289954572916030884e-02 -1.150295063853263855e-01 1.481380611658096313e-01 6.619540508836507797e-03 1.150709614157676697e-01 3.872381523251533508e-02 1.904150098562240601e-01 2.052876949310302734e-01 8.236131817102432251e-02 2.939391732215881348e-01
1.017681807279586792e-01 1.562463492155075073e-01 1.141125038266181946e-01 1.275818143039941788e-02 -2.382666431367397308e-02 -1.347163766622543335e-01 1.586830615997314453e-01 -1.218784004449844360e-01 3.500551283359527588e-01 -1.137113794684410095e-01 -2.290798872709274292e-01 -4.949146136641502380e-02 -1.005498692393302917e-01 -5.251631513237953186e-02 -4.090137779712677002e-01 6.041251868009567261e-02 -2.839671373367309570e-01 -1.169375181198120117e-01 -1.046351790428161621e-01 5.940969288349151611e-02 4.548636497929692268e-04 1.213928908109664917e-01 2.186025977134704590e-01 -6.167047470808029175e-02 -1.401499509811401367e-01 2.880410254001617432e-01 5.323350429534912109e-02 3.390650451183319092e-02 1.539477854967117310e-01 4.549512267112731934e-01 4.613848403096199036e-02 -6.760177016258239746e-02
-2.974205836653709412e-02 -1.014201436191797256e-02 -1.513147056102752686e-01 -4.763010889291763306e-02 1.431713998317718506e-01 1.634418815374374390e-01 1.604100614786148071e-01 2.138049341738224030e-02 2.400964647531509399e-01 2.686606645584106445e-01 -2.154634520411491394e-02 -3.224295377731323242e-01 1.897245496511459351e-01 -5.615569651126861572e-02 -1.373460888862609863e-01 -3.187438845634460449e-01 -3.795271217823028564e-01 -1.609392762184143066e-01 8.784365653991699219e-02 5.290660262107849121e-02 -4.655259475111961365e-02 -9.028565138578414917e-02 -4.819371178746223450e-02 -2.149413675069808960e-01 -1.283364892005920410e-01 2.611580789089202881e-01 1.894098967313766479e-01 1.133420839905738831e-01 3.255678713321685791e-01 -9.091778844594955444e-02 9.824953228235244751e-02 9.989374130964279175e-02
1.588148325681686401e-01 1.847966760396957397e-01 1.028533205389976501e-01 -6.332607567310333252e-02 1.235551014542579651e-01 -3.104869425296783447e-01 4.954157397150993347e-02 -2.126432061195373535e-01 1.864914745092391968e-01 2.046660184860229492e-01 -1.317624896764755249e-01 -3.967796862125396729e-01 1.802728027105331421e-01 -1.442831475287675858e-02 -1.777270734310150146e-01 -2.702065110206604004e-01 1.660964451730251312e-02 5.034136772155761719e-02 1.078350171446800232e-01 3.418649733066558838e-02 -6.551702320575714111e-02 -1.662584543228149414e-01 4.102479293942451477e-02 -2.025564908981323242e-01 -2.055769562721252441e-01 1.077637225389480591e-01 7.612046599388122559e-02 9.781446307897567749e-02 4.427716434001922607e-01 -1.187638565897941589e-02 5.352924764156341553e-02 1.392410844564437866e-01
1.627106964588165283e-01 1.328024268150329590e-01 1.005929857492446899e-01 8.531562983989715576e-03 3.290626406669616699e-01 -6.505040079355239868e-02 1.323281973600387573e-01 1.817258298397064209e-01 2.437622547149658203e-01 -1.978164762258529663e-01 -2.021836191415786743e-01 -6.283901631832122803e-02 2.642765343189239502e-01 -1.205001920461654663e-01 -2.824838459491729736e-01 5.098258703947067261e-02 -2.265547662973403931e-01 4.110302403569221497e-02 -4.119630455970764160e-01 1.424928754568099976e-01 -2.047015726566314697e-01 -1.285975128412246704e-01 1.811696887016296387e-01 7.438929378986358643e-02 -2.359644174575805664e-01 -4.048240184783935547e-02 5.355582386255264282e-02 1.718276292085647583e-01 1.995416730642318726e-01 -1.712889224290847778e-02 -4.784541949629783630e-02 2.387778088450431824e-02
-5.891892686486244202e-02 2.649927139282226562e-01 -4.605760425329208374e-02 -6.099412217736244202e-02 -5.831619724631309509e-02 -5.678478628396987915e-02 2.460021525621414185e-01 3.114632368087768555e-01 1.225978881120681763e-01 3.658427000045776367e-01 1.913446816615760326e-03 -4.094647616147994995e-02 -1.571865528821945190e-01 -6.026484072208404541e-02 -1.892106682062149048e-01 -3.478249907493591309e-01 -3.700175881385803223e-01 4.652176797389984131e-02 5.202275887131690979e-02 3.102624788880348206e-02 -7.160064578056335449e-02 -7.547820359468460083e-02 -1.195593699812889099e-01 1.698430329561233521e-01 3.174513112753629684e-03 -6.721278280019760132e-02 1.514700651168823242e-01 1.383298188447952271e-01 1.568284332752227783e-01 6.838051974773406982e-02 3.349303454160690308e-02 3.833151161670684814e-01
-2.203292846679687500e-01 -1.328774029389023781e-03 -2.339625731110572815e-03 6.077843531966209412e-02 1.411532312631607056e-01 -1.974952071905136108e-01 -2.877855896949768066e-01 6.378079764544963837e-03 3.082102835178375244e-01 -3.300039842724800110e-02 -1.193427070975303650e-01 -4.980292543768882751e-02 5.301766470074653625e-02 1.257759146392345428e-02 -3.369954228401184082e-01 9.898789227008819580e-02 -2.110326737165451050e-01 -2.704626023769378662e-01 -5.652065202593803406e-02 -6.881468743085861206e-02 2.520501911640167236e-01 -5.636985599994659424e-02 1.149473786354064941e-01 -5.068357288837432861e-02 7.741130888462066650e-02 1.794094778597354889e-02 3.116157948970794678e-01 2.127968519926071167e-01 1.491515636444091797e-01 3.394545912742614746e-01 2.292120158672332764e-01 1.414437294006347656e-01
3.133834525942802429e-02 3.194264769554138184e-01 -6.048057973384857178e-02 -3.025487996637821198e-02 2.338594794273376465e-01 1.394849717617034912e-01 8.490377664566040039e-02 -1.598386466503143311e-01 2.142671346664428711e-01 7.614035159349441528e-02 -1.245527528226375580e-02 -1.506230980157852173e-01 -7.343193143606185913e-02 -2.444217801094055176e-01 -6.229110807180404663e-02 -9.524346143007278442e-02 -8.964448422193527222e-02 -4.549319744110107422e-01 -1.571887135505676270e-01 -3.274019807577133179e-02 2.630877792835235596e-01 -1.252783685922622681e-01 1.570507287979125977e-01 -1.348669230937957764e-01 -2.639657855033874512e-01 2.143242955207824707e-01 7.513824105262756348e-02 8.653492480516433716e-02 2.692618966102600098e-02 1.376570910215377808e-01 3.048478662967681885e-01 1.515746563673019409e-01
1.418839842081069946e-01 2.663019001483917236e-01 1.216050386428833008e-01 1.398392617702484131e-01 2.260303497314453125e-02 -1.474748849868774414e-01 5.770971998572349548e-02 3.254351019859313965e-01 3.930471837520599365e-01 -2.500925958156585693e-01 1.366870254278182983e-01 -4.347932338714599609e-02 2.691938281059265137e-01 1.397067308425903320e-01 -1.917075738310813904e-02 -1.039369851350784302e-01 -2.441000789403915405e-01 1.249857172369956970e-01 1.834803447127342224e-02 1.920960545539855957e-01 -7.176876813173294067e-02 -2.530540525913238525e-01 -2.027168273925781250e-01 5.112722143530845642e-02 -1.937372088432312012e-01 2.058749049901962280e-01 7.342036813497543335e-02 6.498385220766067505e-03 2.614021599292755127e-01 -1.432176679372787476e-02 1.376848667860031128e-01 6.455665826797485352e-02
6.820820271968841553e-03 3.188352286815643311e-01 -1.207817569375038147e-01 5.554525554180145264e-02 1.565129309892654419e-02 -1.662405133247375488e-01 2.950960397720336914e-01 1.812894195318222046e-01 1.423319131135940552e-01 9.658993035554885864e-02 -5.651940032839775085e-02 -1.452903002500534058e-01 2.317033708095550537e-01 9.130975604057312012e-02 -1.753190010786056519e-01 6.517629325389862061e-02 -1.291173249483108521e-01 -1.865525692701339722e-01 -2.410272955894470215e-01 -6.433116644620895386e-02 -9.489183127880096436e-02 -8.352171629667282104e-02 -2.802903950214385986e-02 -1.949703693389892578e-01 1.596346795558929443e-01 1.425900161266326904e-01 4.211090877652168274e-02 -1.032979562878608704e-01 1.641527563333511353e-01 2.264533638954162598e-01 -1.642502099275588989e-01 4.999458193778991699e-01
-6.311211735010147095e-02 2.552867233753204346e-01 -2.837744355201721191e-02 -1.629756540060043335e-01 3.972725272178649902e-01 -2.718515396118164062e-01 1.119816824793815613e-01 1.796973794698715210e-01 -9.699583053588867188e-02 -6.097217556089162827e-03 -6.490367650985717773e-02 -3.358760774135589600e-01 -9.727292507886886597e-02 -2.533912360668182373e-01 -1.019070968031883240e-01 -1.170521080493927002e-01 -1.149796321988105774e-01 -2.580371201038360596e-01 -1.318515688180923462e-01 6.254134327173233032e-02 1.441756188869476318e-01 1.525097042322158813e-01 -3.223604857921600342e-01 -2.261122018098831177e-01 -6.910622864961624146e-02 2.182873040437698364e-01 -1.601432450115680695e-02 6.800235062837600708e-02 1.547935605049133301e-01 3.402187675237655640e-02 1.064368560910224915e-01 9.355082362890243530e-02
-1.836048513650894165e-01 1.362277418375015259e-01 -4.307381808757781982e-02 1.863502152264118195e-02 2.547234855592250824e-02 -1.750496178865432739e-01 6.242554634809494019e-02 -1.472075283527374268e-02 4.649557173252105713e-01 -9.917104989290237427e-02 1.861100457608699799e-02 -3.784358799457550049e-01 1.082257181406021118e-01 -1.833599507808685303e-01 4.654523357748985291e-02 -1.179571002721786499e-01 -2.025326788425445557e-01 -8.588738739490509033e-02 -1.286647915840148926e-01 -7.292123138904571533e-02 -5.423253029584884644e-02 1.586475372314453125e-01 2.699502408504486084e-01 2.350046485662460327e-01 -3.893181979656219482e-01 1.176324486732482910e-02 -8.485302329063415527e-03 3.116739690303802490e-01 2.223602496087551117e-02 -7.876938208937644958e-03 5.613242089748382568e-02 5.017235409468412399e-03
-1.745714396238327026e-01 1.906768977642059326e-01 2.191948741674423218e-01 -9.988082945346832275e-02 7.746140658855438232e-02 -2.639344632625579834e-01 -4.930219426751136780e-02 1.271646171808242798e-01 2.710530459880828857e-01 2.846615612506866455e-01 4.693949595093727112e-02 -1.695927828550338745e-01 -6.118638068437576294e-02 -1.232498660683631897e-01 -3.611015081405639648e-01 4.010048229247331619e-03 -2.976058125495910645e-01 1.506305187940597534e-01 -3.961268067359924316e-02 4.007074981927871704e-02 3.025254420936107635e-02 -3.782094269990921021e-02 -1.107891723513603210e-01 -2.752134017646312714e-02 -1.379487663507461548e-01 -1.002763733267784119e-01 2.357478290796279907e-01 1.295005828142166138e-01 4.716217145323753357e-02 3.261700570583343506e-01 1.634264886379241943e-01 -2.819691300392150879e-01
4.066495969891548157e-02 1.082564964890480042e-01 -1.613536477088928223e-02 2.667016983032226562e-01 1.008421834558248520e-02 -6.125965714454650879e-02 1.105814124457538128e-03 1.936205923557281494e-01 2.003841996192932129e-01 3.191103786230087280e-02 -1.388420313596725464e-01 -3.725611418485641479e-02 8.609785698354244232e-03 -2.616517245769500732e-01 -3.204596042633056641e-02 -2.196177542209625244e-01 -4.258174300193786621e-01 -3.112096786499023438e-01 6.812427937984466553e-02 2.796125970780849457e-02 8.131557703018188477e-02 4.130068793892860413e-02 2.203839868307113647e-01 4.329463839530944824e-02 -6.727693974971771240e-02 -1.575984060764312744e-01 3.188491463661193848e-01 -5.152944847941398621e-02 3.257034420967102051e-01 1.288061738014221191e-01 1.102897524833679199e-01 2.887610495090484619e-01
-1.017030626535415649e-01 2.059172242879867554e-01 1.483296900987625122e-01 2.176031619310379028e-01 -2.982744248583912849e-03 -2.669999301433563232e-01 6.071330979466438293e-03 -1.850712299346923828e-01 3.236423432826995850e-01 4.200190305709838867e-02 -2.198884338140487671e-01 1.453008409589529037e-02 7.103714346885681152e-02 2.701863087713718414e-02 -7.338299602270126343e-02 -2.360376417636871338e-01 -1.177581101655960083e-01 -2.924235463142395020e-01 -3.561122417449951172e-01 1.695121056400239468e-03 -1.560495346784591675e-01 -1.752506196498870850e-01 -1.278463602066040039e-01 -2.346792817115783691e-01 -1.746657043695449829e-01 1.370718479156494141e-01 2.916558831930160522e-02 3.337458968162536621e-01 -6.674535572528839111e-02 -5.957965925335884094e-02 2.453167736530303955e-02 1.659796535968780518e-01
-4.914412274956703186e-02 9.204688668251037598e-02 1.349474340677261353e-01 8.222161978483200073e-02 -1.630161330103874207e-02 -1.810858249664306641e-01 -1.696469336748123169e-01 -6.698087602853775024e-02 4.277242124080657959e-01 7.010994013398885727e-03 -2.722393870353698730e-01 -2.377797961235046387e-01 -8.137196302413940430e-02 -1.413045078516006470e-01 -2.275288552045822144e-01 -7.500603795051574707e-02 -7.611202448606491089e-02 -2.871586978435516357e-01 -3.494692742824554443e-01 -2.519750967621803284e-02 -1.362425386905670166e-01 6.230290234088897705e-02 -6.579986214637756348e-02 -3.030363917350769043e-01 -1.151122525334358215e-01 1.160266473889350891e-01 4.156050086021423340e-02 2.229693830013275146e-01 -6.835647672414779663e-02 -1.525662094354629517e-01 5.709407851099967957e-04 2.538816332817077637e-01
-4.574645310640335083e-02 2.565380930900573730e-02 -2.424869239330291748e-01 9.246540069580078125e-02 -1.264130473136901855e-01 -1.800539642572402954e-01 -1.564795374870300293e-01 1.042677313089370728e-01 3.221118450164794922e-01 1.630515754222869873e-01 -1.313175261020660400e-01 1.112960558384656906e-02 -9.889359353110194206e-04 7.881937175989151001e-02 -4.314151033759117126e-02 2.415874041616916656e-02 -2.812917232513427734e-01 -2.581354677677154541e-01 -1.933786273002624512e-02 -1.818342357873916626e-01 -2.970390021800994873e-01 -2.627420425415039062e-01 -1.538629829883575439e-01 -3.476828336715698242e-02 -3.332319259643554688e-01 -1.598646491765975952e-02 6.101342849433422089e-03 -1.714246273040771484e-01 1.744886338710784912e-01 2.360379546880722046e-01 -2.456162422895431519e-01 2.030237019062042236e-01
4.917299374938011169e-02 1.273971237242221832e-02 -2.773437090218067169e-02 2.494967915117740631e-02 2.463557720184326172e-01 -1.126463785767555237e-01 -7.857033610343933105e-02 1.804347522556781769e-02 3.446578681468963623e-01 1.790643781423568726e-01 -9.522597491741180420e-02 -1.613162606954574585e-01 1.429755836725234985e-01 -2.035700157284736633e-02 -2.629503607749938965e-01 -2.619901895523071289e-01 -1.538545191287994385e-01 -2.015439867973327637e-01 5.256350338459014893e-02 6.261644512414932251e-02 -9.850788116455078125e-02 1.296775639057159424e-01 1.577336639165878296e-01 -2.972903251647949219e-01 -8.722079545259475708e-02 3.539882898330688477e-01 2.697055339813232422e-01 -2.458582259714603424e-02 3.727674782276153564e-01 -9.553084522485733032e-02 -6.490607559680938721e-02 4.748715087771415710e-02
-2.088011205196380615e-01 4.132477939128875732e-01 -7.795630954205989838e-03 1.482947021722793579e-01 -2.021519690752029419e-01 -3.172116354107856750e-02 -2.828888595104217529e-01 7.091603428125381470e-02 2.888823747634887695e-01 9.148837625980377197e-02 -1.854461282491683960e-01 -5.422354489564895630e-02 1.289410740137100220e-01 -1.425167024135589600e-01 1.141878664493560791e-01 -4.618380963802337646e-02 -1.529026180505752563e-01 3.199071437120437622e-02 -2.618037164211273193e-01 1.646425575017929077e-02 8.530543744564056396e-02 -1.438958197832107544e-01 -2.611063420772552490e-01 1.408365815877914429e-01 -5.943918600678443909e-02 -6.856320798397064209e-02 -9.532336890697479248e-02 -1.256534457206726074e-01 4.327612221240997314e-01 -1.497052162885665894e-01 -5.778177082538604736e-02 5.983663722872734070e-03
8.842245489358901978e-02 3.983514606952667236e-01 -6.969100236892700195e-02 4.693530965596437454e-03 2.240964025259017944e-01 -9.147894382476806641e-02 -1.836945414543151855e-01 4.098733142018318176e-02 6.644414365291595459e-02 6.669799983501434326e-02 -1.154212057590484619e-01 -1.286482363939285278e-01 1.666156351566314697e-01 -3.284261226654052734e-01 -7.936454564332962036e-02 7.838786393404006958e-02 -4.116473719477653503e-02 -5.520333722233772278e-02 1.246564323082566261e-03 -1.897839158773422241e-01 3.515300899744033813e-02 -2.731364667415618896e-01 -2.100525200366973877e-01 -2.086122334003448486e-02 -3.491595685482025146e-01 1.899857372045516968e-01 3.398234844207763672e-01 -1.931684613227844238e-01 2.378147542476654053e-01 -5.487580597400665283e-02 9.938289970159530640e-02 8.000423014163970947e-02
-4.839878901839256287e-02 9.837733954191207886e-02 -1.425967365503311157e-01 2.148125879466533661e-02 1.525965929031372070e-01 -1.473720185458660126e-02 3.502283617854118347e-02 2.087727487087249756e-01 3.846192657947540283e-01 6.117130815982818604e-02 -1.327523216605186462e-02 -3.836619555950164795e-01 -4.234248399734497070e-02 -1.496937274932861328e-01 1.764632314443588257e-01 -2.144488096237182617e-01 -2.799661755561828613e-01 1.130079999566078186e-01 -9.882096946239471436e-02 -2.360709458589553833e-01 1.319406554102897644e-02 -1.265486031770706177e-01 1.159021928906440735e-01 -9.785346686840057373e-02 6.059389561414718628e-02 -2.924359403550624847e-02 1.683635115623474121e-01 -1.914364546537399292e-01 4.288218319416046143e-01 2.041818797588348389e-01 8.599177747964859009e-02 -1.245278585702180862e-02
4.499895498156547546e-02 3.274153769016265869e-01 3.522606939077377319e-02 5.037121102213859558e-02 -1.947985291481018066e-01 5.266995355486869812e-02 5.449863150715827942e-02 1.643144190311431885e-01 3.684646785259246826e-01 -2.370899356901645660e-02 3.952318429946899414e-02 -1.258563101291656494e-01 -2.786987088620662689e-02 -1.717151552438735962e-01 -1.833224296569824219e-01 -1.166850924491882324e-01 -2.903342843055725098e-01 -4.811573028564453125e-01 -6.878015701659023762e-04 -3.946773242205381393e-03 -1.904776506125926971e-02 7.819470763206481934e-02 -1.816426217555999756e-01 1.825369149446487427e-02 1.010938063263893127e-01 7.386326789855957031e-02 2.456725239753723145e-01 2.624931000173091888e-02 2.836911976337432861e-01 1.646244078874588013e-01 1.570513695478439331e-01 1.431680619716644287e-01
-4.047453403472900391e-01 2.563796937465667725e-01 -1.751633360981941223e-02 -5.861794948577880859e-02 -4.766445606946945190e-02 -2.300755381584167480e-01 -1.963675022125244141e-01 -1.275883615016937256e-01 1.527664661407470703e-01 2.717784047126770020e-01 2.434030734002590179e-02 -7.374584674835205078e-02 -1.513104140758514404e-01 4.461178556084632874e-02 -1.129062399268150330e-01 -1.600417681038379669e-02 -4.075463116168975830e-02 -9.674922376871109009e-02 -2.133743911981582642e-01 -2.047369815409183502e-02 6.925138086080551147e-02 -1.201370209455490112e-01 3.054999411106109619e-01 -5.366658046841621399e-02 8.300019428133964539e-03 1.412177085876464844e-01 2.831141948699951172e-01 2.267140746116638184e-01 2.732833921909332275e-01 -1.528859976679086685e-02 2.495380491018295288e-01 2.331992387771606445e-01
-1.144533827900886536e-01 1.463654190301895142e-01 2.308920770883560181e-01 2.062077522277832031e-01 1.830380409955978394e-01 -1.534846276044845581e-01 1.637854874134063721e-01 -7.654097676277160645e-02 1.871402859687805176e-01 1.393934786319732666e-01 -1.127029210329055786e-01 -1.456221789121627808e-01 1.020029783248901367e-01 -8.548291027545928955e-02 -5.193000435829162598e-01 -2.521666288375854492e-01 -1.771486997604370117e-01 -4.377990961074829102e-02 -2.170802652835845947e-01 -5.420582741498947144e-02 4.162878915667533875e-02 -3.599293157458305359e-02 5.789031088352203369e-02 -1.032578498125076294e-01 1.028921008110046387e-01 1.316860318183898926e-01 1.084966957569122314e-01 1.131869778037071228e-01 9.522705525159835815e-02 2.578839957714080811e-01 3.190492987632751465e-01 1.014386937022209167e-01
1.932984404265880585e-02 4.539887234568595886e-02 -1.013943329453468323e-01 -1.909240335226058960e-01 -6.030209735035896301e-02 -5.424358844757080078e-01 8.894703537225723267e-02 3.636621236801147461e-01 2.537134587764739990e-01 7.197723537683486938e-02 -1.824200004339218140e-01 2.213050052523612976e-02 2.252159714698791504e-01 -1.954321265220642090e-01 -2.088524401187896729e-01 -9.712973982095718384e-02 1.500900555402040482e-02 -1.546289771795272827e-01 -1.929698884487152100e-01 -4.342176020145416260e-02 -7.280934602022171021e-02 -1.833344437181949615e-02 7.814461737871170044e-02 -6.457538157701492310e-02 -2.376411557197570801e-01 9.234429895877838135e-02 -6.477119028568267822e-02 1.051831990480422974e-01 -6.321667879819869995e-02 1.854020655155181885e-01 2.615307867527008057e-01 3.618999570608139038e-02
3.700293228030204773e-02 2.817816138267517090e-01 1.549327820539474487e-01 1.153381168842315674e-01 -1.973118185997009277e-01 2.061689156107604504e-04 -1.321001797914505005e-01 2.707236111164093018e-01 1.160428822040557861e-01 7.658372819423675537e-02 -1.858400553464889526e-02 -7.026536762714385986e-02 -6.639017164707183838e-02 -2.139152735471725464e-01 -1.323009282350540161e-01 1.047073081135749817e-01 -1.414105147123336792e-01 -3.075244426727294922e-01 -3.441855311393737793e-02 1.246698498725891113e-01 -2.771179378032684326e-02 -2.773762345314025879e-01 -2.018654718995094299e-02 -4.285604506731033325e-02 -2.422888875007629395e-01 2.987734973430633545e-01 -9.691171348094940186e-02 -2.438504099845886230e-01 4.342334270477294922e-01 4.648954048752784729e-02 3.105759061872959137e-02 1.710170954465866089e-01
4.435985162854194641e-02 2.149569094181060791e-01 -7.948347926139831543e-02 2.203482240438461304e-01 3.020966351032257080e-01 -3.201419711112976074e-01 9.378301352262496948e-02 -4.145457968115806580e-02 1.166842952370643616e-01 -1.582687497138977051e-01 7.344509661197662354e-02 -3.327078223228454590e-01 5.373793467879295349e-02 -6.950041744858026505e-03 2.091809641569852829e-03 4.527140408754348755e-02 -3.325521945953369141e-01 7.232843339443206787e-02 -1.827742159366607666e-01 5.579606443643569946e-02 -2.928190231323242188e-01 1.437622904777526855e-01 -2.520005404949188232e-01 -2.423447370529174805e-02 -2.020863145589828491e-01 1.272042393684387207e-01 -1.284380350261926651e-02 -6.028826162219047546e-02 9.469640254974365234e-02 3.155600428581237793e-01 -7.011016458272933960e-02 1.892631202936172485e-01
-2.845048904418945312e-01 2.639210522174835205e-01 1.638403534889221191e-01 -3.085884265601634979e-02 3.147066757082939148e-02 2.876896411180496216e-02 -2.834662795066833496e-02 2.435741722583770752e-01 2.740926146507263184e-01 1.537128537893295288e-01 -1.371134351938962936e-02 -1.015444174408912659e-01 1.078014001250267029e-01 -1.366864889860153198e-01 -1.316168755292892456e-01 4.789569601416587830e-02 -7.441795617341995239e-02 -3.969522416591644287e-01 -2.532643675804138184e-01 1.923531740903854370e-01 7.695341855287551880e-02 1.211837604641914368e-01 2.162619978189468384e-01 7.150737941265106201e-02 -2.382053881883621216e-01 -7.882265746593475342e-02 -2.504960596561431885e-01 -1.983818858861923218e-01 2.345421463251113892e-01 1.385057270526885986e-01 1.613864488899707794e-02 1.556521356105804443e-01
2.215377092361450195e-01 4.253687858581542969e-01 -9.080085903406143188e-02 -8.402258157730102539e-02 1.539299041032791138e-01 6.026054546236991882e-02 -9.602814167737960815e-02 8.534208685159683228e-02 3.755305409431457520e-01 2.567187417298555374e-03 6.259906291961669922e-02 -2.587341889739036560e-02 -4.743623360991477966e-02 -2.824886143207550049e-02 -6.762991100549697876e-02 9.898523800075054169e-03 5.397891253232955933e-02 -3.839597105979919434e-01 -2.248359322547912598e-01 -2.013399899005889893e-01 1.980294436216354370e-01 -1.952245682477951050e-01 -1.597337052226066589e-02 -1.229404807090759277e-01 -2.386930435895919800e-01 2.373975515365600586e-01 -5.983469262719154358e-02 1.014417558908462524e-01 3.921177610754966736e-02 1.346806287765502930e-01 2.648082971572875977e-01 7.988551259040832520e-02
-2.235735803842544556e-01 2.568769156932830811e-01 4.693616554141044617e-02 3.002375960350036621e-01 3.508140146732330322e-02 -1.621455252170562744e-01 4.080186784267425537e-02 -2.795969508588314056e-02 3.163439631462097168e-01 1.786969751119613647e-01 -2.910487651824951172e-01 -2.338915020227432251e-01 2.446694821119308472e-01 -5.315778777003288269e-02 -3.856857717037200928e-01 -8.685527741909027100e-02 -5.429796129465103149e-02 -2.642386555671691895e-01 1.006063073873519897e-02 1.426743529736995697e-02 -5.388157069683074951e-02 -2.577363140881061554e-02 -1.874399930238723755e-01 1.457268595695495605e-01 -4.277130588889122009e-02 7.978121191263198853e-02 -1.314199119806289673e-01 2.425139248371124268e-01 -7.730351388454437256e-02 1.510876864194869995e-01 1.160854026675224304e-01 -1.083406284451484680e-01
-1.992484778165817261e-01 4.159277081489562988e-01 -6.139011308550834656e-02 -6.786558032035827637e-02 8.308786153793334961e-02 5.789555609226226807e-02 -1.105960682034492493e-01 2.426693439483642578e-01 2.258954942226409912e-01 1.746302694082260132e-01 -1.376927644014358521e-01 -1.204853132367134094e-01 1.612986028194427490e-01 -9.159094095230102539e-02 1.046994999051094055e-01 3.858125954866409302e-02 -6.117764115333557129e-02 -1.988755464553833008e-01 -1.044500246644020081e-01 -8.016099035739898682e-02 3.015776574611663818e-01 1.772128045558929443e-01 1.432795971632003784e-01 1.775441505014896393e-02 -2.862193286418914795e-01 8.387646637856960297e-03 -1.848877519369125366e-01 -1.268069744110107422e-01 3.216660916805267334e-01 9.721235930919647217e-02 -6.213714182376861572e-02 2.878091633319854736e-01
-1.069117635488510132e-01 2.829943299293518066e-01 1.389888972043991089e-01 -1.733885519206523895e-02 -1.748681254684925079e-02 -3.063887357711791992e-01 1.018172055482864380e-01 4.378283768892288208e-02 3.356902897357940674e-01 2.487178742885589600e-01 -3.539955914020538330e-01 1.653470546007156372e-01 2.312787175178527832e-01 -4.088833928108215332e-02 -8.413365483283996582e-02 -5.487160757184028625e-02 -2.197371423244476318e-01 5.880337953567504883e-02 -2.204494327306747437e-01 -7.295491546392440796e-02 -1.334229409694671631e-01 2.728725075721740723e-01 -1.574321836233139038e-02 2.711082249879837036e-02 3.230921924114227295e-02 2.228260487318038940e-01 -9.153953753411769867e-03 5.604761093854904175e-02 1.614360064268112183e-01 -1.008098572492599487e-01 2.470622360706329346e-01 1.996469050645828247e-01
-1.732023656368255615e-01 5.310896411538124084e-02 9.032456576824188232e-02 1.991350762546062469e-02 2.843015193939208984e-01 -1.374836638569831848e-02 1.419277489185333252e-01 1.923082917928695679e-01 2.519458234310150146e-01 -1.612158268690109253e-01 -3.033848665654659271e-02 -2.195106148719787598e-01 -5.235178023576736450e-02 -3.333489596843719482e-01 -1.779557466506958008e-01 4.348044097423553467e-02 -2.035634368658065796e-01 -8.811398874968290329e-04 -3.891612589359283447e-02 2.499376386404037476e-01 2.226760536432266235e-01 -5.612082406878471375e-02 1.481617093086242676e-01 6.580125540494918823e-02 -2.488654702901840210e-01 4.223336577415466309e-01 -3.457080200314521790e-02 2.251568734645843506e-01 1.771944761276245117e-01 1.364040821790695190e-01 4.585216194391250610e-02 7.585728168487548828e-02
-9.983330965042114258e-02 -2.194875031709671021e-01 1.504708267748355865e-02 6.126019358634948730e-02 1.418081074953079224e-01 -1.226691827178001404e-01 4.379414487630128860e-03 -1.280391514301300049e-01 1.895051896572113037e-01 -4.944732040166854858e-02 -1.416048593819141388e-02 -3.293623626232147217e-01 4.203488305211067200e-02 -2.351553589105606079e-01 -1.438922137022018433e-01 -9.086236357688903809e-02 -4.075463712215423584e-01 3.564239665865898132e-02 -3.109460473060607910e-01 2.304745465517044067e-01 8.938330411911010742e-02 -1.829469501972198486e-01 8.971313387155532837e-02 2.084451913833618164e-01 -3.278750181198120117e-01 1.256123036146163940e-01 -6.904060393571853638e-02 2.681204378604888916e-01 1.241392791271209717e-01 -7.170760631561279297e-02 1.503559499979019165e-01 -4.841516260057687759e-03
1.915550231933593750e-02 2.299710214138031006e-01 -6.804484874010086060e-02 -5.601248890161514282e-02 1.069272384047508240e-01 -1.315476149320602417e-01 -2.414892017841339111e-01 2.087658792734146118e-01 5.574356913566589355e-01 -1.677669137716293335e-01 -3.354780673980712891e-01 -1.894890889525413513e-02 6.024504080414772034e-02 -2.035260945558547974e-01 -5.326231941580772400e-02 -2.530809938907623291e-01 -1.220968272536993027e-02 -2.222213894128799438e-01 -1.683581918478012085e-01 6.931424885988235474e-02 -1.042169239372014999e-02 -1.754979894030839205e-04 -3.757982328534126282e-02 -2.910540401935577393e-01 -5.997905507683753967e-02 -4.030003678053617477e-03 4.034079983830451965e-02 6.025921925902366638e-02 3.014796413481235504e-02 -7.251628488302230835e-02 -2.110287249088287354e-01 1.270031481981277466e-01
-2.506735920906066895e-01 2.963688075542449951e-01 1.704974845051765442e-02 -7.929733395576477051e-02 1.869868040084838867e-01 -8.187524229288101196e-02 2.262811176478862762e-02 2.057482302188873291e-01 3.009717166423797607e-01 -1.072858050465583801e-01 6.775286048650741577e-02 -1.549513787031173706e-01 -1.807502284646034241e-02 -2.253315150737762451e-01 3.561704605817794800e-02 -2.353480905294418335e-01 -6.199659407138824463e-02 -1.220079362392425537e-01 -3.284649550914764404e-01 8.470416814088821411e-02 -1.216535866260528564e-01 -1.252700239419937134e-01 3.983626887202262878e-02 2.361841648817062378e-01 -3.378765881061553955e-01 -1.325487941503524780e-01 -1.680529862642288208e-01 2.016454339027404785e-01 -2.262301594018936157e-01 -1.539037674665451050e-01 -4.335932061076164246e-02 1.440498381853103638e-01
-4.534702375531196594e-02 2.254104167222976685e-01 8.837137371301651001e-02 3.401816487312316895e-01 1.488043665885925293e-01 -2.885087728500366211e-01 -1.521847695112228394e-01 9.535127133131027222e-02 2.955861985683441162e-01 5.205632746219635010e-02 1.148450672626495361e-01 -2.783041633665561676e-02 -5.921587347984313965e-03 -1.745246797800064087e-01 -1.528576314449310303e-01 -3.912271186709403992e-02 -2.215680032968521118e-01 5.026981234550476074e-02 -6.661362946033477783e-02 -3.115256428718566895e-01 1.467875093221664429e-01 -7.471430581063032150e-03 1.340390834957361221e-02 3.687028586864471436e-02 -1.771900802850723267e-01 1.658170670270919800e-01 -7.056054472923278809e-02 3.754531741142272949e-01 5.967886373400688171e-02 1.025937199592590332e-01 -2.608916349709033966e-02 3.615023791790008545e-01
-1.547683030366897583e-01 2.116209864616394043e-01 -8.127069473266601562e-02 2.061385661363601685e-02 2.902941219508647919e-02 -9.105057455599308014e-03 -4.047196358442306519e-02 1.926231086254119873e-01 1.434604525566101074e-01 1.725264787673950195e-01 -1.517719626426696777e-01 -1.992197185754776001e-01 -2.427637204527854919e-02 -1.225747615098953247e-01 2.702226117253303528e-02 -7.133454200811684132e-04 -6.060056388378143311e-02 -1.198445633053779602e-01 -3.347579538822174072e-01 9.614130109548568726e-02 3.529964685440063477e-01 2.066331952810287476e-01 -6.544542312622070312e-02 -1.891199350357055664e-01 -3.631717860698699951e-01 -3.564581274986267090e-01 1.660284958779811859e-02 5.353391915559768677e-02 3.197390735149383545e-01 1.828625351190567017e-01 -3.115713968873023987e-02 9.857695549726486206e-02
6.328782066702842712e-03 5.237455964088439941e-01 -1.042909547686576843e-01 2.245696075260639191e-02 2.931348681449890137e-01 3.430480137467384338e-02 -3.510771691799163818e-02 1.713608205318450928e-01 2.426958829164505005e-01 -2.364009432494640350e-02 -2.352181524038314819e-01 -2.830219222232699394e-03 4.592872573994100094e-04 -1.327946484088897705e-01 -4.604505375027656555e-02 -8.891584351658821106e-03 5.351389944553375244e-02 -3.375688791275024414e-01 -5.886426568031311035e-02 -2.682566046714782715e-01 4.053274169564247131e-02 -2.601154148578643799e-01 -1.877597123384475708e-01 -2.093235403299331665e-01 -2.436755895614624023e-01 8.884017914533615112e-02 1.360172685235738754e-02 -1.211408525705337524e-02 1.138582602143287659e-01 1.556450966745615005e-02 1.949924677610397339e-01 4.991865903139114380e-02
-1.204199269413948059e-01 2.169136554002761841e-01 1.291782036423683167e-02 9.641534090042114258e-02 2.332141995429992676e-01 -1.300886124372482300e-01 -8.672321587800979614e-02 2.486786432564258575e-02 3.633261620998382568e-01 1.003949195146560669e-01 -2.192551195621490479e-01 -1.175564453005790710e-01 -1.289813667535781860e-01 -7.324980199337005615e-02 -2.821222245693206787e-01 -2.568275332450866699e-01 2.103429883718490601e-01 -1.754391640424728394e-01 -2.337210029363632202e-01 -2.002070695161819458e-01 1.992306113243103027e-01 1.588472127914428711e-01 -2.357664555311203003e-01 2.739762365818023682e-01 -8.246723562479019165e-02 1.677381843328475952e-01 -1.130782663822174072e-01 2.037178426980972290e-01 -2.767571993172168732e-02 1.114568561315536499e-01 4.261083900928497314e-02 9.201561659574508667e-02
-6.939686089754104614e-02 1.533938944339752197e-01 2.002272754907608032e-02 8.935537189245223999e-02 3.259734716266393661e-03 -2.035818994045257568e-01 3.292243778705596924e-01 -1.073197126388549805e-01 3.382025659084320068e-01 -4.232203587889671326e-02 -8.168055862188339233e-02 -1.622011810541152954e-01 1.271728128194808960e-01 -1.122782751917839050e-01 -1.989116370677947998e-01 -2.841764390468597412e-01 -1.286918222904205322e-01 -9.856709092855453491e-02 -3.758424893021583557e-02 -1.291258633136749268e-01 1.259309053421020508e-01 -2.750635147094726562e-02 -1.036338657140731812e-01 4.776263833045959473e-01 -8.179148286581039429e-02 4.318901523947715759e-02 9.926351159811019897e-02 4.995447117835283279e-03 3.147889375686645508e-01 2.173963636159896851e-01 1.765669882297515869e-01 8.856874704360961914e-02
-4.113744795322418213e-01 2.827925384044647217e-01 5.185016989707946777e-02 1.170961037278175354e-01 4.843400791287422180e-03 -1.321102529764175415e-01 1.350988750346004963e-03 1.291977167129516602e-01 3.183594346046447754e-01 1.876561045646667480e-01 1.111494749784469604e-01 -1.880917698144912720e-02 1.264563053846359253e-01 -2.397894859313964844e-03 -2.197161018848419189e-01 -1.181229799985885620e-01 -3.012119233608245850e-01 1.558865159749984741e-01 -1.731759309768676758e-02 9.367081522941589355e-02 2.663649916648864746e-01 -1.722981035709381104e-02 -6.466352939605712891e-02 1.431249678134918213e-01 9.351405501365661621e-02 1.046248972415924072e-01 2.580502629280090332e-01 1.987936049699783325e-01 2.145943939685821533e-01 2.817969620227813721e-01 3.070024400949478149e-02 2.255219407379627228e-02
-1.018843427300453186e-01 2.136648744344711304e-01 2.098259478807449341e-01 -2.241114079952239990e-01 4.366673529148101807e-02 -4.600280523300170898e-01 -1.011329665780067444e-01 2.448141425848007202e-01 2.259785085916519165e-01 -3.049609996378421783e-02 3.840399906039237976e-02 -2.460910938680171967e-02 1.223604381084442139e-01 9.079827927052974701e-03 -6.957444548606872559e-02 -1.032748669385910034e-01 -1.226287558674812317e-01 -2.173376977443695068e-01 5.004571750760078430e-02 3.782112151384353638e-02 -1.765631139278411865e-01 -1.085343025624752045e-02 -2.166554033756256104e-01 -2.103512734174728394e-02 -2.835883498191833496e-01 1.059465557336807251e-01 1.227157115936279297e-01 3.934293091297149658e-01 1.423515528440475464e-01 1.507093608379364014e-01 5.831672251224517822e-02 1.691988408565521240e-01
-1.642621867358684540e-02 1.804847083985805511e-02 -2.747686803340911865e-01 -4.683687537908554077e-02 -4.825029149651527405e-02 4.104187339544296265e-02 -8.870990574359893799e-02 -8.698435127735137939e-02 4.356513917446136475e-01 3.316651098430156708e-03 -1.648644804954528809e-01 1.956298500299453735e-01 -1.511913836002349854e-01 -2.411805987358093262e-01 -1.256369501352310181e-01 -4.812288656830787659e-02 -2.498380541801452637e-01 -1.198576167225837708e-01 -3.184008598327636719e-02 4.994452372193336487e-02 4.458306357264518738e-02 -1.561643183231353760e-01 -2.034428864717483521e-01 8.226738870143890381e-02 -3.191580176353454590e-01 -1.649957597255706787e-01 -6.901707500219345093e-02 -1.568944454193115234e-01 3.599672615528106689e-01 -7.623673975467681885e-02 1.406445950269699097e-01 2.818222343921661377e-01
-4.224348366260528564e-01 1.806479096412658691e-01 3.063676133751869202e-02 1.652509868144989014e-01 -1.588578820228576660e-01 -3.036305308341979980e-01 1.339279711246490479e-01 3.040540777146816254e-02 1.102124303579330444e-01 2.756076753139495850e-01 -1.117755174636840820e-01 -1.702474206686019897e-01 8.815826475620269775e-02 -2.428020983934402466e-01 -2.936883568763732910e-01 -1.901330202817916870e-01 -3.053300976753234863e-01 -6.508151441812515259e-02 1.086607500910758972e-01 1.925252079963684082e-01 1.765581965446472168e-02 2.460279129445552826e-02 -1.126793697476387024e-01 -7.483550161123275757e-02 -2.766971476376056671e-02 1.364080160856246948e-01 7.445058971643447876e-02 2.141133397817611694e-01 1.477107107639312744e-01 7.957707345485687256e-02 3.308299183845520020e-02 -2.002821862697601318e-01
8.892533183097839355e-02 2.681361734867095947e-01 -1.662788391113281250e-01 8.602305501699447632e-02 -4.352693259716033936e-02 -3.625797927379608154e-01 -3.028159774839878082e-02 -6.519600003957748413e-02 2.079027593135833740e-01 1.401112824678421021e-01 -1.460210829973220825e-01 -3.082002699375152588e-01 1.657984554767608643e-01 -2.172069400548934937e-01 -3.134346902370452881e-01 1.090813800692558289e-01 -6.069389358162879944e-02 2.747074365615844727e-01 -2.251777797937393188e-01 1.430497616529464722e-01 -1.415508687496185303e-01 -1.928272247314453125e-01 -1.089113354682922363e-01 6.882736086845397949e-02 -5.762176960706710815e-02 1.356436610221862793e-01 1.721449345350265503e-01 1.341874129138886929e-03 1.844000965356826782e-01 -2.448558509349822998e-01 5.715660005807876587e-02 -9.967126697301864624e-02
-1.559336781501770020e-01 3.691642284393310547e-01 -4.977340251207351685e-02 7.179056107997894287e-02 1.803277730941772461e-01 -2.120579592883586884e-02 3.233074247837066650e-01 2.033709287643432617e-01 4.937091842293739319e-02 9.560270607471466064e-02 -9.728970378637313843e-02 7.545609772205352783e-02 -1.252400502562522888e-02 -1.039471104741096497e-01 -8.628504723310470581e-02 -1.810451447963714600e-01 -3.086439967155456543e-01 2.028848417103290558e-02 -5.137431900948286057e-03 2.053057849407196045e-01 2.769601531326770782e-03 -1.165409386157989502e-01 -1.389851421117782593e-01 2.810962498188018799e-01 -6.887465715408325195e-02 -5.074371024966239929e-02 1.871004104614257812e-01 9.539067000150680542e-02 2.431630790233612061e-01 -4.577649384737014771e-02 7.131542265415191650e-02 4.555111527442932129e-01
-3.407334163784980774e-02 3.243484795093536377e-01 9.941543638706207275e-02 -3.040025196969509125e-02 -2.697809338569641113e-01 -2.646844983100891113e-01 -9.700460731983184814e-02 5.505764111876487732e-02 2.154543995857238770e-01 2.161196470260620117e-01 -4.247195422649383545e-01 1.664302684366703033e-02 -7.135563343763351440e-02 -1.395969837903976440e-01 -9.065648913383483887e-02 -9.657103568315505981e-02 -9.227786958217620850e-02 -3.041977621614933014e-02 -4.598811864852905273e-01 2.798152901232242584e-02 -8.746344596147537231e-02 1.684852838516235352e-01 -1.824392192065715790e-02 -1.753058582544326782e-01 1.748195104300975800e-02 7.892088964581489563e-03 3.246763348579406738e-01 -7.589492201805114746e-02 3.921749442815780640e-02 9.654838591814041138e-02 1.919425092637538910e-02 -6.788792088627815247e-03
-3.790159150958061218e-02 1.143394336104393005e-01 -3.320504445582628250e-03 -2.449101954698562622e-02 1.229941993951797485e-01 -3.083720207214355469e-01 -2.600666284561157227e-01 2.062951624393463135e-01 4.595966041088104248e-01 -2.095696181058883667e-01 -3.154119551181793213e-01 -5.706249549984931946e-02 1.222030296921730042e-01 -3.528292477130889893e-01 -3.516044467687606812e-02 -1.302770674228668213e-01 -2.119140699505805969e-02 -2.929699840024113655e-03 -2.001483589410781860e-01 2.920172363519668579e-02 -1.364325135946273804e-01 -1.372057199478149414e-01 -1.348918676376342773e-01 -2.092614322900772095e-01 -1.925386488437652588e-01 -4.550620168447494507e-02 2.043339014053344727e-01 -5.846127495169639587e-02 4.507200047373771667e-02 2.337268553674221039e-02 -1.411052346229553223e-01 -3.674988076090812683e-02
-2.588497102260589600e-01 -2.267301827669143677e-02 -9.708204306662082672e-03 5.677937343716621399e-02 9.309052675962448120e-02 -9.137565642595291138e-02 -6.930281966924667358e-02 8.428037911653518677e-02 3.181766867637634277e-01 -1.993945688009262085e-01 1.646174639463424683e-01 2.937302691861987114e-03 -6.698937714099884033e-02 -2.112953066825866699e-01 -1.578892767429351807e-01 -3.527577519416809082e-01 -1.607177853584289551e-01 1.721048057079315186e-01 -1.807461529970169067e-01 -1.636782437562942505e-01 -7.478184532374143600e-03 -1.704268753528594971e-01 9.664741158485412598e-02 1.124435439705848694e-01 -2.039930075407028198e-01 2.021535784006118774e-01 1.893439739942550659e-01 -1.865244656801223755e-01 9.937471896409988403e-02 4.723082855343818665e-02 -1.232287660241127014e-01 4.327034056186676025e-01
1.939214169979095459e-01 -1.305237412452697754e-01 -8.589357137680053711e-02 7.359192520380020142e-02 -5.407897010445594788e-02 -5.152047276496887207e-01 7.317623496055603027e-02 3.891663551330566406e-01 2.180866152048110962e-01 3.805728256702423096e-02 -2.425075769424438477e-01 2.686244621872901917e-02 1.646744757890701294e-01 -2.482579201459884644e-01 -5.139311030507087708e-02 -2.375089824199676514e-01 -1.758490130305290222e-02 -1.426992416381835938e-01 -1.600392460823059082e-01 -3.724782913923263550e-02 1.682961285114288330e-01 -1.547059118747711182e-01 6.079926155507564545e-03 -3.570313379168510437e-02 -2.189366966485977173e-01 1.324303150177001953e-01 -3.492747247219085693e-02 3.431273996829986572e-02 1.605139374732971191e-01 1.546100229024887085e-01 1.761415451765060425e-01 3.537056967616081238e-02
-2.301859408617019653e-01 2.558825314044952393e-01 -3.631596267223358154e-01 3.521511098369956017e-03 2.435705512762069702e-01 -1.617065072059631348e-01 -4.355568438768386841e-03 1.593088060617446899e-01 4.257248640060424805e-01 -1.604152098298072815e-02 -1.750147938728332520e-01 -2.095137983560562134e-01 -1.268595606088638306e-01 1.379645913839340210e-01 -2.575581073760986328e-01 -4.863844439387321472e-02 -9.592393040657043457e-02 -9.777545928955078125e-02 -1.605826020240783691e-01 -1.506938189268112183e-01 -3.366413339972496033e-02 2.204121835529804230e-02 -7.503928989171981812e-02 -9.566146880388259888e-02 7.586276624351739883e-03 1.465515345335006714e-01 -2.766533195972442627e-01 1.752735823392868042e-01 1.226733997464179993e-02 -5.411810055375099182e-02 2.489919513463973999e-01 -3.722756356000900269e-02
-3.891482949256896973e-01 2.532091140747070312e-01 -4.497826099395751953e-02 -2.939309738576412201e-02 -3.336613625288009644e-02 -3.201825916767120361e-02 2.265004254877567291e-02 1.175946295261383057e-01 2.267893254756927490e-01 -1.273762732744216919e-01 1.560111492872238159e-01 2.467142418026924133e-02 8.180556446313858032e-02 3.112604096531867981e-02 -2.782871127128601074e-01 2.976082637906074524e-02 -2.860535979270935059e-01 6.915535777807235718e-02 -2.656277120113372803e-01 5.387183651328086853e-02 3.115748167037963867e-01 -3.486777469515800476e-02 -2.444122880697250366e-01 -1.794720739126205444e-01 1.434719115495681763e-01 1.867806464433670044e-01 1.744680553674697876e-01 -4.847568273544311523e-02 2.067487835884094238e-01 -4.353295639157295227e-02 3.051297962665557861e-01 -1.008417159318923950e-01
-1.048419177532196045e-01 3.585257530212402344e-01 7.395632565021514893e-02 -1.141963005065917969e-01 -1.708193421363830566e-01 -2.847912609577178955e-01 3.967583924531936646e-02 -1.850806623697280884e-01 3.007992506027221680e-01 1.807183623313903809e-01 -2.252880930900573730e-01 3.697654604911804199e-02 -2.257943898439407349e-01 -2.649465203285217285e-01 -5.430083721876144409e-02 -1.448545753955841064e-01 -2.935436666011810303e-01 -1.385709345340728760e-01 -3.078850209712982178e-01 1.003460027277469635e-02 -1.089853271842002869e-01 -4.219952225685119629e-02 -6.675545871257781982e-02 -9.392724931240081787e-02 3.616080805659294128e-02 1.279654651880264282e-01 2.729181349277496338e-01 -5.211185291409492493e-02 -1.180761680006980896e-01 6.831780076026916504e-02 -7.995005697011947632e-02 -1.684795618057250977e-01
-5.987192317843437195e-02 1.756675243377685547e-01 -1.308172494173049927e-01 3.554922342300415039e-01 -8.851885795593261719e-02 -1.174362003803253174e-01 4.009194299578666687e-02 1.186060979962348938e-01 2.572802007198333740e-01 1.681321263313293457e-01 -3.925212621688842773e-01 -1.541208922863006592e-01 9.716194868087768555e-02 -1.981731504201889038e-02 -3.242663145065307617e-01 -3.323401808738708496e-01 -1.894269883632659912e-01 -3.541699051856994629e-02 3.645889926701784134e-03 2.102383971214294434e-01 -7.318028062582015991e-02 8.715759962797164917e-02 -1.516316235065460205e-01 -1.240048371255397797e-02 -1.395649015903472900e-01 9.320487082004547119e-02 1.085762456059455872e-01 2.852205336093902588e-01 -7.326892763376235962e-02 1.238531619310379028e-01 7.194885611534118652e-02 -1.496980488300323486e-01
-1.930295526981353760e-01 3.103753626346588135e-01 5.087177455425262451e-02 -1.626789122819900513e-01 8.429297059774398804e-02 -2.847792208194732666e-01 -6.386919878423213959e-03 1.139285489916801453e-01 1.772814542055130005e-01 -1.655301600694656372e-01 7.405120134353637695e-02 1.128346845507621765e-01 1.148402690887451172e-01 -2.952111661434173584e-01 2.997659146785736084e-02 -3.758713975548744202e-02 -1.802333742380142212e-01 -1.863642036914825439e-01 -4.456880688667297363e-01 2.272077649831771851e-02 -1.067529395222663879e-01 -1.910212635993957520e-01 -2.686727233231067657e-02 1.570043861865997314e-01 -3.160474002361297607e-01 1.639705896377563477e-01 1.006420608609914780e-02 1.034479141235351562e-01 -1.856143921613693237e-01 1.098656430840492249e-01 9.685515612363815308e-02 1.527397632598876953e-01
-1.615469604730606079e-01 9.735143184661865234e-02 -6.702403072267770767e-03 3.225523531436920166e-01 4.951541195623576641e-04 -1.108031999319791794e-02 -1.365692019462585449e-01 1.612696796655654907e-01 3.033638894557952881e-01 4.713764041662216187e-02 -4.110864363610744476e-03 -2.270599454641342163e-02 1.378658562898635864e-01 -1.396791338920593262e-01 -7.695359736680984497e-02 -1.558678746223449707e-01 -3.754789531230926514e-01 -3.503960967063903809e-01 -5.460626631975173950e-02 -5.585534963756799698e-04 -2.840179800987243652e-01 -1.044062525033950806e-01 -2.960059558972716331e-03 -8.427256345748901367e-02 -1.052457019686698914e-01 -1.842399984598159790e-01 1.552951931953430176e-01 -9.595153480768203735e-02 2.553887367248535156e-01 2.060024766251444817e-03 -1.448345631361007690e-01 3.493848145008087158e-01
-6.026894599199295044e-02 4.656949043273925781e-01 1.637078821659088135e-01 9.094298817217350006e-03 1.149685773998498917e-02 5.680767819285392761e-02 -6.646984070539474487e-02 2.959175407886505127e-01 1.959006637334823608e-01 2.459363453090190887e-02 -1.911789737641811371e-02 -7.496576011180877686e-02 1.501185148954391479e-01 6.024728994816541672e-03 -8.927805721759796143e-02 1.337824165821075439e-01 -6.938407570123672485e-02 -2.133768647909164429e-01 -2.019950896501541138e-01 1.049406230449676514e-01 1.663436591625213623e-01 9.104775637388229370e-02 1.550301909446716309e-01 -8.197257667779922485e-02 -2.369547337293624878e-01 -6.421940773725509644e-02 -2.311276793479919434e-01 -1.581737846136093140e-01 3.048544824123382568e-01 2.939294874668121338e-01 4.307775199413299561e-02 2.740282416343688965e-01
1.281690299510955811e-01 -9.894905611872673035e-03 -2.275530248880386353e-02 -4.638279601931571960e-02 -1.384568810462951660e-01 -4.349646866321563721e-01 1.432113163173198700e-02 3.937121033668518066e-01 2.207550406455993652e-01 1.355560123920440674e-01 2.665005810558795929e-02 -1.547292321920394897e-01 2.593058627098798752e-03 -1.777182072401046753e-01 -2.621113657951354980e-01 -1.415230631828308105e-01 2.069500982761383057e-01 -2.650259621441364288e-02 -3.321404755115509033e-01 -1.588328741490840912e-02 4.674236848950386047e-02 -9.367559850215911865e-02 6.991974264383316040e-02 2.147332392632961273e-02 -2.129209339618682861e-01 3.711080353241413832e-04 6.071617826819419861e-02 2.758842408657073975e-01 2.445470392704010010e-01 1.766690313816070557e-01 1.328537613153457642e-01 3.059502318501472473e-02
-1.171963885426521301e-01 2.797854244709014893e-01 -1.155544966459274292e-01 8.807950466871261597e-02 3.323977589607238770e-01 -4.099812507629394531e-01 1.201274171471595764e-01 1.562653034925460815e-01 1.236779987812042236e-01 -7.842959463596343994e-02 1.188081949949264526e-01 -3.515291213989257812e-01 2.728384546935558319e-02 1.342912763357162476e-01 -1.916375011205673218e-01 -7.858048379421234131e-02 -9.073282033205032349e-02 9.096638113260269165e-02 -1.254744380712509155e-01 -8.882367610931396484e-02 7.934317737817764282e-02 3.463783301413059235e-03 -2.143957316875457764e-01 -1.226865500211715698e-01 -2.163409739732742310e-01 5.053321830928325653e-03 2.233150899410247803e-01 -9.827718883752822876e-02 2.780716121196746826e-02 1.801891326904296875e-01 -9.669833630323410034e-02 3.036829829216003418e-01
-2.896537482738494873e-01 2.329090684652328491e-01 2.361090928316116333e-01 1.081533078104257584e-02 3.106492571532726288e-03 -6.985809188336133957e-03 -2.456910721957683563e-02 2.002273648977279663e-01 3.125746846199035645e-01 -4.979228600859642029e-02 7.509602606296539307e-02 -1.447258237749338150e-02 5.229443311691284180e-02 -1.597323715686798096e-01 -1.175538003444671631e-01 8.235315978527069092e-02 -1.293014138936996460e-01 -3.133679330348968506e-01 -1.753078401088714600e-01 1.389860659837722778e-01 1.761573702096939087e-01 -2.136177616193890572e-03 9.893864393234252930e-02 5.942295491695404053e-02 -3.467418849468231201e-01 -8.649660646915435791e-02 -2.340901941061019897e-01 -2.978349924087524414e-01 1.419222950935363770e-01 1.918042898178100586e-01 1.837985664606094360e-01 1.977451592683792114e-01
-2.433843165636062622e-01 1.411532312631607056e-01 -6.154897809028625488e-02 -2.150189504027366638e-02 6.529359519481658936e-02 -7.613560557365417480e-02 3.050144910812377930e-01 3.125044703483581543e-01 6.106747686862945557e-02 -7.653854042291641235e-02 5.593315511941909790e-02 1.285260319709777832e-01 1.044313460588455200e-01 -1.525654345750808716e-01 4.620521888136863708e-02 -1.939102262258529663e-01 -2.543374300003051758e-01 -1.609127521514892578e-01 -4.927616119384765625e-01 2.870179116725921631e-01 -2.845979928970336914e-01 -9.109193459153175354e-03 -1.785088330507278442e-01 -1.808295771479606628e-02 -1.120440289378166199e-01 1.133220717310905457e-01 1.009186133742332458e-01 -9.309962391853332520e-02 1.578380167484283447e-01 9.582146257162094116e-02 -1.362499198876321316e-03 7.276013493537902832e-02
-7.475847005844116211e-02 1.761087626218795776e-01 1.023605912923812866e-01 -1.408280730247497559e-01 1.097005829215049744e-01 -2.833109498023986816e-01 -7.916112244129180908e-02 1.638286262750625610e-01 2.571296095848083496e-01 -9.491031616926193237e-02 4.643257334828376770e-02 1.269465833902359009e-01 3.891601413488388062e-02 -2.480224221944808960e-01 5.934453383088111877e-02 -2.761960029602050781e-01 -2.003913521766662598e-01 -9.647572785615921021e-02 -1.576807051897048950e-01 2.345956861972808838e-01 -2.967060804367065430e-01 -5.665675923228263855e-02 1.499702930450439453e-01 5.551043897867202759e-02 -2.773766517639160156e-01 1.828987300395965576e-01 1.141855567693710327e-01 5.854067951440811157e-02 -3.386774659156799316e-02 2.153745591640472412e-01 2.266410589218139648e-01 3.154620826244354248e-01
3.659495711326599121e-02 7.249408215284347534e-02 2.353913336992263794e-01 1.737101227045059204e-01 9.148755669593811035e-02 -3.004773259162902832e-01 -1.021305695176124573e-01 -5.471220985054969788e-02 6.499999761581420898e-02 1.589666306972503662e-01 -3.421207070350646973e-01 4.341205954551696777e-02 -1.712900772690773010e-02 1.881876960396766663e-02 -3.277148604393005371e-01 -1.641587615013122559e-01 -2.049282491207122803e-01 -1.700298488140106201e-01 -8.102498203516006470e-02 7.298202067613601685e-02 2.244083136320114136e-01 -5.507293622940778732e-03 -1.402191966772079468e-01 -1.735113263130187988e-01 -3.578327894210815430e-01 1.489203721284866333e-01 -2.509209811687469482e-01 1.070001274347305298e-01 1.552925854921340942e-01 -1.254414767026901245e-02 2.732950150966644287e-01 -7.597194612026214600e-02
-2.599996626377105713e-01 1.160863116383552551e-01 6.351687759160995483e-02 -1.213857829570770264e-01 2.135983258485794067e-01 -2.293870747089385986e-01 8.870115876197814941e-02 2.640510499477386475e-01 -3.364323056302964687e-04 -6.575851887464523315e-02 -1.229190528392791748e-01 8.441241830587387085e-02 -6.474076211452484131e-02 -7.664629071950912476e-02 5.300455167889595032e-02 -1.720164269208908081e-01 -2.105489671230316162e-01 -1.543632596731185913e-01 -3.260595202445983887e-01 4.900731146335601807e-02 -1.976601928472518921e-01 -1.468482613563537598e-01 -1.437496691942214966e-01 8.086614310741424561e-02 -3.863678574562072754e-01 1.025124192237854004e-01 -8.194987475872039795e-02 3.445818424224853516e-01 2.883963054046034813e-03 1.028795242309570312e-01 1.559946984052658081e-01 2.653619050979614258e-01
2.153040608391165733e-03 1.189150512218475342e-01 -1.551244407892227173e-01 3.049375712871551514e-01 -9.261330962181091309e-02 2.088730782270431519e-02 -3.999749606009572744e-04 -2.162389457225799561e-02 4.518032670021057129e-01 2.251777499914169312e-01 -2.093344926834106445e-01 -4.653050564229488373e-03 6.912747025489807129e-02 -8.336789160966873169e-02 -5.722229927778244019e-02 -2.356641888618469238e-01 -7.147097587585449219e-02 -1.905628442764282227e-01 -5.414644628763198853e-02 5.056964233517646790e-02 1.268502324819564819e-01 -2.163535803556442261e-01 -8.886937052011489868e-02 3.582650125026702881e-01 -4.948930442333221436e-02 -1.440289616584777832e-01 4.035963490605354309e-02 -8.121822029352188110e-03 3.810466825962066650e-01 1.834287941455841064e-01 1.516597867012023926e-01 1.315810829401016235e-01
1.176288500428199768e-01 1.066549345850944519e-01 -2.908665128052234650e-02 -9.813332557678222656e-02 1.150040328502655029e-01 1.315436065196990967e-01 2.658900022506713867e-01 1.493075937032699585e-01 1.866286993026733398e-01 9.619138389825820923e-02 1.011136025190353394e-01 1.639385521411895752e-01 5.712005868554115295e-02 -2.240957617759704590e-01 -1.043524518609046936e-01 -1.384332925081253052e-01 -5.180814117193222046e-02 -1.960171610116958618e-01 5.804646061733365059e-04 2.641952037811279297e-01 -3.955831527709960938e-01 -1.156487688422203064e-01 1.811321675777435303e-01 -1.448730230331420898e-01 -2.105664759874343872e-01 1.055208444595336914e-01 2.388485334813594818e-02 -4.500432685017585754e-02 4.368402361869812012e-01 2.197923325002193451e-02 -9.845864772796630859e-02 2.871157526969909668e-01
-3.969283774495124817e-02 -2.187116257846355438e-02 6.431564688682556152e-02 -2.776254415512084961e-01 1.266769468784332275e-01 -1.153359115123748779e-01 -1.876487880945205688e-01 2.199202775955200195e-01 3.110176026821136475e-01 1.196812391281127930e-01 -1.686317622661590576e-01 -3.091942146420478821e-02 3.137579886242747307e-03 -5.325293913483619690e-02 -7.175191491842269897e-02 -8.242062479257583618e-02 -1.919720917940139771e-01 -1.279065459966659546e-01 -1.359806656837463379e-01 4.036346971988677979e-01 -1.923782825469970703e-01 9.279238432645797729e-02 -2.012704312801361084e-02 -6.004112213850021362e-02 -2.565333843231201172e-01 3.070757091045379639e-01 1.995055526494979858e-01 -7.635441422462463379e-02 -1.003449186682701111e-01 1.195692867040634155e-01 2.789954245090484619e-01 2.374345511198043823e-01
-4.925451800227165222e-02 6.478632986545562744e-02 6.870822980999946594e-03 -1.309448182582855225e-01 5.130535364151000977e-02 -1.833990365266799927e-01 -1.251340508460998535e-01 1.483563184738159180e-01 2.629780769348144531e-01 -1.438168436288833618e-01 -2.367229908704757690e-01 -2.694262564182281494e-02 1.841548979282379150e-01 -1.334807276725769043e-01 -2.048205025494098663e-02 -3.528479635715484619e-01 -4.555582702159881592e-01 -9.769071638584136963e-02 1.444578915834426880e-02 -1.242327969521284103e-02 8.277513086795806885e-02 -1.414721310138702393e-01 1.685519516468048096e-01 -3.643484711647033691e-01 6.172014027833938599e-02 -5.771381780505180359e-02 1.443435102701187134e-01 -3.613020759075880051e-03 8.336918056011199951e-02 1.359016299247741699e-01 1.599516570568084717e-01 3.074630796909332275e-01
-2.998611330986022949e-01 1.109331846237182617e-01 1.045294627547264099e-01 -1.346135288476943970e-01 2.234839051961898804e-01 -1.908822208642959595e-01 3.335915040224790573e-03 4.128665328025817871e-01 -3.820922970771789551e-02 -1.434283107519149780e-01 1.042806915938854218e-02 -1.291610449552536011e-01 8.727569133043289185e-02 -1.415563672780990601e-01 6.467704474925994873e-02 -9.194114804267883301e-02 -2.262068837881088257e-01 -9.741526842117309570e-02 -3.368103206157684326e-01 -9.460584074258804321e-02 -1.725368797779083252e-01 -1.509172618389129639e-01 -2.922354266047477722e-02 1.320691853761672974e-01 -3.556390702724456787e-01 1.854842603206634521e-01 -1.700962483882904053e-01 1.684644073247909546e-01 1.132119894027709961e-01 1.485220938920974731e-01 7.033331692218780518e-02 1.444062292575836182e-01
1.397949010133743286e-01 2.820076942443847656e-01 2.217535376548767090e-01 -1.671871691942214966e-01 2.004492580890655518e-01 -1.368209570646286011e-01 -2.824031710624694824e-01 1.802658587694168091e-01 2.505789399147033691e-01 5.167884752154350281e-03 -1.784723550081253052e-01 -3.863241970539093018e-01 5.028201267123222351e-02 -2.186790108680725098e-01 -2.294085770845413208e-01 -1.954391300678253174e-01 6.097404658794403076e-02 5.331324040889739990e-02 -3.092881143093109131e-01 9.722127020359039307e-02 1.104568094015121460e-01 -6.266754865646362305e-02 1.780140995979309082e-01 -7.516051828861236572e-02 1.872757449746131897e-02 -7.899496704339981079e-02 2.024146169424057007e-01 3.377687931060791016e-02 1.449286937713623047e-01 -7.720594108104705811e-02 1.207501813769340515e-01 -1.103653460741043091e-01
-3.538529276847839355e-01 2.537905871868133545e-01 1.120924279093742371e-01 -4.575687274336814880e-02 -2.084190100431442261e-01 -2.703819572925567627e-01 6.921913474798202515e-02 4.966390877962112427e-02 2.997465431690216064e-01 1.423642933368682861e-01 1.043281555175781250e-01 -1.011883690953254700e-01 7.345976307988166809e-03 -1.562733948230743408e-01 -3.147440254688262939e-01 -1.060812249779701233e-01 -2.904966473579406738e-01 1.292797774076461792e-01 -7.599862664937973022e-02 4.908683896064758301e-02 2.402102798223495483e-01 -1.169988512992858887e-01 -1.652746200561523438e-01 -9.361216798424720764e-03 1.247369721531867981e-01 -9.722147136926651001e-02 2.014048546552658081e-01 8.616213500499725342e-02 2.768873870372772217e-01 2.084126770496368408e-01 5.926002562046051025e-02 3.453396260738372803e-02
1.083453595638275146e-01 2.607229650020599365e-01 -2.992496192455291748e-01 -2.044257968664169312e-01 3.184702247381210327e-02 -3.414189219474792480e-01 9.533962607383728027e-02 -1.841223537921905518e-01 3.692919909954071045e-01 3.236224353313446045e-01 5.814061686396598816e-02 -9.733092039823532104e-02 6.541642546653747559e-02 7.612389326095581055e-02 -5.291321128606796265e-02 1.012042015790939331e-01 -1.869883090257644653e-01 -1.347461044788360596e-01 -4.714381322264671326e-02 4.943381622433662415e-02 2.175579816102981567e-01 -8.722666651010513306e-02 1.474115401506423950e-01 2.632623910903930664e-01 -2.229555696249008179e-01 1.855048686265945435e-01 4.040406551212072372e-03 6.193617358803749084e-02 1.946681290864944458e-01 -1.007040962576866150e-01 8.120325207710266113e-02 -7.018312811851501465e-02
5.752053111791610718e-02 3.341148495674133301e-01 -3.687428236007690430e-01 -2.780937030911445618e-02 4.033534973859786987e-02 -4.678461551666259766e-01 -8.046962320804595947e-02 -1.085762605071067810e-01 2.648040652275085449e-01 -2.631394006311893463e-02 -2.415307015180587769e-01 -7.909370213747024536e-02 -6.685356795787811279e-02 -4.200066998600959778e-02 -2.249806374311447144e-02 -7.806747406721115112e-02 -2.973272204399108887e-01 1.298147588968276978e-01 -1.689115017652511597e-01 1.263475418090820312e-01 -1.799387335777282715e-01 -4.142304509878158569e-02 -1.042489930987358093e-01 -2.067147195339202881e-01 1.031478643417358398e-01 -3.871329501271247864e-02 3.902403265237808228e-02 -4.762720316648483276e-02 2.363007515668869019e-02 2.814840078353881836e-01 -1.582334339618682861e-01 5.568384379148483276e-02
2.289347723126411438e-02 3.561013638973236084e-01 -2.902029082179069519e-02 3.180857002735137939e-01 -1.436325255781412125e-02 8.465462177991867065e-02 7.494891760870814323e-04 1.041354686021804810e-01 2.267640680074691772e-01 2.414397597312927246e-01 1.279035806655883789e-01 -7.813703268766403198e-02 -1.224527135491371155e-01 -2.962523996829986572e-01 -2.471301518380641937e-02 -2.151354700326919556e-01 -2.907402515411376953e-01 -2.206596285104751587e-01 -5.617088824510574341e-02 4.177465662360191345e-02 -4.490665346384048462e-02 8.532517403364181519e-02 -2.047252058982849121e-01 1.920387595891952515e-01 -2.444001287221908569e-01 -5.528779700398445129e-02 1.715756356716156006e-01 4.452603682875633240e-02 3.141711354255676270e-01 1.078444793820381165e-01 1.843892484903335571e-01 7.645039260387420654e-02
1.272917985916137695e-01 3.040709495544433594e-01 1.356813311576843262e-01 2.132029384374618530e-01 2.450459636747837067e-02 1.790892183780670166e-01 -1.014022827148437500e-01 1.869997009634971619e-02 2.781051397323608398e-01 8.239546418190002441e-02 -2.105567455291748047e-01 -1.391843408346176147e-01 -9.809262305498123169e-02 -1.673898994922637939e-01 -1.801250725984573364e-01 -1.764205247163772583e-01 -4.770555198192596436e-01 -1.603109389543533325e-01 3.723036497831344604e-02 8.401053398847579956e-02 -1.272158324718475342e-01 8.568491786718368530e-02 -1.535183936357498169e-01 1.110804453492164612e-01 -1.503935307264328003e-01 -1.119279712438583374e-01 5.707811936736106873e-02 -7.557452470064163208e-02 3.062033355236053467e-01 1.267776638269424438e-01 2.442733943462371826e-01 -1.851399987936019897e-02
-3.158030807971954346e-01 4.069882333278656006e-01 1.984155923128128052e-01 -9.163410961627960205e-02 -1.046054139733314514e-01 -1.242967993021011353e-01 -8.698363602161407471e-02 -2.247475981712341309e-01 3.372960388660430908e-01 1.338373422622680664e-01 1.446973085403442383e-01 -1.105980798602104187e-01 -8.470990508794784546e-02 -1.217156052589416504e-01 -2.758834064006805420e-01 -1.736742258071899414e-01 -2.851498723030090332e-01 8.775406330823898315e-02 4.369357228279113770e-02 -1.642470806837081909e-01 7.817897945642471313e-02 3.420265018939971924e-02 -1.897984147071838379e-01 2.612194977700710297e-02 -9.046824276447296143e-02 -5.613846704363822937e-02 2.719320952892303467e-01 1.286576092243194580e-01 7.464445382356643677e-02 1.313035786151885986e-01 -1.528808940201997757e-02 1.500383317470550537e-01
7.945054024457931519e-02 3.455751836299896240e-01 -2.182935625314712524e-01 8.647757023572921753e-02 -4.764822870492935181e-02 1.491014808416366577e-01 -9.239440783858299255e-03 6.848552078008651733e-02 3.579531610012054443e-01 2.207136452198028564e-01 -4.581511020660400391e-02 -4.781359061598777771e-02 4.187557846307754517e-02 -2.926116585731506348e-01 8.407842367887496948e-02 -2.453132569789886475e-01 -2.656004130840301514e-01 -2.505533397197723389e-01 -9.982824325561523438e-02 1.803154945373535156e-01 -9.629292786121368408e-02 3.069698065519332886e-02 -1.304636895656585693e-01 1.969879865646362305e-01 -1.210786178708076477e-01 -1.220672205090522766e-01 1.833994984626770020e-01 -1.320453286170959473e-01 2.570390105247497559e-01 2.034932374954223633e-01 1.306795924901962280e-01 8.353114128112792969e-02
1.608661003410816193e-02 3.408450186252593994e-01 -1.181721463799476624e-01 -1.445704400539398193e-01 -1.028214916586875916e-01 -6.722266972064971924e-02 7.356131076812744141e-02 3.516751155257225037e-02 6.076120585203170776e-02 7.622415572404861450e-02 -1.397957056760787964e-01 -7.671251893043518066e-02 5.860490351915359497e-02 -2.425330430269241333e-01 6.010409444570541382e-02 -1.957920491695404053e-01 -1.738770306110382080e-01 8.108152449131011963e-02 -2.287192940711975098e-01 9.474197030067443848e-02 -2.467631399631500244e-01 -1.037067845463752747e-01 4.463661089539527893e-02 1.058375313878059387e-01 -1.510968059301376343e-01 8.144203573465347290e-02 7.864478230476379395e-02 -2.098539769649505615e-01 5.164455771446228027e-01 9.470364451408386230e-02 -2.717374265193939209e-01 2.750961482524871826e-01
-4.810090363025665283e-02 3.801172971725463867e-01 1.423133760690689087e-01 2.272515445947647095e-01 1.588249355554580688e-01 -3.398398160934448242e-01 -3.490885347127914429e-02 -3.297098446637392044e-03 4.044574201107025146e-01 -5.552321299910545349e-02 1.928605698049068451e-02 -1.837888658046722412e-01 -1.730064153671264648e-01 -1.104465685784816742e-02 -2.158085107803344727e-01 -1.405104100704193115e-01 2.135540693998336792e-01 -1.223196927458047867e-02 -8.165420591831207275e-02 -1.733811944723129272e-02 1.125771403312683105e-01 -8.513011038303375244e-02 -1.746519207954406738e-01 2.786413729190826416e-01 8.544355630874633789e-02 1.229437291622161865e-01 -9.923166781663894653e-02 1.584254056215286255e-01 1.517271399497985840e-01 9.449005872011184692e-02 2.028621882200241089e-01 1.758249253034591675e-01
-1.438730955123901367e-01 2.590570449829101562e-01 -2.288010269403457642e-01 -2.529166173189878464e-03 -1.905879974365234375e-01 -1.206617504358291626e-01 -7.562915980815887451e-02 2.960703894495964050e-02 9.933021664619445801e-02 3.275382518768310547e-01 5.758596956729888916e-02 8.531636744737625122e-02 -1.465609297156333923e-02 2.675333060324192047e-02 -5.115059390664100647e-02 3.065550886094570160e-02 -1.942232996225357056e-01 1.206346824765205383e-01 -3.935739994049072266e-01 4.942987486720085144e-02 8.037073165178298950e-02 -1.056227367371320724e-03 6.258214265108108521e-02 -8.424311131238937378e-02 -2.640322446823120117e-01 5.435843020677566528e-02 -5.483236908912658691e-02 3.550814837217330933e-02 5.157120823860168457e-01 -2.436153739690780640e-01 6.421726942062377930e-02 1.914813071489334106e-01
-1.817511916160583496e-01 1.537749022245407104e-01 -1.738978624343872070e-01 -2.798201702535152435e-02 4.908319935202598572e-02 1.098191440105438232e-01 -1.996397599577903748e-02 -1.118116900324821472e-01 5.488086342811584473e-01 8.117671310901641846e-02 2.153963781893253326e-03 -5.432213074527680874e-04 -6.999760866165161133e-02 -1.970234811305999756e-01 -2.564459741115570068e-01 3.029375569894909859e-03 -2.100581824779510498e-01 5.761792883276939392e-02 3.404450137168169022e-03 1.753251403570175171e-01 9.607294201850891113e-02 -6.653197854757308960e-02 -2.354516386985778809e-01 5.276780575513839722e-02 -2.289265543222427368e-01 -1.550125628709793091e-01 1.734393462538719177e-02 -6.179680675268173218e-02 2.828497886657714844e-01 -7.911745458841323853e-02 -1.057546660304069519e-01 3.735942542552947998e-01
-3.611941337585449219e-01 9.530670195817947388e-02 8.309619873762130737e-02 -2.739622890949249268e-01 -1.202871557325124741e-02 -2.459742128849029541e-01 -2.277571111917495728e-01 1.651378571987152100e-01 3.005511462688446045e-01 6.260581314563751221e-02 -1.326112896203994751e-01 -2.810911275446414948e-02 2.191084809601306915e-02 4.687386006116867065e-02 -7.345221936702728271e-02 -1.373758763074874878e-01 -2.380517125129699707e-02 -2.861458361148834229e-01 -2.986318431794643402e-02 2.900184392929077148e-01 -2.449481487274169922e-01 -8.168843388557434082e-02 -1.899507194757461548e-01 5.902971699833869934e-02 -2.895793914794921875e-01 2.473079264163970947e-01 7.611950393766164780e-03 1.691829226911067963e-02 -3.188797459006309509e-02 7.433421909809112549e-02 1.563055366277694702e-01 -2.216076552867889404e-01
-3.570639342069625854e-02 1.248245239257812500e-01 -9.975052624940872192e-02 1.189807131886482239e-01 -4.379287362098693848e-02 -1.504167914390563965e-01 -5.832524970173835754e-02 5.019490718841552734e-01 3.988952040672302246e-01 -3.204134702682495117e-01 -1.053700745105743408e-01 1.738975197076797485e-01 1.803421676158905029e-01 -2.051995843648910522e-01 -1.400716006755828857e-01 -8.906151354312896729e-02 -1.608519405126571655e-01 4.150637239217758179e-02 -2.956216335296630859e-01 -8.484810590744018555e-02 2.878711745142936707e-02 9.251525998115539551e-02 -1.250509768724441528e-01 -1.367291808128356934e-01 -1.634105145931243896e-01 -6.238697841763496399e-02 1.164457499980926514e-01 8.868271857500076294e-02 1.953023821115493774e-01 -6.903140991926193237e-02 -3.001629002392292023e-02 1.099794879555702209e-01
-2.378189265727996826e-01 4.418469071388244629e-01 -1.382203549146652222e-01 8.708494901657104492e-02 -2.782844379544258118e-02 -5.371900796890258789e-01 -7.370024174451828003e-02 -1.615958064794540405e-01 1.708671599626541138e-01 1.888336390256881714e-01 8.353704214096069336e-02 1.553403120487928391e-02 -8.964769542217254639e-03 -2.030996829271316528e-01 1.641935855150222778e-02 6.334184110164642334e-02 7.271522283554077148e-02 -1.545793116092681885e-01 -8.065687119960784912e-02 1.139796003699302673e-01 2.130616009235382080e-01 -6.219284608960151672e-02 1.816852600313723087e-03 -1.209157705307006836e-01 4.060267657041549683e-02 -5.222882330417633057e-02 1.424518525600433350e-01 2.552293837070465088e-01 1.632921099662780762e-01 4.246021434664726257e-02 2.162327915430068970e-01 7.311678677797317505e-02
-8.681948482990264893e-02 2.182111144065856934e-01 4.059091582894325256e-02 8.736971020698547363e-02 -6.875339150428771973e-02 -3.764859735965728760e-01 -2.127576768398284912e-01 4.254520833492279053e-01 1.091587021946907043e-01 1.338997483253479004e-01 1.922819763422012329e-02 -3.129971399903297424e-02 -2.178669674322009087e-03 -1.719593852758407593e-01 -2.729859948158264160e-01 -1.148941516876220703e-01 4.184339568018913269e-02 9.399514645338058472e-02 -4.055235385894775391e-01 -2.042582929134368896e-01 -7.978297770023345947e-02 -4.949509724974632263e-02 3.203524649143218994e-02 -1.560454666614532471e-01 -1.306687295436859131e-01 -1.280063837766647339e-01 -1.689090132713317871e-01 1.402337253093719482e-01 1.244392320513725281e-01 2.337540537118911743e-01 8.688427507877349854e-02 6.364793330430984497e-02
8.123532682657241821e-02 4.173765182495117188e-01 -5.888258665800094604e-02 -3.424409404397010803e-02 4.767627418041229248e-01 -1.528152972459793091e-01 1.691753119230270386e-01 2.037505805492401123e-01 9.241886436939239502e-02 -2.119395881891250610e-01 4.938497394323348999e-02 -9.444352984428405762e-02 1.191640831530094147e-02 -1.593624353408813477e-01 -3.329301252961158752e-02 -3.260840475559234619e-01 -8.870477229356765747e-02 -6.878420710563659668e-02 -2.499636113643646240e-01 7.728285342454910278e-02 3.333311155438423157e-02 1.346381902694702148e-01 -3.266619443893432617e-01 -1.206154674291610718e-01 -1.542512476444244385e-01 1.441659331321716309e-01 8.141677826642990112e-02 1.385467648506164551e-01 9.177043102681636810e-03 -1.700990088284015656e-02 5.010927841067314148e-02 3.373270109295845032e-02
-1.466048322618007660e-02 4.509214758872985840e-01 -1.461164802312850952e-01 -1.769264042377471924e-01 1.952454000711441040e-01 -2.995351552963256836e-01 -5.925006046891212463e-02 -1.408317089080810547e-01 2.072824090719223022e-01 8.898735046386718750e-03 -1.886969208717346191e-01 -1.322896480560302734e-01 -3.475631773471832275e-02 -1.193865239620208740e-01 -1.156838014721870422e-01 -1.741011291742324829e-01 1.662158593535423279e-02 -1.559199690818786621e-01 -2.800735831260681152e-01 1.075377389788627625e-01 -2.825644314289093018e-01 -8.993054926395416260e-02 -2.616078406572341919e-02 -2.647780813276767731e-02 4.039330407977104187e-02 6.060112640261650085e-02 4.255939126014709473e-01 1.501481086015701294e-01 5.514719709753990173e-02 -7.408086955547332764e-02 -1.084913015365600586e-01 6.419979035854339600e-02
-1.330901030451059341e-02 1.586700677871704102e-01 -5.490453913807868958e-02 9.091261774301528931e-02 3.283974528312683105e-01 -8.705960214138031006e-02 -2.731050178408622742e-02 -2.281706966459751129e-02 2.877271175384521484e-01 1.457376033067703247e-01 -4.765890911221504211e-02 -2.686723833903670311e-03 1.150794997811317444e-01 1.757497899234294891e-02 -2.126613259315490723e-01 -4.248612821102142334e-01 -2.221388220787048340e-01 -2.214469313621520996e-01 6.153398007154464722e-02 1.555925607681274414e-01 -4.242344945669174194e-02 -2.846187539398670197e-02 1.130408700555562973e-02 -3.301872909069061279e-01 -2.249774038791656494e-01 3.737760484218597412e-01 1.264670193195343018e-01 -1.422826200723648071e-03 1.207880899310112000e-01 -2.005922049283981323e-01 -4.069705307483673096e-02 1.198772620409727097e-02
6.175304949283599854e-02 2.376821190118789673e-01 3.724268637597560883e-03 1.644639074802398682e-01 3.490320593118667603e-02 -2.154564261436462402e-01 -7.917217165231704712e-02 -3.115198342129588127e-03 4.696916416287422180e-02 -2.536974474787712097e-02 -1.380735933780670166e-01 -1.947685331106185913e-01 -3.210469707846641541e-02 -4.415487349033355713e-01 1.117515191435813904e-01 -1.196937412023544312e-01 -3.796456158161163330e-01 -2.574036121368408203e-01 -2.383926361799240112e-01 3.148377686738967896e-02 -6.748343259096145630e-02 3.183056414127349854e-02 2.217310518026351929e-01 -1.323303133249282837e-01 -2.962493337690830231e-02 -5.473907664418220520e-02 3.165090680122375488e-01 -8.462878875434398651e-03 1.828749775886535645e-01 -1.023050746880471706e-03 -5.720843002200126648e-02 3.078319132328033447e-01
5.935151502490043640e-02 -1.081918366253376007e-02 -1.408653855323791504e-01 -1.504295617341995239e-01 7.422754913568496704e-02 -9.881417453289031982e-02 -2.630032896995544434e-01 2.463275343179702759e-01 3.782973289489746094e-01 -1.807911247014999390e-01 -2.060126960277557373e-01 1.129384525120258331e-02 1.790629923343658447e-01 -1.035423278808593750e-01 -4.931124299764633179e-02 -1.966298222541809082e-01 2.385545289143919945e-03 -9.180569648742675781e-02 -3.753896355628967285e-01 1.010190919041633606e-01 1.403816696256399155e-02 -1.283778697252273560e-01 -1.577244102954864502e-01 -1.334262490272521973e-01 -2.018727213144302368e-01 8.649534732103347778e-02 1.124925985932350159e-01 1.560062319040298462e-01 2.069763280451297760e-02 1.470537930727005005e-01 -2.892857193946838379e-01 3.108763098716735840e-01
-2.751753032207489014e-01 4.292107746005058289e-02 -1.557418704032897949e-01 2.755550146102905273e-01 -8.777858316898345947e-02 -1.528449058532714844e-01 -2.367262542247772217e-01 1.137606129050254822e-01 3.016625940799713135e-01 -2.859357371926307678e-02 -3.197413384914398193e-01 7.622001226991415024e-03 2.269258797168731689e-01 -8.662777394056320190e-02 -1.702250838279724121e-01 2.051274292171001434e-02 -1.831206530332565308e-01 -1.312787085771560669e-01 1.514935195446014404e-01 -7.762795686721801758e-02 -2.522472441196441650e-01 -2.021987438201904297e-01 -1.452039182186126709e-02 -1.621699035167694092e-01 -1.715285331010818481e-01 8.901575207710266113e-02 -8.229100704193115234e-02 1.996964812278747559e-01 1.627702116966247559e-01 1.859776824712753296e-01 -9.840553998947143555e-02 2.723354697227478027e-01
-2.606460750102996826e-01 1.288620829582214355e-01 3.653644397854804993e-02 -1.107719242572784424e-01 1.284478008747100830e-01 -1.664378046989440918e-01 1.138276327401399612e-02 4.999339208006858826e-02 4.974664449691772461e-01 2.406476140022277832e-01 -3.093503415584564209e-01 2.059384137392044067e-01 1.618147343397140503e-01 1.870474545285105705e-03 1.240808963775634766e-01 -5.685035139322280884e-02 -2.366250157356262207e-01 6.208537518978118896e-02 -2.467300444841384888e-01 1.424438655376434326e-01 -8.342790603637695312e-02 2.975540794432163239e-02 -1.136865392327308655e-01 4.630519077181816101e-02 1.558498889207839966e-01 1.132114231586456299e-01 -6.077833101153373718e-02 1.096060127019882202e-01 1.707789897918701172e-01 4.063506424427032471e-02 3.447519838809967041e-01 -1.746383123099803925e-02
-6.292782723903656006e-02 4.731146693229675293e-01 3.026389889419078827e-02 6.426165997982025146e-02 -1.511431783437728882e-01 1.761336475610733032e-01 4.772824048995971680e-02 7.016671448945999146e-02 3.256178796291351318e-01 1.837080419063568115e-01 8.712347596883773804e-02 -2.697078585624694824e-01 -5.553179979324340820e-02 -2.259468734264373779e-01 -2.594657540321350098e-01 -3.152953460812568665e-02 -1.526118367910385132e-01 1.261238940060138702e-02 -8.011501282453536987e-02 2.680182754993438721e-01 -6.153754517436027527e-02 1.361937969923019409e-01 -9.960854053497314453e-02 -3.574974089860916138e-02 -1.617051512002944946e-01 7.457279413938522339e-02 -2.037002444267272949e-01 -6.930330395698547363e-02 2.732081413269042969e-01 8.258333802223205566e-02 -2.405139952898025513e-01 -1.047585606575012207e-01
3.238150477409362793e-01 2.804180607199668884e-02 -5.878447368741035461e-02 -1.160023286938667297e-01 3.137892857193946838e-02 -3.943443000316619873e-01 -1.815165020525455475e-02 3.626856803894042969e-01 2.388059794902801514e-01 -6.645340472459793091e-02 -1.145128980278968811e-01 -2.922239527106285095e-02 3.597144037485122681e-02 -2.069457769393920898e-01 -9.307219088077545166e-02 -1.653468608856201172e-01 7.743858546018600464e-02 -8.756078779697418213e-02 -2.233253866434097290e-01 1.405708724632859230e-03 1.345729827880859375e-01 -2.115803658962249756e-01 1.237156707793474197e-02 -9.581372141838073730e-02 -1.989810466766357422e-01 -5.155454389750957489e-03 9.129532426595687866e-02 2.299339771270751953e-01 2.067905962467193604e-01 1.951797902584075928e-01 2.231180369853973389e-01 2.575575411319732666e-01
-1.928286552429199219e-01 1.251458674669265747e-01 -1.267666649073362350e-02 -2.106787115335464478e-01 1.752988845109939575e-01 -6.064003333449363708e-02 -9.028408676385879517e-02 1.794738918542861938e-01 1.532595157623291016e-01 -8.837021887302398682e-02 -2.817310988903045654e-01 -2.105834335088729858e-01 5.132148042321205139e-02 -1.501812636852264404e-01 -1.833954751491546631e-01 -2.104516513645648956e-02 -6.080505996942520142e-02 -1.459480673074722290e-01 -4.520692303776741028e-02 2.698582410812377930e-01 -3.961889743804931641e-01 -5.487119406461715698e-02 -7.388419657945632935e-02 -2.355411183089017868e-03 -2.763032317161560059e-01 4.137533903121948242e-01 4.599566385149955750e-02 1.129772141575813293e-01 1.023813337087631226e-01 5.002510920166969299e-02 1.788217723369598389e-01 2.021808475255966187e-01
-9.682827442884445190e-02 -1.667887717485427856e-02 1.977761238813400269e-01 1.230709850788116455e-01 5.041377618908882141e-02 -3.565172255039215088e-01 -2.034221775829792023e-03 4.569903388619422913e-02 3.105590045452117920e-01 -5.845320224761962891e-02 -6.183767691254615784e-02 -2.321607321500778198e-01 1.540597081184387207e-01 1.047698110342025757e-01 -1.385011672973632812e-01 -1.347305625677108765e-01 -3.350571393966674805e-01 -4.891228377819061279e-01 -1.456034183502197266e-01 2.726850472390651703e-02 -1.332257241010665894e-01 -1.121737658977508545e-01 -8.584995567798614502e-02 -1.488101631402969360e-01 8.401249535381793976e-03 3.019466251134872437e-02 1.030638162046670914e-02 5.907819420099258423e-02 6.873001903295516968e-02 2.952274680137634277e-01 2.709835069254040718e-03 2.120122462511062622e-01
-2.647405564785003662e-01 1.554109305143356323e-01 1.953017897903919220e-02 -1.658625453710556030e-01 1.244675591588020325e-01 -4.557996615767478943e-02 -1.626666635274887085e-01 -1.232059788890182972e-03 5.213604569435119629e-01 -2.362308502197265625e-01 -1.460574865341186523e-01 -1.146873235702514648e-01 1.636311262845993042e-01 1.547754704952239990e-01 1.070116609334945679e-01 -1.225000768899917603e-01 -2.604843974113464355e-01 1.138721108436584473e-01 -3.429361851885914803e-03 2.448852732777595520e-02 1.148480642586946487e-02 -1.564843654632568359e-01 5.511323735117912292e-02 -2.747474908828735352e-01 -3.478515148162841797e-01 4.390670731663703918e-02 1.511507034301757812e-01 1.254745423793792725e-01 -5.877486243844032288e-02 -1.127642840147018433e-01 7.802080363035202026e-02 1.618353128433227539e-01
-1.195814013481140137e-01 2.346343994140625000e-01 8.306049555540084839e-02 -1.654902696609497070e-01 1.703266352415084839e-01 -1.017704233527183533e-01 1.650305986404418945e-01 -1.347864866256713867e-01 2.077025473117828369e-01 1.439054012298583984e-01 1.151662506163120270e-02 3.937112540006637573e-02 3.021298907697200775e-02 -1.923135668039321899e-01 -2.475478351116180420e-01 -2.120812684297561646e-01 -3.041454553604125977e-01 -6.818965822458267212e-02 -1.534491181373596191e-01 2.526865601539611816e-01 1.713911294937133789e-01 2.787178158760070801e-01 2.112053334712982178e-02 -1.503054499626159668e-01 6.816434860229492188e-02 -2.668153941631317139e-01 -1.401939708739519119e-02 1.876982748508453369e-01 2.838620841503143311e-01 4.536170884966850281e-02 2.981405556201934814e-01 -6.683968007564544678e-02
6.138432025909423828e-02 1.889245063066482544e-01 -9.079569578170776367e-02 1.341282576322555542e-01 -9.800483286380767822e-02 1.442871689796447754e-01 -1.306023448705673218e-01 2.322133034467697144e-01 1.986352205276489258e-01 2.028945535421371460e-01 -9.614259004592895508e-02 -1.821345835924148560e-01 -1.123179867863655090e-01 -2.876039147377014160e-01 2.857657335698604584e-02 -1.515997052192687988e-01 -1.056501120328903198e-01 -2.155898958444595337e-01 -1.042858436703681946e-01 1.340839564800262451e-01 -1.257311999797821045e-01 2.093210071325302124e-02 -3.461675047874450684e-01 1.612710207700729370e-01 -2.168439477682113647e-01 -5.821146816015243530e-02 1.198827624320983887e-01 -9.596784412860870361e-02 4.970081746578216553e-01 4.585125669836997986e-02 1.228909045457839966e-01 6.275033205747604370e-02
1.016555428504943848e-01 4.456987679004669189e-01 8.552026003599166870e-03 -1.360608488321304321e-01 5.480280518531799316e-02 -5.038480758666992188e-01 -2.320399135351181030e-01 -1.696830540895462036e-01 2.668024003505706787e-01 1.834723800420761108e-01 5.309627205133438110e-02 -1.287850588560104370e-01 -6.133607029914855957e-02 4.983652383089065552e-02 -1.341435164213180542e-01 -7.492987811565399170e-02 -5.980631709098815918e-02 -2.263065576553344727e-01 -2.863092422485351562e-01 -1.525433454662561417e-02 4.248232394456863403e-02 -1.071910709142684937e-01 1.631817519664764404e-01 -2.328377217054367065e-02 1.321665011346340179e-02 -2.436087839305400848e-02 2.883519232273101807e-01 -4.889924824237823486e-02 3.363875299692153931e-02 5.689384788274765015e-02 6.441967934370040894e-02 8.087091892957687378e-02
-1.038418784737586975e-01 -2.835252135992050171e-02 -5.262581259012222290e-02 -1.254503130912780762e-01 2.463825941085815430e-01 -2.372665405273437500e-01 8.985595777630805969e-03 -3.463223343715071678e-03 5.172934532165527344e-01 -1.115434616804122925e-01 7.709172368049621582e-02 -1.710415780544281006e-01 -2.169237844645977020e-02 -6.718939542770385742e-02 1.622342914342880249e-01 -3.241319060325622559e-01 -3.156092762947082520e-01 7.823075354099273682e-02 -1.656148396432399750e-02 1.573070138692855835e-01 9.143105149269104004e-02 -1.602044701576232910e-01 -9.961773455142974854e-02 -4.247004166245460510e-02 3.129030019044876099e-02 4.933735355734825134e-02 2.673598229885101318e-01 -9.223201870918273926e-02 1.749446690082550049e-01 -8.923922479152679443e-02 6.786606460809707642e-02 3.132668733596801758e-01
3.189327940344810486e-02 1.353381723165512085e-01 7.133232802152633667e-02 -3.724509477615356445e-01 2.261363118886947632e-01 -1.343331187963485718e-01 -8.087013661861419678e-02 8.766864240169525146e-02 2.547292709350585938e-01 -6.306585669517517090e-02 -2.972677350044250488e-02 -1.653769314289093018e-01 1.134920790791511536e-01 -1.225903332233428955e-01 3.156529366970062256e-01 -6.881832331418991089e-02 -3.345528841018676758e-01 -1.367255300283432007e-01 -3.367274403572082520e-01 -2.486082958057522774e-03 1.167129799723625183e-01 -1.042107343673706055e-01 -2.242677845060825348e-02 4.981810972094535828e-02 -3.094924390316009521e-01 -1.397040188312530518e-01 -2.411129027605056763e-01 1.636883020401000977e-01 1.165688335895538330e-01 6.520958244800567627e-02 2.299589850008487701e-02 1.843671649694442749e-01
-4.132823273539543152e-02 2.516237199306488037e-01 -4.015555977821350098e-02 5.928657576441764832e-02 -8.719139546155929565e-02 8.997161686420440674e-02 1.834570020437240601e-01 1.694082766771316528e-01 4.352598488330841064e-01 1.802625358104705811e-01 -1.206771433353424072e-01 6.273086910368874669e-05 9.837948530912399292e-02 -1.706029474735260010e-02 6.652244925498962402e-02 -1.906014233827590942e-01 -2.992499172687530518e-01 -1.345914043486118317e-02 4.207506775856018066e-02 1.604280322790145874e-01 -1.565443277359008789e-01 -8.399106562137603760e-02 -1.339811235666275024e-01 2.183571904897689819e-01 -5.668871104717254639e-02 -1.884949207305908203e-01 -3.653800860047340393e-02 1.348593086004257202e-01 3.962858617305755615e-01 1.458397954702377319e-01 3.334211930632591248e-02 3.353278338909149170e-01
-9.585542231798171997e-02 3.134224712848663330e-01 -1.292716711759567261e-01 1.777906715869903564e-01 -7.225758582353591919e-02 -1.874360144138336182e-01 -9.284941852092742920e-02 1.902264915406703949e-02 7.747501134872436523e-02 -1.560954004526138306e-01 1.333065144717693329e-02 -2.851148843765258789e-01 1.379699558019638062e-01 -3.385660052299499512e-01 6.370303034782409668e-02 -2.218530140817165375e-02 -2.338587641716003418e-01 2.664317376911640167e-02 -2.029100507497787476e-01 -6.201009824872016907e-02 1.479941308498382568e-01 -1.291235387325286865e-01 -6.083822250366210938e-02 8.249596692621707916e-03 -4.144878387451171875e-01 1.712763607501983643e-01 -2.312656491994857788e-01 2.448918521404266357e-01 -9.605308622121810913e-02 1.854711771011352539e-02 -5.155330523848533630e-02 2.743909955024719238e-01
-3.867190703749656677e-02 1.489532142877578735e-01 9.837289340794086456e-03 1.754771173000335693e-01 -2.703348100185394287e-01 -9.426561184227466583e-03 -7.719298452138900757e-02 1.946381777524948120e-01 2.770747244358062744e-01 8.442811667919158936e-02 2.089394778013229370e-01 -1.776859313249588013e-01 -1.536006573587656021e-02 -1.290780603885650635e-01 2.022464573383331299e-02 -1.922509670257568359e-01 -9.331081807613372803e-02 -1.104315668344497681e-01 -1.429140418767929077e-01 2.271468937397003174e-01 4.380811750888824463e-02 1.883522123098373413e-01 -2.293880283832550049e-01 1.739562600851058960e-01 -2.710069119930267334e-01 4.279469698667526245e-02 1.346240043640136719e-01 -6.509203929454088211e-03 4.593923687934875488e-01 2.067558020353317261e-01 8.748825639486312866e-02 2.166559249162673950e-01
-8.341436088085174561e-02 2.210598587989807129e-01 -2.072289586067199707e-01 8.529181033372879028e-02 2.816509604454040527e-01 -2.297856360673904419e-01 -2.420773729681968689e-03 1.297637820243835449e-01 3.967967629432678223e-02 -3.181594908237457275e-01 9.307909756898880005e-03 -1.235272660851478577e-01 1.499127894639968872e-01 -1.490775048732757568e-01 -3.108210265636444092e-01 -1.076699420809745789e-01 1.454209685325622559e-01 -1.462916582822799683e-01 -2.200506776571273804e-01 1.008040383458137512e-01 4.178342968225479126e-02 -3.033972382545471191e-01 -7.530729472637176514e-02 -7.326611876487731934e-02 -1.588680297136306763e-01 1.049704179167747498e-01 -3.211435675621032715e-01 1.277469284832477570e-02 1.287296116352081299e-01 1.325137615203857422e-01 3.014673888683319092e-01 -5.832460895180702209e-02
1.602787822484970093e-01 7.087354362010955811e-02 -9.967454522848129272e-02 1.333046108484268188e-01 1.939206123352050781e-01 -2.083936184644699097e-01 -2.288274914026260376e-01 5.518351681530475616e-04 3.326708972454071045e-01 -2.355932071805000305e-02 3.253237530589103699e-02 -4.477445967495441437e-03 -2.495497465133666992e-02 1.247901245951652527e-01 -2.433937788009643555e-01 -2.028394341468811035e-01 -4.290519952774047852e-01 -2.857059538364410400e-01 -1.168027743697166443e-01 -6.647315621376037598e-02 -1.374131590127944946e-01 4.268845543265342712e-02 1.509183179587125778e-02 -4.138929769396781921e-02 6.187476217746734619e-02 -2.400037050247192383e-01 1.287356670945882797e-02 1.833121329545974731e-01 2.941093444824218750e-01 3.770867362618446350e-02 9.041664749383926392e-02 2.856338918209075928e-01
-1.651435643434524536e-01 2.674702405929565430e-01 8.941158652305603027e-02 5.966529995203018188e-02 -1.862486451864242554e-01 -8.074863255023956299e-02 -1.560514122247695923e-01 2.514081895351409912e-01 1.211569532752037048e-01 6.228554621338844299e-02 -6.063175946474075317e-02 -4.398572072386741638e-02 5.986784771084785461e-02 -1.128953918814659119e-01 -1.042376756668090820e-01 -7.497929036617279053e-02 -1.145525127649307251e-01 -1.503858417272567749e-01 -6.971675902605056763e-02 1.007040217518806458e-01 4.956142604351043701e-02 -3.262785971164703369e-01 1.687789894640445709e-02 6.737780570983886719e-02 -1.893596202135086060e-01 3.760420680046081543e-01 -9.777897596359252930e-02 -3.662857413291931152e-01 3.773601651191711426e-01 2.841554768383502960e-02 -8.436258137226104736e-02 2.609307467937469482e-01
-1.838057488203048706e-01 1.671160608530044556e-01 -1.645644605159759521e-01 -2.317837476730346680e-01 6.876782327890396118e-02 -1.395870149135589600e-01 2.647117376327514648e-01 3.727154061198234558e-02 1.766525954008102417e-01 1.332570165395736694e-01 1.266947835683822632e-01 -1.520511806011199951e-01 -5.414562672376632690e-02 1.868509948253631592e-01 1.278360188007354736e-01 -2.374079227447509766e-01 -3.673413395881652832e-01 -1.471690386533737183e-01 -2.596113979816436768e-01 2.826060727238655090e-02 -1.040560659021139145e-02 -2.817091047763824463e-01 6.730751693248748779e-02 -2.122778743505477905e-01 -8.026757836341857910e-02 2.481800019741058350e-01 1.928506344556808472e-01 -2.353818416595458984e-01 1.007225364446640015e-01 5.997536703944206238e-02 8.791976608335971832e-03 1.865904182195663452e-01
1.277207117527723312e-02 3.363632261753082275e-01 -2.501567602157592773e-01 -2.051321268081665039e-01 -2.091069146990776062e-02 -3.668470382690429688e-01 1.319300681352615356e-01 -7.191216945648193359e-02 3.794583380222320557e-01 1.755224615335464478e-01 -4.048045724630355835e-02 -1.743592172861099243e-01 -8.956215344369411469e-03 1.312780287116765976e-02 6.739456951618194580e-02 1.379818171262741089e-01 -8.944519609212875366e-02 9.510298073291778564e-02 -5.947414413094520569e-02 7.341746985912322998e-02 1.176670268177986145e-01 6.300971657037734985e-02 -9.318183362483978271e-02 1.838686615228652954e-01 -3.149915933609008789e-01 1.030223518610000610e-01 8.120645582675933838e-02 -1.226046606898307800e-01 3.070680499076843262e-01 -3.836131095886230469e-02 2.365315556526184082e-01 -1.559812724590301514e-01
3.843477740883827209e-02 3.282060623168945312e-01 -1.386002544313669205e-02 1.482133939862251282e-02 -2.435461282730102539e-01 2.484314143657684326e-02 -1.255801618099212646e-01 1.292174458503723145e-01 2.909555435180664062e-01 1.747605949640274048e-01 3.004697263240814209e-01 -1.225985586643218994e-01 -5.819322913885116577e-02 -1.999880224466323853e-01 -1.123556941747665405e-01 -3.936040401458740234e-02 -4.126112461090087891e-01 1.682038903236389160e-01 -1.876496076583862305e-01 -2.158519476652145386e-01 2.020220458507537842e-01 1.050159893929958344e-02 1.260179746896028519e-02 2.119863592088222504e-02 3.431108547374606133e-03 1.060823649168014526e-01 2.513441741466522217e-01 -5.632652342319488525e-02 2.294516712427139282e-01 2.497996091842651367e-01 7.311972230672836304e-02 6.781547795981168747e-03
-4.151700437068939209e-02 5.472551584243774414e-01 1.312245279550552368e-01 6.922125071287155151e-02 -1.110735684633255005e-01 -1.910673677921295166e-01 5.576715990900993347e-02 -9.954072535037994385e-02 2.019521445035934448e-01 1.540645211935043335e-01 -3.350644409656524658e-01 -1.008882969617843628e-01 -5.015664175152778625e-02 6.165849789977073669e-02 -1.275836229324340820e-01 4.003606364130973816e-02 -1.550517678260803223e-01 -3.824992850422859192e-02 -2.297842204570770264e-01 3.629137873649597168e-01 -1.125723496079444885e-01 -1.693179011344909668e-01 -9.980230592191219330e-03 -2.521628141403198242e-01 1.066279318183660507e-02 1.086095198988914490e-01 2.102460712194442749e-01 2.132844179868698120e-02 -3.721746802330017090e-02 1.382470577955245972e-01 -4.548374935984611511e-02 -9.786225110292434692e-02
1.057868450880050659e-02 3.300844132900238037e-01 -6.928808242082595825e-02 1.097959131002426147e-01 6.596295535564422607e-02 2.342520281672477722e-02 6.787928938865661621e-02 1.184535175561904907e-01 3.201252520084381104e-01 3.427324295043945312e-01 4.114007204771041870e-02 -1.519482284784317017e-01 6.206215173006057739e-02 -3.095043599605560303e-01 -1.184472292661666870e-01 -2.586905844509601593e-02 -1.134700700640678406e-01 -2.110282927751541138e-01 -2.365270555019378662e-01 3.801339864730834961e-01 2.352398186922073364e-01 7.416418194770812988e-02 -1.991106010973453522e-02 1.303234696388244629e-01 -2.819508314132690430e-02 -4.110568389296531677e-02 -2.618566751480102539e-01 -2.495925426483154297e-01 1.052840203046798706e-01 9.856687486171722412e-02 -6.881728302687406540e-03 3.458683565258979797e-02
-2.731264568865299225e-02 1.268972009420394897e-01 1.150418166071176529e-02 -2.445437610149383545e-01 -4.233080521225929260e-02 -1.307750791311264038e-01 3.866129741072654724e-02 -1.278330832719802856e-01 2.843146026134490967e-01 4.244519174098968506e-01 -2.887822985649108887e-01 7.288639992475509644e-02 5.361948907375335693e-02 -3.198199272155761719e-01 -6.292452453635632992e-04 -1.032882481813430786e-01 -2.000780701637268066e-01 -2.050748467445373535e-01 -2.495840638875961304e-01 1.890104413032531738e-01 -1.321370601654052734e-01 -6.673903018236160278e-02 1.918945834040641785e-02 2.207436785101890564e-02 1.275780349969863892e-01 -1.156835332512855530e-01 -2.149596810340881348e-01 -1.208625137805938721e-01 3.165014386177062988e-01 1.466423124074935913e-01 -7.602566480636596680e-02 1.231007743626832962e-02
-1.560245305299758911e-01 2.801024615764617920e-01 2.141629606485366821e-01 -2.438854277133941650e-01 4.727965593338012695e-02 -1.824771612882614136e-01 1.757932603359222412e-01 8.274497091770172119e-02 2.843849360942840576e-01 2.330532371997833252e-01 -1.819455623626708984e-01 5.615102499723434448e-02 2.188563346862792969e-01 -1.118848547339439392e-01 9.073241055011749268e-02 -1.245651841163635254e-01 -8.316559344530105591e-02 2.711595594882965088e-01 -2.331337183713912964e-01 8.558741211891174316e-02 -2.474850788712501526e-02 -4.914650227874517441e-03 2.381719946861267090e-01 9.847830981016159058e-02 2.066100947558879852e-02 2.702178657054901123e-01 -1.287347525358200073e-01 -3.723876178264617920e-02 1.489464044570922852e-01 1.034865155816078186e-01 2.356783151626586914e-01 2.719103693962097168e-01
8.845609426498413086e-02 1.618587672710418701e-01 -5.570714175701141357e-02 -4.576651006937026978e-02 -6.649634987115859985e-02 1.408215165138244629e-01 4.796219244599342346e-02 8.399716019630432129e-02 1.389729678630828857e-01 1.434735953807830811e-01 -3.157517910003662109e-01 -3.722703754901885986e-01 1.849407106637954712e-01 -1.193522512912750244e-01 1.835014522075653076e-01 3.204746544361114502e-02 4.638759419322013855e-02 -2.461982369422912598e-01 -3.625540435314178467e-01 1.145169585943222046e-01 -1.649754941463470459e-01 -1.813608556985855103e-01 5.376436281949281693e-03 2.088293880224227905e-01 -2.662439644336700439e-01 3.304689377546310425e-02 2.874015457928180695e-02 1.078549250960350037e-01 4.088301062583923340e-01 3.367237374186515808e-02 -3.198202326893806458e-02 3.214130178093910217e-02
4.651202261447906494e-02 1.576219946146011353e-01 -1.743467450141906738e-01 -5.188171565532684326e-02 -2.109604924917221069e-01 1.144068986177444458e-01 3.711299225687980652e-02 2.861128449440002441e-01 1.921586990356445312e-01 8.229636587202548981e-03 6.901838351041078568e-03 -1.536353230476379395e-01 -2.097052931785583496e-01 -8.245942741632461548e-02 8.656376600265502930e-02 -1.751877665519714355e-01 -1.807350218296051025e-01 -2.957110702991485596e-01 -5.392762273550033569e-02 -6.318922340869903564e-02 -8.338659256696701050e-02 -7.244609296321868896e-03 -2.445155531167984009e-01 6.816884875297546387e-02 -1.905201822519302368e-01 1.911422163248062134e-01 -5.768933892250061035e-02 -3.518531322479248047e-01 3.882172703742980957e-01 1.311002522706985474e-01 2.105278670787811279e-01 1.970595568418502808e-01
-1.988398283720016479e-01 2.522044181823730469e-01 6.473279744386672974e-02 -5.082467570900917053e-02 -6.200793385505676270e-02 -1.133235055021941662e-03 -1.641554981470108032e-01 3.203749954700469971e-01 3.059643507003784180e-01 1.590684503316879272e-01 -9.505165368318557739e-02 -1.719119995832443237e-01 2.745120786130428314e-02 -5.601439252495765686e-02 -2.385933138430118561e-02 -1.465752124786376953e-01 1.273385016247630119e-03 -2.539724111557006836e-01 -1.969451457262039185e-01 7.335336506366729736e-02 1.605400443077087402e-01 9.259362518787384033e-02 7.891124114394187927e-04 4.496582783758640289e-03 -4.108723402023315430e-01 -1.896513104438781738e-01 -1.153942868113517761e-01 -8.894421160221099854e-02 3.631876111030578613e-01 1.122794765979051590e-02 -2.664563655853271484e-01 3.344274684786796570e-02
-8.474775403738021851e-02 5.868490040302276611e-02 -3.115684390068054199e-01 -4.018906131386756897e-02 2.146620750427246094e-01 -3.645667135715484619e-01 8.194532990455627441e-02 2.543786764144897461e-01 1.466114223003387451e-01 2.151000350713729858e-01 1.822848431766033173e-02 -3.417361080646514893e-01 -1.682795286178588867e-01 3.276218473911285400e-02 1.758491992950439453e-01 -3.248528763651847839e-02 -4.162755906581878662e-01 -9.939056634902954102e-02 -4.120841994881629944e-02 -2.773173525929450989e-02 9.698427468538284302e-02 -1.850344389677047729e-01 1.862191408872604370e-02 -1.459432840347290039e-01 -1.591641902923583984e-01 8.260993659496307373e-02 2.497523874044418335e-01 -1.069659888744354248e-01 1.264047175645828247e-01 1.396249830722808838e-01 3.836411237716674805e-02 1.347119454294443130e-02
-3.618414327502250671e-02 2.169970721006393433e-01 -8.181321620941162109e-02 -2.222584784030914307e-01 -3.613128094002604485e-03 1.296506077051162720e-01 2.240385264158248901e-01 6.035691499710083008e-02 1.904405802488327026e-01 8.663891814649105072e-03 -1.402859091758728027e-01 -2.956336140632629395e-01 -1.415469944477081299e-01 3.996591269969940186e-02 -2.765901982784271240e-01 -3.062600493431091309e-01 3.973618894815444946e-02 -1.809090971946716309e-01 -3.086400926113128662e-01 -2.207304686307907104e-01 1.480225175619125366e-01 -1.336784064769744873e-01 -1.196206063032150269e-01 -2.210583686828613281e-01 -3.122268021106719971e-01 1.897452920675277710e-01 -8.901504427194595337e-02 8.882647752761840820e-02 1.756060421466827393e-01 3.102593868970870972e-02 -1.560249924659729004e-01 5.300344899296760559e-02
1.558684110641479492e-01 3.074305355548858643e-01 -5.161034315824508667e-02 -1.869879364967346191e-01 -7.862005382776260376e-02 -3.293364644050598145e-01 1.034464240074157715e-01 -1.028082072734832764e-01 2.375189363956451416e-01 2.175758779048919678e-01 -3.659744560718536377e-01 6.460636388510465622e-03 -2.249087244272232056e-01 -1.254735291004180908e-01 -1.777958273887634277e-01 8.631972223520278931e-02 -2.496777027845382690e-01 -1.920201927423477173e-01 -2.906619906425476074e-01 2.781904935836791992e-01 -9.703798592090606689e-02 7.617785036563873291e-02 -4.252041876316070557e-02 -2.296426743268966675e-01 -3.896998986601829529e-02 -5.719353258609771729e-02 1.136408075690269470e-01 -9.757195413112640381e-02 6.098257377743721008e-03 6.355933099985122681e-02 3.587988018989562988e-02 -3.299517557024955750e-02
2.113229483366012573e-01 -7.101800292730331421e-02 -1.005356013774871826e-01 1.402453146874904633e-02 1.938857287168502808e-01 -4.305201470851898193e-01 -1.397820562124252319e-01 3.640299439430236816e-01 3.856936395168304443e-01 -4.186887294054031372e-02 1.040228009223937988e-01 -9.301371127367019653e-02 -5.321619287133216858e-02 -6.425418704748153687e-02 -8.998395502567291260e-02 -2.452073842287063599e-01 -1.730646751821041107e-02 -7.733222842216491699e-02 -3.406868875026702881e-01 -2.199731916189193726e-01 -2.260203473269939423e-02 -1.693138666450977325e-02 -5.866625905036926270e-02 -7.246670126914978027e-02 -1.866681873798370361e-01 -9.228055179119110107e-02 1.856615580618381500e-02 1.379907876253128052e-01 7.078122813254594803e-03 1.306877136230468750e-01 1.143898293375968933e-01 2.159676551818847656e-01
1.322461962699890137e-01 8.100245893001556396e-02 6.680133193731307983e-02 -2.232870012521743774e-01 1.797039955854415894e-01 1.395985931158065796e-01 -6.171290576457977295e-02 6.219969689846038818e-02 3.022923469543457031e-01 1.701198518276214600e-01 -4.719392657279968262e-01 -1.233082041144371033e-01 2.219648063182830811e-01 -2.822626233100891113e-01 -1.255990713834762573e-01 -1.861421763896942139e-02 -2.988882660865783691e-01 -1.428892165422439575e-01 1.049705222249031067e-01 -1.511035412549972534e-01 1.209708452224731445e-01 -1.430493444204330444e-01 -2.329143881797790527e-02 5.991786252707242966e-03 -1.492420583963394165e-01 7.496024668216705322e-02 8.715073019266128540e-02 1.498707234859466553e-01 2.986745834350585938e-01 -8.241747319698333740e-02 1.580445617437362671e-01 2.554194815456867218e-02
-3.365072235465049744e-02 2.939364016056060791e-01 -2.406083345413208008e-01 -2.632971704006195068e-01 1.170260310173034668e-01 -1.425703912973403931e-01 1.078498065471649170e-01 2.530446350574493408e-01 1.925650388002395630e-01 -2.901315093040466309e-01 5.046048760414123535e-02 -1.925499886274337769e-01 3.225694000720977783e-01 -2.919518947601318359e-01 6.746882200241088867e-02 -1.345684938132762909e-02 -2.718309164047241211e-01 1.713467389345169067e-02 -2.010984122753143311e-01 3.914090618491172791e-02 -3.273289278149604797e-02 -1.294895410537719727e-01 -3.117146156728267670e-02 1.897094249725341797e-01 -3.700660765171051025e-01 1.514420658349990845e-02 -5.755916237831115723e-02 -2.994900941848754883e-02 2.773369476199150085e-02 -4.295772407203912735e-03 -2.429279126226902008e-02 8.332274109125137329e-02
-2.395926266908645630e-01 4.144360125064849854e-01 -4.139524400234222412e-01 6.996580958366394043e-02 7.316645234823226929e-02 1.582279205322265625e-01 -1.801654994487762451e-01 4.549557343125343323e-02 1.243820413947105408e-01 5.652486905455589294e-02 -1.845179498195648193e-01 -6.587006896734237671e-02 1.434446219354867935e-02 -2.156293392181396484e-02 -1.177424490451812744e-01 3.405316919088363647e-02 -2.324818074703216553e-01 -8.889863640069961548e-02 -1.250291317701339722e-01 4.961117357015609741e-02 1.624441295862197876e-01 -8.893181383609771729e-02 -1.112057045102119446e-01 -8.172897994518280029e-02 -6.426971405744552612e-02 2.887698709964752197e-01 -1.512648910284042358e-01 -1.803609047783538699e-04 1.231727749109268188e-01 5.928884074091911316e-02 4.181668162345886230e-01 -1.399448066949844360e-01
-7.890173792839050293e-02 2.523274719715118408e-01 -1.832405477762222290e-01 2.147128432989120483e-01 5.156322941184043884e-02 -1.280504316091537476e-01 -3.047684580087661743e-02 6.490455567836761475e-02 2.114830166101455688e-01 -2.328786849975585938e-01 3.218615427613258362e-02 -1.269418597221374512e-01 -2.113059349358081818e-02 -2.057562470436096191e-01 1.785341948270797729e-01 -3.281505107879638672e-01 -3.815197944641113281e-01 -1.639215648174285889e-01 -2.133458107709884644e-02 3.318757563829421997e-02 1.791442334651947021e-01 -8.002325147390365601e-02 1.422197520732879639e-01 4.345098510384559631e-02 -1.639284789562225342e-01 2.963753938674926758e-01 3.761827647686004639e-01 9.821464121341705322e-02 8.597387373447418213e-02 -7.617522031068801880e-02 -9.043456986546516418e-03 1.184942424297332764e-01
1.418377757072448730e-01 1.101735308766365051e-01 1.107954606413841248e-01 -1.725819110870361328e-01 1.942814290523529053e-01 -2.116318494081497192e-01 8.322753757238388062e-02 2.533254325389862061e-01 4.068890511989593506e-01 8.937808871269226074e-02 1.657069623470306396e-01 2.890822663903236389e-02 2.023497670888900757e-01 1.735114604234695435e-01 -1.970281004905700684e-01 -4.277875646948814392e-02 -1.260122656822204590e-01 -1.553909480571746826e-01 -3.710927674546837807e-03 2.484248876571655273e-01 4.696683213114738464e-02 -1.091882819309830666e-03 -2.142885923385620117e-01 -6.887778639793395996e-02 -1.314691603183746338e-01 3.925985395908355713e-01 -2.235231548547744751e-02 2.345600873231887817e-01 7.023464143276214600e-02 -8.518692106008529663e-02 8.929479867219924927e-02 2.382906079292297363e-01
-2.510339021682739258e-01 3.452878594398498535e-01 2.101798355579376221e-02 1.403230428695678711e-01 -7.678001374006271362e-02 -1.449964642524719238e-01 1.599868386983871460e-01 7.915101945400238037e-02 3.391309678554534912e-01 1.421628892421722412e-01 -1.864560246467590332e-01 2.917774207890033722e-02 6.014768034219741821e-03 -1.533742398023605347e-01 -2.946867644786834717e-01 1.221134886145591736e-01 -2.153802812099456787e-01 1.838761717081069946e-01 -3.039630828425288200e-03 -1.049731373786926270e-01 -1.291722208261489868e-01 -2.012558728456497192e-01 -1.680170893669128418e-01 8.261594921350479126e-02 4.978829994797706604e-02 -1.014024317264556885e-01 -2.546327933669090271e-02 1.769017577171325684e-01 2.957130074501037598e-01 2.798358201980590820e-01 7.849381119012832642e-02 2.064105421304702759e-01
-1.298850178718566895e-01 2.441107332706451416e-01 1.283512562513351440e-01 -1.969757676124572754e-01 2.410000003874301910e-02 -3.422020673751831055e-01 -5.246559903025627136e-02 4.652250185608863831e-02 2.264512181282043457e-01 -4.984764009714126587e-02 1.411850098520517349e-02 1.649654060602188110e-01 5.634590983390808105e-03 -1.387055218219757080e-01 -6.022540852427482605e-02 -1.451340317726135254e-01 -2.569566667079925537e-01 -2.801022231578826904e-01 -1.123756542801856995e-01 1.650898754596710205e-01 -9.716574102640151978e-02 -2.557473629713058472e-02 -1.629685796797275543e-02 -6.839542090892791748e-02 -3.785593807697296143e-01 2.479481101036071777e-01 1.611226946115493774e-01 1.391127239912748337e-02 -2.435639053583145142e-01 5.427978932857513428e-02 2.155502140522003174e-01 2.853940725326538086e-01
-2.672107219696044922e-01 1.997075229883193970e-01 -1.225856468081474304e-01 -1.473790407180786133e-01 2.264014929533004761e-01 -3.436148166656494141e-02 2.147318236529827118e-02 2.753127515316009521e-01 2.710213661193847656e-01 9.396376460790634155e-02 8.121886104345321655e-02 -1.367154036415740848e-04 -1.445387452840805054e-01 2.397101968526840210e-01 1.179685145616531372e-01 -1.015338450670242310e-01 -2.294495850801467896e-01 9.070643037557601929e-02 -1.147745326161384583e-01 -2.045238763093948364e-01 -4.617960378527641296e-02 -2.731156051158905029e-01 -1.019331291317939758e-01 -1.864694952964782715e-01 -1.406109076924622059e-03 2.318051159381866455e-01 1.790121197700500488e-01 -8.297122269868850708e-02 3.496358394622802734e-01 1.509773135185241699e-01 7.155905663967132568e-02 2.263300567865371704e-01
-1.523782014846801758e-01 -2.921338938176631927e-02 -8.244067430496215820e-02 2.874626079574227333e-03 4.129783436655998230e-02 -3.157407939434051514e-01 1.418867707252502441e-01 -2.539164945483207703e-02 2.977841198444366455e-01 -1.181615740060806274e-01 -9.421296417713165283e-02 -3.373309969902038574e-01 1.344181448221206665e-01 2.385083436965942383e-01 -2.047409266233444214e-01 -1.409474015235900879e-02 -3.240509629249572754e-01 -3.233464956283569336e-01 -1.828243136405944824e-01 -6.490910891443490982e-03 -1.323510110378265381e-01 1.348448097705841064e-01 -2.240423485636711121e-02 -1.380568742752075195e-01 -1.223321631550788879e-02 -5.122906714677810669e-02 5.717951431870460510e-02 5.869431793689727783e-02 2.300786375999450684e-01 1.896079927682876587e-01 3.040696610696613789e-04 3.284875452518463135e-01
-1.235985979437828064e-01 1.921674907207489014e-01 -1.196433454751968384e-01 -9.367130696773529053e-02 3.370269238948822021e-01 -2.723351716995239258e-01 3.642401993274688721e-01 3.023912012577056885e-01 2.188260853290557861e-01 1.220738068222999573e-01 -1.140559315681457520e-01 -2.497069984674453735e-01 2.625801265239715576e-01 -7.405412197113037109e-02 -1.363010555505752563e-01 -1.693702638149261475e-01 6.998465210199356079e-02 -2.928681969642639160e-01 -6.043335422873497009e-02 -5.170820280909538269e-02 -1.971661578863859177e-03 6.000455841422080994e-02 -1.816129088401794434e-01 -1.057264432311058044e-01 8.858919888734817505e-02 1.005799416452646255e-02 1.896778680384159088e-02 7.840645313262939453e-02 2.601104788482189178e-02 9.433341026306152344e-02 2.572331130504608154e-01 1.342879086732864380e-01
-5.422686785459518433e-02 1.499128788709640503e-01 7.092888653278350830e-02 -9.399386122822761536e-03 1.076155006885528564e-01 -1.383681446313858032e-01 -8.601370453834533691e-02 1.617246717214584351e-01 5.503547787666320801e-01 -2.784470021724700928e-01 -3.169965445995330811e-01 -1.391926687210798264e-02 1.841207295656204224e-01 -2.466488480567932129e-01 -6.619687378406524658e-02 -2.578178644180297852e-01 6.205025594681501389e-03 5.952841788530349731e-02 -2.016619592905044556e-01 -8.018812537193298340e-02 1.119375228881835938e-03 -2.731669843196868896e-01 -1.481691561639308929e-02 -2.490703910589218140e-01 -1.215060725808143616e-01 6.493795663118362427e-02 1.574728190898895264e-01 -8.639433979988098145e-02 -2.466215938329696655e-02 1.136644706130027771e-01 -4.454876482486724854e-02 6.467357277870178223e-02
-4.418033640831708908e-03 3.506702482700347900e-01 -2.442520111799240112e-01 -7.319120317697525024e-02 -5.567779764533042908e-03 -3.052236437797546387e-01 -2.058194577693939209e-01 7.670854777097702026e-02 1.458917260169982910e-01 7.799717783927917480e-02 -2.818678617477416992e-01 -2.091742306947708130e-01 1.717654466629028320e-01 -1.182185709476470947e-01 -1.744036227464675903e-01 -9.219371527433395386e-02 -8.832809329032897949e-02 -3.289068937301635742e-01 -2.361586093902587891e-01 6.038272753357887268e-03 2.367333322763442993e-02 -7.597825489938259125e-03 2.195535600185394287e-01 8.723948150873184204e-02 -1.020410358905792236e-01 2.977876458317041397e-03 3.368035554885864258e-01 -6.308657675981521606e-02 -1.337128728628158569e-01 1.476457417011260986e-01 -7.059292495250701904e-02 -1.920127868652343750e-01
-4.063275456428527832e-01 1.457041651010513306e-01 -1.461596041917800903e-01 -2.486333996057510376e-02 3.640214204788208008e-01 -1.622423082590103149e-01 2.530989348888397217e-01 3.360723257064819336e-01 1.659254729747772217e-01 -7.257347553968429565e-02 -2.503969967365264893e-01 -2.659687995910644531e-01 -8.972045965492725372e-03 -5.131282657384872437e-02 -9.665991365909576416e-02 6.143251899629831314e-03 -1.951126158237457275e-01 -1.546044200658798218e-01 -7.668041437864303589e-02 3.083300888538360596e-01 9.480196237564086914e-02 1.222329065203666687e-01 -1.780198812484741211e-01 -1.667369040660560131e-03 3.596926573663949966e-03 7.099333405494689941e-02 6.067560520023107529e-03 -1.865522377192974091e-02 9.001477062702178955e-02 -5.502900481224060059e-02 1.887072771787643433e-01 8.245580643415451050e-02
-6.987253576517105103e-02 1.776043623685836792e-01 1.026764139533042908e-01 6.187916547060012817e-02 9.417240321636199951e-02 -1.700396537780761719e-01 -6.520445644855499268e-02 -1.250192373991012573e-01 2.979002594947814941e-01 -3.352355957031250000e-02 -4.728676006197929382e-02 1.742475628852844238e-01 -5.190239846706390381e-02 -1.633794754743576050e-01 -5.596897006034851074e-01 -5.369748920202255249e-02 -2.524575889110565186e-01 -2.842207439243793488e-02 -2.369348555803298950e-01 2.951200865209102631e-02 -1.951331198215484619e-01 9.142323583364486694e-02 -5.422028712928295135e-03 6.984110921621322632e-02 -1.138369739055633545e-01 1.169140338897705078e-01 -5.350015312433242798e-02 2.732546329498291016e-01 9.885483421385288239e-03 2.471467554569244385e-01 -2.069009840488433838e-01 2.061819732189178467e-01
-1.662318855524063110e-01 2.209528386592864990e-01 -1.044061258435249329e-01 1.384628564119338989e-01 -1.888578534126281738e-01 -1.089212521910667419e-01 2.400475442409515381e-01 3.025427274405956268e-02 4.051015675067901611e-01 9.353928267955780029e-02 -9.363189339637756348e-02 -3.881840780377388000e-02 1.883275508880615234e-01 -9.742159396409988403e-02 -2.051587253808975220e-01 -1.583735197782516479e-01 -1.220300421118736267e-01 3.845142945647239685e-02 -8.958835154771804810e-02 -1.438439488410949707e-01 -2.184766232967376709e-01 -1.351387351751327515e-01 -2.369002401828765869e-01 1.516940891742706299e-01 -2.739243023097515106e-02 -4.436176270246505737e-02 4.656180366873741150e-02 1.715490967035293579e-02 1.257214248180389404e-01 2.406436353921890259e-01 3.170508146286010742e-01 3.500176966190338135e-01
1.017353981733322144e-01 4.331149458885192871e-01 -1.167740020900964737e-02 3.227641284465789795e-01 7.128843665122985840e-02 2.260671555995941162e-02 -7.575241476297378540e-02 1.444240957498550415e-01 3.650634288787841797e-01 6.294908374547958374e-02 -4.655899479985237122e-02 -1.455352157354354858e-01 1.908841356635093689e-02 -2.775024771690368652e-01 -1.592996120452880859e-01 -1.355750113725662231e-01 -2.210026979446411133e-01 -2.006865143775939941e-01 -2.591419033706188202e-02 1.860252171754837036e-01 -1.529889274388551712e-02 6.753787398338317871e-02 -1.291424930095672607e-01 2.753073871135711670e-01 7.557804137468338013e-02 -6.612429022789001465e-02 1.053727511316537857e-02 -3.109525442123413086e-01 7.165952026844024658e-02 2.004320323467254639e-01 -4.246068187057971954e-03 9.986303746700286865e-02
2.807717323303222656e-01 -1.714655663818120956e-03 8.512556552886962891e-02 -1.549358963966369629e-01 1.735684722661972046e-01 -5.894842743873596191e-02 -1.633446514606475830e-01 5.253579095005989075e-02 2.101354748010635376e-01 2.186610996723175049e-01 -1.830833405256271362e-02 -2.439609169960021973e-01 6.466372311115264893e-02 -1.818365901708602905e-01 -7.450556010007858276e-02 -1.698649525642395020e-01 -3.784846365451812744e-01 -1.842313408851623535e-01 6.977839022874832153e-02 8.634366095066070557e-03 2.387674897909164429e-01 -4.921426996588706970e-02 -2.460223585367202759e-01 1.166917979717254639e-01 -1.088788211345672607e-01 1.785558760166168213e-01 7.407636940479278564e-02 -2.815107703208923340e-01 2.376399338245391846e-01 5.143453925848007202e-02 1.527191139757633209e-02 3.160100281238555908e-01
-1.553966850042343140e-01 2.172758877277374268e-01 -4.432933405041694641e-02 9.962392598390579224e-02 1.447009295225143433e-01 1.437046676874160767e-01 1.297330409288406372e-01 -1.092344373464584351e-01 4.786839783191680908e-01 1.709425449371337891e-01 1.953383982181549072e-01 -6.985102593898773193e-02 2.342481464147567749e-01 4.092403128743171692e-02 -3.787505254149436951e-02 -1.551270484924316406e-01 -6.734202057123184204e-02 -2.315981239080429077e-01 -1.821653395891189575e-01 8.385114371776580811e-02 1.766638644039630890e-02 -2.627747058868408203e-01 5.754560977220535278e-02 -4.627064168453216553e-01 -1.608310788869857788e-01 -4.519938677549362183e-02 1.059151440858840942e-01 6.504206452518701553e-03 7.321164011955261230e-02 -7.083027623593807220e-03 9.668410569429397583e-02 -1.545054018497467041e-01
-2.683584988117218018e-01 2.107111662626266479e-01 -2.709592925384640694e-03 7.177288830280303955e-02 2.676910161972045898e-01 -1.532514989376068115e-01 2.255513668060302734e-01 5.647052451968193054e-02 2.059733420610427856e-01 3.491943702101707458e-02 -1.782787293195724487e-01 -3.981128036975860596e-01 3.282897174358367920e-01 -5.137619003653526306e-02 -4.563581198453903198e-02 -2.862630188465118408e-01 -1.922686398029327393e-01 -6.440808624029159546e-02 -8.576752245426177979e-02 2.642433345317840576e-01 6.670317053794860840e-02 9.403969347476959229e-02 -2.374804466962814331e-01 -8.986429870128631592e-02 -2.194933407008647919e-02 1.654244810342788696e-01 -1.674484163522720337e-01 -1.805836856365203857e-01 -1.033256016671657562e-02 1.175555735826492310e-01 -1.144280191510915756e-02 4.732616245746612549e-02
1.080080866813659668e-01 1.765175461769104004e-01 -2.681150846183300018e-02 3.333417773246765137e-01 1.661180891096591949e-02 -9.154066443443298340e-02 8.214341104030609131e-02 -1.424781978130340576e-01 3.907146751880645752e-01 -2.107256650924682617e-01 -1.819393783807754517e-01 -8.799425512552261353e-02 -1.259918644791468978e-04 -6.676122546195983887e-02 -4.548699557781219482e-01 -1.862192451953887939e-01 -1.731105148792266846e-01 -1.262678951025009155e-01 -1.993939876556396484e-01 1.543050073087215424e-02 1.351050380617380142e-02 -6.576718389987945557e-02 4.182598739862442017e-02 -1.055406779050827026e-01 -3.416175842285156250e-01 9.625934064388275146e-02 1.979556679725646973e-02 1.798698455095291138e-01 -3.689695522189140320e-02 1.787966042757034302e-01 1.194773465394973755e-01 -1.267536431550979614e-01
-9.770448505878448486e-02 1.928296834230422974e-01 1.322496086359024048e-01 -2.570585906505584717e-01 -1.081440672278404236e-01 -3.763059377670288086e-01 -2.745249494910240173e-02 2.478656619787216187e-01 2.346476763486862183e-01 1.039943695068359375e-01 -3.264801576733589172e-02 3.284453600645065308e-02 6.587815284729003906e-02 4.469551146030426025e-02 7.850076653994619846e-04 -2.238131463527679443e-01 -3.089434802532196045e-01 -2.080228477716445923e-01 1.570215523242950439e-01 7.492110133171081543e-02 -2.746885418891906738e-01 -1.316336542367935181e-01 -2.413642704486846924e-01 -5.687147006392478943e-02 -3.243392407894134521e-01 1.473771482706069946e-01 -9.950706362724304199e-02 2.427848428487777710e-01 8.836811035871505737e-02 -3.426165506243705750e-02 3.924628719687461853e-02 1.461816951632499695e-02
-1.929560005664825439e-01 2.578581124544143677e-02 -1.489041447639465332e-01 -1.011295318603515625e-01 1.884930580854415894e-02 -1.515343189239501953e-01 2.990557253360748291e-01 8.701312541961669922e-02 3.722327649593353271e-01 -3.153865933418273926e-01 2.311768680810928345e-01 8.444005995988845825e-02 -3.281041234731674194e-02 -9.372811764478683472e-02 -1.197459325194358826e-01 -8.915388584136962891e-02 -1.986874490976333618e-01 9.820581227540969849e-02 -3.651955723762512207e-01 -3.406289732083678246e-03 -1.054782141000032425e-02 -2.099878340959548950e-01 -7.470012456178665161e-02 4.514240846037864685e-02 -2.566560544073581696e-02 2.029400169849395752e-01 5.604591965675354004e-02 -1.792353391647338867e-01 1.106972470879554749e-01 1.798835098743438721e-01 1.007249299436807632e-02 3.499774634838104248e-01
-3.051629662513732910e-02 -1.013971790671348572e-01 -8.956374973058700562e-02 1.360686272382736206e-01 1.090741008520126343e-01 -2.963962554931640625e-01 1.157311815768480301e-02 3.376708626747131348e-01 3.730845749378204346e-01 -1.613766849040985107e-01 -1.231157481670379639e-01 -2.007024735212326050e-01 -7.129381597042083740e-02 -3.394100964069366455e-01 1.259960327297449112e-02 4.494078084826469421e-02 -2.764561772346496582e-01 -5.797626450657844543e-02 -3.255810439586639404e-01 -3.971388936042785645e-02 1.846803724765777588e-01 6.029496435075998306e-03 -3.651938959956169128e-02 -2.430865466594696045e-01 1.146392971277236938e-01 -9.926251135766506195e-03 -3.995149210095405579e-02 5.077923461794853210e-02 2.167964726686477661e-01 1.955323666334152222e-01 4.592203069478273392e-03 1.435485929250717163e-01
-1.645961552858352661e-01 1.073738038539886475e-01 2.013408243656158447e-01 -1.524531245231628418e-01 1.117351725697517395e-01 8.714327961206436157e-02 -4.881227016448974609e-02 1.683660000562667847e-01 2.409629076719284058e-01 5.920714884996414185e-02 5.219480395317077637e-02 3.482734039425849915e-02 -8.799084275960922241e-02 -4.017625004053115845e-02 -2.395411133766174316e-01 1.356072723865509033e-01 -1.245859190821647644e-01 -3.185242414474487305e-01 -2.038748711347579956e-01 1.974072679877281189e-02 1.209835857152938843e-01 5.173930525779724121e-02 9.578139334917068481e-02 2.408854216337203979e-01 -3.867480754852294922e-01 -5.600448697805404663e-02 7.117865234613418579e-02 -1.348847150802612305e-01 3.355933427810668945e-01 3.098122477531433105e-01 2.020367532968521118e-01 1.652721315622329712e-01
3.372598588466644287e-01 1.799783706665039062e-01 -1.251018643379211426e-01 2.705493196845054626e-02 3.261691927909851074e-01 4.495138302445411682e-02 -7.569073140621185303e-02 1.461978107690811157e-01 1.348319351673126221e-01 -2.098323553800582886e-01 -6.063495203852653503e-02 -4.901172593235969543e-02 7.915882021188735962e-02 -1.264161802828311920e-02 -1.578743159770965576e-01 -3.443554043769836426e-01 -9.850181639194488525e-02 -1.971728354692459106e-02 -3.372609913349151611e-01 -6.786256283521652222e-02 -7.855682820081710815e-02 -9.268622100353240967e-02 -1.662967205047607422e-01 -1.683868169784545898e-01 -3.394506871700286865e-01 2.148012965917587280e-01 1.071019619703292847e-01 1.409938037395477295e-01 2.508936226367950439e-01 -1.155269145965576172e-02 1.650259047746658325e-01 3.884629532694816589e-02
1.271127462387084961e-01 3.497340977191925049e-01 -1.907261647284030914e-02 1.207462102174758911e-01 -2.426097989082336426e-01 7.102997601032257080e-02 6.702939420938491821e-02 2.763255834579467773e-01 3.352318704128265381e-01 -3.634009510278701782e-02 1.593064665794372559e-01 -4.491139668971300125e-03 -1.751445233821868896e-02 -1.274738162755966187e-01 -7.930774241685867310e-02 -4.423930048942565918e-01 -1.147920638322830200e-01 -1.739249527454376221e-01 -1.246791929006576538e-01 1.459088176488876343e-01 -1.101604476571083069e-01 7.902865763753652573e-04 -2.713443040847778320e-01 2.130895853042602539e-02 -1.568323373794555664e-01 -9.764099121093750000e-02 -2.231008402304723859e-04 -4.195185378193855286e-02 2.004114091396331787e-01 2.157175093889236450e-01 9.038835018873214722e-02 2.166471779346466064e-01
-2.010382153093814850e-02 3.348283097147941589e-02 -1.142343506217002869e-01 -2.055815458297729492e-01 1.018912196159362793e-01 -6.146207079291343689e-02 -3.766938447952270508e-01 6.988790631294250488e-02 4.436972141265869141e-01 -1.162754669785499573e-01 -2.458698153495788574e-01 -2.155264280736446381e-02 3.189977491274476051e-03 -4.156127572059631348e-01 -9.045675396919250488e-02 -5.876196920871734619e-02 3.696390613913536072e-02 -1.901176869869232178e-01 -3.357318341732025146e-01 -1.205194517970085144e-01 4.189107939600944519e-02 -1.040902584791183472e-01 -3.265184909105300903e-02 -2.717568874359130859e-01 -2.047763671725988388e-03 -1.307245902717113495e-02 1.417338103055953979e-01 1.172057092189788818e-01 -1.259332150220870972e-02 1.142336577177047729e-01 -1.747269928455352783e-02 1.635935455560684204e-01
-1.652637720108032227e-01 4.256949424743652344e-01 2.277125231921672821e-02 1.183710247278213501e-02 3.612807020545005798e-02 6.904694437980651855e-02 -1.237406060099601746e-01 3.454630970954895020e-01 1.164191439747810364e-01 2.403863221406936646e-01 -1.573557592928409576e-02 -2.117879539728164673e-01 1.473156064748764038e-01 -1.091737821698188782e-01 1.644913554191589355e-01 -4.760023951530456543e-02 -1.516400277614593506e-02 -2.435290813446044922e-01 -1.846908032894134521e-01 -7.748186588287353516e-02 1.759101301431655884e-01 2.040963061153888702e-02 -3.953970223665237427e-02 -5.894464626908302307e-02 -3.046317398548126221e-01 -1.195592433214187622e-01 -1.933708041906356812e-01 9.142162650823593140e-02 3.193204402923583984e-01 2.057942897081375122e-01 -9.056507796049118042e-02 1.711312532424926758e-01
1.493378914892673492e-02 2.349020391702651978e-01 -3.156793117523193359e-02 1.086578816175460815e-01 3.490817267447710037e-03 4.145034030079841614e-02 -7.404866814613342285e-02 1.029922161251306534e-02 4.680812954902648926e-01 4.044285416603088379e-02 -8.610225468873977661e-02 1.214157491922378540e-01 -6.687630084343254566e-04 -1.988876163959503174e-01 -9.549462050199508667e-02 -1.481376886367797852e-01 -3.269914090633392334e-01 -4.353627562522888184e-01 1.500849276781082153e-01 -1.029433235526084900e-01 -1.455415040254592896e-01 -4.975385218858718872e-02 -1.853121370077133179e-01 1.243612095713615417e-01 -2.331411987543106079e-01 -1.069051548838615417e-01 1.489277780055999756e-01 -1.585869491100311279e-02 2.797601521015167236e-01 4.658267647027969360e-02 1.864648759365081787e-01 6.703104078769683838e-02
3.400688001420348883e-04 1.062628477811813354e-01 -5.388633161783218384e-02 4.135816991329193115e-01 1.605353355407714844e-01 -2.337507903575897217e-01 -5.131948366761207581e-02 3.645468652248382568e-01 1.763587296009063721e-01 1.236202642321586609e-01 -1.510416269302368164e-01 -1.550013124942779541e-01 -1.833786666393280029e-01 -1.981828361749649048e-01 -2.580246925354003906e-01 9.050402790307998657e-02 -1.718962788581848145e-01 2.074474468827247620e-02 -3.677597045898437500e-01 -2.746986038982868195e-02 -3.042577998712658882e-03 -2.249833755195140839e-02 -1.613040119409561157e-01 -1.286444365978240967e-01 6.498084217309951782e-02 4.967763274908065796e-02 1.535917748697102070e-03 2.886463999748229980e-01 1.750136017799377441e-01 1.451473385095596313e-01 7.330045849084854126e-02 -4.214205592870712280e-02
-1.250904947519302368e-01 2.211706787347793579e-01 -9.782770276069641113e-02 7.465425133705139160e-02 -4.441848024725914001e-03 1.966913342475891113e-01 1.301305554807186127e-02 -1.573863625526428223e-01 5.142404437065124512e-01 1.081809867173433304e-02 -1.134142130613327026e-01 8.549723029136657715e-02 -2.177222631871700287e-02 -1.985497921705245972e-01 -1.280940324068069458e-01 -1.633581668138504028e-01 -2.121917754411697388e-01 2.171635255217552185e-02 2.010205574333667755e-02 2.403485476970672607e-01 1.281914412975311279e-01 2.133792033419013023e-03 -3.037844300270080566e-01 -3.001459501683712006e-02 -1.493043750524520874e-01 -5.357757955789566040e-02 -1.034607663750648499e-01 -1.136302053928375244e-01 3.309190273284912109e-01 9.396559000015258789e-02 -5.299098417162895203e-02 3.251267671585083008e-01
1.286556124687194824e-01 1.734793335199356079e-01 9.964598715305328369e-02 2.203342169523239136e-01 -1.039918735623359680e-01 4.461807012557983398e-02 -1.393190622329711914e-01 2.821219563484191895e-01 3.669708669185638428e-01 2.059900611639022827e-01 -1.593832671642303467e-01 5.278449133038520813e-02 9.030398726463317871e-02 1.310960501432418823e-01 -6.516396999359130859e-02 -3.231827914714813232e-01 -2.163968384265899658e-01 -2.923835813999176025e-02 -4.646219313144683838e-03 2.892690002918243408e-01 2.021132558584213257e-01 -1.489728093147277832e-01 -2.099350690841674805e-01 8.993062376976013184e-02 -1.120898276567459106e-01 -5.049702594988048077e-04 2.260089069604873657e-01 1.717235520482063293e-02 2.321131527423858643e-01 6.404728163033723831e-03 6.707128137350082397e-02 2.735075652599334717e-01
-6.822893768548965454e-02 3.968756198883056641e-01 8.604757487773895264e-02 -3.770375624299049377e-02 -1.164381429553031921e-01 1.838046759366989136e-01 1.825002022087574005e-02 2.546093463897705078e-01 4.848364889621734619e-01 -8.735064417123794556e-02 2.341262400150299072e-01 4.613721743226051331e-02 2.532417140901088715e-02 -2.464468628168106079e-01 1.936850696802139282e-02 4.166727513074874878e-02 4.830377921462059021e-02 -5.333768948912620544e-02 -8.777716755867004395e-02 1.584751456975936890e-01 1.598868332803249359e-02 1.033022701740264893e-01 1.565076112747192383e-01 1.306506842374801636e-01 -2.376670539379119873e-01 3.168386518955230713e-01 1.080235242843627930e-01 6.246297433972358704e-02 1.467805653810501099e-01 2.602464258670806885e-01 3.344478458166122437e-02 7.476864848285913467e-03
-4.938501492142677307e-02 1.822021603584289551e-01 2.710695266723632812e-01 -4.090228304266929626e-02 1.163655444979667664e-01 5.855151638388633728e-02 -9.856796264648437500e-02 1.966676115989685059e-01 2.762193977832794189e-01 1.019350290298461914e-01 5.102693289518356323e-02 3.122004494071006775e-02 2.875973237678408623e-03 -2.327040731906890869e-01 -2.711049616336822510e-01 7.950801402330398560e-02 -4.470947384834289551e-02 -4.022215306758880615e-01 -2.567252814769744873e-01 1.987347155809402466e-01 7.284381240606307983e-02 -1.566177159547805786e-01 -7.773505058139562607e-03 2.562673985958099365e-01 -2.361387163400650024e-01 1.771415397524833679e-02 1.811398938298225403e-02 -5.290272459387779236e-02 3.593808710575103760e-01 1.349504739046096802e-01 -6.131488457322120667e-02 1.565968990325927734e-01
1.051385700702667236e-01 2.654917836189270020e-01 -3.677030280232429504e-02 1.496641039848327637e-01 -2.873997762799263000e-02 -2.926939167082309723e-02 -2.035134844481945038e-02 1.788751333951950073e-01 4.078701138496398926e-01 3.381300568580627441e-01 1.428221166133880615e-01 -1.244805753231048584e-01 1.338320076465606689e-01 -2.804834246635437012e-01 -1.328798234462738037e-01 2.543844655156135559e-02 -4.542034119367599487e-02 -1.775975376367568970e-01 -9.493181109428405762e-02 4.628541171550750732e-01 2.337314486503601074e-01 1.372019905829802155e-04 -8.623940497636795044e-02 1.073116958141326904e-01 -1.102543994784355164e-01 8.007618039846420288e-02 -2.154638320207595825e-01 -8.572781831026077271e-02 8.011469244956970215e-02 1.285723000764846802e-01 2.560891024768352509e-02 5.258817970752716064e-02
-7.722309976816177368e-02 6.270523369312286377e-02 -2.346295565366744995e-01 7.790201902389526367e-02 4.969736933708190918e-02 -1.868728697299957275e-01 -3.058363199234008789e-01 1.414932310581207275e-01 4.084617793560028076e-01 -1.407500058412551880e-01 -2.235034853219985962e-01 8.520660549402236938e-02 9.828616678714752197e-02 -4.878155887126922607e-02 -3.506810069084167480e-01 -1.815937310457229614e-01 8.345499634742736816e-03 -1.086893007159233093e-01 -1.254232227802276611e-01 -6.967929750680923462e-02 -2.021534442901611328e-01 -2.798222601413726807e-01 1.353438105434179306e-02 -2.096033841371536255e-01 -1.682945191860198975e-01 1.786919385194778442e-01 -2.944120950996875763e-02 8.322558552026748657e-02 2.256040275096893311e-02 1.802507936954498291e-01 -2.521769106388092041e-01 7.606847584247589111e-02
-9.478883445262908936e-02 1.389395445585250854e-01 -4.754956811666488647e-03 -1.653487533330917358e-01 -3.406792506575584412e-02 -5.150862336158752441e-01 -2.710361592471599579e-02 3.771589398384094238e-01 2.708718553185462952e-02 -2.083314657211303711e-01 1.028699241578578949e-02 3.324643522500991821e-02 -1.226997375488281250e-02 -1.296345740556716919e-01 3.481746464967727661e-02 -2.007363289594650269e-01 -6.719615310430526733e-02 -1.612403243780136108e-01 -3.444563746452331543e-01 -2.048605820164084435e-03 -1.525142695754766464e-02 -2.754933536052703857e-01 7.037269324064254761e-02 -8.980073779821395874e-02 -2.218352109193801880e-01 1.979699730873107910e-01 1.036738082766532898e-01 -1.142164692282676697e-02 2.435920685529708862e-01 1.255010664463043213e-01 1.349630951881408691e-01 -1.349609065800905228e-02
2.240787744522094727e-01 -3.514984250068664551e-02 -5.064008384943008423e-02 -9.825528413057327271e-02 -4.517535865306854248e-02 -5.225521922111511230e-01 2.648358419537544250e-02 3.750905990600585938e-01 9.751744568347930908e-02 1.874050348997116089e-01 -7.368599623441696167e-02 6.384548544883728027e-02 1.799956560134887695e-01 -2.739083468914031982e-01 -2.330209165811538696e-01 -1.608760356903076172e-01 -3.518495708703994751e-02 -1.373135745525360107e-01 -3.261969983577728271e-01 4.666974395513534546e-02 1.059302240610122681e-01 -1.588364988565444946e-01 -6.332273781299591064e-02 -1.000914275646209717e-01 -1.369388699531555176e-01 7.202100008726119995e-02 -8.153674751520156860e-02 1.702431291341781616e-01 1.301070898771286011e-01 4.024343565106391907e-02 1.428508311510086060e-01 -2.050845697522163391e-02
-7.040219008922576904e-02 8.125994354486465454e-02 -1.370101980865001678e-02 -2.605743706226348877e-02 -6.058869138360023499e-02 -1.947286166250705719e-02 2.684742510318756104e-01 5.343629792332649231e-02 3.306598663330078125e-01 -5.130075663328170776e-02 -4.119041860103607178e-01 -4.917584061622619629e-01 -4.361770674586296082e-02 7.944148033857345581e-02 8.825644850730895996e-02 -2.630314528942108154e-01 -2.651903927326202393e-01 1.234696283936500549e-01 -1.272626668214797974e-01 2.321444265544414520e-02 -1.723951473832130432e-02 -9.066884964704513550e-02 -1.871851682662963867e-01 2.175846137106418610e-02 -1.681691557168960571e-01 1.274804025888442993e-01 2.003228478133678436e-02 -1.537223458290100098e-01 1.223401874303817749e-01 5.567384511232376099e-02 2.586422264575958252e-01 8.988616056740283966e-03
-3.152199089527130127e-01 -5.277264118194580078e-02 1.243796646595001221e-01 2.192081697285175323e-02 3.706280514597892761e-02 -1.478894203901290894e-01 8.902014791965484619e-02 6.098305806517601013e-03 3.096797764301300049e-01 -2.291436642408370972e-01 1.878857761621475220e-01 -1.336242537945508957e-02 -6.600636988878250122e-02 -2.545838654041290283e-01 -3.630469143390655518e-01 -1.802927106618881226e-01 -4.863221943378448486e-02 -3.486599400639533997e-02 -9.561234712600708008e-02 2.875177860260009766e-01 -1.777150183916091919e-01 -2.234357222914695740e-02 -4.325287044048309326e-02 5.748245492577552795e-02 -3.218338489532470703e-01 1.923237144947052002e-01 1.418941020965576172e-01 1.927155703306198120e-01 1.104070693254470825e-01 1.901818662881851196e-01 1.556191742420196533e-01 1.739741563796997070e-01
-5.933387577533721924e-02 8.240709453821182251e-02 2.212875485420227051e-01 2.649025619029998779e-01 6.309822201728820801e-02 -1.834936439990997314e-01 -5.774491652846336365e-02 1.973697394132614136e-01 3.021290004253387451e-01 -9.942622482776641846e-02 -1.390365362167358398e-01 -4.741408396512269974e-03 1.011657416820526123e-01 -2.409579008817672729e-01 -4.298721849918365479e-01 -1.493014991283416748e-01 -7.521811872720718384e-02 -6.996411085128784180e-02 -1.957330852746963501e-01 -1.748644262552261353e-01 1.939343810081481934e-01 -3.229807130992412567e-03 -3.215696662664413452e-02 -6.412769109010696411e-02 -3.864816203713417053e-02 2.298276871442794800e-01 -1.815806776285171509e-01 2.553049325942993164e-01 1.780666783452033997e-02 5.332103371620178223e-02 2.432585954666137695e-01 2.402046918869018555e-01
6.956791039556264877e-03 3.321789503097534180e-01 -1.576941013336181641e-01 2.593930363655090332e-01 4.936922714114189148e-02 4.954121634364128113e-02 -1.329415142536163330e-01 -1.115090325474739075e-01 2.970650196075439453e-01 9.836155921220779419e-02 1.894703321158885956e-02 -6.874285638332366943e-02 -6.014842167496681213e-02 -4.136358797550201416e-01 -9.652458876371383667e-02 -1.628505885601043701e-01 -2.072284668684005737e-01 -3.666594028472900391e-01 -1.484336517751216888e-02 -3.690931573510169983e-02 -1.273817718029022217e-01 1.013212054967880249e-01 -1.892905980348587036e-01 3.127322532236576080e-03 -1.289163976907730103e-01 -8.107116073369979858e-02 1.999399214982986450e-01 -9.487348794937133789e-02 2.941892147064208984e-01 6.955979019403457642e-02 2.089920192956924438e-01 -1.922362297773361206e-02
-1.998407542705535889e-01 2.257239967584609985e-01 -4.513116087764501572e-03 2.408264018595218658e-02 3.575643301010131836e-01 1.258774287998676300e-02 1.050268784165382385e-01 2.061477899551391602e-01 1.559011936187744141e-01 1.432903390377759933e-02 -1.775473207235336304e-01 -3.731507360935211182e-01 2.527630329132080078e-01 -7.535910606384277344e-02 -1.119767501950263977e-01 -2.908668220043182373e-01 -2.755604386329650879e-01 -1.066807061433792114e-01 -1.517264395952224731e-01 2.105420231819152832e-01 1.288777291774749756e-01 2.295296192169189453e-01 -1.838462650775909424e-01 -2.379663288593292236e-02 -1.465271413326263428e-01 2.509783208370208740e-01 -3.791870176792144775e-02 -5.922203138470649719e-02 -7.016459479928016663e-03 -3.041324205696582794e-02 3.276154771447181702e-02 1.233426854014396667e-01
-8.379052579402923584e-02 2.340353876352310181e-01 -2.325868308544158936e-01 2.127506732940673828e-01 2.022876143455505371e-01 -1.333809047937393188e-01 1.654710024595260620e-01 1.684134155511856079e-01 2.470886558294296265e-01 2.529356479644775391e-01 -4.919343627989292145e-03 -1.779099106788635254e-01 3.834044039249420166e-01 -2.972262799739837646e-01 -1.164655461907386780e-01 -2.988274395465850830e-02 -1.420632004737854004e-01 8.877630531787872314e-02 1.316927522420883179e-01 -5.632041022181510925e-02 2.077216506004333496e-01 -3.067348524928092957e-02 6.768215447664260864e-03 -1.796418726444244385e-01 -2.485626637935638428e-01 1.234945505857467651e-01 1.990014463663101196e-01 -1.229986026883125305e-01 3.833371214568614960e-03 -7.380922138690948486e-02 1.096861660480499268e-01 2.089143097400665283e-01
-2.396852225065231323e-01 1.257905066013336182e-01 -1.711962670087814331e-01 -5.944833531975746155e-02 1.138715222477912903e-01 -2.649741768836975098e-01 2.673385739326477051e-01 2.500936388969421387e-01 2.046318650245666504e-01 6.459792703390121460e-02 -2.637696638703346252e-02 -3.946168720722198486e-01 1.735678762197494507e-01 3.955540433526039124e-02 -5.779081583023071289e-02 -2.439004182815551758e-01 -4.968220368027687073e-02 -1.419174671173095703e-01 -1.282878071069717407e-01 2.245509475469589233e-01 4.909889772534370422e-02 1.797528862953186035e-01 -3.091558218002319336e-01 -4.590538144111633301e-02 -9.639735333621501923e-03 1.912431567907333374e-01 -2.427637428045272827e-01 -8.505504578351974487e-02 1.288226544857025146e-01 -6.531541794538497925e-02 1.373268216848373413e-01 1.235156804323196411e-01
4.719532560557126999e-03 2.598238289356231689e-01 -8.675980567932128906e-02 1.094335597008466721e-02 3.036900162696838379e-01 -3.296252340078353882e-03 2.969797253608703613e-01 2.107180953025817871e-01 1.671697497367858887e-01 2.122503817081451416e-01 -5.112797394394874573e-02 -1.062441840767860413e-01 1.564203053712844849e-01 -4.657025635242462158e-02 6.333655118942260742e-02 -1.425172835588455200e-01 -1.058230474591255188e-01 8.368228375911712646e-02 2.452963218092918396e-02 -2.916803359985351562e-01 1.721447519958019257e-02 -7.530671544373035431e-03 -6.646176427602767944e-02 -9.903895854949951172e-02 -3.974239528179168701e-01 3.016490936279296875e-01 4.836325347423553467e-02 -1.536120623350143433e-01 1.267535984516143799e-01 1.135882269591093063e-02 2.542015314102172852e-01 2.966160774230957031e-01
-2.765371203422546387e-01 2.331115007400512695e-01 5.763388425111770630e-02 1.537062972784042358e-01 4.595870897173881531e-02 -6.349141895771026611e-02 7.593857496976852417e-02 -1.557717025279998779e-01 3.994446098804473877e-01 1.018703281879425049e-01 -1.528326123952865601e-01 -9.417113661766052246e-02 -4.757544025778770447e-03 -1.522374898195266724e-01 2.303817421197891235e-01 8.460450917482376099e-02 -1.319422423839569092e-01 -6.961822509765625000e-02 -1.355880200862884521e-01 2.556166052818298340e-01 4.019695892930030823e-02 -1.023608893156051636e-01 -2.535488009452819824e-01 2.081687003374099731e-01 -2.349495291709899902e-01 -2.449321299791336060e-01 -1.136349514126777649e-01 4.438284412026405334e-02 1.158102154731750488e-01 1.022092252969741821e-01 3.231207430362701416e-01 1.908830702304840088e-01
2.179234661161899567e-02 3.611941039562225342e-01 2.652487456798553467e-01 1.469371765851974487e-01 -1.395588275045156479e-03 -2.134172022342681885e-01 -8.121429383754730225e-02 -1.655166000127792358e-01 2.593851089477539062e-01 2.282537966966629028e-01 -1.139744818210601807e-01 -5.695546418428421021e-02 1.510265842080116272e-02 -1.833361685276031494e-01 -1.816095262765884399e-01 -1.053686812520027161e-01 -9.856560081243515015e-02 2.167704552412033081e-01 -1.826519817113876343e-01 3.018297553062438965e-01 4.368347302079200745e-02 -1.801803559064865112e-01 -2.535326406359672546e-02 1.012411341071128845e-01 -4.138088598847389221e-02 -1.417314559221267700e-01 -1.698070317506790161e-01 6.910059601068496704e-02 4.156675040721893311e-01 -4.969396069645881653e-02 -3.466754034161567688e-02 1.604474782943725586e-01
2.573318313807249069e-03 3.071736991405487061e-01 -1.708393096923828125e-01 2.294176667928695679e-01 -2.659332007169723511e-03 3.841004148125648499e-02 4.728682339191436768e-02 1.076195985078811646e-01 2.327045649290084839e-01 2.292531430721282959e-01 1.230313926935195923e-01 3.532462194561958313e-02 -1.046651452779769897e-01 -3.110424876213073730e-01 1.201826184988021851e-01 -2.641996145248413086e-01 -3.123829662799835205e-01 -3.857353925704956055e-01 -5.972895771265029907e-02 1.405952032655477524e-02 -1.077462360262870789e-01 -8.229643851518630981e-02 -2.612220346927642822e-01 9.131145477294921875e-02 -1.232508718967437744e-01 6.960781663656234741e-02 -1.047710105776786804e-01 9.218949079513549805e-02 2.024594396352767944e-01 1.201890408992767334e-02 2.587787806987762451e-01 -2.772568725049495697e-02
-1.864049881696701050e-01 1.531284004449844360e-01 -1.301483660936355591e-01 -4.169328808784484863e-01 1.229972466826438904e-01 -6.669640541076660156e-02 -4.843870922923088074e-02 2.190180718898773193e-01 3.428263366222381592e-01 1.153067406266927719e-02 -2.277771681547164917e-01 -3.687031101435422897e-03 -1.184501871466636658e-01 -2.658012509346008301e-01 -3.804321959614753723e-02 -1.904493421316146851e-01 -8.703023940324783325e-02 -1.563050001859664917e-01 9.155209362506866455e-02 1.028031185269355774e-01 -3.713129162788391113e-01 -1.005269438028335571e-01 -2.076241672039031982e-01 5.152939260005950928e-02 -1.281928569078445435e-01 1.964576244354248047e-01 -1.262039542198181152e-01 3.115049004554748535e-02 -5.263330414891242981e-02 1.367253065109252930e-01 1.923845261335372925e-01 1.186715587973594666e-01
1.871183700859546661e-02 4.396670758724212646e-01 -1.409503668546676636e-01 4.027234390377998352e-03 1.100476365536451340e-02 -8.949020504951477051e-02 -2.082021832466125488e-01 4.228486120700836182e-02 1.911676079034805298e-01 1.057237237691879272e-01 -2.691314518451690674e-01 -1.436704099178314209e-01 2.544548511505126953e-01 -9.940735064446926117e-03 -2.036761641502380371e-01 1.399796009063720703e-01 -1.553844362497329712e-01 2.482867538928985596e-01 5.748252943158149719e-02 -3.437384217977523804e-02 2.210111171007156372e-01 -2.919261157512664795e-01 -1.829077005386352539e-01 4.441095516085624695e-02 -2.848092615604400635e-01 1.430286318063735962e-01 1.019147317856550217e-02 -2.785977423191070557e-01 4.727929458022117615e-02 -7.070022821426391602e-02 -6.292747799307107925e-03 1.419001072645187378e-01
-8.647467941045761108e-02 1.282012611627578735e-01 -2.076964080333709717e-01 -1.116934046149253845e-01 4.192958176136016846e-01 -3.116496205329895020e-01 2.077437043190002441e-01 1.467822045087814331e-01 8.237907290458679199e-02 -8.236716687679290771e-02 -1.085038930177688599e-01 -3.796084821224212646e-01 -1.458516269922256470e-01 -1.433422863483428955e-01 -6.432873010635375977e-02 -1.045397967100143433e-01 -2.270911782979965210e-01 -1.544143557548522949e-01 -2.150946259498596191e-01 7.731754332780838013e-02 1.544065475463867188e-01 5.807841941714286804e-02 -2.097526937723159790e-01 -1.268970519304275513e-01 -8.689551055431365967e-02 1.701218932867050171e-01 -7.170892506837844849e-02 2.539140284061431885e-01 7.330349087715148926e-02 1.814758591353893280e-02 1.129110828042030334e-01 1.302835047245025635e-01
2.854887247085571289e-01 3.602032363414764404e-01 -2.900741994380950928e-01 -2.618956267833709717e-01 -6.890674680471420288e-02 -1.271647065877914429e-01 -7.680433243513107300e-02 3.100150451064109802e-02 1.287962645292282104e-01 -1.356188356876373291e-01 -7.399799674749374390e-02 -1.058704182505607605e-01 2.151165306568145752e-01 -1.786022186279296875e-01 -4.594385973177850246e-04 -7.144988328218460083e-02 -1.291629374027252197e-01 -1.134261488914489746e-02 -3.187493085861206055e-01 -1.868422478437423706e-01 2.116186767816543579e-01 -1.584388166666030884e-01 9.857816994190216064e-02 -1.223286315798759460e-01 -1.683744639158248901e-01 1.694888472557067871e-01 -3.607488702982664108e-03 1.609018445014953613e-01 1.481181532144546509e-01 -7.840479910373687744e-02 1.022405773401260376e-01 3.223129808902740479e-01
3.985320404171943665e-02 3.322233557701110840e-01 2.375621944665908813e-01 -6.147635169327259064e-03 -2.073616385459899902e-01 2.771787904202938080e-02 1.187728941440582275e-01 1.283140331506729126e-01 7.522679865360260010e-02 8.273132890462875366e-02 -9.707415103912353516e-02 -4.050258547067642212e-02 -1.157679706811904907e-01 -1.020289734005928040e-01 -1.876109838485717773e-01 -6.319125741720199585e-02 -1.759108901023864746e-01 -1.957149356603622437e-01 -3.010493516921997070e-01 1.008169874548912048e-01 1.028529405593872070e-01 -2.136524617671966553e-01 -4.123806208372116089e-02 1.628656685352325439e-01 -3.515051305294036865e-01 2.200422435998916626e-01 -1.240121051669120789e-01 -2.547621726989746094e-01 1.850617974996566772e-01 2.173474878072738647e-01 -9.713071584701538086e-02 2.701511979103088379e-01
-2.619448304176330566e-02 9.328510612249374390e-02 -1.987427100539207458e-02 1.095201447606086731e-01 -2.694385051727294922e-01 1.094788871705532074e-02 4.787148907780647278e-03 -5.692786723375320435e-02 4.114309549331665039e-01 7.443859428167343140e-02 -1.134141162037849426e-01 -3.415350914001464844e-01 1.697159856557846069e-01 -1.124923825263977051e-01 1.847297698259353638e-01 -1.215283200144767761e-01 -3.045425713062286377e-01 -1.055522914975881577e-02 -1.545669883489608765e-01 -8.186592906713485718e-02 6.412859261035919189e-02 -9.054796397686004639e-02 -7.159867137670516968e-02 2.626043185591697693e-02 -3.522540628910064697e-01 -2.037435919046401978e-01 -2.495729327201843262e-01 1.247778981924057007e-01 8.850248157978057861e-02 2.843872904777526855e-01 1.108609884977340698e-01 1.467522084712982178e-01
-1.677995622158050537e-01 3.435167074203491211e-01 -1.391535252332687378e-02 3.630408048629760742e-01 -1.967161707580089569e-02 -1.771201491355895996e-01 5.558691918849945068e-02 1.475782543420791626e-01 2.386748194694519043e-01 2.026601731777191162e-01 -1.109055653214454651e-01 1.037356331944465637e-01 7.391108572483062744e-02 -1.594481766223907471e-01 -3.983856737613677979e-02 -1.611945182085037231e-01 -1.766074150800704956e-01 -1.348948478698730469e-01 -7.169996201992034912e-02 2.226821929216384888e-01 -1.832033544778823853e-01 1.427175849676132202e-01 -2.900276780128479004e-01 2.241477183997631073e-02 3.928468748927116394e-02 -1.465027481317520142e-01 -9.995857253670692444e-03 1.925799101591110229e-01 1.972728818655014038e-01 2.225345075130462646e-01 1.562490761280059814e-01 2.644873261451721191e-01
2.038163691759109497e-02 3.198636472225189209e-01 -1.161890774965286255e-01 7.316156476736068726e-02 1.117495894432067871e-01 4.243244975805282593e-02 1.096534654498100281e-01 1.105200126767158508e-01 3.548616766929626465e-01 1.075676605105400085e-01 -1.722355931997299194e-01 -1.270607262849807739e-01 1.773048043251037598e-01 -8.273008465766906738e-02 -1.576841026544570923e-01 2.492029033601284027e-02 2.765640020370483398e-01 -1.711627691984176636e-01 -1.304756700992584229e-01 -7.467294484376907349e-02 1.116498187184333801e-01 -1.315933465957641602e-01 1.023084856569766998e-02 -1.194216981530189514e-01 -3.866996169090270996e-01 1.969942748546600342e-01 2.012087404727935791e-01 6.901340186595916748e-02 -6.044996157288551331e-02 1.031119152903556824e-01 1.394487321376800537e-01 3.911037445068359375e-01
-7.836030423641204834e-02 1.927374303340911865e-01 -2.417013421654701233e-02 2.026448100805282593e-01 -1.610039770603179932e-01 -1.782168820500373840e-02 -1.891515217721462250e-02 2.996133267879486084e-01 2.235070765018463135e-01 1.805201023817062378e-01 1.901889443397521973e-01 -8.020143955945968628e-02 -8.154463768005371094e-02 -1.953764259815216064e-01 5.929644778370857239e-02 -2.667060196399688721e-01 -1.053322851657867432e-01 -2.577062137424945831e-02 -6.199992820620536804e-02 2.200432717800140381e-01 6.715203076601028442e-02 9.779161959886550903e-02 -3.300698101520538330e-01 1.271629035472869873e-01 -3.080001771450042725e-01 -4.452519118785858154e-02 9.011019021272659302e-02 -3.304826095700263977e-02 4.766465127468109131e-01 6.456412374973297119e-02 1.054651364684104919e-01 4.824123159050941467e-02
1.150883641093969345e-02 3.181095123291015625e-01 -5.179300159215927124e-02 2.507130205631256104e-01 1.507400572299957275e-01 -1.299443989992141724e-01 -1.632964611053466797e-01 1.041374579071998596e-01 2.923735678195953369e-01 6.783459801226854324e-03 -5.735575780272483826e-02 -1.396486312150955200e-01 1.476193815469741821e-01 1.885045692324638367e-02 -3.365509510040283203e-01 -2.080174386501312256e-01 -2.872426211833953857e-01 2.394219487905502319e-01 -6.533172912895679474e-03 -2.324839532375335693e-01 1.553550958633422852e-01 -1.587771177291870117e-01 -2.713962644338607788e-02 2.266733795404434204e-01 -1.688330769538879395e-01 4.646798223257064819e-02 4.775926843285560608e-02 3.609460890293121338e-01 5.265132710337638855e-02 -5.918499082326889038e-02 -1.029203645884990692e-02 6.339009106159210205e-02
9.573220461606979370e-02 1.585122197866439819e-01 1.733781546354293823e-01 2.672856450080871582e-01 -1.253896057605743408e-01 -9.462600201368331909e-02 6.536273658275604248e-02 1.457073390483856201e-01 1.736580431461334229e-01 -2.819980680942535400e-02 5.806605517864227295e-02 -3.353051841259002686e-02 -1.170820891857147217e-01 -3.139038681983947754e-01 -2.798613309860229492e-01 4.574376717209815979e-02 -8.752759546041488647e-02 -3.007582128047943115e-01 -3.299345448613166809e-02 1.015820726752281189e-01 1.199963241815567017e-01 -3.798298537731170654e-02 -6.655757874250411987e-02 2.425409704446792603e-01 -3.168508708477020264e-01 2.156862020492553711e-01 2.734119817614555359e-02 1.015152782201766968e-02 1.469482332468032837e-01 2.133492976427078247e-01 8.620813488960266113e-02 4.183180332183837891e-01
-2.116545289754867554e-01 3.150179386138916016e-01 7.917446643114089966e-02 -1.407516002655029297e-01 -1.872895061969757080e-01 -2.381455153226852417e-01 4.281516000628471375e-02 3.840343654155731201e-01 3.309811949729919434e-01 -1.582029163837432861e-01 -1.280925571918487549e-01 6.144099868834018707e-03 5.229376256465911865e-02 -2.756869196891784668e-01 -1.029131747782230377e-02 -1.813274025917053223e-01 -2.908132225275039673e-02 -2.745963633060455322e-01 -7.986708730459213257e-02 1.143530085682868958e-01 8.726876974105834961e-02 -2.035173177719116211e-01 -2.203441411256790161e-01 9.869593195617198944e-03 -8.765916526317596436e-02 1.429842114448547363e-01 2.071452736854553223e-01 6.984504312276840210e-02 6.436419486999511719e-02 -1.114260405302047729e-02 -2.252387255430221558e-01 4.159997031092643738e-02
-1.719632297754287720e-01 1.727518253028392792e-02 -7.987105101346969604e-02 2.390459179878234863e-01 1.968407034873962402e-01 -1.136777028441429138e-01 -2.961325272917747498e-02 2.269205003976821899e-01 4.524565637111663818e-01 1.608577519655227661e-01 -4.792815446853637695e-02 -3.461365103721618652e-01 2.178523875772953033e-02 -1.554453838616609573e-02 1.532347202301025391e-01 2.770004421472549438e-02 -2.944946885108947754e-01 4.965270683169364929e-02 -1.068801358342170715e-01 -9.399534016847610474e-02 -8.265378326177597046e-02 -2.875290513038635254e-01 1.599947065114974976e-01 -1.179234161972999573e-01 -1.810303181409835815e-01 1.279259473085403442e-02 7.278447598218917847e-02 -2.623586654663085938e-01 1.824365258216857910e-01 -8.000782132148742676e-02 1.198101555928587914e-03 1.992342472076416016e-01
-9.427909553050994873e-02 -2.547166869044303894e-02 1.483450829982757568e-02 -9.538877755403518677e-02 7.622210681438446045e-02 -5.578455165959894657e-04 -1.933971978724002838e-02 9.464660286903381348e-02 4.171849787235260010e-01 1.586548835039138794e-01 -3.853480219841003418e-01 -2.379629611968994141e-01 2.729537487030029297e-01 -2.379731088876724243e-01 -1.739399284124374390e-01 -3.906538709998130798e-02 -5.571826547384262085e-02 -1.849140524864196777e-01 5.681547150015830994e-02 -1.367020606994628906e-01 -3.944297879934310913e-02 -2.758405506610870361e-01 7.059426605701446533e-02 5.939062312245368958e-02 -1.777612715959548950e-01 1.056141853332519531e-01 -4.819196835160255432e-02 7.009093463420867920e-02 3.135491013526916504e-01 -2.837941050529479980e-01 1.368463635444641113e-01 7.626168429851531982e-02
-2.990284562110900879e-01 4.967915415763854980e-01 -1.504560261964797974e-01 -1.131134256720542908e-01 1.582414656877517700e-01 -1.656717658042907715e-01 2.594323158264160156e-01 -6.812660396099090576e-02 -5.131254438310861588e-04 9.666629135608673096e-02 -9.862796962261199951e-02 -4.601511731743812561e-02 1.560345739126205444e-01 -6.495779007673263550e-02 5.531603842973709106e-02 -2.030089050531387329e-01 -2.548280060291290283e-01 -1.188814789056777954e-01 4.622684791684150696e-03 1.163861081004142761e-01 -1.365652531385421753e-01 -6.409242004156112671e-02 5.386152490973472595e-02 2.863255739212036133e-01 1.304784510284662247e-02 2.490566670894622803e-01 -1.144877895712852478e-01 8.016430586576461792e-02 3.086344301700592041e-01 1.066086739301681519e-01 -1.106988936662673950e-01 -9.486638754606246948e-02
-1.055301204323768616e-01 4.432278499007225037e-02 -3.191736042499542236e-01 1.157926172018051147e-01 -9.163808822631835938e-02 4.682190343737602234e-02 2.308726543560624123e-03 8.769983053207397461e-02 3.204170167446136475e-01 3.260944411158561707e-02 -9.456793963909149170e-02 4.976794123649597168e-02 2.291106581687927246e-01 -1.653683036565780640e-01 -1.401127427816390991e-01 -2.137307077646255493e-01 -3.047571778297424316e-01 -4.296672344207763672e-02 -1.059676427394151688e-02 3.492147475481033325e-02 -2.194351255893707275e-01 -1.348714083433151245e-01 -2.042685747146606445e-01 1.702205687761306763e-01 -4.269897192716598511e-02 -1.409511640667915344e-02 1.340991258621215820e-02 -1.151122674345970154e-01 2.267088294029235840e-01 6.932740658521652222e-02 4.720526635646820068e-01 2.558214068412780762e-01
-3.325808346271514893e-01 3.006660044193267822e-01 1.330350786447525024e-01 3.418955206871032715e-02 1.027703881263732910e-01 -4.138667285442352295e-01 -5.676392465829849243e-02 9.118589758872985840e-02 2.533864378929138184e-01 5.045599117875099182e-02 1.873819977045059204e-01 5.194380879402160645e-02 -1.140370815992355347e-01 -2.300611883401870728e-02 -3.556060492992401123e-01 -7.099857926368713379e-02 -2.001402527093887329e-01 4.215051420032978058e-03 -7.407368160784244537e-03 8.144905418157577515e-02 2.054757326841354370e-01 -4.802643135190010071e-02 9.992346167564392090e-02 -5.042312294244766235e-02 -1.274039298295974731e-01 -5.763090774416923523e-02 1.059090942144393921e-01 3.029113709926605225e-01 2.741317152976989746e-01 5.034664645791053772e-02 1.226731240749359131e-01 -1.344391703605651855e-01
-3.809817507863044739e-02 1.232470721006393433e-01 -4.043228458613157272e-03 -7.100235670804977417e-02 -1.340762674808502197e-01 -2.437696307897567749e-01 4.333069175481796265e-02 1.228688582777976990e-01 5.044884085655212402e-01 3.235171139240264893e-01 -1.753625571727752686e-01 2.199939489364624023e-01 2.976784408092498779e-01 -4.525332152843475342e-02 8.506083488464355469e-02 -2.939249575138092041e-01 -1.672920882701873779e-01 -9.524273686110973358e-03 -1.790854483842849731e-01 -1.480635851621627808e-01 -6.870312988758087158e-02 5.064764991402626038e-02 -7.510763406753540039e-02 1.376169770956039429e-01 1.167458742856979370e-01 -4.527955129742622375e-02 -3.192110359668731689e-02 -3.045005537569522858e-02 2.148347049951553345e-01 1.057358160614967346e-01 2.553885281085968018e-01 8.484162390232086182e-02
-2.895872667431831360e-02 2.647258043289184570e-01 -6.676140427589416504e-02 1.089379116892814636e-01 3.606671094894409180e-02 5.736132711172103882e-02 -2.013738453388214111e-02 -1.170302107930183411e-01 4.181479811668395996e-01 1.135981902480125427e-01 1.119807884097099304e-01 -4.408743605017662048e-02 1.076572388410568237e-02 -2.710824608802795410e-01 -1.191627383232116699e-01 -2.690851390361785889e-01 -4.269334971904754639e-01 -3.312622010707855225e-01 6.880493462085723877e-02 -1.423722505569458008e-01 -2.070233374834060669e-01 -6.861700862646102905e-02 -1.586568802595138550e-01 1.220033764839172363e-01 1.198654528707265854e-02 -9.986507939174771309e-04 1.382242292165756226e-01 -4.634875431656837463e-02 2.696073055267333984e-01 8.745289407670497894e-03 1.213815957307815552e-01 1.344952881336212158e-01
2.387644648551940918e-01 3.321159482002258301e-01 -1.100117862224578857e-01 4.829875752329826355e-02 1.925078332424163818e-01 -1.039460077881813049e-01 -6.191881373524665833e-02 9.758472442626953125e-02 2.517226040363311768e-01 2.082197070121765137e-01 -1.737392693758010864e-01 -1.379628330469131470e-01 1.920168399810791016e-01 -8.793302811682224274e-03 -2.513751089572906494e-01 1.400988250970840454e-01 -5.067174509167671204e-02 2.698572576045989990e-01 1.431739181280136108e-01 9.066268801689147949e-03 1.589073091745376587e-01 -4.968679044395685196e-03 1.488306093961000443e-03 -1.182767897844314575e-01 -2.999907135963439941e-01 7.113803178071975708e-02 1.180162876844406128e-01 1.410029381513595581e-01 2.028732448816299438e-01 1.278920322656631470e-01 2.942902147769927979e-01 2.703812420368194580e-01
1.171321421861648560e-01 3.148034214973449707e-01 3.898768126964569092e-02 -6.597697734832763672e-03 1.379083991050720215e-01 1.920597553253173828e-01 -1.069458574056625366e-02 2.933218777179718018e-01 4.858237504959106445e-02 1.308028697967529297e-01 5.386151000857353210e-02 -5.770171806216239929e-02 -4.750443249940872192e-02 -1.413597166538238525e-01 -1.840692758560180664e-01 1.970963925123214722e-02 -3.736983537673950195e-01 -2.965263426303863525e-01 -1.541312336921691895e-01 2.243482321500778198e-01 1.821253448724746704e-01 -3.648625686764717102e-02 -4.744564741849899292e-02 2.694405615329742432e-02 -2.918749451637268066e-01 -4.616476967930793762e-02 1.159686446189880371e-01 -3.076025545597076416e-01 3.141787648200988770e-01 1.593508571386337280e-01 -4.818280786275863647e-02 1.976089738309383392e-02
-1.592061519622802734e-01 3.542601168155670166e-01 1.678786426782608032e-01 -1.866263300180435181e-01 -1.023923903703689575e-01 -1.362850219011306763e-01 -6.707332283258438110e-02 2.669425308704376221e-01 2.201045900583267212e-01 7.352856546640396118e-02 3.688389435410499573e-02 -3.877926990389823914e-02 1.473909430205821991e-02 -1.818741559982299805e-01 -6.752109527587890625e-02 3.285323828458786011e-02 -9.553631395101547241e-02 -2.381606996059417725e-01 -2.472726404666900635e-01 1.403178870677947998e-01 2.101836949586868286e-01 1.615019738674163818e-01 1.283500902354717255e-02 5.228847637772560120e-02 -2.213740497827529907e-01 -6.912542879581451416e-02 -2.197076380252838135e-01 -3.602404594421386719e-01 1.389779597520828247e-01 2.255483716726303101e-01 1.095756515860557556e-01 2.276232838630676270e-01
4.567590355873107910e-02 1.520655006170272827e-01 1.557289510965347290e-01 -4.965782165527343750e-02 1.460641473531723022e-01 -5.023447275161743164e-01 -2.421445026993751526e-02 2.621731460094451904e-01 3.830236569046974182e-02 -8.384343236684799194e-02 -2.732973732054233551e-02 -9.905997663736343384e-02 1.778390854597091675e-01 2.185520157217979431e-02 -5.833350121974945068e-02 -1.415933370590209961e-01 -2.719642817974090576e-01 -1.084298640489578247e-01 -6.280521303415298462e-02 1.907179951667785645e-01 -2.380733937025070190e-01 3.764394298195838928e-02 -1.858352273702621460e-01 -6.551783531904220581e-02 -3.083778917789459229e-01 1.238871961832046509e-01 -7.267108559608459473e-02 3.078268766403198242e-01 2.092095315456390381e-01 5.056212469935417175e-02 9.281272441148757935e-02 2.051063030958175659e-01
3.532724082469940186e-02 2.337436228990554810e-01 -9.530210494995117188e-02 4.455509781837463379e-02 2.222246080636978149e-01 1.693121492862701416e-01 -1.720068454742431641e-01 6.658747792243957520e-02 2.480285465717315674e-01 -6.603728979825973511e-02 -1.678873449563980103e-01 -3.094260464422404766e-04 5.866606906056404114e-02 1.685649603605270386e-01 -2.745056152343750000e-01 -1.263766437768936157e-01 1.469346731901168823e-01 -2.511380016803741455e-01 -2.997482120990753174e-01 7.202084641903638840e-03 -2.584227547049522400e-02 -1.582698225975036621e-01 -2.172556705772876740e-02 -9.249851852655410767e-02 -5.347688794136047363e-01 -2.223592018708586693e-03 7.565163820981979370e-02 9.785523265600204468e-02 1.700064241886138916e-01 -6.220178678631782532e-02 2.450250387191772461e-01 -1.832843944430351257e-02
-4.834617488086223602e-03 3.277703523635864258e-01 1.479612141847610474e-01 2.086346782743930817e-02 1.185061559081077576e-01 7.064076513051986694e-02 3.705527633428573608e-02 -1.105944588780403137e-01 2.996065616607666016e-01 3.324321806430816650e-01 5.407442525029182434e-02 2.560517787933349609e-01 -1.233056262135505676e-01 -1.145847365260124207e-01 -1.190517321228981018e-01 -3.526583611965179443e-01 -1.652360856533050537e-01 -6.243946030735969543e-02 -2.822791337966918945e-01 1.905711442232131958e-01 2.143492698669433594e-01 4.087821394205093384e-02 9.349123388528823853e-02 1.231988519430160522e-01 -2.158092707395553589e-01 -1.229019910097122192e-01 4.192283749580383301e-02 -2.708986587822437286e-02 2.924326956272125244e-01 9.927647560834884644e-02 -1.434007436037063599e-01 5.566271767020225525e-02
-3.827960193157196045e-01 1.448471099138259888e-01 -1.535658538341522217e-01 -1.348547786474227905e-01 2.207721620798110962e-01 -1.024887859821319580e-01 8.397348970174789429e-02 8.912158012390136719e-02 1.679839491844177246e-01 -2.428824268281459808e-02 -2.154539674520492554e-01 -1.989735662937164307e-01 -2.021759450435638428e-01 8.568119257688522339e-03 -1.328852623701095581e-01 -2.522092498838901520e-02 -2.956859469413757324e-01 6.727155297994613647e-02 -1.594525277614593506e-01 2.884759195148944855e-02 -1.249583810567855835e-01 2.338605821132659912e-01 -3.464065790176391602e-01 -2.192313075065612793e-01 -1.448557823896408081e-01 -8.441270329058170319e-03 -1.063701361417770386e-01 7.610753923654556274e-02 1.993879228830337524e-01 -4.806145653128623962e-02 3.247333168983459473e-01 1.266568247228860855e-02
-1.260335743427276611e-01 3.618619218468666077e-02 -3.753262758255004883e-02 -1.353430747985839844e-01 -1.270367112010717392e-02 -2.819472551345825195e-01 -1.807658821344375610e-01 6.575603783130645752e-02 2.149438709020614624e-01 3.600844740867614746e-01 -3.323081135749816895e-01 9.407589212059974670e-03 -8.003072813153266907e-03 -3.814086690545082092e-02 -4.121549427509307861e-01 -2.074351459741592407e-01 -3.076135218143463135e-01 -1.438283175230026245e-01 -1.617047935724258423e-01 1.934967339038848877e-01 5.792170390486717224e-02 -1.919676065444946289e-01 -6.372853368520736694e-02 1.886424869298934937e-01 2.572733163833618164e-01 3.762161824852228165e-03 -7.456127554178237915e-02 7.190595567226409912e-02 8.621762692928314209e-02 -3.716363012790679932e-02 3.345923870801925659e-02 1.277446164749562740e-03
1.715630888938903809e-01 7.531763613224029541e-02 -2.499291896820068359e-01 1.282085329294204712e-01 -4.852617159485816956e-02 -3.275442123413085938e-01 4.153082668781280518e-01 -3.767909854650497437e-02 1.570029705762863159e-01 1.114774197340011597e-01 -5.624489486217498779e-02 -3.604082167148590088e-01 1.989176720380783081e-01 -1.898715347051620483e-01 1.170864235609769821e-02 -1.894193440675735474e-01 -2.481427341699600220e-01 8.804468810558319092e-02 -1.205134019255638123e-01 1.089186966419219971e-01 1.359149813652038574e-01 -2.364346534013748169e-01 -1.537539213895797729e-01 -1.286718994379043579e-01 -1.837120652198791504e-01 3.120973939076066017e-03 3.251689299941062927e-02 1.216828264296054840e-02 1.012099757790565491e-01 1.186259910464286804e-01 1.516507416963577271e-01 -1.676799654960632324e-01
-2.871572971343994141e-01 2.795107066631317139e-01 6.043659150600433350e-02 -1.394211202859878540e-01 4.394778981804847717e-02 7.603525370359420776e-02 3.003328666090965271e-02 1.249905452132225037e-01 2.360989451408386230e-01 2.902510575950145721e-02 1.794384717941284180e-01 -2.743116207420825958e-02 2.488574758172035217e-02 -6.218779366463422775e-03 -6.191416382789611816e-01 -1.568325459957122803e-01 -3.416077494621276855e-01 4.153155535459518433e-02 5.412178114056587219e-02 -9.997490048408508301e-02 7.283076643943786621e-02 -2.617124021053314209e-01 1.003664135932922363e-01 -2.328773215413093567e-02 -1.634108424186706543e-01 -1.108281221240758896e-02 5.415615439414978027e-02 1.602072715759277344e-01 5.882569774985313416e-02 -1.091091856360435486e-01 -2.334770932793617249e-02 8.285941183567047119e-02
1.828429251909255981e-01 1.988329589366912842e-01 -2.055216729640960693e-01 -1.901620998978614807e-02 9.973129630088806152e-02 -6.618652492761611938e-02 -5.953032895922660828e-02 2.141221463680267334e-01 1.343829333782196045e-01 8.958339691162109375e-02 -1.274062395095825195e-01 -2.578133642673492432e-01 9.837066382169723511e-02 2.196284011006355286e-03 -5.213001370429992676e-01 6.833302229642868042e-02 -5.245207808911800385e-03 1.384731680154800415e-01 1.117241531610488892e-01 -1.860064864158630371e-01 1.681398600339889526e-01 -8.962554484605789185e-02 -1.085566207766532898e-01 -1.286524981260299683e-01 -3.345427215099334717e-01 8.322618156671524048e-02 1.202175691723823547e-01 -1.183900013566017151e-01 2.550311982631683350e-01 1.235001608729362488e-01 6.162070482969284058e-02 2.519883513450622559e-01
2.055796422064304352e-02 2.144789546728134155e-01 -5.173062160611152649e-02 -1.025683134794235229e-01 -2.221968472003936768e-01 -5.815784260630607605e-02 2.343091741204261780e-02 -6.512827426195144653e-02 2.338002026081085205e-01 6.149724498391151428e-02 -3.454033732414245605e-01 -3.434717059135437012e-01 1.100917086005210876e-01 -4.009884223341941833e-02 6.591106206178665161e-02 -1.968978494405746460e-01 -1.290299892425537109e-01 -1.601941883563995361e-01 -1.267387419939041138e-01 1.039400696754455566e-01 9.878475219011306763e-02 -8.625221252441406250e-02 1.720210462808609009e-01 2.500341534614562988e-01 -3.797558546066284180e-01 -2.326857298612594604e-01 -2.377537339925765991e-01 1.500306874513626099e-01 2.341146022081375122e-01 2.426173165440559387e-02 1.225636079907417297e-01 6.306138634681701660e-02
-3.793295100331306458e-02 8.581173419952392578e-02 -2.846755385398864746e-01 6.888070702552795410e-02 1.502042710781097412e-01 -6.477122008800506592e-02 9.912087582051753998e-03 1.487078052014112473e-02 2.151799201965332031e-01 9.024071693420410156e-02 -2.964645028114318848e-01 -1.207041218876838684e-01 -1.911984197795391083e-02 1.817580908536911011e-01 -1.620401144027709961e-01 -2.441343963146209717e-01 1.722304821014404297e-01 -2.109145224094390869e-01 -1.411755234003067017e-01 -2.515863999724388123e-02 5.464573577046394348e-02 -1.233105733990669250e-01 -5.682461336255073547e-02 -1.483721286058425903e-01 -2.906375527381896973e-01 2.897787094116210938e-01 -1.488654036074876785e-02 1.782619655132293701e-01 4.498240649700164795e-01 7.604715228080749512e-02 2.351198941469192505e-01 1.327566895633935928e-02
-8.037094771862030029e-02 1.859744787216186523e-01 1.139571075327694416e-03 1.433445364236831665e-01 -2.502040863037109375e-01 -1.541544795036315918e-01 3.505546972155570984e-02 2.237372398376464844e-01 1.005777865648269653e-01 2.406000941991806030e-01 -1.397511512041091919e-01 1.683486998081207275e-02 -3.767118230462074280e-02 -2.427651286125183105e-01 -1.597797870635986328e-01 7.979153841733932495e-02 -7.727428525686264038e-02 -3.498563766479492188e-01 -2.515260875225067139e-01 -6.372520700097084045e-03 2.558493427932262421e-02 -1.673393249511718750e-01 -1.055215373635292053e-01 2.047401964664459229e-01 -2.121240943670272827e-01 3.063785731792449951e-01 3.328416496515274048e-02 -3.830229043960571289e-01 2.048762440681457520e-01 3.604013100266456604e-02 3.321490064263343811e-02 1.274420619010925293e-01
-7.168450951576232910e-02 2.990881502628326416e-01 7.520434260368347168e-02 1.097324118018150330e-01 7.130102068185806274e-02 -5.295544117689132690e-02 4.102792125195264816e-03 -1.596152037382125854e-01 2.330941110849380493e-01 3.572246059775352478e-02 -4.544726759195327759e-02 -1.601615995168685913e-01 1.269686315208673477e-02 -1.321148872375488281e-01 -2.989436388015747070e-01 -6.351130455732345581e-02 -5.983107537031173706e-02 -3.985205888748168945e-01 -2.966341972351074219e-01 2.336351945996284485e-02 6.371075659990310669e-02 -1.480726599693298340e-01 -7.308837771415710449e-02 -3.096717000007629395e-01 -3.613954037427902222e-02 9.516589343547821045e-02 5.358664318919181824e-02 1.559086292982101440e-01 -1.302028298377990723e-01 -1.425480842590332031e-01 4.284373521804809570e-01 1.531462967395782471e-01
-6.689785420894622803e-02 3.601363301277160645e-01 -4.152916967868804932e-01 -5.270170420408248901e-02 6.774648278951644897e-02 5.775777623057365417e-02 1.036441847681999207e-01 5.069896951317787170e-02 2.539466023445129395e-01 -7.524644583463668823e-02 -2.493846714496612549e-01 -3.070581853389739990e-01 -6.789406761527061462e-03 -3.200686722993850708e-02 -1.348328441381454468e-01 -3.381563723087310791e-01 6.846230477094650269e-02 -9.221833199262619019e-02 -2.700573503971099854e-01 3.622631356120109558e-02 2.270366996526718140e-01 -1.390865147113800049e-01 -2.985545806586742401e-02 -1.646096408367156982e-01 -6.922540068626403809e-02 -1.873880438506603241e-02 -3.707949072122573853e-02 -1.492053270339965820e-02 6.834866106510162354e-02 -5.732367187738418579e-02 3.124400973320007324e-01 -1.023964434862136841e-01
-1.609949618577957153e-01 1.159902513027191162e-01 1.714322865009307861e-01 5.031298473477363586e-02 8.358003944158554077e-02 -9.543504565954208374e-02 1.847019419074058533e-02 1.502425223588943481e-01 2.764311432838439941e-01 1.363074779510498047e-01 -2.604829370975494385e-01 -9.514059871435165405e-03 2.010165713727474213e-02 -1.326868403702974319e-02 -5.064722299575805664e-01 -7.819107919931411743e-02 -1.785429418087005615e-01 9.816780686378479004e-03 -1.334815323352813721e-01 3.058263361454010010e-01 -2.298144437372684479e-02 9.229378402233123779e-02 -3.276537358760833740e-01 -6.445825099945068359e-02 -1.821124702692031860e-01 -3.051009029150009155e-02 2.470707297325134277e-01 1.646811068058013916e-01 4.910448938608169556e-02 6.406764686107635498e-02 -5.375337600708007812e-02 -2.607891261577606201e-01
-1.638734340667724609e-01 8.238214999437332153e-02 -3.001673817634582520e-01 -2.137120440602302551e-02 1.183291599154472351e-01 -1.140643432736396790e-01 -3.018021285533905029e-01 2.689675800502300262e-02 2.022224366664886475e-01 -2.661964297294616699e-01 -4.038464650511741638e-02 -2.549816966056823730e-01 3.104999661445617676e-02 1.129389479756355286e-01 -3.904708325862884521e-01 -5.378378927707672119e-02 -2.858287990093231201e-01 -1.040111556649208069e-01 -2.523066401481628418e-01 1.373755782842636108e-01 1.097268387675285339e-01 1.823737025260925293e-01 -4.800975322723388672e-02 4.878237843513488770e-02 9.373948723077774048e-02 -1.094731986522674561e-01 -2.645989134907722473e-02 2.082713879644870758e-03 1.522442232817411423e-02 2.043336778879165649e-01 2.051179111003875732e-01 2.809537947177886963e-01
-1.757845096290111542e-02 2.967530190944671631e-01 -2.747667729854583740e-01 2.412152439355850220e-01 1.933638453483581543e-01 -3.028524816036224365e-01 -1.270238161087036133e-01 3.462699949741363525e-01 3.435965254902839661e-02 -1.907962113618850708e-01 -5.259127169847488403e-02 -7.759850006550550461e-03 -5.549110099673271179e-02 -1.490148156881332397e-01 -7.739473134279251099e-02 -1.196106802672147751e-02 -7.736105471849441528e-02 3.405019268393516541e-02 -2.348947376012802124e-01 6.967270281165838242e-03 -1.283584833145141602e-01 -2.879655361175537109e-01 2.893385104835033417e-02 -6.431916356086730957e-02 -2.137141972780227661e-01 1.923384517431259155e-02 -2.306540310382843018e-01 2.580252289772033691e-01 8.046400547027587891e-02 1.890155524015426636e-01 2.468665540218353271e-01 7.255007326602935791e-02
-7.187423855066299438e-02 1.403704285621643066e-01 3.192181140184402466e-02 -1.249061599373817444e-01 -1.245686188340187073e-01 -3.530252277851104736e-01 2.063603848218917847e-01 -1.600910909473896027e-02 5.487229228019714355e-01 3.019227981567382812e-01 -2.098833024501800537e-01 2.154251039028167725e-01 1.817100793123245239e-01 -2.915878035128116608e-02 -1.770557276904582977e-02 9.485869109630584717e-02 -2.062335163354873657e-01 -1.275925245136022568e-02 -1.298939734697341919e-01 5.746688693761825562e-02 -8.847002685070037842e-02 1.217328011989593506e-01 3.164728358387947083e-02 4.842575639486312866e-02 6.738189607858657837e-02 1.317620575428009033e-01 -5.699017271399497986e-02 -8.915498852729797363e-02 2.165420353412628174e-01 1.193902194499969482e-01 1.980564445257186890e-01 1.652265787124633789e-01
-1.775063127279281616e-01 2.462617307901382446e-01 -9.523348999209702015e-04 -3.209136426448822021e-01 4.690774530172348022e-02 -3.850827515125274658e-01 1.724575459957122803e-02 2.259115278720855713e-01 2.149821966886520386e-01 -4.438296332955360413e-02 1.021997332572937012e-01 -1.101273596286773682e-01 6.112602353096008301e-02 -2.295096591114997864e-02 -2.516311779618263245e-02 -1.827476471662521362e-01 -1.769220530986785889e-01 -1.817417144775390625e-01 -2.905313968658447266e-01 -2.678571082651615143e-02 -1.377247273921966553e-01 6.563194096088409424e-02 -1.113421767950057983e-01 -1.068282052874565125e-01 -2.980487048625946045e-01 8.727000094950199127e-04 -3.095002472400665283e-01 2.325641810894012451e-01 -1.183283030986785889e-01 1.202229931950569153e-01 -1.386577486991882324e-01 -1.051230281591415405e-01
-2.215224802494049072e-01 3.368944525718688965e-01 -9.475235641002655029e-02 -1.510546356439590454e-01 8.707860112190246582e-02 -1.769139766693115234e-01 1.454904377460479736e-01 9.951733052730560303e-02 1.084843650460243225e-01 9.864384680986404419e-02 2.303029783070087433e-02 1.163016259670257568e-01 1.307384371757507324e-01 -2.171329408884048462e-01 -4.768711924552917480e-01 -1.474316120147705078e-01 -1.906978935003280640e-01 4.588093981146812439e-02 -3.877904638648033142e-02 1.080598458647727966e-01 2.457951605319976807e-01 3.519164770841598511e-02 -2.151702344417572021e-02 -2.329104989767074585e-01 6.501590460538864136e-02 -7.463355362415313721e-02 3.398652076721191406e-01 2.048376351594924927e-01 1.829570680856704712e-01 1.290245801210403442e-01 3.578375279903411865e-02 -7.989429868757724762e-03
-2.351842373609542847e-01 1.727828085422515869e-01 2.439313381910324097e-01 6.587023381143808365e-03 -4.682274535298347473e-03 -1.701216548681259155e-01 -2.007240206003189087e-01 1.475230157375335693e-01 6.893407553434371948e-02 7.311344891786575317e-02 -6.462603807449340820e-02 1.250855326652526855e-01 1.764689981937408447e-01 5.256972834467887878e-02 -1.242043226957321167e-01 -1.465664207935333252e-01 4.025361966341733932e-03 -1.228313744068145752e-01 -5.488267540931701660e-01 -1.812950670719146729e-01 -1.964154653251171112e-02 -2.698531448841094971e-01 1.300244778394699097e-02 6.646853685379028320e-02 -3.023702502250671387e-01 1.428343951702117920e-01 -7.719224691390991211e-02 1.880806982517242432e-01 4.466864094138145447e-02 1.770684272050857544e-01 1.263573765754699707e-01 1.846215575933456421e-01
-1.705305874347686768e-01 1.732661575078964233e-01 -1.383303999900817871e-01 1.447682231664657593e-01 -2.866149693727493286e-02 1.506119817495346069e-01 -3.470920771360397339e-02 -6.239288300275802612e-02 5.258538722991943359e-01 1.076914370059967041e-01 7.763392291963100433e-03 1.507329475134611130e-02 -2.171616442501544952e-02 -2.279887944459915161e-01 -2.281194776296615601e-01 -3.574621677398681641e-02 -1.749148517847061157e-01 -4.984349384903907776e-02 1.360819768160581589e-02 2.936491072177886963e-01 1.702428907155990601e-01 7.377642393112182617e-02 -2.673094868659973145e-01 2.031661570072174072e-02 -2.169038206338882446e-01 -3.412711620330810547e-02 -3.502190113067626953e-02 -1.275067627429962158e-01 3.029058277606964111e-01 -1.794934645295143127e-02 -1.316899508237838745e-01 2.777190208435058594e-01
4.966992419213056564e-03 2.950764596462249756e-01 2.765974588692188263e-02 -1.539564877748489380e-01 1.645563393831253052e-01 3.032446280121803284e-02 2.318062633275985718e-01 -6.575752794742584229e-02 4.178144037723541260e-01 1.246165260672569275e-01 -3.451797366142272949e-02 -2.099073380231857300e-01 -1.669528931379318237e-01 -1.823187433183193207e-02 -2.614997923374176025e-01 -2.559031546115875244e-01 -1.392251104116439819e-01 -1.500800400972366333e-01 1.475418359041213989e-01 -2.640069425106048584e-01 4.809942096471786499e-02 -1.129697337746620178e-01 -2.563965022563934326e-01 -1.717485338449478149e-01 -4.499022290110588074e-02 2.066622823476791382e-01 1.515353769063949585e-01 1.539809703826904297e-01 1.112732142210006714e-01 1.856479793787002563e-01 6.790482997894287109e-02 1.356593817472457886e-01
1.474527716636657715e-01 3.250991404056549072e-01 -2.278210967779159546e-01 -1.592169255018234253e-01 1.064796969294548035e-01 -2.503935992717742920e-01 -1.508029992692172527e-03 -5.725855380296707153e-02 7.818454504013061523e-02 -1.152869835495948792e-01 -3.361266255378723145e-01 -1.019151434302330017e-01 1.949723213911056519e-01 1.953888498246669769e-02 -6.816749274730682373e-02 1.470953598618507385e-02 -2.210467904806137085e-01 1.040203422307968140e-01 -4.151132106781005859e-01 -1.289710849523544312e-01 -1.252872943878173828e-01 4.770909622311592102e-02 2.267597168684005737e-01 -1.002832595258951187e-02 -1.904973983764648438e-01 2.066749781370162964e-01 1.004378721117973328e-01 2.394228130578994751e-01 1.380812972784042358e-01 1.672453433275222778e-01 1.149485856294631958e-01 8.470990508794784546e-02
-3.277100026607513428e-01 3.718784153461456299e-01 1.483584791421890259e-01 1.871496997773647308e-02 3.462491557002067566e-02 -1.602040976285934448e-02 -8.397952467203140259e-02 1.786655634641647339e-01 2.814475893974304199e-01 1.729328036308288574e-01 2.518573589622974396e-02 -1.502854526042938232e-01 1.422830522060394287e-01 -5.209136754274368286e-02 -1.415378302335739136e-01 1.376626193523406982e-01 -6.052686274051666260e-02 -3.644782602787017822e-01 -2.665465474128723145e-01 5.330738425254821777e-02 7.516977190971374512e-02 4.169875383377075195e-02 1.098417863249778748e-01 -5.935467779636383057e-02 -2.628009617328643799e-01 -4.303977265954017639e-02 -1.846385002136230469e-01 -1.707337796688079834e-01 2.061198949813842773e-01 2.638991177082061768e-01 -5.284398049116134644e-02 1.216123998165130615e-01
6.006485968828201294e-02 -3.601627051830291748e-02 -2.187022119760513306e-01 1.564613543450832367e-02 -1.290962547063827515e-01 2.657307684421539307e-02 8.541524410247802734e-02 1.824814975261688232e-01 4.355353713035583496e-01 6.685402989387512207e-02 -2.601886093616485596e-01 -1.733932644128799438e-02 1.658672690391540527e-01 -1.623110771179199219e-01 -6.911711394786834717e-02 -9.280165284872055054e-02 -2.827193439006805420e-01 -1.192359998822212219e-01 1.007438004016876221e-01 1.565197110176086426e-01 -1.483631730079650879e-01 -8.669094741344451904e-02 -8.511789888143539429e-02 1.307401806116104126e-01 -1.354601085186004639e-01 -9.469814598560333252e-02 1.257631331682205200e-01 -5.756094586104154587e-03 1.993919610977172852e-01 1.659686267375946045e-01 4.716833531856536865e-01 2.098380625247955322e-01
-2.094988077878952026e-01 2.607591748237609863e-01 -1.084698587656021118e-01 -1.162534579634666443e-01 2.495597302913665771e-01 1.482062041759490967e-01 -4.817765951156616211e-02 1.291718184947967529e-01 -8.183297514915466309e-02 -1.881684064865112305e-01 -1.522736400365829468e-01 -9.876228868961334229e-02 2.530317008495330811e-01 1.099654808640480042e-01 -6.178691983222961426e-02 -2.403682768344879150e-01 -3.805245459079742432e-01 -1.114622950553894043e-01 -2.731966078281402588e-01 5.361313000321388245e-02 -1.980369724333286285e-02 1.014009565114974976e-01 -2.403875738382339478e-01 -1.625134497880935669e-01 -2.829097807407379150e-01 2.211416810750961304e-01 3.443105518817901611e-02 7.519693672657012939e-02 5.046455562114715576e-02 1.498381346464157104e-01 2.122731953859329224e-01 1.066818609833717346e-01
-1.355593949556350708e-01 9.997133910655975342e-02 2.217181921005249023e-01 -1.192298009991645813e-01 1.828970015048980713e-01 2.300572767853736877e-02 4.822160303592681885e-02 1.988083124160766602e-01 1.942122280597686768e-01 1.389328986406326294e-01 7.570153474807739258e-02 1.384515911340713501e-01 1.948278024792671204e-02 -1.737595796585083008e-01 -1.924000084400177002e-01 2.536628395318984985e-02 -1.431058198213577271e-01 -3.787319362163543701e-01 -1.675070524215698242e-01 8.263290673494338989e-02 1.217294111847877502e-01 -1.170635521411895752e-01 6.211025640368461609e-02 1.327153593301773071e-01 -3.340101838111877441e-01 -8.683961629867553711e-02 8.391406387090682983e-02 -2.640835940837860107e-01 2.514754831790924072e-01 3.446366786956787109e-01 3.895075619220733643e-02 2.325000762939453125e-01
-2.525294125080108643e-01 1.304339617490768433e-01 -2.284208685159683228e-02 -1.327666789293289185e-01 1.564045399427413940e-01 -2.793643437325954437e-02 -8.262586593627929688e-02 4.765680059790611267e-02 1.907365471124649048e-01 2.802705392241477966e-02 -2.175717055797576904e-01 -2.280355393886566162e-01 4.309935495257377625e-02 5.965333059430122375e-02 -6.655220687389373779e-02 -8.792676776647567749e-02 -1.058092117309570312e-01 2.513414062559604645e-02 -2.054784148931503296e-01 1.910283565521240234e-01 -2.041463404893875122e-01 3.029960691928863525e-01 -2.233657687902450562e-01 4.397412016987800598e-02 -1.873834729194641113e-01 1.741410791873931885e-01 8.390566706657409668e-02 -2.411554455757141113e-01 2.709758002310991287e-03 4.282722175121307373e-01 1.349336206912994385e-01 3.233138620853424072e-01
-9.466770291328430176e-02 3.399565443396568298e-02 -1.951659023761749268e-01 -1.890710294246673584e-01 2.657579183578491211e-01 -1.657668650150299072e-01 8.392850868403911591e-03 1.836646795272827148e-01 2.846254110336303711e-01 -1.014332869090139866e-03 -7.908118516206741333e-02 -1.410929560661315918e-01 -2.381708845496177673e-02 -1.346163600683212280e-01 3.228907659649848938e-02 -6.386911123991012573e-02 -7.652710378170013428e-02 9.606184065341949463e-02 -6.351528223603963852e-03 1.032108142971992493e-01 -3.466905951499938965e-01 1.252275705337524414e-01 -2.438260465860366821e-01 7.485657185316085815e-02 -2.067980021238327026e-01 3.068474531173706055e-01 5.534926056861877441e-02 -1.103458777070045471e-01 1.108043566346168518e-01 1.152327358722686768e-01 2.949615716934204102e-01 4.021495580673217773e-01
-7.676667720079421997e-02 -1.093215495347976685e-01 -2.425381243228912354e-01 -2.034751772880554199e-01 1.836507767438888550e-01 -1.198587790131568909e-01 -5.304548889398574829e-02 2.125470936298370361e-01 3.137680292129516602e-01 -3.443059977144002914e-03 -1.455879807472229004e-01 -2.908746711909770966e-02 4.025130998343229294e-03 -2.514616250991821289e-01 -4.152004607021808624e-03 -4.892714694142341614e-02 -8.127818256616592407e-02 8.139315992593765259e-02 -1.245846077799797058e-01 2.241480052471160889e-01 -1.594391465187072754e-01 -8.003661036491394043e-02 -3.499206602573394775e-01 -2.166489325463771820e-02 -1.276190280914306641e-01 3.172845542430877686e-01 2.549616992473602295e-01 -7.338091731071472168e-02 7.835381478071212769e-02 1.716647995635867119e-03 3.556892573833465576e-01 2.143409252166748047e-01
9.546670131385326385e-03 1.439396291971206665e-01 -5.775445327162742615e-02 -1.730961352586746216e-02 -5.141655355691909790e-02 -1.505278795957565308e-01 -9.927621111273765564e-03 5.419601872563362122e-02 -5.577838793396949768e-02 2.070316523313522339e-01 -3.027641475200653076e-01 -2.384412437677383423e-01 5.715323239564895630e-02 -1.921201944351196289e-01 1.711581945419311523e-01 9.509269893169403076e-02 -1.844956725835800171e-01 7.876810431480407715e-02 -3.944852054119110107e-01 1.991304010152816772e-01 3.711334196850657463e-03 1.429549157619476318e-01 -1.962737366557121277e-02 -7.112932950258255005e-02 -3.010436892509460449e-01 -6.740986555814743042e-02 -3.706768900156021118e-02 1.134988367557525635e-01 5.322104692459106445e-01 1.186178252100944519e-01 6.161380559206008911e-02 4.751776903867721558e-02
-1.483614614699035883e-04 1.657689362764358521e-01 2.412282377481460571e-01 1.964841037988662720e-02 5.596993863582611084e-02 -1.376263797283172607e-01 9.802020341157913208e-02 2.915488779544830322e-01 3.006316423416137695e-01 -2.200962901115417480e-01 -1.467458307743072510e-01 3.235447034239768982e-02 1.758146136999130249e-01 -1.168419420719146729e-01 -2.688309252262115479e-01 -1.747214347124099731e-01 -1.898538172245025635e-01 -1.714166551828384399e-01 -2.834461927413940430e-01 7.752288132905960083e-02 -8.886425942182540894e-02 -3.109885007143020630e-02 -6.565107405185699463e-02 -3.077284693717956543e-01 1.220762282609939575e-01 1.359015237540006638e-02 1.707770675420761108e-01 -4.925934132188558578e-03 2.662902772426605225e-01 2.122701704502105713e-01 -1.045844033360481262e-01 2.401328086853027344e-01
6.104420125484466553e-02 4.750936850905418396e-02 1.606237143278121948e-01 -2.243173569440841675e-01 -4.310179129242897034e-02 -3.269981741905212402e-01 -3.411999344825744629e-01 -1.562537103891372681e-01 3.980070948600769043e-01 -2.073137834668159485e-02 7.555464655160903931e-02 7.715882360935211182e-02 8.863640576601028442e-02 -1.163345873355865479e-01 -1.829906105995178223e-01 -6.031425669789314270e-02 -3.207755386829376221e-01 -2.775734364986419678e-01 -1.771742999553680420e-01 2.893994562327861786e-02 -1.533540785312652588e-01 -3.484724834561347961e-02 -1.159662753343582153e-01 1.518144756555557251e-01 -1.609471887350082397e-01 1.781026422977447510e-01 -1.343214660882949829e-01 5.998324230313301086e-02 1.435066163539886475e-01 4.085670411586761475e-02 1.614653170108795166e-01 -1.956168413162231445e-01
-6.083328276872634888e-02 2.887939810752868652e-01 -4.397960379719734192e-02 -6.199981644749641418e-02 2.937023043632507324e-01 -1.085893139243125916e-01 -2.424442321062088013e-01 1.120912730693817139e-01 1.481592357158660889e-01 4.537272732704877853e-03 -2.557620704174041748e-01 -9.628444164991378784e-02 2.428006678819656372e-01 -1.228889450430870056e-01 -2.371004223823547363e-01 -1.001031249761581421e-01 -5.540994927287101746e-02 -9.983565658330917358e-02 -4.454164206981658936e-01 -9.844346344470977783e-02 -7.899950444698333740e-02 -2.034808695316314697e-01 6.852154433727264404e-02 -6.843437254428863525e-02 -1.849714964628219604e-01 -1.349324285984039307e-01 -1.100960224866867065e-01 3.888585269451141357e-01 -4.745366051793098450e-02 3.816236183047294617e-02 1.481742132455110550e-02 5.427532643079757690e-02
-1.177919358015060425e-01 3.373253345489501953e-01 -5.381193757057189941e-02 -3.333692252635955811e-02 2.510940656065940857e-03 -1.188911870121955872e-01 -4.917552694678306580e-02 2.302399277687072754e-01 4.171717762947082520e-01 4.788624122738838196e-03 -1.022177711129188538e-01 9.711072593927383423e-02 -6.368762254714965820e-02 -5.654509365558624268e-02 -4.541606456041336060e-02 -4.812582209706306458e-02 -3.032420873641967773e-01 7.126749306917190552e-02 -2.218309789896011353e-01 1.660226434469223022e-01 -6.530034542083740234e-02 -3.180420696735382080e-01 2.409759163856506348e-01 1.602934747934341431e-01 8.432254195213317871e-03 -2.191670835018157959e-01 -1.631824858486652374e-02 -1.176647022366523743e-01 3.021999001502990723e-01 -2.204952090978622437e-01 -1.048712804913520813e-01 1.305766999721527100e-01
5.532197281718254089e-02 2.847069799900054932e-01 -9.515956044197082520e-02 2.900294661521911621e-01 -2.233187556266784668e-01 8.367187529802322388e-02 -1.169435977935791016e-01 3.357209563255310059e-01 3.493211567401885986e-01 -1.842817291617393494e-02 1.499882042407989502e-01 3.955174237489700317e-02 2.100998908281326294e-02 -6.773463636636734009e-02 -8.720957487821578979e-02 -3.588772416114807129e-01 -4.293803498148918152e-02 -1.541677713394165039e-01 -1.560510843992233276e-01 9.779732674360275269e-02 -2.226320654153823853e-02 1.066552698612213135e-01 -1.728139221668243408e-01 1.664060503244400024e-01 -6.018715351819992065e-02 1.005731076002120972e-01 -9.414036571979522705e-02 -3.129195049405097961e-02 2.699609696865081787e-01 2.008397579193115234e-01 2.415893413126468658e-02 2.920041084289550781e-01
3.497749567031860352e-02 4.983237981796264648e-01 -5.443328246474266052e-02 -1.381250470876693726e-01 -1.089009866118431091e-01 -4.995996952056884766e-01 -1.816098541021347046e-01 -1.080211177468299866e-01 2.703987956047058105e-01 1.127586737275123596e-01 -1.385983675718307495e-01 -2.002627253532409668e-01 1.880555500974878669e-04 -2.387893199920654297e-02 -1.894834041595458984e-01 -4.962945729494094849e-02 -5.640774220228195190e-02 -1.777853220701217651e-01 -9.967721998691558838e-02 -8.367644250392913818e-02 2.928617596626281738e-02 1.180376857519149780e-02 2.163027822971343994e-01 1.087019778788089752e-02 -1.053148973733186722e-02 -1.161253750324249268e-01 2.670543491840362549e-01 -3.181109577417373657e-02 1.654580533504486084e-01 3.389752283692359924e-02 1.444774568080902100e-01 5.711856111884117126e-02
-4.107053391635417938e-03 9.420488774776458740e-02 -3.128224015235900879e-01 8.609886281192302704e-03 -1.509315371513366699e-01 -9.706780314445495605e-02 2.289505749940872192e-01 -2.648557536303997040e-02 3.241303265094757080e-01 1.923277974128723145e-02 -1.421126723289489746e-01 -2.393666058778762817e-01 8.805818855762481689e-02 -3.226648271083831787e-01 -1.158286631107330322e-01 -2.513793110847473145e-01 -1.304341554641723633e-01 5.049761384725570679e-02 -1.356348544359207153e-01 -9.974993020296096802e-02 -1.465697139501571655e-01 1.028580069541931152e-01 -1.327409595251083374e-01 2.673345208168029785e-01 -8.140432834625244141e-02 -5.957316141575574875e-03 1.096781045198440552e-01 -5.959700047969818115e-02 1.856615543365478516e-01 3.260667324066162109e-01 1.714781075716018677e-01 2.737861871719360352e-01
2.496365010738372803e-01 1.840074360370635986e-01 -1.020228140987455845e-03 8.162158541381359100e-03 -2.376180291175842285e-01 6.580135226249694824e-02 -5.924719944596290588e-02 1.769287884235382080e-01 3.509510457515716553e-01 3.849844262003898621e-02 -1.794023811817169189e-02 1.175086870789527893e-01 4.006830975413322449e-02 -2.154561281204223633e-01 -2.124608606100082397e-01 -2.337589114904403687e-01 -2.001429498195648193e-01 -2.422448396682739258e-01 -4.982308298349380493e-02 1.461629867553710938e-01 -9.743842482566833496e-02 -1.262982636690139771e-01 -1.206811219453811646e-01 1.916620135307312012e-01 -1.868544667959213257e-01 -1.702282726764678955e-01 7.332810014486312866e-02 -1.274806559085845947e-01 2.589584290981292725e-01 -1.934612356126308441e-02 2.390362620353698730e-01 3.348705470561981201e-01
-3.327398598194122314e-01 2.765110880136489868e-02 -6.621666718274354935e-03 -1.882090270519256592e-01 1.354556083679199219e-01 8.048179000616073608e-02 -1.519841998815536499e-01 4.622337594628334045e-02 2.984165549278259277e-01 6.153133139014244080e-02 -1.844813823699951172e-01 -1.274696886539459229e-01 8.967313170433044434e-02 -1.128869364038109779e-03 -5.351390689611434937e-02 -2.505324482917785645e-01 -3.510415321215987206e-03 1.347444057464599609e-01 -2.451754957437515259e-01 7.178405672311782837e-02 -1.974116265773773193e-01 1.931397318840026855e-01 -1.491274684667587280e-01 1.057775989174842834e-01 -1.653871387243270874e-01 1.285030245780944824e-01 9.803693741559982300e-02 -2.490560412406921387e-01 -1.257314998656511307e-02 3.909967839717864990e-01 1.005225703120231628e-01 3.382550179958343506e-01
-3.574789687991142273e-02 2.311093360185623169e-01 -2.646294422447681427e-02 9.002492576837539673e-02 1.313830316066741943e-01 -2.671661078929901123e-01 3.031947650015354156e-02 1.856374740600585938e-01 1.868990212678909302e-01 -2.178115397691726685e-01 1.030088737607002258e-01 3.035485744476318359e-02 2.269903570413589478e-02 -1.809450089931488037e-01 -3.741925656795501709e-01 1.014138981699943542e-01 -4.927042871713638306e-02 -2.788223624229431152e-01 -2.883934080600738525e-01 -1.157733500003814697e-01 -7.753457129001617432e-02 -1.486803740262985229e-01 -1.606261581182479858e-01 -5.919192358851432800e-02 -3.186397850513458252e-01 1.065145134925842285e-01 -1.636556088924407959e-01 2.519795298576354980e-01 3.127517551183700562e-02 2.665857970714569092e-01 9.189222753047943115e-02 -1.311874836683273315e-01
1.068379357457160950e-01 1.101973429322242737e-01 3.091057203710079193e-02 -2.009239196777343750e-01 1.002425327897071838e-01 2.764165587723255157e-02 -3.101059235632419586e-02 6.969076395034790039e-02 2.987558245658874512e-01 3.215398192405700684e-01 -2.199240773916244507e-01 -1.865832060575485229e-01 1.666200533509254456e-02 -8.511752635240554810e-02 -2.406743466854095459e-01 -2.358040958642959595e-01 -2.879570722579956055e-01 -1.802978367777541280e-04 -6.487917900085449219e-02 -2.392517775297164917e-01 1.752827614545822144e-01 -1.614119261503219604e-01 -7.762926071882247925e-02 -8.029896020889282227e-02 -9.444334357976913452e-02 5.465175211429595947e-02 4.136460274457931519e-02 -1.316302921622991562e-02 2.131718993186950684e-01 -4.489986300468444824e-01 1.320360898971557617e-01 1.724053919315338135e-01
1.018351465463638306e-01 3.218129277229309082e-01 -1.452818959951400757e-01 -1.125871166586875916e-01 3.215587735176086426e-01 8.469185233116149902e-02 1.220397204160690308e-01 -4.423351958394050598e-02 3.731656372547149658e-01 1.267872303724288940e-01 3.359702229499816895e-02 -7.591628283262252808e-02 6.304743140935897827e-02 -1.192547976970672607e-01 -1.484959572553634644e-01 -2.821781933307647705e-01 -1.303077042102813721e-01 -2.023684233427047729e-01 -6.678289175033569336e-02 -9.192707389593124390e-02 4.644381627440452576e-02 1.473603099584579468e-01 3.094826638698577881e-01 -1.910811215639114380e-01 -1.929067075252532959e-02 2.671380639076232910e-01 8.556838333606719971e-02 -3.081959858536720276e-02 2.003161013126373291e-01 2.278219908475875854e-02 2.949483394622802734e-01 -9.007976949214935303e-02
-1.445425599813461304e-01 1.090519502758979797e-01 -6.653085350990295410e-02 1.439888924360275269e-01 2.954700291156768799e-01 -1.848990470170974731e-01 -9.891388565301895142e-02 -3.002608940005302429e-02 2.549757063388824463e-01 -4.219166934490203857e-03 -5.394367128610610962e-02 7.381834089756011963e-02 1.447316855192184448e-01 1.179082468152046204e-01 -1.821157336235046387e-01 -1.997403800487518311e-01 -2.586485743522644043e-01 -8.244108408689498901e-03 1.255497988313436508e-02 2.333949208259582520e-01 1.157654915004968643e-02 3.684820234775543213e-02 2.940004318952560425e-02 -3.502895832061767578e-01 -2.045225650072097778e-01 2.747716903686523438e-01 2.852087318897247314e-01 -1.419360786676406860e-01 3.669046759605407715e-01 -1.198137924075126648e-01 -7.566759828478097916e-03 1.186239570379257202e-01
-4.434845969080924988e-02 1.510376036167144775e-01 2.429294437170028687e-01 -8.531572297215461731e-03 3.162499666213989258e-01 -6.237381696701049805e-02 -1.339607685804367065e-01 2.091038823127746582e-01 1.315160244703292847e-01 -1.056368649005889893e-01 -2.339741289615631104e-01 -1.173679530620574951e-02 2.981310188770294189e-01 -1.751887649297714233e-01 -1.590767353773117065e-01 -1.921229362487792969e-01 -3.108187615871429443e-01 -5.043529905378818512e-03 -2.580097317695617676e-01 -7.919437438249588013e-02 -9.125960618257522583e-02 -1.386012732982635498e-01 -1.059229001402854919e-01 -1.102733090519905090e-01 -1.828355044126510620e-01 -9.156779944896697998e-02 -1.613169610500335693e-01 3.306975662708282471e-01 1.347578912973403931e-01 1.178680136799812317e-01 1.224388778209686279e-01 -2.019840478897094727e-01
-2.057807892560958862e-01 3.292674720287322998e-01 -1.627225577831268311e-01 3.368635103106498718e-02 1.673969179391860962e-01 -6.332701444625854492e-02 6.264526396989822388e-02 3.732098639011383057e-02 1.535718739032745361e-01 1.707556247711181641e-01 -1.406065188348293304e-02 -5.121901631355285645e-01 2.200954854488372803e-01 5.523705109953880310e-02 -1.685666292905807495e-01 -2.441984266042709351e-01 -2.414121180772781372e-01 -1.423337012529373169e-01 -2.057986855506896973e-01 2.822570800781250000e-01 -8.774925023317337036e-02 8.655732125043869019e-02 -1.292934874072670937e-03 -8.924113214015960693e-02 -1.393974572420120239e-01 1.743574440479278564e-01 -6.598845124244689941e-02 -1.843904405832290649e-01 -7.824166119098663330e-02 -6.586477160453796387e-02 3.322407975792884827e-02 -7.737459987401962280e-02
9.025720506906509399e-02 -1.345611177384853363e-02 -1.673478335142135620e-01 -4.549296572804450989e-03 1.079733520746231079e-01 -2.267627567052841187e-01 -1.657585054636001587e-01 2.929274737834930420e-01 1.921692937612533569e-01 -2.178726494312286377e-01 -1.842393726110458374e-01 1.140663772821426392e-01 3.286373987793922424e-02 -1.631777733564376831e-01 6.975022144615650177e-03 -3.306882977485656738e-01 -1.326031833887100220e-01 -3.107870370149612427e-02 -3.236397206783294678e-01 -1.175411138683557510e-02 -7.265160977840423584e-02 -2.767628431320190430e-01 -1.933118700981140137e-01 -9.521371684968471527e-03 -3.087199926376342773e-01 1.981817036867141724e-01 2.100124657154083252e-01 2.245321869850158691e-01 1.420302093029022217e-01 1.929134689271450043e-02 1.621381491422653198e-01 1.084643881767988205e-02
1.120091006159782410e-01 2.022578120231628418e-01 -6.383565813302993774e-02 1.787173002958297729e-01 8.393601328134536743e-02 9.830920025706291199e-04 1.453641355037689209e-01 -3.170160949230194092e-02 3.375817239284515381e-01 -2.008832246065139771e-01 -3.419542014598846436e-01 -1.231207102537155151e-01 1.394259035587310791e-01 -1.317068636417388916e-01 -3.575238585472106934e-01 1.188839152455329895e-01 2.371331490576267242e-02 -1.527310758829116821e-01 -2.150972783565521240e-01 -1.543271243572235107e-01 6.359985470771789551e-02 -1.559027731418609619e-01 -3.576715290546417236e-01 5.946609750390052795e-02 -1.255099028348922729e-01 -5.174559727311134338e-02 -2.210133373737335205e-01 2.454735934734344482e-01 8.987764269113540649e-02 9.263893216848373413e-02 1.145184114575386047e-01 7.142498344182968140e-02
-1.373704373836517334e-01 2.310354411602020264e-01 2.626694142818450928e-01 5.791640654206275940e-02 4.605615139007568359e-02 -2.968586981296539307e-01 -2.565006017684936523e-01 1.562826186418533325e-01 2.008862793445587158e-01 6.292764097452163696e-02 1.039541438221931458e-01 1.084750071167945862e-01 -1.064781546592712402e-01 -9.058053046464920044e-02 -4.947109613567590714e-03 -9.839671105146408081e-02 4.226810485124588013e-02 -1.248974427580833435e-01 -4.323299825191497803e-01 -7.487910985946655273e-02 1.179393008351325989e-01 -2.752875685691833496e-01 -3.271829709410667419e-02 -6.026995927095413208e-02 -3.174996078014373779e-01 6.479851901531219482e-02 1.642498746514320374e-02 2.505220770835876465e-01 -5.607625097036361694e-02 -3.410668671131134033e-02 2.669180035591125488e-01 1.758265495300292969e-01
-3.198726102709770203e-02 3.754633069038391113e-01 -2.637943923473358154e-01 -9.915523976087570190e-02 -3.465361893177032471e-02 -1.168620958924293518e-01 -6.248092278838157654e-02 -6.659106584265828133e-04 1.982754170894622803e-01 9.693870693445205688e-02 -2.787685953080654144e-02 -3.348292112350463867e-01 1.571775525808334351e-01 2.221642583608627319e-01 -3.755012154579162598e-01 -3.703902661800384521e-02 -6.487310677766799927e-02 -4.157406801823526621e-04 -1.626852452754974365e-01 -1.326678693294525146e-01 4.122674465179443359e-02 1.002806238830089569e-02 6.414302438497543335e-02 1.844315081834793091e-01 -1.299462467432022095e-01 5.409013479948043823e-02 2.480133771896362305e-01 2.150551825761795044e-01 1.833054423332214355e-01 3.815343230962753296e-02 1.769877672195434570e-01 3.156458735466003418e-01
-6.646179407835006714e-02 1.883712708950042725e-01 1.845317631959915161e-01 -7.406193763017654419e-02 -6.299534346908330917e-03 -2.744291536509990692e-02 -2.663387544453144073e-02 2.550753355026245117e-01 1.700356304645538330e-01 2.324158400297164917e-01 -5.014778114855289459e-03 4.666415974497795105e-02 -1.344079822301864624e-01 -1.670361012220382690e-01 -3.208904564380645752e-01 3.160940855741500854e-02 -5.528667569160461426e-02 -3.107617497444152832e-01 -1.937830001115798950e-01 2.508340477943420410e-01 -1.270813345909118652e-01 -9.372883290052413940e-02 3.813224285840988159e-02 2.294726073741912842e-01 -2.094323337078094482e-01 7.946196943521499634e-02 -7.327517122030258179e-02 -2.681760787963867188e-01 3.772708773612976074e-01 2.353797256946563721e-01 -3.860294446349143982e-02 1.144191399216651917e-01
1.527294963598251343e-01 7.036405056715011597e-02 -7.440483570098876953e-02 -1.719065010547637939e-01 1.550452113151550293e-01 1.181713417172431946e-01 1.003598794341087341e-01 1.678609102964401245e-01 3.480163514614105225e-01 3.252066299319267273e-02 -5.215125158429145813e-02 -1.696639209985733032e-01 4.373881965875625610e-02 -1.651884615421295166e-01 -1.042025387287139893e-01 -2.772089540958404541e-01 -1.854584664106369019e-01 -3.552992939949035645e-01 -9.454921633005142212e-02 -1.636284403502941132e-02 1.294319331645965576e-01 -2.029083371162414551e-01 2.631961405277252197e-01 -1.171645149588584900e-01 -6.584796309471130371e-02 3.091216683387756348e-01 -8.014196157455444336e-02 -8.538404852151870728e-02 -2.553056180477142334e-02 1.085057258605957031e-01 3.860538303852081299e-01 -6.299101561307907104e-02
-1.968687474727630615e-01 2.335205078125000000e-01 1.094483584165573120e-01 -9.316711872816085815e-02 -2.228499203920364380e-02 2.503000898286700249e-03 -4.015890136361122131e-02 1.638211458921432495e-01 3.936729729175567627e-01 1.497696787118911743e-01 7.889608293771743774e-02 -1.489335745573043823e-01 1.152738258242607117e-01 -1.585330963134765625e-01 -7.927380502223968506e-02 1.371941864490509033e-01 -4.712501168251037598e-02 -1.992338150739669800e-01 -2.541768550872802734e-01 1.301916092634201050e-01 2.014757841825485229e-01 9.733069688081741333e-02 1.705659031867980957e-01 9.700753539800643921e-02 -2.763775587081909180e-01 1.279462687671184540e-02 -1.958823055028915405e-01 -3.786818087100982666e-01 1.365114152431488037e-01 2.919111549854278564e-01 1.004152446985244751e-01 5.889045074582099915e-02
-1.426877826452255249e-01 2.455051392316818237e-01 3.200623020529747009e-02 -8.395549654960632324e-02 -1.095997542142868042e-01 -3.426156565546989441e-02 1.430398672819137573e-01 1.562311407178640366e-02 3.093687891960144043e-01 -5.463334545493125916e-02 -3.371701389551162720e-02 -1.142405569553375244e-01 1.059261709451675415e-01 -1.565732806921005249e-02 -1.112952306866645813e-01 -5.176751688122749329e-02 -6.298216581344604492e-01 1.632659584283828735e-01 -2.200092077255249023e-01 -2.095098495483398438e-01 -3.273456916213035583e-02 -2.267699688673019409e-01 9.949778765439987183e-02 2.405353821814060211e-02 -9.871276468038558960e-02 -1.784517019987106323e-01 1.889264434576034546e-01 -8.498521894216537476e-02 1.508364677429199219e-01 2.208882868289947510e-01 5.551213771104812622e-02 1.601578108966350555e-02
-1.086404770612716675e-01 5.520798638463020325e-02 -3.100685477256774902e-01 -1.489694267511367798e-01 1.762622743844985962e-01 6.592594832181930542e-02 -9.894397854804992676e-02 2.235831618309020996e-01 1.603626161813735962e-01 1.257940940558910370e-02 -1.036181598901748657e-01 -1.230332925915718079e-01 3.357481062412261963e-01 1.762543469667434692e-01 7.046559453010559082e-02 -3.468488529324531555e-02 -2.848539948463439941e-01 -1.800276786088943481e-01 -3.296698927879333496e-01 6.347039341926574707e-02 2.567631900310516357e-01 1.234541460871696472e-01 -1.676911711692810059e-01 1.435153484344482422e-01 -1.148381754755973816e-01 2.156550586223602295e-01 4.947612062096595764e-02 2.438163012266159058e-01 2.738145589828491211e-01 1.912054605782032013e-02 3.803137456998229027e-03 1.296934634447097778e-01
-1.405571866780519485e-02 2.054039984941482544e-01 -1.793247610330581665e-01 -3.678550943732261658e-02 -1.758826971054077148e-01 -5.655480921268463135e-02 -3.235701322555541992e-01 -5.310371890664100647e-02 3.642803132534027100e-01 3.154931962490081787e-01 -3.747589886188507080e-01 -1.020261570811271667e-01 -1.304983794689178467e-01 6.368269026279449463e-02 3.433420136570930481e-02 -1.132677942514419556e-01 -8.653138577938079834e-02 7.408758997917175293e-02 -3.485512733459472656e-01 2.607451677322387695e-01 -1.660594195127487183e-01 1.528708934783935547e-01 -5.220384895801544189e-02 -9.259977936744689941e-02 -1.540192216634750366e-01 1.199128851294517517e-01 1.596215069293975830e-01 -8.226323127746582031e-02 -8.377404510974884033e-02 -2.293408662080764771e-02 1.025629043579101562e-01 1.056331470608711243e-01
-3.056670539081096649e-02 3.043110668659210205e-01 -1.379306018352508545e-01 -1.549469083547592163e-01 2.832753062248229980e-01 -6.981270760297775269e-02 3.782984912395477295e-01 -7.485885173082351685e-03 -2.257931977510452271e-02 1.618320047855377197e-01 -1.102146506309509277e-01 6.868533045053482056e-02 8.566403388977050781e-02 -2.965506017208099365e-01 1.915149949491024017e-02 -1.754256188869476318e-01 -1.693060249090194702e-01 3.202975541353225708e-02 -2.074452936649322510e-01 2.340946346521377563e-01 3.008922375738620758e-02 5.600904300808906555e-02 -1.945474892854690552e-01 2.429991960525512695e-01 1.964021101593971252e-02 1.263318061828613281e-01 2.136356085538864136e-01 2.691167965531349182e-02 2.058410942554473877e-01 7.959885150194168091e-02 6.842358410358428955e-02 3.472674190998077393e-01
-1.395895332098007202e-01 2.380478233098983765e-01 -4.596171155571937561e-02 6.545408070087432861e-02 -9.968193620443344116e-02 4.097432270646095276e-02 9.093884378671646118e-02 2.171572744846343994e-01 3.326428234577178955e-01 -6.210760772228240967e-02 -1.479339879006147385e-02 3.984807059168815613e-02 -2.461934648454189301e-02 -1.802661716938018799e-01 -7.241441309452056885e-02 -1.688478887081146240e-01 -2.076674252748489380e-01 -3.911981880664825439e-01 -4.515717551112174988e-02 1.703225225210189819e-01 -1.795518398284912109e-01 -1.291358619928359985e-01 -7.739461213350296021e-02 1.668179631233215332e-01 -9.389723092317581177e-02 -2.117327451705932617e-01 1.306786388158798218e-01 -1.409364938735961914e-01 2.940953075885772705e-01 7.396271079778671265e-02 -3.765765950083732605e-02 4.163246750831604004e-01
-1.360304057598114014e-01 -1.699927151203155518e-01 -2.589053213596343994e-01 -1.535796225070953369e-01 2.197458744049072266e-01 -1.658218204975128174e-01 -1.241214573383331299e-01 7.745546102523803711e-02 2.492931038141250610e-01 -7.425065338611602783e-02 -1.508750915527343750e-01 -4.316816851496696472e-02 9.386821836233139038e-02 -1.029588356614112854e-01 -1.289032306522130966e-02 -2.614637650549411774e-02 -2.088935077190399170e-01 -4.123799502849578857e-01 -4.086568355560302734e-01 -6.793730705976486206e-02 -2.676125802099704742e-02 -3.227920830249786377e-02 -2.454674839973449707e-01 -5.682931095361709595e-02 2.257508458569645882e-03 9.144869446754455566e-02 2.066879868507385254e-01 1.365292668342590332e-01 9.428984671831130981e-02 1.418620645999908447e-01 -1.789423525333404541e-01 2.663171887397766113e-01
2.026353217661380768e-02 4.137938916683197021e-01 -8.673154562711715698e-02 2.657205760478973389e-01 -5.708636343479156494e-02 3.559783101081848145e-02 5.015426874160766602e-02 4.688818380236625671e-02 1.902782171964645386e-01 1.313953995704650879e-01 8.639585226774215698e-03 4.306251555681228638e-02 9.754905849695205688e-02 -1.681616008281707764e-01 -3.524627536535263062e-02 -2.130561172962188721e-01 -2.844034135341644287e-01 -3.713651001453399658e-01 -3.756935894489288330e-02 -9.673149883747100830e-02 -2.021045684814453125e-01 9.020573645830154419e-02 -2.748101353645324707e-01 1.838730275630950928e-01 -2.069087028503417969e-01 -1.438017748296260834e-02 -2.917487919330596924e-02 4.385942593216896057e-04 3.135241568088531494e-01 1.244132295250892639e-01 2.130811810493469238e-01 -1.011805683374404907e-01
6.884492933750152588e-02 2.844868600368499756e-01 1.822905689477920532e-01 6.022710725665092468e-02 -6.821449100971221924e-02 5.963229387998580933e-02 8.452356792986392975e-03 3.398681282997131348e-01 2.596544027328491211e-01 3.049961850047111511e-02 -1.631037099286913872e-03 -1.193588506430387497e-02 -8.850640803575515747e-02 -1.226490959525108337e-01 -1.412215083837509155e-01 -3.183650597929954529e-02 -2.467638701200485229e-01 -3.850241303443908691e-01 -1.997662186622619629e-01 1.736012995243072510e-01 3.847003728151321411e-02 -1.943049728870391846e-01 -1.408318281173706055e-01 1.098468378186225891e-01 -1.290447413921356201e-01 -6.474020332098007202e-02 -1.059274189174175262e-02 -2.971375584602355957e-01 3.931522369384765625e-01 1.535523235797882080e-01 -5.993111431598663330e-02 7.112968713045120239e-03
1.254185289144515991e-01 2.803754508495330811e-01 -1.437797546386718750e-01 -1.683741807937622070e-02 2.617569640278816223e-03 -1.585229486227035522e-01 -1.620483994483947754e-01 -1.797561347484588623e-01 3.710290491580963135e-01 1.999898403882980347e-01 -2.958356738090515137e-01 -4.657825827598571777e-02 3.159274160861968994e-01 3.628426045179367065e-02 -9.168283082544803619e-03 -1.059760823845863342e-01 1.385508179664611816e-01 1.532621532678604126e-01 -8.646094799041748047e-02 -1.850686073303222656e-01 4.746406152844429016e-02 5.760027468204498291e-02 -7.113171368837356567e-02 -6.356000155210494995e-02 -3.137766122817993164e-01 2.036070376634597778e-01 2.146826237440109253e-01 1.578753143548965454e-01 2.883996367454528809e-01 -1.999738812446594238e-02 1.220098286867141724e-01 1.128702163696289062e-01
1.064325571060180664e-01 7.753904443234205246e-03 -1.776540577411651611e-01 -2.743805944919586182e-01 1.518910229206085205e-01 -6.139301881194114685e-02 7.173559069633483887e-02 3.055162131786346436e-01 2.144656628370285034e-01 -9.381105750799179077e-02 -4.690597299486398697e-03 -2.147215008735656738e-01 8.073676377534866333e-03 -3.379666209220886230e-01 -1.196663081645965576e-01 4.491874948143959045e-02 -1.485611945390701294e-01 8.273338526487350464e-02 -3.081709444522857666e-01 1.581711471080780029e-01 -1.111150234937667847e-01 -2.847887575626373291e-01 -1.111018583178520203e-01 5.348903685808181763e-02 -3.591773808002471924e-01 -3.384050354361534119e-02 -1.317083686590194702e-01 1.316185295581817627e-01 5.667809396982192993e-02 2.450418472290039062e-02 -2.597695589065551758e-01 1.766826808452606201e-01
-1.303208768367767334e-01 1.725339144468307495e-01 -8.794664591550827026e-02 6.070226430892944336e-02 7.254993543028831482e-03 -2.332118600606918335e-01 -6.208546832203865051e-02 -8.756352216005325317e-02 3.649998903274536133e-01 -1.718613207340240479e-01 -9.856598824262619019e-02 -2.224992960691452026e-01 -8.966743946075439453e-02 -3.401128351688385010e-01 6.642778217792510986e-02 4.196754097938537598e-02 -1.636136770248413086e-01 2.334438450634479523e-02 -2.552601695060729980e-01 2.950356304645538330e-01 1.255575269460678101e-01 1.396676339209079742e-02 2.386773824691772461e-01 1.343523859977722168e-01 -3.087950348854064941e-01 -2.443819344043731689e-01 -8.463198691606521606e-02 1.173708662390708923e-01 -3.136691451072692871e-02 2.169795483350753784e-01 -3.444979665800929070e-03 1.714836806058883667e-01
1.319376379251480103e-01 2.258208841085433960e-01 -1.062895059585571289e-01 8.722061291337013245e-03 1.191888749599456787e-01 1.354632228612899780e-01 1.394478790462017059e-02 2.247759699821472168e-02 3.502931296825408936e-01 3.283600509166717529e-02 -1.579718887805938721e-01 9.261724352836608887e-02 -1.855657547712326050e-01 -1.598306931555271149e-02 -1.488400250673294067e-01 -2.503602504730224609e-01 -1.366042047739028931e-01 -3.392423689365386963e-01 -2.053540796041488647e-01 -1.883258670568466187e-01 2.100235410034656525e-02 -1.422297954559326172e-01 1.829186379909515381e-01 -2.268610447645187378e-01 -2.072535753250122070e-01 1.643972396850585938e-01 -8.139457553625106812e-02 1.519298851490020752e-01 3.565004095435142517e-02 7.260047644376754761e-02 4.036535620689392090e-01 1.548640877008438110e-01
9.183129668235778809e-02 2.595946192741394043e-01 -1.686687171459197998e-01 -1.746029704809188843e-01 -3.213098505511879921e-03 -1.498878747224807739e-01 -8.493908494710922241e-02 -1.101883426308631897e-01 1.517838239669799805e-01 -1.106674447655677795e-01 -3.371310532093048096e-01 -1.103364154696464539e-01 4.566936939954757690e-02 -2.328275591135025024e-01 2.411725558340549469e-02 -1.235222071409225464e-01 -4.362258315086364746e-01 -1.261276453733444214e-01 -2.362539768218994141e-01 1.839624904096126556e-02 -9.877997636795043945e-02 -2.645147442817687988e-01 8.015119284391403198e-02 -6.913618743419647217e-02 -1.598307937383651733e-01 4.088948294520378113e-02 2.136290967464447021e-01 3.137330412864685059e-01 8.100510388612747192e-02 1.014471352100372314e-01 -1.741377264261245728e-01 1.356929987668991089e-01
9.233575314283370972e-02 3.001285195350646973e-01 1.451040208339691162e-01 7.044685631990432739e-02 5.051913857460021973e-02 -1.055929362773895264e-01 -1.930727958679199219e-01 2.125834226608276367e-01 3.510511815547943115e-01 2.279507219791412354e-01 1.496509760618209839e-01 2.366477064788341522e-02 1.419799029827117920e-01 -5.731396749615669250e-02 1.090003028512001038e-01 -1.599940955638885498e-01 -4.181281328201293945e-01 -1.080385744571685791e-01 6.926669180393218994e-02 2.859718501567840576e-01 6.506747752428054810e-02 2.735249698162078857e-02 -2.162312567234039307e-01 3.123580105602741241e-02 -1.483241617679595947e-01 6.940426304936408997e-03 2.376623004674911499e-01 -8.530021458864212036e-02 2.834404110908508301e-01 -4.685895517468452454e-02 -1.203447580337524414e-02 1.607801467180252075e-01
-1.477625519037246704e-01 4.841985180974006653e-02 1.267085522413253784e-01 4.480193555355072021e-02 3.468779847025871277e-02 -2.925858795642852783e-01 -2.347556874155998230e-02 3.736275434494018555e-02 2.484970837831497192e-01 2.391550242900848389e-01 -3.995624557137489319e-02 2.143657654523849487e-01 4.722078144550323486e-02 -1.142076565884053707e-03 -8.504009991884231567e-02 -3.724920004606246948e-02 -3.504184484481811523e-01 -1.579482257366180420e-01 -1.386029124259948730e-01 1.752961426973342896e-01 -1.479363292455673218e-01 9.172102808952331543e-02 -1.907514184713363647e-01 1.524158567190170288e-01 -2.444912306964397430e-02 9.416097402572631836e-02 2.850731543730944395e-04 3.800984621047973633e-01 1.237342208623886108e-01 3.095504343509674072e-01 2.521659433841705322e-01 2.745978832244873047e-01
-6.892300397157669067e-02 9.405170381069183350e-02 8.483270555734634399e-02 -2.218788713216781616e-01 2.284446358680725098e-01 -2.556576132774353027e-01 -2.109263688325881958e-01 9.209336340427398682e-02 1.611902564764022827e-01 1.423663049936294556e-01 -1.361425220966339111e-01 5.036809481680393219e-03 1.942914724349975586e-01 -1.688237935304641724e-01 -1.068459227681159973e-01 -1.694884151220321655e-01 -5.326735973358154297e-02 -1.367909926921129227e-02 1.887776516377925873e-02 3.324078321456909180e-01 -1.606515944004058838e-01 -2.037531137466430664e-02 -1.319091320037841797e-01 9.880827739834785461e-03 -2.379679977893829346e-01 2.475192397832870483e-01 1.364688724279403687e-01 -1.426695138216018677e-01 -6.765893101692199707e-02 1.240159273147583008e-01 4.275572001934051514e-01 2.664980888366699219e-01
-1.385723203420639038e-01 5.063802599906921387e-01 -2.238152362406253815e-02 -2.752353623509407043e-02 3.499280661344528198e-02 -3.565889000892639160e-01 8.570575714111328125e-02 -2.076844684779644012e-02 -2.909185364842414856e-02 9.502014517784118652e-02 -6.162275560200214386e-03 -1.790157705545425415e-01 -3.261605743318796158e-04 -3.936064243316650391e-02 -6.239219009876251221e-02 -3.201083540916442871e-01 -3.011692166328430176e-01 9.359979629516601562e-02 -8.065953105688095093e-02 8.445905894041061401e-02 9.436126053333282471e-02 1.303623020648956299e-01 2.818414270877838135e-01 2.510177493095397949e-01 -7.858118414878845215e-02 1.149032711982727051e-01 1.180101856589317322e-01 -8.995534852147102356e-03 5.899967625737190247e-02 2.001322247087955475e-02 2.438511252403259277e-01 2.427224367856979370e-01
-6.859820336103439331e-02 1.461881548166275024e-01 2.357163131237030029e-01 -2.100863903760910034e-01 -1.743521690368652344e-01 -3.492973148822784424e-01 1.592114269733428955e-01 2.958891093730926514e-01 1.850283145904541016e-01 -2.564408257603645325e-02 -1.279024481773376465e-01 3.665729984641075134e-02 1.795402020215988159e-01 -2.191167920827865601e-01 1.892190799117088318e-02 -2.719811499118804932e-01 -1.027161702513694763e-01 -1.140285655856132507e-01 -2.638064920902252197e-01 -7.698927819728851318e-02 -1.152543071657419205e-02 -2.157531976699829102e-01 -1.000194996595382690e-01 -3.188041597604751587e-02 -2.189429551362991333e-01 2.434122562408447266e-01 1.433571428060531616e-01 1.981412619352340698e-01 1.686362326145172119e-01 1.156893596053123474e-01 -5.998279899358749390e-02 1.804181337356567383e-01
-1.018585562705993652e-01 2.112358510494232178e-01 -1.717095077037811279e-01 9.162790328264236450e-02 9.276226907968521118e-02 -1.206856667995452881e-01 -8.104685693979263306e-02 -8.094840496778488159e-02 2.897373735904693604e-01 2.925454825162887573e-02 -3.740207478404045105e-02 -1.786964684724807739e-01 -1.133925002068281174e-02 -2.351440042257308960e-01 -2.207129448652267456e-02 -1.095397472381591797e-01 -2.690024673938751221e-01 5.322859156876802444e-03 -1.410164535045623779e-01 -1.369328051805496216e-02 -7.749985903501510620e-02 -3.303237259387969971e-01 -6.996069103479385376e-02 2.611452639102935791e-01 -1.073784828186035156e-01 -4.766414314508438110e-02 2.355491071939468384e-01 -2.181047648191452026e-01 4.482476413249969482e-01 3.155696019530296326e-02 -2.814369201660156250e-01 7.830943912267684937e-02
-3.204997256398200989e-02 2.398606687784194946e-01 -2.963532209396362305e-01 -3.253073245286941528e-02 -2.276128679513931274e-01 -1.207231283187866211e-01 2.407113276422023773e-02 6.555556785315275192e-03 8.770497143268585205e-02 2.704957723617553711e-01 8.585909008979797363e-02 -1.290510296821594238e-01 -1.374267339706420898e-01 -1.020315736532211304e-01 8.001714944839477539e-02 -7.591021806001663208e-02 -1.023690849542617798e-01 -1.193288192152976990e-01 -4.385904967784881592e-01 1.302506774663925171e-01 -3.912365809082984924e-02 -1.568462103605270386e-01 7.696354389190673828e-02 -3.810480609536170959e-02 -1.326828896999359131e-01 -9.505435824394226074e-02 8.219067752361297607e-02 -1.095351576805114746e-01 4.059556126594543457e-01 -4.000968858599662781e-02 3.451239466667175293e-01 -2.018598169088363647e-01
-6.799862533807754517e-02 2.889514863491058350e-01 -2.693858556449413300e-02 1.190071552991867065e-02 -1.427388042211532593e-01 -9.086029976606369019e-02 -1.264953464269638062e-01 1.592896878719329834e-01 2.127206027507781982e-01 3.255300819873809814e-01 -1.179578676819801331e-01 -1.380276083946228027e-01 2.326251715421676636e-01 -1.073055863380432129e-01 -4.203196242451667786e-02 1.186531931161880493e-01 -2.025231570005416870e-01 -2.543264627456665039e-01 -2.794286906719207764e-01 -2.848687954246997833e-02 2.117642760276794434e-01 1.454709321260452271e-01 1.176451072096824646e-01 1.812075451016426086e-02 -2.670679688453674316e-01 -2.200176119804382324e-01 -3.404873311519622803e-01 -1.002560257911682129e-01 1.944821774959564209e-01 1.026477664709091187e-01 1.259157359600067139e-01 2.563920803368091583e-02
6.359679251909255981e-02 1.801631152629852295e-01 -6.280945241451263428e-02 -9.205259382724761963e-02 4.161940515041351318e-01 -1.020811796188354492e-01 1.662597060203552246e-01 -1.958190798759460449e-01 3.540077209472656250e-01 1.395991295576095581e-01 2.567659020423889160e-01 -1.708867549896240234e-01 1.122310608625411987e-01 -1.579942405223846436e-01 -1.090264096856117249e-01 -2.817743420600891113e-01 -1.686564981937408447e-01 -2.071930021047592163e-01 1.074443385004997253e-01 -1.068381816148757935e-01 -9.733942337334156036e-03 -1.117185503244400024e-01 -3.650559484958648682e-02 -1.904708296060562134e-01 -3.681553900241851807e-02 3.034591972827911377e-01 1.631299778819084167e-02 -1.212454866617918015e-02 9.674095362424850464e-02 5.428497493267059326e-02 2.775900363922119141e-01 7.023187726736068726e-02
7.148303557187318802e-03 1.192915588617324829e-01 -8.910274505615234375e-02 7.397292554378509521e-02 2.181383669376373291e-01 -1.071378961205482483e-01 1.249667257070541382e-02 2.462520003318786621e-01 4.042783081531524658e-01 1.556097716093063354e-01 1.349787265062332153e-01 -3.087004721164703369e-01 -1.021332386881113052e-02 1.226691827178001404e-01 1.408869624137878418e-01 2.476291544735431671e-02 -1.998250931501388550e-01 -9.768795967102050781e-02 -1.984848529100418091e-01 -1.833493262529373169e-01 -2.502376735210418701e-01 -2.277060598134994507e-01 -7.344142347574234009e-02 -2.507219314575195312e-01 -6.628130562603473663e-03 -1.699817329645156860e-01 -2.325900271534919739e-02 -1.091896966099739075e-01 3.036965429782867432e-01 1.640391647815704346e-01 -2.021639421582221985e-02 2.224914282560348511e-01
1.109698042273521423e-01 1.115009412169456482e-01 -2.266706153750419617e-02 2.229810357093811035e-01 -1.884132921695709229e-01 2.621662802994251251e-02 2.376812100410461426e-01 2.111758589744567871e-01 4.436188638210296631e-01 -1.109998822212219238e-01 1.646064966917037964e-01 -6.605882942676544189e-02 7.551270723342895508e-02 -1.328946053981781006e-01 -1.163271889090538025e-01 -2.761473953723907471e-01 -1.878912746906280518e-01 1.253456342965364456e-02 -3.389498218894004822e-02 2.112656235694885254e-01 -5.877667665481567383e-02 3.615092486143112183e-02 -4.856207221746444702e-02 1.380238234996795654e-01 -3.419658243656158447e-01 7.030656188726425171e-02 -8.071253076195716858e-03 6.542642414569854736e-02 2.857078015804290771e-01 2.958693504333496094e-01 -9.083665907382965088e-02 1.515030711889266968e-01
1.311193406581878662e-01 3.246838450431823730e-01 6.686175038339570165e-05 -2.286223620176315308e-01 1.530595123767852783e-01 -3.035781346261501312e-02 -9.926013648509979248e-02 -1.761736720800399780e-02 2.858723104000091553e-01 4.718462750315666199e-02 -3.350352942943572998e-01 -1.230810657143592834e-01 1.909620910882949829e-01 -1.248307600617408752e-01 -4.970022663474082947e-02 -3.536399602890014648e-01 1.077515259385108948e-01 -1.619425565004348755e-01 -2.667130231857299805e-01 -1.412011086940765381e-01 1.190999224781990051e-01 -6.752996146678924561e-02 -1.779841780662536621e-01 4.171223938465118408e-02 -1.136558279395103455e-01 4.296063259243965149e-02 2.847185917198657990e-02 1.060090735554695129e-01 2.434842586517333984e-01 -3.367192447185516357e-01 1.238522455096244812e-01 -6.158327683806419373e-02
1.245485618710517883e-01 2.440728098154067993e-01 -8.484945446252822876e-02 -2.976506352424621582e-01 2.654532194137573242e-01 -3.028700053691864014e-01 -1.369453817605972290e-01 7.933665066957473755e-02 2.899330854415893555e-02 -2.384153008460998535e-02 -5.527582019567489624e-02 -9.018974006175994873e-02 1.164790913462638855e-01 -2.190486937761306763e-01 -2.644291520118713379e-01 -2.407553791999816895e-01 2.665693685412406921e-02 -3.646190464496612549e-01 -3.706898391246795654e-01 -2.355585806071758270e-03 -6.122244521975517273e-02 -1.049829795956611633e-01 -1.660584211349487305e-01 -1.264787614345550537e-01 -2.067038714885711670e-01 1.754371076822280884e-01 1.142234802246093750e-01 5.817249417304992676e-02 -1.130288764834403992e-01 4.287736490368843079e-02 -4.802444204688072205e-02 -5.975307151675224304e-02
-1.361140012741088867e-01 1.788066923618316650e-01 -1.472795158624649048e-01 1.022510677576065063e-01 1.375278830528259277e-01 -2.553199231624603271e-01 2.593878097832202911e-02 9.100514650344848633e-02 -1.494291424751281738e-02 -3.619323074817657471e-01 -1.841769181191921234e-02 4.197765141725540161e-02 8.741678297519683838e-02 -1.490653008222579956e-01 -3.202838301658630371e-01 6.475167814642190933e-03 -2.319220155477523804e-01 -2.733294963836669922e-01 -2.122594565153121948e-01 -1.347469240427017212e-01 -2.841992862522602081e-02 -2.821942567825317383e-01 9.077028185129165649e-02 -2.319175750017166138e-02 -3.220022618770599365e-01 6.720230728387832642e-02 -7.205491885542869568e-03 7.135452702641487122e-03 1.310278475284576416e-01 2.572000920772552490e-01 2.131811976432800293e-01 -2.012349963188171387e-01
-1.017601191997528076e-01 2.803973555564880371e-01 -6.570219248533248901e-02 -2.177340984344482422e-01 -1.715114265680313110e-01 -2.268500775098800659e-01 -5.408283695578575134e-02 3.486266434192657471e-01 1.759697645902633667e-01 -1.486690044403076172e-01 -1.461985260248184204e-01 7.990307174623012543e-03 2.403508722782135010e-01 -2.113648056983947754e-01 9.192614816129207611e-03 -8.852200210094451904e-02 1.719630509614944458e-02 -1.378182321786880493e-01 -2.359909266233444214e-01 -1.206954419612884521e-01 8.528243005275726318e-02 -2.471993565559387207e-01 -1.933751255273818970e-01 4.394880309700965881e-02 6.107908114790916443e-02 2.849637866020202637e-01 2.697234153747558594e-01 1.670146584510803223e-01 2.286809086799621582e-01 1.685941964387893677e-01 -1.640741340816020966e-02 7.253977656364440918e-02
-4.393706843256950378e-02 2.588903717696666718e-02 -2.507709898054599762e-02 7.500258088111877441e-02 5.740621313452720642e-02 -2.003749459981918335e-01 -1.550757437944412231e-01 3.686033785343170166e-01 2.881217896938323975e-01 -2.279257923364639282e-01 -2.129254639148712158e-01 -3.430666029453277588e-02 5.381295923143625259e-03 -2.625142037868499756e-01 -1.463685482740402222e-01 -1.408694982528686523e-01 -6.601395457983016968e-02 5.638331547379493713e-02 -2.505612373352050781e-01 -9.274842217564582825e-03 1.628545224666595459e-01 -1.510765105485916138e-01 -3.317922353744506836e-01 -7.933936268091201782e-02 -1.778012216091156006e-01 -1.717342585325241089e-01 1.940286308526992798e-01 2.453814893960952759e-01 2.297258675098419189e-01 6.538900081068277359e-03 -7.225687801837921143e-02 2.072677314281463623e-01
-3.622111976146697998e-01 7.041451334953308105e-02 -3.158994913101196289e-01 -4.079956412315368652e-01 1.359115242958068848e-01 -2.117763012647628784e-01 8.482173085212707520e-02 4.996183514595031738e-02 2.996222674846649170e-01 1.106668338179588318e-01 9.270882606506347656e-02 -1.290168315172195435e-01 1.381122320890426636e-01 2.664736099541187286e-02 -2.395935952663421631e-01 -2.501249909400939941e-01 -5.452597886323928833e-02 -3.488342165946960449e-01 -7.778151333332061768e-02 1.243722289800643921e-01 -1.534902751445770264e-01 6.085304915904998779e-02 -7.086484879255294800e-02 -2.792236953973770142e-02 1.164815947413444519e-01 -8.183568716049194336e-03 -1.300950944423675537e-01 -6.552517414093017578e-02 1.586852818727493286e-01 9.026425331830978394e-02 8.052398264408111572e-02 6.049577519297599792e-02
1.805492490530014038e-02 1.736494451761245728e-01 2.155851572751998901e-01 -1.453254818916320801e-01 -1.705530583858489990e-01 8.529833704233169556e-02 4.935999959707260132e-02 5.677818506956100464e-02 8.201640844345092773e-02 8.288703858852386475e-02 -4.928620532155036926e-02 -1.090240851044654846e-01 -2.248001843690872192e-01 -3.181290626525878906e-01 -2.058784961700439453e-01 -3.474995121359825134e-02 -1.027438491582870483e-01 -3.009372353553771973e-01 -2.108763754367828369e-01 2.105918228626251221e-01 6.446963548660278320e-02 -2.952857017517089844e-01 -1.860097646713256836e-01 1.537293493747711182e-01 -1.547508835792541504e-01 1.414395868778228760e-01 -4.316142201423645020e-02 -1.064728125929832458e-01 3.376806974411010742e-01 1.988475471735000610e-01 1.356668770313262939e-02 2.936449944972991943e-01
-7.574076950550079346e-02 8.704699575901031494e-02 6.973587721586227417e-02 1.105693876743316650e-01 2.322473227977752686e-01 -5.612862855195999146e-02 -2.588784135878086090e-02 7.146724313497543335e-02 1.240108832716941833e-01 9.740081429481506348e-02 -3.886017799377441406e-01 -7.579862326383590698e-02 6.496866792440414429e-02 -2.645776867866516113e-01 -3.212645649909973145e-01 -1.738507598638534546e-01 -6.385734677314758301e-02 -2.019720077514648438e-01 -1.110993623733520508e-01 2.644436359405517578e-01 8.830985985696315765e-03 -2.745862305164337158e-02 -2.695536613464355469e-01 -3.186234831809997559e-01 -1.644928902387619019e-01 6.574332714080810547e-02 1.602076366543769836e-02 2.615719139575958252e-01 1.812952011823654175e-01 -5.308039858937263489e-02 1.538341641426086426e-01 -2.364058047533035278e-01
-2.309893369674682617e-01 8.228201419115066528e-02 -6.643306463956832886e-02 8.024889044463634491e-03 2.416058033704757690e-01 -2.307514995336532593e-01 1.071818545460700989e-01 1.531124264001846313e-01 2.482221573591232300e-01 1.807968765497207642e-01 1.106089577078819275e-01 -2.432562708854675293e-01 -2.979007177054882050e-02 2.540404200553894043e-01 8.296041935682296753e-02 3.711072728037834167e-02 -1.417957991361618042e-01 -8.863627165555953979e-02 -1.848790198564529419e-01 -1.799360662698745728e-02 -1.037805899977684021e-01 -3.854355812072753906e-01 -3.625380098819732666e-01 -1.254225522279739380e-01 -4.226747900247573853e-02 4.279259219765663147e-02 4.784347862005233765e-02 -1.653102338314056396e-01 2.839115560054779053e-01 2.395023703575134277e-01 6.622692942619323730e-02 7.001455128192901611e-02
1.944565027952194214e-01 3.868924379348754883e-01 -8.895333111286163330e-02 6.563470512628555298e-02 1.259673982858657837e-01 -1.023510564118623734e-02 2.143546640872955322e-01 3.054045140743255615e-02 2.647825777530670166e-01 -1.343236304819583893e-02 -2.064138799905776978e-01 -5.405740439891815186e-02 2.767344713211059570e-01 -1.640994250774383545e-01 -2.297443002462387085e-01 -1.658688187599182129e-01 -1.686266362667083740e-01 4.062393680214881897e-02 -4.921291023492813110e-02 -2.628763020038604736e-01 2.348329424858093262e-01 -1.336987167596817017e-01 -4.334287717938423157e-03 -1.848358958959579468e-01 -2.760930061340332031e-01 3.179622590541839600e-01 1.486493647098541260e-01 -1.519261300563812256e-02 9.526377916336059570e-02 7.432176172733306885e-02 3.852672129869461060e-02 1.151022091507911682e-01
-1.373649388551712036e-01 -6.362877041101455688e-02 -3.440826237201690674e-01 -6.377857178449630737e-02 -7.122164219617843628e-02 -8.117043226957321167e-02 -5.280051007866859436e-02 -1.268719136714935303e-01 4.651463031768798828e-01 7.979767397046089172e-03 -6.188167259097099304e-02 2.084822766482830048e-02 -1.391468662768602371e-02 -3.298344016075134277e-01 -2.422164678573608398e-01 -3.863769769668579102e-02 -2.438871711492538452e-01 -5.563288554549217224e-02 -3.978209942579269409e-02 1.543830037117004395e-01 8.617838472127914429e-02 1.072995588183403015e-01 -3.226788640022277832e-01 -1.538216620683670044e-01 -2.790274620056152344e-01 -1.224360391497612000e-01 9.820912778377532959e-02 -5.299722030758857727e-02 1.733193248510360718e-01 -1.231477633118629456e-01 6.149624660611152649e-02 2.126935720443725586e-01
-1.010760664939880371e-02 1.521877050399780273e-01 1.108912080526351929e-01 -2.726745903491973877e-01 2.583138048648834229e-01 -1.280261874198913574e-01 -1.852613389492034912e-01 2.877399325370788574e-01 2.130888551473617554e-01 -8.620503358542919159e-03 -5.683060362935066223e-02 -4.744711145758628845e-02 1.721536070108413696e-01 -2.355320304632186890e-01 -2.201929837465286255e-01 -2.281807363033294678e-01 -1.531839966773986816e-01 -1.574608385562896729e-01 -3.816656172275543213e-01 -1.329199969768524170e-01 4.533785209059715271e-02 -1.101164370775222778e-01 1.407469063997268677e-01 -1.690590530633926392e-01 -2.204133123159408569e-01 -1.346109062433242798e-01 -1.861390322446823120e-01 1.928385049104690552e-01 -4.139079526066780090e-02 7.696948200464248657e-02 1.204199641942977905e-01 -1.356014311313629150e-01
-1.853329092264175415e-01 1.689371652901172638e-02 -1.620548814535140991e-01 1.913601756095886230e-01 1.758602261543273926e-02 -1.061310321092605591e-01 -7.363174855709075928e-02 -1.148321703076362610e-01 4.562613666057586670e-01 1.843893378973007202e-01 -1.893815249204635620e-01 -2.535735443234443665e-02 -1.793880611658096313e-01 -1.809794604778289795e-01 -6.401830166578292847e-02 -1.049362421035766602e-01 -1.525351405143737793e-01 2.124371826648712158e-01 2.859775535762310028e-02 1.597360372543334961e-01 1.299546957015991211e-01 -6.290314346551895142e-02 -1.697312146425247192e-01 9.561129659414291382e-02 -2.430988848209381104e-01 -2.024617642164230347e-01 6.972974538803100586e-02 -9.381064027547836304e-02 3.789636790752410889e-01 1.173577308654785156e-01 1.682260632514953613e-01 2.462048977613449097e-01
-3.245847523212432861e-01 1.943394690752029419e-01 1.529384702444076538e-01 -6.790883839130401611e-02 -3.529044613242149353e-02 -8.381219953298568726e-02 -6.949818879365921021e-02 2.187885493040084839e-01 2.332836240530014038e-01 1.681254804134368896e-01 8.751023560762405396e-02 -1.115185245871543884e-01 1.102023497223854065e-01 -1.515338718891143799e-01 -2.457560785114765167e-02 -5.740315094590187073e-02 4.218592122197151184e-02 -3.282027244567871094e-01 -2.273033559322357178e-01 2.134968489408493042e-01 1.540874838829040527e-01 -2.602020651102066040e-02 1.084544062614440918e-01 2.109280787408351898e-02 -3.436640202999114990e-01 -1.041227653622627258e-01 -2.321600466966629028e-01 -1.829963028430938721e-01 2.394523322582244873e-01 2.579790651798248291e-01 5.546507611870765686e-02 1.986148059368133545e-01
1.508607119321823120e-01 2.396474480628967285e-01 -4.808890074491500854e-02 2.585916519165039062e-01 3.594293445348739624e-02 -5.918156239204108715e-04 -1.626259088516235352e-01 -5.618580430746078491e-02 2.844871282577514648e-01 1.276288181543350220e-01 1.630227547138929367e-03 -1.071084290742874146e-02 -2.315801382064819336e-02 -2.481726258993148804e-01 -1.391256451606750488e-01 -2.364009916782379150e-01 -3.510125577449798584e-01 -3.734809458255767822e-01 8.166486769914627075e-02 -1.588035002350807190e-02 -1.591276079416275024e-01 -2.044213861227035522e-01 -2.859752476215362549e-01 2.059353590011596680e-01 -1.252724379301071167e-01 2.833931334316730499e-02 -1.342411935329437256e-01 -9.967916458845138550e-02 1.399783939123153687e-01 5.895751714706420898e-02 7.035852223634719849e-02 2.272259891033172607e-01
-3.591718850657343864e-04 3.122207820415496826e-01 2.686869166791439056e-02 -8.648631721735000610e-02 -1.979423500597476959e-02 -7.828726619482040405e-02 -6.818361580371856689e-02 2.129026502370834351e-01 4.051729142665863037e-01 3.511518239974975586e-01 -1.748228818178176880e-01 -9.556505829095840454e-02 -3.506330028176307678e-02 -1.858928352594375610e-01 -1.553519070148468018e-01 2.026305347681045532e-01 -5.283952876925468445e-02 -2.469367533922195435e-01 -2.778691947460174561e-01 8.301717787981033325e-02 1.810658872127532959e-01 1.520903110504150391e-01 5.631923303008079529e-02 1.108720377087593079e-01 -1.759544014930725098e-01 -1.473340988159179688e-01 -1.885822117328643799e-01 -2.786786258220672607e-01 9.593116492033004761e-02 6.615457683801651001e-02 9.040580689907073975e-02 5.266193300485610962e-02
-3.097574114799499512e-01 1.788856834173202515e-01 -2.617086470127105713e-01 -6.819470226764678955e-02 1.129271909594535828e-01 -1.508965790271759033e-01 -1.456922739744186401e-01 1.128867566585540771e-01 3.981151580810546875e-01 -1.799945831298828125e-01 -3.052546270191669464e-02 -2.241209894418716431e-01 -1.610100567340850830e-01 1.436001039110124111e-03 -2.385131269693374634e-01 -2.757761068642139435e-02 -9.763328731060028076e-02 -1.866744309663772583e-01 -1.525174975395202637e-01 -1.571546792984008789e-01 4.889667034149169922e-02 1.842684447765350342e-01 -2.899142503738403320e-01 -1.267578750848770142e-01 -1.258439123630523682e-01 2.015388607978820801e-01 -2.602200489491224289e-03 1.711363717913627625e-02 -3.578481078147888184e-02 -1.701809763908386230e-01 2.799690663814544678e-01 -9.799952805042266846e-02
-4.885440226644277573e-03 -6.315022706985473633e-02 -1.552947461605072021e-01 7.874789834022521973e-02 -1.444408111274242401e-02 -5.278404951095581055e-01 -1.002284809947013855e-01 2.143439948558807373e-01 2.244137376546859741e-01 -1.831584274768829346e-01 1.640950329601764679e-02 4.452314227819442749e-02 6.293492764234542847e-02 -3.771454989910125732e-01 -1.071728169918060303e-01 -1.119774952530860901e-01 9.739335626363754272e-02 9.657555818557739258e-02 -8.487999439239501953e-02 1.662456393241882324e-01 9.208732843399047852e-02 -1.751092821359634399e-01 -6.641668081283569336e-02 -1.101962402462959290e-01 -3.153677582740783691e-01 1.236421689391136169e-01 1.229984164237976074e-01 1.408944875001907349e-01 2.609318196773529053e-01 6.800732761621475220e-02 6.683116313070058823e-03 2.064973860979080200e-01
-1.188966706395149231e-01 2.150185853242874146e-01 1.076871529221534729e-01 2.372194081544876099e-02 7.361377030611038208e-02 -3.223268985748291016e-01 2.908079512417316437e-02 -5.552404373884201050e-02 1.719097495079040527e-01 2.251028716564178467e-01 -2.141555249691009521e-01 -1.763961315155029297e-01 2.049956768751144409e-01 -1.566715240478515625e-01 -4.246236979961395264e-01 -1.743236780166625977e-01 -2.641865015029907227e-01 3.285933658480644226e-02 6.232625618577003479e-02 2.927312850952148438e-01 1.048907265067100525e-01 -1.093823760747909546e-01 -1.133988648653030396e-01 1.069411356002092361e-02 -1.197182834148406982e-01 -2.471582219004631042e-02 7.804930210113525391e-02 2.848516404628753662e-01 6.007962673902511597e-02 1.318656653165817261e-01 1.008806228637695312e-01 -2.236565202474594116e-01
1.532415896654129028e-01 2.799973189830780029e-01 -5.545847490429878235e-02 5.642012879252433777e-02 1.224314272403717041e-01 -1.154365018010139465e-01 9.767330437898635864e-02 -1.793231517076492310e-01 2.127295881509780884e-01 5.140188336372375488e-02 -4.352650418877601624e-02 -1.954725086688995361e-01 4.403761774301528931e-02 -9.788230061531066895e-02 -2.401549071073532104e-01 -8.809663355350494385e-02 -1.876571923494338989e-01 -4.810273647308349609e-01 -1.364307105541229248e-01 -1.880035549402236938e-02 1.361905932426452637e-01 -2.129158228635787964e-01 -6.163292005658149719e-02 -2.122091650962829590e-01 -1.704795956611633301e-01 1.565636396408081055e-01 -1.442691832780838013e-01 4.479999095201492310e-02 -7.624935358762741089e-02 6.030556559562683105e-02 4.156449735164642334e-01 1.617844332940876484e-03
-2.403988391160964966e-01 3.045684993267059326e-01 5.375004932284355164e-02 -7.265949994325637817e-02 -1.704300791025161743e-01 -6.238655373454093933e-02 -7.772905379533767700e-02 -2.378090023994445801e-01 4.422538578510284424e-01 1.892618685960769653e-01 -2.004268020391464233e-02 -8.379481732845306396e-02 1.093800961971282959e-01 3.812163835391402245e-03 5.810555815696716309e-02 -1.746848970651626587e-01 -2.016147077083587646e-01 -1.788972318172454834e-02 -2.459068894386291504e-01 2.478393316268920898e-01 1.220012679696083069e-01 7.298400998115539551e-02 1.728585064411163330e-01 1.139713600277900696e-01 -5.262054968625307083e-03 -3.436855226755142212e-02 -2.661094665527343750e-01 1.259953677654266357e-01 3.112789988517761230e-01 7.529587298631668091e-02 -1.955363750457763672e-01 8.001942932605743408e-02
-1.059661731123924255e-01 1.227957233786582947e-01 2.116955071687698364e-02 1.841250360012054443e-01 -1.259187012910842896e-01 -1.298246383666992188e-01 -9.663593769073486328e-02 -1.385716199874877930e-01 4.185195863246917725e-01 -1.749982126057147980e-02 -1.737412810325622559e-01 -3.372725546360015869e-01 6.323518604040145874e-02 -4.905686900019645691e-02 2.050062082707881927e-02 -3.761969855986535549e-04 -1.928672939538955688e-01 -2.394668906927108765e-01 -2.523399591445922852e-01 -2.419822216033935547e-01 -2.045144736766815186e-01 6.694648414850234985e-02 -7.530219852924346924e-02 -3.384059369564056396e-01 -1.761144250631332397e-01 2.139959782361984253e-01 1.007811576128005981e-01 2.911624684929847717e-02 4.918767139315605164e-02 -7.233406603336334229e-02 -1.093284562230110168e-01 2.473313063383102417e-01
1.670210659503936768e-01 9.293783456087112427e-02 -2.105904221534729004e-01 9.508005343377590179e-03 7.134108245372772217e-02 -2.271081507205963135e-01 -1.498233377933502197e-01 -1.400456279516220093e-01 2.779965102672576904e-01 -1.984609812498092651e-01 1.206416338682174683e-01 -3.804152458906173706e-02 1.678666174411773682e-01 8.773045241832733154e-02 -2.217984199523925781e-01 -1.006764024496078491e-01 -2.061117291450500488e-01 1.190083771944046021e-01 -2.952409982681274414e-01 3.272933959960937500e-01 6.734507530927658081e-02 5.416939035058021545e-02 -1.255407091230154037e-02 1.040081605315208435e-01 -1.296485066413879395e-01 -8.669184148311614990e-02 2.018063068389892578e-01 -2.226438671350479126e-01 3.055152595043182373e-01 2.525535821914672852e-01 2.261820062994956970e-02 2.253683060407638550e-01
-7.730509340763092041e-02 1.071464940905570984e-01 -2.374624162912368774e-01 2.426601350307464600e-01 2.683375477790832520e-01 -2.133719772100448608e-01 1.305449903011322021e-01 -1.091858595609664917e-01 3.745767474174499512e-01 -1.119112223386764526e-01 -2.931670472025871277e-02 -1.187361255288124084e-01 9.632949717342853546e-03 9.774569422006607056e-02 -3.697553575038909912e-01 -6.425818055868148804e-02 -6.453295052051544189e-02 -2.406989485025405884e-01 -1.174522638320922852e-01 -2.018057703971862793e-01 2.036137273535132408e-03 -1.248689740896224976e-01 -1.709324866533279419e-01 -5.886724218726158142e-02 -1.964509189128875732e-01 2.163176238536834717e-01 -2.416881918907165527e-02 2.086480259895324707e-01 9.317808598279953003e-02 8.924014121294021606e-02 2.818803489208221436e-01 1.094649955630302429e-01
-1.009871587157249451e-01 2.935337424278259277e-01 2.190011143684387207e-01 -1.865388453006744385e-02 4.790499806404113770e-02 8.263821899890899658e-02 -2.618373557925224304e-02 2.859297096729278564e-01 2.693950831890106201e-01 2.568301558494567871e-01 -3.655758127570152283e-02 -1.923060566186904907e-01 7.359678298234939575e-02 -1.596015542745590210e-01 -1.699106842279434204e-01 3.271126374602317810e-02 2.473682910203933716e-02 -3.181541562080383301e-01 -2.450772374868392944e-01 1.489081084728240967e-01 9.222745150327682495e-02 6.983667612075805664e-02 2.341059297323226929e-01 6.939664483070373535e-02 -2.490302771329879761e-01 -3.867527469992637634e-02 -1.741895377635955811e-01 -2.468371242284774780e-01 2.728970944881439209e-01 1.143447235226631165e-01 1.513993591070175171e-01 6.128439307212829590e-02
-2.324391454458236694e-01 2.340766191482543945e-01 1.119995713233947754e-01 -1.777124553918838501e-01 1.819718778133392334e-01 -3.323284685611724854e-01 1.443043053150177002e-01 1.463283896446228027e-01 1.122428178787231445e-01 -6.296882033348083496e-02 -2.917690668255090714e-03 5.616989918053150177e-03 2.927460335195064545e-02 -2.884253859519958496e-01 -4.287898540496826172e-02 -6.108624860644340515e-02 -9.816351532936096191e-02 -5.411346256732940674e-02 -3.933829069137573242e-01 3.074328997172415257e-04 -1.659983396530151367e-01 -1.940874606370925903e-01 8.475263416767120361e-02 1.164470314979553223e-01 -4.431527853012084961e-01 2.176608890295028687e-01 6.059445813298225403e-02 1.039561331272125244e-01 -1.008259877562522888e-01 5.504725500941276550e-02 -1.036063488572835922e-02 1.738314777612686157e-01
-6.426741182804107666e-02 1.112322956323623657e-01 -1.595012843608856201e-01 7.861532270908355713e-02 -4.553753137588500977e-02 -2.210839241743087769e-01 1.093364357948303223e-01 -5.525277554988861084e-02 2.342482060194015503e-01 2.331800609827041626e-01 -9.219888597726821899e-02 7.418626546859741211e-02 3.011229634284973145e-01 -3.057458251714706421e-02 -9.485676139593124390e-02 -3.558264672756195068e-01 -3.290218412876129150e-01 -1.249072328209877014e-01 -1.722583174705505371e-02 -1.527278870344161987e-01 -6.650358438491821289e-02 5.661811679601669312e-02 1.526954490691423416e-02 2.908245027065277100e-01 -1.025289297103881836e-01 3.844292089343070984e-02 -6.444780528545379639e-02 -1.693473942577838898e-02 7.191516458988189697e-02 1.970745921134948730e-01 4.560639858245849609e-01 1.645971387624740601e-01
8.896518498659133911e-02 2.474294155836105347e-01 4.874825477600097656e-03 3.154027834534645081e-02 1.403924673795700073e-01 -1.062378138303756714e-01 -3.187597095966339111e-01 4.014865309000015259e-02 3.733536601066589355e-01 -1.304749995470046997e-01 -6.776632368564605713e-02 -5.414674058556556702e-02 1.099160835146903992e-01 -3.531033396720886230e-01 -1.307266652584075928e-01 -3.028685450553894043e-01 8.596554398536682129e-02 -8.480546623468399048e-02 -3.466616868972778320e-01 2.178023308515548706e-01 1.405693143606185913e-01 -5.661690235137939453e-02 -1.478978544473648071e-01 -2.432369142770767212e-01 1.289815008640289307e-01 6.551523506641387939e-02 -5.829005688428878784e-02 -1.756029129028320312e-01 1.583191193640232086e-02 -1.786493360996246338e-01 1.043460965156555176e-01 -4.112965986132621765e-02
-5.432793870568275452e-02 2.068668417632579803e-02 7.946439087390899658e-02 -1.986402869224548340e-01 2.464597672224044800e-01 -2.391895502805709839e-01 2.820993661880493164e-01 2.187241315841674805e-01 2.910152375698089600e-01 3.339066170156002045e-03 -2.253628671169281006e-01 -5.024100542068481445e-01 -6.959060579538345337e-02 1.825869381427764893e-01 -1.456791907548904419e-01 -1.101123020052909851e-01 -4.929661750793457031e-02 5.447828024625778198e-02 -2.174180299043655396e-01 1.448775678873062134e-01 -1.300400793552398682e-01 -2.695169765502214432e-03 -1.480399519205093384e-01 -7.220885902643203735e-02 -1.973042339086532593e-01 -5.732412915676832199e-03 -7.178067415952682495e-02 -2.078883349895477295e-01 7.960238307714462280e-02 1.340498775243759155e-01 1.211869716644287109e-01 4.483824968338012695e-02
-2.666980586946010590e-02 1.416013538837432861e-01 -1.892863363027572632e-01 -4.096094146370887756e-02 2.715288400650024414e-01 -7.448486238718032837e-02 1.523989737033843994e-01 -2.503572590649127960e-02 3.200431168079376221e-01 1.626214981079101562e-01 -8.302383124828338623e-02 -1.021927222609519958e-01 -1.249285936355590820e-01 2.057041823863983154e-01 -2.196547687053680420e-01 -3.938275575637817383e-02 1.632926315069198608e-01 -3.307917416095733643e-01 -2.001149803400039673e-01 -6.570810079574584961e-02 6.463477760553359985e-02 -1.264470517635345459e-01 -2.839330770075321198e-02 -4.255907982587814331e-02 -2.079596072435379028e-01 2.809466421604156494e-01 -1.003290936350822449e-01 2.412641942501068115e-01 3.207125663757324219e-01 2.873497009277343750e-01 2.352604642510414124e-02 -7.074293494224548340e-02
-1.337164193391799927e-01 1.714824289083480835e-01 3.097668290138244629e-03 -1.802243739366531372e-01 2.683879137039184570e-01 -2.915813326835632324e-01 2.733741141855716705e-02 2.695585787296295166e-01 1.211986318230628967e-01 -9.235086292028427124e-02 1.146420314908027649e-01 -2.073141373693943024e-02 6.661956012248992920e-02 -2.204643636941909790e-01 5.334561690688133240e-02 -1.740533299744129181e-02 -2.503251135349273682e-01 -2.099335752427577972e-02 -3.565339744091033936e-01 -2.798884734511375427e-02 -1.688569784164428711e-01 -2.424473017454147339e-01 1.933322520926594734e-03 1.990924924612045288e-01 -3.801365196704864502e-01 2.092884629964828491e-01 -1.344865001738071442e-02 9.725327044725418091e-02 -6.260784715414047241e-02 8.124746382236480713e-02 8.972572535276412964e-02 2.496526241302490234e-01
1.838615387678146362e-01 2.379532307386398315e-01 -1.392409950494766235e-01 -6.326883286237716675e-02 2.250918895006179810e-01 -1.166222840547561646e-01 -9.041526913642883301e-02 2.452419251203536987e-01 3.339830636978149414e-01 -1.579667478799819946e-01 -2.203261107206344604e-02 -6.060972809791564941e-02 1.517799943685531616e-01 -2.810586690902709961e-01 -8.917891979217529297e-02 -2.862685024738311768e-01 7.124128192663192749e-02 -3.330481424927711487e-02 -1.204744428396224976e-01 2.006437331438064575e-01 -4.097788035869598389e-02 5.341529473662376404e-02 -2.427257299423217773e-01 -3.683617115020751953e-01 -9.109440445899963379e-02 1.139189228415489197e-01 1.117596924304962158e-01 2.049913629889488220e-02 1.435205042362213135e-01 -1.394214332103729248e-01 2.890991270542144775e-01 -5.576582998037338257e-02
6.024120748043060303e-02 1.281778216361999512e-01 -6.378370523452758789e-02 5.093407258391380310e-02 2.120081037282943726e-01 -1.372934579849243164e-01 5.468428134918212891e-02 2.920771203935146332e-02 8.704669773578643799e-02 7.479717582464218140e-02 -2.262035012245178223e-01 -5.876253172755241394e-02 -2.569714784622192383e-01 2.017442882061004639e-01 -1.624855697154998779e-01 -6.730388849973678589e-02 1.011844873428344727e-01 -3.233835697174072266e-01 -1.537217199802398682e-01 -1.553681120276451111e-02 -1.029023807495832443e-02 -1.757247447967529297e-01 -4.447074234485626221e-02 -5.697633326053619385e-02 -3.378442525863647461e-01 3.160719275474548340e-01 -1.015345100313425064e-02 2.205114662647247314e-01 4.563199579715728760e-01 1.346195638179779053e-01 1.886722892522811890e-01 2.381117641925811768e-02
-1.959908753633499146e-01 3.485852479934692383e-01 -1.885103434324264526e-01 -1.158396378159523010e-01 1.239160355180501938e-02 -1.205642968416213989e-01 1.203793957829475403e-01 1.353914886713027954e-01 2.218327075242996216e-01 1.458192467689514160e-01 -2.003987133502960205e-01 7.662431150674819946e-02 -9.446641057729721069e-02 -3.108873963356018066e-02 -5.074068307876586914e-01 -3.001308143138885498e-01 -1.174162477254867554e-01 2.176804654300212860e-02 -3.244395852088928223e-01 -1.690044403076171875e-01 2.684990502893924713e-02 7.686711102724075317e-02 2.126115001738071442e-02 -5.999105796217918396e-02 6.232466176152229309e-02 -2.323431521654129028e-02 -2.929015159606933594e-01 2.990897558629512787e-02 6.131296232342720032e-02 -4.634112119674682617e-02 1.149976179003715515e-01 -2.587278746068477631e-02
-7.768531329929828644e-03 1.993158608675003052e-01 -1.280883252620697021e-01 3.958857059478759766e-01 1.552226487547159195e-02 -6.250634789466857910e-02 7.868295907974243164e-02 -3.762318566441535950e-02 5.948203057050704956e-02 1.053787693381309509e-01 -3.354160785675048828e-01 -2.428035587072372437e-01 -1.028792038559913635e-01 -2.252701520919799805e-01 -2.953629195690155029e-01 -3.021053373813629150e-01 -1.395046431571245193e-02 -2.738150954246520996e-02 -2.075826078653335571e-01 1.343402117490768433e-01 -1.235984191298484802e-01 -1.683393567800521851e-01 1.872732937335968018e-01 2.061320841312408447e-02 -3.164755878970026970e-03 2.556789219379425049e-01 9.563484787940979004e-02 2.290109246969223022e-01 1.592304259538650513e-01 -1.352192759513854980e-01 1.472558379173278809e-01 1.260896474123001099e-01
1.108995750546455383e-01 1.105037182569503784e-01 2.747809328138828278e-02 -3.068529441952705383e-02 2.940937578678131104e-01 -9.440027177333831787e-02 1.104954816401004791e-02 1.249721273779869080e-01 1.437508165836334229e-01 -6.686567515134811401e-02 -1.408618390560150146e-01 -1.677055060863494873e-01 1.570861190557479858e-01 -2.276930809020996094e-01 -7.554419338703155518e-02 -7.765336334705352783e-02 -3.598887026309967041e-01 4.323694109916687012e-02 -2.933343350887298584e-01 3.541101515293121338e-02 -2.256498187780380249e-01 -2.820453047752380371e-01 2.218886613845825195e-01 -4.513549804687500000e-02 -2.345301657915115356e-01 -3.974148258566856384e-02 1.024655327200889587e-01 2.661330103874206543e-01 3.285893797874450684e-01 7.148971408605575562e-02 -1.724410951137542725e-01 -1.419023871421813965e-01
3.526649624109268188e-02 2.981010377407073975e-01 -1.546882688999176025e-01 2.679150551557540894e-02 -4.171941056847572327e-02 -2.632094621658325195e-01 1.228454634547233582e-01 -1.145070195198059082e-01 4.077492356300354004e-01 1.586265414953231812e-01 -1.117213740944862366e-01 -1.589550822973251343e-01 1.167450174689292908e-01 -1.490521878004074097e-01 -4.043383151292800903e-02 2.159163355827331543e-01 -1.763198822736740112e-01 2.483215928077697754e-01 1.387687982060015202e-03 1.166654452681541443e-01 4.267418384552001953e-02 -2.409606426954269409e-01 -6.900576502084732056e-02 1.036575585603713989e-01 -2.615911364555358887e-01 -1.847864538431167603e-01 2.010351419448852539e-01 -7.988297194242477417e-02 3.515556454658508301e-01 -1.069315299391746521e-01 8.122926950454711914e-02 -1.022933283820748329e-03
-1.497132629156112671e-01 3.317100703716278076e-01 1.715611666440963745e-02 2.022831887006759644e-01 5.869747325778007507e-02 -2.717565298080444336e-01 1.278132498264312744e-01 -3.665532916784286499e-02 1.738697737455368042e-01 -2.544186115264892578e-01 -1.377663016319274902e-01 -1.538092195987701416e-01 3.090258873999118805e-02 -2.073399275541305542e-01 -3.505126107484102249e-03 -1.327624768018722534e-01 -2.980203926563262939e-01 -3.844959735870361328e-01 -3.867388144135475159e-02 -2.989038825035095215e-02 -3.086558170616626740e-02 -1.393119096755981445e-01 6.784551311284303665e-03 -2.694329619407653809e-01 2.919391915202140808e-02 -3.915814682841300964e-03 2.213838547468185425e-01 -2.884905226528644562e-02 1.012707501649856567e-01 -9.749265015125274658e-02 1.459401547908782959e-01 3.291997909545898438e-01
-6.806520372629165649e-02 3.192872107028961182e-01 -9.384801238775253296e-02 -4.632895439863204956e-02 -6.011594086885452271e-02 5.286811664700508118e-02 3.965616598725318909e-02 1.475231349468231201e-01 3.547376692295074463e-01 2.681124806404113770e-01 1.785429418087005615e-01 -1.945006251335144043e-01 1.127990055829286575e-02 -2.965222597122192383e-01 -2.925174236297607422e-01 -6.630730349570512772e-03 -1.545110046863555908e-01 -9.550347924232482910e-02 3.844210505485534668e-02 8.879871666431427002e-02 9.796755015850067139e-02 1.055364385247230530e-01 -2.530717253684997559e-01 1.862042397260665894e-01 -1.287014037370681763e-01 1.904011517763137817e-01 -2.165343761444091797e-01 -2.669814825057983398e-01 1.947195529937744141e-01 1.915890537202358246e-02 -1.976564228534698486e-01 3.854636102914810181e-02
[truncated: 3,274,093 more chars]
