# Supplementary material for: The Language of Innovation
Source: PLoS One. 2020 Apr 30;15(4):e0230107. doi: 10.1371/journal.pone.0230107 (PMC7194493; doi:10.1371/journal.pone.0230107)
Supplement: S8 File — (GZ) [file pone.0230107.s008.tar.gz › 1986-1990/V2Run_29_VS_4500_embeddings1986-1990ED32.txt]

-4.377308115363121033e-02 2.107894718647003174e-01 2.259918600320816040e-01 -2.854065001010894775e-01 -1.908759027719497681e-01 1.154762580990791321e-01 2.245736271142959595e-01 -3.092739032581448555e-03 1.405199021100997925e-01 -2.219276577234268188e-01 -3.260858952999114990e-01 -6.197032704949378967e-02 1.410215944051742554e-01 -2.127314805984497070e-01 1.705383881926536560e-02 9.428489953279495239e-03 6.146864220499992371e-02 -3.228586539626121521e-02 6.728559732437133789e-02 1.742155551910400391e-01 1.358865797519683838e-01 -2.598171681165695190e-02 -2.299075424671173096e-01 4.913770779967308044e-02 -1.215254440903663635e-01 -4.480887055397033691e-01 1.262955367565155029e-02 1.111160591244697571e-02 1.800874131731688976e-03 1.462390273809432983e-01 -2.266128510236740112e-01 -2.711663246154785156e-01
2.797161638736724854e-01 1.434516608715057373e-01 3.590730428695678711e-01 -3.442264199256896973e-01 -5.536900088191032410e-02 -5.760118737816810608e-02 -7.477111648768186569e-03 4.099295660853385925e-02 -7.286781817674636841e-02 -2.767705023288726807e-01 1.964308694005012512e-02 9.699207544326782227e-02 1.354949176311492920e-01 -5.393040925264358521e-02 5.997709929943084717e-02 6.689594686031341553e-02 4.883958026766777039e-02 1.958459988236427307e-02 -1.592211723327636719e-01 8.403789252042770386e-02 3.797968104481697083e-02 -1.108405590057373047e-01 -3.044606186449527740e-02 3.657988607883453369e-01 3.844801187515258789e-01 -2.211992591619491577e-01 -7.814661413431167603e-02 -1.364785730838775635e-01 -1.858074069023132324e-01 1.210959106683731079e-01 1.914355009794235229e-01 -1.833590567111968994e-01
-1.983907371759414673e-01 4.065243303775787354e-01 1.788962483406066895e-01 -3.007623255252838135e-01 1.484743803739547729e-01 -1.033468022942543030e-01 3.620698675513267517e-02 1.471947878599166870e-01 -3.939484432339668274e-02 -2.590824067592620850e-01 -1.367189288139343262e-01 -1.245534345507621765e-01 -3.157879412174224854e-01 -1.922771334648132324e-01 2.055666148662567139e-01 1.257612705230712891e-01 -4.717049002647399902e-02 -1.074332892894744873e-01 -4.875765368342399597e-02 3.451013239100575447e-03 1.267390549182891846e-01 9.920002520084381104e-02 -1.123478114604949951e-01 1.392610222101211548e-01 1.573705226182937622e-01 -3.432461619377136230e-01 1.674499958753585815e-01 -1.559636890888214111e-01 -1.507509946823120117e-01 -7.639517635107040405e-02 1.482500284910202026e-01 -2.180942567065358162e-03
-2.634350955486297607e-02 2.090267390012741089e-01 2.989714145660400391e-01 -7.541627436876296997e-02 9.790550917387008667e-03 2.861239612102508545e-01 -1.969831623136997223e-02 -2.986827120184898376e-02 -2.912873029708862305e-01 -2.405282109975814819e-01 1.389443725347518921e-01 -2.580263316631317139e-01 -1.071252766996622086e-02 2.295824512839317322e-02 -1.161889433860778809e-01 6.735781580209732056e-02 1.543214619159698486e-01 6.367443501949310303e-02 1.407768577337265015e-02 1.051213708706200123e-03 2.159279584884643555e-01 -1.730827838182449341e-01 2.676709592342376709e-01 3.388432040810585022e-02 -5.024651531130075455e-03 -4.774018228054046631e-01 2.695845365524291992e-01 4.304199665784835815e-02 -7.904584705829620361e-02 1.418496221303939819e-01 1.119378581643104553e-01 1.059355512261390686e-01
-5.733235925436019897e-02 3.584413602948188782e-02 2.836599051952362061e-01 -1.359019279479980469e-01 -1.569922864437103271e-01 2.682468295097351074e-01 1.414148211479187012e-01 1.318574994802474976e-01 -5.589850246906280518e-02 -2.622715830802917480e-01 -2.654655836522579193e-02 -6.865961104631423950e-02 2.736692726612091064e-01 -1.296570152044296265e-01 1.611897200345993042e-01 1.037898510694503784e-01 2.442712485790252686e-01 -1.479893922805786133e-01 1.036391407251358032e-01 2.457944005727767944e-01 2.705148756504058838e-01 7.576227933168411255e-02 1.198811233043670654e-01 2.007592022418975830e-01 2.549580931663513184e-01 -1.961634010076522827e-01 -2.829201146960258484e-02 -9.228588640689849854e-02 -1.145730167627334595e-01 3.419076278805732727e-02 3.777059912681579590e-01 2.530658245086669922e-02
1.572876572608947754e-01 2.396161109209060669e-01 2.018273621797561646e-01 -2.800416052341461182e-01 1.188547313213348389e-01 -2.271879017353057861e-01 5.054658278822898865e-02 -7.208351045846939087e-02 -2.069394141435623169e-01 -5.087096095085144043e-01 1.948461383581161499e-01 -3.386072441935539246e-02 -7.870077341794967651e-02 3.723460031324066222e-05 2.124487794935703278e-02 1.668955013155937195e-02 1.809690594673156738e-01 -1.773251444101333618e-01 -7.548457011580467224e-03 9.519140422344207764e-02 8.531291782855987549e-02 -1.291954517364501953e-01 -1.432102471590042114e-01 3.888249397277832031e-02 1.207889169454574585e-01 -4.354631006717681885e-01 1.497297435998916626e-01 5.942765250802040100e-02 2.628907561302185059e-02 1.254460811614990234e-01 4.033610224723815918e-02 1.001191958785057068e-01
-1.476249396800994873e-01 3.172570765018463135e-01 1.493746936321258545e-01 5.192924290895462036e-02 -1.747751533985137939e-01 3.098748624324798584e-02 2.680101618170738220e-02 -1.019885577261447906e-02 -2.013710737228393555e-01 -2.488371878862380981e-01 1.845734715461730957e-01 -1.576209999620914459e-02 -2.386016957461833954e-02 -6.282632052898406982e-02 -2.763764373958110809e-02 5.082030966877937317e-02 2.039748281240463257e-01 -1.823550462722778320e-01 -2.315461821854114532e-02 2.233616262674331665e-01 2.943533957004547119e-01 -2.157915569841861725e-02 9.448009729385375977e-02 1.970170289278030396e-01 6.158933788537979126e-02 -4.578570127487182617e-01 -8.967620134353637695e-02 -1.668283343315124512e-01 -1.811107695102691650e-01 1.285780370235443115e-01 -1.644788831472396851e-01 2.995720803737640381e-01
-1.301507949829101562e-01 1.838683933019638062e-01 3.262001574039459229e-01 2.185288816690444946e-03 -2.774745821952819824e-01 2.685163319110870361e-01 -9.424165636301040649e-02 -6.522545963525772095e-02 -9.311158210039138794e-02 -2.490572631359100342e-01 -2.104061841964721680e-01 -1.816781312227249146e-01 1.446954160928726196e-01 -1.323892325162887573e-01 -2.931217104196548462e-02 -5.547267943620681763e-02 4.791150614619255066e-02 -7.534427195787429810e-02 5.639387294650077820e-02 2.891556918621063232e-01 2.573947608470916748e-01 1.933152228593826294e-02 1.368707418441772461e-01 2.614910900592803955e-01 2.388242036104202271e-01 -2.037710696458816528e-01 1.904163658618927002e-01 1.142442524433135986e-01 -1.546278744935989380e-01 1.123168319463729858e-01 1.233463957905769348e-01 -2.052467465400695801e-01
-4.094144329428672791e-02 1.192651391029357910e-01 6.056240797042846680e-01 -1.273271590471267700e-01 -1.288187131285667419e-02 4.657269641757011414e-02 3.455949574708938599e-02 -6.952016055583953857e-02 -8.019503951072692871e-02 -1.667122840881347656e-01 -1.699438989162445068e-01 -8.687868714332580566e-03 1.641858965158462524e-01 -2.245717346668243408e-01 -3.245577681809663773e-03 1.427215784788131714e-01 -1.458960119634866714e-02 -2.279306948184967041e-01 -6.555192521773278713e-04 2.914687804877758026e-02 3.752871155738830566e-01 -9.792657941579818726e-02 -1.551338583230972290e-01 2.830464951694011688e-02 3.178793787956237793e-01 -8.779922872781753540e-02 1.346029639244079590e-01 -1.196923106908798218e-01 2.179208910092711449e-03 9.829438477754592896e-02 2.264202982187271118e-01 -3.672420978546142578e-02
1.899603456258773804e-01 2.053740024566650391e-01 2.998668551445007324e-01 -7.782796025276184082e-02 2.170560061931610107e-01 1.254154890775680542e-01 2.060959488153457642e-01 -7.570839673280715942e-02 -1.175930202007293701e-01 -8.494373410940170288e-02 -1.558275967836380005e-01 -8.772924542427062988e-02 1.968045681715011597e-01 -1.735626757144927979e-01 3.528539836406707764e-02 2.898940443992614746e-01 -1.187747195363044739e-01 3.750109672546386719e-02 -3.909360244870185852e-02 -3.801558911800384521e-02 6.119031459093093872e-02 -2.354571819305419922e-01 -5.071454495191574097e-02 1.099862605333328247e-01 1.776702404022216797e-01 -2.230904400348663330e-01 1.680009439587593079e-02 -1.414546668529510498e-01 -3.265559375286102295e-01 3.441393375396728516e-01 2.520044744014739990e-01 1.581221520900726318e-01
-1.570775955915451050e-01 5.359020829200744629e-02 1.504127085208892822e-01 -9.302900731563568115e-02 -2.232017219066619873e-01 2.096068114042282104e-01 2.223222553730010986e-01 -1.451458781957626343e-01 2.253848016262054443e-01 -7.873250544071197510e-02 4.402816668152809143e-02 -9.510599076747894287e-02 -1.409864053130149841e-02 1.679991781711578369e-01 2.876389920711517334e-01 1.061545088887214661e-01 8.366379141807556152e-02 -1.628771275281906128e-01 3.747792914509773254e-02 3.953331112861633301e-01 -1.366123110055923462e-01 5.440080165863037109e-02 9.170690923929214478e-02 -7.331551611423492432e-02 1.484820693731307983e-01 -4.621510803699493408e-01 -8.077433705329895020e-02 -3.093526065349578857e-01 4.537944123148918152e-02 5.923009663820266724e-02 -9.465423226356506348e-02 8.665846288204193115e-02
-5.178690329194068909e-02 1.825976371765136719e-01 2.465507537126541138e-01 -1.304306685924530029e-01 -4.751791059970855713e-02 3.172191679477691650e-01 -9.103818982839584351e-02 7.141239941120147705e-02 5.519117414951324463e-02 -2.968384921550750732e-01 1.467614173889160156e-01 1.122504249215126038e-01 -9.715871512889862061e-02 3.707391768693923950e-02 2.459001839160919189e-01 3.344162106513977051e-01 1.235749050974845886e-01 -1.926326602697372437e-01 2.123717032372951508e-02 2.247080206871032715e-01 -3.278896957635879517e-02 -8.398157358169555664e-02 7.417675107717514038e-02 8.586983382701873779e-02 7.974129170179367065e-02 -1.948437094688415527e-01 1.068043871782720089e-03 -6.112661585211753845e-02 2.954165637493133545e-02 4.672781825065612793e-01 2.294074445962905884e-01 -1.313512772321701050e-01
-1.385395675897598267e-01 4.328778088092803955e-01 -1.582849584519863129e-02 -3.337498307228088379e-01 -6.736072152853012085e-02 1.097415611147880554e-01 2.449516206979751587e-01 3.563531208783388138e-03 -1.360611319541931152e-01 -4.218382835388183594e-01 1.845622994005680084e-02 -1.034459173679351807e-01 3.230602294206619263e-02 -1.102179437875747681e-01 2.209740132093429565e-02 1.586510092020034790e-01 7.876950502395629883e-02 -1.105856373906135559e-01 -3.347329422831535339e-02 4.060282409191131592e-01 4.395151883363723755e-02 -4.670748859643936157e-02 -2.275570034980773926e-01 8.083252608776092529e-02 1.326965987682342529e-01 -6.505761295557022095e-02 1.278194040060043335e-01 7.507938146591186523e-02 -1.740600913763046265e-01 1.349122971296310425e-01 4.192472249269485474e-02 1.338779926300048828e-01
1.935247182846069336e-01 3.262695372104644775e-01 5.029095411300659180e-01 8.706812560558319092e-02 -1.021087095141410828e-01 2.066682428121566772e-01 1.908605843782424927e-01 -5.778919905424118042e-02 -1.438626497983932495e-01 -6.758730858564376831e-02 -9.505423903465270996e-02 1.759848147630691528e-01 1.325736194849014282e-01 -5.518597736954689026e-02 3.109418451786041260e-01 2.055662125349044800e-01 -1.884745433926582336e-02 -3.989318758249282837e-02 6.927864253520965576e-02 7.267304509878158569e-02 2.217361032962799072e-01 -2.452068328857421875e-01 -7.357794791460037231e-02 1.034962981939315796e-01 1.642862409353256226e-01 -1.931458413600921631e-01 2.897680364549160004e-02 -1.045576483011245728e-01 -1.099617406725883484e-01 5.273725837469100952e-02 1.193672716617584229e-01 1.876789331436157227e-01
2.188914865255355835e-01 3.367893770337104797e-02 1.436404734849929810e-01 -2.929408550262451172e-01 1.730269938707351685e-01 2.435218840837478638e-01 -2.493099076673388481e-03 6.815841048955917358e-02 -1.725714504718780518e-01 -2.733241617679595947e-01 -8.958854712545871735e-03 2.145586162805557251e-01 3.026546239852905273e-01 -9.709910303354263306e-02 2.406974583864212036e-01 1.131784468889236450e-01 1.040950641036033630e-01 -4.930028319358825684e-02 -2.055349573493003845e-02 5.920331925153732300e-02 2.157053202390670776e-01 -8.578614890575408936e-02 -1.184485554695129395e-01 -1.850878149271011353e-01 -1.063016802072525024e-02 -2.067827582359313965e-01 1.390376240015029907e-01 -3.186717927455902100e-01 -3.092088997364044189e-01 8.786346018314361572e-02 -1.984101086854934692e-01 4.914855957031250000e-02
-2.450846135616302490e-02 2.709086835384368896e-01 2.022422552108764648e-01 1.727237552404403687e-02 1.333627998828887939e-01 4.722886160016059875e-02 2.507766783237457275e-01 -6.464224308729171753e-02 -5.780711024999618530e-02 -2.261210680007934570e-01 8.715927600860595703e-02 -1.078484803438186646e-01 1.041082665324211121e-01 1.128889769315719604e-01 1.119723170995712280e-01 -1.363014150410890579e-02 6.973531842231750488e-02 -6.535402685403823853e-02 6.054178811609745026e-04 4.938786625862121582e-01 2.402162998914718628e-01 -4.447049647569656372e-02 1.647769808769226074e-01 2.845097184181213379e-01 1.897598206996917725e-01 -3.290652036666870117e-01 -3.711451962590217590e-02 1.412792503833770752e-01 5.386278033256530762e-02 2.149055451154708862e-01 -1.273219138383865356e-01 1.896346509456634521e-01
6.378213316202163696e-02 2.642528526484966278e-02 8.726877719163894653e-02 -1.407619416713714600e-01 -3.904395550489425659e-02 7.765832543373107910e-02 1.227625459432601929e-01 5.278888344764709473e-02 3.109619319438934326e-01 -2.708402872085571289e-01 4.184036329388618469e-02 -1.303809881210327148e-01 1.044094935059547424e-01 -1.719080507755279541e-01 2.153592854738235474e-01 8.224561065435409546e-02 1.102768555283546448e-01 1.897917985916137695e-01 -6.168738380074501038e-02 2.318482398986816406e-01 -2.859870493412017822e-01 1.275775879621505737e-01 2.622670494019985199e-02 3.016488552093505859e-01 1.651439964771270752e-01 -3.227602839469909668e-01 1.921918541193008423e-01 4.948574677109718323e-02 -2.575010359287261963e-01 1.420641392469406128e-01 -3.076912462711334229e-01 -1.118501648306846619e-01
9.807072579860687256e-02 2.212713807821273804e-01 3.705985844135284424e-01 1.802470162510871887e-02 1.583332270383834839e-01 1.602372080087661743e-01 -2.412017248570919037e-02 6.841632723808288574e-02 2.137023210525512695e-02 -2.846429124474525452e-02 1.931160874664783478e-02 -6.737673282623291016e-02 1.418023407459259033e-01 -2.991318702697753906e-01 1.964695751667022705e-01 2.613786049187183380e-02 -1.559987962245941162e-01 -2.581520564854145050e-02 1.413281857967376709e-01 2.512961030006408691e-01 2.835368216037750244e-01 1.391865313053131104e-01 5.203759297728538513e-02 2.540631294250488281e-01 2.428167909383773804e-01 -3.738770484924316406e-01 7.809215784072875977e-02 9.478098899126052856e-02 -2.918713092803955078e-01 1.191277727484703064e-01 6.371689494699239731e-03 -6.557531654834747314e-02
2.099683880805969238e-01 3.505735397338867188e-01 -6.734091788530349731e-02 -2.839412093162536621e-01 1.388583481311798096e-01 3.107897937297821045e-01 -4.032795503735542297e-02 1.030258610844612122e-01 -6.594537943601608276e-02 -3.007722795009613037e-01 4.221252724528312683e-02 8.361462503671646118e-02 2.288252264261245728e-01 -1.171643212437629700e-01 1.474261004477739334e-02 5.390692129731178284e-02 -2.976284921169281006e-02 8.927705883979797363e-02 -1.050008907914161682e-01 9.481096267700195312e-02 4.797641187906265259e-02 5.418708175420761108e-02 -7.787354290485382080e-02 -8.240324258804321289e-02 7.290541380643844604e-02 -4.118182957172393799e-01 -1.088327821344137192e-02 -3.973583579063415527e-01 6.504916399717330933e-02 2.164003103971481323e-01 6.011604145169258118e-02 -1.112853437662124634e-01
9.304147213697433472e-02 2.479827702045440674e-01 2.036557495594024658e-01 -2.436237782239913940e-02 7.624267041683197021e-02 1.635363101959228516e-01 -1.426575332880020142e-02 2.061232924461364746e-02 2.325828559696674347e-02 4.407295584678649902e-02 -1.554746478796005249e-01 5.530281737446784973e-02 -1.199995577335357666e-01 -1.806612461805343628e-01 9.599490463733673096e-02 2.435833066701889038e-01 1.960102766752243042e-01 -2.996594607830047607e-01 -1.759156584739685059e-01 1.085297912359237671e-01 1.374711096286773682e-01 -7.852403819561004639e-02 -1.871787011623382568e-01 1.448976099491119385e-01 -1.026281565427780151e-01 -4.675575494766235352e-01 3.295507729053497314e-01 9.101151674985885620e-02 -2.079395055770874023e-01 1.608352065086364746e-01 1.024293974041938782e-01 -1.778439283370971680e-01
-9.955783933401107788e-02 1.313493996858596802e-01 1.020085364580154419e-01 -4.464438557624816895e-02 2.216845564544200897e-02 -7.654891163110733032e-02 2.967863976955413818e-01 -1.463333517313003540e-01 -1.192089617252349854e-01 -3.643946349620819092e-01 1.445496529340744019e-01 2.569822967052459717e-01 1.935966163873672485e-01 -6.649137288331985474e-02 1.844785548746585846e-02 1.384594142436981201e-01 1.734960475005209446e-03 -8.916793018579483032e-02 8.904079347848892212e-02 2.869486510753631592e-01 2.964291572570800781e-01 1.341838240623474121e-01 7.079835981130599976e-02 1.208816692233085632e-01 1.549675464630126953e-01 -4.174228310585021973e-01 -1.132911071181297302e-02 1.073719412088394165e-01 -2.070004306733608246e-02 3.368511795997619629e-01 2.180872112512588501e-02 -3.521999716758728027e-02
-7.515908777713775635e-02 1.429282128810882568e-01 7.190348207950592041e-02 -2.069013416767120361e-01 -2.318380773067474365e-02 -1.220558285713195801e-01 2.418597638607025146e-01 -4.968592151999473572e-02 -1.024999246001243591e-01 -2.072268277406692505e-01 1.860663890838623047e-01 1.047547608613967896e-01 3.987347483634948730e-01 -5.015312507748603821e-02 1.906060241162776947e-02 1.580080986022949219e-01 1.334642767906188965e-01 -6.026811152696609497e-02 3.675486892461776733e-02 3.836564123630523682e-01 2.725684940814971924e-01 3.782283514738082886e-02 9.315300732851028442e-02 3.863503634929656982e-01 3.453605622053146362e-02 -2.681338489055633545e-01 -1.241027265787124634e-01 -2.050979621708393097e-02 -9.017733484506607056e-02 1.177325397729873657e-01 -4.510439187288284302e-02 2.169607430696487427e-01
2.225297242403030396e-01 4.033503532409667969e-01 2.622426450252532959e-01 -1.779099926352500916e-02 1.949672847986221313e-01 2.349358797073364258e-01 1.169253960251808167e-01 -1.804218068718910217e-02 2.166203856468200684e-01 -2.589850723743438721e-01 7.954974472522735596e-02 -1.932653337717056274e-01 4.965421557426452637e-02 -1.902980953454971313e-01 -2.893419191241264343e-02 1.469592899084091187e-01 3.447386026382446289e-01 8.457627147436141968e-02 -1.590630114078521729e-01 2.470939457416534424e-01 4.033892229199409485e-02 2.657222747802734375e-02 -6.241787597537040710e-02 9.256759285926818848e-02 8.853897452354431152e-02 -2.014611512422561646e-01 3.847066313028335571e-02 2.049999982118606567e-01 -1.317583024501800537e-01 -1.272748857736587524e-01 -1.984278112649917603e-01 -2.628164924681186676e-02
-2.389557845890522003e-02 3.444539010524749756e-01 3.748009204864501953e-01 3.035033307969570160e-02 -7.701711356639862061e-02 1.052096486091613770e-01 7.457173615694046021e-02 -3.781192004680633545e-02 -1.637732088565826416e-01 -2.188991010189056396e-01 1.477371007204055786e-01 -1.355563700199127197e-01 -1.359840482473373413e-01 -1.079125031828880310e-01 1.528162062168121338e-01 3.855980560183525085e-02 2.989538311958312988e-01 1.214218139648437500e-01 -9.009918570518493652e-02 3.186054825782775879e-01 2.040009200572967529e-01 -1.148191913962364197e-01 -1.413727998733520508e-01 1.191830709576606750e-01 1.232697721570730209e-02 -1.954414248466491699e-01 -4.915582761168479919e-02 3.474529832601547241e-02 9.614972770214080811e-02 2.300382703542709351e-01 3.715411126613616943e-01 2.372298948466777802e-02
1.250270903110504150e-01 2.378218472003936768e-01 2.575474381446838379e-01 -5.950883403420448303e-02 1.475573331117630005e-01 1.387530714273452759e-01 1.461457759141921997e-01 2.389176189899444580e-02 1.181911677122116089e-01 -3.730612695217132568e-01 5.555989264394156635e-05 -2.458354271948337555e-02 7.054409384727478027e-02 1.883753389120101929e-01 -1.656932830810546875e-01 3.102730512619018555e-01 2.914682216942310333e-02 -3.431127071380615234e-01 2.064899951219558716e-01 2.257596999406814575e-01 1.867767870426177979e-01 3.480051457881927490e-02 -9.304323047399520874e-02 1.169546395540237427e-01 1.610181480646133423e-01 -2.313803136348724365e-01 3.827518597245216370e-02 -1.764797270298004150e-01 -5.013223364949226379e-02 1.576627939939498901e-01 2.443282455205917358e-01 -8.540536463260650635e-02
-2.315729409456253052e-01 2.303899675607681274e-01 9.817490726709365845e-02 -7.507169246673583984e-02 3.334505856037139893e-02 -3.211679309606552124e-02 3.115757107734680176e-01 -2.156997099518775940e-02 -3.287379145622253418e-01 -1.885273307561874390e-01 -3.367057442665100098e-02 6.338464468717575073e-02 2.623628377914428711e-01 -9.732156246900558472e-02 1.742336899042129517e-01 7.618315052241086960e-03 1.701810979284346104e-03 8.460307121276855469e-02 -8.413597196340560913e-02 1.984501928091049194e-01 2.654059529304504395e-01 -3.652343899011611938e-02 9.189079515635967255e-03 2.363152652978897095e-01 1.686625927686691284e-01 -4.449977576732635498e-01 1.223991960287094116e-01 -2.879118360579013824e-02 -2.098832577466964722e-01 9.395823627710342407e-02 -1.668913066387176514e-01 -1.284939497709274292e-01
-8.300541341304779053e-02 3.874546289443969727e-01 1.919068247079849243e-01 -3.860965073108673096e-01 1.888168305158615112e-01 -1.159661188721656799e-01 2.360304147005081177e-01 -4.355266317725181580e-02 -6.042547523975372314e-02 -4.671795666217803955e-01 -1.223653927445411682e-01 -2.090528607368469238e-01 -1.105860844254493713e-01 -3.320924639701843262e-01 1.627187244594097137e-02 -1.410402543842792511e-02 7.947792857885360718e-02 -6.418307125568389893e-02 5.455997213721275330e-02 3.644412010908126831e-02 1.287365406751632690e-01 -5.573341622948646545e-03 1.242880150675773621e-01 -6.564249843358993530e-02 -9.853751398622989655e-03 -7.185196131467819214e-02 8.990087546408176422e-03 1.538625638931989670e-02 -1.306018531322479248e-01 2.479858249425888062e-01 9.764562547206878662e-02 4.530694708228111267e-02
1.585274562239646912e-02 5.303281918168067932e-02 2.561773359775543213e-01 -5.813735350966453552e-02 1.158672720193862915e-01 2.157956548035144806e-02 1.569408923387527466e-01 -1.857478730380535126e-02 -1.723794490098953247e-01 -2.745448350906372070e-01 2.818214595317840576e-01 -1.449012458324432373e-01 1.420641988515853882e-01 -1.419776827096939087e-01 1.907532215118408203e-01 2.552823722362518311e-01 2.819935381412506104e-01 -2.028038799762725830e-01 -8.057189732789993286e-02 1.385664343833923340e-01 3.144682645797729492e-01 -1.792115392163395882e-03 9.012122452259063721e-02 2.236876934766769409e-01 -1.901087015867233276e-01 -3.820732831954956055e-01 2.140980511903762817e-01 -2.634401805698871613e-02 3.158619254827499390e-02 -8.237529546022415161e-02 -3.694935888051986694e-02 -2.150094322860240936e-02
-2.459766119718551636e-01 1.336276233196258545e-01 9.587005525827407837e-02 -1.770951300859451294e-01 1.069058254361152649e-01 3.385677188634872437e-02 6.446141749620437622e-02 -2.150116562843322754e-01 -1.748529821634292603e-01 -1.479461342096328735e-01 4.730451479554176331e-02 3.028872422873973846e-02 2.263285666704177856e-01 -2.843883037567138672e-01 7.806058228015899658e-02 -6.686253100633621216e-02 8.515795320272445679e-02 -8.119589835405349731e-02 -9.401907771825790405e-02 2.778904139995574951e-01 2.244316041469573975e-01 -2.753378152847290039e-01 2.778381109237670898e-01 2.674374878406524658e-01 1.504431515932083130e-01 -3.915416598320007324e-01 -7.289770245552062988e-02 -8.067157119512557983e-02 2.130856923758983612e-02 2.367425709962844849e-01 -6.664284039288759232e-03 2.706954814493656158e-02
-1.278110146522521973e-01 1.338167488574981689e-01 1.553853154182434082e-01 -3.287073597311973572e-02 7.761726528406143188e-02 4.988207668066024780e-02 -8.821224421262741089e-02 -1.146621555089950562e-01 -1.639569178223609924e-02 -2.239131033420562744e-01 -2.707676887512207031e-01 3.975434228777885437e-02 1.217241287231445312e-01 -1.225778684020042419e-01 3.295119106769561768e-01 3.038918972015380859e-01 -1.385606974363327026e-01 3.223653137683868408e-01 1.675686985254287720e-01 -1.501699909567832947e-02 -8.957498520612716675e-02 -2.873215377330780029e-01 5.694147199392318726e-02 -9.771515429019927979e-02 -1.891523748636245728e-01 -4.394704401493072510e-01 -3.202295303344726562e-02 1.160851866006851196e-02 9.469241648912429810e-02 -1.630239635705947876e-01 9.628099203109741211e-02 1.591892391443252563e-01
-1.124476343393325806e-01 -1.489190012216567993e-02 2.867659032344818115e-01 -2.674684822559356689e-01 -1.100596319884061813e-02 3.017230331897735596e-01 2.137292474508285522e-01 -2.430369406938552856e-01 4.442415386438369751e-02 3.281613811850547791e-02 -1.441903412342071533e-01 3.510569036006927490e-01 8.522742986679077148e-02 -4.478131979703903198e-02 -5.388189107179641724e-02 2.531400918960571289e-01 1.218080371618270874e-01 2.308512330055236816e-01 -2.724868059158325195e-02 2.432982474565505981e-01 7.357209175825119019e-02 -7.310729473829269409e-02 2.942421436309814453e-01 4.899078607559204102e-02 1.042791903018951416e-01 -1.525146067142486572e-01 1.676040738821029663e-01 -2.458478808403015137e-01 -4.105799272656440735e-02 -9.469543583691120148e-03 2.454897761344909668e-01 -4.012692347168922424e-02
-1.951695606112480164e-02 2.571995854377746582e-01 1.889737844467163086e-01 -1.653720736503601074e-01 -1.183619946241378784e-01 4.028715565800666809e-02 8.135880529880523682e-02 -2.018679380416870117e-01 1.137644797563552856e-01 -2.352335751056671143e-01 -7.872264832258224487e-02 -1.587400026619434357e-02 5.897489935159683228e-02 -2.315157093107700348e-02 3.587041199207305908e-01 1.210918650031089783e-01 7.860302925109863281e-02 -1.134111434221267700e-01 2.680447697639465332e-01 2.123044133186340332e-01 -5.518449470400810242e-02 -1.648107171058654785e-01 1.747537404298782349e-02 2.135069668292999268e-01 4.789424687623977661e-02 -2.030765861272811890e-01 3.673210144042968750e-01 -4.148173332214355469e-01 6.415500491857528687e-02 6.446526944637298584e-02 -1.253701979294419289e-03 1.202836856245994568e-01
-1.268718391656875610e-01 2.895754575729370117e-01 1.296253353357315063e-01 -2.392452359199523926e-01 -9.951037354767322540e-04 -1.111983582377433777e-01 1.148092746734619141e-01 -5.294311046600341797e-02 -2.137143015861511230e-01 -2.542651891708374023e-01 -6.352203339338302612e-02 -4.579582437872886658e-02 2.155411541461944580e-01 -1.272538602352142334e-01 1.533236801624298096e-01 -2.076821215450763702e-02 -1.416816860437393188e-01 -1.237575039267539978e-01 3.399264812469482422e-02 2.744840085506439209e-01 2.731848061084747314e-01 -4.896450415253639221e-02 7.098122686147689819e-02 3.260419368743896484e-01 2.923033758997917175e-02 -4.523384273052215576e-01 5.439601838588714600e-02 1.050941944122314453e-01 1.000142917037010193e-01 1.868866384029388428e-01 -1.277830004692077637e-01 1.167420074343681335e-01
1.788057535886764526e-01 2.390483766794204712e-01 1.653806418180465698e-01 -3.803247809410095215e-01 -2.642554640769958496e-01 4.451335966587066650e-02 5.217323824763298035e-02 -6.664571911096572876e-02 -2.007959485054016113e-01 -1.206080690026283264e-01 8.424454182386398315e-02 -1.600245237350463867e-01 1.803389787673950195e-01 -2.107045352458953857e-01 2.421420961618423462e-01 2.104011774063110352e-01 -4.308325797319412231e-02 1.919872164726257324e-01 -2.027577757835388184e-01 2.910505533218383789e-01 1.182563826441764832e-01 -1.209243237972259521e-01 -1.276804320514202118e-02 4.852129146456718445e-02 2.096740901470184326e-01 -6.319908052682876587e-02 1.293911188840866089e-01 1.896882653236389160e-01 -5.936249345541000366e-02 8.343391120433807373e-02 1.189003065228462219e-01 2.674993276596069336e-01
8.022265881299972534e-02 2.533891238272190094e-03 1.929771453142166138e-01 -6.312626600265502930e-02 2.055059187114238739e-02 -9.274727106094360352e-02 5.023703910410404205e-03 -1.328257620334625244e-01 1.337232440710067749e-01 -2.692423462867736816e-01 6.373716145753860474e-02 -1.208166182041168213e-01 -7.401649653911590576e-02 4.851486161351203918e-02 2.513304054737091064e-01 -3.666843101382255554e-02 2.611048221588134766e-01 2.545912563800811768e-01 2.078837901353836060e-01 2.400094866752624512e-01 -1.504401266574859619e-01 -1.285313367843627930e-01 -1.640254110097885132e-01 -8.709003031253814697e-02 2.097679227590560913e-01 -4.326183199882507324e-01 3.760547609999775887e-03 -3.025094866752624512e-01 -6.490331888198852539e-02 2.666623890399932861e-01 1.445992290973663330e-01 -1.337637752294540405e-01
-3.248750418424606323e-02 4.383419156074523926e-01 1.257323920726776123e-01 -2.272085249423980713e-01 -1.152417287230491638e-01 -2.746186405420303345e-02 -1.214270144701004028e-01 -4.834745079278945923e-02 2.495325207710266113e-01 6.208603829145431519e-02 -5.066073685884475708e-02 -3.188585117459297180e-02 2.788728773593902588e-01 -2.113903313875198364e-01 -1.109775155782699585e-01 1.466532349586486816e-01 2.656434290111064911e-02 -4.753010347485542297e-03 2.070256136357784271e-02 2.176396697759628296e-01 4.566584527492523193e-01 -1.693004071712493896e-01 1.485458761453628540e-01 7.504395395517349243e-02 -2.002028822898864746e-01 -1.015745922923088074e-01 2.479961961507797241e-01 -1.539589017629623413e-01 6.335022300481796265e-02 1.464449763298034668e-01 6.656889617443084717e-02 5.790210142731666565e-02
1.089852955192327499e-02 3.817073255777359009e-02 9.425977617502212524e-02 -1.022522002458572388e-01 1.277057081460952759e-01 1.192538887262344360e-01 3.039677143096923828e-01 8.965959399938583374e-02 1.174714881926774979e-02 -4.802193641662597656e-01 2.395616322755813599e-01 -1.691643148660659790e-01 -6.792222708463668823e-02 -4.199064150452613831e-02 3.468207269906997681e-02 1.236208528280258179e-01 1.294686347246170044e-01 5.124943330883979797e-03 7.635369151830673218e-02 3.509809076786041260e-01 3.540894091129302979e-01 4.374654497951269150e-03 1.074470728635787964e-01 3.705342710018157959e-01 -4.468656331300735474e-02 -2.518165409564971924e-01 8.644563145935535431e-03 -1.455948315560817719e-02 -1.441109776496887207e-01 7.345071528106927872e-03 -8.635712787508964539e-03 4.318767413496971130e-02
-2.313985824584960938e-01 -1.931235194206237793e-01 1.981827616691589355e-01 -1.776870340108871460e-01 7.739831227809190750e-03 2.185338139533996582e-01 3.951697051525115967e-01 -4.292935505509376526e-02 2.903619706630706787e-01 -2.399228513240814209e-01 -1.716010831296443939e-02 -1.754098385572433472e-01 3.048240244388580322e-01 -5.816629901528358459e-02 2.955360151827335358e-02 3.212986886501312256e-01 1.980366185307502747e-03 3.767254948616027832e-02 1.103046536445617676e-01 8.455135859549045563e-03 -1.357240527868270874e-01 7.272117584943771362e-02 4.402216151356697083e-02 -1.846349686384201050e-01 -1.869708746671676636e-01 -1.687254160642623901e-01 3.058602660894393921e-02 -8.983787149190902710e-02 -1.968829035758972168e-01 2.084320783615112305e-01 1.757006049156188965e-01 -1.539619453251361847e-02
4.652938991785049438e-02 8.808454126119613647e-02 3.157989680767059326e-02 -1.003784760832786560e-01 -3.151291608810424805e-01 -3.972410038113594055e-02 2.591821551322937012e-01 -1.851537823677062988e-02 1.061232388019561768e-01 -1.598131805658340454e-01 -6.461238116025924683e-02 -1.915247589349746704e-01 2.995499074459075928e-01 -1.192070469260215759e-01 2.108419500291347504e-02 1.894779056310653687e-01 2.465531826019287109e-01 1.806764304637908936e-01 3.328946605324745178e-02 2.890593111515045166e-01 2.760815992951393127e-02 -5.138439312577247620e-02 9.313237667083740234e-02 -2.608496546745300293e-01 1.852125674486160278e-01 -1.056513488292694092e-01 -9.671904891729354858e-02 -3.689143061637878418e-01 -8.838722109794616699e-02 -4.897403717041015625e-02 -3.179969787597656250e-01 -1.794126629829406738e-01
-1.647527515888214111e-01 -6.835594028234481812e-02 3.526650369167327881e-01 -2.684866487979888916e-01 1.233447194099426270e-01 -6.069972645491361618e-03 3.131941854953765869e-01 -2.570880651473999023e-01 2.406656555831432343e-02 -1.934400349855422974e-01 9.300338476896286011e-02 2.424822449684143066e-01 1.684954017400741577e-02 -1.307127624750137329e-01 7.526920735836029053e-02 1.755723208189010620e-01 -8.626624196767807007e-02 4.126347228884696960e-02 -9.494655765593051910e-03 3.210446238517761230e-01 -2.249252051115036011e-01 1.447081863880157471e-01 -2.721367478370666504e-01 2.091773226857185364e-02 -2.012683898210525513e-01 -9.455206245183944702e-02 -8.720999956130981445e-02 -8.263003826141357422e-02 -1.290738731622695923e-01 5.372599232941865921e-03 2.114768624305725098e-01 -2.221678495407104492e-01
-3.870209306478500366e-02 2.153663635253906250e-01 3.370089232921600342e-01 -2.188450694084167480e-01 -3.266671299934387207e-02 7.694487273693084717e-02 -2.815105020999908447e-02 4.837027564644813538e-02 -7.059084624052047729e-02 -8.975544571876525879e-02 -2.018833309412002563e-01 -9.597889147698879242e-03 -7.237359136343002319e-02 -3.148905560374259949e-02 3.548066318035125732e-02 3.472945094108581543e-01 -1.453108191490173340e-01 1.935755312442779541e-01 5.072768032550811768e-02 2.913957238197326660e-01 6.198893487453460693e-02 -1.678009033203125000e-01 -1.292144209146499634e-01 2.561961412429809570e-01 -1.240649148821830750e-01 -1.321481168270111084e-01 2.512644529342651367e-01 -1.976009309291839600e-01 2.097666263580322266e-01 2.937897741794586182e-01 -2.189435958862304688e-01 -1.576437056064605713e-01
6.775169074535369873e-02 2.559528350830078125e-01 1.530550271272659302e-01 -9.961191564798355103e-03 2.999093197286128998e-02 -1.881762295961380005e-01 -6.421244144439697266e-02 -4.168193414807319641e-02 2.441496104001998901e-01 -2.223969995975494385e-01 1.152457389980554581e-02 -3.153228759765625000e-01 3.063652664422988892e-02 -1.050489917397499084e-01 1.469269990921020508e-01 1.492937058210372925e-01 -6.877212226390838623e-02 1.366769243031740189e-02 -6.642138957977294922e-02 3.112681210041046143e-01 3.252450525760650635e-01 -1.129272207617759705e-01 1.592177301645278931e-01 -2.212568745017051697e-02 2.706589102745056152e-01 -3.028939664363861084e-01 -2.666884362697601318e-01 1.567493751645088196e-02 -2.538357675075531006e-01 -1.631161719560623169e-01 6.717225164175033569e-02 -1.311786174774169922e-01
1.410948783159255981e-01 4.241997301578521729e-01 2.498318552970886230e-01 -2.756919860839843750e-01 -2.527848817408084869e-02 1.580723971128463745e-01 1.589128524065017700e-01 -1.188577786087989807e-01 2.728945948183536530e-02 -4.788028299808502197e-01 -5.590128898620605469e-02 -2.880424261093139648e-01 -5.655699223279953003e-02 5.771954730153083801e-02 1.696317493915557861e-01 -1.659732498228549957e-02 1.037215813994407654e-01 -2.592041194438934326e-01 -1.942391395568847656e-01 8.419722318649291992e-02 1.102667897939682007e-01 -4.886639118194580078e-02 -2.021858096122741699e-02 4.749066382646560669e-02 4.754309728741645813e-02 -1.584677249193191528e-01 -1.297370716929435730e-02 -1.570828109979629517e-01 6.631959974765777588e-02 -4.817602410912513733e-02 1.265840232372283936e-01 1.735375970602035522e-01
-2.142248153686523438e-01 2.171773910522460938e-01 2.706076204776763916e-01 -5.930663645267486572e-02 1.031991019845008850e-01 1.425864994525909424e-01 1.309270709753036499e-01 -1.033086478710174561e-01 -2.436862140893936157e-01 -3.789794147014617920e-01 2.069664895534515381e-01 -8.112352341413497925e-03 -3.590734302997589111e-02 3.248253092169761658e-02 2.742229104042053223e-01 3.217415884137153625e-02 1.078856959939002991e-01 7.475633919239044189e-02 7.318665273487567902e-03 2.575281560420989990e-01 1.945411600172519684e-02 -6.618764996528625488e-02 -5.243329703807830811e-02 3.576687276363372803e-01 -1.724596768617630005e-01 -3.385580182075500488e-01 -1.195570677518844604e-01 2.744057774543762207e-02 -1.381925344467163086e-01 1.458983570337295532e-01 2.237719483673572540e-03 1.675595492124557495e-01
-2.326165735721588135e-01 2.701420187950134277e-01 6.157168745994567871e-02 1.328664571046829224e-01 -5.983264371752738953e-02 1.138569712638854980e-01 1.540927141904830933e-01 -1.715787649154663086e-01 1.553633660078048706e-01 -1.882045567035675049e-01 -1.400855630636215210e-01 -2.595429718494415283e-01 2.586354911327362061e-01 4.951057583093643188e-02 2.142150551080703735e-01 -2.687942609190940857e-02 2.513810694217681885e-01 2.706920169293880463e-02 1.155923679471015930e-01 2.022002041339874268e-01 1.599923893809318542e-02 3.170875012874603271e-01 5.120687559247016907e-02 2.504272153601050377e-03 -2.179330401122570038e-02 -4.526060521602630615e-01 -3.188268467783927917e-02 -1.385166645050048828e-01 -9.214810281991958618e-02 2.164712920784950256e-02 -1.543650478124618530e-01 -1.982979625463485718e-01
-2.157268114387989044e-02 1.262564063072204590e-01 5.818533152341842651e-02 -2.614763975143432617e-01 1.524865925312042236e-01 2.047594785690307617e-01 -7.902639359235763550e-02 -3.510001301765441895e-02 -3.113344907760620117e-01 -2.761392891407012939e-01 -1.022391952574253082e-02 -6.497932970523834229e-02 1.416846215724945068e-01 4.414086416363716125e-02 1.589389741420745850e-01 6.293878704309463501e-02 2.965189218521118164e-01 1.431768015027046204e-02 3.247592449188232422e-01 2.714749276638031006e-01 4.499670565128326416e-01 -2.350288443267345428e-02 -7.892519235610961914e-02 7.098285853862762451e-02 2.239143848419189453e-02 -2.403806895017623901e-01 8.820222318172454834e-02 -1.004076600074768066e-01 1.648458279669284821e-02 5.918378755450248718e-02 -2.211066037416458130e-01 -5.812793970108032227e-03
-4.703320935368537903e-02 2.937480807304382324e-02 3.712781965732574463e-01 5.532331019639968872e-02 -2.297449558973312378e-01 1.236253827810287476e-01 1.037674397230148315e-01 4.451974853873252869e-02 3.757566511631011963e-01 -1.510266661643981934e-01 -5.877275392413139343e-02 -3.854064643383026123e-02 -9.853494167327880859e-02 2.359762787818908691e-01 9.150705486536026001e-02 1.301810294389724731e-01 3.368512392044067383e-01 1.963257938623428345e-01 2.100108712911605835e-01 5.975590087473392487e-03 2.373098768293857574e-02 -5.317246168851852417e-02 1.675808131694793701e-01 -7.489265501499176025e-02 -1.248516142368316650e-01 -3.756565451622009277e-01 1.110210046172142029e-01 -3.017650544643402100e-01 7.343782484531402588e-02 -5.876798182725906372e-02 -1.152753457427024841e-01 -8.975437842309474945e-03
3.133187070488929749e-02 2.244264930486679077e-01 3.070200979709625244e-01 -2.334865331649780273e-01 1.117517277598381042e-01 -3.510456159710884094e-02 2.680969834327697754e-01 -1.083260402083396912e-01 -7.695903629064559937e-02 3.108954115305095911e-04 1.348027437925338745e-01 1.378705799579620361e-01 -7.959198206663131714e-02 -5.950489547103643417e-03 -1.185023710131645203e-01 6.708457320928573608e-02 -1.227765530347824097e-01 -2.781714797019958496e-01 -5.759099870920181274e-02 1.415104717016220093e-01 4.339028596878051758e-01 3.072759695351123810e-02 2.058824449777603149e-01 1.559063643217086792e-01 2.700510993599891663e-02 -3.694276511669158936e-01 -1.761191487312316895e-01 -9.852027893066406250e-02 -1.298167109489440918e-01 1.597323417663574219e-01 3.847911581397056580e-02 -2.025897949934005737e-01
1.467760801315307617e-01 2.740084826946258545e-01 1.772258430719375610e-01 -1.572623699903488159e-01 -1.189724355936050415e-01 -1.440717726945877075e-01 -1.257053166627883911e-01 -4.259790852665901184e-02 2.677133381366729736e-01 2.243093587458133698e-02 -3.443922102451324463e-02 4.248356074094772339e-02 1.401174664497375488e-01 -6.968868523836135864e-02 1.066742613911628723e-01 1.861401349306106567e-01 -2.334751784801483154e-01 5.939297750592231750e-02 2.341442853212356567e-01 2.151225060224533081e-01 2.473510950803756714e-01 -2.335998117923736572e-01 -1.556421220302581787e-01 1.015207394957542419e-01 -1.872160434722900391e-01 -3.849640190601348877e-01 3.114876449108123779e-01 -1.067713052034378052e-01 5.934027582406997681e-02 1.540440917015075684e-01 7.391891628503799438e-02 -1.233618557453155518e-01
7.735674083232879639e-02 1.795884966850280762e-01 3.163027465343475342e-01 -7.247918099164962769e-02 1.780816465616226196e-01 1.812287233769893646e-02 1.948755681514739990e-01 -1.835738867521286011e-01 8.148579299449920654e-02 1.569369994103908539e-02 -9.721814841032028198e-02 -1.020655930042266846e-01 2.792654559016227722e-02 -4.549288004636764526e-02 1.710308641195297241e-01 2.470243871212005615e-01 -4.397091642022132874e-02 1.944412440061569214e-01 2.130246162414550781e-01 3.116767704486846924e-01 1.203394383192062378e-01 -2.401932477951049805e-01 7.646860182285308838e-02 5.743274092674255371e-02 -9.581038355827331543e-02 -1.262028366327285767e-01 2.964118719100952148e-01 -3.644843101501464844e-01 2.335291821509599686e-03 3.400362133979797363e-01 8.683363348245620728e-02 1.731505244970321655e-02
-1.422357261180877686e-01 -1.884100027382373810e-02 4.065434038639068604e-01 -2.117964997887611389e-02 -1.244054362177848816e-01 8.327825367450714111e-02 2.393258363008499146e-01 6.789176166057586670e-02 9.857857972383499146e-02 -7.032053917646408081e-02 2.960152626037597656e-01 -4.765860736370086670e-02 -1.422310322523117065e-01 -2.062575072050094604e-01 -1.003533415496349335e-02 -7.226517423987388611e-03 1.445053070783615112e-01 1.898804120719432831e-02 -2.644355595111846924e-01 1.409724503755569458e-01 1.948347538709640503e-01 9.215665608644485474e-02 -1.986773610115051270e-01 1.678933501243591309e-01 -2.421757951378822327e-02 -4.521996676921844482e-01 1.630205214023590088e-01 -5.854286253452301025e-02 -1.504763811826705933e-01 8.110851049423217773e-02 -2.418150752782821655e-01 1.182352080941200256e-01
4.642008338123559952e-03 1.035300865769386292e-01 3.068968653678894043e-01 -1.798599511384963989e-01 -2.885890752077102661e-02 2.977040708065032959e-01 -1.305638253688812256e-01 1.861842907965183258e-02 1.523561924695968628e-01 -2.584793269634246826e-01 -2.083027809858322144e-01 -4.500304162502288818e-02 7.371094822883605957e-02 -1.456653475761413574e-01 2.274710871279239655e-02 3.911225497722625732e-01 2.766451835632324219e-01 1.142320595681667328e-02 2.743428349494934082e-01 -8.209987729787826538e-02 -2.182613126933574677e-02 -1.143792178481817245e-02 2.346030063927173615e-02 -3.214158862829208374e-02 -1.089059654623270035e-02 -7.423882931470870972e-02 1.512796282768249512e-01 -2.849414348602294922e-01 1.157681569457054138e-01 3.486531674861907959e-01 -6.839591264724731445e-02 1.734381914138793945e-01
8.770457655191421509e-02 3.996601793915033340e-03 2.898466289043426514e-01 -2.608195506036281586e-02 3.437088802456855774e-02 1.773044317960739136e-01 1.186588332056999207e-01 -1.461873948574066162e-01 -2.469921559095382690e-01 -1.241079047322273254e-01 -8.036213368177413940e-02 -8.662416040897369385e-02 1.896935105323791504e-01 -1.228220239281654358e-01 3.844822347164154053e-01 5.550773441791534424e-02 1.500186175107955933e-01 -1.601339727640151978e-01 1.491831988096237183e-01 -9.566706605255603790e-03 4.503056704998016357e-01 -1.824273616075515747e-01 1.061229500919580460e-02 4.355018958449363708e-02 -8.703355491161346436e-02 -4.574789404869079590e-01 5.892882123589515686e-02 7.613385468721389771e-02 9.342475235462188721e-02 4.522198438644409180e-02 3.858587890863418579e-02 1.525876577943563461e-02
3.772741556167602539e-01 1.403912305831909180e-01 2.106169611215591431e-01 -4.183433577418327332e-02 1.646086424589157104e-01 2.966059148311614990e-01 2.925153262913227081e-02 -7.039100676774978638e-02 1.534893363714218140e-01 -4.372628629207611084e-01 2.560383081436157227e-02 -1.414152532815933228e-01 -4.935185611248016357e-02 6.859339773654937744e-02 -1.039041392505168915e-02 2.114714235067367554e-01 -9.472885169088840485e-03 -2.125669717788696289e-01 -5.415654927492141724e-02 1.873732209205627441e-01 2.054532319307327271e-01 4.790846630930900574e-02 7.165332138538360596e-02 1.648125499486923218e-01 7.632806897163391113e-02 -3.733107149600982666e-01 2.445374056696891785e-02 1.178705096244812012e-01 -2.014821022748947144e-01 8.870253711938858032e-02 -1.204369142651557922e-01 2.857790142297744751e-02
-1.544890999794006348e-01 5.238209366798400879e-01 1.747173368930816650e-01 -7.085364311933517456e-02 -1.699571758508682251e-01 4.770944267511367798e-02 4.067688435316085815e-02 2.324302792549133301e-01 -1.679199375212192535e-02 -4.134811758995056152e-01 -9.247476607561111450e-02 -3.034770675003528595e-02 6.276912055909633636e-03 1.150042489171028137e-01 2.185737192630767822e-01 1.435322612524032593e-01 2.456783801317214966e-01 3.650417551398277283e-02 2.666819393634796143e-01 5.613449215888977051e-02 6.878367811441421509e-02 -1.887615323066711426e-01 -2.615828067064285278e-02 9.453922510147094727e-02 7.857313007116317749e-02 -5.029079690575599670e-02 4.518311098217964172e-02 -2.811351120471954346e-01 -1.224448457360267639e-01 1.421534270048141479e-01 -7.755504548549652100e-02 7.362529635429382324e-03
1.250693798065185547e-01 1.364322602748870850e-01 3.378936946392059326e-01 -9.847218543291091919e-02 6.734440103173255920e-03 1.252136379480361938e-01 1.489331126213073730e-01 -1.507824808359146118e-01 5.562009289860725403e-02 -1.347031444311141968e-01 -4.740143567323684692e-02 7.145854830741882324e-02 9.608709812164306641e-02 -2.414983510971069336e-01 2.717603147029876709e-01 2.264316529035568237e-01 5.046555306762456894e-03 2.583218812942504883e-01 1.402009576559066772e-01 8.930393308401107788e-02 -2.112452872097492218e-02 1.377262175083160400e-03 1.363400816917419434e-01 1.834190934896469116e-01 5.795760080218315125e-02 -2.259457707405090332e-01 3.490147888660430908e-01 -4.679772257804870605e-01 6.875918805599212646e-02 8.453178405761718750e-02 7.615356892347335815e-02 4.636637168005108833e-04
-1.893769353628158569e-01 1.681312471628189087e-01 1.507845520973205566e-01 -1.017898693680763245e-01 5.776815861463546753e-02 7.301779091358184814e-02 1.036124974489212036e-01 -1.506312633864581585e-03 -4.312685728073120117e-01 -1.872946768999099731e-01 -2.774917185306549072e-01 6.419337540864944458e-02 1.581371873617172241e-01 -2.375433444976806641e-01 7.205506414175033569e-02 7.617586106061935425e-02 -1.541141793131828308e-02 4.941830411553382874e-02 7.106531411409378052e-02 1.691328585147857666e-01 2.823939025402069092e-01 -6.115171313285827637e-02 4.033142700791358948e-02 1.708805114030838013e-01 8.496548235416412354e-02 -4.080494940280914307e-01 7.735666632652282715e-02 1.488094627857208252e-01 -1.886078715324401855e-01 2.857248485088348389e-01 -3.292593359947204590e-02 1.339597851037979126e-01
9.097677469253540039e-02 7.789420336484909058e-02 5.173963308334350586e-01 -4.963965713977813721e-02 2.039449065923690796e-01 1.999608427286148071e-01 1.657682061195373535e-01 -2.286908030509948730e-02 2.472859770059585571e-01 -1.199895367026329041e-01 8.289442397654056549e-03 1.197249665856361389e-01 6.551795452833175659e-02 -2.698884010314941406e-01 4.845041781663894653e-02 1.574579924345016479e-01 5.579900741577148438e-02 -1.207702979445457458e-01 -2.122618816792964935e-02 2.506659924983978271e-01 -6.792836636304855347e-02 2.636560797691345215e-01 -3.273650109767913818e-01 1.759420633316040039e-01 -2.598895691335201263e-02 -1.817514449357986450e-01 -1.591495275497436523e-01 6.968675553798675537e-02 -1.777054369449615479e-01 8.857274800539016724e-02 -1.150577440857887268e-01 -4.356081038713455200e-02
-1.088769808411598206e-01 1.460780650377273560e-01 3.101501166820526123e-01 -3.394334912300109863e-01 -2.344043850898742676e-01 1.156830862164497375e-01 2.322251051664352417e-01 -7.284769415855407715e-02 1.176033243536949158e-01 3.384845796972513199e-03 2.401554957032203674e-02 -1.844281107187271118e-01 1.961633935570716858e-02 1.907391101121902466e-02 -6.672662496566772461e-02 -9.431369602680206299e-02 9.331244230270385742e-02 2.674978077411651611e-01 2.407435476779937744e-01 -1.597909629344940186e-02 3.292411863803863525e-01 9.309382736682891846e-02 -3.731248201802372932e-03 2.677341699600219727e-01 -2.895310819149017334e-01 -3.116308152675628662e-01 -1.527428627014160156e-01 6.931316107511520386e-02 -8.698165416717529297e-02 3.329093754291534424e-02 1.230600997805595398e-01 7.194157689809799194e-02
-3.133274987339973450e-02 4.114262759685516357e-01 3.454994261264801025e-01 -5.876428261399269104e-02 -3.060700604692101479e-03 2.713919579982757568e-01 1.611089706420898438e-01 6.429498083889484406e-03 -2.764843702316284180e-01 -2.780932486057281494e-01 3.275539278984069824e-01 7.008653134107589722e-03 -1.072198674082756042e-01 1.749984174966812134e-02 7.021690905094146729e-02 2.544957399368286133e-01 2.378136664628982544e-01 7.002661377191543579e-02 1.840090155601501465e-01 4.092241078615188599e-02 1.146303340792655945e-01 -6.458615511655807495e-02 9.835220873355865479e-02 1.114395186305046082e-01 -4.018630832433700562e-03 -3.353777527809143066e-01 8.836449682712554932e-02 1.852846704423427582e-02 -3.436540439724922180e-02 -1.355682685971260071e-02 1.317015034146606922e-03 -7.895123958587646484e-02
-1.423164010047912598e-01 2.949806749820709229e-01 8.917984366416931152e-02 3.282155469059944153e-02 -1.737423054873943329e-02 8.027891814708709717e-02 7.936330139636993408e-02 6.158380582928657532e-02 -9.183072298765182495e-02 -5.323647707700729370e-02 3.460798040032386780e-02 -1.394317001104354858e-01 2.374466508626937866e-01 -2.566980719566345215e-01 1.339843869209289551e-01 2.310713380575180054e-01 1.018269434571266174e-01 -1.076517775654792786e-01 1.047145724296569824e-01 -1.166504621505737305e-02 3.318805098533630371e-01 -1.237286552786827087e-01 -1.729862987995147705e-01 -1.204572245478630066e-01 -1.263317018747329712e-01 -5.469933152198791504e-01 5.195273458957672119e-02 1.499532014131546021e-01 5.161062348634004593e-03 9.531641751527786255e-02 -2.604258060455322266e-02 2.970774769783020020e-01
7.767921686172485352e-02 1.266998052597045898e-01 1.663503348827362061e-01 -2.442911416292190552e-01 1.919296383857727051e-02 2.348632216453552246e-01 1.890828832983970642e-02 1.621778011322021484e-01 -2.047138102352619171e-02 -3.446733951568603516e-01 -2.101144939661026001e-01 -6.210640072822570801e-02 1.229628250002861023e-01 -2.946949899196624756e-01 1.261111944913864136e-01 6.959385424852371216e-02 1.765853166580200195e-01 2.215503603219985962e-01 -2.704388834536075592e-02 1.767993420362472534e-01 9.715067595243453979e-02 -1.635437607765197754e-01 1.126346439123153687e-01 8.030234277248382568e-02 7.136327028274536133e-02 -1.805788278579711914e-01 1.384198814630508423e-01 3.653105795383453369e-01 -7.254612445831298828e-02 1.452709436416625977e-01 3.136730790138244629e-01 -1.891853213310241699e-01
-2.572600543498992920e-01 8.565244823694229126e-02 1.632384061813354492e-01 -1.136078760027885437e-01 1.741721853613853455e-02 -2.238440699875354767e-02 1.227763891220092773e-01 -2.544481456279754639e-01 1.056293472647666931e-01 -1.134213954210281372e-01 5.568762868642807007e-02 1.322740167379379272e-01 4.517574608325958252e-02 1.323678791522979736e-01 1.589043736457824707e-01 -6.230869889259338379e-02 1.930910646915435791e-01 1.008329242467880249e-01 2.295174598693847656e-01 2.871330678462982178e-01 -6.728533655405044556e-02 -1.534992456436157227e-01 -1.768453866243362427e-01 4.761244356632232666e-02 1.977138370275497437e-01 -4.187257587909698486e-01 -1.791147887706756592e-01 -3.143294751644134521e-01 -2.381123453378677368e-01 2.043593674898147583e-01 1.562105864286422729e-01 -2.481704019010066986e-02
1.403367966413497925e-01 2.667406201362609863e-01 2.643572166562080383e-02 -2.080139815807342529e-01 -1.948585063219070435e-01 3.853579759597778320e-01 1.144622266292572021e-02 -1.153462529182434082e-01 1.695382222533226013e-02 -4.712638556957244873e-01 -1.702075451612472534e-02 3.774797543883323669e-02 -1.254962291568517685e-02 1.221632659435272217e-01 6.428504735231399536e-02 2.359278202056884766e-01 3.786131739616394043e-01 -1.271469742059707642e-01 -4.593609645962715149e-02 6.067841872572898865e-02 2.398295849561691284e-01 -9.157033264636993408e-02 5.279268696904182434e-02 3.192036226391792297e-02 -1.651570498943328857e-01 -1.503644883632659912e-01 1.537182927131652832e-01 9.073065221309661865e-02 -1.934782117605209351e-01 7.906170934438705444e-02 5.016188696026802063e-02 -5.786360427737236023e-02
-7.056614849716424942e-03 1.141302511096000671e-01 3.382199704647064209e-01 2.742031589150428772e-02 -2.223520874977111816e-01 8.371505886316299438e-02 1.645271629095077515e-01 -8.783882111310958862e-02 3.121430873870849609e-01 2.020332217216491699e-02 -1.942618042230606079e-01 -2.698659896850585938e-01 2.237554192543029785e-01 -3.437220305204391479e-02 3.635244965553283691e-01 -2.283571660518646240e-02 2.207666635513305664e-01 -4.773872345685958862e-02 -6.169443950057029724e-02 2.699556648731231689e-01 -5.039000883698463440e-02 2.318924367427825928e-01 -1.841860450804233551e-02 7.268430292606353760e-02 3.220405057072639465e-02 -3.367186784744262695e-01 -2.521596662700176239e-02 -7.309289276599884033e-02 -1.250073462724685669e-01 2.343314290046691895e-01 -4.750992730259895325e-02 -7.345252484083175659e-02
-1.475380212068557739e-01 5.915879458189010620e-02 3.286667764186859131e-01 8.454279601573944092e-02 -1.009556278586387634e-01 1.949454396963119507e-01 1.054481789469718933e-01 2.174926549196243286e-02 -2.845598943531513214e-02 -2.707067728042602539e-01 6.154274940490722656e-02 -3.459600508213043213e-01 1.626870334148406982e-01 -1.588407009840011597e-01 5.561492592096328735e-02 3.042269945144653320e-01 -1.265739053487777710e-01 3.823687434196472168e-01 -9.981386363506317139e-02 1.391853541135787964e-01 1.329710632562637329e-01 -2.426307648420333862e-01 1.900870949029922485e-01 -1.543061733245849609e-01 1.676051169633865356e-01 -1.419658660888671875e-01 -8.356970548629760742e-02 -1.930046379566192627e-01 4.236516728997230530e-02 1.342900842428207397e-01 6.896416097879409790e-02 -9.869768470525741577e-02
6.029479205608367920e-02 2.750759720802307129e-01 7.557284832000732422e-02 -1.338003277778625488e-01 -2.351566553115844727e-01 1.735882312059402466e-01 8.110745251178741455e-02 5.929856095463037491e-03 1.817807108163833618e-01 -1.649990826845169067e-01 -1.215601563453674316e-01 -4.304394423961639404e-01 1.932229399681091309e-01 -4.166987165808677673e-02 2.274943441152572632e-01 2.344215847551822662e-02 1.088785529136657715e-01 6.901948899030685425e-02 1.188291087746620178e-01 2.565399408340454102e-01 -1.005436331033706665e-01 1.891997158527374268e-01 -1.522990167140960693e-01 -4.923252761363983154e-02 -1.079086512327194214e-01 -3.607321679592132568e-01 3.702269494533538818e-02 -6.509334594011306763e-02 -2.891620993614196777e-01 -1.222831010818481445e-02 -2.227546721696853638e-01 -6.708832830190658569e-02
5.006930977106094360e-02 3.088871538639068604e-01 4.500668644905090332e-01 -3.307810723781585693e-01 -2.200787961483001709e-01 1.013519242405891418e-01 5.691365804523229599e-03 3.821140527725219727e-02 3.743430599570274353e-02 -1.023191958665847778e-01 -1.786763668060302734e-01 9.531338512897491455e-02 4.471955820918083191e-02 -1.980863064527511597e-01 -2.351384609937667847e-02 3.335632681846618652e-01 -1.004765108227729797e-01 2.215149551630020142e-01 1.331573873758316040e-01 1.610626280307769775e-01 1.452846229076385498e-01 -2.240668386220932007e-01 -1.604449450969696045e-01 1.560200303792953491e-01 -2.958163432776927948e-02 1.330272108316421509e-01 7.978668808937072754e-02 -9.173429012298583984e-02 1.016768217086791992e-01 2.204159051179885864e-01 -8.638091385364532471e-02 -3.424902679398655891e-04
-1.308595389127731323e-01 2.409722506999969482e-01 3.135230541229248047e-01 -1.805728971958160400e-01 1.961052231490612030e-02 1.853612214326858521e-01 -3.306074067950248718e-02 2.169887870550155640e-01 6.603282690048217773e-02 -1.095141768455505371e-01 -1.785109639167785645e-01 1.341830044984817505e-01 1.625462248921394348e-02 -1.059420257806777954e-01 -2.776008546352386475e-01 2.003503888845443726e-01 1.241430938243865967e-01 2.322820872068405151e-01 7.168991118669509888e-02 3.914479911327362061e-01 1.060790717601776123e-01 -1.211393922567367554e-01 1.197111457586288452e-01 1.730020344257354736e-01 1.168902888894081116e-01 -1.125026345252990723e-01 2.286282777786254883e-01 -1.971815824508666992e-01 -2.163504362106323242e-01 -1.628705300390720367e-02 2.313825637102127075e-01 7.823419757187366486e-03
1.102912649512290955e-01 2.762291952967643738e-02 2.254497706890106201e-01 -4.603003263473510742e-01 -2.084556668996810913e-01 -1.843739300966262817e-01 2.150613069534301758e-01 -1.967986077070236206e-01 7.779980544000864029e-03 3.054864937439560890e-03 -1.199191585183143616e-01 6.955593079328536987e-02 2.919587306678295135e-02 -3.534900844097137451e-01 1.245600581169128418e-01 -1.880908161401748657e-01 2.393793314695358276e-01 -2.726742438971996307e-02 -8.129408955574035645e-02 1.187924817204475403e-01 2.860164046287536621e-01 2.375649511814117432e-01 5.750473961234092712e-02 1.730206310749053955e-01 -2.258753404021263123e-02 -1.767839938402175903e-01 1.403408646583557129e-01 -9.684967249631881714e-02 -1.496564596891403198e-01 8.073548227548599243e-02 -1.610118150711059570e-01 4.550171084702014923e-03
-5.105073750019073486e-02 4.294891655445098877e-02 1.144786477088928223e-01 -1.267028301954269409e-01 9.014245122671127319e-02 1.435259077697992325e-02 2.969786226749420166e-01 9.846970438957214355e-02 -1.167972162365913391e-01 -1.360520273447036743e-01 4.729193821549415588e-02 -1.063673943281173706e-01 -2.222260832786560059e-02 -1.141761913895606995e-01 2.474479377269744873e-01 1.830867379903793335e-01 1.404068768024444580e-01 -2.169757187366485596e-01 1.520291119813919067e-01 3.426523208618164062e-01 2.360252588987350464e-01 -1.509184986352920532e-01 2.056633085012435913e-01 -7.511025667190551758e-02 -2.796051278710365295e-02 -5.256081223487854004e-01 -1.669567823410034180e-01 7.375427335500717163e-02 1.307249367237091064e-01 6.694410741329193115e-02 -1.185238957405090332e-01 1.626804620027542114e-01
-1.160385087132453918e-02 1.620715856552124023e-01 3.384662568569183350e-01 -1.652919799089431763e-01 -2.282392233610153198e-02 2.428794503211975098e-01 -4.782076925039291382e-02 -4.498562961816787720e-02 -1.025852933526039124e-01 -1.474825590848922729e-01 1.048945337533950806e-01 3.392997980117797852e-01 1.803153753280639648e-01 -1.113954233005642891e-03 1.255539655685424805e-01 1.754453172907233238e-03 9.483096748590469360e-02 -1.332402527332305908e-01 6.147016584873199463e-02 2.428662329912185669e-01 2.945968806743621826e-01 1.222663298249244690e-01 1.648669540882110596e-01 1.167912408709526062e-02 9.567937254905700684e-02 -4.593425095081329346e-01 -9.672781080007553101e-02 1.706145107746124268e-01 2.638690359890460968e-02 8.363744616508483887e-02 2.427274733781814575e-01 1.320055872201919556e-01
-1.977574378252029419e-01 3.242155611515045166e-01 2.099810838699340820e-01 -2.649395167827606201e-01 9.841343015432357788e-02 -1.262310892343521118e-01 2.507004439830780029e-01 -5.910507962107658386e-02 -1.137521937489509583e-01 -3.804363906383514404e-01 -7.473907619714736938e-02 4.163897037506103516e-02 3.583412244915962219e-02 -2.898694202303886414e-02 2.389915436506271362e-01 1.244634836912155151e-01 -9.101560339331626892e-03 -2.533969283103942871e-01 -9.823849797248840332e-02 8.597414195537567139e-02 1.649649590253829956e-01 -3.751864656805992126e-02 -1.943663507699966431e-01 -4.210318624973297119e-02 1.271606087684631348e-01 -2.238492220640182495e-01 -7.598558440804481506e-03 6.352383643388748169e-02 -1.257218420505523682e-01 1.594657748937606812e-01 1.677043363451957703e-02 3.852389156818389893e-01
-1.207160651683807373e-01 -1.002559661865234375e-01 1.835805475711822510e-01 -1.167782843112945557e-01 -3.394947201013565063e-02 1.995188649743795395e-03 1.323670595884323120e-01 -5.985027551651000977e-02 -2.772121429443359375e-01 -3.479532152414321899e-02 -1.245436891913414001e-01 -3.021548688411712646e-01 4.389806091785430908e-02 -3.485985696315765381e-01 2.793447971343994141e-01 1.574432104825973511e-01 1.805498152971267700e-01 -1.932752132415771484e-01 1.916423738002777100e-01 1.229375898838043213e-01 2.115938514471054077e-01 -1.116821244359016418e-01 -1.005086377263069153e-01 2.714571170508861542e-02 1.862315833568572998e-02 -5.226104259490966797e-01 -2.243364043533802032e-02 5.308537930250167847e-02 1.328664422035217285e-01 6.655929982662200928e-02 -4.653097689151763916e-02 -6.103721633553504944e-02
-8.448457717895507812e-02 2.176389843225479126e-01 9.840717911720275879e-02 1.878345906734466553e-01 -7.646528631448745728e-02 1.018915977329015732e-02 1.843920946121215820e-01 6.388745456933975220e-02 -2.066630125045776367e-01 -4.878039658069610596e-01 -7.306889444589614868e-02 4.483420401811599731e-03 1.128139868378639221e-01 -1.678396612405776978e-01 -1.028158813714981079e-01 1.997080296277999878e-01 1.306131184101104736e-01 1.945504546165466309e-01 1.573059409856796265e-01 1.783082634210586548e-01 3.137629032135009766e-01 -3.260202109813690186e-01 -4.411574080586433411e-02 8.951021730899810791e-02 1.486375629901885986e-01 -2.454631179571151733e-01 4.851308092474937439e-02 -1.447874009609222412e-01 3.177868202328681946e-02 1.656013280153274536e-01 -7.934571802616119385e-02 1.122010722756385803e-01
-9.016695618629455566e-02 -2.419999567791819572e-03 2.323325276374816895e-01 7.740221917629241943e-04 -3.911440968513488770e-01 2.269482165575027466e-01 6.336378399282693863e-03 -1.650950498878955841e-02 3.009609878063201904e-01 -2.186636328697204590e-01 -2.053457051515579224e-01 -1.674299836158752441e-01 7.503801584243774414e-02 -1.466473788022994995e-01 1.293956637382507324e-01 -7.721024751663208008e-02 8.027427643537521362e-02 -9.024791419506072998e-03 9.627777151763439178e-03 2.397390604019165039e-01 -1.660466380417346954e-02 2.654716074466705322e-01 -2.214502915740013123e-02 -2.272523194551467896e-02 1.106604263186454773e-01 -4.599533677101135254e-01 6.986124813556671143e-02 -2.312458753585815430e-01 -6.758208572864532471e-02 1.983005702495574951e-01 -6.248908862471580505e-02 -9.400648623704910278e-02
2.132823467254638672e-01 -5.538679286837577820e-02 3.827790915966033936e-01 -1.381146609783172607e-01 -8.937622606754302979e-02 -1.996118761599063873e-02 9.498614072799682617e-02 -1.682055294513702393e-01 -1.421207040548324585e-01 -7.910130918025970459e-02 5.326585844159126282e-02 -7.798430044203996658e-03 -9.691743552684783936e-02 -2.728992998600006104e-01 3.081743717193603516e-01 2.576565742492675781e-01 -1.900592260062694550e-02 -9.590357542037963867e-02 8.305217325687408447e-02 3.012788295745849609e-01 3.165009617805480957e-01 -2.041342109441757202e-01 9.279271960258483887e-02 -9.128535538911819458e-02 1.110707297921180725e-01 -1.711903363466262817e-01 5.165943503379821777e-02 4.648734629154205322e-02 -2.024119198322296143e-01 1.268998831510543823e-01 3.655034676194190979e-02 3.076871633529663086e-01
-1.184099316596984863e-01 2.885917127132415771e-01 1.748631596565246582e-01 -3.436731100082397461e-01 -1.455908119678497314e-01 2.362533062696456909e-01 -3.122844547033309937e-02 -2.162853777408599854e-01 1.730162948369979858e-01 -1.019672155380249023e-01 -2.258446365594863892e-01 -2.414541132748126984e-02 1.174471750855445862e-01 -1.106493324041366577e-01 2.468551397323608398e-01 1.013046726584434509e-01 -1.413050740957260132e-01 2.354831993579864502e-01 -5.081099271774291992e-02 -5.047691240906715393e-02 1.771227121353149414e-01 -4.206405580043792725e-02 -7.690360397100448608e-02 1.149661242961883545e-01 -2.593527436256408691e-01 -5.634918063879013062e-02 -8.417021483182907104e-02 -7.516396790742874146e-02 -5.770526453852653503e-02 2.868249714374542236e-01 -5.436080321669578552e-02 3.681459426879882812e-01
-3.896542638540267944e-02 1.511461287736892700e-01 2.717501223087310791e-01 -1.487397402524948120e-01 -1.487820446491241455e-01 2.943679690361022949e-01 -1.094351895153522491e-02 -1.283197849988937378e-01 -1.386142224073410034e-01 -1.058513298630714417e-02 -2.548471093177795410e-01 -3.807875514030456543e-02 -5.198658630251884460e-02 3.431312041357159615e-03 -9.258105605840682983e-02 4.361528456211090088e-01 2.648258805274963379e-01 -8.550983667373657227e-02 -9.001673758029937744e-02 2.705904543399810791e-01 5.905320867896080017e-02 -4.105472862720489502e-01 -1.971410959959030151e-01 1.675672642886638641e-02 1.164333745837211609e-01 -1.043312996625900269e-01 8.954671770334243774e-02 -1.447015553712844849e-01 -1.899653673171997070e-01 -5.029364302754402161e-02 2.990064397454261780e-02 -6.476521492004394531e-02
1.052272766828536987e-01 2.863875925540924072e-01 2.751492261886596680e-01 -1.509351879358291626e-01 1.232494972646236420e-02 6.107547506690025330e-02 -2.083595842123031616e-01 -1.732382774353027344e-01 1.115984618663787842e-01 5.273955408483743668e-03 -1.908109784126281738e-01 1.317529566586017609e-02 1.200857684016227722e-01 -1.332547515630722046e-02 -3.377368301153182983e-02 9.773461520671844482e-02 -2.022923380136489868e-01 -1.134007610380649567e-02 5.610931664705276489e-02 4.980424940586090088e-01 3.894433677196502686e-01 -1.933267414569854736e-01 9.593191556632518768e-03 -2.132353559136390686e-02 -2.544837296009063721e-01 -1.580092310905456543e-01 1.771090775728225708e-01 -1.422629952430725098e-01 6.791018694639205933e-02 1.482375860214233398e-01 -4.176554456353187561e-02 -7.251793146133422852e-02
1.579087227582931519e-01 2.836597561836242676e-01 2.083671987056732178e-01 -4.004118144512176514e-01 3.567190840840339661e-02 1.185266971588134766e-01 1.913318969309329987e-02 -2.318507991731166840e-03 -2.032171040773391724e-01 -1.415692269802093506e-01 1.575392782688140869e-01 -2.760178148746490479e-01 3.116931766271591187e-02 -7.515300065279006958e-02 1.755678355693817139e-01 4.082934930920600891e-02 3.516239821910858154e-01 1.573404967784881592e-01 1.419574301689863205e-02 -1.312072761356830597e-02 3.387852311134338379e-01 1.872712746262550354e-02 8.245157450437545776e-02 -7.681787945330142975e-03 7.483080774545669556e-02 -1.186532750725746155e-01 -1.244211345911026001e-01 -2.228511869907379150e-01 1.132298202719539404e-04 2.083004862070083618e-01 -2.328454554080963135e-01 1.432786881923675537e-01
-1.581214964389801025e-01 5.135523155331611633e-02 4.051108062267303467e-01 2.253799326717853546e-02 -1.319760382175445557e-01 4.509853944182395935e-02 1.598143428564071655e-01 -1.247664019465446472e-01 4.229964911937713623e-01 -2.047844976186752319e-01 -5.903983488678932190e-02 -1.183292195200920105e-01 4.907422512769699097e-02 -1.313661187887191772e-01 2.771539092063903809e-01 -1.482489854097366333e-01 2.651962339878082275e-01 1.219781041145324707e-01 -8.090425282716751099e-02 1.080548018217086792e-01 -7.875948399305343628e-02 -2.327710986137390137e-01 1.521210968494415283e-01 -1.375608239322900772e-02 -9.118996560573577881e-02 -2.053906023502349854e-01 -3.071551583707332611e-02 -3.282657861709594727e-01 1.533491611480712891e-01 5.537265911698341370e-02 -1.320457011461257935e-01 -2.371228998526930809e-03
9.940403699874877930e-02 1.293757259845733643e-01 3.104675412178039551e-01 -2.072251588106155396e-01 1.012501046061515808e-01 -9.284974634647369385e-02 1.713987141847610474e-01 -4.204962030053138733e-02 1.645776033401489258e-01 2.256302832392975688e-04 1.662174426019191742e-02 -2.115616947412490845e-01 1.355893909931182861e-01 -1.404885947704315186e-01 -4.929416347295045853e-03 3.298172056674957275e-01 -9.934929199516773224e-03 -4.087725654244422913e-02 -3.546040058135986328e-01 2.292660810053348541e-02 2.745130062103271484e-01 -1.659472882747650146e-01 9.624154120683670044e-02 1.975251138210296631e-01 4.087991714477539062e-01 -2.868010401725769043e-01 -6.981487572193145752e-02 -2.722501754760742188e-02 8.562124334275722504e-03 9.333217144012451172e-02 2.068353444337844849e-02 1.468731760978698730e-01
-4.676822200417518616e-02 1.456958651542663574e-01 1.729414165019989014e-01 -1.928257644176483154e-01 -1.147128492593765259e-01 1.692788302898406982e-01 2.538924217224121094e-01 -2.533517181873321533e-01 -6.201795488595962524e-02 -6.199493631720542908e-02 -1.463021785020828247e-01 -1.726182699203491211e-01 1.408351063728332520e-01 -1.488252878189086914e-01 1.563138701021671295e-02 2.906059920787811279e-01 -9.748683869838714600e-02 -4.561635479331016541e-02 2.726000845432281494e-01 1.889955103397369385e-01 5.403763428330421448e-02 -7.733260840177536011e-02 4.139760136604309082e-02 1.215029060840606689e-01 -4.760177340358495712e-03 -2.764823734760284424e-01 4.029516279697418213e-01 -3.541454076766967773e-01 1.825508028268814087e-01 3.232697397470474243e-02 -6.461063027381896973e-02 -6.059081107378005981e-02
-1.617159247398376465e-01 3.331250324845314026e-02 4.180175662040710449e-01 -1.987459212541580200e-01 -2.250190377235412598e-01 1.958199404180049896e-02 3.059872612357139587e-02 1.372720748186111450e-01 -4.596017673611640930e-02 -1.109495237469673157e-01 1.538966037333011627e-02 -1.967056468129158020e-02 2.536719441413879395e-01 -1.892405450344085693e-01 -2.505674399435520172e-02 3.756689429283142090e-01 -1.459590196609497070e-01 8.218021690845489502e-02 -8.075408637523651123e-02 1.994910240173339844e-01 9.825293719768524170e-02 -8.753180503845214844e-02 -2.048697769641876221e-01 -5.362427979707717896e-02 -9.941351599991321564e-03 -2.380586564540863037e-01 -2.093017660081386566e-02 -3.294953405857086182e-01 2.328727394342422485e-01 -3.638672828674316406e-02 -8.056271076202392578e-02 -2.576473653316497803e-01
-9.300951659679412842e-02 4.167400598526000977e-01 3.054243028163909912e-01 -1.799561083316802979e-01 -1.171180084347724915e-01 9.650634229183197021e-02 1.200737282633781433e-01 2.098149061203002930e-02 -2.678048908710479736e-01 -1.540855914354324341e-01 4.683789238333702087e-02 -1.950801163911819458e-01 -4.823186248540878296e-02 -1.839156299829483032e-01 1.555192321538925171e-01 -1.390799880027770996e-01 2.925400137901306152e-01 1.572760567069053650e-02 1.058072596788406372e-01 2.743853330612182617e-01 1.732834726572036743e-01 2.023279666900634766e-02 -3.922500088810920715e-02 1.743036508560180664e-01 5.316077731549739838e-03 -1.889690309762954712e-01 -2.730504795908927917e-02 9.341313689947128296e-02 -1.106389835476875305e-01 3.402983844280242920e-01 1.505745947360992432e-01 -9.020019322633743286e-02
9.551950544118881226e-02 4.096786081790924072e-01 1.672711670398712158e-01 -2.020712047815322876e-01 -1.776552200317382812e-01 2.929055690765380859e-01 -1.725558340549468994e-01 6.846602261066436768e-02 -1.015714481472969055e-01 -3.959916234016418457e-01 -1.167274862527847290e-01 -1.474821865558624268e-01 2.180094830691814423e-02 -5.483543872833251953e-02 -4.398563131690025330e-02 1.155165582895278931e-01 2.106869518756866455e-01 -1.082018539309501648e-01 -1.289145182818174362e-02 1.165648922324180603e-01 -3.367112483829259872e-03 -9.778436273336410522e-02 -9.725031256675720215e-02 1.997355371713638306e-01 -2.766475081443786621e-01 -1.874766796827316284e-01 2.041994035243988037e-01 6.886407732963562012e-03 -7.705587428063154221e-03 2.417568117380142212e-01 1.651831120252609253e-01 -1.146852672100067139e-01
-5.982094258069992065e-02 1.637080907821655273e-01 -8.715657144784927368e-02 -3.806431889533996582e-01 -5.294544971548020840e-04 -4.096152260899543762e-02 3.650400638580322266e-01 -1.000684425234794617e-01 -1.857394427061080933e-01 -1.189419403672218323e-01 1.263582408428192139e-01 -1.137219965457916260e-01 1.255797594785690308e-01 -2.008994668722152710e-01 2.418574690818786621e-01 4.559462144970893860e-02 -1.715148985385894775e-02 -6.079555302858352661e-02 1.861775219440460205e-01 2.075248211622238159e-01 1.742601394653320312e-01 -2.910001762211322784e-02 3.738724812865257263e-02 1.213561818003654480e-01 4.283275827765464783e-02 -5.402753353118896484e-01 -1.724116876721382141e-02 -2.660474926233291626e-02 8.689583279192447662e-03 4.503402486443519592e-02 6.193764507770538330e-02 2.195560485124588013e-01
7.219385355710983276e-02 9.745313227176666260e-02 1.204339563846588135e-01 -3.232093751430511475e-01 6.743028759956359863e-02 1.259839236736297607e-01 2.365352809429168701e-01 -5.766699463129043579e-02 -3.448096215724945068e-01 -5.521845817565917969e-02 9.262621402740478516e-02 1.535058617591857910e-01 9.626108407974243164e-02 -3.099462091922760010e-01 1.085463762283325195e-01 1.634225100278854370e-01 6.501874327659606934e-02 -5.912441387772560120e-02 -9.078548103570938110e-02 1.489633172750473022e-01 1.656146943569183350e-01 4.599460214376449585e-02 -1.322141103446483612e-02 4.594877362251281738e-03 -2.639356553554534912e-01 -5.517535805702209473e-01 -9.869170933961868286e-02 1.224758476018905640e-02 2.840610919520258904e-03 1.706812977790832520e-01 -3.325811587274074554e-03 8.769457042217254639e-02
-5.061426758766174316e-02 9.998214244842529297e-02 2.701376676559448242e-01 -1.939116716384887695e-01 7.015201449394226074e-02 7.515420019626617432e-02 -2.431681938469409943e-02 -2.372387498617172241e-01 -1.516963005997240543e-03 -2.506965072825551033e-03 -1.860965043306350708e-01 1.307862699031829834e-01 9.601630270481109619e-02 7.200139015913009644e-02 7.500692456960678101e-02 4.155974984169006348e-01 -2.194685302674770355e-02 1.454121768474578857e-01 2.417157404124736786e-02 1.609556823968887329e-01 3.209120333194732666e-01 1.753640472888946533e-01 9.276580810546875000e-02 1.272426694631576538e-01 -3.299657702445983887e-01 -8.225867152214050293e-02 9.515733271837234497e-02 -3.180556595325469971e-01 -3.138116300106048584e-01 -9.444611519575119019e-02 -3.095104545354843140e-02 1.551193296909332275e-01
-8.641814440488815308e-02 2.988529503345489502e-01 2.429838627576828003e-01 -2.156486213207244873e-01 8.459472097456455231e-03 2.460647672414779663e-01 1.308273673057556152e-01 8.928150683641433716e-02 1.432871669530868530e-01 -4.179273843765258789e-01 -2.888403274118900299e-02 -3.073643334209918976e-02 2.498719543218612671e-01 2.716515064239501953e-01 -3.919772431254386902e-02 1.143907904624938965e-01 1.755651533603668213e-01 -1.864142715930938721e-01 1.797040998935699463e-01 -4.455702751874923706e-02 1.365067511796951294e-01 -3.111429214477539062e-01 -1.078279912471771240e-01 1.027268692851066589e-01 -9.476714581251144409e-02 -1.948232501745223999e-01 1.123810857534408569e-01 -1.796036511659622192e-01 1.416115760803222656e-01 2.490783110260963440e-02 1.171685531735420227e-01 -2.094501815736293793e-02
-2.501641511917114258e-01 2.906389907002449036e-02 3.030437231063842773e-01 -1.979453265666961670e-01 -1.681215912103652954e-01 3.492189049720764160e-01 -1.739460229873657227e-01 1.293215304613113403e-01 6.610316783189773560e-02 -7.492463290691375732e-02 -1.623450517654418945e-01 2.408259958028793335e-01 1.941916197538375854e-01 -1.306300461292266846e-01 2.021506577730178833e-01 1.225208416581153870e-01 1.491412669420242310e-01 1.165124922990798950e-01 -2.111992835998535156e-01 2.570263147354125977e-01 -1.424246747046709061e-02 -3.047559559345245361e-01 -1.895459368824958801e-02 7.542966306209564209e-02 1.823614090681076050e-01 -2.866684496402740479e-01 1.008631587028503418e-01 -1.199830789119005203e-02 -6.181893497705459595e-02 -5.797649733722209930e-03 1.218061894178390503e-01 1.153708249330520630e-01
2.357588857412338257e-01 2.735335528850555420e-01 2.239252030849456787e-01 -1.789159625768661499e-01 4.183593392372131348e-02 -1.597046256065368652e-01 -1.551347821950912476e-01 9.097835049033164978e-03 1.903206855058670044e-01 -3.071743249893188477e-02 -1.916353702545166016e-01 2.509928308427333832e-02 4.163934849202632904e-03 -4.751561209559440613e-02 -1.065170317888259888e-01 8.278330788016319275e-03 -4.091974720358848572e-02 1.231530010700225830e-01 1.847057491540908813e-01 3.004812896251678467e-01 4.041097760200500488e-01 -1.604783087968826294e-01 1.475532054901123047e-01 -2.635681768879294395e-03 -1.063971072435379028e-01 -3.080095052719116211e-01 2.763268649578094482e-01 -2.023223340511322021e-01 -3.785315155982971191e-02 4.978362470865249634e-02 -2.736896276473999023e-04 -2.614455223083496094e-01
7.916494458913803101e-02 2.009063661098480225e-01 4.473894536495208740e-01 -2.172657847404479980e-01 2.643549116328358650e-03 1.813992112874984741e-01 1.066104918718338013e-01 1.063856631517410278e-01 -1.009100824594497681e-01 -1.539563238620758057e-01 -2.317093610763549805e-01 -3.589682281017303467e-02 -1.072462555021047592e-02 -9.122310578823089600e-02 1.396663039922714233e-01 3.433020412921905518e-01 -1.651708781719207764e-01 1.850486546754837036e-01 2.166570164263248444e-02 3.604712188243865967e-01 3.727840259671211243e-02 -1.775785386562347412e-01 -7.800508290529251099e-02 2.639662846922874451e-02 -1.387391984462738037e-01 -1.222098469734191895e-01 4.707499220967292786e-02 -2.160920500755310059e-01 2.523103356361389160e-01 1.710178107023239136e-01 3.861279785633087158e-02 -8.133666962385177612e-02
-2.041238844394683838e-01 1.127952858805656433e-01 2.297810465097427368e-01 -1.330073475837707520e-01 1.495733577758073807e-02 9.412185847759246826e-02 -7.215674221515655518e-02 -3.769027441740036011e-02 -1.661320626735687256e-01 -4.085586667060852051e-01 -7.165820896625518799e-02 -7.966949045658111572e-02 2.721211314201354980e-01 5.193201079964637756e-02 1.737743988633155823e-02 -6.148924119770526886e-03 1.794141083955764771e-01 3.556727617979049683e-02 1.742504835128784180e-01 2.056108713150024414e-01 2.249415367841720581e-01 -4.578679427504539490e-02 2.379606217145919800e-01 1.521528661251068115e-01 4.416227936744689941e-01 -2.927718758583068848e-01 8.391013741493225098e-02 1.487533301115036011e-01 -1.082545667886734009e-01 3.062794357538223267e-02 7.454822957515716553e-02 9.812457859516143799e-02
-3.959269076585769653e-02 7.310859113931655884e-02 1.824679672718048096e-01 -5.468056723475456238e-02 1.147952079772949219e-01 4.238711204379796982e-03 2.411756366491317749e-01 -1.002457961440086365e-01 -7.510498166084289551e-02 -1.088443174958229065e-01 1.173968613147735596e-01 -8.941233158111572266e-02 1.407125294208526611e-01 -1.618952304124832153e-01 1.030302643775939941e-01 1.485904455184936523e-01 1.149677038192749023e-01 -2.866494953632354736e-01 3.716390430927276611e-01 2.881404459476470947e-01 1.594230830669403076e-01 2.708645910024642944e-02 -5.697866901755332947e-02 -1.603868603706359863e-02 4.940216615796089172e-02 -4.909710884094238281e-01 -9.044685214757919312e-02 1.595345437526702881e-01 8.726727217435836792e-02 2.722793519496917725e-01 7.606974989175796509e-02 2.158261388540267944e-01
-1.412640959024429321e-01 3.320854008197784424e-01 8.533538132905960083e-02 -1.921148598194122314e-01 5.767867341637611389e-02 -1.744635030627250671e-02 1.040794402360916138e-01 -9.013652801513671875e-02 1.349475830793380737e-01 -5.184092521667480469e-01 -7.566973567008972168e-02 -1.821598559617996216e-01 3.823060775175690651e-03 -1.314376443624496460e-01 3.000532835721969604e-02 1.420200169086456299e-01 3.920426219701766968e-02 -1.440423578023910522e-01 -9.061711352842394263e-06 8.200177550315856934e-02 2.999493181705474854e-01 -2.306555360555648804e-01 -1.717072427272796631e-01 -1.108696833252906799e-01 2.591202966868877411e-02 -8.750252425670623779e-02 -3.683169782161712646e-01 -1.535138040781021118e-01 -1.687809377908706665e-01 -1.498923636972904205e-03 1.339984834194183350e-01 1.039435938000679016e-01
9.891463071107864380e-02 8.858742564916610718e-02 9.384347498416900635e-02 -2.234037034213542938e-02 1.947965845465660095e-02 3.158517181873321533e-02 1.584864109754562378e-01 2.257015258073806763e-01 -7.837779819965362549e-02 -3.017503619194030762e-01 -2.956857085227966309e-01 5.749667808413505554e-02 2.869449742138385773e-02 -7.886547595262527466e-02 1.415499001741409302e-01 1.081505194306373596e-01 1.249687075614929199e-01 1.206503733992576599e-01 5.324898287653923035e-02 2.694987356662750244e-01 4.259905219078063965e-01 -6.924690306186676025e-02 2.454404681921005249e-01 1.216695159673690796e-01 2.780499160289764404e-01 -3.079159557819366455e-01 5.508763715624809265e-02 -1.010612025856971741e-01 1.572369784116744995e-01 2.618370652198791504e-01 -9.082613885402679443e-02 1.227519586682319641e-01
-2.581805586814880371e-01 5.690322816371917725e-02 3.835792243480682373e-01 -4.606835246086120605e-01 -1.739394813776016235e-01 6.646516174077987671e-02 3.327257558703422546e-02 2.438220568001270294e-02 2.316305935382843018e-01 2.504189312458038330e-02 -1.198070794343948364e-01 9.773670881986618042e-02 -1.239624544978141785e-01 1.356273796409368515e-02 -7.469791918992996216e-02 1.877533644437789917e-01 -2.707600966095924377e-02 -2.219108045101165771e-01 3.354110941290855408e-02 3.098877370357513428e-01 1.806492060422897339e-01 2.506830990314483643e-01 1.260459870100021362e-01 4.466699436306953430e-02 -2.967104017734527588e-01 -9.437433630228042603e-02 -9.324400126934051514e-02 8.875568956136703491e-02 -5.310272797942161560e-02 4.547157511115074158e-02 -8.311163634061813354e-02 1.183144450187683105e-01
9.225771576166152954e-02 2.078796327114105225e-01 4.301719665527343750e-01 -2.247057110071182251e-01 -1.228899285197257996e-01 5.562341213226318359e-02 8.655615150928497314e-02 -9.700095653533935547e-02 -5.552732571959495544e-02 -8.501962572336196899e-02 -1.887662261724472046e-01 5.250407010316848755e-02 1.832092106342315674e-01 1.526221539825201035e-02 8.243899047374725342e-02 2.714859247207641602e-01 -5.069653317332267761e-02 2.296461910009384155e-01 9.764867275953292847e-02 2.584199905395507812e-01 7.394496351480484009e-02 -2.995082736015319824e-01 5.177028849720954895e-02 1.250426918268203735e-01 -4.328320622444152832e-01 -2.037363871932029724e-02 1.217984259128570557e-01 -1.698010228574275970e-02 1.865031719207763672e-01 1.695283055305480957e-01 -3.479029238224029541e-02 -4.368742927908897400e-02
-1.497395783662796021e-01 1.320950686931610107e-01 2.549366056919097900e-01 -1.565980762243270874e-01 1.031370237469673157e-01 -1.021714583039283752e-01 2.240744382143020630e-01 -9.263421595096588135e-02 1.571990549564361572e-01 -4.791946113109588623e-01 -5.275796353816986084e-02 -1.558555662631988525e-01 -1.886766999959945679e-01 6.830744910985231400e-03 1.057480126619338989e-01 -5.815701931715011597e-02 4.295848309993743896e-02 -1.482252478599548340e-01 -7.613432407379150391e-02 2.208808064460754395e-01 3.019656836986541748e-01 -2.312436550855636597e-01 1.953097432851791382e-01 -6.071994826197624207e-02 -7.550022564828395844e-03 -9.313423931598663330e-02 -2.233878225088119507e-01 -2.471483200788497925e-01 -1.906727552413940430e-01 -2.528542466461658478e-02 1.844082772731781006e-01 5.928595736622810364e-02
-2.883780561387538910e-02 2.642729282379150391e-01 3.064939677715301514e-01 -2.083412408828735352e-01 -1.986855864524841309e-01 -4.083567764610052109e-03 -2.120309881865978241e-02 1.094870567321777344e-01 -2.509209811687469482e-01 -1.521752774715423584e-01 1.442309096455574036e-02 -1.151468753814697266e-01 1.301049590110778809e-01 -2.427103668451309204e-01 2.227689176797866821e-01 2.546954452991485596e-01 1.234466806054115295e-01 3.210611343383789062e-01 -1.393845211714506149e-02 1.176286563277244568e-01 2.969812750816345215e-01 -2.502318024635314941e-01 5.670816171914339066e-03 8.248535543680191040e-02 1.142893731594085693e-01 -1.101479902863502502e-01 1.312638819217681885e-02 2.226016670465469360e-01 3.703236114233732224e-03 4.115442186594009399e-02 2.932318672537803650e-02 2.874916791915893555e-01
1.100312694907188416e-01 3.723478913307189941e-01 3.638984262943267822e-01 -2.169348150491714478e-01 -1.475127637386322021e-01 -5.742810294032096863e-02 -1.201937347650527954e-01 1.200677752494812012e-01 5.490311607718467712e-02 -4.404524341225624084e-02 -1.200228855013847351e-01 -2.591668963432312012e-01 1.107360869646072388e-01 -1.195793673396110535e-01 8.935455232858657837e-02 2.355427294969558716e-01 -2.435669749975204468e-01 -2.634239755570888519e-02 -4.478261992335319519e-02 1.118424609303474426e-01 2.417244166135787964e-01 -2.875277698040008545e-01 4.933663085103034973e-02 2.350453436374664307e-01 -1.611775606870651245e-01 -2.220018655061721802e-01 2.209715694189071655e-01 -1.847078949213027954e-01 -6.171404849737882614e-03 3.685256466269493103e-02 -5.569964647293090820e-02 -5.717770010232925415e-02
7.854963839054107666e-02 3.077764511108398438e-01 3.496221303939819336e-01 -2.275157719850540161e-02 7.193060219287872314e-02 1.049535721540451050e-01 3.635242581367492676e-02 -1.681659370660781860e-01 7.793902605772018433e-02 -3.611815571784973145e-01 -2.118975371122360229e-01 -1.353036239743232727e-02 2.445683032274246216e-01 -1.499739736318588257e-01 -7.521852105855941772e-02 -1.255805939435958862e-01 1.483052372932434082e-01 8.206617087125778198e-03 1.794103533029556274e-01 6.054328009486198425e-02 -9.624908864498138428e-02 -1.808106452226638794e-01 -1.133900284767150879e-01 1.326536983251571655e-01 -2.011173963546752930e-02 -2.294896095991134644e-01 1.680438220500946045e-01 -2.484500110149383545e-01 -1.196119040250778198e-01 2.324972152709960938e-01 -1.709196418523788452e-01 -2.725397348403930664e-01
4.675215855240821838e-02 2.783634662628173828e-01 -3.085889620706439018e-03 -1.066056936979293823e-01 -4.950777068734169006e-02 2.994344234466552734e-01 1.027331873774528503e-01 -3.975662589073181152e-02 -5.147958174347877502e-02 -4.707842767238616943e-01 -7.256427314132452011e-03 -4.580387473106384277e-02 -6.663725525140762329e-02 -9.348390996456146240e-02 1.219608448445796967e-02 1.464383155107498169e-01 2.677944004535675049e-01 4.049099236726760864e-02 -1.297823786735534668e-01 1.562589854001998901e-01 1.059258356690406799e-01 -4.329331219196319580e-02 6.553639471530914307e-02 1.990225017070770264e-01 -2.580814361572265625e-01 -2.711939811706542969e-01 1.137868836522102356e-01 -2.280807495117187500e-02 -1.148634180426597595e-01 2.855948209762573242e-01 3.455091714859008789e-01 6.425052136182785034e-02
5.119216442108154297e-02 1.190185919404029846e-01 2.275376021862030029e-01 -2.850880622863769531e-01 1.317230612039566040e-02 3.437405526638031006e-01 -2.677932195365428925e-02 1.641396284103393555e-01 2.011172920465469360e-01 -2.499366998672485352e-01 6.768315285444259644e-02 -2.132731117308139801e-02 3.467388153076171875e-01 -1.614854298532009125e-02 -1.390540897846221924e-01 -4.356177896261215210e-02 1.838730722665786743e-01 2.483484894037246704e-02 9.064160287380218506e-02 3.549568653106689453e-01 -7.432227488607168198e-03 -9.399568289518356323e-02 -1.687104105949401855e-01 8.169022947549819946e-02 -3.578351810574531555e-02 -1.596830487251281738e-01 -1.917519569396972656e-01 1.521145999431610107e-01 -3.562834858894348145e-01 1.003249958157539368e-01 1.435094978660345078e-02 1.339473426342010498e-01
-6.480474025011062622e-02 9.467320889234542847e-02 1.420699656009674072e-01 -2.086599618196487427e-01 6.651084125041961670e-02 2.718398571014404297e-01 -1.932349503040313721e-01 -1.525266915559768677e-01 1.371342688798904419e-01 -1.139276921749114990e-01 -9.934766590595245361e-02 1.330583542585372925e-01 -2.330425009131431580e-02 -2.371887415647506714e-01 -9.858424775302410126e-03 1.122547686100006104e-01 3.437589406967163086e-01 -2.031349539756774902e-01 -1.828507930040359497e-01 -3.872768208384513855e-02 3.529432713985443115e-01 6.936487555503845215e-02 -5.473901331424713135e-02 3.036084473133087158e-01 4.373316187411546707e-03 -3.940317928791046143e-01 1.103475615382194519e-01 -4.250923171639442444e-02 -1.799410879611968994e-01 7.780230790376663208e-02 -1.072430163621902466e-01 1.311873346567153931e-01
1.747067719697952271e-01 4.059085249900817871e-02 2.952329516410827637e-01 -1.547297090291976929e-01 -2.830710262060165405e-03 1.033816188573837280e-01 -4.028262570500373840e-03 -1.240902096033096313e-01 2.705818414688110352e-01 -2.627629637718200684e-01 -3.081360459327697754e-01 3.703070804476737976e-02 6.124123185873031616e-02 1.486098468303680420e-01 1.624068766832351685e-01 1.600226610898971558e-01 1.479076296091079712e-01 3.015086054801940918e-01 2.031425759196281433e-02 1.539445668458938599e-01 -1.435750275850296021e-01 -3.076217602938413620e-03 -3.382872417569160461e-02 1.631706655025482178e-01 1.566327735781669617e-02 -2.225628793239593506e-01 3.641399443149566650e-01 -3.197332024574279785e-01 4.138476401567459106e-02 1.856629848480224609e-01 8.858445286750793457e-02 1.713797822594642639e-02
-6.706249713897705078e-02 3.165513873100280762e-01 4.305319786071777344e-01 -3.390523791313171387e-01 -1.409790366888046265e-01 9.437486529350280762e-02 2.075520604848861694e-01 -5.517716705799102783e-02 -2.547975629568099976e-02 -9.631842374801635742e-02 -6.480962038040161133e-02 1.879562735557556152e-01 -3.417835338041186333e-03 -3.605657219886779785e-01 -3.174526244401931763e-02 2.838215529918670654e-01 -2.791391499340534210e-02 -2.252895236015319824e-01 -1.230811253190040588e-01 2.612399160861968994e-01 -8.329104632139205933e-03 -1.371529325842857361e-02 -5.015675723552703857e-02 -1.804070919752120972e-01 -2.171244323253631592e-01 8.133922703564167023e-03 -4.411971569061279297e-02 -3.284390270709991455e-02 1.066896915435791016e-01 2.587016113102436066e-02 1.565290987491607666e-01 4.478819668292999268e-02
-1.360618919134140015e-01 7.196744531393051147e-02 8.488669246435165405e-02 9.521576762199401855e-02 -2.478554248809814453e-01 1.024747937917709351e-01 1.361460536718368530e-01 -4.133898392319679260e-02 1.799358576536178589e-01 -1.439080685377120972e-01 -4.425976052880287170e-02 -3.229381740093231201e-01 1.331208795309066772e-01 9.738488495349884033e-02 2.933881580829620361e-01 2.677108347415924072e-01 1.055010929703712463e-01 1.575382351875305176e-01 1.323662698268890381e-01 2.936738729476928711e-01 -5.105125159025192261e-02 2.406066060066223145e-01 -4.715289920568466187e-02 1.550736129283905029e-01 5.756354704499244690e-02 -4.147938787937164307e-01 -6.593251973390579224e-02 -9.213299304246902466e-02 -1.827726215124130249e-01 -9.987569600343704224e-02 -5.197038501501083374e-02 -2.506088912487030029e-01
-1.350374817848205566e-01 5.040250718593597412e-02 1.383439004421234131e-01 -2.563277184963226318e-01 -1.973192840814590454e-01 2.090794146060943604e-01 1.451352983713150024e-01 7.489646971225738525e-02 -1.891551911830902100e-02 6.548784673213958740e-02 -3.329273164272308350e-01 1.928638964891433716e-01 1.768869161605834961e-01 -7.688795775175094604e-02 5.155820026993751526e-02 3.223024308681488037e-01 2.182502746582031250e-01 1.688468270003795624e-02 -1.750214844942092896e-01 3.477994203567504883e-01 1.014225780963897705e-01 -2.399577200412750244e-01 -1.731415838003158569e-01 -2.963958494365215302e-02 1.359860599040985107e-01 -2.360088080167770386e-01 2.168563902378082275e-01 -3.757326304912567139e-02 -2.202394157648086548e-01 -1.205433234572410583e-01 6.642676144838333130e-02 1.788531057536602020e-02
2.254949808120727539e-01 1.153004616498947144e-01 1.965825557708740234e-01 -3.394528925418853760e-01 -1.733974665403366089e-01 4.470056295394897461e-02 9.171137213706970215e-02 -2.432736754417419434e-02 1.216659415513277054e-02 -1.211303472518920898e-01 7.399044930934906006e-02 2.582603991031646729e-01 -1.764388084411621094e-01 5.583145190030336380e-03 -1.718990802764892578e-01 2.334184497594833374e-01 1.443442143499851227e-02 2.900450229644775391e-01 1.363150775432586670e-01 1.593584865331649780e-01 -3.023960813879966736e-02 -7.028561830520629883e-02 2.106630206108093262e-01 -1.335790604352951050e-01 8.096037805080413818e-02 -3.503981828689575195e-01 2.197776287794113159e-01 -1.588379144668579102e-01 -2.965394854545593262e-01 7.183929439634084702e-03 6.406063586473464966e-02 2.176784127950668335e-01
1.087519805878400803e-02 3.187680840492248535e-01 3.214111626148223877e-01 -2.326106131076812744e-01 2.123847790062427521e-02 2.000740766525268555e-01 -5.534875392913818359e-02 1.436971575021743774e-01 1.957710236310958862e-01 -1.166359260678291321e-01 -2.468065619468688965e-01 8.936332911252975464e-02 1.664612591266632080e-01 -1.100042238831520081e-01 -2.297083139419555664e-01 1.792578101158142090e-01 2.008067369461059570e-01 1.861184984445571899e-01 8.334618806838989258e-02 2.929224073886871338e-01 -6.324185431003570557e-02 8.011694252490997314e-02 1.363384574651718140e-01 6.063791736960411072e-02 2.355853021144866943e-01 -1.610089689493179321e-01 5.068739503622055054e-02 -8.930913358926773071e-02 -1.821198314428329468e-01 9.268711321055889130e-03 2.786080837249755859e-01 -1.669761836528778076e-01
1.448638155125081539e-03 4.503137990832328796e-02 -8.885661512613296509e-02 -1.875712722539901733e-01 -3.522668406367301941e-02 -6.675562262535095215e-02 1.488739848136901855e-01 7.537794113159179688e-02 -1.345517337322235107e-01 -5.288295075297355652e-02 -6.587708368897438049e-03 -3.561664000153541565e-02 2.106073647737503052e-01 -9.272568672895431519e-02 2.007620781660079956e-01 1.855350285768508911e-01 1.438259631395339966e-01 -2.713690400123596191e-01 1.197657957673072815e-01 2.583650350570678711e-01 2.229954749345779419e-01 -5.359613522887229919e-02 2.669139802455902100e-01 9.601458162069320679e-02 -8.720191568136215210e-02 -6.103060245513916016e-01 -2.644488401710987091e-02 4.018802940845489502e-02 -1.214538812637329102e-01 9.268905967473983765e-02 3.501952439546585083e-02 2.366617470979690552e-01
-1.743609011173248291e-01 1.366342008113861084e-01 2.442671805620193481e-01 -4.111856967210769653e-02 -3.079161942005157471e-01 1.673076152801513672e-01 6.299727130681276321e-03 8.148299157619476318e-02 3.848373889923095703e-01 -8.194207213819026947e-03 -3.344417363405227661e-02 -3.624756336212158203e-01 1.830526441335678101e-01 -8.348840475082397461e-02 2.605608403682708740e-01 7.131281495094299316e-02 2.240142822265625000e-01 -7.181539386510848999e-02 1.229340657591819763e-01 1.060347631573677063e-01 5.405490472912788391e-02 2.344847321510314941e-01 3.754333360120654106e-03 6.698745489120483398e-02 1.491406187415122986e-02 -3.331685364246368408e-01 4.937074333429336548e-02 -1.397706270217895508e-01 -2.192144989967346191e-01 1.460057348012924194e-01 -1.258852332830429077e-01 -5.864765122532844543e-02
-5.128480121493339539e-02 -4.171947017312049866e-02 1.427500396966934204e-01 -3.798142671585083008e-01 -1.196794733405113220e-01 1.543053891509771347e-02 -7.065551728010177612e-02 -2.684180736541748047e-01 -2.436288259923458099e-02 -4.739390686154365540e-02 -9.969571232795715332e-02 -3.136879950761795044e-02 1.227713227272033691e-01 -2.600587718188762665e-02 2.291073948144912720e-01 2.260247170925140381e-01 3.222620487213134766e-01 1.648043245077133179e-01 1.474767625331878662e-01 9.273930639028549194e-02 -1.779861748218536377e-01 -1.575808674097061157e-01 -9.593286365270614624e-02 -6.671272963285446167e-02 2.802425920963287354e-01 -2.024841159582138062e-01 -7.754527032375335693e-02 -2.420246154069900513e-01 -2.959273755550384521e-01 1.528775393962860107e-01 1.197504997253417969e-01 -2.556643486022949219e-01
3.058006614446640015e-02 1.827862560749053955e-01 3.186363279819488525e-01 -1.728394478559494019e-01 -5.785151198506355286e-02 -1.692605614662170410e-01 -1.965783238410949707e-01 -1.819728910923004150e-01 -2.113216742873191833e-02 -4.204820469021797180e-02 -1.462303996086120605e-01 -1.177148371934890747e-01 8.647542446851730347e-02 1.113620623946189880e-01 1.427699178457260132e-01 1.675667315721511841e-01 2.654433483257889748e-03 3.234213292598724365e-01 6.263172626495361328e-02 4.162338674068450928e-01 2.298550903797149658e-01 1.234691366553306580e-01 -3.167453408241271973e-01 3.209731280803680420e-01 -1.279796510934829712e-01 -9.905585646629333496e-02 -1.568475067615509033e-01 6.096157245337963104e-03 2.886259928345680237e-02 -3.610122948884963989e-02 -4.257863759994506836e-02 1.292776912450790405e-01
2.671966552734375000e-01 2.311784029006958008e-01 3.169713020324707031e-01 -1.590615808963775635e-01 -9.448626637458801270e-02 -2.514263987541198730e-01 -1.813591718673706055e-01 -2.255767770111560822e-02 -6.555720418691635132e-02 -1.606644541025161743e-01 -3.484596908092498779e-01 -5.872584879398345947e-02 -3.539622202515602112e-02 4.373310506343841553e-02 1.112783849239349365e-01 1.829129159450531006e-01 -6.690933369100093842e-03 4.073845595121383667e-02 7.875102013349533081e-02 2.283711582422256470e-01 1.897620707750320435e-01 -9.491809760220348835e-04 -2.946820855140686035e-01 -1.760776899755001068e-02 -2.813534140586853027e-01 -3.067826628684997559e-01 -7.090549916028976440e-02 -9.097225219011306763e-02 1.971193701028823853e-01 -9.096862748265266418e-03 8.806633949279785156e-02 1.528656184673309326e-01
1.440339535474777222e-01 2.672409713268280029e-01 8.966248482465744019e-02 -1.685959249734878540e-01 -1.321190893650054932e-01 1.815320998430252075e-01 -5.381753668189048767e-02 5.475936830043792725e-02 1.565218120813369751e-01 -2.770667076110839844e-01 -1.541067361831665039e-01 1.137344166636466980e-01 5.873028421774506569e-04 -1.143491268157958984e-01 6.261023133993148804e-02 -9.770425036549568176e-03 2.910705506801605225e-01 -1.729372441768646240e-01 6.497489660978317261e-02 3.598470687866210938e-01 1.394453793764114380e-01 -1.316650062799453735e-01 1.231134608387947083e-01 2.397667914628982544e-01 3.260766714811325073e-02 -3.215971589088439941e-01 1.427454650402069092e-01 2.324768006801605225e-01 -6.285287439823150635e-02 4.638069495558738708e-02 3.256317079067230225e-01 1.058918610215187073e-01
1.110072582960128784e-01 2.707441151142120361e-01 7.859997451305389404e-02 -2.563961446285247803e-01 1.985502541065216064e-01 1.672661006450653076e-01 3.961465135216712952e-02 -1.072205007076263428e-01 -3.996336460113525391e-02 -3.067774474620819092e-01 8.578147739171981812e-02 7.132560014724731445e-02 2.007168531417846680e-01 -1.168859377503395081e-02 3.543688654899597168e-01 -6.112919747829437256e-02 2.907404303550720215e-01 1.504711955785751343e-01 1.242417320609092712e-01 3.771056188270449638e-03 4.219815135002136230e-01 1.767173409461975098e-02 1.343368291854858398e-01 -1.066645234823226929e-01 1.561022400856018066e-01 -2.186140269041061401e-01 -3.611126169562339783e-02 -1.215081512928009033e-01 -7.984908670186996460e-02 1.920319050550460815e-01 -1.262943595647811890e-01 7.900839298963546753e-02
1.068554744124412537e-01 1.053784564137458801e-01 1.936206668615341187e-01 -8.679539710283279419e-02 -1.529337018728256226e-01 1.057628989219665527e-01 1.491376012563705444e-01 -9.136078506708145142e-02 1.917195618152618408e-01 -1.747678667306900024e-01 -1.376872509717941284e-01 2.979050949215888977e-02 2.024130672216415405e-01 -1.280727088451385498e-01 3.177891671657562256e-01 6.961745023727416992e-02 1.504764799028635025e-02 -4.594818223267793655e-03 4.691286087036132812e-01 5.254422873258590698e-02 2.783677913248538971e-02 -2.683614492416381836e-01 6.612093001604080200e-02 2.587341666221618652e-01 2.146137505769729614e-01 -1.803354769945144653e-01 6.717576086521148682e-02 -2.562215924263000488e-01 -1.143242698162794113e-02 2.522667050361633301e-01 1.924032419919967651e-01 1.440099254250526428e-02
-3.134698271751403809e-01 3.364627957344055176e-01 1.202069297432899475e-01 -1.523659825325012207e-01 1.345550715923309326e-01 -1.089269146323204041e-01 9.324247390031814575e-02 -3.102680481970310211e-02 -2.306250855326652527e-02 -3.821007013320922852e-01 -9.771180897951126099e-02 -1.140114888548851013e-01 -1.106175780296325684e-01 -3.385616466403007507e-02 2.015454918146133423e-01 -1.435985602438449860e-02 2.189056277275085449e-01 -9.742704778909683228e-02 1.669286377727985382e-02 2.887678742408752441e-01 1.731010824441909790e-01 -1.194582208991050720e-01 -1.557516902685165405e-01 2.216064035892486572e-01 6.442115455865859985e-02 -2.683249711990356445e-01 1.188740879297256470e-01 1.456168144941329956e-01 -1.492832452058792114e-01 2.402066141366958618e-01 -9.418855421245098114e-03 1.941971182823181152e-01
-9.036104381084442139e-02 7.089151442050933838e-02 1.053863689303398132e-01 -1.855340749025344849e-01 1.131125763058662415e-01 2.452284842729568481e-01 -7.460893690586090088e-02 2.484537847340106964e-02 -1.414890587329864502e-01 -4.405024945735931396e-01 2.417529374361038208e-01 5.172659829258918762e-02 8.907945454120635986e-02 -5.318581312894821167e-02 1.433631181716918945e-01 1.877302527427673340e-01 1.640585511922836304e-01 5.067732185125350952e-02 1.497664302587509155e-01 9.309379756450653076e-02 3.750902712345123291e-01 -1.735473573207855225e-01 9.239547699689865112e-02 3.746405988931655884e-02 -1.432745456695556641e-01 -2.995537221431732178e-01 -2.187198959290981293e-02 -1.292652338743209839e-01 -1.490184962749481201e-01 2.362677305936813354e-01 -2.689244747161865234e-01 3.597847744822502136e-02
2.365324348211288452e-01 3.224423229694366455e-01 -7.793634384870529175e-02 -1.975143551826477051e-01 -7.568356394767761230e-02 7.024964690208435059e-02 -1.610114797949790955e-02 -1.276209801435470581e-01 -2.050392925739288330e-01 -1.373202353715896606e-01 3.827072679996490479e-02 -9.414100646972656250e-02 3.214371204376220703e-02 -2.054539173841476440e-01 -2.549055032432079315e-02 1.050565317273139954e-01 2.147369980812072754e-01 -2.161635607481002808e-01 2.619931101799011230e-02 3.400450348854064941e-01 1.000847667455673218e-01 -3.864537924528121948e-02 7.828184217214584351e-02 3.552259132266044617e-02 1.754912286996841431e-01 -5.571653246879577637e-01 1.532210875302553177e-02 1.196341887116432190e-01 1.387053132057189941e-01 4.596232622861862183e-02 1.474951803684234619e-01 -1.212088167667388916e-01
-2.462369762361049652e-02 -5.776342935860157013e-03 1.857771426439285278e-01 -2.644375860691070557e-01 -1.078322976827621460e-01 1.177518218755722046e-01 -1.879589818418025970e-02 2.699360484257340431e-03 1.615056544542312622e-01 -1.667827218770980835e-01 -2.075459510087966919e-01 1.005670279264450073e-01 1.790804564952850342e-01 1.020243838429450989e-01 -1.696688830852508545e-01 -3.309345245361328125e-02 3.139860928058624268e-01 3.624853491783142090e-02 -4.139156267046928406e-02 4.886530637741088867e-01 5.747692659497261047e-02 -1.666907407343387604e-02 3.980625048279762268e-02 5.173234269022941589e-02 1.281468272209167480e-01 -1.239480376243591309e-01 1.926182359457015991e-01 -1.407454013824462891e-01 -1.348524689674377441e-01 6.169617548584938049e-02 4.706566035747528076e-01 9.576699882745742798e-02
1.439355462789535522e-01 6.947787944227457047e-03 2.085088938474655151e-01 -1.952223330736160278e-01 -3.094118786975741386e-03 8.479292690753936768e-02 -3.807218745350837708e-02 -5.036268383264541626e-03 1.385743021965026855e-01 -7.687387615442276001e-02 -2.167903333902359009e-01 1.337140798568725586e-01 1.811189353466033936e-01 -9.423883259296417236e-02 1.234397068619728088e-01 3.479662537574768066e-02 1.819036342203617096e-02 -5.879081785678863525e-02 4.129955172538757324e-01 4.596388041973114014e-01 -1.074778730981051922e-03 4.577028006315231323e-02 5.720727890729904175e-02 1.285951882600784302e-01 -9.006281942129135132e-02 -2.056205719709396362e-01 2.715318277478218079e-02 -3.219344615936279297e-01 1.726323366165161133e-01 3.156080245971679688e-01 8.791841566562652588e-02 -2.035017460584640503e-01
-2.240274995565414429e-01 2.724996209144592285e-01 3.150267004966735840e-01 -2.000335007905960083e-01 8.309883624315261841e-02 -4.265769571065902710e-02 5.115696787834167480e-02 1.176443323493003845e-01 -2.071688622236251831e-01 -2.899141609668731689e-01 2.849287390708923340e-01 -1.730386763811111450e-01 -3.000512346625328064e-02 3.792002424597740173e-02 1.963308155536651611e-01 6.430160999298095703e-02 2.618330717086791992e-01 9.824084490537643433e-02 1.421209275722503662e-01 2.533736526966094971e-01 1.381879895925521851e-01 8.156477659940719604e-02 4.851214960217475891e-02 1.697917431592941284e-01 -1.472841668874025345e-02 -2.701425850391387939e-01 6.836883723735809326e-02 1.878150850534439087e-01 -2.734673023223876953e-01 1.396586298942565918e-01 -3.218458220362663269e-02 2.905331493820995092e-04
1.000174786895513535e-02 7.163394987583160400e-02 3.179594874382019043e-01 -9.818348288536071777e-02 -9.741017967462539673e-02 2.709929347038269043e-01 2.343353553442284465e-04 -1.701833158731460571e-01 -2.353336475789546967e-02 -1.714100241661071777e-01 7.524985820055007935e-02 9.671600908041000366e-02 -2.949396893382072449e-02 -5.135341361165046692e-02 -2.320104539394378662e-01 -1.303600668907165527e-01 3.072408735752105713e-01 2.502245083451271057e-02 -5.341937392950057983e-02 4.973400533199310303e-01 5.374380201101303101e-02 -2.275140210986137390e-02 -7.314036041498184204e-02 1.893337368965148926e-01 1.344900131225585938e-01 -2.538729310035705566e-01 1.275536268949508667e-01 8.573484420776367188e-02 -1.042704470455646515e-02 -5.443077068775892258e-03 -3.746019601821899414e-01 1.281001418828964233e-01
7.660727947950363159e-02 1.356684565544128418e-01 3.687317669391632080e-01 -1.441491097211837769e-01 1.666142493486404419e-01 1.531926095485687256e-01 -5.708220601081848145e-02 -5.976352095603942871e-02 3.483454883098602295e-01 -2.379998564720153809e-01 9.750837087631225586e-02 -1.373773962259292603e-01 1.742513477802276611e-01 -2.645856142044067383e-01 -1.788388490676879883e-01 -3.730183094739913940e-02 1.180866733193397522e-01 7.341251522302627563e-02 -2.089778780937194824e-01 3.087809085845947266e-01 -1.038862392306327820e-01 1.691678613424301147e-01 1.480055321007966995e-02 6.118082627654075623e-02 -3.300462663173675537e-02 -2.976676523685455322e-01 6.457097083330154419e-02 -5.587621405720710754e-02 -2.938200831413269043e-01 3.410894796252250671e-02 -1.707529574632644653e-01 -7.383362203836441040e-02
-1.140883713960647583e-01 1.831531971693038940e-01 3.160354793071746826e-01 -3.128173947334289551e-01 -8.030553907155990601e-02 1.837260723114013672e-01 1.707694381475448608e-01 -2.111077755689620972e-01 -1.582109034061431885e-01 -5.175411328673362732e-02 5.942455958575010300e-03 3.270533308386802673e-02 -7.246778905391693115e-02 -3.061899244785308838e-01 1.030915006995201111e-01 -8.852799981832504272e-02 3.651251643896102905e-02 -6.713263690471649170e-02 1.666375696659088135e-01 -1.018543317914009094e-01 8.101758360862731934e-02 -8.511973544955253601e-03 1.504218727350234985e-01 -1.785481423139572144e-01 2.922352850437164307e-01 -4.587433934211730957e-01 1.568352058529853821e-02 1.206242144107818604e-01 -2.296854108572006226e-01 5.563174560666084290e-02 1.455748081207275391e-01 5.176061391830444336e-02
-2.018671929836273193e-01 2.382151484489440918e-01 -2.384962141513824463e-02 -2.452145963907241821e-01 1.837852746248245239e-01 -1.856220513582229614e-01 -7.653088867664337158e-02 -4.303148388862609863e-02 9.911827743053436279e-02 -5.172606110572814941e-01 -9.058285504579544067e-02 -1.750050187110900879e-01 -3.634678199887275696e-02 -9.529311954975128174e-02 1.049822866916656494e-01 7.479507476091384888e-02 -7.706097513437271118e-02 -9.662298113107681274e-02 -1.325141489505767822e-01 1.660999059677124023e-01 5.580675229430198669e-02 -2.985882945358753204e-02 -6.707813590764999390e-02 -5.061119794845581055e-02 9.413558989763259888e-02 -3.683497607707977295e-01 7.321128156036138535e-03 -1.692527830600738525e-01 -6.171005964279174805e-02 2.004268467426300049e-01 -1.594634540379047394e-02 3.656000196933746338e-01
1.415294408798217773e-01 4.126804694533348083e-02 1.783993691205978394e-01 -4.816039502620697021e-01 -1.781655699014663696e-01 -8.036901056766510010e-02 5.249601975083351135e-02 -2.004742473363876343e-01 8.871823549270629883e-02 -2.453624308109283447e-01 -1.406782865524291992e-01 5.607307329773902893e-02 1.750178188085556030e-01 -3.359314203262329102e-01 4.595849290490150452e-02 -2.523461580276489258e-01 1.754722893238067627e-01 1.387893594801425934e-02 7.228261232376098633e-02 8.363048732280731201e-02 2.486598640680313110e-01 7.434695959091186523e-02 1.427388982847332954e-03 3.011528253555297852e-01 -2.259072102606296539e-02 -1.798302680253982544e-01 -6.943339109420776367e-02 4.236092418432235718e-02 -2.736591361463069916e-02 9.592761099338531494e-02 -1.812499612569808960e-01 2.225897163152694702e-01
6.815709918737411499e-02 3.652475774288177490e-01 4.210998490452766418e-02 -2.561630308628082275e-01 1.172715201973915100e-01 3.272473216056823730e-01 5.046986415982246399e-02 -6.809946149587631226e-02 1.859692037105560303e-01 -3.295802474021911621e-01 1.303815245628356934e-01 4.259237647056579590e-02 -1.700194627046585083e-01 -1.678037941455841064e-01 1.827361881732940674e-01 4.399237036705017090e-02 1.924215257167816162e-01 -2.429982274770736694e-02 -8.100591599941253662e-02 1.054155007004737854e-01 1.285872459411621094e-01 6.337149068713188171e-03 7.844354957342147827e-02 8.229936659336090088e-02 -1.817259341478347778e-01 -2.893493771553039551e-01 1.184697374701499939e-01 -7.490771263837814331e-02 -3.261188045144081116e-02 4.602555558085441589e-02 3.575975894927978516e-01 2.446835935115814209e-01
-1.644802242517471313e-01 5.368778854608535767e-02 6.611266732215881348e-02 -1.763915866613388062e-01 -2.458869367837905884e-01 5.645585060119628906e-02 2.750197649002075195e-01 -1.451313495635986328e-01 1.431816965341567993e-01 -2.862602174282073975e-01 1.240077335387468338e-02 -7.449132949113845825e-02 1.541390269994735718e-01 2.023897618055343628e-01 2.027167677879333496e-01 2.558341324329376221e-01 3.677418529987335205e-01 -8.431771770119667053e-03 2.068543732166290283e-01 3.942971229553222656e-01 1.537491939961910248e-02 1.455703284591436386e-02 -2.094544917345046997e-01 4.634126555174589157e-03 1.852306276559829712e-01 -1.493411809206008911e-01 2.843823842704296112e-02 -9.313907474279403687e-02 1.634965538978576660e-01 -9.243847429752349854e-02 7.228499650955200195e-02 1.015631631016731262e-01
-2.226204983890056610e-02 3.501108586788177490e-01 1.013629734516143799e-01 -3.721087574958801270e-01 5.634544044733047485e-02 2.198618799448013306e-01 -2.564087510108947754e-01 2.513689734041690826e-02 8.106136694550514221e-03 -2.256172299385070801e-01 1.800212822854518890e-02 -4.648989997804164886e-03 1.758355647325515747e-01 -9.139394387602806091e-03 1.307675987482070923e-01 8.137600123882293701e-02 3.782067894935607910e-01 1.871642172336578369e-01 -1.109232194721698761e-02 -1.398226469755172729e-01 2.280496805906295776e-01 2.884330973029136658e-02 1.335643976926803589e-01 1.221971511840820312e-01 4.233333468437194824e-02 -1.835211813449859619e-01 -1.294542551040649414e-01 -2.136640101671218872e-01 -1.092003583908081055e-01 2.786474227905273438e-01 -1.810605376958847046e-01 2.585396543145179749e-02
-5.287388339638710022e-02 1.109173297882080078e-01 3.693026006221771240e-01 -1.722981184720993042e-01 -4.328980110585689545e-03 1.242439970374107361e-01 7.769140601158142090e-02 -1.188968122005462646e-01 9.737765789031982422e-02 -2.422997504472732544e-01 -3.421547412872314453e-01 3.027198910713195801e-01 1.110156252980232239e-01 -7.318982481956481934e-02 8.708567358553409576e-03 3.154931664466857910e-01 6.419569253921508789e-02 1.349086463451385498e-01 3.009394370019435883e-02 2.953771948814392090e-01 -1.589650511741638184e-01 -2.818804681301116943e-01 1.471039652824401855e-01 1.346512734889984131e-01 1.162498965859413147e-01 -3.575613349676132202e-02 2.582711279392242432e-01 2.078294940292835236e-02 -1.284772455692291260e-01 1.697245985269546509e-01 8.199139684438705444e-02 -8.566127158701419830e-03
-2.075731903314590454e-01 9.838779270648956299e-02 1.323367208242416382e-01 -3.266448378562927246e-01 -4.331117961555719376e-03 1.268580108880996704e-01 -3.509550914168357849e-02 -4.813824594020843506e-02 -2.365848869085311890e-01 -2.480435073375701904e-01 3.997288644313812256e-02 1.145801469683647156e-01 2.440865188837051392e-01 -1.112608164548873901e-01 -9.686707705259323120e-02 1.871585398912429810e-01 2.532198466360569000e-02 -1.257396191358566284e-01 2.178207933902740479e-01 3.230332136154174805e-01 2.663374841213226318e-01 -1.183523386716842651e-01 6.414357572793960571e-02 1.448906660079956055e-01 2.790866792201995850e-01 -3.065259754657745361e-01 -1.218321826308965683e-02 2.064085453748703003e-01 -1.146423518657684326e-01 -1.193991489708423615e-02 9.555184096097946167e-02 -1.986321955919265747e-01
-8.461192995309829712e-02 2.153419852256774902e-01 4.087665677070617676e-01 -1.397065073251724243e-01 -8.105359226465225220e-02 -1.097483187913894653e-01 -2.565659582614898682e-01 -3.717399239540100098e-01 -1.362526714801788330e-01 -2.231507003307342529e-01 -1.083097755908966064e-01 -1.255655735731124878e-01 4.518837854266166687e-02 -9.258129447698593140e-02 7.160489261150360107e-02 2.664341330528259277e-01 -3.945262357592582703e-02 3.944464493542909622e-03 -2.140070497989654541e-01 -6.895320117473602295e-02 -2.234578877687454224e-01 9.885436296463012695e-02 1.828840672969818115e-01 1.500142514705657959e-01 -2.221673727035522461e-01 -2.945532500743865967e-01 -7.686530798673629761e-02 -1.038341894745826721e-01 -8.183162659406661987e-02 6.508065015077590942e-02 -3.673510858789086342e-03 1.520063430070877075e-01
1.457092761993408203e-01 -6.644020974636077881e-02 2.355491369962692261e-01 -3.484213352203369141e-01 1.416025906801223755e-01 2.054069489240646362e-01 -4.118006303906440735e-02 -8.720361441373825073e-02 2.284458428621292114e-01 -1.406591534614562988e-01 4.301597550511360168e-02 1.435083523392677307e-02 -1.427318900823593140e-01 -6.799159944057464600e-02 8.976562321186065674e-02 1.370629072189331055e-01 1.532474756240844727e-01 -1.357860863208770752e-01 -3.874473273754119873e-02 3.199099600315093994e-01 4.134081602096557617e-01 3.702898323535919189e-02 -8.425921201705932617e-02 3.300867080688476562e-01 1.511487513780593872e-01 -1.862213611602783203e-01 -3.867040155455470085e-03 1.219681277871131897e-02 -2.118666768074035645e-01 2.855882421135902405e-02 -2.393447607755661011e-01 7.269360870122909546e-02
-1.127593517303466797e-01 1.343433558940887451e-01 8.247999846935272217e-02 -1.090724468231201172e-01 -1.634839735925197601e-02 -6.654363125562667847e-02 5.206392332911491394e-02 -1.364583373069763184e-01 1.225627139210700989e-01 -7.221970558166503906e-01 6.901217997074127197e-02 -1.405401676893234253e-01 -2.206098847091197968e-02 -1.772448718547821045e-01 8.019602298736572266e-02 1.407916396856307983e-01 1.423496007919311523e-01 -4.856170713901519775e-02 -6.088662520051002502e-02 1.807575374841690063e-01 2.287126034498214722e-01 -2.024627327919006348e-01 3.748239576816558838e-02 -1.669351756572723389e-01 1.615460067987442017e-01 -8.372707664966583252e-02 -1.884063929319381714e-01 -1.040481626987457275e-01 -1.468136459589004517e-01 -1.142268553376197815e-01 2.678995579481124878e-02 9.447220712900161743e-02
-1.998749002814292908e-02 1.957050412893295288e-01 1.980106681585311890e-01 -1.943720281124114990e-01 -3.083060868084430695e-02 1.081873774528503418e-01 -2.390063852071762085e-01 -1.014784649014472961e-01 -3.113826513290405273e-01 -2.993686795234680176e-01 -8.807481825351715088e-02 -1.911769621074199677e-02 6.708697229623794556e-02 -2.018951177597045898e-01 1.324200183153152466e-01 1.774835288524627686e-01 2.826532721519470215e-01 1.701465547084808350e-01 -9.596587717533111572e-02 8.485741168260574341e-02 5.123441815376281738e-01 -1.454250663518905640e-01 1.565673798322677612e-01 -1.445093601942062378e-01 -5.672365799546241760e-02 -1.192392036318778992e-01 8.707699924707412720e-02 -7.937637716531753540e-02 8.056621253490447998e-02 6.522180885076522827e-02 -1.306424736976623535e-01 4.252125322818756104e-02
1.750759780406951904e-01 2.168361395597457886e-01 3.894343972206115723e-01 -8.321478962898254395e-02 -1.386406272649765015e-01 2.220606207847595215e-01 9.737835079431533813e-02 -3.907672688364982605e-02 -3.236248791217803955e-01 -1.399218887090682983e-01 -1.742008775472640991e-01 2.362943440675735474e-01 4.944225773215293884e-02 -2.652775049209594727e-01 1.008216515183448792e-01 2.572019100189208984e-01 4.720632731914520264e-02 2.038524597883224487e-01 -6.214622035622596741e-02 2.527551054954528809e-01 1.468492150306701660e-01 -2.220424711704254150e-01 -2.548266784287989140e-04 1.009270101785659790e-01 -1.114782784134149551e-02 -1.772036403417587280e-01 1.907573342323303223e-01 4.997581243515014648e-02 4.359417781233787537e-02 6.461206823587417603e-02 -1.339377015829086304e-01 1.938221603631973267e-01
8.651380985975265503e-02 6.068876013159751892e-03 4.779539704322814941e-01 -1.464996486902236938e-01 -1.200298070907592773e-01 6.083690375089645386e-02 2.762008830904960632e-02 -6.315811537206172943e-03 -1.201547235250473022e-01 5.741948261857032776e-02 -1.016447469592094421e-01 -1.423847377300262451e-01 -1.264742314815521240e-01 -2.003924548625946045e-02 2.527662217617034912e-01 3.763739168643951416e-01 7.242299616336822510e-03 -4.195651784539222717e-02 3.544642031192779541e-02 2.805760800838470459e-01 2.627932429313659668e-01 -1.858031153678894043e-01 -1.624096930027008057e-01 -7.682056166231632233e-03 2.256840616464614868e-01 -2.371113598346710205e-01 1.088979169726371765e-01 4.093932732939720154e-02 -1.294364035129547119e-01 1.122558265924453735e-01 5.842819064855575562e-02 2.968341112136840820e-01
-8.358369767665863037e-02 -5.390010774135589600e-02 1.571422815322875977e-01 -3.455661833286285400e-01 -1.659388989210128784e-01 3.262490406632423401e-02 4.828012362122535706e-02 -1.758635938167572021e-01 2.170597463846206665e-01 -5.092538148164749146e-02 -2.543979287147521973e-01 -3.672502040863037109e-01 -7.030792534351348877e-02 6.547851860523223877e-02 1.202316433191299438e-01 -7.393556833267211914e-02 -8.548818528652191162e-03 5.668586492538452148e-02 3.090409338474273682e-01 1.704154908657073975e-01 4.724581539630889893e-01 2.599280513823032379e-02 2.622388117015361786e-02 2.133326381444931030e-01 7.269212976098060608e-03 -1.723256558179855347e-01 -9.460308402776718140e-02 -8.621873706579208374e-02 1.117954403162002563e-01 5.674724467098712921e-03 3.672708757221698761e-03 2.215545624494552612e-01
6.403732299804687500e-02 2.328143566846847534e-01 2.498183697462081909e-01 -4.144543781876564026e-02 -1.539637446403503418e-01 1.144217103719711304e-01 1.671799123287200928e-01 -1.999249756336212158e-01 1.302363574504852295e-01 -2.146483212709426880e-01 -1.113511770963668823e-01 -4.286638647317886353e-02 3.858109191060066223e-02 -2.281046658754348755e-01 1.522101759910583496e-01 2.827206254005432129e-01 1.509212106466293335e-01 9.321274608373641968e-02 2.029511779546737671e-01 1.290230005979537964e-01 -2.955713123083114624e-02 -5.059418454766273499e-02 4.234655946493148804e-02 4.879931733012199402e-02 1.024572253227233887e-01 -2.067234367132186890e-01 4.101167619228363037e-01 -4.301991760730743408e-01 1.172458156943321228e-01 1.441715061664581299e-01 3.190593421459197998e-02 -1.813189825043082237e-03
-1.710603386163711548e-02 2.008363753557205200e-01 2.013888806104660034e-01 -1.787868738174438477e-01 -3.913549706339836121e-02 1.238255500793457031e-01 7.058142125606536865e-02 -1.379103958606719971e-01 -3.207213431596755981e-02 2.957554534077644348e-02 -1.032723933458328247e-01 -1.068614274263381958e-01 2.460120804607868195e-02 1.175080463290214539e-01 1.063575670123100281e-01 9.597866237163543701e-02 4.193981289863586426e-01 -5.103561282157897949e-02 5.574674531817436218e-02 1.308292336761951447e-02 -1.117494702339172363e-01 -1.088469624519348145e-01 -2.294963896274566650e-01 -7.987156510353088379e-02 -3.827292472124099731e-02 -4.618947207927703857e-01 -1.184618845582008362e-01 -4.104022681713104248e-01 -2.575210295617580414e-03 2.738023400306701660e-01 -1.866004057228565216e-02 -2.220365852117538452e-01
-1.186109986156225204e-02 2.100532203912734985e-01 1.233301982283592224e-01 -2.429167330265045166e-01 -1.694594025611877441e-01 2.742984592914581299e-01 -5.564437806606292725e-02 -9.518916159868240356e-02 -1.104395836591720581e-01 -3.052949011325836182e-01 1.948355883359909058e-01 4.516704007983207703e-02 2.777425050735473633e-01 -1.586687713861465454e-01 1.985579282045364380e-01 -3.504610806703567505e-02 8.788082748651504517e-02 -1.365655064582824707e-01 1.525931507349014282e-01 2.201421409845352173e-01 2.273177653551101685e-01 -2.336348406970500946e-02 5.246131122112274170e-02 2.320887595415115356e-01 2.426674664020538330e-01 -3.932159841060638428e-01 -9.008681401610374451e-03 1.722829341888427734e-01 -6.202973797917366028e-02 -9.232755750417709351e-02 -3.713716939091682434e-02 1.142569631338119507e-01
8.073421567678451538e-02 1.680203229188919067e-01 2.068795710802078247e-01 -1.274127811193466187e-01 -2.189014703035354614e-01 -7.033328711986541748e-02 8.589579910039901733e-02 -5.091264378279447556e-03 3.957925736904144287e-01 -9.936666488647460938e-02 -4.344103857874870300e-02 -1.784917563199996948e-01 2.423418164253234863e-01 8.473540097475051880e-02 3.346673846244812012e-01 3.479978069663047791e-02 3.355538845062255859e-01 -4.349261149764060974e-02 1.960054337978363037e-01 2.615324854850769043e-01 1.246980484575033188e-02 1.917396485805511475e-01 9.695148095488548279e-03 3.871845081448554993e-02 1.094147413969039917e-01 -3.021480143070220947e-01 -1.410001330077648163e-02 -6.582479923963546753e-02 -1.216891407966613770e-01 -6.451700627803802490e-02 -1.443117260932922363e-01 -2.431935667991638184e-01
3.618992492556571960e-02 6.476737558841705322e-02 3.320680856704711914e-01 1.072113495320081711e-02 -2.457415312528610229e-01 1.538509726524353027e-01 1.207769215106964111e-01 -2.286414355039596558e-01 2.212167084217071533e-01 -1.786227375268936157e-01 3.426111340522766113e-01 1.389803364872932434e-02 -7.093012332916259766e-03 -1.698832511901855469e-01 2.065060734748840332e-01 -1.600228846073150635e-01 -1.109463572502136230e-01 2.344924360513687134e-01 -1.821508258581161499e-01 1.549294292926788330e-01 2.042450709268450737e-03 -2.459935694932937622e-01 1.850411109626293182e-02 9.211841970682144165e-02 -1.471448093652725220e-01 -4.306584596633911133e-01 1.486745625734329224e-01 -6.523250043392181396e-02 -6.754655390977859497e-02 4.117102548480033875e-02 8.056930266320705414e-03 -6.311819702386856079e-02
-3.734867647290229797e-02 1.911370307207107544e-01 2.524601221084594727e-01 -4.686516225337982178e-01 -2.290913462638854980e-01 2.815980836749076843e-02 -1.532968729734420776e-01 -2.950275838375091553e-01 -1.777160316705703735e-01 1.256613731384277344e-01 5.924426391720771790e-02 6.495556235313415527e-02 1.952854394912719727e-01 -1.738448254764080048e-02 -6.498323380947113037e-02 2.173215746879577637e-01 1.507932543754577637e-01 7.428029179573059082e-02 -6.995765957981348038e-03 2.553360760211944580e-01 -2.952452003955841064e-02 5.323068052530288696e-02 -5.331245064735412598e-02 1.040780469775199890e-01 -1.792758554220199585e-01 -2.139047235250473022e-01 -2.193073034286499023e-01 1.686838120222091675e-01 4.739924892783164978e-02 1.944204606115818024e-02 2.946928888559341431e-02 3.179178237915039062e-01
6.017712410539388657e-03 2.986480891704559326e-01 3.264173567295074463e-01 -7.818838953971862793e-02 1.242591813206672668e-01 -2.392030879855155945e-02 1.711750477552413940e-01 -2.491995990276336670e-01 1.808987557888031006e-01 -1.105696484446525574e-01 -5.101757496595382690e-02 -2.035946696996688843e-01 -6.525196135044097900e-02 -8.939141035079956055e-02 -9.489279985427856445e-02 2.264659404754638672e-01 -5.096794292330741882e-02 4.110014140605926514e-01 -1.368099451065063477e-01 8.822006732225418091e-02 3.602093458175659180e-01 -1.783935874700546265e-01 2.472101598978042603e-01 1.294224262237548828e-01 1.187419444322586060e-01 -9.005092829465866089e-02 -1.975319981575012207e-01 -2.111320383846759796e-02 -1.288349777460098267e-01 4.936143383383750916e-02 -2.535068057477474213e-02 1.017100065946578979e-01
1.272854208946228027e-01 3.337650597095489502e-01 2.414280772209167480e-01 -2.529813051223754883e-01 -2.226255461573600769e-02 -6.815254688262939453e-02 6.254851073026657104e-02 -1.314842849969863892e-01 1.398797035217285156e-01 6.755627691745758057e-02 2.862856490537524223e-03 -5.855202674865722656e-02 1.205339506268501282e-01 -1.515137851238250732e-01 9.601239114999771118e-02 2.752701342105865479e-01 -1.892422884702682495e-01 -5.373136326670646667e-02 -7.757990807294845581e-02 2.782447636127471924e-01 1.575814336538314819e-01 -1.014533415436744690e-01 1.233440712094306946e-01 5.195895209908485413e-03 -1.841834336519241333e-01 -2.247500866651535034e-01 3.223325014114379883e-01 -3.551249504089355469e-01 -6.696033477783203125e-02 1.401542872190475464e-01 1.225836053490638733e-01 -2.182251363992691040e-01
7.116855680942535400e-02 1.495991051197052002e-01 2.411444336175918579e-01 -2.193029224872589111e-01 -9.521701931953430176e-02 -4.939802363514900208e-02 1.927129477262496948e-01 -4.917621240019798279e-02 -2.566531999036669731e-03 -1.187565475702285767e-01 -5.964329093694686890e-02 -2.354095317423343658e-02 8.175364136695861816e-02 -6.797017157077789307e-02 -3.075496107339859009e-02 1.998127400875091553e-01 1.974188834428787231e-01 7.173296064138412476e-02 2.247615158557891846e-01 5.961186066269874573e-02 2.209312021732330322e-01 -1.573144793510437012e-01 1.616731286048889160e-01 8.489418774843215942e-02 -2.234156057238578796e-02 -2.220898121595382690e-01 3.469947874546051025e-01 -4.745732843875885010e-01 1.334564089775085449e-01 3.111584484577178955e-01 1.305529624223709106e-01 -1.124043762683868408e-01
2.379146814346313477e-01 7.466513663530349731e-02 3.569712638854980469e-01 -2.462038695812225342e-01 -4.907182231545448303e-02 -4.031361266970634460e-02 3.405123203992843628e-02 -2.296651899814605713e-01 -2.790132462978363037e-01 1.454257667064666748e-01 -1.473968476057052612e-01 -4.854533821344375610e-02 8.747126162052154541e-02 -8.420273661613464355e-02 3.488473296165466309e-01 1.225858926773071289e-01 1.377429813146591187e-01 -2.870514243841171265e-02 -8.232280611991882324e-02 1.820960491895675659e-01 2.645912170410156250e-01 5.451315641403198242e-02 -1.496514976024627686e-01 2.218430638313293457e-01 -9.692510217428207397e-02 -2.636830210685729980e-01 -3.654969856142997742e-02 1.820973306894302368e-01 -1.173776239156723022e-01 1.907644569873809814e-01 -9.604950249195098877e-02 2.003987282514572144e-01
-7.981442613527178764e-04 3.452991843223571777e-01 1.644030213356018066e-01 -1.121447160840034485e-01 1.100231260061264038e-01 -1.780174225568771362e-01 2.203741669654846191e-01 -1.374530941247940063e-01 1.627073436975479126e-01 -5.908308625221252441e-01 -3.086255118250846863e-02 -8.134950697422027588e-02 -1.160432323813438416e-01 -1.400831341743469238e-01 1.512756794691085815e-01 -3.546859696507453918e-02 1.959497667849063873e-02 -9.984601289033889771e-02 1.653247512876987457e-02 1.422667950391769409e-01 1.387752741575241089e-01 -3.330432176589965820e-01 4.123469814658164978e-02 -2.049612849950790405e-01 1.519435364753007889e-02 -1.471163928508758545e-01 -1.311559975147247314e-01 -4.328694194555282593e-02 -1.813434511423110962e-01 3.990748152136802673e-02 -2.826973982155323029e-02 -9.259648621082305908e-02
-2.406961023807525635e-01 8.057595044374465942e-02 2.679279446601867676e-01 -7.370021194219589233e-02 -1.113675162196159363e-01 1.806158721446990967e-01 5.067633092403411865e-02 -6.990718096494674683e-02 3.307022154331207275e-02 -6.392099708318710327e-02 -1.714357733726501465e-01 2.334568649530410767e-01 6.429798901081085205e-02 9.838460385799407959e-02 8.512563258409500122e-02 3.602372705936431885e-01 2.487771660089492798e-01 3.901480510830879211e-02 -2.154417037963867188e-01 4.131616353988647461e-01 -4.267163947224617004e-02 -1.832195222377777100e-01 -9.560314565896987915e-02 4.426733776926994324e-02 4.555787146091461182e-02 -1.775932312011718750e-01 -3.077906370162963867e-02 -1.610372811555862427e-01 -3.577137589454650879e-01 -4.219182953238487244e-02 1.722506284713745117e-01 1.380167752504348755e-01
4.884733259677886963e-02 4.531164094805717468e-02 7.817672938108444214e-02 -9.212954342365264893e-02 -2.565871179103851318e-02 2.249034643173217773e-01 -1.613783389329910278e-01 -2.599652111530303955e-01 2.858813703060150146e-01 -2.776889204978942871e-01 2.457444816827774048e-01 -3.709721565246582031e-01 3.181859478354454041e-02 -4.012420177459716797e-01 -8.125566691160202026e-02 7.730980217456817627e-02 -8.716575801372528076e-02 2.469850704073905945e-02 -3.092649392783641815e-02 8.747424930334091187e-02 -2.923168614506721497e-02 -1.118850409984588623e-01 5.922918021678924561e-02 1.395770311355590820e-01 2.038904465734958649e-02 -4.134609401226043701e-01 9.339262731373310089e-03 5.266624316573143005e-02 -3.562220185995101929e-02 9.496863931417465210e-02 -1.674469411373138428e-01 1.973016560077667236e-01
-3.323201239109039307e-01 1.027164980769157410e-01 6.514754891395568848e-02 -4.429116100072860718e-02 -3.084979355335235596e-01 2.121625840663909912e-01 1.263218224048614502e-01 -1.032662466168403625e-01 2.173006683588027954e-01 -1.800020635128021240e-01 -8.745714277029037476e-02 -1.684851944446563721e-01 4.648958146572113037e-02 -6.740695983171463013e-02 8.806062489748001099e-02 6.758698821067810059e-02 3.797888457775115967e-01 1.139272376894950867e-02 7.111139595508575439e-02 2.516639232635498047e-01 -2.708612978458404541e-01 -8.697003871202468872e-02 -1.098546385765075684e-02 1.611988246440887451e-01 1.000498160719871521e-01 -4.585819542407989502e-01 -8.885236084461212158e-02 -3.664086759090423584e-02 6.531619280576705933e-02 -6.104888394474983215e-02 -9.076225757598876953e-02 7.580149173736572266e-02
1.035663932561874390e-01 1.377682108432054520e-02 5.577598139643669128e-02 -2.798058837652206421e-02 -2.747308649122714996e-02 1.189715415239334106e-01 -1.253988128155469894e-02 -3.462318778038024902e-01 -1.046683359891176224e-02 -4.390788972377777100e-01 5.588577315211296082e-02 -2.648098170757293701e-01 1.148377433419227600e-01 -3.081920146942138672e-01 -2.223102143034338951e-03 5.809374526143074036e-02 6.561516225337982178e-02 -6.937594711780548096e-02 9.469226747751235962e-02 2.112750858068466187e-01 2.517823278903961182e-01 1.214300617575645447e-01 -1.457612514495849609e-01 2.133902609348297119e-01 6.370359659194946289e-02 -3.806774020195007324e-01 1.686547100543975830e-01 2.386496514081954956e-01 9.068238735198974609e-02 3.269812790676951408e-03 1.060054749250411987e-01 1.051867008209228516e-01
1.252003759145736694e-01 2.088659256696701050e-01 1.294213086366653442e-01 -6.502365469932556152e-01 -1.304642856121063232e-01 3.011038899421691895e-02 1.093681678175926208e-01 -1.882747411727905273e-01 8.002529293298721313e-02 -2.976787984371185303e-01 -4.848410375416278839e-03 3.935322538018226624e-02 5.853568390011787415e-02 5.229851230978965759e-02 1.343370676040649414e-01 -3.091693818569183350e-01 -1.282991915941238403e-01 -1.842688210308551788e-02 9.449211508035659790e-02 1.008651405572891235e-01 1.349920630455017090e-01 -7.846595719456672668e-03 -4.232032969594001770e-02 1.724386960268020630e-02 -1.575134396553039551e-01 -2.738368809223175049e-01 1.350236833095550537e-01 -7.352887839078903198e-02 -3.852421417832374573e-02 -1.406226009130477905e-01 -9.517090767621994019e-02 9.693644940853118896e-02
9.928952902555465698e-02 2.723393440246582031e-01 2.994270026683807373e-01 -1.163238286972045898e-01 -1.171542704105377197e-01 5.323004722595214844e-02 -6.549870967864990234e-02 1.023882403969764709e-01 7.976453006267547607e-02 -3.593549430370330811e-01 -2.053837478160858154e-02 -1.999978572130203247e-01 1.513979136943817139e-01 -2.305942624807357788e-01 1.733698844909667969e-01 1.342777460813522339e-01 1.355730891227722168e-01 -1.110105887055397034e-01 -5.887880921363830566e-02 4.146160185337066650e-02 4.855856299400329590e-02 -3.733898326754570007e-02 1.507793217897415161e-01 -5.094054155051708221e-03 1.244963482022285461e-01 -2.242154031991958618e-01 5.272436141967773438e-02 1.535595953464508057e-01 -2.334112301468849182e-03 3.072432279586791992e-01 4.387197196483612061e-01 1.998453885316848755e-01
7.716983556747436523e-02 2.587226927280426025e-01 1.525469869375228882e-01 -2.591227889060974121e-01 5.626067891716957092e-02 -1.350496988743543625e-02 -1.721724122762680054e-01 2.080480754375457764e-01 -1.267179101705551147e-01 -2.616848051548004150e-01 -1.536917779594659805e-02 7.242297381162643433e-02 1.467799246311187744e-01 7.585692405700683594e-02 1.134412065148353577e-01 1.102655380964279175e-01 2.581112980842590332e-01 1.944112479686737061e-01 -1.363814324140548706e-01 9.819972328841686249e-04 4.020244181156158447e-01 -3.341466188430786133e-01 -4.815432429313659668e-02 1.231096964329481125e-02 1.744878664612770081e-02 -2.770376503467559814e-01 1.220142319798469543e-01 -2.660989761352539062e-01 -3.519030287861824036e-02 -3.584643453359603882e-02 -2.273761332035064697e-01 4.831026867032051086e-02
1.694654673337936401e-02 3.465146422386169434e-01 3.746717572212219238e-01 -1.916100978851318359e-01 -2.146424353122711182e-01 -8.384225517511367798e-02 3.827702254056930542e-02 -5.546986684203147888e-02 1.326434612274169922e-01 -2.514380216598510742e-01 2.167217433452606201e-01 1.542209088802337646e-01 -1.053583100438117981e-01 -8.001577109098434448e-02 -2.205301374197006226e-01 2.511663734912872314e-01 -4.954363219439983368e-03 1.213083416223526001e-01 9.170849621295928955e-02 -1.114880368113517761e-01 -1.019266620278358459e-02 -6.406567990779876709e-02 2.059702388942241669e-02 -3.849570453166961670e-02 8.750381320714950562e-02 -2.978485822677612305e-01 -1.298251003026962280e-01 -2.278923988342285156e-01 -3.441730439662933350e-01 -5.579393357038497925e-02 7.820042222738265991e-02 1.719797551631927490e-01
-8.635024726390838623e-02 1.589660942554473877e-01 3.165682852268218994e-01 -1.028059571981430054e-01 2.847132831811904907e-02 2.752638161182403564e-01 1.975858062505722046e-01 -1.059818640351295471e-01 -1.992152482271194458e-01 -2.536730170249938965e-01 -1.353484243154525757e-01 -1.161506995558738708e-01 -1.309237927198410034e-01 4.141091555356979370e-02 -6.343828886747360229e-02 2.121392488479614258e-01 2.728276550769805908e-01 -1.011108905076980591e-01 -1.729031354188919067e-01 -7.806917279958724976e-02 4.047684669494628906e-01 1.169111728668212891e-01 -2.172828763723373413e-01 -1.718504130840301514e-01 -4.509165510535240173e-02 -2.695612013339996338e-01 1.954607069492340088e-01 4.329620860517024994e-03 6.859964877367019653e-02 1.017972081899642944e-01 1.128659397363662720e-02 -1.512968540191650391e-01
-1.229944676160812378e-01 1.145193427801132202e-01 7.294216752052307129e-02 -2.541904747486114502e-01 1.914048939943313599e-02 -1.665930151939392090e-01 4.277052730321884155e-02 8.166948705911636353e-02 -1.436149328947067261e-01 -4.323703795671463013e-02 7.049004733562469482e-02 -2.789510600268840790e-02 2.760261297225952148e-02 -1.331025213003158569e-01 -5.458098277449607849e-02 -4.374155402183532715e-02 2.821437828242778778e-02 -1.421901434659957886e-01 2.323314249515533447e-01 3.956277072429656982e-01 1.782393902540206909e-01 -1.748867928981781006e-01 -6.533875316381454468e-02 5.361831560730934143e-02 -1.674580015242099762e-02 -6.101284623146057129e-01 1.980778872966766357e-01 1.984266489744186401e-01 -2.262812666594982147e-02 1.367410719394683838e-01 2.004698067903518677e-01 4.514158517122268677e-02
7.872575521469116211e-02 9.374607354402542114e-02 2.646827101707458496e-01 -2.575642466545104980e-01 -2.071793377399444580e-01 2.189925760030746460e-01 1.444668769836425781e-01 -1.583388000726699829e-01 1.736103370785713196e-02 -6.248314678668975830e-02 -1.292216479778289795e-01 -1.781845390796661377e-01 8.564071357250213623e-02 -9.858261793851852417e-02 -7.844628766179084778e-03 1.195388194173574448e-02 3.433102965354919434e-01 2.216583341360092163e-01 1.226227134466171265e-01 1.569342911243438721e-01 3.990304768085479736e-01 2.741937339305877686e-01 1.157161444425582886e-01 1.967715620994567871e-01 -1.220855936408042908e-01 -1.782931983470916748e-01 -1.218131259083747864e-01 -1.344003975391387939e-01 -5.372568964958190918e-02 -2.292735278606414795e-01 6.956016272306442261e-02 9.392203390598297119e-02
1.866050958633422852e-01 5.455346405506134033e-02 3.563164174556732178e-01 -9.093418717384338379e-02 -1.037363931536674500e-01 9.498545527458190918e-02 7.989454269409179688e-02 -1.171388477087020874e-01 4.263635724782943726e-02 5.797666683793067932e-02 -3.320086896419525146e-01 1.302689015865325928e-01 3.537115827202796936e-02 -4.563377499580383301e-01 2.106295526027679443e-01 3.388968762010335922e-03 2.915978729724884033e-01 1.506690829992294312e-01 2.174984849989414215e-02 -2.623808756470680237e-02 1.870164126157760620e-01 8.382643572986125946e-03 -1.096916198730468750e-01 -7.192995399236679077e-02 1.942294687032699585e-01 -2.377543449401855469e-01 -9.292706847190856934e-02 -5.139306187629699707e-02 -1.552090328186750412e-02 2.767993509769439697e-01 -4.316136240959167480e-03 -2.393400222063064575e-01
-2.026030272245407104e-01 4.792705550789833069e-02 1.921543180942535400e-01 -8.120045810937881470e-02 -1.375804543495178223e-01 1.758337914943695068e-01 1.572970449924468994e-01 7.160944491624832153e-02 3.039972782135009766e-01 7.848893851041793823e-02 -2.007077485322952271e-01 -1.231049969792366028e-01 5.757607892155647278e-02 -7.084877043962478638e-02 1.303392350673675537e-01 -1.780570112168788910e-02 3.137320876121520996e-01 5.215991660952568054e-02 -6.073832511901855469e-02 1.363071799278259277e-01 -5.106052011251449585e-02 -5.784315988421440125e-02 3.814743831753730774e-02 3.161520138382911682e-02 -1.656003296375274658e-02 -5.028959512710571289e-01 2.095260024070739746e-01 -4.003353118896484375e-01 3.896681219339370728e-02 4.688195884227752686e-02 -2.114086002111434937e-01 -1.272226870059967041e-01
2.466708272695541382e-01 3.386322557926177979e-01 1.881657689809799194e-01 -1.506414264440536499e-01 -1.835514903068542480e-01 -9.110503643751144409e-02 -3.326731175184249878e-02 -1.710360646247863770e-01 1.790627539157867432e-01 4.037781059741973877e-02 -1.542771756649017334e-01 -3.408362716436386108e-02 9.986061602830886841e-02 -9.016177500598132610e-04 2.349106520414352417e-01 2.842941284179687500e-01 -8.536542952060699463e-02 1.954145431518554688e-01 9.431122988462448120e-02 2.664327025413513184e-01 2.038761973381042480e-01 -2.981185019016265869e-01 2.362683415412902832e-02 9.386257827281951904e-02 -2.555125951766967773e-01 -1.621109247207641602e-01 1.926089376211166382e-01 -2.279314100742340088e-01 -7.242902368307113647e-02 1.611075997352600098e-01 8.725373446941375732e-02 -6.927374005317687988e-02
-6.249367445707321167e-02 2.277543395757675171e-01 1.445183157920837402e-01 -1.549521833658218384e-01 -1.315357834100723267e-01 6.898315623402595520e-04 -5.178079009056091309e-02 -3.160821497440338135e-01 -7.130850106477737427e-02 -2.599665820598602295e-01 -1.797923892736434937e-01 2.142293937504291534e-02 1.829603314399719238e-01 -2.057265937328338623e-01 -1.253835763782262802e-02 4.470801055431365967e-01 2.220509201288223267e-01 1.239069551229476929e-01 -1.162842214107513428e-01 1.109432950615882874e-01 -1.789544373750686646e-01 2.176307141780853271e-01 1.680435985326766968e-01 -2.521458268165588379e-02 -1.018075942993164062e-01 -8.214343339204788208e-02 -1.891620010137557983e-01 1.507325917482376099e-01 -1.768572330474853516e-01 2.006962597370147705e-01 1.996413171291351318e-01 1.112049072980880737e-01
-3.503984510898590088e-01 9.197285026311874390e-02 2.623528540134429932e-01 -1.731887310743331909e-01 -2.947645187377929688e-01 8.370684459805488586e-03 8.537690341472625732e-02 -6.563224643468856812e-02 2.844044566154479980e-01 -1.366437971591949463e-01 -4.900004342198371887e-02 -1.869828402996063232e-01 5.384873598814010620e-02 1.385612040758132935e-01 1.001645177602767944e-01 -1.239175051450729370e-01 2.327024787664413452e-01 -4.806876182556152344e-02 1.287240982055664062e-01 3.942954838275909424e-01 -3.905441612005233765e-02 -4.299709573388099670e-02 -5.951299145817756653e-02 -2.169545739889144897e-02 2.769320011138916016e-01 -3.490841388702392578e-01 8.205248042941093445e-03 -6.972967088222503662e-02 8.575176447629928589e-02 7.811310887336730957e-02 -5.620317906141281128e-02 -1.760583221912384033e-01
-2.073789238929748535e-01 8.360360562801361084e-02 2.777688503265380859e-01 -1.731481850147247314e-01 -5.933468043804168701e-02 1.295315176248550415e-01 -7.269595563411712646e-02 -7.802047766745090485e-03 8.524533361196517944e-02 -1.782969087362289429e-01 8.291213214397430420e-02 2.384869754314422607e-01 1.017934735864400864e-02 -2.636772990226745605e-01 -2.829368039965629578e-02 1.032287701964378357e-01 1.537327747792005539e-02 1.927416622638702393e-01 2.590665221214294434e-01 1.854285299777984619e-01 -3.633427992463111877e-02 -1.879963427782058716e-01 -9.108309447765350342e-02 -1.114996075630187988e-01 1.645039767026901245e-01 -2.531910836696624756e-01 3.903272747993469238e-01 -1.989037990570068359e-01 -2.710763812065124512e-01 2.731046825647354126e-02 -1.312902420759201050e-01 2.500082552433013916e-01
-6.247950252145528793e-03 1.969875693321228027e-01 1.584903001785278320e-01 7.513619959354400635e-02 1.016984060406684875e-01 5.554554983973503113e-02 1.921558231115341187e-01 -6.551153957843780518e-02 5.180024076253175735e-03 -3.747283816337585449e-01 -1.976685672998428345e-01 -1.825647503137588501e-01 2.939191460609436035e-01 -1.175828650593757629e-01 -5.843553319573402405e-02 1.036690697073936462e-01 -7.591712474822998047e-02 6.072653457522392273e-02 -2.582566440105438232e-01 1.147851943969726562e-01 1.871754676103591919e-01 -1.454136222600936890e-01 1.355146020650863647e-01 -1.811694353818893433e-01 -1.615727692842483521e-02 -3.868759572505950928e-01 -4.028482437133789062e-01 5.357489362359046936e-02 -4.959338903427124023e-02 -1.596292704343795776e-01 4.280645027756690979e-02 8.347140252590179443e-02
-2.579897940158843994e-01 1.921823024749755859e-01 8.334778994321823120e-02 -2.297752201557159424e-01 -1.624869704246520996e-01 -1.251280456781387329e-01 -9.368140250444412231e-02 -4.413174390792846680e-01 -2.242298722267150879e-01 -1.616709828376770020e-01 -3.105952776968479156e-02 1.031213849782943726e-01 1.546124517917633057e-01 -2.556120753288269043e-01 -1.888932473957538605e-02 3.767564594745635986e-01 2.707688808441162109e-01 1.113649234175682068e-01 -1.059493422508239746e-01 1.183768361806869507e-01 -1.543353646993637085e-01 -1.205793581902980804e-02 -1.360981818288564682e-02 1.103875339031219482e-01 -1.764861196279525757e-01 -1.399222910404205322e-01 3.837312385439872742e-02 1.943283677101135254e-01 -1.008271500468254089e-01 4.246110096573829651e-02 -1.148471236228942871e-01 9.589068591594696045e-02
-3.517908602952957153e-02 1.405868213623762131e-02 1.130632981657981873e-01 -3.227920830249786377e-01 -1.362393796443939209e-01 4.599294438958168030e-02 -1.716734170913696289e-01 -1.142022982239723206e-01 -2.068667486310005188e-02 -5.465701222419738770e-02 -1.411157101392745972e-01 -1.397108435630798340e-01 9.785314649343490601e-02 6.866170465946197510e-02 1.034745946526527405e-02 3.938105106353759766e-01 8.228559046983718872e-02 2.145346701145172119e-01 2.523102164268493652e-01 9.269089996814727783e-02 4.182998836040496826e-01 1.808807104825973511e-01 -8.049931377172470093e-02 2.576408684253692627e-01 2.038071630522608757e-03 -2.241217494010925293e-01 -2.217733263969421387e-01 2.304409444332122803e-01 -1.251671612262725830e-01 -4.188624769449234009e-02 -5.187941715121269226e-02 -1.668267399072647095e-01
1.234943717718124390e-01 8.983564376831054688e-02 1.217908635735511780e-01 -2.900914847850799561e-01 2.121939808130264282e-01 2.198755145072937012e-01 7.930549792945384979e-03 -5.012018233537673950e-02 3.137622475624084473e-01 -2.051481157541275024e-01 -4.363178275525569916e-03 1.993962097913026810e-03 -6.339562684297561646e-02 -2.287087216973304749e-02 -4.276123829185962677e-03 2.495764344930648804e-01 1.643417924642562866e-01 -1.094840094447135925e-01 -1.298907846212387085e-01 1.940731853246688843e-01 3.641585707664489746e-01 -7.741441577672958374e-02 -8.960379660129547119e-02 3.158055245876312256e-01 9.565173089504241943e-02 -3.014335930347442627e-01 6.949574220925569534e-03 8.047839999198913574e-02 -2.493274956941604614e-01 8.618712425231933594e-02 -2.263907045125961304e-01 8.403936028480529785e-02
-1.246144250035285950e-01 9.545931220054626465e-02 2.676750719547271729e-01 -3.007174730300903320e-01 -1.221507564187049866e-01 2.245122790336608887e-01 -2.751442790031433105e-01 -8.558595925569534302e-02 8.331902325153350830e-03 -3.071585893630981445e-01 -4.464423060417175293e-01 2.913205698132514954e-02 -1.579962968826293945e-01 -5.750533659011125565e-03 1.530929505825042725e-01 1.627821102738380432e-02 2.323542907834053040e-02 2.034028470516204834e-01 3.796892240643501282e-02 4.493152350187301636e-02 2.999371886253356934e-01 -7.943288981914520264e-02 -1.414443701505661011e-01 1.068470347672700882e-02 -1.812969297170639038e-01 -7.330721616744995117e-02 -2.717369794845581055e-01 -1.193335577845573425e-01 -1.054339930415153503e-01 3.317092359066009521e-02 -1.435648798942565918e-01 2.703931555151939392e-02
3.492105752229690552e-02 2.546249330043792725e-01 5.430104956030845642e-02 -2.440589666366577148e-01 -1.121849790215492249e-01 4.561769366264343262e-01 2.631360851228237152e-02 4.278146848082542419e-02 1.463675349950790405e-01 -1.865023225545883179e-01 -1.856963150203227997e-02 4.255169071257114410e-03 -5.029925331473350525e-02 -3.143442273139953613e-01 5.518853291869163513e-02 6.188306026160717010e-03 6.856364011764526367e-02 3.523508831858634949e-02 2.391639538109302521e-02 3.517493233084678650e-02 1.859115436673164368e-02 -7.910294085741043091e-02 -6.335943937301635742e-02 8.162519335746765137e-02 -2.374252118170261383e-02 -4.239912331104278564e-01 1.172033697366714478e-01 1.184714287519454956e-01 -2.137365490198135376e-01 3.172471001744270325e-02 4.443779587745666504e-01 -9.967118501663208008e-02
1.320147216320037842e-01 4.896213114261627197e-01 1.729759573936462402e-01 -1.760580539703369141e-01 -1.841837763786315918e-01 5.382336303591728210e-02 -4.859068617224693298e-02 -1.434010565280914307e-01 2.071631699800491333e-01 -3.841359913349151611e-02 3.396044299006462097e-02 -7.487509399652481079e-02 8.254689723253250122e-02 7.506233453750610352e-02 3.640944883227348328e-02 2.317143380641937256e-01 -7.780994474887847900e-02 -4.581276699900627136e-02 2.563039064407348633e-01 2.612878382205963135e-01 2.695895135402679443e-01 -3.921476602554321289e-01 3.430023044347763062e-02 -6.243456900119781494e-02 -2.251990586519241333e-01 -1.112178787589073181e-01 1.049041748046875000e-01 -1.640586704015731812e-01 4.936368018388748169e-02 9.710636734962463379e-02 4.953194782137870789e-02 -1.207903772592544556e-01
-5.342659726738929749e-02 1.418534368276596069e-01 4.042029008269309998e-02 -1.126939207315444946e-01 -1.465790122747421265e-01 1.360656619071960449e-01 1.085241511464118958e-01 4.115090519189834595e-02 2.813262343406677246e-01 -1.812469512224197388e-01 1.529979407787322998e-01 -1.758629679679870605e-01 2.871566712856292725e-01 -2.237680107355117798e-01 4.231754317879676819e-02 9.706888347864151001e-02 3.468248546123504639e-01 -7.846247404813766479e-03 1.065755845047533512e-03 4.159387052059173584e-01 -1.396105289459228516e-01 2.960337400436401367e-01 -3.076517954468727112e-02 1.498547941446304321e-01 2.445826679468154907e-02 -2.996033430099487305e-01 -4.926726222038269043e-02 -2.112395316362380981e-01 -1.482117772102355957e-01 9.209748357534408569e-02 -8.512659370899200439e-02 1.240131724625825882e-02
-1.305017471313476562e-01 1.404884755611419678e-01 2.605786323547363281e-01 -9.251800924539566040e-02 -2.134549915790557861e-01 3.817959725856781006e-01 2.217462360858917236e-01 -2.121322453022003174e-01 5.095511674880981445e-03 -1.894589364528656006e-01 -3.135387599468231201e-02 2.396233826875686646e-01 6.678002327680587769e-02 -2.640925347805023193e-01 9.793473035097122192e-02 2.510948777198791504e-01 -2.109030187129974365e-01 -1.719482801854610443e-02 2.090171277523040771e-01 1.354813426733016968e-01 9.143765270709991455e-02 -1.375718414783477783e-01 -3.217681348323822021e-01 5.670963227748870850e-02 2.046262919902801514e-01 -1.206186935305595398e-01 8.481787890195846558e-02 -1.832691603340208530e-03 -5.647593364119529724e-02 1.007885262370109558e-01 1.758903414011001587e-01 1.064954772591590881e-01
2.977473139762878418e-01 1.195745244622230530e-01 2.693885266780853271e-01 1.382780820131301880e-02 -2.367684543132781982e-01 -1.101744994521141052e-01 -1.389059126377105713e-01 -1.416738629341125488e-01 -1.201137825846672058e-01 -3.687058985233306885e-01 2.755080931819975376e-04 -3.838863968849182129e-02 2.254940569400787354e-02 -7.148774713277816772e-02 1.731291413307189941e-01 2.219615280628204346e-01 -2.917373552918434143e-02 -1.050891801714897156e-01 -1.839993521571159363e-02 2.557378113269805908e-01 8.818703144788742065e-02 1.973154693841934204e-01 -2.931619286537170410e-01 -8.469289541244506836e-02 -1.101841628551483154e-01 -3.914141654968261719e-01 3.049036487936973572e-02 -7.191595435142517090e-02 -1.671993434429168701e-01 5.526648834347724915e-02 2.443935573101043701e-01 -1.925437524914741516e-02
-6.431546062231063843e-02 2.439062744379043579e-01 2.914757728576660156e-01 -3.465040624141693115e-01 2.828606218099594116e-02 2.231109701097011566e-02 -1.310342848300933838e-01 -3.982635140419006348e-01 -7.478978950530290604e-03 -2.274468690156936646e-01 -2.533837556838989258e-01 -1.339691341854631901e-03 -7.525542378425598145e-02 1.248236298561096191e-01 -6.623439490795135498e-02 8.131947368383407593e-02 7.931509613990783691e-02 6.457898765802383423e-02 1.459199786186218262e-01 -4.787004366517066956e-02 1.924299597740173340e-01 -1.393547952175140381e-01 -1.020996272563934326e-01 1.103666275739669800e-01 1.229127869009971619e-02 -8.907317183911800385e-03 9.744794666767120361e-02 -2.094982564449310303e-01 -4.210467338562011719e-01 6.687156856060028076e-02 -4.984720796346664429e-02 2.346880286931991577e-01
-3.470238149166107178e-01 1.636475771665573120e-01 2.765673696994781494e-01 -3.121474385261535645e-01 1.163720637559890747e-01 1.036536768078804016e-01 -3.359870910644531250e-01 -3.228006958961486816e-01 -5.846283584833145142e-02 -1.632423698902130127e-01 -2.216587811708450317e-01 -1.406145244836807251e-01 1.394018717110157013e-02 -6.429272890090942383e-02 -1.162810251116752625e-01 3.963771089911460876e-02 -2.289844900369644165e-01 1.457705497741699219e-01 1.446018368005752563e-01 2.841779403388500214e-02 -1.170502230525016785e-01 1.850776001811027527e-02 1.460220478475093842e-02 1.506188511848449707e-01 -3.075961209833621979e-02 -3.193191885948181152e-01 4.126427695155143738e-02 -4.997664690017700195e-02 -2.153775095939636230e-01 8.396597579121589661e-03 9.879794716835021973e-02 1.530682742595672607e-01
2.659749984741210938e-01 2.606030702590942383e-01 3.340237736701965332e-01 -2.179867327213287354e-01 4.719130322337150574e-02 2.617992460727691650e-01 1.457744091749191284e-01 -3.879877924919128418e-02 -1.298926472663879395e-01 -3.544393479824066162e-01 -1.541901379823684692e-01 -4.629129171371459961e-02 7.920232415199279785e-02 -2.848573327064514160e-01 -1.108336672186851501e-01 5.228664726018905640e-02 2.498884052038192749e-01 -1.739733666181564331e-01 -1.289128959178924561e-01 1.408127248287200928e-01 2.219039574265480042e-02 1.698364466428756714e-01 1.417775303125381470e-01 2.186586707830429077e-01 -1.218467950820922852e-01 -2.457132339477539062e-01 1.184074133634567261e-01 1.035880595445632935e-01 -1.635795086622238159e-02 -1.578556373715400696e-02 3.390089794993400574e-02 -9.917043894529342651e-02
1.818393170833587646e-01 1.174013987183570862e-01 4.414855837821960449e-01 -3.154910802841186523e-01 1.923457235097885132e-01 2.527212165296077728e-02 -1.364352852106094360e-01 1.547581851482391357e-01 1.145863234996795654e-01 -2.322442084550857544e-01 -2.483690828084945679e-01 1.313663460314273834e-02 8.459345996379852295e-02 1.233610510826110840e-02 3.598033264279365540e-02 4.098736643791198730e-01 -6.194132938981056213e-02 -6.393440812826156616e-02 2.741172015666961670e-01 2.486741691827774048e-01 -1.162285208702087402e-01 -1.592666953802108765e-01 -8.031040197238326073e-04 4.046308249235153198e-02 -9.851791709661483765e-02 -1.122863739728927612e-01 1.106711700558662415e-01 -1.541849970817565918e-01 -8.288803510367870331e-03 1.626067459583282471e-01 4.994808137416839600e-02 1.499776169657707214e-02
-2.530670911073684692e-02 -6.690183281898498535e-02 2.042461484670639038e-01 -6.949263811111450195e-02 -2.023737728595733643e-01 -1.612426340579986572e-02 -2.272350192070007324e-01 -1.856820285320281982e-01 -1.957032680511474609e-01 4.208904504776000977e-02 -1.279811561107635498e-01 -1.301665753126144409e-01 -2.865110337734222412e-01 -1.993852555751800537e-01 1.898977905511856079e-01 4.759410321712493896e-01 4.310666397213935852e-02 2.178542315959930420e-01 1.214659661054611206e-01 2.375580519437789917e-01 2.773080393671989441e-02 -1.881441175937652588e-01 1.961861699819564819e-01 2.887758193537592888e-03 4.356316477060317993e-02 -3.168306052684783936e-01 -1.713424548506736755e-02 1.070545762777328491e-01 -9.603811427950859070e-03 1.413436979055404663e-01 2.430759556591510773e-02 1.825533360242843628e-01
-2.543814480304718018e-01 6.989912688732147217e-02 1.584183275699615479e-01 -4.037397801876068115e-01 -1.453244388103485107e-01 1.064975932240486145e-01 9.728287160396575928e-02 -7.213829457759857178e-02 1.254040151834487915e-01 -2.267341502010822296e-02 -8.039974421262741089e-02 -1.867530941963195801e-01 -9.079656563699245453e-03 -1.300192475318908691e-01 4.690328240394592285e-02 7.064270321279764175e-04 2.531752884387969971e-01 2.370654195547103882e-01 6.905187666416168213e-02 9.817831218242645264e-02 3.959026038646697998e-01 1.731255352497100830e-01 -9.742759913206100464e-02 3.228412568569183350e-01 -1.083616092801094055e-01 -2.653898894786834717e-01 -1.231626495718955994e-01 -1.482303291559219360e-01 2.474956586956977844e-02 -1.916346251964569092e-01 2.389714866876602173e-02 1.613899022340774536e-01
1.755381673574447632e-01 3.770086765289306641e-01 1.556989364326000214e-02 -2.948866486549377441e-01 -9.086741507053375244e-02 3.611812889575958252e-01 -3.356982022523880005e-02 2.630982995033264160e-01 -7.984106428921222687e-03 -3.013443052768707275e-01 -4.140267521142959595e-02 2.695871144533157349e-02 1.897878646850585938e-01 -1.219706907868385315e-01 -1.167083345353603363e-02 2.654172480106353760e-02 1.419963985681533813e-01 2.318138480186462402e-01 9.093488007783889771e-02 1.390087604522705078e-01 1.327579021453857422e-01 -8.096736855804920197e-03 -4.212487116456031799e-02 -7.407517172396183014e-03 5.387195944786071777e-02 -2.526103556156158447e-01 2.397124618291854858e-01 -1.800017058849334717e-01 -2.319139987230300903e-01 1.015428453683853149e-01 -2.028201371431350708e-01 5.406549945473670959e-02
1.214262247085571289e-01 2.853358685970306396e-01 5.826771259307861328e-01 -1.298704892396926880e-01 -1.796739548444747925e-01 -2.718535251915454865e-02 2.836393713951110840e-01 1.893991678953170776e-01 2.574067115783691406e-01 -3.285033255815505981e-02 -8.296407014131546021e-02 -1.803378574550151825e-02 1.061853915452957153e-01 -1.067512780427932739e-01 6.925370544195175171e-02 2.510459423065185547e-01 -1.303392946720123291e-01 1.695211231708526611e-01 -1.693823933601379395e-02 -8.487051352858543396e-03 1.005628481507301331e-01 3.261869400739669800e-02 -6.786166876554489136e-02 1.680144518613815308e-01 1.592552661895751953e-01 -7.883653789758682251e-02 -3.577615320682525635e-02 3.883203864097595215e-02 -2.841010689735412598e-01 -8.953826129436492920e-02 1.001569330692291260e-01 9.927392750978469849e-02
2.237628214061260223e-02 3.738224506378173828e-01 1.797753125429153442e-01 -2.128695994615554810e-01 1.387355923652648926e-01 1.314107328653335571e-01 1.734307110309600830e-01 -1.438423544168472290e-01 2.134769558906555176e-01 1.570451632142066956e-02 -1.009552925825119019e-01 -3.345828875899314880e-02 8.240248262882232666e-02 9.999471157789230347e-02 4.151435196399688721e-02 1.713354140520095825e-01 1.558802276849746704e-01 1.580350566655397415e-03 -1.945313811302185059e-01 1.461120247840881348e-01 2.114561349153518677e-01 -2.076107114553451538e-01 3.463372588157653809e-01 2.432376444339752197e-01 -1.107295900583267212e-01 -2.420127242803573608e-01 -3.156106472015380859e-01 7.784866541624069214e-02 -2.096238583326339722e-01 -1.441580709069967270e-02 -6.532125920057296753e-02 1.204102709889411926e-01
1.927869766950607300e-01 4.269458353519439697e-02 1.289669424295425415e-01 -2.087667435407638550e-01 -4.301923513412475586e-02 1.849604398012161255e-01 2.828454673290252686e-01 -4.111947491765022278e-02 -3.718054294586181641e-02 -2.277471125125885010e-01 2.070834934711456299e-01 -2.096570432186126709e-01 2.300685737282037735e-03 -1.468877196311950684e-01 1.469313800334930420e-01 -4.751671105623245239e-02 1.660695374011993408e-01 2.655943930149078369e-01 -2.317794263362884521e-01 2.799657583236694336e-01 9.734816849231719971e-02 -6.258644163608551025e-02 -2.319083362817764282e-02 -1.013971865177154541e-01 -3.206549882888793945e-01 -2.967341840267181396e-01 2.077856808900833130e-01 1.063222736120223999e-01 -2.731824815273284912e-01 1.142415031790733337e-01 9.958981722593307495e-02 -1.180535368621349335e-02
-8.207321166992187500e-02 4.123708605766296387e-01 2.759827077388763428e-01 3.591738641262054443e-02 -4.304639622569084167e-02 4.244859516620635986e-02 1.935414597392082214e-02 -2.399928420782089233e-01 1.429332643747329712e-01 -1.894763559103012085e-01 -2.452767193317413330e-01 7.062485814094543457e-02 5.651643872261047363e-02 -2.381957322359085083e-02 2.384242266416549683e-01 3.858628869056701660e-01 -4.535949230194091797e-02 1.812623590230941772e-01 -2.344489991664886475e-01 -1.420815754681825638e-02 -5.889930576086044312e-02 2.901804633438587189e-02 1.689163967967033386e-02 -1.001714393496513367e-01 -1.988289803266525269e-01 -3.724199533462524414e-01 6.962738186120986938e-02 2.161065191030502319e-01 3.833278641104698181e-02 5.470714718103408813e-02 4.677360877394676208e-02 1.096001192927360535e-01
1.397934705018997192e-01 2.595750801265239716e-02 3.301333785057067871e-01 -1.030319835990667343e-02 -5.573781952261924744e-02 1.457275599241256714e-01 -2.832965739071369171e-02 -3.257947862148284912e-01 -4.863843321800231934e-02 -2.102395892143249512e-01 -6.072943285107612610e-02 2.185424268245697021e-01 1.217388808727264404e-01 -2.124105542898178101e-01 1.730579286813735962e-01 3.057279884815216064e-01 1.019382551312446594e-01 -2.490809187293052673e-02 4.097867012023925781e-02 2.471870630979537964e-01 5.411652103066444397e-02 -9.247088432312011719e-02 -2.111883908510208130e-01 2.533146440982818604e-01 1.244489774107933044e-01 -1.188874989748001099e-01 3.284419775009155273e-01 -3.278939127922058105e-01 -5.184430256485939026e-02 6.056814268231391907e-02 9.646983444690704346e-02 5.758021399378776550e-02
-1.455668359994888306e-01 2.401029318571090698e-01 2.939268350601196289e-01 -2.506602704524993896e-01 -5.269253253936767578e-02 -4.394897446036338806e-02 9.836348891258239746e-02 8.258327096700668335e-02 -2.418620288372039795e-01 5.321148410439491272e-02 4.551573190838098526e-03 3.714346140623092651e-02 3.349013999104499817e-02 -8.630267530679702759e-02 1.713572442531585693e-01 1.383685618638992310e-01 2.121850550174713135e-01 4.758596047759056091e-02 -1.824565045535564423e-02 3.679820299148559570e-01 4.937632977962493896e-01 -1.857747510075569153e-02 -2.489632926881313324e-02 -1.441824734210968018e-01 -1.282131224870681763e-01 -3.192545846104621887e-02 -8.287822455167770386e-02 2.288704365491867065e-01 -1.973617374897003174e-01 2.187420874834060669e-01 1.344632357358932495e-01 -2.740824781358242035e-02
5.609073862433433533e-02 2.539787590503692627e-01 3.719007074832916260e-01 -1.844559758901596069e-01 -8.118891716003417969e-02 -2.710124291479587555e-02 -1.327553093433380127e-01 -1.154466196894645691e-01 -1.957952380180358887e-01 8.905822038650512695e-02 4.944640398025512695e-02 7.271645218133926392e-02 1.037200242280960083e-01 -1.870207637548446655e-01 2.319097816944122314e-01 1.180322542786598206e-01 3.141235411167144775e-01 -3.276147320866584778e-02 -1.340852826833724976e-01 3.761841058731079102e-01 3.518794476985931396e-01 5.399387329816818237e-02 7.826775312423706055e-02 -1.771413981914520264e-01 4.056933522224426270e-02 -2.162943929433822632e-01 -4.044932499527931213e-02 4.332631081342697144e-02 -1.910478919744491577e-01 6.381490826606750488e-02 6.505504995584487915e-02 1.845601201057434082e-01
1.216886658221483231e-02 6.899210065603256226e-02 3.212277591228485107e-01 -1.119962111115455627e-01 4.648427292704582214e-02 2.329445816576480865e-02 2.355972975492477417e-01 -5.494365468621253967e-02 6.043153256177902222e-02 1.872581541538238525e-01 -1.036611050367355347e-01 6.418348848819732666e-02 2.084852308034896851e-01 -7.510740309953689575e-02 6.953125447034835815e-02 4.703378677368164062e-02 2.624153494834899902e-01 2.772169113159179688e-01 1.300003975629806519e-01 -1.890421658754348755e-02 2.735274657607078552e-02 -1.962118297815322876e-01 -1.556345969438552856e-01 -1.371994912624359131e-01 1.938765496015548706e-01 -3.486315608024597168e-01 3.414883017539978027e-01 5.109608918428421021e-02 -2.968692481517791748e-01 2.719002962112426758e-01 -1.406141221523284912e-01 -5.426258593797683716e-02
-1.381739974021911621e-01 2.119099050760269165e-01 2.147296816110610962e-01 -3.572914898395538330e-01 1.795831769704818726e-01 1.339599192142486572e-01 -3.063322603702545166e-01 -2.939908802509307861e-01 -6.416311860084533691e-02 -1.357761323451995850e-01 6.145472824573516846e-02 -6.000808253884315491e-02 7.852816022932529449e-03 -9.885894134640693665e-03 1.655132621526718140e-01 1.634356379508972168e-01 -6.782208383083343506e-02 3.457750678062438965e-01 -8.286805823445320129e-03 4.844671115279197693e-02 2.012639045715332031e-01 1.487769484519958496e-01 -1.686057299375534058e-01 1.377550605684518814e-02 2.596625089645385742e-01 -2.475499212741851807e-01 1.289943009614944458e-01 -6.688266247510910034e-02 -2.194092720746994019e-01 1.573422178626060486e-02 1.200140174478292465e-02 1.771719455718994141e-01
-1.204309910535812378e-01 -1.294529736042022705e-01 3.722975552082061768e-01 -2.251952327787876129e-02 -9.199370443820953369e-02 5.526666715741157532e-02 9.097474068403244019e-02 -2.666729092597961426e-01 2.171603217720985413e-02 -5.662693828344345093e-02 -1.401957273483276367e-01 -4.792056232690811157e-02 4.029806237667798996e-03 -1.458445340394973755e-01 2.003967575728893280e-02 1.941232681274414062e-01 3.430642187595367432e-01 2.690569758415222168e-01 2.744217514991760254e-01 3.365029096603393555e-01 -2.653344571590423584e-01 -2.166862599551677704e-02 5.647069960832595825e-02 1.186926811933517456e-01 -6.608349829912185669e-02 -1.694866418838500977e-01 4.811566323041915894e-02 -1.393803507089614868e-01 -1.124526187777519226e-01 3.488162904977798462e-02 -5.159898847341537476e-02 -3.399726152420043945e-01
1.424507647752761841e-01 2.562850341200828552e-02 3.457191884517669678e-01 -6.063080430030822754e-01 -1.661224216222763062e-01 -8.637849241495132446e-02 9.133281558752059937e-02 -1.514145731925964355e-01 1.643281430006027222e-01 -4.720813781023025513e-02 -4.845446348190307617e-02 1.156991273164749146e-01 1.444821506738662720e-01 -1.013382598757743835e-01 2.369602024555206299e-01 -1.098703742027282715e-01 1.841053515672683716e-01 -5.968724563717842102e-02 3.944725170731544495e-02 -1.472223550081253052e-01 5.207078997045755386e-03 1.614487171173095703e-01 -2.473709732294082642e-01 -2.919889613986015320e-02 -1.333678662776947021e-01 -2.344020009040832520e-01 -1.930859126150608063e-02 -4.706444963812828064e-02 -2.085468024015426636e-01 9.986643493175506592e-02 5.919395014643669128e-02 1.213515363633632660e-02
5.989547818899154663e-02 3.951244354248046875e-01 2.657880783081054688e-01 -1.447771042585372925e-01 -1.856979876756668091e-01 1.015368774533271790e-01 1.295831352472305298e-01 -3.726628720760345459e-01 1.529374867677688599e-01 -1.147547364234924316e-01 -1.064049974083900452e-01 1.930193454027175903e-01 1.730031371116638184e-01 -1.584682911634445190e-01 -1.632470935583114624e-01 1.228183060884475708e-01 1.271490156650543213e-01 2.034712284803390503e-01 1.172380149364471436e-01 2.123570740222930908e-01 6.576759368181228638e-02 -1.477769315242767334e-01 2.232955768704414368e-03 -4.033371210098266602e-01 1.443833671510219574e-02 -5.131015554070472717e-02 2.133929170668125153e-02 -1.150248125195503235e-01 -1.654452979564666748e-01 -1.038873940706253052e-01 7.712133228778839111e-02 2.031210623681545258e-02
2.515293359756469727e-01 1.901836991310119629e-01 2.928159236907958984e-01 -7.204461097717285156e-02 -2.035913616418838501e-01 1.611153185367584229e-01 3.940320760011672974e-02 -3.322093784809112549e-01 3.734830394387245178e-02 -2.425789386034011841e-01 -1.426547020673751831e-01 3.862829506397247314e-02 2.674583792686462402e-01 3.886016830801963806e-02 2.343550324440002441e-01 1.601750552654266357e-01 -1.462211925536394119e-02 -5.986420437693595886e-02 2.390349358320236206e-01 1.307095736265182495e-01 4.321786016225814819e-02 -6.583633273839950562e-02 1.182135939598083496e-01 7.634887844324111938e-02 2.767130732536315918e-01 -9.721931815147399902e-02 2.366982400417327881e-01 -2.376345098018646240e-01 5.890335142612457275e-02 2.873959541320800781e-01 -5.625661462545394897e-02 -5.318930745124816895e-02
-8.764875680208206177e-02 1.303789857774972916e-02 2.158285975456237793e-01 -2.246221005916595459e-01 -3.006806373596191406e-01 -2.321696877479553223e-01 -1.152786314487457275e-01 -4.215775057673454285e-02 3.518442437052726746e-02 -2.015152275562286377e-01 1.270368695259094238e-01 -2.095470130443572998e-01 -8.044587075710296631e-02 1.798735707998275757e-01 -3.103839047253131866e-02 4.788775146007537842e-01 2.593906223773956299e-02 2.938275597989559174e-02 1.079974323511123657e-01 1.290759593248367310e-01 -7.863836735486984253e-02 2.126160822808742523e-02 4.083032011985778809e-01 -1.087386254221200943e-02 -1.016485542058944702e-01 -2.643519341945648193e-01 1.815475374460220337e-01 1.376295834779739380e-01 -4.072045534849166870e-02 2.753297053277492523e-02 9.727770090103149414e-02 1.319238394498825073e-01
4.217072576284408569e-02 2.887836694717407227e-01 4.363202452659606934e-01 -2.389943040907382965e-02 -2.159893065690994263e-01 3.586906567215919495e-02 -1.470005959272384644e-01 -9.751223027706146240e-02 -1.609102636575698853e-01 -1.192335560917854309e-01 -2.653705775737762451e-01 -2.276783436536788940e-01 3.464415669441223145e-02 1.406235545873641968e-01 2.319398075342178345e-01 1.947585344314575195e-01 -2.088323980569839478e-01 1.496398448944091797e-01 -1.406544148921966553e-01 2.566675543785095215e-01 2.698789238929748535e-01 3.432277590036392212e-02 -9.645357728004455566e-03 7.173233479261398315e-02 -1.454036086797714233e-01 -1.418037414550781250e-01 1.136651411652565002e-01 8.822406828403472900e-02 -8.681083470582962036e-02 -5.301777273416519165e-02 -1.865637302398681641e-02 2.572714984416961670e-01
-8.214245736598968506e-02 2.248974144458770752e-01 6.526835262775421143e-03 -1.750319749116897583e-01 -2.679920941591262817e-02 -9.132237732410430908e-02 2.008871138095855713e-01 -4.433726891875267029e-02 -3.292292058467864990e-01 -1.776349246501922607e-01 -9.163258969783782959e-02 4.902869090437889099e-02 1.990302801132202148e-01 -1.161050647497177124e-01 2.112748771905899048e-01 1.668541282415390015e-01 2.225528359413146973e-01 -2.730648219585418701e-01 1.549669355154037476e-01 1.987537592649459839e-01 6.937752664089202881e-02 -7.980123907327651978e-02 1.790596842765808105e-01 1.522132605314254761e-01 -1.345422416925430298e-01 -5.151857137680053711e-01 -4.156180843710899353e-02 -6.853192299604415894e-02 -3.166995942592620850e-02 1.050310060381889343e-01 -1.295129805803298950e-01 1.073476225137710571e-01
-1.089726611971855164e-01 5.392960831522941589e-02 2.565116584300994873e-01 -1.436411142349243164e-01 2.609598217532038689e-03 5.451340228319168091e-02 -9.907880425453186035e-02 -2.013472616672515869e-01 1.015949919819831848e-01 -1.899048238992691040e-01 3.681788966059684753e-02 -8.318822830915451050e-02 1.326053142547607422e-01 1.088135391473770142e-01 2.094854414463043213e-01 1.906811296939849854e-01 2.971043586730957031e-01 4.449331760406494141e-02 2.546464204788208008e-01 4.490549862384796143e-02 -1.053702160716056824e-01 -1.994703412055969238e-01 -1.434544175863265991e-01 2.151577174663543701e-02 2.613756656646728516e-01 -4.107603132724761963e-01 -9.916025400161743164e-02 -3.722596168518066406e-01 -9.163401275873184204e-02 1.372075080871582031e-01 6.406774371862411499e-02 -1.878736764192581177e-01
2.039268612861633301e-01 4.757438302040100098e-01 1.473621726036071777e-01 -2.111842781305313110e-01 -1.869590431451797485e-01 3.010533154010772705e-01 9.473360329866409302e-02 7.756780833005905151e-02 2.683176696300506592e-01 -1.654416173696517944e-01 -2.104364521801471710e-02 6.550969928503036499e-02 -1.480417251586914062e-01 -3.576329723000526428e-02 -1.891649216413497925e-01 1.349112093448638916e-01 -1.103195026516914368e-01 -9.320052713155746460e-02 -1.053681597113609314e-01 1.198457702994346619e-01 8.244627155363559723e-03 -2.014707475900650024e-01 5.704172328114509583e-02 8.435349911451339722e-02 -2.630692906677722931e-02 -3.997114598751068115e-01 1.237664446234703064e-01 1.818773150444030762e-01 -1.519955396652221680e-01 -4.728741571307182312e-02 4.343304410576820374e-02 1.023516133427619934e-01
-3.456428647041320801e-01 6.039134413003921509e-02 1.914209723472595215e-01 -4.722009599208831787e-02 -2.378307133913040161e-01 1.667716652154922485e-01 8.759003132581710815e-02 -6.699164956808090210e-02 2.818561196327209473e-01 -1.196131184697151184e-01 -5.243906751275062561e-02 -1.209092289209365845e-01 3.815596550703048706e-02 1.120069772005081177e-01 1.674073487520217896e-01 -6.049191206693649292e-02 2.110344022512435913e-01 5.372710153460502625e-02 1.470578312873840332e-01 3.498458266258239746e-01 -1.511531323194503784e-01 -2.193843200802803040e-02 -2.851976314559578896e-03 -1.991048455238342285e-02 2.136843800544738770e-01 -4.721211493015289307e-01 -5.512249097228050232e-02 -9.100607037544250488e-02 4.201254621148109436e-02 2.434211820363998413e-01 -1.439994275569915771e-01 -8.867318928241729736e-02
-1.846054196357727051e-01 3.878084570169448853e-02 2.092377990484237671e-01 -2.078296095132827759e-01 -3.572842478752136230e-01 1.484696120023727417e-01 2.433553934097290039e-01 -2.259542495012283325e-01 2.321213670074939728e-02 -1.729866713285446167e-01 -2.367346584796905518e-01 -5.884648114442825317e-02 -8.750357478857040405e-02 -1.230050548911094666e-01 1.911748759448528290e-02 -5.210617557168006897e-02 1.229991093277931213e-01 1.894396990537643433e-01 1.430241912603378296e-01 6.641440093517303467e-02 2.494133561849594116e-01 2.826673388481140137e-01 1.514309458434581757e-02 2.811213433742523193e-01 -8.956111222505569458e-02 -2.866349220275878906e-01 -2.236934304237365723e-01 -1.374869979918003082e-02 2.562977373600006104e-02 -1.122698038816452026e-01 -1.895021349191665649e-01 1.216696873307228088e-01
1.202306747436523438e-01 2.892834842205047607e-01 2.896020114421844482e-01 -1.375064253807067871e-01 8.829527348279953003e-02 -1.628978550434112549e-01 -1.291487365961074829e-01 -2.278195507824420929e-02 -2.350011281669139862e-02 1.255678087472915649e-01 -1.647035330533981323e-01 -7.200215011835098267e-02 1.351282093673944473e-02 1.070468500256538391e-01 -6.660930812358856201e-02 1.886033415794372559e-01 1.248339004814624786e-02 3.413989543914794922e-01 -2.546337060630321503e-02 3.319179415702819824e-01 2.826826274394989014e-01 1.824127435684204102e-01 -1.880181431770324707e-01 7.000250369310379028e-02 -2.646055519580841064e-01 -3.678902685642242432e-01 -3.236786648631095886e-02 4.645624756813049316e-02 -6.553171668201684952e-03 1.723744869232177734e-01 1.415028572082519531e-01 8.924730122089385986e-02
-1.043910831212997437e-01 4.514495842158794403e-03 8.671043813228607178e-02 -1.005922406911849976e-01 -3.135174214839935303e-01 8.828054368495941162e-02 4.237110912799835205e-02 -7.965783029794692993e-02 4.002591669559478760e-01 -1.735722869634628296e-01 1.185917947441339493e-02 -2.456292659044265747e-01 2.292223423719406128e-01 -9.071183949708938599e-02 1.831112802028656006e-01 -5.769920349121093750e-02 1.450459659099578857e-01 -1.966511160135269165e-01 -7.778561860322952271e-02 3.344794809818267822e-01 -4.303106293082237244e-02 2.188352346420288086e-01 -4.543892666697502136e-02 7.240752875804901123e-02 -1.031272932887077332e-01 -4.100649356842041016e-01 1.060233041644096375e-01 -1.865216940641403198e-01 -5.768397450447082520e-02 1.925669461488723755e-01 -7.643848657608032227e-02 -5.495887249708175659e-02
-9.248045086860656738e-02 8.540853857994079590e-02 3.726369440555572510e-01 -3.668923079967498779e-01 -1.999191492795944214e-01 -5.139084532856941223e-02 -1.508026123046875000e-01 1.370278932154178619e-02 9.544586762785911560e-03 -3.124057352542877197e-01 8.244940638542175293e-02 -2.885812222957611084e-01 7.668601721525192261e-02 -8.964460343122482300e-02 -1.114530786871910095e-01 2.271850109100341797e-01 -1.017426475882530212e-01 1.741227656602859497e-01 -1.747722178697586060e-01 3.212099969387054443e-01 2.324067801237106323e-01 -8.777675777673721313e-02 -4.864274337887763977e-02 -3.344892337918281555e-02 -4.303444176912307739e-02 1.380051299929618835e-02 9.138385951519012451e-02 -1.002642586827278137e-01 3.151971399784088135e-01 1.073670387268066406e-01 -9.122134745121002197e-02 1.380199380218982697e-02
1.801046878099441528e-01 8.926967531442642212e-02 1.015719473361968994e-01 -3.362991213798522949e-01 -1.262204647064208984e-01 3.599668443202972412e-01 2.949393093585968018e-01 -7.558588683605194092e-02 6.323946174234151840e-03 -1.987498104572296143e-01 7.969213277101516724e-02 -1.937554478645324707e-01 -6.792484223842620850e-02 8.119038492441177368e-02 7.973152399063110352e-02 2.632921934127807617e-01 1.599927842617034912e-01 -5.174345523118972778e-02 -1.307198219001293182e-02 2.708847448229789734e-02 3.259214162826538086e-01 2.676353752613067627e-01 -9.404358267784118652e-02 -6.006401032209396362e-02 -9.610624611377716064e-02 -2.878039479255676270e-01 1.347265839576721191e-01 -3.181440755724906921e-03 -3.576523065567016602e-02 2.272492945194244385e-01 1.290058046579360962e-01 -1.684405505657196045e-01
2.145229279994964600e-01 -1.076343357563018799e-01 1.125808805227279663e-01 -1.034567281603813171e-01 -8.952692896127700806e-02 2.258301973342895508e-01 2.029915712773799896e-02 -1.374397873878479004e-01 -9.970735758543014526e-02 -3.704048991203308105e-01 1.807405948638916016e-01 -7.390037924051284790e-02 -1.786596775054931641e-01 -4.291028901934623718e-02 9.481321275234222412e-02 1.188718527555465698e-01 9.203865379095077515e-02 7.492504268884658813e-02 -1.641335636377334595e-01 1.687978804111480713e-01 1.632429510354995728e-01 -2.362228929996490479e-02 -2.870376221835613251e-02 1.406887769699096680e-01 -2.391197681427001953e-01 -5.425761342048645020e-01 2.231054604053497314e-01 -8.221419155597686768e-02 -1.308449506759643555e-01 -4.539232701063156128e-02 1.620385199785232544e-01 -1.663430929183959961e-01
-1.182727739214897156e-01 1.105886921286582947e-01 4.221720695495605469e-01 -3.002751469612121582e-01 -1.888788677752017975e-02 2.348520606756210327e-01 2.845875686034560204e-03 -1.080944836139678955e-01 -9.964377433061599731e-02 5.016932636499404907e-02 -1.236908361315727234e-01 1.172439157962799072e-01 -1.600143266841769218e-03 -1.917821913957595825e-01 7.062810659408569336e-02 -9.094844013452529907e-02 1.359484195709228516e-01 -7.252123206853866577e-02 1.682860851287841797e-01 2.882291674613952637e-01 2.733723819255828857e-01 8.651217073202133179e-02 2.598361968994140625e-01 -9.666894376277923584e-02 2.239570617675781250e-01 -3.381541371345520020e-01 -9.788049757480621338e-02 9.736672788858413696e-02 -2.616423554718494415e-02 2.505607604980468750e-01 8.543668314814567566e-03 7.300807535648345947e-02
-1.428259462118148804e-01 8.900428190827369690e-03 3.753642737865447998e-01 -1.740232110023498535e-01 1.031704321503639221e-01 3.053833246231079102e-01 3.926430046558380127e-01 1.911873184144496918e-02 -1.432561874389648438e-01 -3.113744556903839111e-01 7.476197928190231323e-02 -1.747376620769500732e-01 1.374278101138770580e-03 -2.171084471046924591e-02 -2.090759761631488800e-02 -1.120761409401893616e-01 4.949047230184078217e-03 6.805223226547241211e-02 -1.645383685827255249e-01 1.767362803220748901e-01 2.021824382245540619e-02 -1.667248159646987915e-01 -2.320901155471801758e-01 4.260234534740447998e-02 -1.385768502950668335e-01 -3.173458874225616455e-01 3.723060712218284607e-02 1.752310544252395630e-01 -1.928098648786544800e-01 3.156021609902381897e-02 -1.298305392265319824e-01 -1.701432019472122192e-01
8.424219489097595215e-02 1.749700307846069336e-02 3.720442950725555420e-01 -9.713402390480041504e-02 -3.963475301861763000e-02 2.133830785751342773e-01 -1.092518270015716553e-01 -1.968000829219818115e-01 -1.814441010355949402e-02 -2.791496217250823975e-01 2.133113443851470947e-01 -7.579150795936584473e-02 1.277111768722534180e-01 -1.161697953939437866e-01 2.020638734102249146e-01 1.747070997953414917e-01 1.244714558124542236e-01 7.317134737968444824e-02 6.445647031068801880e-02 2.001699358224868774e-01 2.006319016218185425e-01 -2.173044085502624512e-01 -2.869572937488555908e-01 -2.120591700077056885e-01 -2.052693217992782593e-01 -1.694231033325195312e-01 -1.080415304750204086e-02 2.068670988082885742e-01 2.191469371318817139e-01 1.555480062961578369e-01 -1.343867331743240356e-01 1.800814419984817505e-01
3.494957834482192993e-02 2.482492774724960327e-01 1.049752011895179749e-01 -4.364340752363204956e-02 -3.056630492210388184e-01 2.972148656845092773e-01 -2.086306735873222351e-02 -1.763361245393753052e-01 2.894909083843231201e-01 -9.569445997476577759e-02 -5.832738056778907776e-02 -2.325976938009262085e-01 2.048277258872985840e-01 -1.676277369260787964e-01 3.706320822238922119e-01 1.085286512970924377e-01 1.278193891048431396e-01 7.501628249883651733e-02 -4.799953475594520569e-02 2.224064767360687256e-01 -1.190856844186782837e-01 1.856309026479721069e-01 6.779415905475616455e-02 1.402609050273895264e-01 -1.184669733047485352e-01 -3.000924587249755859e-01 -4.972187802195549011e-02 -1.810129731893539429e-01 -1.107725948095321655e-01 -6.408800184726715088e-02 -1.377917267382144928e-02 -1.967867761850357056e-01
1.314347464358434081e-04 2.601178549230098724e-02 3.265365958213806152e-01 -3.178487718105316162e-01 -1.920057684183120728e-01 -9.455686062574386597e-02 1.786606162786483765e-01 -1.969289481639862061e-01 7.283125817775726318e-02 -6.139877438545227051e-02 -1.131481304764747620e-01 4.103358462452888489e-02 1.266471892595291138e-01 -9.108243137598037720e-02 2.601214945316314697e-01 -9.071911871433258057e-02 2.667895257472991943e-01 2.946997061371803284e-02 1.873290985822677612e-01 -3.290852531790733337e-02 3.380281627178192139e-01 2.041113227605819702e-01 3.702400997281074524e-02 2.549122869968414307e-01 -8.122374117374420166e-02 -2.390597760677337646e-01 -2.512241899967193604e-01 4.575534723699092865e-03 -1.179119348526000977e-01 -9.959141910076141357e-02 -2.067339122295379639e-01 1.656341999769210815e-01
-1.013445481657981873e-01 2.837052643299102783e-01 3.535616397857666016e-01 -7.580919563770294189e-02 2.451223321259021759e-02 -1.641401350498199463e-01 -6.528358161449432373e-02 -2.647176086902618408e-01 7.280237227678298950e-02 1.541433334350585938e-01 -1.825292110443115234e-01 5.441156029701232910e-02 -3.896180912852287292e-02 1.366800367832183838e-01 8.929782360792160034e-02 -7.636537402868270874e-02 1.276403814554214478e-01 7.101026177406311035e-02 -1.367603521794080734e-02 1.889541000127792358e-01 3.703981935977935791e-01 -9.676846861839294434e-02 -1.624795608222484589e-02 6.826826930046081543e-02 -3.803100883960723877e-01 -3.486218452453613281e-01 -6.948335468769073486e-02 1.787972450256347656e-01 8.231762051582336426e-02 1.943071335554122925e-01 -8.184041827917098999e-02 1.198209524154663086e-01
5.038708820939064026e-02 3.901550769805908203e-01 2.592560350894927979e-01 -7.999002933502197266e-02 -1.287161558866500854e-01 -1.105454042553901672e-01 -2.464067488908767700e-01 -1.518143713474273682e-01 1.456419080495834351e-01 -1.471452787518501282e-02 -1.316556781530380249e-01 8.038325607776641846e-02 1.900688260793685913e-01 -1.424572430551052094e-02 9.981233626604080200e-02 7.978712022304534912e-02 8.048742078244686127e-03 3.249688073992729187e-02 9.836928546428680420e-02 2.416568547487258911e-01 3.033497333526611328e-01 -2.875641882419586182e-01 1.769670844078063965e-01 8.337567001581192017e-02 -2.567192018032073975e-01 -1.381781548261642456e-01 1.030190438032150269e-01 -1.671059876680374146e-01 8.810418844223022461e-02 2.729295492172241211e-01 1.307575404644012451e-01 -2.369206100702285767e-01
1.257243454456329346e-01 2.779965698719024658e-01 3.100342750549316406e-01 -7.757730036973953247e-02 3.500704886391758919e-03 -5.133277922868728638e-02 -3.080215491354465485e-02 -1.377159357070922852e-01 -5.706797912716865540e-02 -2.263173162937164307e-01 -3.507497310638427734e-01 1.260874420404434204e-01 8.509247004985809326e-02 2.810548990964889526e-02 1.901879459619522095e-01 4.254826605319976807e-01 -1.220997497439384460e-01 1.715570539236068726e-01 -4.068852216005325317e-02 8.483226597309112549e-02 -2.092501372098922729e-01 -1.661831587553024292e-01 -6.423551589250564575e-03 -9.450916200876235962e-02 3.304470703005790710e-02 -3.745160400867462158e-01 1.356350630521774292e-01 6.225604191422462463e-02 4.633076488971710205e-02 8.700372278690338135e-02 -2.379397451877593994e-01 -6.816802546381950378e-03
-6.264046579599380493e-02 1.393265426158905029e-01 1.170115098357200623e-01 -2.141920290887355804e-02 1.385832130908966064e-01 -1.628031954169273376e-02 1.408438682556152344e-01 1.023125052452087402e-01 -1.376210302114486694e-01 -3.548305332660675049e-01 -1.293395012617111206e-01 7.779608946293592453e-03 -3.708927705883979797e-02 -2.237501740455627441e-01 1.596645265817642212e-01 1.996162831783294678e-01 1.767445355653762817e-01 1.286302059888839722e-01 3.445689380168914795e-02 3.838821500539779663e-02 4.599228203296661377e-01 -1.200120523571968079e-01 1.062961295247077942e-01 1.002402380108833313e-01 2.254797071218490601e-01 -3.976463973522186279e-01 -7.933711260557174683e-02 -1.369773149490356445e-01 1.105217845179140568e-03 2.617941200733184814e-01 -1.489395350217819214e-01 1.089059337973594666e-01
1.049800962209701538e-01 -2.018781937658786774e-02 1.811266094446182251e-01 -1.165777295827865601e-01 -5.093177035450935364e-02 -1.694653481245040894e-01 3.798018693923950195e-01 -1.377055644989013672e-01 8.830332010984420776e-02 -6.722792983055114746e-02 -2.859121374785900116e-02 -2.456256188452243805e-03 -2.703461982309818268e-02 -1.038336660712957382e-02 2.058742195367813110e-01 2.311668395996093750e-01 3.522103726863861084e-01 1.139297559857368469e-01 4.811911657452583313e-02 2.687016427516937256e-01 6.366011500358581543e-02 -1.792658120393753052e-01 -2.396192215383052826e-02 3.582650423049926758e-01 -1.941802948713302612e-01 -1.295586377382278442e-01 3.139639794826507568e-01 -1.343917548656463623e-01 -5.273274332284927368e-02 2.459883987903594971e-01 7.530235499143600464e-02 -1.452436745166778564e-01
6.974331289529800415e-02 4.946785569190979004e-01 2.035238444805145264e-01 -1.201870441436767578e-01 6.520381197333335876e-03 -1.205815374851226807e-01 -1.519452035427093506e-01 -2.858142741024494171e-02 -1.588160544633865356e-01 -8.528918772935867310e-02 -2.325987964868545532e-01 5.139873176813125610e-02 1.943676024675369263e-01 1.257867962121963501e-01 1.399941183626651764e-02 3.988122940063476562e-01 -1.391449291259050369e-02 2.217133194208145142e-01 -1.555733382701873779e-01 1.389840096235275269e-01 3.296929970383644104e-02 4.419461637735366821e-02 1.718629300594329834e-01 -4.364725574851036072e-02 -5.458977818489074707e-02 -4.536670744419097900e-01 9.014187008142471313e-02 -1.777564175426959991e-02 -2.167171984910964966e-02 -3.127006441354751587e-02 8.856032788753509521e-02 1.041175797581672668e-02
8.346069604158401489e-02 -3.412323445081710815e-02 3.154388666152954102e-01 -3.679660558700561523e-01 1.235342472791671753e-01 -1.060167923569679260e-01 1.436469554901123047e-01 -4.278545975685119629e-01 -1.611622720956802368e-01 -2.337476015090942383e-01 -3.203508257865905762e-02 -2.091456763446331024e-02 2.807163000106811523e-01 -1.867113113403320312e-01 -7.138729095458984375e-03 1.014421805739402771e-01 3.190034627914428711e-02 2.892412543296813965e-01 -2.716270685195922852e-01 8.018587529659271240e-02 -5.029048398137092590e-02 2.186808362603187561e-02 9.908565320074558258e-03 -7.796768844127655029e-02 -1.791691482067108154e-01 -8.919394016265869141e-02 1.731489896774291992e-01 3.506619017571210861e-03 -2.064662128686904907e-01 8.316133916378021240e-02 1.589698940515518188e-01 -4.191172868013381958e-02
4.756093025207519531e-02 3.287366330623626709e-01 3.555680811405181885e-01 -3.369903564453125000e-01 2.655440270900726318e-01 1.504191011190414429e-02 -1.682574450969696045e-01 1.228144243359565735e-01 2.431320846080780029e-01 -1.904675960540771484e-01 -1.689381897449493408e-01 -1.743003278970718384e-01 2.164205908775329590e-01 -4.463509470224380493e-02 3.319448232650756836e-02 2.702473402023315430e-01 9.740418195724487305e-02 9.295048564672470093e-02 2.016943395137786865e-01 2.030379474163055420e-01 1.586920465342700481e-03 -2.722424566745758057e-01 -1.757550686597824097e-01 1.641386300325393677e-01 -3.690618649125099182e-02 8.216188143705949187e-05 1.138861477375030518e-01 1.623193616978824139e-03 5.587864667177200317e-02 2.528793923556804657e-02 1.547756139189004898e-02 -8.915847539901733398e-02
-1.413059085607528687e-01 1.649921834468841553e-01 5.389021039009094238e-01 -1.601499915122985840e-01 -1.346556246280670166e-01 -1.878143250942230225e-01 7.126083225011825562e-02 1.207888722419738770e-01 -9.133128076791763306e-02 -7.717962563037872314e-02 -7.686442136764526367e-02 -1.262105554342269897e-01 -7.832121849060058594e-02 -1.863572597503662109e-01 -4.519447684288024902e-02 2.768795490264892578e-01 -2.553101256489753723e-02 -1.027804836630821228e-01 4.454878624528646469e-03 1.996395140886306763e-01 9.308191388845443726e-02 3.295265138149261475e-01 1.606468707323074341e-01 -1.684997528791427612e-01 1.496796160936355591e-01 -1.829652190208435059e-01 -8.546785265207290649e-02 -1.645593345165252686e-01 8.634360879659652710e-02 9.725585579872131348e-02 7.168336212635040283e-02 -2.703865468502044678e-01
-1.177808567881584167e-01 1.609919965267181396e-01 3.891493380069732666e-01 -3.139738142490386963e-01 -1.628091186285018921e-01 2.487204074859619141e-01 7.002011686563491821e-02 1.536833308637142181e-02 1.197510981000959873e-03 -6.481289863586425781e-02 5.177280679345130920e-02 1.290170103311538696e-01 -4.731747880578041077e-02 -2.918826043605804443e-01 3.768491744995117188e-02 -1.327332109212875366e-01 -1.098836138844490051e-01 -1.431050002574920654e-01 1.744066029787063599e-01 1.114858537912368774e-01 2.596372067928314209e-01 -3.213788568973541260e-02 6.626370549201965332e-02 -7.042345404624938965e-02 1.900253593921661377e-01 -4.620676040649414062e-01 -1.160871013998985291e-01 1.057739034295082092e-01 7.072620093822479248e-03 1.791536659002304077e-01 1.583822071552276611e-01 4.447344318032264709e-02
-2.819296717643737793e-02 2.202170640230178833e-01 3.828484117984771729e-01 -1.968884170055389404e-01 -9.779240936040878296e-02 2.845786511898040771e-01 -5.856825038790702820e-02 1.299631744623184204e-01 -2.080103009939193726e-01 -2.302541285753250122e-01 2.170073837041854858e-01 -2.053581327199935913e-01 -1.074632331728935242e-01 -5.920767784118652344e-02 1.865086704492568970e-01 2.016568481922149658e-01 1.605314612388610840e-01 2.213985919952392578e-01 1.591086834669113159e-01 4.076902270317077637e-01 -1.387084424495697021e-01 -7.660724222660064697e-02 6.829323247075080872e-04 7.840354740619659424e-02 -1.664325478486716747e-03 -4.269999265670776367e-02 4.603859037160873413e-02 -6.771978735923767090e-02 -2.539268732070922852e-01 -1.670583151280879974e-02 7.776173204183578491e-02 3.925574943423271179e-02
-3.173792362213134766e-02 1.073004156351089478e-01 9.157509356737136841e-02 -2.474447637796401978e-01 -2.075569480657577515e-01 1.209065914154052734e-01 1.554631441831588745e-01 -1.974493563175201416e-01 -2.486304044723510742e-01 -1.864823102951049805e-01 1.062199547886848450e-01 8.574077486991882324e-02 2.552149295806884766e-01 -1.260033845901489258e-01 2.054812759160995483e-01 1.488052308559417725e-01 -2.156445756554603577e-02 -3.094587624073028564e-01 1.715299934148788452e-01 9.632119536399841309e-02 2.541387826204299927e-02 -2.143961489200592041e-01 7.530464325100183487e-03 1.418952047824859619e-01 1.478830352425575256e-02 -4.941141605377197266e-01 6.293882429599761963e-02 1.013617813587188721e-01 3.132249042391777039e-02 1.959912292659282684e-02 -2.716600894927978516e-01 3.011758811771869659e-02
9.470257163047790527e-02 -4.606577008962631226e-02 1.704269498586654663e-01 -3.949845135211944580e-01 -4.933049157261848450e-02 -1.094467118382453918e-01 -1.947309076786041260e-02 -1.161722317337989807e-01 9.944519400596618652e-02 -1.042753607034683228e-01 -1.468768268823623657e-01 3.103426098823547363e-02 -1.805038750171661377e-01 1.544436365365982056e-01 1.679484993219375610e-01 3.167682588100433350e-01 1.069468557834625244e-01 4.891099780797958374e-02 -8.440124988555908203e-02 2.696909904479980469e-01 3.853024840354919434e-01 6.715074181556701660e-02 1.107361018657684326e-01 7.577108219265937805e-03 -1.017622947692871094e-01 -2.801792621612548828e-01 -4.085825681686401367e-01 1.279657036066055298e-01 4.782966896891593933e-02 -4.666412249207496643e-02 5.743999779224395752e-02 -9.150205552577972412e-02
1.070329546928405762e-01 9.688254445791244507e-02 1.142650246620178223e-01 -1.917732506990432739e-01 5.193838477134704590e-02 1.955782473087310791e-01 -8.795005269348621368e-03 -3.156376481056213379e-01 5.916106328368186951e-02 -3.860724568367004395e-01 -2.823228836059570312e-01 -1.499361172318458557e-02 1.461193617433309555e-02 1.530986577272415161e-01 2.271523624658584595e-01 3.436312377452850342e-01 -2.138300426304340363e-02 2.403127104043960571e-01 -1.808205395936965942e-01 1.093286741524934769e-02 8.996604382991790771e-02 -1.850675940513610840e-01 2.419960945844650269e-01 -1.054170308634638786e-03 -1.750342920422554016e-02 -3.002760708332061768e-01 3.480022028088569641e-02 1.549563705921173096e-01 1.113632507622241974e-02 -1.202612668275833130e-01 -1.545450538396835327e-01 -1.294580698013305664e-01
-1.066618785262107849e-01 2.991677224636077881e-01 3.944908976554870605e-01 -1.517673730850219727e-01 -1.849421709775924683e-01 -5.571956932544708252e-02 9.394977986812591553e-02 -5.898755509406328201e-03 -4.523237049579620361e-02 -1.262290775775909424e-02 -2.402351982891559601e-02 -1.808762699365615845e-01 -1.459069699048995972e-01 -3.741356730461120605e-01 -5.106518045067787170e-03 2.110113799571990967e-01 1.273344159126281738e-01 5.669145379215478897e-03 8.200874552130699158e-03 7.620789110660552979e-02 1.350744217634201050e-01 2.075612992048263550e-01 3.275734484195709229e-01 -2.213674038648605347e-01 7.498865947127342224e-03 -2.642048001289367676e-01 1.088171917945146561e-02 -2.008241117000579834e-01 2.260603606700897217e-01 -7.317525893449783325e-02 1.577316373586654663e-01 -3.970951214432716370e-02
1.647018641233444214e-01 4.502105116844177246e-01 2.155524492263793945e-01 -1.319193840026855469e-01 1.174751445651054382e-01 -2.770266495645046234e-02 -2.877210378646850586e-01 -1.123106852173805237e-01 -1.562114208936691284e-01 9.227333962917327881e-02 -2.612349390983581543e-01 -8.322161436080932617e-02 6.506418436765670776e-02 -4.292643815279006958e-02 8.809155225753784180e-02 1.306652575731277466e-01 1.241556331515312195e-01 1.213787943124771118e-01 -1.869603991508483887e-01 2.051208019256591797e-01 1.099655702710151672e-01 1.210683137178421021e-01 -1.683536916971206665e-01 2.158191204071044922e-01 -2.210315316915512085e-01 -4.136158227920532227e-01 -1.743275485932826996e-02 -9.749893844127655029e-02 -5.540223419666290283e-02 -9.068947285413742065e-03 9.501203149557113647e-02 8.117220550775527954e-02
-2.766777276992797852e-01 2.325330823659896851e-01 2.521098554134368896e-01 -7.637386023998260498e-02 1.730179935693740845e-01 -5.560656264424324036e-02 2.010745555162429810e-01 -7.888580858707427979e-02 -5.665542557835578918e-02 -2.565130591392517090e-01 3.008787035942077637e-01 -2.435188591480255127e-01 5.363370105624198914e-02 -8.620078675448894501e-03 1.409011483192443848e-01 1.526932418346405029e-01 8.570884913206100464e-02 6.277734413743019104e-03 -1.034224703907966614e-01 3.021618425846099854e-01 1.888948976993560791e-01 1.045848708599805832e-02 -1.538539864122867584e-02 3.321171402931213379e-01 -2.063112892210483551e-02 -3.110155761241912842e-01 1.102758049964904785e-01 9.280367940664291382e-02 -1.843321472406387329e-01 1.774840801954269409e-01 3.303764015436172485e-02 1.230217218399047852e-01
4.711537808179855347e-02 1.736976951360702515e-01 4.013998508453369141e-01 -3.458310291171073914e-02 -1.721966080367565155e-02 3.902859240770339966e-02 2.555516362190246582e-01 -3.207583725452423096e-02 -4.550997540354728699e-02 9.453828632831573486e-02 -2.057475447654724121e-01 7.148976624011993408e-02 4.687777906656265259e-02 -2.489890307188034058e-01 2.046319544315338135e-01 2.484229356050491333e-01 2.510511279106140137e-01 4.834962263703346252e-02 1.726002544164657593e-01 2.538914680480957031e-01 6.911270786076784134e-03 -9.284819662570953369e-02 -9.417599439620971680e-02 5.639050528407096863e-02 2.495240569114685059e-01 -1.495403498411178589e-01 2.949578464031219482e-01 -2.398588955402374268e-01 -1.421197354793548584e-01 2.442949861288070679e-01 2.918893657624721527e-02 1.438150703907012939e-01
-3.487837016582489014e-01 1.138563603162765503e-01 1.936040967702865601e-01 -2.756295260041952133e-03 -3.291700780391693115e-01 1.153470277786254883e-01 9.060750901699066162e-02 -4.126229509711265564e-02 2.793012261390686035e-01 -1.373682469129562378e-01 -1.002053637057542801e-02 -1.553281098604202271e-01 1.493825018405914307e-01 8.478141576051712036e-02 1.356289684772491455e-01 -8.281591348350048065e-03 3.376383185386657715e-01 3.919376060366630554e-03 -4.146416857838630676e-02 2.624151408672332764e-01 -1.036575883626937866e-01 -1.083962768316268921e-01 -1.259592920541763306e-01 1.170484125614166260e-01 1.528848409652709961e-01 -4.820366501808166504e-01 -4.100294783711433411e-02 -1.543890833854675293e-01 -7.947714626789093018e-02 -1.390398666262626648e-02 -5.074340105056762695e-02 1.616244949400424957e-02
-1.942934654653072357e-02 2.527107596397399902e-01 2.159802801907062531e-02 -1.242180243134498596e-01 -1.060084775090217590e-01 1.656012609601020813e-02 3.755600377917289734e-02 -8.718655258417129517e-02 -1.748399734497070312e-01 -8.355432748794555664e-02 4.106435179710388184e-02 3.114063991233706474e-03 7.296133786439895630e-02 -3.237920626997947693e-02 2.298279404640197754e-01 -1.786221750080585480e-02 1.982864886522293091e-01 -1.622229069471359253e-01 3.818942308425903320e-01 1.763214021921157837e-01 1.054772585630416870e-01 -1.303122937679290771e-01 1.169823631644248962e-01 1.920537352561950684e-01 -8.805122971534729004e-02 -6.567718982696533203e-01 3.990996920038014650e-04 1.661337912082672119e-01 4.566817358136177063e-02 -2.304226718842983246e-02 -5.125948414206504822e-02 8.597379177808761597e-02
1.804351359605789185e-01 2.175795137882232666e-01 2.524678111076354980e-01 -3.175330162048339844e-01 -7.776081562042236328e-02 2.736320495605468750e-01 1.428110450506210327e-01 1.031959578394889832e-01 1.619061380624771118e-01 -3.654149826616048813e-03 -8.376082032918930054e-02 1.415675431489944458e-01 -1.451363600790500641e-02 -2.776613235473632812e-01 -6.303256750106811523e-02 2.473203986883163452e-01 -7.834965735673904419e-02 1.945726424455642700e-01 8.004754781723022461e-02 -9.469869732856750488e-02 1.310272365808486938e-01 -2.036457359790802002e-01 2.325195372104644775e-01 -3.144960617646574974e-03 -5.501978471875190735e-02 -3.967491090297698975e-01 -8.442547172307968140e-02 1.348259449005126953e-01 -2.509034276008605957e-01 -1.385612487792968750e-01 8.553221821784973145e-02 2.325076982378959656e-02
-3.518644571304321289e-01 9.449174255132675171e-02 1.568136215209960938e-01 -1.636469662189483643e-01 -1.921986490488052368e-01 1.180634424090385437e-01 1.260466575622558594e-01 -4.211970418691635132e-02 3.667602539062500000e-01 -9.006094932556152344e-02 -6.322120875120162964e-02 -1.197885572910308838e-01 5.959335714578628540e-02 4.604798182845115662e-02 1.686895787715911865e-01 -6.034509837627410889e-02 2.379179894924163818e-01 3.520478028804063797e-03 1.052291616797447205e-01 2.922380864620208740e-01 -9.234882146120071411e-02 -2.141143828630447388e-01 3.018640726804733276e-02 -9.781996160745620728e-02 2.863746881484985352e-01 -4.646531641483306885e-01 6.865367293357849121e-02 -1.520429830998182297e-02 3.665129467844963074e-02 1.104986965656280518e-01 -1.128595843911170959e-01 3.893790021538734436e-02
6.065479479730129242e-03 1.848038733005523682e-01 2.822903096675872803e-01 -3.822286427021026611e-02 7.544375211000442505e-02 1.781770437955856323e-01 1.795239299535751343e-01 1.548828631639480591e-01 9.733135998249053955e-02 -4.289114773273468018e-01 -3.753953054547309875e-02 -1.182429343461990356e-01 1.932354122400283813e-01 3.937330096960067749e-02 -6.526198983192443848e-02 2.118456512689590454e-01 4.667271673679351807e-02 -2.710552811622619629e-01 3.037463128566741943e-02 2.239181697368621826e-01 1.397291570901870728e-01 -1.954834461212158203e-01 -7.887038588523864746e-02 3.123172819614410400e-01 5.281491205096244812e-02 -2.430096864700317383e-01 -7.429163437336683273e-03 -1.151254251599311829e-01 -2.965043485164642334e-01 1.560307145118713379e-01 1.358577311038970947e-01 -8.176622912287712097e-03
-1.844226866960525513e-01 3.848679959774017334e-01 1.100961938500404358e-01 -1.940431892871856689e-01 9.352464228868484497e-02 2.720131771638989449e-03 1.225730627775192261e-01 1.015645712614059448e-01 -1.067033261060714722e-01 -5.366572737693786621e-01 -1.156595200300216675e-01 -2.163127996027469635e-02 -2.219608426094055176e-02 -3.311355039477348328e-02 1.401915550231933594e-01 1.089799925684928894e-01 1.797552704811096191e-01 -1.488363891839981079e-01 -5.892409384250640869e-02 2.327520847320556641e-01 5.055339634418487549e-02 -1.150037348270416260e-01 -8.353485912084579468e-02 9.424589574337005615e-02 4.968906939029693604e-02 -2.851151525974273682e-01 -3.251288086175918579e-02 5.362811684608459473e-02 -1.173522174358367920e-01 2.393211424350738525e-01 -1.719857566058635712e-02 2.913068234920501709e-01
-1.115510519593954086e-02 2.812463939189910889e-01 2.486688792705535889e-01 -1.298651546239852905e-01 -8.906110376119613647e-02 -2.966355532407760620e-02 1.867220364511013031e-02 -1.672564148902893066e-01 -2.332361340522766113e-01 -1.573973447084426880e-01 -1.799990683794021606e-01 1.573041528463363647e-01 8.677387237548828125e-02 5.333646014332771301e-02 -1.759964823722839355e-01 6.321340054273605347e-02 9.714441001415252686e-02 1.997307389974594116e-01 -4.508237913250923157e-02 1.806027144193649292e-01 4.375023245811462402e-01 1.458910107612609863e-01 -1.164817214012145996e-01 -2.179315239191055298e-01 -1.302189081907272339e-01 -3.928923010826110840e-01 -1.450426280498504639e-01 9.494346380233764648e-02 2.308745533227920532e-01 -6.942967325448989868e-02 1.652413792908191681e-02 -7.598595321178436279e-02
-1.017299070954322815e-01 9.702928364276885986e-02 2.332433126866817474e-02 7.159534841775894165e-02 1.230391561985015869e-01 1.098563596606254578e-01 2.120028138160705566e-01 9.331608563661575317e-02 2.100760675966739655e-02 -5.448588728904724121e-01 1.350740715861320496e-02 2.495919540524482727e-02 8.170890063047409058e-02 -1.239896789193153381e-01 5.398745834827423096e-02 2.028220444917678833e-01 1.581666469573974609e-01 -5.436424631625413895e-03 -1.128563657402992249e-01 2.037908732891082764e-01 2.601617872714996338e-01 -1.154545694589614868e-01 -2.482519112527370453e-02 2.117256820201873779e-01 8.338639512658119202e-03 -5.027517080307006836e-01 1.996412500739097595e-02 1.674319952726364136e-01 -1.198598593473434448e-01 7.304067909717559814e-02 -1.440399289131164551e-01 -4.478762298822402954e-02
4.067954793572425842e-02 9.349651634693145752e-02 3.808723390102386475e-01 8.978652954101562500e-02 1.254356186836957932e-02 -2.364146262407302856e-01 1.016403734683990479e-02 -2.737359106540679932e-01 8.261834830045700073e-02 -6.946846842765808105e-02 -9.505887329578399658e-02 5.969642847776412964e-02 1.390124708414077759e-01 -3.290352225303649902e-02 2.263526618480682373e-01 2.920125722885131836e-01 1.717631891369819641e-02 -4.532045871019363403e-02 1.250308305025100708e-01 3.713314235210418701e-01 2.087204903364181519e-02 -7.554224878549575806e-02 4.046110436320304871e-02 1.747960001230239868e-01 -1.832856088876724243e-01 -1.320696622133255005e-01 2.620101571083068848e-01 -3.523905575275421143e-01 -5.179347842931747437e-02 2.406267821788787842e-01 -8.329689502716064453e-02 -1.365302205085754395e-01
-5.607793852686882019e-02 2.992167472839355469e-01 2.135913968086242676e-01 -3.904309570789337158e-01 1.588270999491214752e-02 -2.024522982537746429e-02 6.147857010364532471e-02 1.002506837248802185e-01 1.180042698979377747e-01 -3.429384529590606689e-01 1.229270175099372864e-01 7.495696097612380981e-02 1.144351735711097717e-01 -7.399015128612518311e-02 9.351727366447448730e-02 1.470755040645599365e-01 1.970111876726150513e-01 -4.137659668922424316e-01 1.405414491891860962e-01 2.213379442691802979e-01 -1.212341412901878357e-01 -1.845763623714447021e-01 1.539989858865737915e-01 8.818199485540390015e-02 2.168277353048324585e-01 -7.955184578895568848e-02 1.388958655297756195e-02 -2.434271723031997681e-01 1.882702298462390900e-02 6.541417445987462997e-03 9.981752187013626099e-02 -1.067601069808006287e-01
-1.964888125658035278e-01 3.150908350944519043e-01 -7.261324673891067505e-02 -4.066613614559173584e-01 -1.024432405829429626e-01 -1.955405026674270630e-01 1.222290098667144775e-01 1.313280910253524780e-01 1.359666138887405396e-01 -3.180873990058898926e-01 -1.007466092705726624e-01 -1.323298178613185883e-02 -1.424486190080642700e-01 -2.847550809383392334e-02 1.871369183063507080e-01 5.961304903030395508e-02 1.327324062585830688e-01 -1.636496037244796753e-01 -1.229647770524024963e-01 1.076482385396957397e-01 1.146208718419075012e-01 -1.333155035972595215e-01 -9.021394699811935425e-02 2.611571550369262695e-02 6.382648646831512451e-02 -2.884284555912017822e-01 -9.698225039755925536e-05 -1.649638712406158447e-01 -2.437584549188613892e-01 2.167863994836807251e-01 -6.175587326288223267e-02 2.921181619167327881e-01
6.962858885526657104e-02 1.075438931584358215e-01 3.901487886905670166e-01 -1.468358635902404785e-01 -1.488622184842824936e-02 1.871932148933410645e-01 9.664271026849746704e-02 -2.447169125080108643e-01 -1.337628364562988281e-01 -1.107163280248641968e-01 4.998204112052917480e-02 2.474013250321149826e-03 6.638213992118835449e-02 -2.179435193538665771e-01 6.302963942289352417e-02 1.345028132200241089e-01 -8.256742358207702637e-02 1.144202426075935364e-01 2.113401889801025391e-01 4.068948626518249512e-01 1.408415585756301880e-01 9.626527875661849976e-02 6.940024439245462418e-03 -9.165493398904800415e-02 2.564555108547210693e-01 -1.893274039030075073e-01 3.629258275032043457e-01 1.276293694972991943e-01 -1.066058054566383362e-01 -8.121776580810546875e-02 1.924646832048892975e-02 2.511088848114013672e-01
-5.553184077143669128e-03 5.795981734991073608e-02 1.141753196716308594e-01 6.319636106491088867e-02 1.418625414371490479e-01 2.444636374711990356e-01 3.021893501281738281e-01 -8.210510015487670898e-03 -1.073078215122222900e-01 -3.813407421112060547e-01 8.461232483386993408e-02 -1.779576539993286133e-01 5.886451154947280884e-02 -4.770313575863838196e-02 -8.912033587694168091e-02 3.230538666248321533e-01 1.748210042715072632e-01 6.713865697383880615e-02 -9.441521018743515015e-02 2.902841269969940186e-01 2.217426747083663940e-01 3.858894854784011841e-02 2.866126596927642822e-04 3.172733485698699951e-01 1.229051500558853149e-01 -4.096485972404479980e-01 -5.922516062855720520e-02 -3.401326388120651245e-02 -1.018054634332656860e-01 -4.722760990262031555e-02 -1.050605550408363342e-01 6.091745197772979736e-02
4.867950454354286194e-02 2.514805197715759277e-01 1.941512227058410645e-01 -2.760906219482421875e-01 -3.096362389624118805e-02 -4.290208593010902405e-02 -3.045327402651309967e-02 -2.084293812513351440e-01 -1.670590490102767944e-01 -1.940683424472808838e-01 5.091764032840728760e-02 -7.853167504072189331e-02 2.499414235353469849e-01 -2.662996947765350342e-01 1.356902718544006348e-01 1.738044917583465576e-01 1.280167996883392334e-01 -2.660108171403408051e-02 1.261565834283828735e-01 1.543800085783004761e-01 -1.541477292776107788e-01 1.282747238874435425e-01 4.592433571815490723e-01 3.967538475990295410e-02 -9.643654525279998779e-02 -2.254710197448730469e-01 -1.102284938097000122e-01 2.106639742851257324e-01 -1.606995910406112671e-01 -8.442322164773941040e-02 -4.626442119479179382e-02 2.359287291765213013e-01
-2.823661454021930695e-02 3.070628941059112549e-01 2.686828076839447021e-01 -8.065948635339736938e-02 -1.967575401067733765e-02 8.396230638027191162e-02 9.812378138303756714e-02 -1.350910812616348267e-01 -5.755005031824111938e-02 -1.003719717264175415e-01 -3.358102738857269287e-01 1.312083750963211060e-01 1.394104212522506714e-01 1.933100633323192596e-02 2.197216004133224487e-01 5.424553155899047852e-01 -1.093062832951545715e-01 2.015994191169738770e-01 8.745402097702026367e-02 5.571893975138664246e-02 -9.922531992197036743e-02 -1.293766647577285767e-01 1.060778573155403137e-01 -1.787906587123870850e-01 -1.440473347902297974e-01 -3.190826475620269775e-01 1.121589541435241699e-01 5.011571943759918213e-02 6.956985592842102051e-02 -2.252717874944210052e-02 -9.161613136529922485e-02 2.545173466205596924e-02
-1.560579091310501099e-01 -4.058733582496643066e-02 2.673738300800323486e-01 -3.810194432735443115e-01 -1.443472355604171753e-01 -5.511894449591636658e-02 2.689873874187469482e-01 -2.865170240402221680e-01 2.461620271205902100e-01 3.326967731118202209e-02 -2.889701537787914276e-02 -2.635081410408020020e-01 1.319801956415176392e-01 -2.721013687551021576e-02 3.712755069136619568e-02 2.846595048904418945e-01 -7.801018655300140381e-03 -1.012919768691062927e-01 -9.194422746077179909e-04 2.232175171375274658e-01 5.889940261840820312e-02 1.892564892768859863e-01 1.518711745738983154e-01 -1.349826604127883911e-01 -9.173786640167236328e-02 2.706641703844070435e-02 3.204567730426788330e-01 1.225614845752716064e-01 -1.609209030866622925e-01 2.248383313417434692e-01 1.544029358774423599e-02 4.692424461245536804e-02
-1.251138150691986084e-01 2.062786519527435303e-01 1.350629627704620361e-01 -1.194298043847084045e-01 -1.966418921947479248e-01 1.077001467347145081e-01 8.552283048629760742e-02 1.093004867434501648e-01 -4.499148204922676086e-02 -8.710771799087524414e-02 -1.203531473875045776e-01 5.825487151741981506e-02 -8.572990074753761292e-03 -5.242984890937805176e-01 -3.078176081180572510e-01 2.432156354188919067e-01 -1.782510131597518921e-01 8.823099732398986816e-02 1.870037764310836792e-01 3.694973886013031006e-01 3.458784148097038269e-02 2.669035457074642181e-02 7.520265877246856689e-02 -1.854948252439498901e-01 7.604854553937911987e-02 -2.845717370510101318e-01 -1.635044999420642853e-02 -1.135895550251007080e-01 -1.409050542861223221e-02 -1.744732260704040527e-02 1.715130656957626343e-01 -2.281280979514122009e-02
4.245271906256675720e-02 2.098412513732910156e-01 2.816945314407348633e-01 -1.360084861516952515e-01 4.942805506289005280e-03 1.520840227603912354e-01 2.208544760942459106e-01 -1.773169338703155518e-01 4.545171931385993958e-02 -2.471057027578353882e-01 -2.056136876344680786e-01 -6.201690062880516052e-02 1.384471356868743896e-01 -1.740693300962448120e-01 8.326765149831771851e-03 4.667645692825317383e-02 1.253822296857833862e-01 -2.419914671918377280e-04 2.358725368976593018e-01 3.881743177771568298e-02 -2.797565609216690063e-02 -6.980312615633010864e-02 1.355563402175903320e-01 7.487164437770843506e-02 -1.499585062265396118e-01 -3.215786814689636230e-01 4.476006031036376953e-01 -3.152558207511901855e-01 1.729245930910110474e-01 1.760675907135009766e-01 -6.456853356212377548e-03 -5.384495109319686890e-02
6.340901553630828857e-02 1.518542468547821045e-01 1.334813535213470459e-01 -5.582541599869728088e-02 -1.876614871434867382e-03 1.527433991432189941e-01 2.103690505027770996e-01 -2.641106545925140381e-01 1.360504794865846634e-02 -9.133687615394592285e-02 -9.797428548336029053e-02 -5.097996443510055542e-02 2.925418317317962646e-01 -1.787400245666503906e-01 6.347277760505676270e-02 3.948941826820373535e-01 2.285691909492015839e-02 -2.992456965148448944e-02 1.589284986257553101e-01 5.060468241572380066e-02 -4.172707442194223404e-03 -2.703925408422946930e-02 1.928921192884445190e-01 1.006455123424530029e-01 -7.549865543842315674e-02 -3.137260079383850098e-01 3.411360085010528564e-01 -4.337660670280456543e-01 8.465399593114852905e-02 1.082964688539505005e-01 -9.817212074995040894e-02 4.373136535286903381e-02
-1.839534007012844086e-02 2.378920763731002808e-01 9.209115058183670044e-02 -1.676320582628250122e-01 6.614319235086441040e-02 -3.385010734200477600e-02 1.634391248226165771e-01 -1.895597726106643677e-01 4.159420356154441833e-02 -1.038342863321304321e-01 -3.417489528656005859e-01 2.107743769884109497e-01 1.321323066949844360e-01 -2.194187790155410767e-01 2.524234652519226074e-01 4.780835211277008057e-01 -3.360274806618690491e-02 -5.247659608721733093e-02 -6.464865058660507202e-02 1.038324902765452862e-03 -2.633287757635116577e-02 -2.160838097333908081e-01 2.218489535152912140e-02 -7.111265510320663452e-02 -3.381392359733581543e-01 -2.333030998706817627e-01 4.418248683214187622e-02 3.782030567526817322e-02 8.902986347675323486e-02 9.987359493970870972e-02 -1.848004758358001709e-01 1.466469913721084595e-01
5.221446231007575989e-02 2.453507781028747559e-01 2.989744544029235840e-01 -4.362966120243072510e-02 1.742314547300338745e-02 -6.052431836724281311e-02 1.071424782276153564e-01 -5.685108527541160583e-02 2.689885795116424561e-01 -1.325688958168029785e-01 -2.121480703353881836e-01 -6.573027372360229492e-02 1.359720081090927124e-01 -1.714090108871459961e-01 6.281511485576629639e-02 1.760468035936355591e-01 1.007330864667892456e-01 1.996449753642082214e-02 2.574791014194488525e-01 2.035172432661056519e-01 5.000869929790496826e-02 -2.539902180433273315e-02 1.900258287787437439e-02 1.299286186695098877e-01 -3.719812631607055664e-02 -2.594645023345947266e-01 4.369362592697143555e-01 -4.132023751735687256e-01 -1.764332130551338196e-02 7.648726552724838257e-02 1.079447916708886623e-03 -1.728523671627044678e-01
-1.432003676891326904e-01 1.690260618925094604e-01 3.641415536403656006e-01 -2.453134208917617798e-01 -9.235990233719348907e-03 1.624242067337036133e-01 -4.041635990142822266e-02 3.110720776021480560e-02 1.736870408058166504e-01 -1.575115770101547241e-01 9.292379021644592285e-03 -6.090737134218215942e-02 3.386240899562835693e-01 -1.247206404805183411e-01 -1.754787713289260864e-01 2.168972492218017578e-01 1.605054438114166260e-01 -1.298198383301496506e-02 1.105446740984916687e-01 2.051081806421279907e-01 -6.639323383569717407e-02 2.418686076998710632e-02 -2.712008655071258545e-01 6.385505944490432739e-02 -3.828786313533782959e-02 -1.273739188909530640e-01 2.909368835389614105e-02 -1.624284386634826660e-01 -2.495645433664321899e-01 3.496183827519416809e-02 2.018791139125823975e-01 -3.875903785228729248e-01
-2.048091292381286621e-01 1.502528488636016846e-01 3.526643216609954834e-01 -8.164419978857040405e-02 -1.273265928030014038e-01 -3.473568260669708252e-01 -1.557959169149398804e-01 -1.503901332616806030e-01 1.095399707555770874e-01 6.757535040378570557e-02 -2.142232507467269897e-01 5.796811357140541077e-02 6.035826355218887329e-02 -2.150794714689254761e-01 2.534511685371398926e-01 -3.433393314480781555e-02 5.447127297520637512e-02 6.912054866552352905e-02 -1.382228638976812363e-02 2.432372123003005981e-01 3.075356483459472656e-01 -8.107995241880416870e-02 -1.752799302339553833e-01 -1.173620000481605530e-01 -2.866683304309844971e-01 -2.234755754470825195e-01 7.544587552547454834e-02 1.066186577081680298e-01 7.160775363445281982e-02 2.480170130729675293e-01 -1.041428223252296448e-01 1.141509506851434708e-02
-2.530735731124877930e-01 1.771139949560165405e-01 4.199470579624176025e-01 -3.381447866559028625e-02 -1.314034461975097656e-01 -1.518511120229959488e-02 2.937744855880737305e-01 -1.742922663688659668e-01 2.818564772605895996e-01 -2.438107877969741821e-01 5.424911901354789734e-02 -2.576880753040313721e-01 2.372708320617675781e-01 -3.677443834021687508e-03 1.260718852281570435e-01 3.229219317436218262e-01 1.540903002023696899e-01 5.260255653411149979e-03 1.178405955433845520e-01 -9.829302877187728882e-02 -7.011117041110992432e-02 1.570329070091247559e-01 -1.301960647106170654e-01 3.421945124864578247e-02 -1.703057140111923218e-01 -5.948333069682121277e-02 1.575505584478378296e-01 1.292690783739089966e-01 -1.710547357797622681e-01 2.576020359992980957e-02 7.754934579133987427e-02 -5.622986331582069397e-02
1.918132305145263672e-01 2.356571853160858154e-01 3.619268834590911865e-01 -2.137630432844161987e-01 1.649812161922454834e-01 -1.253619343042373657e-01 3.816449046134948730e-01 -1.199073567986488342e-01 7.971543818712234497e-02 -3.264516592025756836e-02 -8.422718197107315063e-02 1.849386692047119141e-01 -3.352343291044235229e-02 4.980580136179924011e-02 1.784028708934783936e-01 1.787720024585723877e-01 3.097113966941833496e-01 2.426816225051879883e-01 4.710741341114044189e-02 2.027740776538848877e-01 -9.738893061876296997e-02 -1.395097076892852783e-01 -3.314587473869323730e-02 2.196129262447357178e-01 -1.885607242584228516e-01 -1.366875320672988892e-01 1.753754019737243652e-01 -4.256393387913703918e-02 9.598807990550994873e-02 1.352682560682296753e-01 -1.377969384193420410e-01 -4.669499024748802185e-02
-1.028154790401458740e-01 9.272003173828125000e-02 2.591817677021026611e-01 -1.168501898646354675e-01 1.982777416706085205e-01 -3.851052820682525635e-01 8.085073530673980713e-02 9.943015128374099731e-02 -5.696905031800270081e-02 -4.123178124427795410e-01 -8.347037434577941895e-02 -2.363953590393066406e-01 7.794375717639923096e-02 -1.747683435678482056e-01 1.208187490701675415e-01 -1.608563065528869629e-01 1.193366423249244690e-01 1.039879471063613892e-01 -3.792732581496238708e-02 1.994093656539916992e-01 2.483642995357513428e-01 6.843665987253189087e-02 5.704071372747421265e-02 -8.846607804298400879e-02 2.338192462921142578e-01 -2.975267171859741211e-01 -1.129233390092849731e-01 -1.709315925836563110e-01 -1.507770270109176636e-01 -3.024769015610218048e-02 -4.058261960744857788e-02 1.691235303878784180e-01
1.374164372682571411e-01 -4.374649003148078918e-02 3.028787374496459961e-01 -1.531826853752136230e-01 -1.337564438581466675e-01 2.174607366323471069e-01 -2.183675169944763184e-01 1.535492539405822754e-01 -1.256044488400220871e-02 -2.470725327730178833e-01 -1.454731356352567673e-02 1.425038324669003487e-03 2.000020444393157959e-01 -7.995322346687316895e-02 1.544304639101028442e-01 -6.591805815696716309e-02 1.581358313560485840e-01 -1.151182800531387329e-01 2.406572252511978149e-01 1.316622644662857056e-01 3.419083654880523682e-01 -4.120352119207382202e-02 4.443846642971038818e-02 -1.844337023794651031e-02 1.930456906557083130e-01 -4.893167614936828613e-01 2.180661559104919434e-01 1.330925375223159790e-01 2.757234871387481689e-02 3.583414480090141296e-03 8.616335690021514893e-02 8.349861949682235718e-02
-6.177547946572303772e-02 -5.254713445901870728e-02 4.366372823715209961e-01 -2.571938037872314453e-01 -3.326260671019554138e-02 -2.859241664409637451e-01 -1.170276105403900146e-02 7.994934171438217163e-02 -4.237589612603187561e-02 -2.804141677916049957e-02 -1.149259135127067566e-01 -1.335843205451965332e-01 1.038162708282470703e-01 6.725926697254180908e-02 -6.607561558485031128e-02 3.017064332962036133e-01 2.012453600764274597e-02 1.707144267857074738e-02 -1.241130754351615906e-03 -3.351894393563270569e-02 -3.112110123038291931e-02 6.668070703744888306e-02 9.906210005283355713e-02 -5.499135702848434448e-02 -1.158800646662712097e-01 -4.993150532245635986e-01 3.442267477512359619e-01 2.571402490139007568e-01 1.239333227276802063e-01 1.341744363307952881e-01 -2.596244774758815765e-02 -3.791844844818115234e-02
1.441852152347564697e-01 8.128736168146133423e-02 2.458482533693313599e-01 -9.788156300783157349e-02 -2.060918062925338745e-01 -1.028321236371994019e-01 5.839646235108375549e-02 7.407522201538085938e-02 -3.475019708275794983e-02 -4.741344228386878967e-02 1.086905375123023987e-01 -9.242482483386993408e-02 1.662717312574386597e-01 -1.169006451964378357e-01 7.491204887628555298e-02 6.138424202799797058e-02 2.949183583259582520e-01 -2.303630411624908447e-01 3.002091348171234131e-01 2.257615923881530762e-01 3.094567358493804932e-01 -2.805448174476623535e-01 -9.262531250715255737e-02 5.675799399614334106e-02 -2.049967497587203979e-01 -4.426437616348266602e-01 -1.523145884275436401e-01 1.661601513624191284e-01 2.167873270809650421e-02 -2.696552500128746033e-02 -9.265415370464324951e-02 1.327705942094326019e-02
1.105148047208786011e-01 3.423751592636108398e-01 9.258060902357101440e-02 -4.479883909225463867e-01 1.015200167894363403e-01 3.582268655300140381e-01 4.178350046277046204e-02 -9.940398484468460083e-02 4.208404198288917542e-02 -1.680422276258468628e-01 -7.488678395748138428e-02 -8.713683113455772400e-03 5.590601637959480286e-02 9.416368603706359863e-02 -1.504189223051071167e-01 9.282982349395751953e-02 5.726380646228790283e-02 -9.602395445108413696e-02 -1.081790030002593994e-01 2.334508150815963745e-01 3.845187723636627197e-01 2.367504499852657318e-02 2.036151438951492310e-01 2.344287484884262085e-01 1.207403000444173813e-02 -2.301378250122070312e-01 -1.836319565773010254e-01 9.721872210502624512e-02 2.836524695158004761e-02 6.085982918739318848e-02 -8.813843876123428345e-02 -4.645727109163999557e-03
-9.705480188131332397e-02 4.303409755229949951e-01 4.188934862613677979e-01 -4.237020015716552734e-01 -9.880595654249191284e-02 -1.528126746416091919e-02 6.361141055822372437e-02 -2.509898319840431213e-02 -5.490438640117645264e-02 -1.550912261009216309e-01 7.403936237096786499e-02 -5.261133611202239990e-02 1.079146787524223328e-01 -2.913514077663421631e-01 -1.670655310153961182e-01 2.062091529369354248e-01 4.722046852111816406e-02 -2.174844294786453247e-01 -6.403939425945281982e-02 1.457536965608596802e-01 2.172149904072284698e-02 1.941892206668853760e-01 2.665523290634155273e-01 1.376270782202482224e-02 -6.912870798259973526e-03 -3.439196944236755371e-02 -5.053718760609626770e-02 4.303124547004699707e-02 3.173051029443740845e-02 8.986117690801620483e-02 -5.854627117514610291e-02 1.760583817958831787e-01
-2.129453718662261963e-01 3.824754655361175537e-01 1.772913485765457153e-01 -4.470904767513275146e-01 1.010468080639839172e-01 1.564163118600845337e-01 -1.980719417333602905e-01 -4.389784634113311768e-01 -8.019299060106277466e-02 -6.771065294742584229e-02 -4.998060688376426697e-02 -6.368974596261978149e-02 -1.368672996759414673e-01 -3.547350643202662468e-03 2.965555898845195770e-02 -1.751352474093437195e-02 1.389596611261367798e-01 1.714594215154647827e-01 2.050786837935447693e-02 1.016361042857170105e-01 3.669415116310119629e-01 1.443273872137069702e-01 4.711952991783618927e-03 -2.148791402578353882e-02 1.522900909185409546e-01 -1.143606603145599365e-01 5.014094710350036621e-02 -9.310447610914707184e-03 -1.078873872756958008e-01 6.348615884780883789e-02 -3.313834592700004578e-02 -4.328269511461257935e-02
-2.272445410490036011e-01 2.864383459091186523e-01 2.660098671913146973e-01 -9.492466598749160767e-02 -8.516304939985275269e-02 8.760090172290802002e-02 -1.111038029193878174e-01 -2.236976623535156250e-01 1.017831936478614807e-01 -5.114860460162162781e-02 -6.457196176052093506e-02 4.798689484596252441e-02 3.460752218961715698e-02 -4.229005873203277588e-01 1.831797957420349121e-01 1.789757609367370605e-01 2.133371531963348389e-01 -2.277769520878791809e-02 6.163720414042472839e-02 1.650216430425643921e-01 -7.752175629138946533e-02 -1.327389851212501526e-02 -5.997132137417793274e-02 2.543961405754089355e-01 2.539333403110504150e-01 -1.203717589378356934e-01 2.532623708248138428e-01 3.456360846757888794e-02 -9.092692285776138306e-02 -1.226329803466796875e-02 1.604130268096923828e-01 3.378320038318634033e-01
-7.572003453969955444e-02 1.253126263618469238e-01 4.591100811958312988e-01 -1.670099496841430664e-01 7.375615090131759644e-02 3.582801520824432373e-01 -7.364430278539657593e-02 4.275660961866378784e-02 -1.612091213464736938e-01 -5.305531248450279236e-02 -1.012273803353309631e-01 -1.420477870851755142e-03 -3.526751650497317314e-03 -2.929115891456604004e-01 1.655238494277000427e-02 -9.446706622838973999e-02 9.982701390981674194e-02 -2.172410637140274048e-01 8.199828118085861206e-02 2.839448153972625732e-01 1.837694048881530762e-01 -5.169848911464214325e-03 7.863410562276840210e-02 1.185777932405471802e-01 1.970506757497787476e-01 -4.160502851009368896e-01 -6.868627667427062988e-02 4.410397727042436600e-03 -6.459630560129880905e-03 1.673896014690399170e-01 -1.398115158081054688e-01 -4.416875913739204407e-02
1.921926289796829224e-01 -1.045360416173934937e-01 3.828694820404052734e-01 -8.632563054561614990e-02 -1.366518139839172363e-01 3.283170238137245178e-02 2.657066583633422852e-01 -2.768209017813205719e-02 -1.275673788040876389e-02 7.338009774684906006e-02 -1.406878815032541752e-03 1.242694407701492310e-01 1.189138293266296387e-01 -2.840459644794464111e-01 2.555877268314361572e-01 1.481912732124328613e-01 7.847104221582412720e-02 3.108316659927368164e-01 5.450459197163581848e-03 1.661085933446884155e-01 3.938658535480499268e-01 4.391920939087867737e-02 -1.702490448951721191e-02 -1.489284634590148926e-01 7.203677296638488770e-02 -1.885441094636917114e-01 5.898357182741165161e-02 -9.288592264056205750e-03 -1.137635298073291779e-02 3.765327930450439453e-01 7.037692517042160034e-02 -5.279401689767837524e-02
-4.637745022773742676e-02 1.052948087453842163e-01 3.425317108631134033e-01 -2.437122464179992676e-01 -2.007909864187240601e-01 -2.159485369920730591e-01 9.009873121976852417e-02 -1.410593558102846146e-02 -1.292400658130645752e-01 -3.582064807415008545e-01 1.835114657878875732e-01 -1.705991327762603760e-01 9.372329711914062500e-02 8.620139211416244507e-03 8.361867815256118774e-02 1.999877393245697021e-01 -5.467243865132331848e-02 3.254593312740325928e-01 -1.460911333560943604e-01 2.054314017295837402e-01 4.578927531838417053e-02 -3.293077051639556885e-01 -4.695402830839157104e-02 -6.817366182804107666e-02 8.975671976804733276e-02 -1.900760531425476074e-01 -3.889249637722969055e-02 -2.481907904148101807e-01 1.420060247182846069e-01 -3.699303139001131058e-03 -1.236916333436965942e-01 -1.360305994749069214e-01
6.720702350139617920e-02 1.722412407398223877e-01 2.434925436973571777e-01 4.597652330994606018e-02 8.853909373283386230e-02 -9.476233273744583130e-02 2.894185781478881836e-01 8.262073993682861328e-02 2.804968357086181641e-01 -2.284023314714431763e-01 -8.244471997022628784e-02 1.197403743863105774e-01 -3.725101426243782043e-02 2.163368165493011475e-01 8.780618757009506226e-02 1.996513456106185913e-01 2.987772226333618164e-01 2.479436099529266357e-01 1.521832346916198730e-01 2.949891388416290283e-01 -1.492856442928314209e-01 2.283523678779602051e-01 -1.009049788117408752e-01 -5.337831005454063416e-02 -4.163038358092308044e-02 -3.623159229755401611e-01 6.199241033755242825e-04 -2.103017270565032959e-01 -1.050873026251792908e-01 8.106947690248489380e-02 -2.282149391248822212e-03 7.763052731752395630e-02
4.041998088359832764e-02 8.682283014059066772e-02 -1.089525502175092697e-02 -2.998199164867401123e-01 -1.820425316691398621e-02 1.254869848489761353e-01 -3.984354063868522644e-02 -1.100768893957138062e-01 -2.661645710468292236e-01 -1.938792467117309570e-01 -7.567923516035079956e-02 3.095624595880508423e-02 1.460928171873092651e-01 -2.307988852262496948e-01 3.251740932464599609e-01 3.077606670558452606e-02 2.583416923880577087e-02 -1.430062502622604370e-01 1.796012222766876221e-01 2.079081237316131592e-01 1.167499497532844543e-01 -1.424144059419631958e-01 1.762699037790298462e-01 1.655095219612121582e-01 9.369236975908279419e-02 -5.779356956481933594e-01 7.721376419067382812e-02 1.139828115701675415e-01 5.087305232882499695e-02 1.008837372064590454e-01 -2.263249270617961884e-02 -1.030648872256278992e-01
-7.707957178354263306e-02 2.110062241554260254e-01 4.644026607275009155e-02 -2.575953602790832520e-01 2.424518167972564697e-01 -2.291198121383786201e-03 1.617517322301864624e-01 -1.527483314275741577e-01 8.215662091970443726e-02 -5.460566282272338867e-01 -1.584094911813735962e-01 -1.564857512712478638e-01 -2.172656208276748657e-01 -2.432128638029098511e-01 4.069356992840766907e-02 -1.195380231365561485e-03 1.244218051433563232e-01 -8.795724809169769287e-02 -2.205977141857147217e-01 2.177136391401290894e-01 1.882299184799194336e-01 -8.638196438550949097e-02 -1.404575854539871216e-01 -2.113316440954804420e-03 2.629156596958637238e-02 -2.475949078798294067e-01 -1.227474063634872437e-01 -1.293816566467285156e-01 -1.208039820194244385e-01 -3.669411316514015198e-02 -1.266680005937814713e-02 1.356816440820693970e-01
1.512624025344848633e-01 8.431684970855712891e-02 3.456374406814575195e-01 -8.183753490447998047e-02 -1.712515056133270264e-01 1.454875711351633072e-02 2.418294101953506470e-01 -6.845445185899734497e-02 -5.890895798802375793e-02 -4.194385930895805359e-02 -1.768736355006694794e-02 -1.104879751801490784e-02 -1.092685293406248093e-02 -2.094843238592147827e-01 1.264411062002182007e-01 3.768844604492187500e-01 -2.548404410481452942e-02 -8.342447876930236816e-02 2.857397869229316711e-02 1.886599808931350708e-01 4.081621766090393066e-01 -1.052868142724037170e-01 -2.573530972003936768e-01 1.522690523415803909e-03 1.744079589843750000e-01 -2.128599733114242554e-01 4.237932339310646057e-02 9.885219484567642212e-02 -1.427814662456512451e-01 2.456062287092208862e-01 9.014372527599334717e-02 2.817476689815521240e-01
1.123443320393562317e-01 5.849284306168556213e-02 4.275647699832916260e-01 -3.505948781967163086e-01 -4.933119192719459534e-02 1.271139532327651978e-01 -5.045212060213088989e-02 8.013188838958740234e-02 -7.763230055570602417e-02 -3.476286530494689941e-01 -9.729138761758804321e-02 8.419424295425415039e-02 -1.314094066619873047e-01 5.808305367827415466e-02 -4.425094649195671082e-02 -1.448124200105667114e-01 1.855935454368591309e-01 2.540282011032104492e-01 -1.533485352993011475e-01 3.953685462474822998e-01 2.265694290399551392e-01 6.085741892457008362e-02 2.544571645557880402e-02 -8.758690208196640015e-02 2.036593481898307800e-02 -1.385162491351366043e-02 9.149346500635147095e-02 7.461863011121749878e-02 -1.220029145479202271e-01 -7.965285331010818481e-02 -1.892475187778472900e-01 2.234284579753875732e-01
7.234293967485427856e-02 2.894189953804016113e-01 -1.951753534376621246e-02 -1.103757247328758240e-01 -2.630523145198822021e-01 -1.878690570592880249e-01 4.303790256381034851e-02 -8.230565488338470459e-02 7.734518498182296753e-02 -4.032938480377197266e-01 -1.251798868179321289e-01 -9.200508892536163330e-02 2.773484885692596436e-01 -1.574541032314300537e-01 2.314826101064682007e-01 3.673616051673889160e-01 -6.063828617334365845e-02 -3.751784190535545349e-02 -5.446542520076036453e-03 1.070893406867980957e-01 -4.194958880543708801e-02 -7.092677056789398193e-02 1.436363905668258667e-01 2.060491740703582764e-01 -1.212430149316787720e-01 -2.287353873252868652e-01 -7.275882177054882050e-03 -6.614443659782409668e-02 2.631380856037139893e-01 -2.630697488784790039e-01 5.550062656402587891e-02 -5.357044935226440430e-02
2.834222838282585144e-02 1.424463391304016113e-01 2.539803981781005859e-01 -6.376337260007858276e-02 7.723525166511535645e-02 1.334509253501892090e-01 8.866730332374572754e-02 -2.166048139333724976e-01 4.564940556883811951e-02 -2.136798501014709473e-01 -2.019692063331604004e-01 -8.352196216583251953e-02 1.508698761463165283e-01 -1.524213850498199463e-01 -1.928666979074478149e-02 -1.085436623543500900e-02 1.035985350608825684e-01 9.779241681098937988e-02 2.508935034275054932e-01 1.074893921613693237e-01 -1.543363332748413086e-01 5.004779249429702759e-02 -2.296300083398818970e-01 2.521568536758422852e-01 -5.157026648521423340e-02 -3.409918546676635742e-01 3.034963607788085938e-01 -3.877126574516296387e-01 -1.137278899550437927e-01 1.850961744785308838e-01 -1.263666152954101562e-01 -1.667979359626770020e-01
-1.465659141540527344e-01 5.686771590262651443e-03 3.373203873634338379e-01 -3.718508481979370117e-01 -1.889119148254394531e-01 -1.737668216228485107e-01 1.898652464151382446e-01 3.342594206333160400e-02 -2.057540416717529297e-02 7.263842225074768066e-02 -9.919938445091247559e-02 -1.713958829641342163e-01 2.408878654241561890e-01 -1.936334371566772461e-01 -9.325210750102996826e-02 3.927246928215026855e-01 5.306759476661682129e-02 -2.395141869783401489e-01 2.768125757575035095e-02 -3.420901671051979065e-02 -4.084328934550285339e-02 1.879468411207199097e-01 1.164936646819114685e-01 -1.067391484975814819e-01 -8.883930742740631104e-02 -3.703181147575378418e-01 -5.810134485363960266e-02 4.335357248783111572e-02 -6.458414345979690552e-02 1.242128387093544006e-01 3.456700826063752174e-03 1.613748967647552490e-01
1.793726831674575806e-01 1.423190385103225708e-01 1.859802603721618652e-01 -3.811360895633697510e-01 -5.351396277546882629e-02 2.392616271972656250e-01 -8.984917402267456055e-02 -4.493952915072441101e-02 1.089516468346118927e-02 -1.719096153974533081e-01 7.942175492644309998e-03 1.217071041464805603e-01 -1.519052535295486450e-01 -1.842633634805679321e-01 -5.208457261323928833e-02 7.322175055742263794e-02 -1.889043673872947693e-02 2.043283879756927490e-01 1.360241323709487915e-01 4.674957096576690674e-01 1.522619277238845825e-02 -2.042791694402694702e-01 -1.464578360319137573e-01 -1.609406769275665283e-01 2.802796661853790283e-01 -1.686635613441467285e-01 8.533494174480438232e-02 -2.166793942451477051e-01 -1.093197539448738098e-01 -1.768062240444123745e-03 -4.430256318300962448e-03 2.148958891630172729e-01
-1.033097803592681885e-01 6.438021082431077957e-03 3.957284390926361084e-01 -1.461064093746244907e-03 7.465531583875417709e-03 2.147290110588073730e-01 2.321595102548599243e-01 9.034335613250732422e-02 2.024814784526824951e-01 -1.126976907253265381e-01 2.234928309917449951e-01 -1.458829641342163086e-01 -8.964653313159942627e-02 -7.923395931720733643e-02 7.664974033832550049e-02 4.924545437097549438e-02 1.600784361362457275e-01 9.948416054248809814e-02 -2.165717631578445435e-01 4.290152192115783691e-01 9.860049933195114136e-02 2.269978821277618408e-02 -1.399919688701629639e-01 1.058420017361640930e-01 -9.278263151645660400e-02 -3.267926871776580811e-01 9.413648396730422974e-02 7.458510994911193848e-02 -1.153559386730194092e-01 -8.309275656938552856e-02 -3.248992860317230225e-01 1.174654811620712280e-01
1.120405793190002441e-01 3.289728760719299316e-01 3.195174038410186768e-01 -1.613299250602722168e-01 1.639943383634090424e-02 1.250845044851303101e-01 7.683753967285156250e-02 1.520088613033294678e-01 1.268724352121353149e-01 -2.449244111776351929e-01 4.411674570292234421e-03 1.542676705867052078e-03 1.880893111228942871e-01 -1.699752658605575562e-01 6.352752447128295898e-02 2.306109517812728882e-01 -2.861398505046963692e-03 9.665636718273162842e-02 1.880667656660079956e-01 3.330281674861907959e-01 -1.113893687725067139e-01 -1.151707693934440613e-01 -1.772355288267135620e-01 1.267922073602676392e-01 -2.584918737411499023e-01 -8.619485795497894287e-02 1.445783376693725586e-01 -3.655962944030761719e-01 4.401569021865725517e-04 2.028922289609909058e-01 1.002164091914892197e-02 -9.859637916088104248e-02
-7.411430776119232178e-02 1.027040630578994751e-01 1.827073097229003906e-01 -3.098608180880546570e-02 -4.914867691695690155e-03 9.707304835319519043e-02 8.536876738071441650e-02 -2.339404970407485962e-01 1.616031527519226074e-01 -3.820494711399078369e-01 3.952612876892089844e-01 2.557945251464843750e-02 -3.813103958964347839e-02 -2.521114945411682129e-01 -1.553010474890470505e-02 -8.623778074979782104e-02 7.727995514869689941e-02 2.986333072185516357e-01 4.714946821331977844e-02 2.553310394287109375e-01 1.151591241359710693e-01 -9.263557940721511841e-02 -1.807482838630676270e-01 -3.218473494052886963e-02 -1.264185011386871338e-01 -3.353902101516723633e-01 1.642754524946212769e-01 3.154151439666748047e-01 -9.486881084740161896e-03 2.364425733685493469e-02 2.067438035737723112e-04 -5.279870331287384033e-02
1.010687947273254395e-01 2.763976156711578369e-01 1.722910255193710327e-01 7.913661003112792969e-02 6.404813379049301147e-02 2.256716787815093994e-01 7.115929573774337769e-02 -1.768294870853424072e-01 1.662461012601852417e-01 -2.983632981777191162e-01 -1.708044707775115967e-01 -4.536993429064750671e-02 8.943144232034683228e-02 -1.412161439657211304e-01 -2.728850953280925751e-02 7.263225317001342773e-02 2.721841037273406982e-01 -1.500846818089485168e-02 3.481988012790679932e-01 1.896118670701980591e-01 -1.771520078182220459e-01 -1.239740625023841858e-01 3.271676972508430481e-02 7.951541244983673096e-02 -1.218395233154296875e-01 -3.331728279590606689e-01 1.136004403233528137e-01 -1.903861910104751587e-01 -3.938857838511466980e-02 2.987508177757263184e-01 -1.523888111114501953e-02 -2.292221337556838989e-01
1.686450392007827759e-01 8.544562011957168579e-02 1.770315319299697876e-01 -1.330763250589370728e-01 4.690081626176834106e-02 1.391388624906539917e-01 1.555831283330917358e-01 -3.814232647418975830e-01 1.620684750378131866e-02 -2.277186959981918335e-01 -1.616812199354171753e-01 -2.086069434881210327e-01 1.867569796741008759e-02 9.451015293598175049e-02 1.183202583342790604e-02 -3.450758755207061768e-02 2.442440837621688843e-01 -6.476210057735443115e-02 -1.940620876848697662e-02 1.222199946641921997e-01 2.298980504274368286e-01 -4.952225461602210999e-02 1.758232116699218750e-01 2.792831063270568848e-01 1.167282112874090672e-03 -3.529265820980072021e-01 -3.936154842376708984e-01 2.080684900283813477e-01 7.911621034145355225e-02 1.300241947174072266e-01 4.583877697587013245e-02 -1.176611706614494324e-02
6.907879561185836792e-02 -6.052619963884353638e-02 1.854348629713058472e-01 -5.608668178319931030e-02 -7.657445035874843597e-03 1.866344213485717773e-01 4.448275268077850342e-02 -1.240966320037841797e-01 -4.854284692555665970e-03 -7.649008650332689285e-03 -4.565165191888809204e-02 1.892027705907821655e-01 -2.235741317272186279e-01 -3.160758614540100098e-01 1.907989680767059326e-01 4.425452351570129395e-01 -2.626982517540454865e-02 -1.385453790426254272e-01 9.501862525939941406e-02 3.937225639820098877e-01 8.054122328758239746e-02 -1.838776916265487671e-01 -2.895371057093143463e-02 6.077871471643447876e-02 -9.365051239728927612e-02 -2.494652420282363892e-01 8.243963867425918579e-02 -2.076182514429092407e-01 2.020177245140075684e-02 1.681357473134994507e-01 1.140812337398529053e-01 3.005013465881347656e-01
-7.288572192192077637e-02 -1.765312068164348602e-02 2.439488321542739868e-01 -2.886330485343933105e-01 -6.201812252402305603e-02 5.047023296356201172e-02 4.943361878395080566e-02 -2.509929537773132324e-01 8.018151670694351196e-02 -1.500714272260665894e-01 2.166028134524822235e-02 -1.135280281305313110e-01 1.255546808242797852e-01 1.285479664802551270e-01 1.679427921772003174e-01 1.066015511751174927e-01 3.244598507881164551e-01 8.267524838447570801e-02 3.008272945880889893e-01 6.045160070061683655e-02 -1.328562349081039429e-01 -2.161807566881179810e-01 -1.648752093315124512e-01 -3.351275995373725891e-02 2.008168697357177734e-01 -2.458813041448593140e-01 -1.764900684356689453e-01 -2.797834575176239014e-01 -2.648925781250000000e-01 1.708514243364334106e-01 1.802371144294738770e-01 -1.566749811172485352e-01
1.961415261030197144e-02 2.860072553157806396e-01 3.221845328807830811e-01 -2.776741981506347656e-01 -7.300706207752227783e-02 -9.179110080003738403e-02 2.286519557237625122e-01 -1.692831143736839294e-02 2.992168441414833069e-02 -1.413839459419250488e-01 9.958416968584060669e-02 1.912423074245452881e-01 2.725396491587162018e-02 -2.336773090064525604e-02 -3.157283663749694824e-01 1.821456104516983032e-01 6.814571470022201538e-02 6.100526079535484314e-02 1.203748062252998352e-01 3.008204698562622070e-02 1.665100902318954468e-01 5.506677180528640747e-02 5.041121318936347961e-02 -1.621923744678497314e-01 7.211267948150634766e-02 -3.043692708015441895e-01 -3.335045278072357178e-02 -1.427306830883026123e-01 -3.828236460685729980e-01 -7.006573677062988281e-02 3.296943306922912598e-01 7.878423482179641724e-02
9.683196991682052612e-02 -2.961976081132888794e-02 1.355634033679962158e-01 -3.130831122398376465e-01 -5.472406744956970215e-02 -1.733261346817016602e-01 2.295017540454864502e-01 -3.684944808483123779e-01 2.054192572832107544e-01 -1.237221285700798035e-01 7.605390250682830811e-02 -2.833007574081420898e-01 1.031048297882080078e-01 -3.291507810354232788e-02 -3.466160967946052551e-02 3.639877140522003174e-01 -4.144554585218429565e-02 6.514234095811843872e-02 5.133561044931411743e-02 3.133196532726287842e-01 2.946108020842075348e-02 1.618663817644119263e-01 2.936702221632003784e-02 -2.100590169429779053e-01 -1.290035992860794067e-01 -1.478245109319686890e-02 2.342502027750015259e-01 2.998921461403369904e-02 -2.480683475732803345e-01 2.026764154434204102e-01 -2.544449083507061005e-02 -9.046476334333419800e-02
-3.584471642971038818e-01 1.907279342412948608e-01 3.167099058628082275e-01 -6.171854585409164429e-02 3.581074997782707214e-02 1.243635416030883789e-01 2.697285450994968414e-02 -2.351135760545730591e-01 1.201421841979026794e-01 -1.398499608039855957e-01 -4.166506528854370117e-01 1.415591984987258911e-01 1.270072907209396362e-01 6.328733172267675400e-03 2.010575085878372192e-01 -8.594756014645099640e-03 9.624245762825012207e-02 2.783004641532897949e-01 1.705182902514934540e-02 -1.081876978278160095e-01 -1.158618405461311340e-01 -2.224446982145309448e-01 8.923489600419998169e-02 7.557705789804458618e-02 -1.542001366615295410e-01 -2.581334114074707031e-01 2.672111093997955322e-01 -1.332216779701411724e-04 -4.991788882762193680e-03 7.259882241487503052e-02 1.657086014747619629e-01 -6.414796411991119385e-02
-1.844397978857159615e-03 1.443917304277420044e-01 2.878891825675964355e-01 -2.491442114114761353e-01 -1.859834939241409302e-01 -2.118787765502929688e-01 9.998293966054916382e-02 -1.660719215869903564e-01 -3.403753638267517090e-01 -1.170195192098617554e-01 -1.292767673730850220e-01 -1.359397321939468384e-01 -1.573782265186309814e-01 -1.788143813610076904e-01 -1.299209594726562500e-01 2.033649235963821411e-01 7.938978075981140137e-02 1.434059888124465942e-01 -1.693977266550064087e-01 2.044379264116287231e-01 -1.189085170626640320e-01 1.887995153665542603e-01 -8.892568759620189667e-03 -2.188975661993026733e-01 6.059643998742103577e-02 -2.956868112087249756e-01 -6.468323618173599243e-02 -2.459040135145187378e-01 -3.696970269083976746e-02 -8.348661661148071289e-02 2.793586552143096924e-01 -1.199404522776603699e-02
-1.120669692754745483e-01 5.668760463595390320e-02 2.618157267570495605e-01 3.136712312698364258e-02 -4.989277943968772888e-02 3.591748699545860291e-02 7.674932479858398438e-02 -4.619304835796356201e-02 4.332969784736633301e-01 -1.656829714775085449e-01 -2.179910987615585327e-01 1.125834807753562927e-01 -1.121800616383552551e-01 1.915968060493469238e-01 1.801027804613113403e-01 1.482375860214233398e-01 3.938193619251251221e-01 1.735929995775222778e-01 -4.211321938782930374e-03 2.854236066341400146e-01 -5.393241345882415771e-02 -4.577563703060150146e-02 9.196581691503524780e-02 1.371017005294561386e-02 -4.029459878802299500e-02 -3.127324879169464111e-01 6.645142287015914917e-02 -2.291369438171386719e-01 5.186838097870349884e-03 5.095940455794334412e-02 -2.895894944667816162e-01 -2.453875169157981873e-02
-3.108798712491989136e-02 6.257751584053039551e-02 4.734113514423370361e-01 -1.316488534212112427e-01 -1.147830486297607422e-01 -1.226845905184745789e-01 2.938621938228607178e-01 7.057894766330718994e-02 1.286038309335708618e-01 -1.369173228740692139e-01 -1.998849585652351379e-02 -8.012995868921279907e-02 1.952432692050933838e-01 -9.128777682781219482e-02 2.362657636404037476e-01 3.098840713500976562e-01 -6.851342506706714630e-03 1.886575371026992798e-01 -6.062205508351325989e-02 2.434073090553283691e-01 -1.136079505085945129e-01 1.839803904294967651e-01 2.203751355409622192e-02 -8.679687231779098511e-02 7.974030077457427979e-02 -1.255997121334075928e-01 -1.283346265554428101e-01 -3.333671092987060547e-01 -7.864239625632762909e-03 -2.607442736625671387e-01 -4.730715975165367126e-02 -1.426042169332504272e-01
-8.145924657583236694e-02 -9.048012644052505493e-02 2.705670893192291260e-01 -4.457959234714508057e-01 -4.881196096539497375e-02 -7.626516371965408325e-02 -1.217061579227447510e-01 1.100885570049285889e-01 2.660163342952728271e-01 -3.288178741931915283e-01 1.419797241687774658e-01 -1.064674779772758484e-01 1.678156107664108276e-01 -7.201777398586273193e-02 1.042121574282646179e-01 1.863908320665359497e-01 5.277724470943212509e-03 9.134957194328308105e-02 -2.464346885681152344e-01 8.928451687097549438e-02 1.347323060035705566e-01 -2.046850919723510742e-01 2.063027918338775635e-01 -9.760574996471405029e-02 -9.240955859422683716e-02 -1.960367709398269653e-01 4.667112231254577637e-02 -2.797017693519592285e-01 2.419263124465942383e-01 9.104248881340026855e-02 -6.919150799512863159e-02 2.408299036324024200e-02
6.195053458213806152e-02 -1.959598362445831299e-01 2.547614276409149170e-01 -2.172510474920272827e-01 1.815879493951797485e-01 6.125590205192565918e-02 7.424609363079071045e-02 -3.466350585222244263e-02 3.085407018661499023e-01 -1.197699308395385742e-01 1.416037412127479911e-04 -2.222279161214828491e-01 1.543664336204528809e-01 -2.118501812219619751e-01 5.585474893450737000e-03 -2.890754491090774536e-03 1.757007539272308350e-01 9.287266433238983154e-02 4.985119774937629700e-02 3.040993809700012207e-01 -1.364093273878097534e-01 2.582133114337921143e-01 1.107028219848871231e-02 3.135496973991394043e-01 -5.801507830619812012e-02 -3.553447127342224121e-01 1.889008283615112305e-02 -2.722865939140319824e-01 -1.737536489963531494e-01 5.004718527197837830e-02 1.209739521145820618e-01 -7.004395872354507446e-02
-1.573302447795867920e-01 2.711884677410125732e-01 1.635517328977584839e-01 1.387035101652145386e-01 6.286541372537612915e-02 -4.350651055574417114e-02 -1.330412365496158600e-02 -2.626398801803588867e-01 -1.676263362169265747e-01 -3.289744853973388672e-01 -1.597575098276138306e-01 -1.479815598577260971e-02 2.683459520339965820e-01 3.577985242009162903e-02 -1.095750257372856140e-01 5.902308970689773560e-02 1.084639057517051697e-01 3.388507664203643799e-02 2.152380347251892090e-01 9.885221719741821289e-02 -1.005753949284553528e-01 -7.965037971735000610e-02 -1.154024749994277954e-01 1.565174460411071777e-01 1.077996492385864258e-01 -3.769012987613677979e-01 8.875893801450729370e-02 -4.022754430770874023e-01 -1.502760052680969238e-01 2.236212044954299927e-01 9.763864427804946899e-02 -3.289123997092247009e-02
-4.206902161240577698e-02 1.041854247450828552e-01 1.442169398069381714e-01 -1.770606078207492828e-02 -1.987306773662567139e-01 1.348792016506195068e-01 2.566268481314182281e-02 -3.027322329580783844e-02 3.832177221775054932e-01 -9.387516975402832031e-02 -7.457720488309860229e-02 -3.610737919807434082e-01 1.653959900140762329e-01 -9.895809739828109741e-02 1.854519248008728027e-01 -4.537595063447952271e-02 2.002554088830947876e-01 -6.417384743690490723e-02 1.162995696067810059e-01 3.389664888381958008e-01 -7.529255002737045288e-02 1.369378268718719482e-01 6.158198043704032898e-02 1.883693784475326538e-02 1.005289182066917419e-01 -4.103010594844818115e-01 8.498379588127136230e-02 -1.638290435075759888e-01 -1.877054721117019653e-01 2.271329760551452637e-01 4.536865279078483582e-03 -2.030437737703323364e-01
3.552023787051439285e-03 1.465082913637161255e-01 6.968214362859725952e-02 -4.434554278850555420e-01 -3.966463729739189148e-02 1.623402908444404602e-02 1.267345249652862549e-01 -1.588485687971115112e-01 1.847406476736068726e-01 -8.900409936904907227e-02 9.236279875040054321e-02 3.329919874668121338e-01 -5.452718958258628845e-02 -2.910191416740417480e-01 1.056951284408569336e-02 3.361240923404693604e-01 2.656772732734680176e-01 2.283763140439987183e-02 -6.509001553058624268e-02 -1.926210895180702209e-02 5.216166004538536072e-02 -2.777507007122039795e-01 -7.281314115971326828e-03 -7.600578665733337402e-02 2.041715234518051147e-01 -2.984946966171264648e-01 -4.136566538363695145e-03 -1.020196080207824707e-01 -1.854898780584335327e-01 -1.622636169195175171e-01 -5.404501035809516907e-02 7.337687909603118896e-02
-1.435140818357467651e-01 -1.983132585883140564e-02 -6.033334136009216309e-02 -3.841906189918518066e-01 -2.386026084423065186e-01 -1.307016890496015549e-02 -1.447560638189315796e-01 -2.479029819369316101e-02 1.075575128197669983e-01 -2.701380252838134766e-01 -2.403208911418914795e-01 -6.071641668677330017e-02 -1.776005327701568604e-01 -3.910640999674797058e-02 1.572274118661880493e-01 6.005750969052314758e-02 1.962859630584716797e-01 1.543194651603698730e-01 1.547772735357284546e-01 3.287198543548583984e-01 2.929741144180297852e-01 -3.275654464960098267e-02 1.341741532087326050e-01 2.866544425487518311e-01 -1.059578433632850647e-01 -2.196559682488441467e-02 -2.184798121452331543e-01 4.623255506157875061e-02 -2.178501188755035400e-01 2.127411514520645142e-01 -4.307024925947189331e-02 6.423126161098480225e-02
-1.929269880056381226e-01 2.954095900058746338e-01 2.738915979862213135e-01 -1.447857171297073364e-01 -1.937781870365142822e-01 -2.039125263690948486e-01 -1.584702171385288239e-02 6.519050803035497665e-04 -2.890926785767078400e-02 -5.071531236171722412e-02 -2.357009947299957275e-01 -2.953312695026397705e-01 -2.115106433629989624e-01 -3.829497694969177246e-01 -1.905997991561889648e-01 2.358608096837997437e-01 9.939303249120712280e-02 8.976495265960693359e-02 1.408048346638679504e-02 1.939863115549087524e-01 5.428122356534004211e-02 3.071197569370269775e-01 3.738507628440856934e-02 -1.809239536523818970e-01 1.221520006656646729e-01 -1.682890653610229492e-01 -2.291006408631801605e-02 -1.734971702098846436e-01 -1.329743210226297379e-02 3.164744749665260315e-02 -5.568722262978553772e-02 -7.285729795694351196e-02
9.595136344432830811e-02 1.199855655431747437e-01 2.477589845657348633e-01 -2.870259881019592285e-01 3.992912173271179199e-02 1.729296892881393433e-01 6.485243886709213257e-02 -1.516730338335037231e-02 -1.645410358905792236e-01 -5.923721008002758026e-03 2.357172966003417969e-01 2.142957784235477448e-02 -7.750856131315231323e-02 -2.603782415390014648e-01 2.474910914897918701e-01 2.360223829746246338e-01 2.874497696757316589e-02 -1.035646721720695496e-01 2.806557714939117432e-01 1.348759680986404419e-01 1.841995418071746826e-01 -2.242915332317352295e-01 1.217577010393142700e-01 1.011987701058387756e-01 3.312277421355247498e-02 -5.048143267631530762e-01 -7.515462487936019897e-02 6.364122778177261353e-02 1.787971109151840210e-01 3.925948590040206909e-02 -5.676004290580749512e-02 5.120745673775672913e-02
1.744676940143108368e-02 1.870789825916290283e-01 2.314785122871398926e-01 -2.912986576557159424e-01 -8.229522407054901123e-02 -1.311703324317932129e-01 2.340205013751983643e-02 -3.383059501647949219e-01 2.227697372436523438e-01 2.471250481903553009e-02 2.358083575963973999e-01 -1.889524906873703003e-01 7.906772941350936890e-02 1.218044385313987732e-01 1.686407178640365601e-01 -1.145406998693943024e-02 -8.945465832948684692e-02 2.217204570770263672e-01 3.183582425117492676e-01 1.538498848676681519e-01 -2.609971724450588226e-02 -3.544256836175918579e-02 2.258513867855072021e-01 4.202187433838844299e-02 1.351208239793777466e-01 -2.582074105739593506e-01 7.140287011861801147e-02 -1.073035225272178650e-01 -2.302944660186767578e-01 -7.693869620561599731e-02 -3.942075744271278381e-02 3.116607367992401123e-01
7.789723575115203857e-02 7.040693610906600952e-02 3.581493198871612549e-01 -2.648813426494598389e-01 1.667747795581817627e-01 2.299453914165496826e-01 1.018067747354507446e-01 9.964255988597869873e-02 1.817233562469482422e-01 -2.718564569950103760e-01 3.327477872371673584e-01 -1.051594913005828857e-01 7.778991758823394775e-02 -4.221670329570770264e-02 -8.139226585626602173e-02 6.385601311922073364e-02 6.108672916889190674e-02 8.244576305150985718e-02 -1.187317147850990295e-01 3.386144638061523438e-01 -1.400682609528303146e-02 -5.865499004721641541e-02 -2.899147868156433105e-01 2.192516028881072998e-01 7.362353056669235229e-02 -3.517118096351623535e-01 -4.793186113238334656e-02 4.501847177743911743e-02 -1.026829332113265991e-01 -1.374917775392532349e-01 -5.263425037264823914e-02 -4.008551314473152161e-02
-9.934995323419570923e-02 -7.637269049882888794e-02 1.309059411287307739e-01 -2.004418671131134033e-01 -3.143285214900970459e-02 -1.152127832174301147e-01 1.617592275142669678e-01 -3.641637265682220459e-01 2.786098122596740723e-01 -3.194290101528167725e-01 -2.160023450851440430e-01 -1.815945357084274292e-01 -4.149565473198890686e-02 5.620912089943885803e-02 -1.577571779489517212e-01 2.723369300365447998e-01 -8.346353471279144287e-02 8.155959099531173706e-02 1.136972010135650635e-01 -3.375438600778579712e-02 2.086261808872222900e-01 9.320125728845596313e-02 -1.043637171387672424e-01 1.574235707521438599e-01 -1.589058190584182739e-01 -3.103802800178527832e-01 -2.682854533195495605e-01 2.115377187728881836e-01 -4.700263962149620056e-02 1.114626899361610413e-01 -1.292315423488616943e-01 -7.413669675588607788e-02
-1.244530230760574341e-01 1.362421810626983643e-01 1.962365806102752686e-01 -2.760470211505889893e-01 -2.690880000591278076e-01 4.806258082389831543e-01 -2.127463817596435547e-01 -5.701032280921936035e-02 2.445976138114929199e-01 -3.493795096874237061e-01 -3.917275462299585342e-03 1.847050786018371582e-01 8.204662799835205078e-02 -1.003844887018203735e-01 2.018870785832405090e-03 2.063848972320556641e-01 1.145231351256370544e-01 -1.606439054012298584e-01 6.286906450986862183e-02 -4.148090630769729614e-02 1.123413518071174622e-01 -7.136518508195877075e-02 -1.562912613153457642e-01 1.394093632698059082e-01 -5.876375362277030945e-02 -8.176847547292709351e-02 1.472777426242828369e-01 5.805489048361778259e-02 -1.554713100194931030e-01 1.408808827400207520e-01 -3.067394718527793884e-02 1.937900781631469727e-01
-2.569202042650431395e-04 2.692480683326721191e-01 7.304736226797103882e-02 -1.767679005861282349e-01 2.922705411911010742e-01 2.188733071088790894e-01 -1.412707418203353882e-01 -7.336765527725219727e-02 6.241540238261222839e-02 -2.594622075557708740e-01 2.753554470837116241e-02 -7.635328173637390137e-02 3.035887517035007477e-02 -7.134806364774703979e-02 1.897180080413818359e-01 1.284461654722690582e-02 1.537354886531829834e-01 1.889264434576034546e-01 7.948475889861583710e-03 3.128280863165855408e-02 4.602985084056854248e-01 -3.320698440074920654e-02 1.411337056197226048e-03 -1.304117739200592041e-01 -3.994496539235115051e-02 -3.461354672908782959e-01 -9.351240843534469604e-02 -3.452370464801788330e-01 -4.057097807526588440e-02 2.157558351755142212e-01 -2.207375504076480865e-02 1.546022891998291016e-01
5.120258033275604248e-02 2.707971930503845215e-01 4.973185956478118896e-01 -2.347077131271362305e-01 -1.376086324453353882e-01 9.763388335704803467e-02 -2.361699752509593964e-02 -1.078254543244838715e-02 -7.650531083345413208e-02 -5.614713579416275024e-02 -1.988176405429840088e-01 -1.271570473909378052e-02 9.028121083974838257e-02 -1.277148909866809845e-02 1.804306209087371826e-01 3.420317173004150391e-01 -1.793181449174880981e-01 2.748380899429321289e-01 4.809236153960227966e-02 1.456521451473236084e-01 2.901233918964862823e-02 -2.919161915779113770e-01 -4.427079111337661743e-02 -5.824316293001174927e-03 -2.742363214492797852e-01 -1.254253834486007690e-01 2.473854273557662964e-02 -9.725216031074523926e-02 7.697673141956329346e-02 1.540546268224716187e-01 -1.288551241159439087e-01 -1.392932683229446411e-01
-3.626081943511962891e-01 3.644363880157470703e-01 1.345486044883728027e-01 -1.202297657728195190e-01 1.550530344247817993e-01 -1.414659917354583740e-01 6.731005012989044189e-02 7.817617058753967285e-02 -1.647668927907943726e-01 -3.082737326622009277e-01 -1.250248402357101440e-03 2.285025455057621002e-02 2.653718739748001099e-02 -1.225802525877952576e-01 1.322793662548065186e-01 1.506370007991790771e-01 2.082056999206542969e-01 -2.596579492092132568e-02 -7.719225436449050903e-02 3.258279263973236084e-01 4.620268568396568298e-02 -6.944007426500320435e-02 -5.672600865364074707e-02 9.395270049571990967e-02 -1.546676550060510635e-02 -2.789952456951141357e-01 6.119651254266500473e-03 -5.004058405756950378e-02 -2.710719406604766846e-01 2.763897776603698730e-01 -1.175137236714363098e-01 2.244435101747512817e-01
1.167812123894691467e-01 1.912691593170166016e-01 4.238255321979522705e-01 -2.992737293243408203e-01 -1.883821487426757812e-01 -4.074683785438537598e-02 5.119476467370986938e-02 -7.309363037347793579e-02 5.590888485312461853e-02 -1.918895095586776733e-01 1.229684278368949890e-01 2.681615948677062988e-01 -1.230191141366958618e-01 5.325147509574890137e-02 -2.554063498973846436e-01 3.430405557155609131e-01 1.423211544752120972e-01 1.660566776990890503e-01 3.328880369663238525e-01 5.108448863029479980e-02 5.755063891410827637e-02 -3.061684034764766693e-02 -1.068520247936248779e-01 -1.940141916275024414e-01 6.049116328358650208e-02 -1.337845623493194580e-01 -1.142287030816078186e-01 5.360141769051551819e-02 -1.498412638902664185e-01 1.059086918830871582e-01 -1.927159354090690613e-02 1.467443853616714478e-01
1.757743060588836670e-01 1.405262351036071777e-01 2.541450858116149902e-01 -1.620092839002609253e-01 -8.946375548839569092e-02 1.330517083406448364e-01 -1.055475324392318726e-02 -9.425176680088043213e-02 3.858587890863418579e-02 5.989351123571395874e-02 3.824564395472407341e-03 -1.450894214212894440e-02 -1.937935873866081238e-02 -1.584834307432174683e-01 7.357134670019149780e-02 4.931484162807464600e-01 -1.027257442474365234e-01 3.372214362025260925e-02 -1.486100852489471436e-01 2.258390188217163086e-01 3.056773245334625244e-01 -1.851098537445068359e-01 -2.274003922939300537e-01 -6.676830351352691650e-02 3.229275345802307129e-01 -2.684695124626159668e-01 1.388698164373636246e-02 -1.314005698077380657e-03 -2.790572345256805420e-01 7.905962318181991577e-02 8.812058717012405396e-02 8.557655662298202515e-02
1.981153488159179688e-01 3.751032352447509766e-01 3.105140328407287598e-01 -1.431041955947875977e-01 3.851854428648948669e-02 -1.593279093503952026e-02 2.059767246246337891e-01 -1.839944422245025635e-01 5.012951046228408813e-02 -1.505550444126129150e-01 -9.742446988821029663e-02 -1.161987185478210449e-01 5.864195525646209717e-02 -1.026512607932090759e-01 5.958244204521179199e-02 1.134186014533042908e-01 -2.404373735189437866e-01 2.238198965787887573e-01 -1.624342501163482666e-01 2.699040174484252930e-01 3.398984372615814209e-01 -8.734308183193206787e-02 5.907563865184783936e-02 2.261482924222946167e-01 7.536703720688819885e-03 -1.415858715772628784e-01 -2.207291573286056519e-01 1.368444040417671204e-02 -2.385115623474121094e-01 -1.323761343955993652e-01 9.828131645917892456e-02 9.249369800090789795e-02
-1.203952655196189880e-01 2.736499607563018799e-01 4.126354455947875977e-01 -3.511106371879577637e-01 -1.437574028968811035e-01 2.298944592475891113e-01 8.863816410303115845e-02 8.303402364253997803e-02 -1.042536199092864990e-01 -2.547820210456848145e-01 2.350633591413497925e-02 5.624565482139587402e-02 7.147480547428131104e-02 -2.717698216438293457e-01 1.715682595968246460e-01 -1.223331168293952942e-01 -7.339210808277130127e-02 -5.703953653573989868e-02 2.124352753162384033e-01 1.023463979363441467e-01 1.986697316169738770e-01 1.725859940052032471e-01 6.312834471464157104e-02 -1.163775324821472168e-01 2.096288651227951050e-01 -2.860697507858276367e-01 7.608240097761154175e-02 1.372639983892440796e-01 -4.543071240186691284e-02 6.238634884357452393e-02 1.031589284539222717e-01 8.889254182577133179e-02
-1.854409426450729370e-01 1.623749919235706329e-02 2.829329073429107666e-01 -4.120658636093139648e-01 6.812024116516113281e-02 -1.575058102607727051e-01 2.789649879559874535e-04 9.577815234661102295e-02 -2.190686017274856567e-01 -1.814720593392848969e-02 -1.685851812362670898e-01 -1.225948631763458252e-01 -1.055587530136108398e-01 -2.443065494298934937e-01 -2.580846250057220459e-01 1.638857871294021606e-01 3.601348698139190674e-01 -1.089199557900428772e-01 3.689341992139816284e-02 1.182102710008621216e-01 -2.149678394198417664e-02 1.403301060199737549e-01 2.510518729686737061e-01 7.267715036869049072e-02 -7.658380270004272461e-02 -3.866610527038574219e-01 -2.059423550963401794e-02 -4.118017479777336121e-02 -9.973994642496109009e-02 -3.745235875248908997e-02 -3.576041758060455322e-02 -7.301310449838638306e-02
1.114194914698600769e-01 2.512708604335784912e-01 1.562950909137725830e-01 -1.012333575636148453e-02 2.041331082582473755e-01 8.041352033615112305e-02 -1.109376475214958191e-01 -3.210622668266296387e-01 2.649463117122650146e-01 -2.955940365791320801e-01 -4.696748405694961548e-02 -1.501510143280029297e-01 -1.989058405160903931e-02 1.183990575373172760e-02 5.212702602148056030e-02 1.612543463706970215e-01 -1.018686033785343170e-02 6.334897130727767944e-02 -1.758345514535903931e-01 1.645559370517730713e-01 1.999837160110473633e-01 -3.047011792659759521e-01 3.394967019557952881e-01 1.462119817733764648e-01 1.334471404552459717e-01 -2.486289888620376587e-01 -1.991709172725677490e-01 -1.165280640125274658e-01 -1.289587914943695068e-01 -2.066739201545715332e-01 1.437201281078159809e-03 3.176548331975936890e-02
1.257180869579315186e-01 3.815351426601409912e-01 3.385313451290130615e-01 2.046638354659080505e-02 -2.368119657039642334e-01 -7.152542471885681152e-02 -7.319753617048263550e-02 5.375219136476516724e-02 -1.433313339948654175e-01 -2.152983546257019043e-01 -4.042548313736915588e-02 -1.070887967944145203e-01 -1.745883822441101074e-01 -1.587135493755340576e-01 2.170358300209045410e-01 1.037458702921867371e-01 9.996617585420608521e-02 1.348537057638168335e-01 -7.154165208339691162e-02 3.597009181976318359e-01 -7.804619614034891129e-03 7.442042976617813110e-02 -2.283456362783908844e-02 1.515909880399703979e-01 -1.091216579079627991e-01 -2.537811696529388428e-01 -7.059559971094131470e-02 1.116015315055847168e-01 1.197895109653472900e-01 3.418585658073425293e-01 2.066438496112823486e-01 3.421178087592124939e-02
1.239862665534019470e-01 3.482044041156768799e-01 2.962758243083953857e-01 -1.854153871536254883e-01 5.947158858180046082e-02 -1.528660356998443604e-01 -9.608582593500614166e-03 2.404661150649189949e-03 -4.422689601778984070e-02 -1.625724881887435913e-02 -6.536855548620223999e-02 -3.988901525735855103e-02 3.039672039449214935e-02 -1.232671663165092468e-01 1.039022654294967651e-01 2.834468781948089600e-01 -2.750392854213714600e-01 7.340099662542343140e-02 2.029011994600296021e-01 3.528412878513336182e-01 2.425309568643569946e-01 -2.843294143676757812e-01 -1.638439595699310303e-01 -3.318300703540444374e-03 -1.378019154071807861e-01 -1.901574134826660156e-01 9.771729260683059692e-02 -2.509496212005615234e-01 6.403196137398481369e-03 2.158722132444381714e-01 -5.786062218248844147e-03 -1.063458770513534546e-01
1.378247141838073730e-01 1.083002611994743347e-01 2.389457225799560547e-01 -1.547764241695404053e-01 -2.032742202281951904e-01 1.337864995002746582e-01 9.760030359029769897e-02 -1.941522806882858276e-01 2.856597006320953369e-01 -2.289362251758575439e-01 -3.128551244735717773e-01 1.537733823060989380e-01 -7.081510126590728760e-02 5.703933537006378174e-02 -9.899658709764480591e-02 1.372499912977218628e-01 1.659313738346099854e-01 -4.511178284883499146e-02 -2.139954827725887299e-03 2.524050176143646240e-01 -5.832874402403831482e-02 1.412583421915769577e-02 5.755348131060600281e-02 1.977991014719009399e-01 7.710505276918411255e-02 -1.661667972803115845e-01 3.030737340450286865e-01 -4.005779325962066650e-01 1.690327078104019165e-01 1.767819076776504517e-01 -4.972193390130996704e-02 -4.302924871444702148e-02
-3.139672428369522095e-02 -6.718637049198150635e-02 1.179304346442222595e-01 -2.811734676361083984e-01 -7.051465660333633423e-02 1.665950380265712738e-02 -1.009255349636077881e-01 2.288282476365566254e-02 1.279396861791610718e-01 -1.651022285223007202e-01 1.220679562538862228e-02 1.734778434038162231e-01 2.583957314491271973e-01 2.976110391318798065e-02 -5.083798989653587341e-02 2.699106931686401367e-01 2.158875912427902222e-01 1.710735261440277100e-01 3.593045771121978760e-01 2.830921113491058350e-02 7.370667159557342529e-02 1.962560415267944336e-02 -2.030989378690719604e-01 1.590520888566970825e-01 8.934880048036575317e-02 -3.291113674640655518e-01 1.174881383776664734e-01 -3.580206334590911865e-01 -5.041881650686264038e-02 1.633139848709106445e-01 -1.962966620922088623e-01 2.538668513298034668e-01
-1.936515122652053833e-01 1.254808902740478516e-01 2.327589243650436401e-01 -5.045061707496643066e-01 -2.149550914764404297e-01 1.442913338541984558e-02 -5.653269588947296143e-02 -3.377441465854644775e-01 1.571978628635406494e-02 6.779544800519943237e-02 -2.018319666385650635e-01 -5.398122966289520264e-02 -3.373218476772308350e-01 1.498541682958602905e-01 -1.936697168275713921e-03 1.024570092558860779e-01 2.310138493776321411e-01 2.821129187941551208e-02 2.739840187132358551e-02 9.171744436025619507e-02 2.852812111377716064e-01 -1.695024669170379639e-01 3.944998234510421753e-02 1.926881521940231323e-01 8.121384680271148682e-02 -2.057858370244503021e-02 5.437245219945907593e-02 -1.493275612592697144e-01 3.447457030415534973e-02 9.686516225337982178e-02 -1.541516184806823730e-01 -1.991398818790912628e-02
-6.773085147142410278e-02 2.997279465198516846e-01 3.479300439357757568e-01 -1.417091116309165955e-02 -9.773620218038558960e-02 9.771738201379776001e-02 1.143318191170692444e-01 -2.465162277221679688e-01 3.593559265136718750e-01 -7.829387485980987549e-02 -3.287687897682189941e-02 8.414327353239059448e-02 2.092816121876239777e-02 4.867196455597877502e-02 -9.294269233942031860e-02 2.275709994137287140e-02 -2.349366992712020874e-01 5.419606342911720276e-02 -1.613472849130630493e-01 2.097128629684448242e-01 3.636569082736968994e-01 -1.884121447801589966e-01 -9.442029148340225220e-02 1.656444817781448364e-01 5.309996008872985840e-02 -2.743087708950042725e-01 -2.172680348157882690e-01 -3.148552775382995605e-02 -2.334881424903869629e-01 7.366332411766052246e-02 1.165568977594375610e-01 -6.286465376615524292e-02
2.493376582860946655e-01 2.852091789245605469e-01 2.198198884725570679e-01 -6.333234906196594238e-02 -2.124485373497009277e-01 1.532475948333740234e-01 -4.856598004698753357e-02 -2.174125015735626221e-01 -1.440517902374267578e-01 -1.242910772562026978e-01 -3.587245941162109375e-02 -1.345990896224975586e-01 -1.090984866023063660e-01 -3.267640247941017151e-02 1.091407760977745056e-01 6.048207357525825500e-02 -1.649221032857894897e-02 -9.177867323160171509e-03 6.612544506788253784e-02 2.617328166961669922e-01 1.655521690845489502e-01 2.525298297405242920e-01 -2.688700854778289795e-01 7.453385740518569946e-02 -3.626366257667541504e-01 -3.115044534206390381e-01 -1.948848068714141846e-01 1.444316804409027100e-01 -1.934024244546890259e-01 1.241908296942710876e-01 1.169006600975990295e-01 7.505393773317337036e-02
-1.386837512254714966e-01 8.260252326726913452e-02 8.278648369014263153e-03 -2.743156068027019501e-02 4.622477293014526367e-02 -1.634777486324310303e-01 9.331164509057998657e-02 1.595980226993560791e-01 9.211663273163139820e-04 -4.601488709449768066e-01 -4.590779170393943787e-02 3.280788660049438477e-02 2.305862121284008026e-02 -2.979231774806976318e-01 4.544297605752944946e-02 3.091393783688545227e-02 4.825338721275329590e-02 1.500610709190368652e-01 9.994327276945114136e-02 5.032911896705627441e-02 3.303749859333038330e-01 8.021694421768188477e-02 1.486958935856819153e-03 2.579213492572307587e-02 1.290355324745178223e-01 -5.144881010055541992e-01 -2.366190254688262939e-01 -2.457222938537597656e-01 1.406773179769515991e-02 1.611658781766891479e-01 -1.405701190233230591e-01 7.472167164087295532e-02
2.848326563835144043e-01 2.244469523429870605e-01 3.493815958499908447e-01 -2.278823703527450562e-01 5.295453220605850220e-02 8.307813107967376709e-02 -3.787104040384292603e-02 7.518366724252700806e-02 -1.151729747653007507e-01 -3.663219213485717773e-01 1.139585822820663452e-01 -6.687120348215103149e-02 -5.253237113356590271e-02 -1.066551133990287781e-01 6.961119174957275391e-02 4.430062323808670044e-02 1.444653272628784180e-01 1.539949029684066772e-01 3.046689331531524658e-01 2.229264080524444580e-01 -1.051382347941398621e-01 -2.805585861206054688e-01 3.362452983856201172e-02 8.194972574710845947e-02 -6.657390389591455460e-03 -1.729092746973037720e-01 -3.724028542637825012e-02 2.418095618486404419e-02 -3.749254047870635986e-01 -6.629348546266555786e-02 1.735811531543731689e-01 1.094538625329732895e-02
1.355866938829421997e-01 -8.703196048736572266e-02 3.422473669052124023e-01 -7.272758334875106812e-02 -2.578614056110382080e-01 2.960051298141479492e-01 -1.120679676532745361e-01 -5.227711796760559082e-02 -1.224506497383117676e-01 -6.528041511774063110e-02 -1.148811876773834229e-01 4.457837715744972229e-02 2.456700354814529419e-01 -2.355137467384338379e-01 -1.135727539658546448e-01 2.301663160324096680e-01 1.176742166280746460e-01 7.382791489362716675e-02 1.850043982267379761e-01 9.317777305841445923e-02 2.164104878902435303e-01 -5.931301414966583252e-02 -2.695528417825698853e-02 1.713487356901168823e-01 6.469883024692535400e-02 -4.447782039642333984e-01 1.076164990663528442e-01 2.986585348844528198e-02 -2.012490108609199524e-02 4.925325512886047363e-02 2.219448387622833252e-01 2.384467720985412598e-01
-2.019869089126586914e-01 1.962626874446868896e-01 1.809201389551162720e-01 -2.875931859016418457e-01 -2.862424589693546295e-02 1.899680644273757935e-01 2.471063882112503052e-01 -1.922809779644012451e-01 3.542626500129699707e-01 -2.052379250526428223e-01 6.817268580198287964e-02 -1.933471858501434326e-01 1.140240058302879333e-01 4.600253328680992126e-02 1.934024095535278320e-01 4.701034724712371826e-02 1.163609847426414490e-01 1.039285305887460709e-02 2.787758037447929382e-02 1.123650819063186646e-01 -1.243130788207054138e-01 -6.546167284250259399e-02 -1.801719814538955688e-01 -9.639762341976165771e-02 3.034083843231201172e-01 -3.207344114780426025e-01 1.635933816432952881e-01 -1.127446070313453674e-01 2.310390174388885498e-01 1.703977882862091064e-01 2.307767979800701141e-02 4.402371589094400406e-03
4.819498211145401001e-02 1.196952387690544128e-01 1.844899356365203857e-01 -1.874572485685348511e-01 2.509937994182109833e-02 3.629951179027557373e-01 4.633513092994689941e-02 -3.498859405517578125e-01 3.213713690638542175e-02 -2.477354556322097778e-01 -9.412690997123718262e-02 -3.477567806839942932e-02 -2.751778960227966309e-01 -1.141493543982505798e-01 8.553451299667358398e-02 -6.909831613302230835e-02 2.125754058361053467e-01 -9.534563124179840088e-02 1.462090015411376953e-02 2.677779830992221832e-02 3.085803985595703125e-01 1.577357500791549683e-01 7.447416335344314575e-02 2.559376060962677002e-01 3.928185999393463135e-02 -3.491153120994567871e-01 -2.812040783464908600e-02 -3.963803499937057495e-02 -1.175057664513587952e-01 1.658539324998855591e-01 -1.950806379318237305e-01 1.799211502075195312e-01
1.792964637279510498e-01 1.677810549736022949e-01 2.157934159040451050e-01 -8.203345537185668945e-02 1.234099194407463074e-01 1.843967884778976440e-01 8.049879223108291626e-02 -2.074691057205200195e-01 1.385321468114852905e-01 -3.341705203056335449e-01 -2.011515647172927856e-01 1.046021729707717896e-01 1.338142156600952148e-01 -1.812135577201843262e-01 1.172740384936332703e-01 1.226577982306480408e-01 1.781534999608993530e-01 -1.995936781167984009e-01 2.347341328859329224e-01 1.702532470226287842e-01 7.193896919488906860e-02 -1.204325631260871887e-01 -6.803509593009948730e-02 1.270669698715209961e-01 -1.019072532653808594e-01 -1.718944013118743896e-01 8.873438835144042969e-02 -2.302548289299011230e-01 6.271906197071075439e-02 3.972593247890472412e-01 1.157049182802438736e-02 -2.588821053504943848e-01
-1.685295701026916504e-01 1.902473568916320801e-01 3.189873099327087402e-01 -2.571340799331665039e-01 1.496514305472373962e-02 1.699406504631042480e-01 -2.056518010795116425e-02 -1.337885558605194092e-01 -9.057741612195968628e-02 -1.114853657782077789e-02 -1.568909734487533569e-02 3.976980969309806824e-02 9.569858014583587646e-02 -4.383343458175659180e-01 3.124952912330627441e-01 -1.137787923216819763e-01 3.153732046484947205e-02 -1.593004465103149414e-01 9.861081093549728394e-02 3.739644885063171387e-01 1.620518863201141357e-01 -4.575261101126670837e-02 9.708994068205356598e-03 -1.012327447533607483e-01 1.561473459005355835e-01 -2.855339944362640381e-01 -8.930264413356781006e-02 2.201273292303085327e-01 -1.033598259091377258e-01 3.436711058020591736e-02 -7.182575017213821411e-02 -6.363327801227569580e-02
-1.084098294377326965e-01 -1.601877994835376740e-02 2.387869805097579956e-01 -5.239952728152275085e-02 -2.150139361619949341e-01 2.975529730319976807e-01 1.150913685560226440e-01 -3.818608447909355164e-02 3.225141465663909912e-01 -1.221658289432525635e-01 -6.261130422353744507e-02 -2.742592096328735352e-01 2.278542369604110718e-01 4.342399165034294128e-02 2.755151689052581787e-01 -5.663882941007614136e-03 2.049823403358459473e-01 -1.575534939765930176e-01 -5.516218766570091248e-02 2.229958772659301758e-01 1.748675294220447540e-02 4.869916662573814392e-02 -8.050025254487991333e-02 1.151322126388549805e-01 -1.121086254715919495e-01 -3.920923769474029541e-01 -1.744214817881584167e-02 -1.111354827880859375e-01 -2.388206124305725098e-01 1.110282912850379944e-01 -3.913823142647743225e-02 -2.430069893598556519e-01
1.337100416421890259e-01 1.947411745786666870e-01 3.227094411849975586e-01 -1.951113790273666382e-01 -3.012578934431076050e-02 -7.811964303255081177e-02 2.594666182994842529e-01 -2.461458593606948853e-01 4.338037967681884766e-02 -7.083609700202941895e-02 3.277615085244178772e-02 -7.420584559440612793e-02 -6.189110130071640015e-02 -1.080187261104583740e-01 1.051615700125694275e-01 1.835089176893234253e-01 5.939713120460510254e-02 2.139835245907306671e-02 3.300582468509674072e-01 1.966872513294219971e-01 1.250225901603698730e-01 1.098946928977966309e-01 8.599737286567687988e-02 1.677123457193374634e-01 1.047831866890192032e-02 -1.659357845783233643e-01 3.967320621013641357e-01 -3.829965889453887939e-01 1.064556166529655457e-01 1.698765307664871216e-01 5.878679826855659485e-02 5.602442473173141479e-02
8.281085640192031860e-02 -2.414330653846263885e-02 1.426777094602584839e-01 -1.640895605087280273e-01 -5.588479340076446533e-02 1.992082446813583374e-01 -9.273929148912429810e-02 -8.496166765689849854e-02 -2.464672029018402100e-01 -1.040760278701782227e-01 -2.866692841053009033e-01 -1.531149595975875854e-01 1.731627732515335083e-01 -2.521542310714721680e-01 2.835716120898723602e-02 1.943111866712570190e-01 2.457118332386016846e-01 4.233352467417716980e-02 1.900033056735992432e-01 1.215160340070724487e-01 1.662558168172836304e-01 -1.795720607042312622e-01 -2.693391144275665283e-01 3.406900912523269653e-02 -2.061088234186172485e-01 -3.980066180229187012e-01 -9.531512856483459473e-02 2.017206698656082153e-01 6.372381001710891724e-02 9.475266933441162109e-02 1.850407570600509644e-01 1.809731870889663696e-01
1.256562322378158569e-01 2.524542808532714844e-01 3.318884968757629395e-01 -1.242137998342514038e-01 8.283214271068572998e-02 -1.132989749312400818e-01 2.234605699777603149e-01 -1.710377633571624756e-02 1.182628795504570007e-01 -1.723532378673553467e-02 -2.167519778013229370e-01 7.624776568263769150e-03 -5.483644083142280579e-02 3.433010354638099670e-02 2.464483380317687988e-01 2.012768238782882690e-01 4.192464947700500488e-01 1.670557856559753418e-01 2.355592548847198486e-01 1.375701576471328735e-01 -5.759099870920181274e-02 -1.469938158988952637e-01 1.066672056913375854e-01 1.510434448719024658e-01 -3.156743049621582031e-01 -1.337717622518539429e-01 1.101839095354080200e-01 -1.454247385263442993e-01 2.851310372352600098e-02 2.390777468681335449e-01 -1.058690026402473450e-01 -3.158237040042877197e-02
7.010900974273681641e-02 3.939196839928627014e-02 2.912691235542297363e-01 -1.392932087182998657e-01 1.390184611082077026e-01 4.877930879592895508e-02 -1.701416820287704468e-01 -1.031154170632362366e-01 7.230580598115921021e-02 -1.597565114498138428e-01 -3.079911172389984131e-01 -3.493711352348327637e-02 3.079213500022888184e-01 -1.987954378128051758e-01 1.204056199640035629e-02 1.177058294415473938e-01 3.753090500831604004e-01 -2.676076954230666161e-03 2.895022928714752197e-01 2.324039340019226074e-01 9.696900844573974609e-02 -1.936154514551162720e-01 -2.066412195563316345e-02 1.078438106924295425e-02 -9.733053296804428101e-02 -4.176016896963119507e-02 6.294821389019489288e-03 -3.148802816867828369e-01 1.046614423394203186e-01 2.144676595926284790e-01 -1.761108934879302979e-01 1.683737188577651978e-01
1.225731074810028076e-01 2.345538139343261719e-01 3.193486332893371582e-01 -1.468606889247894287e-01 3.100722096860408783e-02 2.464443445205688477e-01 2.361037582159042358e-01 -6.674191355705261230e-02 -3.844941407442092896e-02 -3.332127332687377930e-01 -2.318363040685653687e-01 -2.194637805223464966e-01 3.967238590121269226e-02 3.741745948791503906e-01 -2.661111950874328613e-02 1.529877334833145142e-01 2.265580147504806519e-01 -8.223934471607208252e-02 9.912911057472229004e-02 1.411642972379922867e-02 -1.711050607264041901e-02 9.605646133422851562e-02 -1.235254481434822083e-01 -1.353369355201721191e-01 3.142918646335601807e-01 -2.159834802150726318e-01 -5.477533489465713501e-02 -1.531478911638259888e-01 -6.351106334477663040e-03 8.645534515380859375e-02 -1.161873340606689453e-01 1.698213070631027222e-02
-6.528896838426589966e-02 2.360865324735641479e-01 1.478500664234161377e-01 -2.768728137016296387e-01 -9.913102537393569946e-02 2.162158787250518799e-01 2.591026127338409424e-01 -8.988089114427566528e-02 2.537772655487060547e-01 -3.996115550398826599e-02 -4.887320473790168762e-02 -1.144254431128501892e-01 -5.994107574224472046e-02 -5.242725089192390442e-02 2.659662961959838867e-01 -1.533468440175056458e-02 2.849296033382415771e-01 2.220000699162483215e-02 1.554476022720336914e-01 2.486433386802673340e-01 -4.641457647085189819e-02 3.710110322572290897e-04 -2.263679057359695435e-01 -5.117820203304290771e-02 2.394802868366241455e-01 -3.948091268539428711e-01 -3.377991542220115662e-02 -1.784165203571319580e-01 1.772535145282745361e-01 1.414375603199005127e-01 1.392133086919784546e-01 -1.010610014200210571e-01
-7.622645050287246704e-02 2.969507314264774323e-02 1.637832969427108765e-01 -2.552171051502227783e-02 2.640881761908531189e-02 5.433863401412963867e-02 6.982874125242233276e-02 -2.194932661950588226e-03 4.464816749095916748e-01 -1.499200761318206787e-01 -2.110672742128372192e-01 2.513276040554046631e-01 -2.397741563618183136e-02 1.729150414466857910e-01 2.483038008213043213e-01 9.982115775346755981e-02 4.367172122001647949e-01 -1.073534339666366577e-01 1.647761613130569458e-01 2.518079280853271484e-01 7.523134350776672363e-02 -5.893581360578536987e-02 1.443474441766738892e-01 -1.060778498649597168e-01 -1.084578111767768860e-01 -3.546835780143737793e-01 -3.774454817175865173e-02 -1.569813787937164307e-01 5.060647428035736084e-02 -5.332433152943849564e-03 -1.500184983015060425e-01 -5.400554463267326355e-02
8.482556045055389404e-02 5.453740712255239487e-03 2.533842027187347412e-01 -2.112375348806381226e-01 -9.735169261693954468e-02 1.143742129206657410e-01 2.333436608314514160e-01 -2.119871675968170166e-01 -7.863761484622955322e-02 1.006410736590623856e-02 -6.425905227661132812e-02 2.103515267372131348e-01 1.746240258216857910e-01 -3.794208765029907227e-01 2.134685814380645752e-01 -1.386795043945312500e-01 1.904490143060684204e-01 1.637784540653228760e-01 -1.581922918558120728e-02 9.455495327711105347e-02 1.872809976339340210e-01 8.308799937367439270e-03 2.343591768294572830e-03 -1.630305349826812744e-01 1.282660663127899170e-01 -3.542455136775970459e-01 -1.573782712221145630e-01 2.162760347127914429e-01 5.054124444723129272e-02 3.191637992858886719e-01 1.204750165343284607e-01 4.067688062787055969e-02
-1.749721616506576538e-01 1.199476197361946106e-01 6.119945272803306580e-02 -1.103606447577476501e-01 -6.219850480556488037e-02 6.437713652849197388e-02 -3.159470390528440475e-03 -1.212292537093162537e-01 -1.751926690340042114e-01 -4.388991594314575195e-01 1.081181392073631287e-01 -8.620121330022811890e-02 2.702306509017944336e-01 -1.480427533388137817e-01 7.421253621578216553e-02 -4.940062016248703003e-02 -1.038706675171852112e-01 -4.276914149522781372e-02 4.985172301530838013e-02 2.717237174510955811e-01 1.424562633037567139e-01 -8.316491730511188507e-03 3.949793055653572083e-02 3.727301955223083496e-01 1.608553677797317505e-01 -4.848045408725738525e-01 -1.438880562782287598e-01 4.548650979995727539e-02 -6.315141916275024414e-02 1.786755472421646118e-01 -2.539267018437385559e-02 3.145996481180191040e-02
4.582274705171585083e-02 3.607913851737976074e-02 2.542521990835666656e-02 -2.162337005138397217e-01 -1.177242025732994080e-01 5.724696442484855652e-02 2.521509826183319092e-01 5.497179925441741943e-02 -2.875804305076599121e-01 -1.382188349962234497e-01 7.548495195806026459e-03 -2.447603642940521240e-02 2.355520874261856079e-01 -2.252157628536224365e-01 2.056078016757965088e-01 6.871692836284637451e-02 1.102661415934562683e-01 -1.907245814800262451e-01 2.338822931051254272e-01 3.738976120948791504e-01 5.838693678379058838e-02 -7.401761412620544434e-02 1.673766523599624634e-01 2.237832248210906982e-01 -1.355946809053421021e-01 -4.632641971111297607e-01 -1.105272118002176285e-02 -2.073124609887599945e-02 6.466412544250488281e-02 -4.350649937987327576e-02 -1.659159809350967407e-01 1.123389676213264465e-01
-1.794303953647613525e-02 3.232613205909729004e-01 9.633935242891311646e-02 -1.649783700704574585e-01 -2.127543985843658447e-01 8.688270300626754761e-02 -6.407197099179029465e-03 -2.785260677337646484e-01 3.832581043243408203e-01 -3.799207974225282669e-03 -6.182355433702468872e-02 3.340592980384826660e-02 -1.340793520212173462e-01 -1.813968569040298462e-01 -1.637574732303619385e-01 2.038621306419372559e-01 -1.719916462898254395e-01 4.008463001810014248e-04 2.090143859386444092e-01 2.744692862033843994e-01 1.584340482950210571e-01 -3.493140935897827148e-01 1.804896891117095947e-01 -7.028292864561080933e-03 -3.332030400633811951e-02 -1.280345022678375244e-01 -1.473666429519653320e-01 -3.959180042147636414e-02 -8.520056307315826416e-02 1.065918207168579102e-01 -1.211567074060440063e-01 -2.339141964912414551e-01
-5.474247969686985016e-03 3.179045915603637695e-01 1.413217335939407349e-01 -2.517007589340209961e-01 -1.511487364768981934e-01 1.211423054337501526e-01 9.680451825261116028e-03 1.153433248400688171e-01 -2.994051873683929443e-01 -3.042241334915161133e-01 1.828159205615520477e-02 -2.431095987558364868e-01 -6.582765281200408936e-02 -3.845321387052536011e-02 2.964028902351856232e-02 2.109553217887878418e-01 1.996971517801284790e-01 -1.500607281923294067e-01 -8.681566268205642700e-02 4.205855354666709900e-02 1.495885848999023438e-01 -1.418279260396957397e-01 -2.009917348623275757e-01 3.035973012447357178e-02 -1.691725254058837891e-01 -2.518874406814575195e-01 -3.397135436534881592e-02 -1.911150068044662476e-01 -2.478745765984058380e-02 3.756157457828521729e-01 1.689133197069168091e-01 -1.278450191020965576e-01
1.519663725048303604e-02 1.053145304322242737e-01 2.771236300468444824e-01 -8.196961134672164917e-02 -1.211572885513305664e-01 7.106949388980865479e-02 -2.142671942710876465e-01 -1.480434089899063110e-01 -2.898888289928436279e-01 -1.950734257698059082e-01 -6.308426149189472198e-03 -2.486927509307861328e-01 4.805590584874153137e-02 -7.510450482368469238e-02 1.793987005949020386e-01 1.103013083338737488e-01 1.239435076713562012e-01 1.071634367108345032e-01 1.111401896923780441e-02 1.539378166198730469e-01 4.874470233917236328e-01 -1.369424760341644287e-01 -7.338045537471771240e-02 -3.510325029492378235e-02 -2.115340679883956909e-01 -3.580939471721649170e-01 6.676795892417430878e-03 1.101915612816810608e-01 2.200578451156616211e-01 1.374175399541854858e-01 -4.267670214176177979e-02 1.157178506255149841e-01
1.145585030317306519e-01 1.968419402837753296e-01 1.835629642009735107e-01 -9.056507796049118042e-02 -8.466662466526031494e-02 8.298339694738388062e-02 2.601512968540191650e-01 -3.963989019393920898e-01 6.580752134323120117e-02 -1.962625682353973389e-01 -1.847306340932846069e-01 -4.413244500756263733e-02 -1.080486252903938293e-01 -2.417461425065994263e-01 1.625375151634216309e-01 1.060649678111076355e-01 -1.257284879684448242e-01 1.376913040876388550e-01 2.967044413089752197e-01 7.309076935052871704e-02 3.990459442138671875e-02 8.534277230501174927e-02 -6.680934689939022064e-03 1.887152194976806641e-01 6.309463083744049072e-02 -2.678154408931732178e-01 3.345766663551330566e-01 -3.381562232971191406e-01 2.054290473461151123e-02 6.019184365868568420e-02 -4.230537265539169312e-02 1.232332736253738403e-02
-1.175629347562789917e-01 4.036546349525451660e-01 2.037208825349807739e-01 -1.645738482475280762e-01 -6.346783787012100220e-02 2.352106422185897827e-01 -1.459600310772657394e-02 -3.447582721710205078e-01 2.796634137630462646e-01 -1.145094484090805054e-01 3.627721592783927917e-02 -3.895447123795747757e-03 -8.738294243812561035e-03 1.867509633302688599e-01 -1.303918380290269852e-02 9.929265826940536499e-02 -1.263865828514099121e-01 -5.341390892863273621e-02 -1.239026859402656555e-01 5.981205403804779053e-02 3.567950129508972168e-01 -1.951770186424255371e-01 2.949718385934829712e-02 2.419450432062149048e-01 1.742822676897048950e-02 -1.967770308256149292e-01 -1.733761280775070190e-01 3.869285574182868004e-03 -2.754399180412292480e-01 1.611063629388809204e-01 4.072589799761772156e-02 -5.877581611275672913e-02
1.750859245657920837e-02 2.595500648021697998e-01 2.213393449783325195e-01 -5.757068991661071777e-01 -5.229858309030532837e-02 -1.673657149076461792e-01 6.933529675006866455e-02 -8.065597712993621826e-02 1.394530385732650757e-01 -8.760033547878265381e-02 -2.114806771278381348e-01 1.999001801013946533e-01 7.728184759616851807e-02 1.353141218423843384e-01 6.107150390744209290e-02 -1.533761173486709595e-01 -5.153379961848258972e-02 3.136671334505081177e-02 1.115182936191558838e-01 8.851642906665802002e-02 1.517863571643829346e-01 -2.861299179494380951e-02 3.820071928203105927e-03 -1.715284772217273712e-02 -1.049827560782432556e-01 -3.057326376438140869e-01 3.052324652671813965e-01 1.278502792119979858e-01 -2.175211757421493530e-01 -1.688121855258941650e-01 1.389586180448532104e-02 9.168888628482818604e-02
9.870894253253936768e-02 2.958638370037078857e-01 2.279989868402481079e-01 -1.768347322940826416e-01 1.076581794768571854e-02 -7.538166642189025879e-02 2.303521335124969482e-01 -2.983114719390869141e-01 3.500035107135772705e-01 -8.474333584308624268e-02 -7.476909086108207703e-03 -8.611015230417251587e-02 -6.937497761100530624e-03 8.168625831604003906e-02 -1.043835189193487167e-02 1.514909118413925171e-01 -1.451143324375152588e-01 2.761194854974746704e-02 -1.421640366315841675e-01 2.612503170967102051e-01 2.170474827289581299e-01 -1.972907185554504395e-01 1.327796131372451782e-01 1.033466905355453491e-01 1.079519614577293396e-01 -2.497551441192626953e-01 -3.550934195518493652e-01 -6.749821826815605164e-03 -2.149385660886764526e-01 9.069086983799934387e-03 1.238460913300514221e-01 -1.351630389690399170e-01
2.320498228073120117e-01 3.149202167987823486e-01 2.816228568553924561e-01 -4.370346963405609131e-01 -1.378926336765289307e-01 -2.927786111831665039e-02 1.031417027115821838e-01 -1.677503436803817749e-01 7.104270160198211670e-02 -2.047621905803680420e-01 -2.267311960458755493e-01 -5.881407111883163452e-02 1.612659841775894165e-01 -3.572458028793334961e-02 -1.294759009033441544e-02 -7.063230127096176147e-02 -7.476867735385894775e-02 -6.658675521612167358e-02 2.870845198631286621e-01 -9.506741911172866821e-02 3.113332688808441162e-01 -2.816353738307952881e-02 8.762877434492111206e-02 -1.499819904565811157e-01 -1.372300088405609131e-01 -9.444260597229003906e-02 1.585212945938110352e-01 3.284614998847246170e-03 -2.712445259094238281e-01 -5.619779229164123535e-02 -2.938114665448665619e-02 1.545193940401077271e-01
7.693460583686828613e-02 -8.011338859796524048e-02 2.764911949634552002e-01 -1.999693512916564941e-01 -9.749675542116165161e-02 2.338092960417270660e-02 1.374294757843017578e-01 5.896368622779846191e-02 -1.993785426020622253e-02 -1.319743394851684570e-01 -1.824502944946289062e-01 -1.637147814035415649e-01 -7.676108274608850479e-03 -1.670511811971664429e-01 1.504137367010116577e-01 -5.720205977559089661e-02 1.236089393496513367e-01 1.030136942863464355e-01 -8.145295083522796631e-02 1.903239339590072632e-01 -1.094277426600456238e-01 -3.416064083576202393e-01 -8.691342920064926147e-02 8.267306722700595856e-03 -3.892206549644470215e-01 -3.665651977062225342e-01 2.223654687404632568e-01 -2.624638974666595459e-01 3.952939808368682861e-02 -2.328536659479141235e-02 -2.581572234630584717e-01 -1.704655289649963379e-01
3.678929293528199196e-03 -3.193680569529533386e-02 3.381472826004028320e-01 -1.624093502759933472e-01 -5.415758118033409119e-02 -7.497947663068771362e-02 1.210857406258583069e-01 -3.386727347970008850e-02 -1.365974396467208862e-01 -1.644592732191085815e-01 -1.322335470467805862e-02 4.726526513695716858e-02 2.867563068866729736e-01 -1.742387376725673676e-02 3.374289274215698242e-01 2.771654725074768066e-01 3.184757530689239502e-01 1.280703097581863403e-01 -2.361903786659240723e-01 1.811814308166503906e-01 -2.822178900241851807e-01 -7.574977353215217590e-03 -3.798778727650642395e-02 -7.993011176586151123e-02 -2.802101671695709229e-01 -2.409354150295257568e-01 5.446553602814674377e-02 -2.361405044794082642e-01 6.680952012538909912e-02 -4.455130547285079956e-02 -7.328154146671295166e-02 -1.070674359798431396e-01
7.652146369218826294e-02 1.819157898426055908e-01 3.122280836105346680e-01 -2.075832337141036987e-01 -6.218879669904708862e-02 5.117931962013244629e-02 1.604621857404708862e-01 -3.749305605888366699e-01 -4.012973979115486145e-02 -2.832564711570739746e-01 6.279890984296798706e-02 -7.993534207344055176e-02 5.587409436702728271e-02 -1.949248015880584717e-01 1.044950857758522034e-01 5.174058675765991211e-02 6.248200684785842896e-02 -1.179297566413879395e-01 2.199545800685882568e-01 1.217135880142450333e-02 -3.784834966063499451e-02 -3.382369643077254295e-03 7.149526476860046387e-02 8.004854619503021240e-02 -1.265950351953506470e-01 -2.445317059755325317e-01 3.601091802120208740e-01 -3.995838463306427002e-01 9.167309850454330444e-02 2.082159966230392456e-01 -1.602274738252162933e-02 6.549008190631866455e-02
-1.540970057249069214e-01 1.287623941898345947e-01 5.159922316670417786e-02 -7.547352463006973267e-02 3.087737783789634705e-02 -2.218850553035736084e-01 1.215875968337059021e-01 -5.032103508710861206e-02 1.822570115327835083e-01 -5.645879507064819336e-01 -2.095806300640106201e-01 -1.798237264156341553e-01 -1.083616316318511963e-01 -1.761767417192459106e-01 2.344424836337566376e-02 6.016150861978530884e-02 1.847973763942718506e-01 -2.258590906858444214e-01 -3.295300900936126709e-02 2.454036474227905273e-01 3.397319316864013672e-01 -2.857385873794555664e-01 5.662798136472702026e-02 -6.654614210128784180e-02 -4.341524466872215271e-02 -1.768119782209396362e-01 -3.927180916070938110e-02 -1.020454168319702148e-01 -3.549977671355009079e-03 -7.584511488676071167e-02 4.864120110869407654e-02 -6.497272104024887085e-02
1.017481535673141479e-01 -1.777228116989135742e-01 3.718382120132446289e-01 -5.126484632492065430e-01 -3.090682625770568848e-01 -1.085986346006393433e-01 -4.492376465350389481e-03 -2.392931282520294189e-01 5.542704090476036072e-02 -5.069724470376968384e-02 -1.065456420183181763e-01 1.755416691303253174e-01 9.583197534084320068e-02 -1.166856065392494202e-01 2.405732125043869019e-01 4.702844470739364624e-02 1.324489563703536987e-01 5.856955889612436295e-03 2.132299244403839111e-01 3.065574727952480316e-02 -7.015247642993927002e-02 2.863771282136440277e-02 -1.903381049633026123e-01 1.787208020687103271e-02 -1.221392527222633362e-01 -2.137609273195266724e-01 -1.700352993793785572e-03 3.055928833782672882e-02 -1.303311288356781006e-01 -1.236900240182876587e-01 2.336127161979675293e-01 -8.374772220849990845e-02
2.207552269101142883e-02 2.768138647079467773e-01 3.011209666728973389e-01 -2.401165068149566650e-01 1.079955995082855225e-01 1.338681876659393311e-01 6.354844570159912109e-02 -3.097564578056335449e-01 1.074375212192535400e-01 -2.622374892234802246e-02 5.168503522872924805e-02 -5.023322999477386475e-02 -7.229714840650558472e-02 3.184030950069427490e-02 5.876686889678239822e-03 1.431142836809158325e-01 1.713321059942245483e-01 -5.270517617464065552e-02 -3.130843341350555420e-01 5.501659214496612549e-02 3.146833777427673340e-01 -2.454196810722351074e-01 2.504708170890808105e-01 2.045558542013168335e-01 -1.048079431056976318e-01 -2.424980103969573975e-01 -2.330161929130554199e-01 1.552672684192657471e-01 -1.891720294952392578e-01 -2.636814117431640625e-02 -3.138060495257377625e-02 -1.346356570720672607e-01
-2.514925003051757812e-01 -1.295037865638732910e-01 2.711527347564697266e-01 -3.692732155323028564e-01 1.112713664770126343e-01 1.430341899394989014e-01 1.672346293926239014e-01 -1.811628937721252441e-01 2.884225547313690186e-01 -2.742313444614410400e-01 1.362849771976470947e-01 1.316441744565963745e-01 -5.244484171271324158e-02 -3.237554132938385010e-01 -1.809002831578254700e-02 1.071918904781341553e-01 4.868574067950248718e-02 -1.627489328384399414e-01 2.350394986569881439e-02 1.601641327142715454e-01 7.999078184366226196e-02 1.979221105575561523e-01 -6.549796089529991150e-03 2.213864624500274658e-01 -9.699176996946334839e-02 -2.895730733871459961e-01 6.871890276670455933e-02 1.720830053091049194e-01 1.275616232305765152e-02 1.058344636112451553e-02 -1.500716656446456909e-01 5.202591791749000549e-02
-4.620113596320152283e-02 1.639884896576404572e-02 2.552168071269989014e-01 -1.936498731374740601e-01 -6.497997790575027466e-02 9.708791226148605347e-02 1.235074475407600403e-01 -1.045664399862289429e-01 2.417490631341934204e-01 -1.794275594875216484e-03 7.042823731899261475e-02 -8.476901054382324219e-02 1.338306162506341934e-02 2.004480361938476562e-01 -2.459084801375865936e-02 1.164556071162223816e-01 1.956743746995925903e-01 2.100871503353118896e-01 4.770714417099952698e-02 7.965295761823654175e-02 -6.899423152208328247e-02 -1.082860492169857025e-02 -2.705501317977905273e-01 6.687164306640625000e-02 1.484624147415161133e-01 -4.947701990604400635e-01 -2.130792587995529175e-01 -3.433823585510253906e-01 -5.281186476349830627e-02 2.100604772567749023e-01 1.845687776803970337e-01 -2.127951532602310181e-01
2.110716514289379120e-02 1.067288517951965332e-01 2.344610542058944702e-01 5.781827867031097412e-02 -2.651532888412475586e-01 2.813257277011871338e-01 3.422202169895172119e-02 -9.476914256811141968e-02 2.141444236040115356e-01 -2.138952463865280151e-01 -3.821890056133270264e-02 -1.115388125181198120e-01 -4.849952086806297302e-02 -8.225718885660171509e-02 4.798221960663795471e-02 -1.030031666159629822e-01 -2.064120955765247345e-02 2.278728634119033813e-01 -2.566602639853954315e-02 2.832136452198028564e-01 -8.726900070905685425e-02 -3.438633382320404053e-01 3.848217893391847610e-03 1.303701568394899368e-02 -3.157412409782409668e-01 -2.791377902030944824e-01 2.475146651268005371e-01 -2.376019805669784546e-01 -2.779730260372161865e-01 8.356377482414245605e-02 -6.179522350430488586e-02 6.486702710390090942e-03
1.286328886635601521e-03 1.611238569021224976e-01 4.048897922039031982e-01 6.236264482140541077e-02 6.401818245649337769e-03 1.196376159787178040e-01 8.904653787612915039e-02 6.278937309980392456e-02 5.855088122189044952e-03 -1.070787608623504639e-01 -2.567483782768249512e-01 -1.828916519880294800e-01 3.403145819902420044e-02 -8.678510040044784546e-02 1.477570533752441406e-01 3.142079412937164307e-01 3.031625971198081970e-02 -1.697317659854888916e-01 5.729511380195617676e-02 1.605794578790664673e-01 1.045171022415161133e-01 -3.976334035396575928e-01 5.004705861210823059e-02 2.728072404861450195e-01 -1.121519505977630615e-01 -1.588978618383407593e-01 -4.343068599700927734e-02 -3.408362269401550293e-01 1.985514312982559204e-01 1.068087667226791382e-01 -1.475429534912109375e-01 8.140010386705398560e-02
1.158166080713272095e-01 1.056841667741537094e-02 3.342049121856689453e-01 -4.863975942134857178e-01 -2.841306924819946289e-01 -8.700045198202133179e-02 1.140298023819923401e-01 -3.262694776058197021e-01 1.605599373579025269e-01 -1.748211830854415894e-01 -1.354175209999084473e-01 1.720611900091171265e-01 7.357371598482131958e-02 -1.372566167265176773e-02 -1.681609824299812317e-02 -1.022883504629135132e-01 1.917646825313568115e-01 5.864894017577171326e-02 -3.047887422144412994e-02 3.762446716427803040e-02 2.713579237461090088e-01 2.221059203147888184e-01 1.053695827722549438e-01 1.008921265602111816e-01 -2.025751769542694092e-01 -1.761962920427322388e-01 -7.887997478246688843e-02 -2.527505345642566681e-02 6.256836652755737305e-02 1.021898165345191956e-01 -1.548856310546398163e-02 1.716598272323608398e-01
6.251116842031478882e-02 2.088898122310638428e-01 1.471544057130813599e-01 1.377927418798208237e-02 9.849606454372406006e-02 3.002949357032775879e-01 1.474968194961547852e-01 -2.552289366722106934e-01 8.687989413738250732e-02 -3.302722573280334473e-01 -2.656115293502807617e-01 -8.417791128158569336e-02 1.583804339170455933e-01 -8.926845341920852661e-02 -4.236688464879989624e-02 7.228424400091171265e-02 2.133025527000427246e-01 -3.868431225419044495e-02 2.867952585220336914e-01 1.657502502202987671e-01 -1.907692849636077881e-01 -7.043220102787017822e-02 -6.875440012663602829e-03 -9.499551728367805481e-03 -2.442194521427154541e-01 -3.137482702732086182e-01 1.531146913766860962e-01 -1.763846278190612793e-01 -3.390260040760040283e-02 2.614446580410003662e-01 -1.036043465137481689e-01 -1.357110887765884399e-01
1.105919256806373596e-01 1.122795268893241882e-01 2.639436423778533936e-01 -1.674037426710128784e-01 -8.430688828229904175e-02 3.122310936450958252e-01 -8.644603937864303589e-02 -2.678926289081573486e-01 -7.742707431316375732e-02 -2.335560768842697144e-01 1.195602640509605408e-01 -6.302665174007415771e-02 2.111973613500595093e-01 -3.153278827667236328e-01 1.945409178733825684e-01 6.939851492643356323e-02 -3.017774820327758789e-01 2.450201213359832764e-01 1.424787342548370361e-01 1.962269246578216553e-01 1.096825227141380310e-01 -1.090583652257919312e-01 2.030032686889171600e-02 5.955796316266059875e-02 -3.442012071609497070e-01 -1.227017194032669067e-01 4.300286993384361267e-02 1.418291479349136353e-01 8.565628528594970703e-02 1.520326435565948486e-01 -4.626154899597167969e-02 4.742966964840888977e-02
-1.368773430585861206e-01 3.124369680881500244e-01 1.288043856620788574e-01 -8.747958391904830933e-02 -2.311428189277648926e-01 1.180779188871383667e-01 9.680465608835220337e-02 -5.988153070211410522e-02 3.404507040977478027e-02 -1.603672653436660767e-01 1.680078655481338501e-01 5.196393281221389771e-02 5.358235165476799011e-02 1.044294983148574829e-01 5.746174231171607971e-02 9.732065349817276001e-02 3.784727752208709717e-01 -5.887923762202262878e-03 9.832324087619781494e-02 2.159129679203033447e-01 -8.492848277091979980e-02 -6.161269173026084900e-02 -1.195160150527954102e-01 5.468041449785232544e-02 -3.678169846534729004e-02 -2.936464548110961914e-01 9.756542742252349854e-02 -2.091872841119766235e-01 2.289588190615177155e-02 4.866878688335418701e-01 2.817385494709014893e-01 -9.619943052530288696e-02
-1.515633761882781982e-01 7.026351056993007660e-03 2.450308799743652344e-01 -1.219959482550621033e-01 2.710260078310966492e-02 3.967564553022384644e-02 8.682990819215774536e-02 2.049864456057548523e-02 -6.598435342311859131e-02 -3.222627937793731689e-01 -1.829260140657424927e-01 6.116636097431182861e-02 1.977802962064743042e-01 2.925308421254158020e-02 -5.052596330642700195e-02 -7.436518371105194092e-02 1.168405860662460327e-01 1.034567132592201233e-01 8.888037502765655518e-02 1.335401386022567749e-01 4.413297176361083984e-01 6.359545141458511353e-02 2.224410027265548706e-01 2.193061411380767822e-01 2.946389317512512207e-01 -3.525650799274444580e-01 1.511648744344711304e-01 4.266687855124473572e-02 -1.435275673866271973e-01 1.873426437377929688e-01 2.453870624303817749e-01 -1.202391181141138077e-02
1.474468503147363663e-02 2.207380831241607666e-01 3.923121988773345947e-01 -2.634137272834777832e-01 -2.344340085983276367e-01 2.116849459707736969e-02 4.629187285900115967e-02 -1.382844895124435425e-01 1.514928936958312988e-01 1.710666716098785400e-02 -1.941072754561901093e-02 2.459625005722045898e-01 1.095286011695861816e-01 -4.487442597746849060e-02 2.291168272495269775e-02 1.513610333204269409e-01 2.713686227798461914e-01 1.006518453359603882e-01 1.249518245458602905e-01 2.322862595319747925e-01 -3.864093869924545288e-02 -1.633834987878799438e-01 2.499744147062301636e-01 -2.531048357486724854e-01 1.374743580818176270e-01 -9.014646708965301514e-02 1.584940403699874878e-01 -7.541505247354507446e-02 -3.673025667667388916e-01 3.896895796060562134e-02 -2.657484449446201324e-02 1.627230346202850342e-01
-2.375544160604476929e-01 2.971318662166595459e-01 2.870636582374572754e-01 -4.347028136253356934e-01 -3.673442453145980835e-02 3.583229705691337585e-02 -1.448517385870218277e-02 -2.339557111263275146e-01 1.847970038652420044e-01 7.291043177247047424e-03 1.589886099100112915e-01 -4.358166828751564026e-02 -1.762536317110061646e-01 8.741325885057449341e-02 1.527656018733978271e-01 2.833473682403564453e-02 -1.668384373188018799e-01 1.794499754905700684e-01 2.921960949897766113e-01 2.331666946411132812e-01 -1.240771263837814331e-01 -4.285357892513275146e-02 1.861313730478286743e-01 1.508255749940872192e-01 -1.418694108724594116e-01 -1.699204444885253906e-01 5.459871143102645874e-02 -9.531217627227306366e-03 -2.594879865646362305e-01 -8.817384019494056702e-03 -6.920777261257171631e-02 5.850399658083915710e-02
5.300315096974372864e-02 2.693566679954528809e-01 3.414853215217590332e-01 -9.285382181406021118e-02 1.531580984592437744e-01 5.584921687841415405e-02 2.085170336067676544e-02 1.273318659514188766e-02 4.633248448371887207e-01 -1.918800771236419678e-01 2.309578955173492432e-01 -1.992424726486206055e-01 2.005014419555664062e-01 1.794181764125823975e-01 -5.417744442820549011e-02 3.643912971019744873e-01 5.712412670254707336e-02 9.434597939252853394e-02 -7.953520864248275757e-02 1.628144830465316772e-01 1.040565967559814453e-01 1.112633477896451950e-02 2.184602431952953339e-03 -1.284286528825759888e-01 -8.472531288862228394e-02 -1.487117260694503784e-01 4.595171660184860229e-02 1.427376270294189453e-01 -7.777666300535202026e-02 3.686486929655075073e-02 2.857976257801055908e-01 7.923725992441177368e-02
1.402458995580673218e-01 2.693902552127838135e-01 2.349602989852428436e-02 -2.010915130376815796e-01 2.871952578425407410e-02 -9.358993917703628540e-02 7.192274183034896851e-02 -3.938613086938858032e-02 -8.181923627853393555e-02 -2.822637371718883514e-02 6.346923857927322388e-02 -1.784381121397018433e-01 1.238066181540489197e-01 4.185582697391510010e-02 1.700919121503829956e-02 3.746388852596282959e-01 -3.737943992018699646e-02 1.366731822490692139e-01 2.123929858207702637e-01 3.108622729778289795e-01 2.163881808519363403e-01 -1.630993783473968506e-01 -1.731703132390975952e-01 -4.185641929507255554e-02 -6.694480031728744507e-02 -2.157552987337112427e-01 3.575315475463867188e-01 -3.411097228527069092e-01 -9.545243531465530396e-02 2.510226964950561523e-01 -1.124852895736694336e-01 -4.896763339638710022e-02
2.144578285515308380e-02 1.686450466513633728e-02 1.982777416706085205e-01 -1.884322315454483032e-01 -1.596495360136032104e-01 5.463209748268127441e-02 -5.866678804159164429e-02 6.875751167535781860e-02 -8.376653492450714111e-02 -2.408522963523864746e-01 -1.928038895130157471e-01 -2.664788067340850830e-02 1.778236627578735352e-01 -1.797212660312652588e-02 1.628210097551345825e-01 3.366422951221466064e-01 -4.340051487088203430e-02 2.336444705724716187e-01 -5.064212158322334290e-02 1.321214884519577026e-01 -1.673091053962707520e-01 4.577236250042915344e-02 5.091676861047744751e-02 -1.218305751681327820e-01 -1.894844621419906616e-01 -4.534803032875061035e-01 6.373362243175506592e-02 4.041098058223724365e-01 -3.627726435661315918e-02 2.395172566175460815e-01 -1.135352775454521179e-01 9.269734472036361694e-02
8.053784817457199097e-02 9.521783888339996338e-02 4.343500435352325439e-01 -2.735553681850433350e-01 -1.202619075775146484e-01 -1.987439543008804321e-01 -6.423543393611907959e-02 -3.804332390427589417e-02 -5.250896885991096497e-02 -2.265591323375701904e-01 1.427211016416549683e-01 -1.243293657898902893e-01 1.011756956577301025e-01 -5.135772377252578735e-02 -1.509768702089786530e-02 1.117986887693405151e-01 -1.669371426105499268e-01 2.067705243825912476e-01 -1.007479801774024963e-01 2.076327651739120483e-01 1.322616636753082275e-01 -1.542533040046691895e-01 3.159264847636222839e-02 -2.047226876020431519e-01 5.831063166260719299e-02 -2.135624438524246216e-01 1.617848128080368042e-01 -3.899286687374114990e-01 2.595327794551849365e-01 7.374515384435653687e-02 6.094690039753913879e-02 -1.846257001161575317e-01
9.506926685571670532e-02 1.895695328712463379e-01 2.770704627037048340e-01 -2.251537144184112549e-01 -7.724704593420028687e-02 8.831536024808883667e-02 2.153603136539459229e-01 -2.125307470560073853e-01 5.645049363374710083e-02 -9.193998575210571289e-02 -1.606851816177368164e-01 1.091865971684455872e-01 1.005150303244590759e-01 -1.630208045244216919e-01 2.911719083786010742e-01 1.497467011213302612e-01 2.544427663087844849e-02 9.859774261713027954e-02 1.102306246757507324e-01 3.541155532002449036e-02 6.161985918879508972e-02 -1.024886891245841980e-01 4.752895981073379517e-02 9.039629995822906494e-02 5.846624821424484253e-02 -1.914641708135604858e-01 5.532514452934265137e-01 -2.919466197490692139e-01 3.292020782828330994e-02 2.038897275924682617e-01 6.410360336303710938e-02 -4.812238365411758423e-02
1.213604435324668884e-01 9.881152212619781494e-02 1.505524665117263794e-01 -3.662169575691223145e-01 -2.774920761585235596e-01 -2.556512951850891113e-01 -8.542357385158538818e-02 -4.560424685478210449e-01 2.294914275407791138e-01 -2.064810842275619507e-01 -1.441644877195358276e-01 -1.766148395836353302e-02 3.073727153241634369e-02 -1.643804311752319336e-01 2.134016603231430054e-01 3.460819646716117859e-02 -2.079036273062229156e-02 -1.739438436925411224e-02 5.936111509799957275e-02 1.595427095890045166e-02 7.972552627325057983e-02 1.840255409479141235e-01 5.840973556041717529e-02 4.386319220066070557e-02 -2.549842000007629395e-01 -2.306888997554779053e-01 1.484271436929702759e-01 -9.797332435846328735e-02 1.469205692410469055e-02 -1.282757818698883057e-01 1.881646662950515747e-01 1.341094523668289185e-01
8.746898174285888672e-02 -3.191929683089256287e-02 2.402698695659637451e-01 -1.815156638622283936e-01 1.211414486169815063e-02 2.561152875423431396e-01 1.901295632123947144e-01 -2.855933904647827148e-01 2.225466519594192505e-01 -1.902163326740264893e-01 -1.134093254804611206e-01 -1.135002896189689636e-01 2.358323782682418823e-01 4.680622369050979614e-02 7.674347609281539917e-02 -7.398056983947753906e-02 3.032506704330444336e-01 7.830575853586196899e-02 -1.850561797618865967e-02 6.324791908264160156e-02 -1.016606241464614868e-01 2.785600349307060242e-02 -1.503992527723312378e-01 3.895087167620658875e-02 2.034280747175216675e-01 -3.991255462169647217e-01 4.618255421519279480e-02 -4.180614352226257324e-01 8.895900100469589233e-02 3.478340059518814087e-02 -6.744590401649475098e-02 -8.732721209526062012e-02
-3.519942760467529297e-01 2.007284313440322876e-01 2.499364763498306274e-01 -2.846142277121543884e-02 -2.656029462814331055e-01 6.232806295156478882e-02 5.816975608468055725e-02 -8.612678945064544678e-02 3.351114392280578613e-01 -1.043537184596061707e-01 -4.406905546784400940e-02 -1.985894739627838135e-01 -2.652633935213088989e-02 9.043442457914352417e-02 6.659059226512908936e-02 6.547071039676666260e-02 2.718249559402465820e-01 -3.746178373694419861e-02 5.216244608163833618e-02 2.427535504102706909e-01 -1.045851632952690125e-01 -1.284439861774444580e-01 5.519423633813858032e-02 -1.741697192192077637e-01 2.557830214500427246e-01 -3.817576169967651367e-01 -1.014901176095008850e-01 -1.502601504325866699e-01 5.858126562088727951e-03 1.243820935487747192e-01 -1.819577515125274658e-01 -1.212872266769409180e-01
4.055892303586006165e-02 2.921847105026245117e-01 -9.698108583688735962e-02 -3.774726763367652893e-02 1.155038252472877502e-01 7.697187364101409912e-02 4.698634147644042969e-02 7.667315751314163208e-02 -1.348112970590591431e-01 -3.931742310523986816e-01 -5.494227632880210876e-02 -1.364205777645111084e-01 1.235309988260269165e-02 -3.514111042022705078e-01 -3.872235864400863647e-02 1.848608106374740601e-01 1.814487874507904053e-01 1.350885033607482910e-01 -1.594606786966323853e-02 1.945513486862182617e-01 3.972888886928558350e-01 1.578023284673690796e-02 1.038674078881740570e-02 6.426229327917098999e-02 2.586173713207244873e-01 -4.110912978649139404e-01 3.109290450811386108e-02 -2.782340161502361298e-02 3.102375194430351257e-02 1.293534040451049805e-01 -1.187737435102462769e-01 -8.486761711537837982e-03
-6.022496148943901062e-02 -2.441992908716201782e-01 1.919016093015670776e-01 -3.669964969158172607e-01 -2.485782802104949951e-01 8.927872031927108765e-02 5.423915758728981018e-02 -1.700452715158462524e-01 -9.445859491825103760e-02 -1.664770096540451050e-01 -1.098716706037521362e-01 -2.594121918082237244e-02 -1.807745695114135742e-01 4.141788929700851440e-02 7.114414125680923462e-02 -3.642627969384193420e-02 2.235252410173416138e-01 2.776179909706115723e-01 1.563831567764282227e-01 -5.928119178861379623e-03 2.276482284069061279e-01 6.467779725790023804e-02 1.372063308954238892e-01 3.972660601139068604e-01 -1.673125103116035461e-02 -3.057664036750793457e-01 -6.613609194755554199e-02 4.992068558931350708e-02 -2.213725149631500244e-01 1.425948590040206909e-01 -1.181084439158439636e-01 7.305032759904861450e-02
-3.924783691763877869e-02 -1.006171107292175293e-01 1.966996043920516968e-01 -1.569765955209732056e-01 -3.051231428980827332e-02 -6.150429602712392807e-03 2.494030743837356567e-01 -6.376799196004867554e-02 1.547164767980575562e-01 -1.755692064762115479e-01 -7.325232774019241333e-02 -1.269558817148208618e-01 6.569761037826538086e-02 -1.426523476839065552e-01 3.937156796455383301e-01 3.331453502178192139e-01 4.202724695205688477e-01 1.592371761798858643e-01 5.396180972456932068e-02 2.211589813232421875e-01 -4.429267719388008118e-02 1.039422750473022461e-01 -2.233074232935905457e-02 -1.034194324165582657e-02 -4.703536629676818848e-02 -1.491754949092864990e-01 8.485917001962661743e-02 -3.110578656196594238e-01 2.876711785793304443e-01 -1.087706685066223145e-01 1.671600900590419769e-02 1.970534026622772217e-02
-1.581430435180664062e-01 1.494743824005126953e-01 2.106640189886093140e-01 -1.601648926734924316e-01 1.934460550546646118e-01 3.746920824050903320e-02 1.149481534957885742e-01 -2.687935233116149902e-01 3.552423790097236633e-02 -2.118114531040191650e-01 -2.192175686359405518e-01 -7.341050356626510620e-02 -1.984428167343139648e-01 1.660625338554382324e-01 2.547352388501167297e-02 3.639929890632629395e-01 1.635840907692909241e-02 1.783088594675064087e-01 -1.230110675096511841e-01 1.210826337337493896e-01 1.356580555438995361e-01 -2.812114953994750977e-01 -1.566083878278732300e-01 8.720912039279937744e-02 1.101571768522262573e-01 -2.662642896175384521e-01 -3.539391756057739258e-01 5.014754459261894226e-02 -1.200676057487726212e-02 -2.104689180850982666e-01 -6.137765944004058838e-02 -9.035156667232513428e-02
-1.376588642597198486e-01 3.100354671478271484e-01 2.642463445663452148e-01 -1.448561400175094604e-01 -2.998676300048828125e-01 -1.648447364568710327e-01 -2.215936481952667236e-01 -2.835471555590629578e-02 -6.645340472459793091e-02 -1.830706596374511719e-01 -9.822088479995727539e-02 2.123319655656814575e-01 2.646291255950927734e-01 -1.654637604951858521e-01 -6.156735494732856750e-02 2.217582762241363525e-01 8.088998496532440186e-02 3.237445950508117676e-01 -6.225011497735977173e-02 3.512121140956878662e-01 -4.661356657743453979e-02 -1.173432450741529465e-02 3.475046902894973755e-02 9.697481989860534668e-02 -1.155601069331169128e-01 -1.143494397401809692e-01 -2.445170134305953979e-01 1.048773340880870819e-02 -2.600426599383354187e-02 1.465528085827827454e-02 -1.371571868658065796e-01 -1.629323810338973999e-01
2.253902107477188110e-01 2.446385025978088379e-01 1.282236427068710327e-01 -4.469277560710906982e-01 -1.291542947292327881e-01 -1.353162229061126709e-01 -2.258241921663284302e-01 -2.381159216165542603e-01 9.741387516260147095e-02 -2.883766032755374908e-02 -5.487428978085517883e-02 1.874905675649642944e-01 9.262035042047500610e-02 3.002825006842613220e-02 -1.476062238216400146e-01 -3.815492615103721619e-02 7.031523436307907104e-02 -7.009364198893308640e-03 -2.180057577788829803e-02 2.559340298175811768e-01 1.173621490597724915e-01 -2.629844248294830322e-01 2.128099501132965088e-01 1.880113221704959869e-02 1.173344701528549194e-01 -2.954328358173370361e-01 3.174123167991638184e-02 -2.808107733726501465e-01 2.967290394008159637e-02 -1.619306504726409912e-01 -1.438927650451660156e-01 -1.449330151081085205e-01
-4.199310019612312317e-02 1.263713985681533813e-01 -6.973493099212646484e-02 -3.090167343616485596e-01 -1.926812082529067993e-01 8.702318370342254639e-02 4.421762749552726746e-02 -1.917635351419448853e-01 -1.008473634719848633e-01 -2.238246798515319824e-01 -3.589634001255035400e-01 1.377418190240859985e-01 -9.107077121734619141e-02 -1.981946825981140137e-01 1.682830005884170532e-01 2.644304931163787842e-01 -1.624438613653182983e-01 3.809967041015625000e-01 1.274407655000686646e-01 1.373304128646850586e-01 -9.830551594495773315e-02 -6.650835275650024414e-02 1.187904626131057739e-01 1.540614366531372070e-01 -8.754573762416839600e-02 -2.958914339542388916e-01 -4.677616804838180542e-02 1.734194159507751465e-01 -1.221488881856203079e-02 1.389188468456268311e-01 1.760403662919998169e-01 8.986226469278335571e-02
-1.017591208219528198e-01 4.357860237360000610e-02 2.631416022777557373e-01 -4.209955334663391113e-01 -2.516149580478668213e-01 -3.516559675335884094e-02 -1.829170733690261841e-01 -2.760289013385772705e-01 4.290113970637321472e-02 -1.470072567462921143e-01 -3.274334669113159180e-01 8.888455480337142944e-02 -9.830423444509506226e-02 -1.638006716966629028e-01 2.864559590816497803e-01 -4.865241702646017075e-03 -1.806366257369518280e-02 -6.527262181043624878e-02 6.756545044481754303e-03 -9.512124961474910378e-05 4.961986467242240906e-02 -6.542690098285675049e-02 -4.974790662527084351e-02 1.928592920303344727e-01 -2.262328565120697021e-01 -2.111271917819976807e-01 8.220967650413513184e-02 -1.911564320325851440e-01 -1.565529555082321167e-01 -2.564045190811157227e-01 1.717680394649505615e-01 -8.463634178042411804e-03
-1.381049752235412598e-01 -1.021747738122940063e-01 3.540715575218200684e-01 -1.622019559144973755e-01 1.743120327591896057e-02 1.901727467775344849e-01 2.581535279750823975e-01 -2.319389581680297852e-01 2.937960028648376465e-01 -3.572900593280792236e-02 1.139088422060012817e-01 -1.208633482456207275e-01 1.659848988056182861e-01 -4.952675476670265198e-02 4.871198162436485291e-02 -6.844034790992736816e-02 -1.558627933263778687e-01 1.608716249465942383e-01 -1.224142909049987793e-01 3.213137090206146240e-01 -1.460469961166381836e-01 2.775657922029495239e-02 -5.169177427887916565e-03 7.365856319665908813e-02 -3.463639318943023682e-01 -2.810686528682708740e-01 2.086662054061889648e-01 -1.895495653152465820e-01 -1.127943024039268494e-01 1.281977891921997070e-01 -7.672534137964248657e-02 -1.518766302615404129e-02
1.562312245368957520e-01 -1.396268308162689209e-01 2.237106263637542725e-01 -4.272424280643463135e-01 -2.483776211738586426e-01 3.952734172344207764e-02 -1.047531068325042725e-01 -2.232404947280883789e-01 7.509101927280426025e-02 -1.170694008469581604e-01 -1.510189324617385864e-01 -3.511888384819030762e-01 5.520068481564521790e-02 1.749563813209533691e-01 1.539629995822906494e-01 2.519213780760765076e-02 1.477950066328048706e-01 2.053099870681762695e-01 7.212585955858230591e-02 1.443523019552230835e-01 3.030432462692260742e-01 2.401152066886425018e-02 1.692358553409576416e-01 -2.147545665502548218e-02 1.166349798440933228e-01 -8.902755379676818848e-02 -7.624174654483795166e-02 1.394384056329727173e-01 -2.445771694183349609e-01 1.358758211135864258e-01 -1.809686422348022461e-01 8.127378672361373901e-02
-6.203230097889900208e-02 -1.123771071434020996e-02 1.878018230199813843e-01 -4.923143982887268066e-02 -2.360017038881778717e-02 1.393435001373291016e-01 -5.372982844710350037e-02 -2.845335304737091064e-01 2.443857342004776001e-01 -7.368912547826766968e-02 -1.083806902170181274e-01 -1.179727613925933838e-01 2.351960092782974243e-01 2.168916314840316772e-01 7.063091546297073364e-02 1.004797369241714478e-01 3.566781282424926758e-01 6.823462992906570435e-02 1.205135211348533630e-01 1.208300366997718811e-01 -2.434794232249259949e-02 -9.195095300674438477e-02 -1.340573728084564209e-01 -2.175870686769485474e-01 -7.209449261426925659e-02 -4.166849255561828613e-01 -2.000085562467575073e-01 -2.284897118806838989e-01 -5.867410451173782349e-02 2.643397748470306396e-01 2.170382887125015259e-01 -1.393895149230957031e-01
-2.374531477689743042e-01 1.079568490386009216e-01 4.154584109783172607e-01 -1.391044706106185913e-01 -1.323102116584777832e-01 9.712851792573928833e-02 5.243405699729919434e-03 -6.195423752069473267e-02 -4.093201458454132080e-02 2.579065039753913879e-02 -1.439625173807144165e-01 -8.228091150522232056e-02 7.154291123151779175e-02 5.102886818349361420e-03 1.524782329797744751e-01 1.456604003906250000e-01 2.385243028402328491e-01 3.429200500249862671e-02 -9.965279698371887207e-02 -7.211021333932876587e-02 4.189698696136474609e-01 -1.033340487629175186e-02 4.165809601545333862e-03 1.081711351871490479e-01 -3.062307536602020264e-01 -2.839561700820922852e-01 -2.351478189229965210e-01 4.921038076281547546e-02 -1.339167505502700806e-01 -1.523215174674987793e-01 1.586380973458290100e-02 3.093214631080627441e-01
2.880384214222431183e-02 -3.336488828063011169e-02 1.291052252054214478e-01 -4.044424593448638916e-01 1.671647466719150543e-02 3.976512327790260315e-02 1.176730245351791382e-01 -2.041986882686614990e-01 1.844896823167800903e-01 -2.161101438105106354e-02 -1.228645294904708862e-01 -8.904938399791717529e-02 -6.178494542837142944e-02 9.406007081270217896e-02 -1.415746062994003296e-01 2.527042031288146973e-01 -5.527608841657638550e-02 6.392975896596908569e-02 2.561049163341522217e-01 2.135607898235321045e-01 3.942822515964508057e-01 2.923829667270183563e-02 2.616583704948425293e-01 1.346223056316375732e-01 -1.596829295158386230e-01 -2.210861444473266602e-01 -1.337267160415649414e-01 1.801831126213073730e-01 -2.531501092016696930e-02 -1.132493540644645691e-01 -3.135534822940826416e-01 -9.253962337970733643e-02
6.625496596097946167e-02 6.199406981468200684e-01 1.114886477589607239e-01 -6.754362583160400391e-02 -5.277027934789657593e-02 8.621778339147567749e-02 -2.106032148003578186e-02 -4.410943761467933655e-02 -2.219811826944351196e-01 -1.004020348191261292e-01 -2.855545580387115479e-01 -9.696343541145324707e-02 2.336452752351760864e-01 4.706188663840293884e-02 1.022815182805061340e-01 2.298959940671920776e-01 8.815630525350570679e-02 1.779601424932479858e-01 -1.198813393712043762e-01 1.713805273175239563e-02 -1.312813814729452133e-02 1.081047430634498596e-01 3.169745672494173050e-03 6.808741949498653412e-03 -1.347840428352355957e-01 -4.493382573127746582e-01 8.198417723178863525e-03 1.208783015608787537e-01 -1.654263213276863098e-02 -5.350377783179283142e-02 7.625149935483932495e-02 -3.928759321570396423e-02
1.428861320018768311e-01 -8.519888669252395630e-02 1.715810298919677734e-01 -4.795535653829574585e-02 -8.804155886173248291e-02 1.599468439817428589e-01 -1.538361459970474243e-01 -1.842213720083236694e-01 1.114388555288314819e-01 2.304323017597198486e-02 -1.367116570472717285e-01 -2.225227952003479004e-01 -1.601694524288177490e-01 -1.678873449563980103e-01 8.779210597276687622e-02 4.954030215740203857e-01 7.055673748254776001e-03 -1.252714842557907104e-01 -8.951614052057266235e-02 3.157114386558532715e-01 1.203119084239006042e-01 -3.761078715324401855e-01 8.706746995449066162e-02 3.081125766038894653e-02 -3.680781519506126642e-04 -3.156922161579132080e-01 -1.117389947175979614e-01 1.779521703720092773e-01 -4.727543517947196960e-02 1.046361178159713745e-01 -2.289283648133277893e-02 -1.269074976444244385e-01
1.801129430532455444e-02 -2.198773622512817383e-02 2.063602805137634277e-01 5.813088268041610718e-02 -4.981232434511184692e-02 2.974787168204784393e-02 -2.085734158754348755e-02 -1.299724131822586060e-01 5.220942199230194092e-02 -4.337574541568756104e-01 3.925998136401176453e-02 -1.005673483014106750e-01 -4.205665364861488342e-02 -3.364442884922027588e-01 -7.607006933540105820e-03 1.312890052795410156e-01 1.490137279033660889e-01 -3.840456902980804443e-02 2.506741583347320557e-01 3.914903104305267334e-02 2.480999827384948730e-01 1.252554211532697082e-04 -7.002931833267211914e-02 4.060336053371429443e-01 -3.951434418559074402e-02 -4.222286641597747803e-01 -2.017843723297119141e-01 1.148029267787933350e-01 1.960547715425491333e-01 -6.185193732380867004e-02 2.750613354146480560e-02 -4.029357060790061951e-02
2.223829552531242371e-02 -1.789573580026626587e-02 5.252688527107238770e-01 -1.621937453746795654e-01 -1.463587731122970581e-01 -3.887343406677246094e-02 1.093478575348854065e-01 4.176386445760726929e-02 4.380755871534347534e-02 -3.246197700500488281e-01 9.712967276573181152e-02 -1.984950751066207886e-01 1.535886079072952271e-01 2.957417257130146027e-02 -8.257687091827392578e-02 2.597943842411041260e-01 -2.503680586814880371e-01 1.311880201101303101e-01 -7.468818873167037964e-02 2.294945567846298218e-01 1.785610169172286987e-01 -7.631760090589523315e-02 -6.681898143142461777e-03 -1.250481903553009033e-01 1.105252560228109360e-02 -1.803798377513885498e-01 -1.733283163048326969e-03 -2.502663731575012207e-01 2.852701842784881592e-01 -4.408790543675422668e-02 -1.560744792222976685e-01 -1.045087948441505432e-01
3.109951689839363098e-02 1.958553791046142578e-01 1.531137526035308838e-01 -9.076366201043128967e-03 -2.660038415342569351e-03 -5.917254462838172913e-02 3.121765255928039551e-01 1.094291880726814270e-01 -1.007571443915367126e-02 -3.238131403923034668e-01 2.335896790027618408e-01 1.347394753247499466e-02 1.546728461980819702e-01 -1.758690625429153442e-01 7.683024555444717407e-02 -9.665883332490921021e-02 1.009645462036132812e-01 2.616388499736785889e-01 -1.477445960044860840e-01 3.052587509155273438e-01 1.693029999732971191e-01 -9.911466389894485474e-02 2.239618003368377686e-01 1.898838430643081665e-01 -1.086873859167098999e-01 -3.740615844726562500e-01 -2.930862009525299072e-01 1.989047601819038391e-02 -1.416028141975402832e-01 4.171539098024368286e-02 -1.231447309255599976e-01 3.255633637309074402e-02
-5.568071454763412476e-02 3.300520777702331543e-01 2.470001578330993652e-02 -2.529561519622802734e-01 -3.352188318967819214e-02 -3.384052589535713196e-02 -1.400260180234909058e-01 -1.096545383334159851e-01 -1.048276200890541077e-02 -1.998691856861114502e-01 -4.298102259635925293e-01 -8.482751250267028809e-02 8.125980198383331299e-02 -2.624245285987854004e-01 2.587940096855163574e-01 2.516301870346069336e-01 -5.351339280605316162e-02 1.235318630933761597e-01 -1.633722037076950073e-01 9.790965169668197632e-02 -7.481189817190170288e-02 5.000722780823707581e-02 4.199404641985893250e-02 -4.232739564031362534e-03 -5.606215447187423706e-03 -3.725706636905670166e-01 2.203389853239059448e-01 2.236448973417282104e-01 8.192677050828933716e-02 -1.715280413627624512e-01 9.709850698709487915e-02 -6.684218347072601318e-02
-1.179783046245574951e-01 -3.145113959908485413e-02 1.724756360054016113e-01 -1.367601007223129272e-01 1.604909449815750122e-01 -4.345186054706573486e-02 -2.902794815599918365e-02 -1.719786226749420166e-02 -1.634889245033264160e-01 -1.913457810878753662e-01 1.526732444763183594e-01 -1.724500656127929688e-01 2.787724733352661133e-01 3.902304917573928833e-02 2.371870726346969604e-02 2.561224400997161865e-01 1.311618983745574951e-01 9.067774750292301178e-03 -2.451667562127113342e-02 1.818342059850692749e-01 2.167383134365081787e-01 5.811236426234245300e-02 -4.200610332190990448e-03 -6.464838981628417969e-02 4.707027226686477661e-02 -5.618022680282592773e-01 -1.832567900419235229e-01 1.505122035741806030e-01 4.087280109524726868e-02 3.648163080215454102e-01 -1.727248430252075195e-01 -4.358004778623580933e-02
1.583769321441650391e-01 1.940903961658477783e-01 2.721644639968872070e-01 -1.322713345289230347e-01 1.734584718942642212e-01 -7.268366217613220215e-02 3.396152555942535400e-01 -4.062918573617935181e-02 1.098003387451171875e-01 1.472890377044677734e-02 -2.190261036157608032e-01 -6.886322051286697388e-03 -1.708567491732537746e-03 1.069757789373397827e-01 2.791328728199005127e-01 9.605255722999572754e-02 3.937607109546661377e-01 2.530899941921234131e-01 3.050092160701751709e-01 2.605829834938049316e-01 -7.799915969371795654e-02 -8.251133561134338379e-02 1.656349003314971924e-02 9.336156398057937622e-02 -2.012765407562255859e-01 -1.842332482337951660e-01 1.550724655389785767e-01 -1.252209991216659546e-01 4.323305096477270126e-03 9.829168021678924561e-02 -8.769498765468597412e-02 3.105407580733299255e-02
-3.715287521481513977e-02 2.309648096561431885e-01 1.272833496332168579e-01 -3.393011093139648438e-01 -1.805363744497299194e-01 1.213863193988800049e-01 -1.616018712520599365e-01 -9.006960690021514893e-02 6.715048104524612427e-02 -2.520769238471984863e-01 -3.769746720790863037e-01 1.112162470817565918e-01 -2.051545865833759308e-02 -5.791641026735305786e-02 1.533740609884262085e-01 1.058941930532455444e-01 -3.484423970803618431e-03 3.397671878337860107e-01 1.401731837540864944e-02 1.460826545953750610e-01 2.660849988460540771e-01 -4.389827325940132141e-02 -5.649629980325698853e-02 1.096357554197311401e-01 -2.384078204631805420e-01 -2.318765409290790558e-02 -1.416944861412048340e-01 -2.308867871761322021e-01 -7.954302430152893066e-02 1.683352738618850708e-01 6.701751798391342163e-02 2.765895426273345947e-01
-1.579057872295379639e-01 -1.129410695284605026e-03 3.557232618331909180e-01 -3.885505795478820801e-01 1.529083251953125000e-01 5.023805797100067139e-02 4.265518859028816223e-02 -1.631486266851425171e-01 2.331241816282272339e-01 -1.880893111228942871e-01 2.017492055892944336e-01 -1.447260528802871704e-01 -9.970229119062423706e-02 -3.687537610530853271e-01 -4.801846668124198914e-02 3.033428490161895752e-01 2.632361277937889099e-02 -8.325341343879699707e-02 -1.328151673078536987e-01 2.140601873397827148e-01 2.210892438888549805e-01 1.602071523666381836e-01 -1.056857630610466003e-01 1.429273094981908798e-02 -2.500883489847183228e-02 -1.143370345234870911e-01 7.951344549655914307e-02 1.945595145225524902e-01 1.190603524446487427e-01 -3.796008229255676270e-02 -6.148766726255416870e-02 1.316019147634506226e-01
-3.406168520450592041e-01 1.688752621412277222e-01 2.525430023670196533e-01 -2.052521109580993652e-01 -2.168064862489700317e-01 1.842407137155532837e-01 7.052348554134368896e-02 -1.058402471244335175e-02 3.837595283985137939e-01 -8.040469139814376831e-02 -1.137396842241287231e-01 -1.335905343294143677e-01 5.387239530682563782e-02 1.768704950809478760e-01 2.586826086044311523e-01 -1.422051191329956055e-01 2.328645586967468262e-01 1.846441999077796936e-02 1.343992725014686584e-02 2.423219233751296997e-01 -7.810584455728530884e-02 3.923153039067983627e-03 -9.369058907032012939e-02 5.281885713338851929e-02 1.203447803854942322e-01 -3.964358866214752197e-01 -1.041069403290748596e-01 -1.033810079097747803e-01 -1.995795965194702148e-02 1.502282321453094482e-01 -8.496069908142089844e-02 -5.629848316311836243e-02
-2.719943597912788391e-02 3.510822057723999023e-01 6.445857137441635132e-02 -3.081868290901184082e-01 9.445343911647796631e-02 -2.648733183741569519e-02 2.057563960552215576e-01 4.676723852753639221e-02 -7.213154435157775879e-02 1.566371135413646698e-02 9.113790839910507202e-02 -2.418655604124069214e-01 7.819491624832153320e-02 -5.255607888102531433e-02 6.331274658441543579e-02 3.046041727066040039e-01 -4.366638138890266418e-02 1.491118818521499634e-01 1.187300384044647217e-01 1.914333850145339966e-01 1.221736222505569458e-01 -1.835405081510543823e-01 -5.249582976102828979e-02 1.114937067031860352e-01 -8.848856389522552490e-02 -1.981561332941055298e-01 3.489705324172973633e-01 -4.400323629379272461e-01 -4.648326337337493896e-02 1.858122646808624268e-01 8.217344991862773895e-03 -8.279541879892349243e-02
1.124360039830207825e-01 2.718984149396419525e-03 1.139013096690177917e-01 -1.479729413986206055e-01 5.592805519700050354e-02 2.331185191869735718e-01 -3.908547107130289078e-03 -2.269138097763061523e-01 3.910292387008666992e-01 -2.193205356597900391e-01 -4.041365534067153931e-02 -4.272067919373512268e-02 -5.323727801442146301e-02 -5.287550389766693115e-02 6.907342374324798584e-02 2.949402034282684326e-01 5.117518454790115356e-02 -1.350795328617095947e-01 -2.214809805154800415e-01 9.027803689241409302e-02 3.090233206748962402e-01 -1.869139820337295532e-01 -1.814117729663848877e-01 2.513229846954345703e-01 -3.922317177057266235e-03 -2.895838916301727295e-01 -1.143274903297424316e-01 1.624001190066337585e-02 -1.804202049970626831e-01 1.341545730829238892e-01 -2.750611007213592529e-01 1.168688312172889709e-01
-2.644390463829040527e-01 2.104714065790176392e-01 1.877995431423187256e-01 -3.069673776626586914e-01 -9.237334132194519043e-02 3.761915266513824463e-01 2.213937938213348389e-01 -1.717520505189895630e-01 2.162625044584274292e-01 -9.120859205722808838e-02 7.248362898826599121e-02 -9.452488273382186890e-02 1.879368871450424194e-01 9.551785886287689209e-02 1.798683553934097290e-01 6.379167735576629639e-02 2.234973609447479248e-01 8.238174021244049072e-02 1.621754169464111328e-01 1.652010828256607056e-01 -2.381706610321998596e-02 -1.323254592716693878e-02 -8.803732693195343018e-02 -6.158779188990592957e-02 2.494793385267257690e-01 -3.432793319225311279e-01 6.251568347215652466e-02 -8.579046279191970825e-02 2.121853232383728027e-01 1.126518398523330688e-01 -1.659752801060676575e-02 -7.491707056760787964e-02
-4.002949595451354980e-02 2.955509722232818604e-01 4.916252195835113525e-02 -6.917047500610351562e-02 -1.951311677694320679e-01 -6.814899295568466187e-02 9.802593290805816650e-02 2.290524356067180634e-02 2.922163307666778564e-01 -3.126622140407562256e-01 -2.569411695003509521e-02 -4.112590476870536804e-02 -1.036629676818847656e-01 7.320605684071779251e-03 3.672839701175689697e-02 2.070044279098510742e-01 -2.072797566652297974e-01 -1.153697073459625244e-01 -7.560077309608459473e-02 8.079777657985687256e-02 2.907527685165405273e-01 -3.306463360786437988e-01 1.143298018723726273e-02 -1.533039510250091553e-01 1.820507198572158813e-01 -3.117251992225646973e-01 7.355040311813354492e-02 -9.904611110687255859e-02 -1.735179722309112549e-01 2.968927323818206787e-01 -1.220870763063430786e-01 -2.139692604541778564e-01
-6.054773926734924316e-03 2.564467787742614746e-01 6.721270829439163208e-02 -2.917869389057159424e-01 8.254155516624450684e-02 1.773344725370407104e-02 2.543994784355163574e-01 -1.821850985288619995e-02 1.141550987958908081e-01 -3.616651892662048340e-01 2.618111483752727509e-02 -2.073807567358016968e-01 -1.719739884138107300e-01 7.118332386016845703e-02 5.810463055968284607e-02 1.265610456466674805e-01 -1.306766122579574585e-01 -7.964834570884704590e-02 -1.061853021383285522e-02 2.314423471689224243e-01 3.685850203037261963e-01 -3.551621437072753906e-01 -1.196661815047264099e-01 -2.130465060472488403e-01 6.936514377593994141e-02 -1.560568362474441528e-01 7.233843952417373657e-02 -1.713793277740478516e-01 -2.210514396429061890e-01 4.766868799924850464e-02 -3.869924927130341530e-03 1.306865960359573364e-01
2.380426228046417236e-02 2.678020596504211426e-01 7.468501478433609009e-02 -4.511832892894744873e-01 8.726399391889572144e-02 -8.151629008352756500e-03 1.885816305875778198e-01 9.449966251850128174e-02 8.698157966136932373e-02 -2.441722303628921509e-01 1.245319321751594543e-01 -1.247776225209236145e-01 -1.988273113965988159e-01 7.664813101291656494e-02 1.207682415843009949e-01 1.915056258440017700e-01 -7.113035768270492554e-02 -2.445720732212066650e-01 7.916758209466934204e-02 1.222063079476356506e-01 3.089101910591125488e-01 -2.824518978595733643e-01 -7.238174974918365479e-02 -1.860375404357910156e-01 -3.676816448569297791e-02 -2.324049621820449829e-01 -7.330180704593658447e-02 -1.784664541482925415e-01 -2.180192619562149048e-01 8.671055734157562256e-02 -1.350026875734329224e-01 6.687103211879730225e-02
7.592022418975830078e-02 2.142119854688644409e-01 2.327558547258377075e-01 7.613619416952133179e-02 -7.550003379583358765e-02 6.971155107021331787e-02 1.680937856435775757e-01 -1.022998336702585220e-02 1.780534982681274414e-01 -3.267579078674316406e-01 5.700262263417243958e-02 -2.308129221200942993e-01 4.124235212802886963e-01 -9.326811879873275757e-02 4.701806977391242981e-02 1.782089471817016602e-01 1.119743436574935913e-01 1.405842751264572144e-01 -6.040763109922409058e-03 6.835332512855529785e-02 -1.023799255490303040e-01 2.773317396640777588e-01 1.737740933895111084e-01 1.788015067577362061e-01 -1.598264425992965698e-01 -2.439286559820175171e-01 2.899144776165485382e-02 -1.002643406391143799e-01 -3.269715607166290283e-01 -8.382225036621093750e-02 -1.475674659013748169e-01 -1.532113105058670044e-01
1.114378795027732849e-01 1.866354346275329590e-01 3.621079325675964355e-01 -1.863696873188018799e-01 -2.610803544521331787e-01 9.074095636606216431e-02 4.175163060426712036e-02 3.446877002716064453e-02 -2.640116773545742035e-02 -2.419715225696563721e-01 -2.012432366609573364e-01 -9.690732508897781372e-02 3.737921640276908875e-02 -2.624914050102233887e-01 2.424521185457706451e-02 1.161014884710311890e-01 -8.106118068099021912e-03 -6.247438117861747742e-02 1.281382739543914795e-01 1.945261359214782715e-01 2.604480981826782227e-01 -2.928992360830307007e-02 1.805294007062911987e-01 1.174945682287216187e-01 3.469167649745941162e-01 -1.679281145334243774e-01 1.686789989471435547e-01 1.820397824048995972e-01 1.035057008266448975e-01 1.948657929897308350e-01 2.121054977178573608e-01 1.921683400869369507e-01
-1.410320997238159180e-01 1.217131838202476501e-01 3.294601142406463623e-01 1.189572215080261230e-01 -1.289981901645660400e-01 -1.495159715414047241e-01 2.813275754451751709e-01 -1.156892701983451843e-01 -7.277208566665649414e-02 -4.014371633529663086e-01 -1.590301841497421265e-01 -1.514544337987899780e-01 -3.341959044337272644e-02 1.891085878014564514e-02 -1.564693301916122437e-01 -8.973800390958786011e-02 -1.256456784904003143e-02 1.119427904486656189e-01 1.321863383054733276e-01 3.063289523124694824e-01 1.220739856362342834e-01 6.911159306764602661e-02 -2.740779519081115723e-02 3.782960027456283569e-02 -6.203293427824974060e-02 -2.391041070222854614e-01 -2.485122233629226685e-01 2.294798009097576141e-02 1.047388091683387756e-01 3.980908989906311035e-01 6.205330044031143188e-02 1.411675810813903809e-01
1.570617854595184326e-01 5.942194163799285889e-02 3.434742391109466553e-01 -1.209427788853645325e-01 4.701341688632965088e-02 -3.628951311111450195e-02 3.846137598156929016e-02 3.811215981841087341e-02 -5.937266722321510315e-02 -1.516360938549041748e-01 2.922680287156254053e-04 -1.508154422044754028e-01 8.111236244440078735e-02 -3.824968934059143066e-01 3.103464096784591675e-02 8.603329956531524658e-02 1.433632373809814453e-01 2.638852968811988831e-02 7.616603281348943710e-03 3.082426190376281738e-01 3.254652619361877441e-01 2.399400621652603149e-01 2.762198634445667267e-02 1.280415803194046021e-01 -2.328286468982696533e-01 -4.099707603454589844e-01 -4.654837772250175476e-02 2.447337657213211060e-01 -1.143199354410171509e-01 -2.893307060003280640e-02 -1.410812586545944214e-01 8.422476798295974731e-02
-2.162472754716873169e-01 -1.455330401659011841e-01 2.327125072479248047e-01 -7.937163859605789185e-02 -7.820151001214981079e-02 6.418731063604354858e-02 6.527078151702880859e-02 7.205875124782323837e-03 -6.059632822871208191e-02 -1.445966213941574097e-01 -2.294761538505554199e-01 3.660633787512779236e-02 1.640525311231613159e-01 -9.389594942331314087e-02 -2.023256011307239532e-02 3.380762934684753418e-01 2.331494390964508057e-01 2.141168862581253052e-01 -1.332337129861116409e-02 4.421795904636383057e-01 -3.121092915534973145e-01 -1.434517800807952881e-01 1.063103601336479187e-01 -8.092791587114334106e-02 -2.064187265932559967e-02 -1.774839758872985840e-01 3.598108887672424316e-02 -1.404701620340347290e-01 -2.947624921798706055e-01 1.603563502430915833e-02 2.358843535184860229e-01 -2.360329404473304749e-02
1.971925795078277588e-01 1.735003292560577393e-01 2.662366330623626709e-01 -6.028780341148376465e-02 1.286967284977436066e-02 1.340785473585128784e-01 5.019963905215263367e-02 -9.902805835008621216e-02 2.200770229101181030e-01 -3.348102867603302002e-01 -1.916555762290954590e-01 2.195714227855205536e-02 7.403423637151718140e-02 -1.390370279550552368e-01 4.791670292615890503e-02 4.146011173725128174e-02 1.621255129575729370e-01 -1.740513145923614502e-01 3.545125424861907959e-01 1.408010274171829224e-01 -7.449135929346084595e-02 -1.936745941638946533e-01 4.469019547104835510e-02 8.553570508956909180e-02 -5.030987411737442017e-02 -2.239020466804504395e-01 1.460552811622619629e-01 -2.087243944406509399e-01 -1.049475837498903275e-02 4.604097902774810791e-01 2.714406326413154602e-02 -1.208864599466323853e-01
-1.862243115901947021e-01 -9.948028624057769775e-02 4.315236806869506836e-01 -3.385070860385894775e-01 -7.516480237245559692e-02 -2.247316986322402954e-01 5.572705715894699097e-02 -3.408491984009742737e-02 -1.148039102554321289e-01 -9.583751857280731201e-02 -2.204089313745498657e-01 -2.363627851009368896e-01 9.498505294322967529e-02 -1.993129700422286987e-01 -3.296235948801040649e-02 3.612748086452484131e-01 3.357741981744766235e-02 -1.687490791082382202e-01 6.215805932879447937e-02 2.133048884570598602e-02 -8.581981807947158813e-02 1.878577470779418945e-01 1.251333653926849365e-01 -2.098518908023834229e-01 -7.545944303274154663e-02 -2.962804734706878662e-01 1.134779453277587891e-01 5.221592634916305542e-02 -9.872858226299285889e-02 1.697759493254125118e-03 2.302768081426620483e-02 1.772078424692153931e-01
2.390409559011459351e-01 4.198491275310516357e-01 1.003052666783332825e-01 -1.273485869169235229e-01 -6.378111243247985840e-02 -1.293239891529083252e-01 -2.703523961827158928e-03 3.837673738598823547e-02 3.140327632427215576e-01 -8.450897037982940674e-02 -1.140026375651359558e-02 -1.203756779432296753e-01 1.034119576215744019e-01 -2.597838938236236572e-01 -6.781470030546188354e-02 1.708405017852783203e-01 -1.553430259227752686e-01 1.155123785138130188e-01 1.434163004159927368e-01 3.287978172302246094e-01 1.099081635475158691e-01 -7.579458504915237427e-02 -1.115268841385841370e-02 9.004527330398559570e-02 -2.264035344123840332e-01 -2.236924320459365845e-01 1.635049581527709961e-01 -2.813648283481597900e-01 -1.574995070695877075e-01 1.532315313816070557e-01 1.649385392665863037e-01 -1.038906201720237732e-01
-1.678715273737907410e-02 2.472129315137863159e-01 6.806174665689468384e-02 -2.578755915164947510e-01 -1.629789359867572784e-02 7.373179495334625244e-02 1.193931251764297485e-01 -3.001571446657180786e-02 8.718520402908325195e-03 -7.596915215253829956e-02 -3.130422532558441162e-02 5.436279997229576111e-02 5.912009626626968384e-02 -2.466435432434082031e-01 2.732492685317993164e-01 1.458497941493988037e-01 2.140284329652786255e-01 9.499455988407135010e-02 1.888152807950973511e-01 2.834713459014892578e-01 5.382795631885528564e-02 -9.289530664682388306e-02 4.776832647621631622e-03 1.555659919977188110e-01 6.526476889848709106e-02 -6.524057686328887939e-02 1.346187889575958252e-01 -4.632556438446044922e-01 -1.550682447850704193e-02 3.443747162818908691e-01 -5.600082129240036011e-02 -3.267441391944885254e-01
-1.095517948269844055e-01 2.521205842494964600e-01 6.359722465276718140e-02 -1.515462845563888550e-01 -7.269402593374252319e-02 1.076652668416500092e-02 1.120333746075630188e-01 -8.539471775293350220e-03 7.772474735975265503e-02 -2.326467484235763550e-01 -1.329408735036849976e-01 -1.379761192947626114e-02 -1.248014066368341446e-02 3.650918230414390564e-02 9.392321854829788208e-02 2.376950681209564209e-01 -2.077422440052032471e-01 -2.227108925580978394e-01 -7.212620973587036133e-02 6.222601607441902161e-02 2.881536483764648438e-01 -3.013426661491394043e-01 1.135822385549545288e-01 -3.663524389266967773e-01 7.571037858724594116e-02 -3.297849297523498535e-01 1.216845437884330750e-01 -1.807357966899871826e-01 -2.052609324455261230e-01 2.363557815551757812e-01 -1.908538788557052612e-01 -1.240538135170936584e-01
1.502607017755508423e-01 -1.586726307868957520e-02 1.735169589519500732e-01 9.239813685417175293e-02 -1.716439276933670044e-01 -8.118375390768051147e-02 1.812326163053512573e-01 -4.525410186033695936e-04 -4.971377179026603699e-02 -2.227230221033096313e-01 5.338671430945396423e-02 -1.329656839370727539e-01 -8.722528070211410522e-02 -9.842891991138458252e-02 3.125999271869659424e-01 1.177508085966110229e-01 1.334334015846252441e-01 5.957529321312904358e-02 9.001144021749496460e-02 -1.497026882134377956e-03 2.997288703918457031e-01 1.368604004383087158e-01 6.784285604953765869e-02 3.562961518764495850e-01 -1.506395488977432251e-01 -5.178763270378112793e-01 -1.712331622838973999e-01 1.012314632534980774e-01 -8.463109284639358521e-02 2.181347012519836426e-01 1.146756112575531006e-01 1.452139392495155334e-02
-7.146463543176651001e-02 -4.325497522950172424e-02 1.542059630155563354e-01 -4.714666008949279785e-01 -1.174591779708862305e-01 1.306109428405761719e-01 -2.782290279865264893e-01 -3.584027290344238281e-01 7.770045846700668335e-02 -2.043880894780158997e-02 5.968334153294563293e-02 -4.371873661875724792e-02 1.966455020010471344e-02 -2.598490193486213684e-02 1.983281970024108887e-01 2.071654200553894043e-01 -6.327191367745399475e-03 1.687919497489929199e-01 3.415213227272033691e-01 1.861599832773208618e-01 -5.731828138232231140e-02 -1.078305616974830627e-01 8.960632234811782837e-02 -5.777535960078239441e-03 -8.076094835996627808e-02 -2.017724514007568359e-01 -1.004165336489677429e-01 -2.482534386217594147e-02 -2.745168507099151611e-01 -2.742025256156921387e-01 -3.316876292228698730e-02 5.118852481245994568e-02
-2.073138356208801270e-01 1.715330183506011963e-01 -1.445117499679327011e-02 -4.100171029567718506e-01 -1.020940691232681274e-01 1.025619357824325562e-01 1.036377549171447754e-01 -2.557916641235351562e-01 2.066944241523742676e-01 -9.901866316795349121e-02 -2.139547914266586304e-01 -4.298251867294311523e-01 -4.820834472775459290e-02 -2.750939689576625824e-02 1.425039768218994141e-02 9.770543128252029419e-02 3.084564022719860077e-02 2.174342572689056396e-01 1.145135462284088135e-01 -2.304784767329692841e-02 3.409697711467742920e-01 1.672171056270599365e-01 -2.099558711051940918e-02 1.460022181272506714e-01 2.974671497941017151e-02 -1.929986625909805298e-01 1.575168818235397339e-01 -2.299063140526413918e-03 -1.822442710399627686e-01 -8.956696838140487671e-02 9.183324873447418213e-02 1.606440097093582153e-01
-9.571540355682373047e-02 2.624390721321105957e-01 4.185435175895690918e-01 -3.416462838649749756e-01 1.447863429784774780e-01 1.337694972753524780e-01 -3.159592747688293457e-01 -2.868530154228210449e-01 -3.406330943107604980e-02 -2.431847751140594482e-01 -4.933292046189308167e-02 1.203569918870925903e-01 -1.619777232408523560e-01 1.332363486289978027e-01 1.963183581829071045e-01 3.012076579034328461e-02 2.964779734611511230e-02 1.174441277980804443e-01 4.226962476968765259e-02 1.230111196637153625e-01 9.492921084165573120e-02 1.391703337430953979e-01 5.882401019334793091e-02 -1.707791388034820557e-01 2.555371522903442383e-01 -2.085501253604888916e-01 3.443692997097969055e-02 -1.806050986051559448e-01 -7.063562422990798950e-02 -5.771119892597198486e-02 1.599997282028198242e-02 6.831409782171249390e-02
1.915585994720458984e-01 1.777162551879882812e-01 3.033517599105834961e-01 3.022253699600696564e-02 1.705597341060638428e-01 1.167422086000442505e-01 2.796558476984500885e-02 2.148624509572982788e-02 -1.943753361701965332e-01 -2.628122270107269287e-01 -7.445642352104187012e-02 -1.148287393152713776e-02 1.507393922656774521e-02 -2.638647854328155518e-01 -2.804971858859062195e-02 1.554107218980789185e-01 1.475535929203033447e-01 1.834846138954162598e-01 -6.052418053150177002e-02 2.184081822633743286e-01 3.223740458488464355e-01 1.695010811090469360e-01 1.844438537955284119e-02 -1.096295844763517380e-02 -1.169286891818046570e-01 -5.067571401596069336e-01 -4.085670411586761475e-02 2.209124416112899780e-01 7.249601930379867554e-02 -1.084849163889884949e-01 -8.808475732803344727e-02 -4.306172579526901245e-02
2.361465711146593094e-03 2.949513196945190430e-01 5.861728265881538391e-02 -2.121625989675521851e-01 -6.723208725452423096e-02 2.296662516891956329e-02 1.446336954832077026e-01 -3.439019024372100830e-01 2.389466613531112671e-01 -1.804373413324356079e-01 9.493827819824218750e-02 2.679512463510036469e-02 1.812236011028289795e-01 1.504183858633041382e-01 -1.295168101787567139e-01 7.977913320064544678e-02 -2.541141808032989502e-01 1.252103298902511597e-01 -7.552754133939743042e-02 9.358185529708862305e-02 1.836678832769393921e-01 3.854029998183250427e-02 1.204690113663673401e-01 1.501509100198745728e-01 7.010334730148315430e-02 -3.185380399227142334e-01 5.571896955370903015e-02 1.456590890884399414e-01 -4.197516739368438721e-01 1.548712253570556641e-01 7.662203907966613770e-02 -1.964232921600341797e-01
-8.151193708181381226e-02 3.073461540043354034e-02 1.965235024690628052e-01 -3.176697492599487305e-01 1.650726050138473511e-01 3.774722814559936523e-01 1.001362502574920654e-02 -7.403847575187683105e-02 -1.261348873376846313e-01 -2.234456986188888550e-01 1.375444829463958740e-01 -3.710306808352470398e-02 -3.577740117907524109e-02 3.545430302619934082e-02 1.713341921567916870e-01 8.980192989110946655e-02 2.056066878139972687e-02 -1.601243466138839722e-01 5.968965590000152588e-02 2.942894697189331055e-01 2.778298556804656982e-01 -6.047938391566276550e-02 4.501882195472717285e-02 1.302609890699386597e-01 2.185597717761993408e-01 -4.481054246425628662e-01 -3.679896891117095947e-02 1.591513156890869141e-01 1.292114984244108200e-02 3.580732271075248718e-02 -2.162597924470901489e-01 -1.092174351215362549e-01
4.219975769519805908e-01 1.217144504189491272e-01 2.035236060619354248e-01 -7.531092315912246704e-02 -2.060954868793487549e-01 -5.857977271080017090e-02 -3.928816318511962891e-02 -2.459387034177780151e-01 -1.939770206809043884e-02 4.100317880511283875e-02 -4.161020740866661072e-02 -1.979614794254302979e-02 1.163392700254917145e-02 4.487114027142524719e-02 1.439753621816635132e-01 6.548292189836502075e-02 5.923924595117568970e-02 1.299018710851669312e-01 1.384998708963394165e-01 2.022173553705215454e-01 3.287426233291625977e-01 1.519526690244674683e-01 -5.879842117428779602e-02 3.131215572357177734e-01 -2.256266474723815918e-01 -3.956907391548156738e-01 -8.656562864780426025e-02 1.536625474691390991e-01 3.923850506544113159e-02 1.354900598526000977e-01 1.439128536731004715e-02 -2.211715131998062134e-01
-1.306155622005462646e-01 -6.278532091528177261e-03 7.478017359972000122e-02 -8.843143284320831299e-02 6.993556022644042969e-02 -1.162890344858169556e-02 -8.822445757687091827e-03 -1.006315499544143677e-01 -1.403426676988601685e-01 -1.777796298265457153e-01 2.524502873420715332e-01 -5.816299840807914734e-02 1.296208500862121582e-01 1.175672635436058044e-01 -2.476357622072100639e-03 2.024529725313186646e-01 1.822642385959625244e-01 8.789978921413421631e-02 9.055617451667785645e-02 2.457424849271774292e-01 2.478202730417251587e-01 -1.656613647937774658e-01 -3.686618804931640625e-02 7.259187847375869751e-02 -6.378214061260223389e-02 -5.653559565544128418e-01 -2.224218249320983887e-01 7.652253657579421997e-02 8.566892147064208984e-02 3.922189772129058838e-01 -9.471032023429870605e-02 1.001657471060752869e-01
-1.646464504301548004e-02 -7.363471388816833496e-02 3.727204203605651855e-01 -2.987239658832550049e-01 4.562270641326904297e-02 2.685437351465225220e-02 -1.645905822515487671e-01 -2.834201157093048096e-01 1.745818704366683960e-01 -1.635765880346298218e-01 -1.269868761301040649e-01 -2.264533936977386475e-01 -1.864248663187026978e-01 -1.957196593284606934e-01 -1.663158237934112549e-01 3.635215759277343750e-01 -2.044617384672164917e-01 -5.192936956882476807e-02 4.327933862805366516e-02 1.436285525560379028e-01 4.082878306508064270e-02 -1.177444159984588623e-01 1.450178772211074829e-01 1.225275173783302307e-01 -3.593423366546630859e-01 -1.648772358894348145e-01 1.756283454596996307e-02 2.504719793796539307e-02 -1.074726060032844543e-01 9.623645991086959839e-02 1.561255659908056259e-02 -3.922210633754730225e-02
-1.349577456712722778e-01 1.730457097291946411e-01 1.465966701507568359e-01 -2.273737192153930664e-01 -5.611163005232810974e-02 1.415017247200012207e-01 2.159657329320907593e-01 -1.780509501695632935e-01 1.827966272830963135e-01 -1.760714650154113770e-01 -1.123482361435890198e-01 -1.234305873513221741e-01 1.638671457767486572e-01 1.953075826168060303e-01 2.168737649917602539e-01 -4.181818664073944092e-02 2.172392904758453369e-01 6.229183822870254517e-02 8.244895190000534058e-02 2.337512522935867310e-01 -4.275299981236457825e-02 -1.655007898807525635e-01 -3.122409880161285400e-01 -1.594388633966445923e-01 1.909145861864089966e-01 -3.555381000041961670e-01 -6.034092977643013000e-02 -2.910886406898498535e-01 8.979523181915283203e-02 1.213785335421562195e-01 -1.879685372114181519e-02 -1.790573298931121826e-01
-3.363101780414581299e-01 2.645523250102996826e-01 2.145140618085861206e-01 -3.552460372447967529e-01 -1.253346055746078491e-01 1.531987935304641724e-01 3.002170324325561523e-01 -2.386814802885055542e-01 1.203414946794509888e-01 -2.353472076356410980e-02 -2.587573826313018799e-01 -2.572079896926879883e-01 2.660055086016654968e-02 -4.342142865061759949e-02 3.904490545392036438e-02 -4.097549989819526672e-02 6.261746585369110107e-02 2.930844202637672424e-02 1.079576322808861732e-03 -3.339344635605812073e-02 3.884821236133575439e-01 1.143495589494705200e-01 -9.431279450654983521e-02 1.219671294093132019e-01 2.698382176458835602e-02 -9.360177069902420044e-02 -8.093586564064025879e-02 -1.543796956539154053e-01 -2.010512799024581909e-01 -1.326597779989242554e-01 4.083995521068572998e-02 1.060534641146659851e-01
-3.396210968494415283e-01 1.252704858779907227e-01 2.017874866724014282e-01 -5.578301846981048584e-02 -2.518443763256072998e-01 1.265031993389129639e-01 8.934527635574340820e-02 -1.230952665209770203e-01 3.372436165809631348e-01 -1.285174489021301270e-01 -8.415307849645614624e-02 -8.393068611621856689e-02 -9.705404192209243774e-02 2.205806970596313477e-02 3.461443260312080383e-02 -4.720624536275863647e-02 2.323032170534133911e-01 1.007640436291694641e-01 1.054824143648147583e-01 3.675518631935119629e-01 -1.187198609113693237e-01 -7.007668167352676392e-02 2.423320402158424258e-04 -1.010765507817268372e-01 2.891793251037597656e-01 -4.469751417636871338e-01 -4.929770156741142273e-02 -1.313034743070602417e-01 5.968777462840080261e-02 -1.198781933635473251e-02 -8.665950596332550049e-02 -1.048955321311950684e-01
-1.764315664768218994e-01 9.999547153711318970e-02 3.174913227558135986e-01 -6.512400507926940918e-02 -4.474848508834838867e-02 5.631023272871971130e-02 -8.298029750585556030e-02 -3.101002871990203857e-01 1.759859770536422729e-01 -4.271202534437179565e-02 -2.659352123737335205e-01 2.343702763319015503e-01 3.925218060612678528e-02 8.831948041915893555e-02 1.045509725809097290e-01 2.109593749046325684e-01 -8.235269784927368164e-02 -3.643721342086791992e-03 -6.427093595266342163e-02 4.152018129825592041e-01 -9.429202973842620850e-02 -4.069896340370178223e-01 2.086452245712280273e-01 1.669207774102687836e-02 8.801042288541793823e-02 -1.847873181104660034e-01 2.465103268623352051e-01 2.026972919702529907e-02 -6.150338426232337952e-02 9.794905781745910645e-02 6.237326189875602722e-03 -6.511484831571578979e-02
2.329524308443069458e-01 1.092774420976638794e-01 3.427823781967163086e-01 -1.557245403528213501e-01 1.510821431875228882e-01 2.690843641757965088e-01 -1.346838325262069702e-01 -2.647195756435394287e-01 2.513848543167114258e-01 -1.594356074929237366e-02 9.084735065698623657e-02 -2.444880455732345581e-01 2.764984034001827240e-02 -2.136195003986358643e-01 -1.679167896509170532e-01 1.304077953100204468e-01 3.736450523138046265e-02 1.505015194416046143e-01 -1.980769634246826172e-01 1.187328696250915527e-01 1.098214611411094666e-01 1.873920671641826630e-02 -1.016610562801361084e-01 1.965123116970062256e-01 -6.025593727827072144e-02 -2.498208582401275635e-01 -5.801089853048324585e-02 -5.217542499303817749e-02 -1.058416813611984253e-01 1.440800279378890991e-01 -3.459793329238891602e-01 -1.515998691320419312e-01
-1.218839138746261597e-01 2.013782709836959839e-01 1.332323104143142700e-01 -2.638281285762786865e-01 -3.869762718677520752e-01 -6.860923767089843750e-02 3.821945935487747192e-02 -1.619496010243892670e-02 -9.077074006199836731e-03 -2.310297638177871704e-01 4.522205889225006104e-02 -2.256265431642532349e-01 5.159593373537063599e-02 -9.909797459840774536e-02 -2.714502625167369843e-02 2.335256636142730713e-01 -9.355412423610687256e-02 -8.833206375129520893e-04 2.032558247447013855e-02 -2.002957463264465332e-02 1.577264666557312012e-01 2.832347452640533447e-01 1.849726289510726929e-01 -3.990903496742248535e-01 4.523544758558273315e-02 -2.120441794395446777e-01 8.910911157727241516e-03 -2.871508896350860596e-01 -1.064842939376831055e-01 6.786338984966278076e-02 4.638786986470222473e-02 -2.666378915309906006e-01
8.415179327130317688e-03 1.985931247472763062e-01 3.390236496925354004e-01 -2.851745188236236572e-01 3.675112426280975342e-01 9.041851013898849487e-02 -1.242095530033111572e-01 8.212451636791229248e-02 3.464733660221099854e-01 -2.324283272027969360e-01 -9.758838266134262085e-02 -3.197527527809143066e-01 2.124689221382141113e-01 1.516546867787837982e-02 7.881040126085281372e-02 1.593366265296936035e-01 8.451572060585021973e-02 7.657857984304428101e-02 7.008902728557586670e-02 8.331642299890518188e-02 1.624042540788650513e-01 -3.343128561973571777e-01 -9.707558900117874146e-03 1.848445385694503784e-01 -1.047856509685516357e-01 -3.369567170739173889e-02 6.624777615070343018e-02 -8.138541877269744873e-02 -4.274072498083114624e-02 2.440138533711433411e-02 7.203218340873718262e-02 -8.949776738882064819e-02
1.716418862342834473e-01 1.625711023807525635e-01 2.447107434272766113e-01 -6.081282719969749451e-02 -4.890835657715797424e-02 1.285331696271896362e-01 2.694188654422760010e-01 -1.221297532320022583e-01 8.386163413524627686e-02 -6.365364789962768555e-02 -1.050268933176994324e-01 -1.297876238822937012e-01 2.874154150485992432e-01 7.800405472517013550e-02 1.048886105418205261e-01 1.706830114126205444e-01 2.847539782524108887e-01 -4.741455242037773132e-02 2.099662125110626221e-01 3.128056824207305908e-01 -1.791335642337799072e-02 -1.557602584362030029e-01 -6.429652869701385498e-02 1.315515786409378052e-01 1.309571862220764160e-01 -6.832426041364669800e-02 1.796674579381942749e-01 -3.403097391128540039e-01 -9.281538426876068115e-02 3.661952018737792969e-01 1.447093486785888672e-01 -3.840214014053344727e-02
-6.771217286586761475e-02 8.448792994022369385e-02 4.414137303829193115e-01 -2.228720486164093018e-02 4.097439721226692200e-02 2.422474473714828491e-01 -1.812023669481277466e-01 -1.290446370840072632e-01 4.008799791336059570e-02 -7.385820150375366211e-02 -2.006498165428638458e-02 -1.288793385028839111e-01 1.235848441720008850e-01 -2.974748015403747559e-01 2.919514104723930359e-02 6.746657192707061768e-02 4.078512638807296753e-02 -8.956675231456756592e-02 -1.009479165077209473e-01 3.709881305694580078e-01 2.170838564634323120e-01 -2.435126453638076782e-01 -1.324963271617889404e-01 6.166268140077590942e-02 2.554205954074859619e-01 -2.507452964782714844e-01 -1.042699590325355530e-01 6.011443957686424255e-02 -6.548330932855606079e-02 2.374919056892395020e-01 -2.026653662323951721e-02 2.466809600591659546e-01
5.148911476135253906e-02 3.378237187862396240e-01 2.362166792154312134e-01 -1.528182327747344971e-01 2.469797618687152863e-02 -3.542845323681831360e-02 1.614232957363128662e-01 -2.628945410251617432e-01 1.019563805311918259e-02 -1.808339357376098633e-01 -3.851231187582015991e-02 4.704392328858375549e-02 2.572255581617355347e-02 -1.105027124285697937e-01 -5.664128810167312622e-02 1.338670551776885986e-01 6.300619244575500488e-02 -1.323379129171371460e-01 2.325161993503570557e-01 2.660200931131839752e-02 1.502613872289657593e-01 -5.936318542808294296e-03 1.468923036009073257e-02 1.233641654253005981e-01 -7.441715896129608154e-02 -3.248493373394012451e-01 4.751724004745483398e-01 -3.417739570140838623e-01 1.699290424585342407e-01 1.977162808179855347e-01 8.550486527383327484e-04 -2.448353357613086700e-02
-4.890415444970130920e-02 1.106368526816368103e-01 3.924428820610046387e-01 -1.342106014490127563e-01 1.043966114521026611e-01 3.184022903442382812e-01 1.291885673999786377e-01 -3.236888945102691650e-01 1.317232698202133179e-01 -1.498838365077972412e-01 -1.201758757233619690e-01 -3.111995756626129150e-02 -8.038298226892948151e-03 8.913075178861618042e-02 1.173875629901885986e-01 2.406716905534267426e-02 3.198491334915161133e-01 -1.994081400334835052e-02 7.365933805704116821e-02 1.472242176532745361e-01 -9.705529361963272095e-02 -1.487256586551666260e-01 -1.959708184003829956e-01 8.319047093391418457e-02 1.215982660651206970e-01 -2.822344303131103516e-01 -5.169421061873435974e-02 -4.033708274364471436e-01 1.074766442179679871e-01 -7.073219865560531616e-02 7.556185126304626465e-02 -1.151241809129714966e-01
-4.849576205015182495e-02 -1.363423764705657959e-01 1.761415600776672363e-01 -5.750674009323120117e-01 -6.859557330608367920e-02 -1.062346547842025757e-01 -9.533727914094924927e-02 -1.875129938125610352e-01 1.129401549696922302e-01 -2.167428433895111084e-01 7.402666658163070679e-02 -1.288547515869140625e-01 -1.247760429978370667e-01 -1.681064218282699585e-01 7.676713913679122925e-02 1.413914859294891357e-01 -2.137711644172668457e-01 2.209597527980804443e-01 4.899630323052406311e-02 -1.598466560244560242e-02 6.762711703777313232e-02 3.628189563751220703e-01 -6.497609615325927734e-02 -1.054233685135841370e-01 5.772532895207405090e-04 -2.899335026741027832e-01 1.491719037294387817e-01 -1.046731323003768921e-01 -4.142320528626441956e-02 1.385100483894348145e-01 -6.123925745487213135e-02 1.221184059977531433e-01
7.995020598173141479e-02 8.187475800514221191e-02 5.234840512275695801e-01 -2.568927109241485596e-01 1.422627866268157959e-01 2.693004012107849121e-01 2.235619872808456421e-01 3.603271767497062683e-02 -4.251154884696006775e-02 -2.522185146808624268e-01 2.183787822723388672e-01 -7.886667549610137939e-02 9.364124387502670288e-02 -6.809994578361511230e-03 -7.561437040567398071e-02 -8.123660460114479065e-03 8.018150925636291504e-02 -2.104743123054504395e-01 -2.217105403542518616e-02 2.405980676412582397e-01 -1.774030029773712158e-01 -8.661503903567790985e-03 -1.926630735397338867e-02 1.248927935957908630e-01 7.794257998466491699e-02 -3.900615572929382324e-01 2.754100365564227104e-03 8.335218578577041626e-02 1.085426472127437592e-02 -1.878556609153747559e-01 5.396940931677818298e-02 -9.372235089540481567e-02
-1.904426328837871552e-02 4.284745082259178162e-02 4.515562355518341064e-01 -1.392203122377395630e-01 -2.266664654016494751e-01 2.473752349615097046e-01 2.123031914234161377e-01 1.474113315343856812e-01 1.522050201892852783e-01 -9.824770689010620117e-02 1.189722716808319092e-01 8.762117475271224976e-02 4.692703858017921448e-02 -6.336317211389541626e-02 -1.984209939837455750e-02 -7.355972379446029663e-02 1.369429826736450195e-01 -1.231105178594589233e-01 -1.467621773481369019e-01 2.020541131496429443e-01 -9.815035760402679443e-02 -2.057097405195236206e-01 -6.832018494606018066e-02 -1.140161603689193726e-01 -3.296561837196350098e-01 -4.498288333415985107e-01 1.804186776280403137e-02 2.907314151525497437e-02 1.675747483968734741e-01 3.619312494993209839e-02 1.220076233148574829e-01 7.816431671380996704e-02
-2.941385507583618164e-01 -1.095094084739685059e-01 2.790628969669342041e-01 -2.040771394968032837e-01 -2.857814133167266846e-01 1.522556692361831665e-01 1.286783963441848755e-01 -2.018472105264663696e-01 7.864588499069213867e-02 3.610657528042793274e-02 -1.847588866949081421e-01 -1.745693683624267578e-01 -8.042989671230316162e-02 -8.207698911428451538e-02 8.331202715635299683e-02 5.247276648879051208e-02 1.032280102372169495e-01 1.226458996534347534e-01 3.986985608935356140e-02 8.982282131910324097e-02 4.617453813552856445e-01 2.230073362588882446e-01 -5.844194907695055008e-03 2.275634706020355225e-01 -8.719898760318756104e-02 -2.299286872148513794e-01 -2.290905416011810303e-01 -6.115423515439033508e-02 -1.371273398399353027e-02 6.811236590147018433e-02 2.165028154850006104e-01 7.939950376749038696e-02
5.884799174964427948e-03 2.110000401735305786e-01 4.757638573646545410e-01 -1.570270210504531860e-01 -1.042208001017570496e-01 2.282809615135192871e-01 1.913186609745025635e-01 -2.417158186435699463e-01 -3.735921904444694519e-02 -1.702084690332412720e-01 7.122849673032760620e-02 9.541897475719451904e-02 1.873667538166046143e-02 -4.184828698635101318e-01 -1.908268630504608154e-01 8.031879365444183350e-02 1.708399876952171326e-02 -1.326022446155548096e-01 -1.812513470649719238e-01 2.438305020332336426e-01 -3.536068275570869446e-02 1.327652335166931152e-01 1.252850890159606934e-01 1.127522215247154236e-01 2.192709222435951233e-02 -2.071647644042968750e-01 2.497926168143749237e-02 4.311621189117431641e-02 5.214655026793479919e-02 1.927361357957124710e-03 -1.270113140344619751e-01 2.476679235696792603e-01
8.011274784803390503e-02 6.040227133780717850e-03 3.523265123367309570e-01 -1.572456955909729004e-01 1.126796454191207886e-01 8.047264814376831055e-02 1.413560211658477783e-01 6.507047265768051147e-02 1.117948666214942932e-01 -3.453401327133178711e-01 -2.197938859462738037e-01 5.928367376327514648e-02 1.964519619941711426e-01 -1.840863376855850220e-01 -7.226286083459854126e-02 1.677879542112350464e-01 3.291609287261962891e-01 2.877494394779205322e-01 2.708977460861206055e-01 9.092260152101516724e-02 3.208886831998825073e-02 -4.828849807381629944e-03 7.179236039519309998e-03 -8.843345195055007935e-02 3.407741710543632507e-02 -1.168001964688301086e-01 1.355600506067276001e-01 -3.737098872661590576e-01 7.760983705520629883e-02 6.086724996566772461e-02 -1.236875355243682861e-01 1.796359717845916748e-01
-1.488352287560701370e-02 2.819979190826416016e-01 2.991856932640075684e-01 2.763525955379009247e-02 -6.972938776016235352e-02 -3.154659643769264221e-02 8.846812695264816284e-02 1.837612241506576538e-01 -2.502341270446777344e-01 -2.523743510246276855e-01 -1.217451840639114380e-01 -8.035986870527267456e-02 -1.995128020644187927e-02 -2.262681871652603149e-01 7.326766848564147949e-02 2.629412710666656494e-01 -6.535578053444623947e-03 1.599147617816925049e-01 -1.770410686731338501e-01 2.645306885242462158e-01 7.590251415967941284e-02 -2.159828394651412964e-01 -2.624827027320861816e-01 1.995618194341659546e-01 -5.593162775039672852e-02 -2.828112542629241943e-01 -3.591873124241828918e-02 -2.033249735832214355e-01 9.637660533189773560e-02 2.037311047315597534e-01 -1.881548762321472168e-01 9.397059679031372070e-02
-1.141511425375938416e-01 1.447355449199676514e-01 1.065679118037223816e-01 -3.170363605022430420e-01 3.797904774546623230e-02 -1.604013741016387939e-01 1.368347704410552979e-01 1.885728538036346436e-01 2.759298123419284821e-02 -3.280820250511169434e-01 -1.489316225051879883e-01 -1.247306913137435913e-01 -1.375015377998352051e-01 1.094136163592338562e-01 8.366828411817550659e-02 5.346547812223434448e-02 1.309983283281326294e-01 -1.331342160701751709e-01 -1.177628114819526672e-01 1.830580383539199829e-01 1.347619742155075073e-01 -2.065445035696029663e-01 -1.758817583322525024e-01 -2.253328263759613037e-01 -6.386423856019973755e-02 -3.286025524139404297e-01 -3.758716862648725510e-03 -1.060555875301361084e-01 -2.101108133792877197e-01 1.210581436753273010e-01 -1.286029815673828125e-01 4.029497504234313965e-01
-1.907543092966079712e-01 5.648787692189216614e-02 2.263270467519760132e-01 -5.061711072921752930e-01 1.001130118966102600e-01 -1.907185912132263184e-01 -1.400502473115921021e-01 1.739038228988647461e-01 3.258255720138549805e-01 -1.288843750953674316e-01 9.521169960498809814e-02 -3.535665571689605713e-02 2.301701456308364868e-01 -4.536040127277374268e-02 1.123748868703842163e-01 3.147959709167480469e-01 1.349300295114517212e-01 -1.209181100130081177e-01 -8.131046593189239502e-02 4.442136734724044800e-03 6.573333591222763062e-02 -1.303203850984573364e-01 1.280154883861541748e-01 -3.218220954295247793e-04 -2.400778532028198242e-01 -2.385598868131637573e-01 1.167211160063743591e-01 1.080162897706031799e-01 -1.313768234103918076e-02 1.025758311152458191e-01 1.672421544790267944e-01 3.509921580553054810e-02
-1.608949154615402222e-01 1.850159317255020142e-01 1.653560847043991089e-01 -2.532887458801269531e-02 -1.039501279592514038e-01 1.537637412548065186e-01 1.111988946795463562e-01 -8.364138752222061157e-02 -3.363608717918395996e-01 -4.282965660095214844e-01 -4.270417615771293640e-03 1.488470938056707382e-02 2.439111918210983276e-01 2.587556652724742889e-02 2.518156729638576508e-02 -6.446488201618194580e-02 -1.252606231719255447e-02 -1.890665106475353241e-02 2.087687253952026367e-01 2.216117233037948608e-01 4.083016812801361084e-01 -1.120109483599662781e-01 6.650106608867645264e-02 1.447877436876296997e-01 1.271718889474868774e-01 -3.614563941955566406e-01 -6.313277781009674072e-02 -6.150875613093376160e-02 5.024065729230642319e-03 6.997612863779067993e-02 1.615351736545562744e-01 -1.133937984704971313e-01
1.382348090410232544e-01 -1.796060986816883087e-02 3.057196736335754395e-01 -1.506081670522689819e-01 -3.995691239833831787e-02 1.039109528064727783e-01 1.867991089820861816e-01 -1.418558955192565918e-01 2.288585156202316284e-01 -1.276855915784835815e-01 -2.079975605010986328e-01 1.976024061441421509e-01 3.046861886978149414e-01 -1.943107247352600098e-01 8.760254830121994019e-02 5.691757053136825562e-02 3.203023970127105713e-01 2.614175081253051758e-01 9.664696455001831055e-02 1.606363952159881592e-01 -3.558519855141639709e-02 -1.626772731542587280e-01 -1.088039204478263855e-01 5.452634394168853760e-02 -1.408999692648649216e-02 -1.654298752546310425e-01 1.754775792360305786e-01 -5.167671293020248413e-02 -3.167057931423187256e-01 -2.679707109928131104e-02 2.034306228160858154e-01 -2.290509045124053955e-01
-2.224319279193878174e-01 1.694202795624732971e-02 1.936834156513214111e-01 -4.621418192982673645e-02 -7.813972979784011841e-02 2.790850028395652771e-02 1.760813891887664795e-01 -2.475549280643463135e-01 1.323813349008560181e-01 -2.749008834362030029e-01 6.989871710538864136e-02 -2.908237278461456299e-02 2.696747481822967529e-01 -6.736012548208236694e-02 6.280574202537536621e-02 3.261114656925201416e-01 -1.042942628264427185e-01 5.811746045947074890e-02 2.374640256166458130e-01 -2.823124267160892487e-02 4.019319266080856323e-02 2.500204443931579590e-01 -2.746365033090114594e-02 -8.685997873544692993e-02 -8.143882453441619873e-02 -3.421303033828735352e-01 2.390839308500289917e-01 7.796320319175720215e-02 -2.052952647209167480e-01 -5.398569256067276001e-02 1.327869445085525513e-01 -3.626977205276489258e-01
-2.204622477293014526e-01 5.037405714392662048e-02 2.467588633298873901e-01 4.096654709428548813e-03 -1.627003848552703857e-01 1.648360863327980042e-02 8.601505309343338013e-02 -4.520154744386672974e-02 4.710479676723480225e-01 -7.665176689624786377e-02 -1.385566890239715576e-01 -2.339910417795181274e-01 1.290759146213531494e-01 -5.275465920567512512e-02 2.809664607048034668e-01 -2.493559150025248528e-03 8.194740116596221924e-02 5.285015702247619629e-02 -9.840536862611770630e-02 2.233931571245193481e-01 -1.379771530628204346e-01 6.695851683616638184e-02 8.740539103746414185e-02 -8.505850285291671753e-02 -9.814726561307907104e-02 -4.927717447280883789e-01 1.551943272352218628e-01 -2.068082541227340698e-01 -1.555192023515701294e-01 -1.408984139561653137e-02 1.120526529848575592e-02 -1.868291199207305908e-02
-2.403941936790943146e-02 4.843838512897491455e-01 -5.566241592168807983e-02 -3.202733397483825684e-01 -1.494899243116378784e-01 3.108677268028259277e-02 -5.018459260463714600e-02 -3.145052790641784668e-01 9.205760806798934937e-02 -1.136168614029884338e-01 -2.308433949947357178e-01 -2.291569262742996216e-01 -2.047103345394134521e-01 -9.466789662837982178e-02 -5.746624618768692017e-02 5.586399137973785400e-02 6.044204533100128174e-02 1.168787553906440735e-01 1.528394371271133423e-01 2.497188188135623932e-02 3.588256835937500000e-01 9.474204480648040771e-02 1.784918904304504395e-01 1.266932338476181030e-01 -3.081885725259780884e-02 -1.838526129722595215e-01 1.012619808316230774e-01 -1.304669976234436035e-01 -1.491718143224716187e-01 -1.116587370634078979e-01 1.122433990240097046e-01 1.166764050722122192e-01
1.300845891237258911e-01 1.966356337070465088e-01 3.981201350688934326e-01 -3.365496098995208740e-01 -3.748878836631774902e-01 3.532537072896957397e-02 4.379852488636970520e-02 -1.276099961251020432e-02 1.038879081606864929e-01 6.826686114072799683e-02 4.965932667255401611e-02 7.068908214569091797e-02 -6.539058685302734375e-02 1.581926480866968632e-03 -1.815536469221115112e-01 2.408889234066009521e-01 1.827681809663772583e-01 2.633142576087266207e-04 5.432495102286338806e-02 1.942459344863891602e-01 -4.592822119593620300e-02 -1.944400668144226074e-01 2.234316617250442505e-01 -1.357300281524658203e-01 2.331687659025192261e-01 -1.524984389543533325e-01 2.001982033252716064e-01 -9.784791618585586548e-02 -2.213669419288635254e-01 1.370000392198562622e-01 -6.509628891944885254e-02 1.701737642288208008e-01
1.448842436075210571e-01 2.513481974601745605e-01 8.186086267232894897e-02 -2.101041004061698914e-02 -1.956831838469952345e-04 3.282477855682373047e-01 -8.325731009244918823e-02 5.723895877599716187e-02 -1.841782219707965851e-02 -3.489245772361755371e-01 -9.530892223119735718e-02 1.602184772491455078e-01 1.003639549016952515e-01 -3.094552643597126007e-02 1.321694552898406982e-01 1.831945180892944336e-01 1.703662127256393433e-01 -7.111318409442901611e-02 5.008807405829429626e-02 2.135976999998092651e-01 -5.874963477253913879e-02 -4.391762241721153259e-02 -2.670158632099628448e-02 9.805335849523544312e-02 -1.832985281944274902e-01 -3.399812877178192139e-01 1.790068149566650391e-01 -3.430736958980560303e-01 -1.507031023502349854e-01 2.177474349737167358e-01 2.290656119585037231e-01 -2.288821190595626831e-01
-3.060465157032012939e-01 1.146694123744964600e-01 2.718313634395599365e-01 -3.419885635375976562e-01 3.561728820204734802e-02 1.915281414985656738e-01 -8.862715214490890503e-02 -1.678793877363204956e-01 1.514399349689483643e-01 -5.165182054042816162e-02 1.065024137496948242e-01 -9.962929040193557739e-02 5.311699584126472473e-02 -1.340554654598236084e-01 -2.431998029351234436e-02 6.911703385412693024e-03 2.541764453053474426e-02 2.628279328346252441e-01 1.993559747934341431e-01 2.877229824662208557e-02 5.067030712962150574e-02 2.130805850028991699e-01 3.054872751235961914e-01 1.418448686599731445e-01 -2.115757763385772705e-01 -3.200955092906951904e-01 -2.131109982728958130e-01 1.338910013437271118e-01 -2.086214721202850342e-01 6.756203621625900269e-02 -1.720787286758422852e-01 8.376487530767917633e-03
2.962287690024822950e-04 3.211828172206878662e-01 2.666010856628417969e-01 -2.567554414272308350e-01 1.601516008377075195e-01 1.193457022309303284e-01 2.746569216251373291e-01 -1.616464704275131226e-01 -1.455723494291305542e-01 -1.680575311183929443e-03 7.650542259216308594e-02 -1.891194283962249756e-02 4.338958859443664551e-02 -1.739936918020248413e-01 -5.749124661087989807e-02 3.159359470009803772e-02 -6.392076611518859863e-02 -5.443456396460533142e-02 9.056523442268371582e-02 4.004657864570617676e-01 1.803328543901443481e-01 1.295825242996215820e-01 1.689526736736297607e-01 2.158907949924468994e-01 -1.093000397086143494e-01 -2.425915896892547607e-01 -2.329228967428207397e-01 1.222489476203918457e-01 -1.569220870733261108e-01 1.046084091067314148e-01 -1.852188855409622192e-01 2.110959440469741821e-01
-1.253975182771682739e-01 3.924562036991119385e-02 2.069591581821441650e-01 2.782391011714935303e-02 -1.301905363798141479e-01 -1.442117150872945786e-02 1.233244016766548157e-01 -2.745333015918731689e-01 -5.507124960422515869e-02 -1.919267773628234863e-01 3.099536150693893433e-02 -2.466107904911041260e-01 -1.996056735515594482e-01 -1.582549214363098145e-01 1.872760951519012451e-01 1.584069877862930298e-01 3.092770278453826904e-01 -5.700153857469558716e-02 1.060821209102869034e-02 4.649874195456504822e-02 1.949407160282135010e-01 -2.941700164228677750e-03 1.134787201881408691e-01 3.699566423892974854e-01 -1.804318092763423920e-02 -3.214679658412933350e-01 -2.239187955856323242e-01 2.196750789880752563e-01 -1.000658646225929260e-01 2.943102419376373291e-01 -4.842443857342004776e-03 -1.305541992187500000e-01
-7.488043606281280518e-02 1.988762058317661285e-02 3.193756937980651855e-01 -1.830255389213562012e-01 6.237597670406103134e-03 3.371212631464004517e-02 -4.440222308039665222e-02 -1.263158470392227173e-01 -2.633258700370788574e-01 -4.235965907573699951e-01 -1.643442511558532715e-01 2.090728841722011566e-02 2.648696303367614746e-01 -7.451155036687850952e-02 -5.564634688198566437e-03 -1.965526491403579712e-01 -3.811668977141380310e-02 -5.175703763961791992e-02 8.640069514513015747e-02 3.277415037155151367e-01 3.342915475368499756e-01 -1.070283576846122742e-01 1.389177590608596802e-01 1.799909323453903198e-01 2.167649418115615845e-01 -2.024299949407577515e-01 -9.369450807571411133e-02 -1.341037452220916748e-01 -1.025989577174186707e-01 9.662381559610366821e-02 4.671617969870567322e-02 -1.346042901277542114e-01
1.051635444164276123e-01 1.258363854140043259e-02 4.464178681373596191e-01 -3.072559833526611328e-01 -5.625808611512184143e-02 2.792111635208129883e-01 -5.024993419647216797e-02 8.869387209415435791e-02 -1.205033883452415466e-01 -6.029535084962844849e-02 9.412052482366561890e-02 -8.544413000345230103e-02 2.172561883926391602e-01 -4.497148841619491577e-02 7.794466614723205566e-02 3.818976506590843201e-02 2.776697836816310883e-02 -6.459558755159378052e-02 1.524580419063568115e-01 9.383156895637512207e-02 2.643920183181762695e-01 7.691665086895227432e-03 -3.119246847927570343e-02 -6.198415905237197876e-02 2.694672942161560059e-01 -5.272411704063415527e-01 1.411604583263397217e-01 1.426170021295547485e-01 7.003746181726455688e-02 2.840272337198257446e-02 -3.640793729573488235e-04 -6.447143852710723877e-02
6.615606695413589478e-02 2.857916653156280518e-01 3.080677054822444916e-02 -1.382985860109329224e-01 5.905102193355560303e-02 -1.397289037704467773e-01 8.433337509632110596e-02 3.339738026261329651e-02 2.621333301067352295e-01 -2.871415317058563232e-01 -1.456317603588104248e-01 -2.224861085414886475e-01 5.055995285511016846e-02 -8.876596391201019287e-02 -1.968910358846187592e-02 2.687443196773529053e-01 -6.471929699182510376e-02 2.483792752027511597e-01 4.956385493278503418e-02 3.911207616329193115e-01 2.299461811780929565e-01 4.168811719864606857e-03 1.214710413478314877e-03 -1.169918328523635864e-01 1.640126556158065796e-01 -1.864658743143081665e-01 -3.369880020618438721e-01 1.375543624162673950e-01 -2.561727464199066162e-01 8.306688629090785980e-03 -4.677475988864898682e-02 -8.823508769273757935e-02
-9.155853837728500366e-02 2.292081564664840698e-01 2.946542203426361084e-01 -2.289054691791534424e-01 -2.067034877836704254e-02 1.321419700980186462e-02 3.832136467099189758e-02 -1.649097204208374023e-01 1.924951560795307159e-02 -1.792131066322326660e-01 2.891788072884082794e-02 4.806882236152887344e-03 8.250959962606430054e-02 2.198797315359115601e-01 1.079039946198463440e-01 -1.848597452044487000e-02 2.520574927330017090e-01 1.379641145467758179e-01 8.709057420492172241e-02 1.960617899894714355e-01 -1.649962216615676880e-01 -2.394405752420425415e-02 -1.938851028680801392e-01 5.415558815002441406e-02 6.824707984924316406e-02 -3.414696156978607178e-01 -1.230142563581466675e-01 -3.875430226325988770e-01 6.925732642412185669e-02 3.325683474540710449e-01 8.430165052413940430e-02 -2.531982958316802979e-01
-2.089145593345165253e-02 4.596201777458190918e-01 7.487371563911437988e-02 -8.781026303768157959e-02 2.839349955320358276e-02 6.654336303472518921e-02 -1.751557588577270508e-01 -4.305654764175415039e-02 -2.277599833905696869e-02 -3.163249464705586433e-03 -2.653210759162902832e-01 1.098333974368870258e-03 1.508635133504867554e-01 -1.904068700969219208e-02 -6.578302383422851562e-02 2.296249270439147949e-01 -6.181889027357101440e-02 4.908509552478790283e-02 7.106880098581314087e-02 8.164243400096893311e-02 2.410857230424880981e-01 3.664623796939849854e-01 -2.721206098794937134e-02 -6.143129244446754456e-02 -1.148532144725322723e-02 -5.302361249923706055e-01 -2.035678625106811523e-01 1.893058717250823975e-01 -5.183243378996849060e-02 1.747602038085460663e-02 4.046863690018653870e-02 8.977060019969940186e-02
9.769384749233722687e-03 9.284798055887222290e-02 3.132736384868621826e-01 -3.047232925891876221e-01 -1.338434070348739624e-01 8.333031833171844482e-02 -2.748198062181472778e-02 -1.377513259649276733e-01 1.534348577260971069e-01 1.456932444125413895e-02 1.368427872657775879e-01 4.880189150571823120e-02 -4.883860051631927490e-02 3.042474389076232910e-02 -2.976859509944915771e-01 4.127281010150909424e-01 7.486950140446424484e-03 -9.940890967845916748e-02 1.301884800195693970e-01 -1.505420655012130737e-01 5.367023125290870667e-02 -2.548232376575469971e-01 -5.217228084802627563e-02 -1.534691154956817627e-01 1.120228543877601624e-01 -4.167483747005462646e-01 -5.025281643611378968e-05 -1.632055193185806274e-01 -1.780667155981063843e-01 1.373115926980972290e-01 5.815172940492630005e-02 1.952330470085144043e-01
1.121317148208618164e-01 1.861446499824523926e-01 1.266542524099349976e-01 -5.706408619880676270e-01 -2.626050449907779694e-02 1.517037600278854370e-01 2.961078286170959473e-02 -2.763741016387939453e-01 1.052769571542739868e-01 -8.646048605442047119e-02 -6.809762120246887207e-02 1.235866695642471313e-01 7.450558990240097046e-02 -2.263098657131195068e-01 1.738912463188171387e-01 -8.609540527686476707e-04 -1.692451238632202148e-01 1.030427441000938416e-01 3.700290620326995850e-02 2.109981030225753784e-01 2.836297154426574707e-01 1.470378339290618896e-01 -1.138372197747230530e-01 2.197967022657394409e-01 -1.436941325664520264e-01 -2.103489488363265991e-01 1.361232101917266846e-01 1.616911776363849640e-02 -1.528003346174955368e-02 -1.029953733086585999e-01 -6.982114911079406738e-02 1.917729675769805908e-01
2.614686191082000732e-01 1.002737954258918762e-01 1.961523480713367462e-02 -2.664097845554351807e-01 -9.336819499731063843e-02 -2.203394919633865356e-01 3.954216539859771729e-01 5.649505555629730225e-02 6.383726000785827637e-02 2.194125205278396606e-02 -1.534050256013870239e-01 -2.376130782067775726e-03 6.938376277685165405e-02 8.207059651613235474e-02 1.648031771183013916e-01 1.994606703519821167e-01 2.313071042299270630e-01 1.163615211844444275e-01 7.732751220464706421e-02 3.273798823356628418e-01 6.911266595125198364e-02 -2.412655055522918701e-01 -1.056956648826599121e-01 3.005397021770477295e-01 -1.565951555967330933e-01 -2.641251981258392334e-01 2.446974366903305054e-01 6.141195446252822876e-02 -8.935219794511795044e-02 -2.291725017130374908e-02 -1.206250786781311035e-01 -3.377077728509902954e-02
1.256017386913299561e-01 1.025262475013732910e-01 2.330830991268157959e-01 -9.665568172931671143e-02 2.126801013946533203e-01 -1.675359159708023071e-02 9.744174033403396606e-02 3.707496821880340576e-02 -1.671100705862045288e-01 -7.372631877660751343e-02 8.872859179973602295e-02 -7.359372079372406006e-02 1.248780451714992523e-02 -2.848684191703796387e-01 -4.268208518624305725e-02 2.268383204936981201e-01 9.270852059125900269e-02 -8.436010032892227173e-02 1.780297756195068359e-01 3.369739949703216553e-01 2.936105132102966309e-01 1.618366837501525879e-01 1.541235595941543579e-01 -9.234393015503883362e-03 -2.767398357391357422e-01 -5.057872533798217773e-01 -1.390999406576156616e-01 6.019639223814010620e-02 3.065305575728416443e-02 1.782321929931640625e-02 -1.317146271467208862e-01 3.531014546751976013e-02
1.318156812340021133e-02 1.382985711097717285e-01 3.061464726924896240e-01 -1.090403199195861816e-01 -4.405269771814346313e-02 2.648456022143363953e-02 2.750347256660461426e-01 -8.188328891992568970e-02 1.515335589647293091e-01 1.586788445711135864e-01 -1.707403212785720825e-01 3.553663566708564758e-02 8.488942682743072510e-02 -7.202129811048507690e-02 1.704827100038528442e-01 2.694532573223114014e-01 1.122592315077781677e-01 1.854091733694076538e-01 1.517062038183212280e-01 2.370781004428863525e-01 -4.702189937233924866e-03 -3.343280553817749023e-01 -1.197893545031547546e-02 6.158815696835517883e-02 -4.456690251827239990e-01 -2.072340250015258789e-01 2.278502583503723145e-01 3.577803075313568115e-02 2.837999351322650909e-02 1.266539692878723145e-01 -1.449381858110427856e-01 -1.514068543910980225e-01
-2.696970105171203613e-01 9.129972755908966064e-02 2.791685461997985840e-01 -1.508810222148895264e-01 -2.257460653781890869e-01 1.400943696498870850e-01 9.200280904769897461e-02 3.471192717552185059e-02 3.649377524852752686e-01 -1.137267500162124634e-01 2.103338390588760376e-02 -2.172032296657562256e-01 1.564134955406188965e-01 1.465004980564117432e-01 2.336011677980422974e-01 -1.544232964515686035e-01 2.691694200038909912e-01 5.861104279756546021e-02 9.493269771337509155e-02 3.571449220180511475e-01 -2.420331910252571106e-02 -1.460237056016921997e-02 -5.538878496736288071e-03 -7.533606141805648804e-02 1.296127289533615112e-01 -3.723267614841461182e-01 4.737034067511558533e-02 -1.019350439310073853e-01 2.520276047289371490e-02 1.222227215766906738e-01 -2.965381555259227753e-02 -1.281491667032241821e-01
1.038603931665420532e-01 2.364561408758163452e-01 2.306775748729705811e-01 -1.434994637966156006e-01 -2.359964139759540558e-02 4.004491865634918213e-02 2.538402080535888672e-01 -1.881897002458572388e-01 1.388061791658401489e-01 -1.032176241278648376e-01 6.538722664117813110e-02 6.886438280344009399e-02 1.740422546863555908e-01 -1.308311671018600464e-01 1.847995221614837646e-01 8.964514732360839844e-02 5.529297143220901489e-02 7.423464953899383545e-02 2.077722847461700439e-01 1.030536293983459473e-01 3.633394464850425720e-02 8.496465533971786499e-02 5.149572342634201050e-02 6.754683703184127808e-02 9.938343428075313568e-03 -2.562383115291595459e-01 4.359509348869323730e-01 -3.583943843841552734e-01 5.785861238837242126e-02 3.903906047344207764e-01 -1.144047640264034271e-02 1.034509837627410889e-01
-1.703731566667556763e-01 -5.807611718773841858e-02 3.171612322330474854e-01 -4.834796860814094543e-02 -1.698687970638275146e-01 3.263570368289947510e-02 7.675711996853351593e-03 -2.504487708210945129e-02 4.632832109928131104e-01 -4.403525590896606445e-02 -1.299062520265579224e-01 -1.383801698684692383e-01 1.449288129806518555e-01 1.244233176112174988e-01 2.194000482559204102e-01 1.138979718089103699e-01 8.375513553619384766e-02 1.069868206977844238e-01 -4.322790354490280151e-02 1.668950915336608887e-01 -3.679423406720161438e-02 7.126585394144058228e-02 1.305330097675323486e-01 -1.698346585035324097e-01 1.056590005755424500e-01 -4.967272579669952393e-01 -4.074081312865018845e-03 -2.392505705356597900e-01 1.064911112189292908e-01 -4.894016310572624207e-03 -2.383810728788375854e-01 5.167680792510509491e-03
8.884713053703308105e-03 4.311462119221687317e-02 6.675721704959869385e-02 -3.956872522830963135e-01 -7.670554518699645996e-02 7.261991500854492188e-02 7.344125956296920776e-02 -1.760292053222656250e-01 -4.073347151279449463e-02 -2.167864739894866943e-01 -8.113469183444976807e-02 -4.693588986992835999e-02 -9.540289640426635742e-02 9.642174094915390015e-02 -1.587660610675811768e-02 4.037300348281860352e-01 1.000915691256523132e-01 6.232455372810363770e-02 6.742282956838607788e-02 1.440146565437316895e-01 2.252909243106842041e-01 -1.132275313138961792e-01 1.951358839869499207e-02 -1.019211672246456146e-02 -9.785377420485019684e-03 -2.948645651340484619e-01 -4.868711233139038086e-01 3.088940978050231934e-01 -1.533380597829818726e-01 7.411174476146697998e-03 3.724870458245277405e-02 5.200738087296485901e-02
-4.253072291612625122e-02 -7.707042247056961060e-02 9.351307153701782227e-02 -1.882204860448837280e-01 -2.884362041950225830e-01 3.590712845325469971e-01 -2.926387637853622437e-02 -5.207497626543045044e-03 -2.388308793306350708e-01 -3.351767063140869141e-01 7.129094563424587250e-03 9.365741908550262451e-02 1.031524874269962311e-02 -3.543494269251823425e-02 9.221466630697250366e-02 8.054862916469573975e-02 2.030770182609558105e-01 -1.757158339023590088e-01 2.661419212818145752e-01 2.131675481796264648e-01 1.612172424793243408e-01 -4.109714936930686235e-04 1.826086789369583130e-01 1.267707496881484985e-01 3.503892570734024048e-02 -4.550724625587463379e-01 1.445541381835937500e-01 6.079944223165512085e-02 3.731397166848182678e-02 1.166963279247283936e-01 -1.687670350074768066e-01 1.757282204926013947e-02
1.647479832172393799e-02 3.623884320259094238e-01 1.944687962532043457e-01 -5.077702179551124573e-02 6.264752149581909180e-02 -2.960745617747306824e-02 -1.628901958465576172e-01 -4.994940757751464844e-02 -2.023286521434783936e-01 -1.531793177127838135e-01 -1.805418133735656738e-01 1.845359243452548981e-02 3.044132888317108154e-01 -1.486510634422302246e-01 -1.008984819054603577e-01 3.173115849494934082e-01 -7.516019046306610107e-02 2.534941434860229492e-01 -1.807747781276702881e-01 1.568571925163269043e-01 8.494345843791961670e-02 1.281669437885284424e-01 -6.457547098398208618e-02 1.366033963859081268e-02 -2.333770841360092163e-01 -4.822903573513031006e-01 4.771571978926658630e-02 1.039208099246025085e-01 2.285469789057970047e-03 1.988755725324153900e-02 1.072281226515769958e-01 -6.304356455802917480e-02
-1.193223297595977783e-01 1.096649318933486938e-01 2.567027807235717773e-01 -2.624005973339080811e-01 -2.939666807651519775e-01 1.903208643198013306e-01 3.110552392899990082e-02 -1.100373268127441406e-01 8.249969780445098877e-02 -3.449409455060958862e-02 -2.488948702812194824e-01 -2.539681792259216309e-01 4.315480962395668030e-02 -7.745385635644197464e-03 -6.804808229207992554e-02 1.078730821609497070e-01 2.226057946681976318e-01 2.006329298019409180e-01 2.412032522261142731e-02 6.630710512399673462e-02 3.588658571243286133e-01 1.215072348713874817e-01 -4.839953035116195679e-02 1.857390254735946655e-01 -2.593688964843750000e-01 -2.446941882371902466e-01 -2.617113590240478516e-01 5.220993608236312866e-02 5.473204329609870911e-02 -6.165068596601486206e-02 6.240032985806465149e-02 2.576926052570343018e-01
-1.060935929417610168e-01 9.168416261672973633e-02 2.840479314327239990e-01 -1.373853981494903564e-01 -1.471384465694427490e-01 1.160892918705940247e-01 1.964622735977172852e-01 1.041816473007202148e-01 8.639240264892578125e-02 -2.010634839534759521e-01 1.547455191612243652e-01 -1.060043945908546448e-01 3.422715887427330017e-02 -2.292893081903457642e-02 3.556139394640922546e-02 2.938679754734039307e-01 1.626044511795043945e-01 2.527716755867004395e-01 -1.489965617656707764e-01 3.764190375804901123e-01 -1.868560314178466797e-01 1.698402464389801025e-01 1.878311485052108765e-02 -9.331464767456054688e-02 -2.406424432992935181e-01 -2.639115452766418457e-01 2.613647580146789551e-01 -1.845794618129730225e-01 6.568123400211334229e-02 -1.426853537559509277e-01 4.416967183351516724e-02 -2.004978954792022705e-01
1.372275650501251221e-01 2.921115159988403320e-01 2.871060371398925781e-01 -1.765177100896835327e-01 -2.038647793233394623e-02 -1.996789872646331787e-02 -4.898207262158393860e-02 -1.365450918674468994e-01 -3.844387829303741455e-03 1.521224230527877808e-01 3.950174152851104736e-02 1.764996647834777832e-01 1.104905754327774048e-01 -2.074170559644699097e-01 2.698512077331542969e-01 1.761653870344161987e-01 3.270629942417144775e-01 5.329172685742378235e-02 -3.301476687192916870e-02 1.591232419013977051e-01 2.752769887447357178e-01 2.071535959839820862e-02 -4.521575570106506348e-02 -1.194813475012779236e-01 1.572241783142089844e-01 -1.846431940793991089e-01 -1.827460527420043945e-02 -4.676389694213867188e-02 -3.703390657901763916e-01 1.089424416422843933e-01 1.696938872337341309e-01 2.784681022167205811e-01
3.411650359630584717e-01 4.643632471561431885e-02 2.113606929779052734e-01 -1.645661145448684692e-01 -5.796639993786811829e-02 -1.114962343126535416e-02 1.021012514829635620e-01 -4.575615003705024719e-02 8.184799551963806152e-02 -1.631652265787124634e-01 -1.641205698251724243e-01 -5.360487475991249084e-02 -9.332057088613510132e-02 -1.279552280902862549e-01 -6.212496757507324219e-02 1.361498832702636719e-01 2.708090543746948242e-01 -1.972403191030025482e-02 3.045202046632766724e-02 2.500872611999511719e-01 -5.105654895305633545e-02 -3.033149540424346924e-01 2.341249585151672363e-01 -2.328558564186096191e-01 -8.923826366662979126e-02 -3.523195981979370117e-01 2.193582504987716675e-01 3.236768243368715048e-04 -6.361720710992813110e-02 -8.471962064504623413e-02 3.466060161590576172e-01 -1.751340776681900024e-01
2.164814025163650513e-01 5.842230096459388733e-02 1.596952676773071289e-01 -1.718350350856781006e-01 -1.382577419281005859e-01 3.723214566707611084e-02 -7.196798175573348999e-02 -2.903507947921752930e-01 1.366549581289291382e-01 4.918120801448822021e-02 -1.897788196802139282e-01 -1.049614697694778442e-01 -3.711228445172309875e-02 -6.156341359019279480e-02 1.429097503423690796e-01 9.465538710355758667e-02 1.152816042304039001e-01 8.222260326147079468e-02 -1.188996061682701111e-01 1.585951596498489380e-01 5.604690909385681152e-01 -1.719177141785621643e-02 1.412337762303650379e-03 1.362050920724868774e-01 -2.767767310142517090e-01 -2.863054573535919189e-01 -1.657439023256301880e-01 3.141548112034797668e-02 -3.474880754947662354e-02 2.336049526929855347e-01 1.322769522666931152e-01 1.714843064546585083e-01
-1.733782440423965454e-01 9.266111999750137329e-02 1.877025514841079712e-01 -1.491318345069885254e-01 -2.435021251440048218e-01 1.740186214447021484e-01 4.955578222870826721e-02 -2.335458993911743164e-02 3.224323987960815430e-01 -9.563590586185455322e-02 -1.509368270635604858e-01 -1.553687155246734619e-01 8.667259663343429565e-02 5.730237066745758057e-02 9.293898195028305054e-02 -7.167965173721313477e-02 2.468947321176528931e-01 -7.194042950868606567e-02 1.544300913810729980e-01 3.280181586742401123e-01 -1.509000360965728760e-01 -6.339665502309799194e-02 4.174864664673805237e-02 -8.908931165933609009e-02 1.724928617477416992e-01 -5.369412899017333984e-01 -5.087457969784736633e-02 -9.299896657466888428e-02 1.106878668069839478e-01 1.274287998676300049e-01 -1.601165086030960083e-01 -9.608290344476699829e-02
-1.321459710597991943e-01 1.489087641239166260e-01 2.847502231597900391e-01 -5.736349523067474365e-02 1.394173502922058105e-01 -6.613531149923801422e-03 2.933934032917022705e-01 -1.731141936033964157e-03 -1.438861936330795288e-01 -4.612592160701751709e-01 2.515002489089965820e-01 -1.379298418760299683e-01 -5.322551354765892029e-03 8.352560549974441528e-02 1.009312197566032410e-01 2.929167151451110840e-01 1.167205274105072021e-01 -5.270506441593170166e-02 1.738565601408481598e-02 3.138362765312194824e-01 1.771459132432937622e-01 -6.142271310091018677e-02 7.034698873758316040e-02 2.406994700431823730e-01 1.421812362968921661e-02 -2.732561528682708740e-01 1.316884905099868774e-01 1.112571582198143005e-01 -1.402144581079483032e-01 5.502582341432571411e-02 -2.290096506476402283e-02 1.032247468829154968e-01
-5.780304595828056335e-02 2.396257370710372925e-01 2.071731388568878174e-01 -2.809381484985351562e-01 -3.107284009456634521e-02 -1.890848129987716675e-01 -8.070339262485504150e-02 -1.523903571069240570e-03 1.268258690834045410e-01 4.631465300917625427e-02 7.888513058423995972e-02 -5.333006754517555237e-02 1.253142859786748886e-02 -1.805512160062789917e-01 3.604738041758537292e-02 1.018521487712860107e-01 -1.746473461389541626e-01 1.064064204692840576e-01 -4.183473065495491028e-02 3.840177953243255615e-01 2.694585323333740234e-01 -7.480660080909729004e-02 -3.254825621843338013e-02 -3.414975479245185852e-02 -7.340931892395019531e-02 -2.745497226715087891e-01 2.873431444168090820e-01 -4.314519762992858887e-01 1.853786557912826538e-01 1.842725276947021484e-01 1.032803952693939209e-01 4.986403882503509521e-02
-1.132263019680976868e-01 2.267716675996780396e-01 1.741615384817123413e-01 -4.203273653984069824e-01 -6.018314883112907410e-02 2.536987066268920898e-01 4.085174202919006348e-02 -7.478391379117965698e-02 -1.555068194866180420e-01 -3.626433014869689941e-02 -1.057266667485237122e-01 -1.723476499319076538e-01 -2.756708068773150444e-03 -1.404737383127212524e-01 1.160164643079042435e-02 -7.910365611314773560e-02 -7.772979140281677246e-02 1.503076404333114624e-01 1.185768097639083862e-02 1.009804680943489075e-01 -5.454622954130172729e-02 8.492301404476165771e-02 4.120181798934936523e-01 -1.609188914299011230e-01 1.946196854114532471e-01 -4.255988001823425293e-01 -1.544884443283081055e-01 -8.808153867721557617e-02 -1.474970579147338867e-01 1.278346627950668335e-01 -1.643671989440917969e-01 2.064032852649688721e-02
5.345313251018524170e-02 1.863810420036315918e-01 3.257393091917037964e-02 -2.780004441738128662e-01 -9.795544296503067017e-02 -1.661570519208908081e-01 1.439217329025268555e-01 -3.022574782371520996e-01 4.474895596504211426e-01 -1.214340403676033020e-01 -8.594967424869537354e-02 -6.805708259344100952e-02 -2.459325045347213745e-01 -1.710834652185440063e-01 -5.094338208436965942e-02 2.436231225728988647e-01 6.865882128477096558e-02 -1.057791262865066528e-01 -1.383126378059387207e-01 1.378558482974767685e-02 3.116843104362487793e-01 -2.178308516740798950e-01 4.587947949767112732e-02 3.911435196641832590e-04 2.279278188943862915e-01 -2.359554916620254517e-01 -1.368767321109771729e-01 -1.024537086486816406e-01 -3.863697871565818787e-02 7.726896554231643677e-02 1.533285230398178101e-01 -7.945923507213592529e-02
1.554102003574371338e-01 -6.829921901226043701e-02 -3.676832653582096100e-03 -1.535170674324035645e-01 -2.421021312475204468e-01 6.128096580505371094e-02 7.360581308603286743e-02 -3.417699635028839111e-01 -2.841996587812900543e-02 -2.094518989324569702e-01 -2.905946075916290283e-01 -1.842140108346939087e-01 1.070223823189735413e-01 1.429691463708877563e-01 1.606815494596958160e-02 -2.167650870978832245e-02 2.748937010765075684e-01 1.753050386905670166e-01 3.610340505838394165e-02 1.602087616920471191e-01 2.467204928398132324e-01 7.990942150354385376e-02 1.497654765844345093e-01 1.928137242794036865e-02 -9.059218317270278931e-02 -2.380333840847015381e-01 -2.782984972000122070e-01 -7.604714017361402512e-03 -3.730910718441009521e-01 1.913597136735916138e-01 5.412932019680738449e-03 1.605695337057113647e-01
-1.004869714379310608e-01 1.566443592309951782e-01 2.585746645927429199e-01 -1.633696854114532471e-01 1.684975326061248779e-01 6.482438743114471436e-02 3.501358926296234131e-01 1.086934506893157959e-01 7.077252864837646484e-02 -4.297285079956054688e-01 2.663032114505767822e-01 -2.063848376274108887e-01 2.887718379497528076e-02 3.997836261987686157e-02 1.993246972560882568e-01 1.038665324449539185e-01 1.743694096803665161e-01 -3.959915041923522949e-02 -8.238421753048896790e-03 2.527661323547363281e-01 1.414131373167037964e-01 3.268256783485412598e-02 2.725360170006752014e-02 2.782941758632659912e-01 4.448981583118438721e-02 -3.281380534172058105e-01 1.283029168844223022e-01 1.102820336818695068e-01 -6.667985767126083374e-02 2.271066047251224518e-02 -2.996022440493106842e-02 9.668764472007751465e-02
-7.429450750350952148e-02 2.664565742015838623e-01 4.293300211429595947e-02 -5.225977897644042969e-01 4.248114302754402161e-02 2.128382772207260132e-01 -9.705659747123718262e-02 -2.054129540920257568e-02 7.943209260702133179e-03 -1.142706954851746559e-03 -8.073560893535614014e-02 -3.192683681845664978e-02 -6.079023005440831184e-04 5.160354543477296829e-03 7.786422967910766602e-02 1.377282589673995972e-01 1.591577678918838501e-01 -1.606736034154891968e-01 -1.752026677131652832e-01 -2.351642353460192680e-03 2.333964407444000244e-01 -2.195353433489799500e-02 2.999147772789001465e-01 -3.241574019193649292e-02 1.125191748142242432e-01 -4.390513002872467041e-01 -4.985432699322700500e-02 -7.115970551967620850e-02 -1.941928826272487640e-02 6.749218702316284180e-02 -1.832117289304733276e-01 2.822109758853912354e-01
1.245808526873588562e-01 -1.888436377048492432e-01 7.665959000587463379e-02 -2.019883692264556885e-01 -2.048619687557220459e-01 -5.315276980400085449e-02 3.512421995401382446e-02 -3.371422886848449707e-01 -1.192785650491714478e-01 -2.115644812583923340e-01 -2.459824532270431519e-01 -9.040391445159912109e-02 1.086422428488731384e-01 1.446170657873153687e-01 1.935111582279205322e-01 -8.013946935534477234e-03 2.736243605613708496e-01 -7.049036212265491486e-03 -6.372412294149398804e-02 1.069985851645469666e-01 2.866192758083343506e-01 1.131433472037315369e-01 1.694018393754959106e-01 7.750944793224334717e-02 -2.083337306976318359e-02 -3.354112505912780762e-01 -8.311183005571365356e-02 -1.018000841140747070e-01 -3.367440402507781982e-01 1.267613619565963745e-01 -2.530521750450134277e-01 2.760930173099040985e-02
-1.457162499427795410e-01 3.413351997733116150e-02 2.104398459196090698e-01 -1.876919418573379517e-01 -4.026656970381736755e-02 -3.074934147298336029e-02 -2.150923907756805420e-01 -2.835120856761932373e-01 -6.004593148827552795e-02 -2.608085274696350098e-01 -1.716508120298385620e-01 1.601558178663253784e-02 1.153265386819839478e-01 1.262999325990676880e-01 7.079297304153442383e-02 2.948265969753265381e-01 3.799770399928092957e-02 3.703147545456886292e-02 -1.344181895256042480e-01 3.596872389316558838e-01 1.890354603528976440e-01 5.327178910374641418e-02 -7.819753885269165039e-02 5.447654798626899719e-02 -2.492409795522689819e-01 -3.074297904968261719e-01 -2.753330171108245850e-01 2.762249670922756195e-02 1.067004799842834473e-01 -2.185932695865631104e-01 -1.493799090385437012e-01 -1.836938261985778809e-01
1.711992621421813965e-01 1.985429525375366211e-01 3.395340442657470703e-01 -3.210862874984741211e-01 5.728876590728759766e-02 2.115692943334579468e-02 -3.549483716487884521e-01 -1.214596405625343323e-01 -3.576084971427917480e-02 -1.638646423816680908e-02 -2.393930032849311829e-02 -2.434948533773422241e-01 1.736082732677459717e-01 -2.812361530959606171e-02 -4.064511880278587341e-02 2.293739318847656250e-01 7.699199765920639038e-02 3.939330950379371643e-02 -4.358751699328422546e-02 6.247713416814804077e-02 1.049026399850845337e-01 3.429505527019500732e-01 2.401936426758766174e-02 2.194074690341949463e-01 -2.075334042310714722e-01 -2.950192689895629883e-01 1.733658276498317719e-02 -1.095500662922859192e-01 4.378367587924003601e-02 4.361190646886825562e-02 2.171494811773300171e-01 1.944628655910491943e-01
4.356366768479347229e-02 1.838920414447784424e-01 3.148286342620849609e-01 -1.710126549005508423e-01 6.298419833183288574e-02 3.259051144123077393e-01 3.573768213391304016e-02 -4.827561322599649429e-03 -1.305701136589050293e-01 -3.957871198654174805e-01 -7.054707407951354980e-02 1.141663491725921631e-01 -1.385971531271934509e-02 -3.426228761672973633e-01 -2.034445255994796753e-01 2.016231268644332886e-01 2.703038454055786133e-01 4.387406632304191589e-02 -1.577234119176864624e-01 1.519497185945510864e-01 -8.635110408067703247e-02 1.578549742698669434e-01 4.198166355490684509e-02 8.747509866952896118e-02 -5.772068724036216736e-02 -3.250714242458343506e-01 1.286750473082065582e-02 1.628433167934417725e-01 2.346971817314624786e-02 -1.168847903609275818e-01 -2.361906319856643677e-02 -1.338287889957427979e-01
2.154015004634857178e-01 -7.946269586682319641e-03 3.505991697311401367e-01 -3.009390532970428467e-01 -1.195700019598007202e-01 -1.428613364696502686e-01 2.846144139766693115e-01 -3.646636307239532471e-01 4.419028759002685547e-02 -6.023692339658737183e-02 -1.055255383253097534e-01 7.678883522748947144e-02 7.751865684986114502e-02 -3.499907627701759338e-02 1.257255226373672485e-01 2.184435129165649414e-01 -5.646557547152042389e-03 8.252204954624176025e-02 8.607058785855770111e-03 3.313462734222412109e-01 -2.101374566555023193e-01 3.869476541876792908e-02 3.489920124411582947e-02 -7.497696578502655029e-02 -1.528973877429962158e-01 -8.489455282688140869e-02 3.323577940464019775e-01 -1.379200024530291557e-03 -1.257995069026947021e-01 -2.791978046298027039e-02 8.717501908540725708e-02 -2.520674765110015869e-01
7.155714929103851318e-02 2.203568667173385620e-01 4.699347019195556641e-01 -1.783199310302734375e-01 -7.291337847709655762e-02 1.963459849357604980e-01 2.277301251888275146e-01 -1.601989865303039551e-01 -3.261968493461608887e-02 1.170326396822929382e-02 2.396232448518276215e-02 -9.718309342861175537e-02 1.347980946302413940e-01 -8.033972233533859253e-02 2.620477080345153809e-01 3.227623403072357178e-01 5.663621425628662109e-02 2.923787385225296021e-02 7.498781383037567139e-02 6.992580741643905640e-02 1.728934943675994873e-01 1.609242409467697144e-01 -1.180001720786094666e-02 1.705974489450454712e-01 2.408159822225570679e-01 -5.559194833040237427e-02 1.310495436191558838e-01 -7.175379432737827301e-03 -1.938169598579406738e-01 6.364031881093978882e-02 4.815602302551269531e-02 3.765028715133666992e-01
1.456444561481475830e-01 1.731863766908645630e-01 1.256888508796691895e-01 -1.782352030277252197e-01 5.441943183541297913e-02 -4.518844932317733765e-02 1.824811995029449463e-01 1.001592259854078293e-02 3.674611449241638184e-01 -2.080090492963790894e-01 -3.949251398444175720e-02 6.746689975261688232e-02 -8.422155678272247314e-02 2.179015427827835083e-01 7.581926882266998291e-02 1.564970463514328003e-01 3.543458580970764160e-01 2.184455692768096924e-01 7.643658667802810669e-02 1.267763227224349976e-01 -1.319433599710464478e-01 1.344002187252044678e-01 1.938108056783676147e-01 -1.858777850866317749e-01 -1.159796118736267090e-01 -3.139627873897552490e-01 3.655694425106048584e-02 -2.985281646251678467e-01 -9.570594131946563721e-02 2.663077116012573242e-01 -8.944564312696456909e-02 -1.628168299794197083e-02
[truncated: 3,271,784 more chars]
