# Supplementary material for: The Language of Innovation
Source: PLoS One. 2020 Apr 30;15(4):e0230107. doi: 10.1371/journal.pone.0230107 (PMC7194493; doi:10.1371/journal.pone.0230107)
Supplement: S8 File — (GZ) [file pone.0230107.s008.tar.gz › 1986-1990/V2Run_15_VS_4500_embeddings1986-1990ED32.txt]

-3.861046433448791504e-01 -2.279361337423324585e-01 -9.007652848958969116e-02 -2.954419255256652832e-01 -1.008432731032371521e-01 -3.812818229198455811e-02 -1.639575511217117310e-01 -1.238053664565086365e-02 -3.104905039072036743e-02 3.204959630966186523e-01 1.638844013214111328e-01 1.024349331855773926e-01 -2.450498752295970917e-02 9.706269204616546631e-02 2.443672157824039459e-03 4.541431739926338196e-02 -1.245198696851730347e-01 1.268661022186279297e-01 -3.892932087182998657e-02 3.075831383466720581e-02 -2.031001746654510498e-01 2.903987765312194824e-01 1.257299035787582397e-01 2.376239299774169922e-01 3.430086672306060791e-01 -2.248989641666412354e-01 3.205819427967071533e-02 -1.074206307530403137e-01 -1.743138069286942482e-03 1.181744337081909180e-01 1.383203119039535522e-01 2.568448185920715332e-01
-1.973341852426528931e-01 -2.289760410785675049e-01 -7.511836010962724686e-03 1.164127793163061142e-02 1.117966324090957642e-01 8.404987305402755737e-02 -2.480999380350112915e-01 -5.224744230508804321e-02 1.701512634754180908e-01 1.184813976287841797e-01 3.509643077850341797e-01 2.600173320388421416e-05 1.195842325687408447e-01 -6.291391700506210327e-02 -1.312153786420822144e-01 1.089157387614250183e-01 6.408623605966567993e-02 -7.578233629465103149e-02 7.178475707769393921e-02 -2.392916381359100342e-01 2.996918261051177979e-01 1.980872899293899536e-01 -1.865211576223373413e-01 -1.510661654174327850e-02 3.105949461460113525e-01 -2.293561398983001709e-01 -1.316014677286148071e-01 2.843106985092163086e-01 5.118224397301673889e-02 -1.557749509811401367e-01 3.145846426486968994e-01 -4.095936194062232971e-02
-9.230268746614456177e-02 -2.246059030294418335e-01 2.000486850738525391e-01 3.732928633689880371e-02 3.280244469642639160e-01 -2.716032229363918304e-02 -2.068900316953659058e-01 -9.611137211322784424e-02 1.900841295719146729e-01 8.946141600608825684e-02 9.613130986690521240e-02 3.011214733123779297e-01 -2.219636291265487671e-01 -1.608968675136566162e-01 -2.286109142005443573e-02 -5.291976407170295715e-02 6.764432042837142944e-02 -1.261381655931472778e-01 -3.004865720868110657e-02 -1.152897849678993225e-01 2.064788043498992920e-01 6.358640640974044800e-02 -1.281046420335769653e-01 -1.120156198740005493e-01 4.559843540191650391e-01 -3.618279844522476196e-02 4.439577832818031311e-02 -1.427190452814102173e-01 3.585607707500457764e-01 -1.940293312072753906e-01 4.379627853631973267e-02 8.181131631135940552e-02
-3.936936855316162109e-01 6.579874455928802490e-02 -3.199172765016555786e-02 8.611647784709930420e-02 3.376383185386657715e-01 -1.928525567054748535e-01 -8.848521113395690918e-02 -1.889196932315826416e-01 -2.644336409866809845e-02 1.116654202342033386e-01 1.272175610065460205e-01 1.768041215837001801e-02 1.555872410535812378e-01 1.813246011734008789e-01 -2.673872411251068115e-01 -1.085930094122886658e-01 3.989794254302978516e-01 -5.563062801957130432e-02 1.267001777887344360e-01 -1.191719546914100647e-01 1.177083998918533325e-01 5.628883838653564453e-03 2.101278863847255707e-02 -3.870088979601860046e-02 2.194402515888214111e-01 -1.332215368747711182e-01 -5.703869089484214783e-02 -1.816285997629165649e-01 3.145036697387695312e-01 8.419217914342880249e-02 8.707674220204353333e-03 -2.256171852350234985e-01
-5.387717485427856445e-01 -1.834275126457214355e-01 1.927199065685272217e-01 -1.640683114528656006e-01 1.881259530782699585e-01 -7.738612592220306396e-02 -3.459696099162101746e-02 9.231515228748321533e-02 8.549108356237411499e-02 2.183580547571182251e-01 3.041150867938995361e-01 1.411644071340560913e-01 3.525068610906600952e-02 5.395068600773811340e-02 2.573996782302856445e-02 -3.431729972362518311e-02 3.576245605945587158e-01 -5.522155761718750000e-02 3.545475751161575317e-02 -1.035811081528663635e-01 2.484122067689895630e-01 2.391003966331481934e-01 -8.749452978372573853e-02 -2.200173027813434601e-02 -5.514708533883094788e-02 2.046308852732181549e-02 -1.134989559650421143e-01 9.302503615617752075e-02 2.004140764474868774e-01 7.207344472408294678e-02 2.172483205795288086e-01 -4.934404045343399048e-03
-2.715131044387817383e-01 -4.038641452789306641e-01 4.844342824071645737e-03 -2.740667015314102173e-02 2.521333992481231689e-01 -8.972996473312377930e-02 -1.086950153112411499e-01 -3.769130706787109375e-01 6.382826715707778931e-02 4.737205803394317627e-02 1.444273293018341064e-01 1.415423005819320679e-01 -2.833257243037223816e-02 -2.062347717583179474e-02 -3.674465119838714600e-01 1.263412088155746460e-02 4.635789990425109863e-02 -6.297108530998229980e-02 7.252316176891326904e-02 -2.883495949208736420e-02 2.169251739978790283e-01 -8.678723126649856567e-03 9.788428246974945068e-02 1.484847813844680786e-01 2.572233080863952637e-01 -5.342498794198036194e-02 1.845196187496185303e-01 -7.768198847770690918e-02 3.176977336406707764e-01 6.390884518623352051e-02 7.167976349592208862e-02 2.075142562389373779e-01
-3.850888311862945557e-01 -2.341226302087306976e-02 1.630960702896118164e-01 -9.701984375715255737e-02 4.447540640830993652e-01 8.300914429128170013e-03 -2.955293096601963043e-02 4.091526847332715988e-03 -1.558659970760345459e-02 3.002589941024780273e-01 1.221927329897880554e-01 1.171996146440505981e-01 3.776214725803583860e-04 -7.088395953178405762e-02 -2.117799520492553711e-01 4.344974458217620850e-02 1.787044554948806763e-01 -7.606711983680725098e-02 3.305635452270507812e-01 -2.527920603752136230e-01 2.430198937654495239e-01 4.400810226798057556e-03 8.714858442544937134e-02 1.741990447044372559e-01 5.957372114062309265e-02 -1.755901724100112915e-01 1.316389143466949463e-01 -1.387949287891387939e-01 3.757894970476627350e-03 2.253837585449218750e-01 3.466600924730300903e-02 1.210303381085395813e-01
-3.321992158889770508e-01 -1.584436595439910889e-01 1.227500587701797485e-01 -1.224957183003425598e-01 -3.320095688104629517e-02 -2.522588670253753662e-01 3.992014005780220032e-02 6.670160591602325439e-02 1.315153986215591431e-01 2.394072562456130981e-01 5.118944048881530762e-01 -1.809530705213546753e-02 1.859332323074340820e-01 1.915781497955322266e-01 -1.890385299921035767e-01 1.012459248304367065e-01 2.235189676284790039e-01 -5.451223999261856079e-02 1.922488808631896973e-01 -1.367048323154449463e-01 2.292048335075378418e-01 1.720481216907501221e-01 -1.107708141207695007e-01 6.707314401865005493e-02 1.094213351607322693e-01 -1.105174347758293152e-01 -3.289720625616610050e-04 8.750048279762268066e-02 8.672809600830078125e-02 1.600876301527023315e-01 -1.919414401054382324e-01 -1.150240283459424973e-02
-4.406914412975311279e-01 -1.911032497882843018e-01 1.130544468760490417e-01 2.899975702166557312e-02 1.666110903024673462e-01 -1.815810650587081909e-01 -1.320116370916366577e-01 -3.178711608052253723e-02 -7.707718014717102051e-02 -2.388681769371032715e-01 2.662439346313476562e-01 4.821649193763732910e-02 9.511174634099006653e-03 1.667120158672332764e-01 -2.018553167581558228e-01 3.003778159618377686e-01 1.609174311161041260e-01 -4.314536973834037781e-02 5.783112347126007080e-02 7.812874019145965576e-02 3.286618292331695557e-01 2.181733101606369019e-01 -6.011041626334190369e-02 -7.503671944141387939e-02 1.873314827680587769e-01 5.614386126399040222e-02 -2.065915912389755249e-01 1.563941389322280884e-01 1.425386816263198853e-01 -5.044070258736610413e-02 5.579897016286849976e-02 2.190630286931991577e-01
-2.088712155818939209e-01 -2.344969063997268677e-01 -1.216835454106330872e-01 -1.550652682781219482e-01 2.416163384914398193e-01 -1.396650820970535278e-01 -2.521960139274597168e-01 1.016256883740425110e-01 -3.766810521483421326e-02 -4.849599674344062805e-02 1.764020770788192749e-01 -5.312066525220870972e-02 6.855992972850799561e-02 1.398799195885658264e-02 -1.709526777267456055e-01 -6.213029846549034119e-02 2.216596156358718872e-01 -1.168961226940155029e-01 2.921628355979919434e-01 -1.214565783739089966e-01 3.958025574684143066e-01 -1.286032143980264664e-02 -1.322543472051620483e-01 -1.000905483961105347e-01 2.961644232273101807e-01 -1.139215975999832153e-01 -3.467902243137359619e-01 1.290054339915513992e-02 -1.184786930680274963e-01 -1.007675379514694214e-01 1.045524142682552338e-02 2.058162540197372437e-01
-1.217445060610771179e-01 -6.140208616852760315e-02 2.511440217494964600e-01 1.657238453626632690e-01 -6.717349868267774582e-03 -1.376926451921463013e-01 -1.732186526060104370e-01 -5.654258280992507935e-02 5.634139105677604675e-02 4.417018890380859375e-01 4.145455360412597656e-01 -6.580968946218490601e-02 -1.130584329366683960e-01 1.385841816663742065e-01 2.104030400514602661e-01 1.971960216760635376e-01 2.979009225964546204e-02 -7.358029484748840332e-02 8.190920203924179077e-02 -6.202850863337516785e-02 -7.157734036445617676e-02 1.700811088085174561e-01 1.227815523743629456e-01 1.613920181989669800e-01 2.045241147279739380e-01 -6.403471529483795166e-02 -1.186076179146766663e-01 -4.119464159011840820e-01 1.232292056083679199e-01 -1.089291945099830627e-01 -3.218702971935272217e-03 1.659989729523658752e-02
-5.798442363739013672e-01 -8.682087808847427368e-02 1.637289822101593018e-01 2.249007113277912140e-02 9.596977382898330688e-02 -1.499336510896682739e-01 -1.300337314605712891e-01 -9.653826802968978882e-02 3.468797355890274048e-02 -2.541570365428924561e-02 3.788164854049682617e-01 1.784330233931541443e-02 4.845432937145233154e-02 -4.613070935010910034e-02 2.828422002494335175e-02 -1.470459103584289551e-01 -1.156180445104837418e-02 -2.984682023525238037e-01 3.098245151340961456e-02 -2.267981320619583130e-01 8.324445784091949463e-02 3.728364408016204834e-01 1.047783493995666504e-01 1.089928001165390015e-01 1.647495776414871216e-01 1.742451488971710205e-01 -4.536712542176246643e-02 -1.535947024822235107e-01 5.471524223685264587e-02 -4.238540772348642349e-03 -4.024153575301170349e-02 1.581821218132972717e-02
-3.093191385269165039e-01 -4.192777574062347412e-01 2.865220904350280762e-01 -5.650743097066879272e-02 2.854732573032379150e-01 -1.802863627672195435e-01 7.690604031085968018e-02 -1.517542749643325806e-01 2.537350058555603027e-01 1.094582676887512207e-01 1.054278761148452759e-02 5.507550388574600220e-02 -7.303035259246826172e-02 1.654902249574661255e-01 -1.026854738593101501e-01 -8.257827162742614746e-02 1.049508973956108093e-01 1.302780658006668091e-01 4.176001250743865967e-02 -3.412201106548309326e-01 9.742367267608642578e-02 3.983729332685470581e-02 4.526020959019660950e-02 7.631716132164001465e-02 2.137954831123352051e-01 -1.359504610300064087e-01 -1.020670086145401001e-01 -2.591837346553802490e-01 3.554877184797078371e-04 -3.795746713876724243e-02 1.301726102828979492e-01 2.131262421607971191e-01
-5.058517456054687500e-01 -9.781059622764587402e-02 4.459268972277641296e-02 -2.656469941139221191e-01 2.315768450498580933e-01 2.562099508941173553e-02 -2.844635583460330963e-02 9.658797085285186768e-02 -4.776842892169952393e-02 -2.008887976408004761e-01 3.254246115684509277e-01 -1.682963520288467407e-01 9.583928436040878296e-02 2.689360640943050385e-02 -2.779371738433837891e-01 1.173426806926727295e-01 7.088620215654373169e-02 1.440971791744232178e-01 7.694091647863388062e-02 -1.685387045145034790e-01 1.490544378757476807e-01 4.344936460256576538e-02 -6.205199658870697021e-02 1.690404862165451050e-02 3.955035507678985596e-01 -5.944633483886718750e-02 -1.947433948516845703e-01 -1.586079746484756470e-01 5.409307032823562622e-02 -4.095437377691268921e-02 -3.542316332459449768e-02 5.025953054428100586e-02
-4.537915885448455811e-01 -1.282135546207427979e-01 9.798453189432621002e-03 -6.708986312150955200e-02 -9.081294387578964233e-02 1.598933339118957520e-01 -3.585477173328399658e-01 1.063487678766250610e-01 1.577319055795669556e-01 -2.759125083684921265e-02 1.325288116931915283e-01 -2.798696979880332947e-02 7.574963569641113281e-02 3.091374635696411133e-01 -9.134224057197570801e-02 -1.127386614680290222e-01 -7.530616968870162964e-02 -2.848678827285766602e-01 -1.803740672767162323e-02 -7.995633780956268311e-02 3.006749749183654785e-01 -2.380155771970748901e-02 -1.140411710366606712e-03 3.017786145210266113e-01 2.150219492614269257e-02 -1.364976167678833008e-01 -5.206930637359619141e-02 -1.047008857131004333e-01 2.632282972335815430e-01 5.042491480708122253e-02 1.619426906108856201e-01 1.631118655204772949e-01
-3.581832051277160645e-01 -6.710133701562881470e-02 -2.294169180095195770e-02 -1.844660043716430664e-01 3.456211388111114502e-01 -1.151860207319259644e-01 -2.079400792717933655e-02 -1.341565400362014771e-01 -2.952907234430313110e-02 4.363135099411010742e-01 1.195012181997299194e-01 1.949069350957870483e-01 2.063266634941101074e-01 7.154731452465057373e-02 -2.856609821319580078e-01 3.222768753767013550e-02 1.914000511169433594e-01 1.463955342769622803e-01 3.515157103538513184e-02 -8.312670886516571045e-02 -1.884958520531654358e-02 2.082996219396591187e-01 1.706949435174465179e-02 9.189520776271820068e-02 1.014832928776741028e-01 -3.651237115263938904e-02 2.667677402496337891e-01 -8.930553495883941650e-02 -1.486468315124511719e-01 1.668737977743148804e-01 5.950392410159111023e-02 2.114415615797042847e-01
-1.030445545911788940e-01 -2.023516595363616943e-01 1.187325417995452881e-01 -1.889998912811279297e-01 1.119030788540840149e-01 -2.543754577636718750e-01 -2.792925536632537842e-01 -2.745914459228515625e-01 -2.281569987535476685e-01 1.114993076771497726e-02 3.473080396652221680e-01 5.028344690799713135e-02 -1.877049654722213745e-01 2.292705029249191284e-01 1.125001460313796997e-01 -1.082830354571342468e-01 1.797278076410293579e-01 -1.218096762895584106e-01 2.151759564876556396e-01 -1.350821577943861485e-03 -3.009471297264099121e-01 5.065891519188880920e-02 8.626303821802139282e-02 -5.534052033908665180e-04 2.973497807979583740e-01 -1.641546040773391724e-01 -2.124943956732749939e-02 -6.388805806636810303e-02 3.815673664212226868e-02 -3.010930493474006653e-02 1.600434184074401855e-01 1.964178681373596191e-01
-3.202762007713317871e-01 -6.699356436729431152e-02 1.587951332330703735e-01 -1.778120845556259155e-01 7.516228407621383667e-02 -2.175753563642501831e-01 -3.117324784398078918e-02 1.094360277056694031e-01 -6.756203621625900269e-02 9.662721306085586548e-02 3.713809847831726074e-01 3.164136409759521484e-01 1.479044407606124878e-01 1.278262436389923096e-01 -1.328416317701339722e-01 -1.127566210925579071e-02 2.045080065727233887e-01 1.864341460168361664e-02 5.336438864469528198e-02 -8.641386777162551880e-02 2.632658481597900391e-01 1.230109184980392456e-01 -7.341408729553222656e-02 -1.659574210643768311e-01 3.399804830551147461e-01 2.089725993573665619e-02 1.657422631978988647e-01 -1.542432159185409546e-01 -9.322391450405120850e-02 1.759038716554641724e-01 1.995242834091186523e-01 -2.136524021625518799e-01
-3.684346675872802734e-01 -1.866754591464996338e-01 -1.103648319840431213e-01 1.109828203916549683e-01 8.623419702053070068e-02 -7.409568876028060913e-02 -2.499484270811080933e-01 -3.802054002881050110e-02 1.480759233236312866e-01 2.325949817895889282e-02 1.790424734354019165e-01 1.598719656467437744e-01 -2.455087453126907349e-01 3.059782683849334717e-01 -2.829730808734893799e-01 -1.604414358735084534e-02 -6.011385098099708557e-02 -1.641033887863159180e-01 -9.699708968400955200e-02 -1.315200626850128174e-01 1.944937556982040405e-01 -1.744967885315418243e-02 -2.126056253910064697e-01 2.307254374027252197e-01 7.866067811846733093e-03 -8.394934237003326416e-02 -2.468218207359313965e-01 -1.847266256809234619e-01 1.510947644710540771e-01 1.099751964211463928e-01 2.702893316745758057e-01 -9.900094568729400635e-02
-1.414585411548614502e-01 -7.425478845834732056e-02 -3.029034659266471863e-02 -1.810377240180969238e-01 1.372148990631103516e-01 -2.453080713748931885e-01 9.441484510898590088e-02 -2.272389084100723267e-01 -1.347482949495315552e-01 2.559284269809722900e-01 1.972094029188156128e-01 1.384437922388315201e-02 6.829839944839477539e-02 -1.589136868715286255e-01 -5.232135951519012451e-02 -1.772755831480026245e-01 -1.022075861692428589e-01 -4.682796448469161987e-02 3.109297752380371094e-01 -3.130617439746856689e-01 2.386753261089324951e-01 2.259328961372375488e-01 3.908170014619827271e-02 1.741543295793235302e-03 3.606986403465270996e-01 -4.270505905151367188e-02 -3.529583811759948730e-01 4.306215792894363403e-02 1.087466850876808167e-01 1.425970047712326050e-01 4.846950992941856384e-02 -6.833361089229583740e-02
-3.436971306800842285e-01 -8.458697050809860229e-02 -8.574549853801727295e-02 -2.099665403366088867e-01 1.407518982887268066e-01 -2.436258457601070404e-02 -1.323247700929641724e-01 -5.284883081912994385e-02 1.409741789102554321e-01 2.706003785133361816e-01 2.759064733982086182e-01 2.343985289335250854e-01 4.001710414886474609e-01 -6.789936870336532593e-02 -1.861227750778198242e-01 1.359080821275711060e-01 1.832455694675445557e-01 -1.607638746500015259e-01 1.399189084768295288e-01 -4.133193939924240112e-02 1.274076402187347412e-01 1.430627889931201935e-02 -1.114453300833702087e-01 1.488894373178482056e-01 1.837539523839950562e-01 4.011980816721916199e-02 2.542334198951721191e-01 -2.314265072345733643e-01 -5.614439770579338074e-02 1.928673982620239258e-01 -8.165752142667770386e-02 9.069438278675079346e-02
-1.278728991746902466e-01 -1.039764806628227234e-01 5.404625087976455688e-02 -5.428204685449600220e-02 2.858345806598663330e-01 -4.192134737968444824e-02 -2.477398067712783813e-01 -5.113344267010688782e-02 3.094056248664855957e-01 3.000576794147491455e-01 8.237326890230178833e-02 3.585259616374969482e-01 3.166793286800384521e-01 -9.043332189321517944e-02 -1.613675951957702637e-01 1.784977763891220093e-01 1.660367250442504883e-01 1.013537198305130005e-01 1.635383963584899902e-01 -8.780394494533538818e-02 1.377476006746292114e-01 2.431403696537017822e-01 1.877955533564090729e-02 1.106525510549545288e-01 5.653538554906845093e-02 -1.891868710517883301e-01 1.766884326934814453e-01 -1.547884345054626465e-01 -6.534336507320404053e-02 1.981058716773986816e-01 1.736325770616531372e-01 3.535757958889007568e-02
-2.682383358478546143e-01 -9.906484931707382202e-02 -1.049773097038269043e-01 -8.080313354730606079e-02 1.822737455368041992e-01 -2.035521566867828369e-01 -3.016061782836914062e-01 -1.775379776954650879e-01 -3.270253837108612061e-01 3.696314692497253418e-01 2.416514456272125244e-01 1.622061580419540405e-01 -1.888911426067352295e-01 4.838389158248901367e-02 -1.305560767650604248e-01 -1.704549789428710938e-01 -1.965040527284145355e-02 6.453689187765121460e-02 -6.595120579004287720e-02 -1.917596757411956787e-01 1.595315709710121155e-02 2.631187140941619873e-01 8.165659010410308838e-02 -8.929339051246643066e-02 2.426337450742721558e-01 -8.766186237335205078e-02 1.882797330617904663e-01 1.473400890827178955e-01 -1.049139425158500671e-01 1.164782345294952393e-01 1.012072190642356873e-01 5.301976576447486877e-02
-5.261340737342834473e-01 -1.886005401611328125e-01 2.511633932590484619e-01 -1.517512947320938110e-01 2.978218495845794678e-01 -4.070492684841156006e-01 -7.403849624097347260e-03 -6.971718370914459229e-02 1.182578429579734802e-01 1.338198482990264893e-01 4.715662449598312378e-02 1.323576271533966064e-01 3.102028742432594299e-02 -4.330576956272125244e-02 -2.438746243715286255e-01 6.170617882162332535e-03 3.091446822509169579e-03 3.300025360658764839e-03 -1.660532206296920776e-01 6.480795145034790039e-02 9.723690152168273926e-02 2.882869243621826172e-01 -6.859373301267623901e-02 -7.204157114028930664e-02 9.296955168247222900e-02 -2.143395245075225830e-01 2.488614432513713837e-02 -8.236213028430938721e-02 1.226215437054634094e-01 6.611868739128112793e-02 -1.094988062977790833e-01 2.396802045404911041e-02
-3.655157387256622314e-01 -1.040142327547073364e-01 3.237948194146156311e-02 -8.924487233161926270e-02 1.563952565193176270e-01 -7.282726000994443893e-03 -9.523136168718338013e-02 -1.377646774053573608e-01 1.617330163717269897e-01 -6.120818480849266052e-02 3.866946101188659668e-01 -7.647467311471700668e-03 -3.827849626541137695e-01 1.641198694705963135e-01 -2.519665062427520752e-01 -2.596251368522644043e-01 2.904625236988067627e-01 6.455184519290924072e-02 -5.208327993750572205e-02 -7.396486401557922363e-02 2.026928067207336426e-01 8.710349351167678833e-02 -7.387793064117431641e-02 9.780767560005187988e-02 2.907478213310241699e-01 3.868946805596351624e-02 -1.350280493497848511e-01 -2.459238516166806221e-03 -1.218813844025135040e-02 -4.742953553795814514e-02 1.322298943996429443e-01 1.599730551242828369e-01
-4.745793938636779785e-01 -1.466179639101028442e-01 -2.199529707431793213e-01 -8.146360516548156738e-02 1.845796406269073486e-01 7.467458024621009827e-03 -2.407105565071105957e-01 -1.547107249498367310e-01 1.679418683052062988e-01 2.407327443361282349e-01 1.715279370546340942e-01 2.701247334480285645e-01 1.292047500610351562e-01 -5.772660486400127411e-03 -2.284311056137084961e-01 1.743060350418090820e-01 3.561834692955017090e-01 -6.296693533658981323e-02 2.608615756034851074e-01 -7.065729051828384399e-02 2.760717086493968964e-02 8.058834075927734375e-02 3.271761909127235413e-02 7.862693071365356445e-02 -4.006322845816612244e-02 1.946935430169105530e-02 2.554651722311973572e-02 -1.679556220769882202e-01 -7.944145053625106812e-02 1.573137342929840088e-01 1.180920898914337158e-01 1.382273249328136444e-02
-3.320840299129486084e-01 -3.512364923954010010e-01 1.180159896612167358e-01 -1.007773950695991516e-01 1.679736822843551636e-01 4.705107212066650391e-02 4.210557416081428528e-02 2.334392629563808441e-02 1.850683987140655518e-01 1.933601796627044678e-01 2.435933053493499756e-01 2.170256078243255615e-01 -5.622430145740509033e-02 4.929055646061897278e-02 -5.925967916846275330e-02 -1.230313703417778015e-01 -1.798077486455440521e-02 -6.369307637214660645e-02 1.194277871400117874e-02 -1.916596144437789917e-01 1.739324927330017090e-01 -1.021686717867851257e-01 5.972504243254661560e-02 1.445603668689727783e-01 5.191483497619628906e-01 7.749802316538989544e-04 2.708240151405334473e-01 -6.550034135580062866e-02 1.659704893827438354e-01 -1.277570873498916626e-01 -3.679374232888221741e-02 9.177040308713912964e-02
-3.913445472717285156e-01 -1.220466122031211853e-01 1.545654684305191040e-01 -2.348832413554191589e-02 2.323730438947677612e-01 -2.211885899305343628e-01 -3.360787779092788696e-02 -2.230401635169982910e-01 -6.599566340446472168e-02 2.091239243745803833e-01 1.814529001712799072e-01 -4.274653270840644836e-02 1.903543770313262939e-01 5.911026522517204285e-02 5.207833275198936462e-02 -4.387314245104789734e-02 3.120808601379394531e-01 -2.387151271104812622e-01 2.377995522692799568e-03 7.878451794385910034e-02 2.256343513727188110e-01 -9.231442958116531372e-02 1.890522837638854980e-01 1.810495853424072266e-01 1.746735274791717529e-01 4.405093193054199219e-02 1.332821398973464966e-01 -4.204442724585533142e-02 1.909935921430587769e-01 2.562959492206573486e-01 2.883467972278594971e-01 2.587782032787799835e-02
-2.864752411842346191e-01 -2.192533612251281738e-01 7.910995185375213623e-02 -1.889682710170745850e-01 3.348215222358703613e-01 1.445168629288673401e-02 -1.420073304325342178e-02 1.118325367569923401e-01 7.483826577663421631e-02 2.828561700880527496e-02 2.087814062833786011e-01 2.809639573097229004e-01 1.882042139768600464e-01 2.984977141022682190e-02 -3.962339758872985840e-01 2.968619763851165771e-01 2.849739491939544678e-01 -2.214262820780277252e-02 1.131036207079887390e-01 4.812531918287277222e-02 -1.383127062581479549e-03 1.130988001823425293e-01 1.341885421425104141e-02 1.906418204307556152e-01 1.560014337301254272e-01 5.778040364384651184e-02 5.837656557559967041e-02 -4.133789986371994019e-02 1.990625448524951935e-02 1.812277734279632568e-01 2.483541667461395264e-01 1.366041302680969238e-01
-1.967308074235916138e-01 1.085406541824340820e-01 6.456043571233749390e-02 1.110923811793327332e-01 9.191048890352249146e-02 -2.163019031286239624e-01 -4.505942389369010925e-02 -1.117058377712965012e-02 2.139506340026855469e-01 7.276648283004760742e-02 -3.251820802688598633e-02 -3.668298944830894470e-02 1.135523058474063873e-02 5.805848911404609680e-02 1.745214909315109253e-01 -3.402763977646827698e-02 5.312844514846801758e-01 1.112854331731796265e-01 3.572362288832664490e-02 1.310788840055465698e-01 2.984334947541356087e-03 3.032099008560180664e-01 -2.993400096893310547e-01 1.704518944025039673e-01 3.821769654750823975e-01 3.282376751303672791e-02 -2.547570466995239258e-01 -1.503250002861022949e-01 1.667882502079010010e-01 -1.980391331017017365e-02 2.040247991681098938e-02 7.601968944072723389e-03
-2.266398221254348755e-01 -2.797859609127044678e-01 1.179160475730895996e-01 -2.076176404953002930e-01 1.592961698770523071e-01 -1.335638165473937988e-01 -2.939549982547760010e-01 8.229624480009078979e-02 7.334310561418533325e-03 1.613027900457382202e-01 9.844312816858291626e-02 -6.489611417055130005e-02 1.816211491823196411e-01 2.181821167469024658e-01 1.153557598590850830e-01 -3.131863102316856384e-02 2.281551957130432129e-01 4.674566984176635742e-01 1.176808327436447144e-01 -3.383655846118927002e-02 3.065127693116664886e-02 9.732928127050399780e-02 -6.185766682028770447e-02 1.366604715585708618e-01 1.090968847274780273e-01 1.587184369564056396e-01 -2.606555521488189697e-01 -5.682344734668731689e-02 2.247615456581115723e-01 -1.672200486063957214e-02 2.532695531845092773e-01 -2.024036645889282227e-02
-3.441834151744842529e-01 -3.598520159721374512e-02 2.424542009830474854e-01 -9.637200087308883667e-02 2.510701417922973633e-01 2.979209087789058685e-02 -1.738307923078536987e-01 1.981222443282604218e-02 8.881542598828673363e-04 8.712000399827957153e-02 3.896909356117248535e-01 8.663757890462875366e-02 4.204785451292991638e-03 1.612512767314910889e-01 1.461068093776702881e-01 -9.770093113183975220e-02 -2.131550386548042297e-02 6.703790742903947830e-03 7.567439228296279907e-02 3.108591735363006592e-01 2.159768939018249512e-01 1.289391517639160156e-01 -1.556362509727478027e-01 1.741590201854705811e-01 1.948621124029159546e-01 -1.001671925187110901e-01 -3.846756517887115479e-01 -9.501937776803970337e-02 3.875795006752014160e-02 7.538837846368551254e-03 -3.459524735808372498e-02 -2.555783987045288086e-01
-3.748685717582702637e-01 4.931848123669624329e-02 7.649400085210800171e-02 -1.705112308263778687e-01 2.341619879007339478e-01 5.019164457917213440e-02 1.008702144026756287e-01 -2.349324077367782593e-01 1.108961552381515503e-01 2.746666371822357178e-01 1.131456568837165833e-01 4.060027599334716797e-01 1.828852742910385132e-01 1.908055972307920456e-03 -3.009391725063323975e-01 1.845658123493194580e-01 1.992758363485336304e-01 -1.186022534966468811e-03 1.908856183290481567e-01 5.680253729224205017e-02 1.115037575364112854e-01 1.512644141912460327e-01 5.162103101611137390e-02 1.326007023453712463e-02 2.249620556831359863e-01 -5.937594175338745117e-02 6.960019003599882126e-03 -1.187805831432342529e-01 7.752855122089385986e-02 4.298486933112144470e-02 1.796482354402542114e-01 2.235710173845291138e-01
-5.955083370208740234e-01 -1.068109199404716492e-01 -1.308765858411788940e-01 -1.110266000032424927e-01 3.023644685745239258e-01 -5.070677772164344788e-02 -7.306375354528427124e-02 1.748855710029602051e-01 1.096538230776786804e-01 -8.427850902080535889e-02 -9.159682691097259521e-02 -1.371764298528432846e-02 1.441375464200973511e-01 3.073118068277835846e-02 1.332824528217315674e-01 -1.894348859786987305e-02 9.097326546907424927e-02 1.568383723497390747e-01 1.282632797956466675e-01 -1.532815396785736084e-01 3.113681972026824951e-01 2.398636043071746826e-01 -4.892166703939437866e-02 -4.177945852279663086e-02 2.219459563493728638e-01 -2.790886163711547852e-01 8.227745443582534790e-02 9.568199515342712402e-02 3.353564441204071045e-02 9.750051796436309814e-02 1.472611278295516968e-01 -1.422091107815504074e-02
-2.840575575828552246e-01 3.605140000581741333e-02 2.676019668579101562e-01 1.057442370802164078e-02 -4.368919413536787033e-03 -7.276909798383712769e-02 -3.652979135513305664e-01 -2.183374576270580292e-02 1.709062457084655762e-01 2.655854225158691406e-01 4.028610885143280029e-01 2.573024928569793701e-01 -1.375551968812942505e-01 -5.187585204839706421e-02 -2.633688747882843018e-01 8.327560126781463623e-02 9.954669326543807983e-02 1.069445535540580750e-01 1.192780286073684692e-01 2.565104365348815918e-01 -7.607996463775634766e-02 1.330372989177703857e-01 1.174307465553283691e-01 1.295394003391265869e-01 -2.664928883314132690e-02 -2.257874757051467896e-01 -1.528723686933517456e-01 -1.071505621075630188e-01 -5.549887940287590027e-02 2.014430612325668335e-02 -1.780863702297210693e-01 6.105258688330650330e-02
-8.396403491497039795e-02 -1.230253130197525024e-01 -1.531465798616409302e-01 -1.119135171175003052e-01 -4.223490133881568909e-02 -1.182145029306411743e-01 -1.599315851926803589e-01 1.070967614650726318e-01 4.724109172821044922e-02 1.129040718078613281e-01 1.245828717947006226e-01 5.736451596021652222e-02 -6.824222393333911896e-03 3.108960092067718506e-01 -3.304800689220428467e-01 -1.106882020831108093e-01 1.990595646202564240e-02 5.828256532549858093e-02 4.557577520608901978e-02 3.295870125293731689e-01 2.758060395717620850e-01 3.040102124214172363e-01 -2.300961762666702271e-01 -1.756819896399974823e-02 4.127521216869354248e-01 3.196409344673156738e-02 -1.506585255265235901e-02 -7.312828302383422852e-02 1.690587699413299561e-01 3.080554604530334473e-01 1.761367358267307281e-02 8.695320226252079010e-03
-3.202604055404663086e-01 -8.932879567146301270e-02 2.168145924806594849e-01 -1.331573426723480225e-01 4.556603431701660156e-01 -1.748663783073425293e-01 -1.367186754941940308e-01 -6.850381195545196533e-02 6.476429756730794907e-03 3.334383666515350342e-01 1.316505074501037598e-01 1.540687084197998047e-01 1.834535747766494751e-01 1.628606468439102173e-01 -1.112503856420516968e-01 -1.928576231002807617e-01 7.672427594661712646e-02 -1.527721583843231201e-01 2.785971574485301971e-02 -2.919444628059864044e-02 -3.987255692481994629e-02 -3.228759020566940308e-02 -1.097220182418823242e-01 5.584548786282539368e-02 1.926414966583251953e-01 -1.052391901612281799e-02 7.378357648849487305e-02 3.563682362437248230e-02 1.179496012628078461e-02 2.527468800544738770e-01 3.800491392612457275e-01 -6.777071859687566757e-03
-2.555369734764099121e-01 -3.523561730980873108e-02 -1.088336482644081116e-01 -6.453266739845275879e-02 1.446151640266180038e-02 -1.853594183921813965e-01 -1.734133437275886536e-02 6.452540308237075806e-02 3.464057743549346924e-01 1.285209506750106812e-01 4.569168090820312500e-01 1.714996844530105591e-01 9.004990756511688232e-02 1.347479671239852905e-01 3.020870387554168701e-01 -2.867738306522369385e-01 -7.601525634527206421e-02 1.314372755587100983e-03 2.247019410133361816e-01 -1.004257425665855408e-01 3.011657111346721649e-02 8.252659812569618225e-03 3.556169196963310242e-02 1.948385685682296753e-01 -3.024673322215676308e-03 -1.198126822710037231e-01 4.440543800592422485e-02 3.554058820009231567e-02 -2.572598634287714958e-03 8.386126160621643066e-02 -1.181540712714195251e-01 3.984971046447753906e-01
-1.569685041904449463e-01 -1.797539442777633667e-01 -2.944277226924896240e-01 1.819185912609100342e-01 1.006009206175804138e-01 -1.426477134227752686e-01 -2.237600237131118774e-01 -3.791429568082094193e-03 -1.280913650989532471e-01 2.597658634185791016e-01 1.704627275466918945e-01 5.192646756768226624e-02 -1.654853112995624542e-02 1.731684505939483643e-01 5.661359429359436035e-02 2.891587615013122559e-01 -3.263017162680625916e-02 -2.419755011796951294e-01 3.437437415122985840e-01 2.710782289505004883e-01 -6.007554754614830017e-02 7.869796454906463623e-02 7.652004808187484741e-02 7.800806313753128052e-02 1.770907044410705566e-01 9.469269216060638428e-02 -1.919266879558563232e-01 -3.224209358450025320e-04 -3.424046188592910767e-02 -1.963949203491210938e-01 1.792334616184234619e-01 2.965840101242065430e-01
-1.809267103672027588e-01 3.773819422349333763e-03 8.463098853826522827e-02 -3.230297192931175232e-02 1.176104173064231873e-01 3.267094865441322327e-02 -2.906418740749359131e-01 2.315737754106521606e-01 3.322335481643676758e-01 2.841833420097827911e-02 2.371729463338851929e-01 1.448110397905111313e-02 -1.139531284570693970e-01 1.297407597303390503e-01 7.681353390216827393e-02 -2.097854763269424438e-01 2.208548933267593384e-01 3.726835846900939941e-01 3.207676410675048828e-01 -6.667716056108474731e-02 -1.939418613910675049e-01 1.173829957842826843e-01 -8.349008858203887939e-02 3.080121278762817383e-01 1.532673388719558716e-01 1.388981491327285767e-01 1.759496331214904785e-01 2.593131735920906067e-02 -3.085836069658398628e-03 1.260565668344497681e-01 2.839877642691135406e-02 1.389558762311935425e-01
-3.710044920444488525e-01 -2.216439507901668549e-02 -1.442977935075759888e-01 -7.891399413347244263e-02 3.573385775089263916e-01 -1.968908607959747314e-01 -2.397472411394119263e-01 6.401525344699621201e-03 5.147402733564376831e-02 -4.778439924120903015e-02 1.033671498298645020e-01 8.518723398447036743e-02 9.234096854925155640e-02 1.747739613056182861e-01 -1.053185313940048218e-01 -1.620347052812576294e-01 3.170924261212348938e-03 8.789550513029098511e-02 -5.516976863145828247e-02 1.534442305564880371e-01 5.020761862397193909e-02 1.617657095193862915e-01 -1.472494155168533325e-01 3.229925930500030518e-01 4.690819084644317627e-01 -4.149530455470085144e-02 -1.403016895055770874e-01 -1.726374626159667969e-01 -4.686078801751136780e-02 -1.194755584001541138e-01 -5.947669595479965210e-02 -1.768279671669006348e-01
-1.074286922812461853e-01 -4.433222487568855286e-02 -7.593003660440444946e-02 -8.031271398067474365e-02 2.726273834705352783e-01 1.288177967071533203e-01 -1.056844815611839294e-01 1.747730933129787445e-02 9.112978726625442505e-02 3.453409075736999512e-01 1.967304944992065430e-01 1.378649473190307617e-01 -6.008349359035491943e-02 1.142867058515548706e-01 -1.181473955512046814e-01 2.520379722118377686e-01 1.552860438823699951e-01 -2.657803595066070557e-01 -1.611723192036151886e-02 1.495805233716964722e-01 1.799822449684143066e-01 1.544884443283081055e-01 -7.512789219617843628e-02 -2.276651859283447266e-01 3.344469368457794189e-01 1.303175985813140869e-01 -1.660840213298797607e-01 2.829049229621887207e-01 -3.460961580276489258e-02 2.569963037967681885e-01 -9.471885859966278076e-02 2.205895781517028809e-01
-3.541706204414367676e-01 -5.083178877830505371e-01 3.634637966752052307e-02 -7.991337031126022339e-02 1.128028780221939087e-01 -1.871174275875091553e-01 -2.302454262971878052e-01 -1.708817481994628906e-01 1.760489046573638916e-01 2.865406870841979980e-01 3.159309178590774536e-02 1.500779576599597931e-02 -8.528514206409454346e-02 -4.854919388890266418e-02 5.141532048583030701e-03 -3.535612225532531738e-01 6.309682130813598633e-02 -4.840858280658721924e-02 -6.225631013512611389e-02 -5.965692549943923950e-02 8.377760648727416992e-02 4.745679348707199097e-02 -1.036913543939590454e-01 -1.428007185459136963e-01 2.597970664501190186e-01 -1.448063552379608154e-01 1.242390125989913940e-01 -4.302189126610755920e-02 1.697838902473449707e-01 5.067837610840797424e-02 -7.648764550685882568e-02 1.799008846282958984e-01
-3.269517421722412109e-01 -1.751395165920257568e-01 -9.728950448334217072e-03 -2.818174958229064941e-01 5.481389760971069336e-01 -9.101241081953048706e-02 -1.038426682353019714e-01 -2.263533324003219604e-01 1.754664033651351929e-01 1.201563701033592224e-01 2.159496545791625977e-01 2.021710723638534546e-01 1.541111171245574951e-01 2.006305940449237823e-02 -1.384948845952749252e-02 -1.318041980266571045e-01 1.904386579990386963e-01 -1.040776893496513367e-01 -2.564586233347654343e-03 6.199809140525758266e-04 -7.190198451280593872e-02 8.096092194318771362e-02 1.478766649961471558e-01 3.555879741907119751e-02 -5.659111589193344116e-02 -2.006028592586517334e-01 1.117465123534202576e-01 -1.957576274871826172e-01 1.436090320348739624e-01 1.286270320415496826e-01 1.075540706515312195e-01 1.129275634884834290e-01
-9.719497710466384888e-02 1.176477372646331787e-01 -7.463064789772033691e-02 -6.105742231011390686e-02 2.148222774267196655e-01 -2.619886100292205811e-01 -1.608245819807052612e-01 -7.098936289548873901e-02 8.667971706017851830e-04 2.759453356266021729e-01 4.292760789394378662e-01 5.033552274107933044e-02 -1.483084857463836670e-01 8.276967704296112061e-02 9.637679904699325562e-02 5.656515806913375854e-02 9.562476724386215210e-02 -4.561926238238811493e-03 3.397372961044311523e-01 1.367723941802978516e-01 -1.054368913173675537e-01 -1.134895533323287964e-01 3.517174348235130310e-02 4.212348163127899170e-02 1.896130442619323730e-01 -1.677231676876544952e-02 -1.222786232829093933e-01 -4.350121915340423584e-01 -2.375225573778152466e-01 2.223124653100967407e-01 -1.211607456207275391e-02 2.685467898845672607e-02
-2.187430709600448608e-01 -1.026489585638046265e-01 -4.856959450989961624e-03 -1.363663561642169952e-02 3.807779029011726379e-02 1.181265041232109070e-01 -8.585659414529800415e-02 -1.063918545842170715e-01 2.366361767053604126e-01 3.886406421661376953e-01 1.330928206443786621e-01 4.318754002451896667e-02 1.957136839628219604e-01 3.394048511981964111e-01 -1.123190224170684814e-01 -1.764030940830707550e-02 9.549752622842788696e-02 -9.362160414457321167e-02 3.618327155709266663e-02 -2.521978318691253662e-02 1.954103112220764160e-01 2.624153196811676025e-01 3.935456275939941406e-02 1.081093400716781616e-01 1.027383059263229370e-01 -1.431749463081359863e-01 2.022067606449127197e-01 -4.584999084472656250e-01 1.792308539152145386e-01 1.297534257173538208e-01 2.048818618059158325e-01 -3.246412053704261780e-02
-2.604774534702301025e-01 -1.252704709768295288e-01 1.355437338352203369e-01 7.163122296333312988e-02 3.058353960514068604e-01 -5.967003107070922852e-02 -9.148194640874862671e-02 -1.044405400753021240e-01 4.579538106918334961e-02 4.072976112365722656e-01 3.793568909168243408e-01 -6.173858046531677246e-02 1.342530101537704468e-01 1.445505619049072266e-01 1.794688999652862549e-01 9.218199551105499268e-02 3.302818909287452698e-02 -3.327803453430533409e-03 3.280661404132843018e-01 3.503182232379913330e-01 3.043152764439582825e-02 2.888491749763488770e-02 -1.334273815155029297e-02 5.944191664457321167e-02 1.003257930278778076e-01 -2.469264864921569824e-01 -1.919586025178432465e-02 -5.152488872408866882e-02 -3.673917055130004883e-02 -1.326681673526763916e-01 -2.239364534616470337e-01 -3.409468382596969604e-02
-1.837225854396820068e-01 -1.060974150896072388e-01 1.130313724279403687e-01 -1.416146382689476013e-02 6.540473550558090210e-02 -1.386574357748031616e-01 -7.744581252336502075e-02 -6.886286661028862000e-03 1.779096275568008423e-01 6.568335462361574173e-03 2.255563586950302124e-01 2.916333675384521484e-01 1.791523844003677368e-01 3.754712268710136414e-02 -1.075426042079925537e-01 2.412418834865093231e-02 1.710056811571121216e-01 -2.627348005771636963e-01 -2.217434905469417572e-02 -2.449869737029075623e-02 3.752231001853942871e-01 -7.625726610422134399e-02 -9.308390319347381592e-02 -1.127446517348289490e-01 2.253703773021697998e-01 -1.313318163156509399e-01 1.234808340668678284e-01 -1.361107081174850464e-01 -6.102686002850532532e-02 2.895839512348175049e-01 1.814914494752883911e-01 4.577191174030303955e-01
-1.658390611410140991e-01 -1.383982449769973755e-01 -1.534014791250228882e-01 -8.455840498208999634e-02 2.666081786155700684e-01 -1.479928791522979736e-01 -3.130112886428833008e-01 1.284347381442785263e-02 -2.312460914254188538e-02 1.003084108233451843e-01 8.105210214853286743e-02 1.367743760347366333e-01 7.028541527688503265e-03 9.341330081224441528e-02 -1.129455938935279846e-01 -2.089944928884506226e-01 -9.718388319015502930e-02 2.766050696372985840e-01 -1.764297336339950562e-01 3.684458136558532715e-01 1.581631302833557129e-01 1.265244092792272568e-02 -1.816385686397552490e-01 1.019557267427444458e-01 4.757228195667266846e-01 6.288313865661621094e-02 -1.190269961953163147e-01 -9.395521134138107300e-02 1.894670426845550537e-01 9.582046419382095337e-02 9.956546127796173096e-02 -2.832362614572048187e-02
-3.087050020694732666e-01 -1.012174114584922791e-01 -4.419535398483276367e-02 -4.779539629817008972e-02 2.569435164332389832e-02 -4.932675044983625412e-03 -3.410009145736694336e-01 -3.246030211448669434e-02 -2.445474267005920410e-02 -3.117143549025058746e-02 1.650628149509429932e-01 8.046463876962661743e-02 1.407102942466735840e-01 4.955007135868072510e-02 -1.556323003023862839e-02 -3.059554398059844971e-01 -2.848960831761360168e-02 1.365616023540496826e-01 1.119872853159904480e-01 1.851682662963867188e-01 6.319484114646911621e-02 3.402864336967468262e-01 -5.324353650212287903e-02 2.001503705978393555e-01 4.400292038917541504e-01 -2.755979634821414948e-02 -2.898448407649993896e-01 -2.443660795688629150e-01 1.029763370752334595e-01 -1.406852155923843384e-01 9.610225260257720947e-02 -1.186947003006935120e-01
4.888109397143125534e-04 -7.787908613681793213e-02 1.513154804706573486e-02 -1.842482686042785645e-01 2.677216827869415283e-01 -4.015130996704101562e-01 -1.369322985410690308e-01 1.804055832326412201e-02 2.052963227033615112e-01 1.900115162134170532e-01 3.187520205974578857e-01 -5.773321166634559631e-02 7.173308730125427246e-02 2.736676633358001709e-01 -1.973430961370468140e-01 1.253353059291839600e-01 -4.504353925585746765e-02 -8.906926959753036499e-02 1.194021627306938171e-01 -1.955482661724090576e-01 7.870257645845413208e-02 -1.311050057411193848e-01 1.076956167817115784e-01 1.788854151964187622e-01 2.488038986921310425e-01 -2.201113700866699219e-01 2.223145067691802979e-01 -4.545398056507110596e-02 8.277921378612518311e-02 2.105297446250915527e-01 1.656293421983718872e-01 -1.415103375911712646e-01
-1.825751215219497681e-01 -6.740006059408187866e-02 2.475804090499877930e-01 -1.472175717353820801e-01 1.655002385377883911e-01 3.326824307441711426e-02 -1.392600238323211670e-01 -3.024558164179325104e-02 8.625137060880661011e-02 8.636936545372009277e-02 2.139423191547393799e-01 2.935330756008625031e-02 1.651765853166580200e-01 3.359578549861907959e-01 -9.022316336631774902e-02 -5.399373918771743774e-02 3.541188314557075500e-02 6.299409270286560059e-02 4.279788956046104431e-02 3.147381171584129333e-02 2.419035434722900391e-01 3.350660502910614014e-01 5.813863873481750488e-02 3.872465193271636963e-01 1.662787348031997681e-01 -1.345958113670349121e-01 -2.622595429420471191e-01 -2.647204995155334473e-01 -5.044923722743988037e-02 -2.086668610572814941e-01 9.475114941596984863e-02 2.139002382755279541e-01
-3.871094286441802979e-01 -2.552424371242523193e-01 -5.332541465759277344e-02 2.032712660729885101e-02 1.886212974786758423e-01 -1.158196404576301575e-01 5.105965211987495422e-02 -5.646696314215660095e-02 -2.415896952152252197e-01 1.523564308881759644e-01 1.161351203918457031e-01 4.747360199689865112e-02 1.849547624588012695e-01 9.471266716718673706e-02 4.981135576963424683e-02 1.879247874021530151e-01 2.356090992689132690e-01 -8.403467386960983276e-02 -1.239108815789222717e-01 7.211864739656448364e-02 4.034761488437652588e-01 1.225967481732368469e-01 1.045942083001136780e-01 1.186385974287986755e-01 1.086934581398963928e-01 -3.183326125144958496e-01 3.110078908503055573e-02 -2.898519337177276611e-01 2.317004650831222534e-01 -6.014459952712059021e-02 3.187229484319686890e-02 7.900594174861907959e-02
-1.213632300496101379e-01 -1.527031958103179932e-01 -1.193224340677261353e-01 -9.596431255340576172e-02 2.004495412111282349e-01 -2.317380160093307495e-01 -2.196313142776489258e-01 -1.174173578619956970e-01 -1.509028021246194839e-02 1.924100071191787720e-01 2.103390395641326904e-01 3.472767770290374756e-02 1.451213061809539795e-01 1.964606940746307373e-01 -2.253131717443466187e-01 -1.351916491985321045e-01 2.919516861438751221e-01 -2.947325408458709717e-01 -4.349278658628463745e-02 -2.468514740467071533e-01 -7.226215302944183350e-02 2.031011730432510376e-01 -5.483061075210571289e-02 -1.209863051772117615e-01 3.419223129749298096e-01 8.688053488731384277e-02 -1.143976747989654541e-01 -8.490175753831863403e-02 -7.752061355859041214e-03 3.279272913932800293e-01 8.478080481290817261e-02 1.123212724924087524e-01
-2.957301437854766846e-01 -2.345675379037857056e-01 5.699993297457695007e-02 -2.739002704620361328e-01 2.348961830139160156e-01 5.491855740547180176e-02 -3.162199258804321289e-01 -9.353286027908325195e-02 1.852583140134811401e-01 1.832412928342819214e-01 1.339326053857803345e-01 -2.771798670291900635e-01 -2.972041964530944824e-01 1.296671573072671890e-02 -2.780447714030742645e-02 1.028889324516057968e-02 5.687355622649192810e-02 -2.031073272228240967e-01 8.713099360466003418e-02 -6.354229152202606201e-02 1.228159070014953613e-01 1.625259369611740112e-01 5.013441294431686401e-02 1.129971966147422791e-01 1.814616918563842773e-01 2.054857015609741211e-01 -1.350520700216293335e-01 -3.227944970130920410e-01 5.152819678187370300e-02 -1.782127320766448975e-01 -1.733524492010474205e-03 1.239789500832557678e-01
-4.717689156532287598e-01 -3.558400645852088928e-02 1.453318297863006592e-01 -1.142511516809463501e-01 9.318064898252487183e-02 9.432487934827804565e-02 -5.324218794703483582e-02 8.377429097890853882e-02 2.477519214153289795e-02 7.202536612749099731e-02 2.917749285697937012e-01 1.811301917769014835e-03 6.832666695117950439e-02 2.062823325395584106e-01 4.153368249535560608e-02 -2.593473196029663086e-01 -1.388300023972988129e-02 2.340965270996093750e-01 -1.599144376814365387e-02 2.865359187126159668e-01 1.763843894004821777e-01 2.532356381416320801e-01 -4.719719290733337402e-02 2.245639115571975708e-01 2.715875804424285889e-01 -1.679453253746032715e-01 -1.944752633571624756e-01 1.148398034274578094e-02 2.403047680854797363e-01 -1.372992843389511108e-01 -3.363989666104316711e-02 -6.723249703645706177e-02
-4.757865965366363525e-01 -1.142097562551498413e-01 -3.655323758721351624e-02 -1.016387417912483215e-01 1.481589376926422119e-01 -1.429920345544815063e-01 6.622493267059326172e-02 -4.939107224345207214e-02 1.032087281346321106e-01 3.424929687753319740e-03 6.926971022039651871e-03 3.244846463203430176e-01 1.572015732526779175e-01 1.186988428235054016e-01 -1.796060651540756226e-01 6.057665124535560608e-02 2.715724706649780273e-01 -9.487303905189037323e-03 3.333737552165985107e-01 -8.430679142475128174e-02 4.722525551915168762e-02 8.414604514837265015e-02 -3.097327053546905518e-01 1.726021803915500641e-02 1.901903748512268066e-01 -1.468453556299209595e-01 4.966506734490394592e-02 -3.188688457012176514e-01 8.842187374830245972e-02 1.313252281397581100e-02 1.899931430816650391e-01 7.323544472455978394e-02
-2.052862346172332764e-01 -2.453280687332153320e-01 2.080316096544265747e-01 -1.668119281530380249e-01 2.261259853839874268e-01 -1.787964999675750732e-01 -2.169400751590728760e-01 9.220031648874282837e-02 -1.829780638217926025e-01 7.329589128494262695e-02 4.067637324333190918e-01 1.216124519705772400e-01 9.490442462265491486e-03 -2.915276773273944855e-02 1.128702312707901001e-01 -2.220295220613479614e-01 5.632567405700683594e-02 1.430085897445678711e-01 -1.329953316599130630e-02 -1.830667853355407715e-01 -1.095174923539161682e-01 2.316257059574127197e-01 2.269190698862075806e-01 7.317482680082321167e-02 3.320223391056060791e-01 1.204282511025667191e-03 2.138693034648895264e-01 1.294712871313095093e-01 -1.415906250476837158e-01 8.388012647628784180e-02 1.603281646966934204e-01 -2.211524732410907745e-02
-1.283117532730102539e-01 -3.497837483882904053e-01 2.059928029775619507e-01 -5.393094196915626526e-02 2.111704498529434204e-01 4.140932112932205200e-02 1.219314485788345337e-01 2.481135725975036621e-01 -4.348664730787277222e-02 8.544296771287918091e-02 1.944245845079421997e-01 1.585235893726348877e-01 2.554048225283622742e-02 1.729895621538162231e-01 4.979973286390304565e-02 -2.148004621267318726e-02 9.870946407318115234e-03 -1.298500876873731613e-02 8.226145058870315552e-02 1.632269471883773804e-01 2.647980116307735443e-02 -3.299427404999732971e-02 1.226277425885200500e-01 -5.027251318097114563e-02 2.421821206808090210e-01 -4.739780724048614502e-01 -1.667436063289642334e-01 -1.428614556789398193e-02 2.049912661314010620e-01 2.810557186603546143e-01 -1.523361504077911377e-01 2.808978259563446045e-01
-2.750681042671203613e-01 4.206939041614532471e-02 8.569296449422836304e-03 1.197575479745864868e-01 3.966166675090789795e-01 -2.192852348089218140e-01 -1.233706548810005188e-01 -1.091108545660972595e-01 3.707303479313850403e-02 1.495169997215270996e-01 3.258275091648101807e-01 -9.432380646467208862e-02 8.730641752481460571e-02 7.834565639495849609e-02 -2.371510714292526245e-01 -1.764017939567565918e-01 2.251236140727996826e-01 -1.121722459793090820e-01 -6.180864199995994568e-02 -2.594787813723087311e-02 3.330816924571990967e-01 1.642719954252243042e-01 1.545768082141876221e-01 6.986282765865325928e-02 9.432400017976760864e-02 -1.008322089910507202e-01 4.191380739212036133e-02 -2.854690253734588623e-01 2.595201432704925537e-01 -4.409768804907798767e-02 1.719026118516921997e-01 -1.036521606147289276e-02
-4.567329883575439453e-01 6.607656925916671753e-02 9.856224060058593750e-03 -9.575590491294860840e-02 9.950291365385055542e-02 -1.747960001230239868e-01 -1.205158308148384094e-01 -7.453212887048721313e-02 -1.382637023925781250e-01 2.352523654699325562e-01 -8.253662288188934326e-02 1.557099968194961548e-01 2.177971452474594116e-01 -4.452683031558990479e-02 9.197418391704559326e-02 1.072205826640129089e-01 1.649168878793716431e-01 -8.822263777256011963e-02 1.972426623106002808e-01 -1.348611563444137573e-01 2.366172522306442261e-01 -2.805425412952899933e-02 1.401983648538589478e-01 1.553325504064559937e-01 3.156643807888031006e-01 -3.979918062686920166e-01 1.131307110190391541e-01 -2.145820856094360352e-01 6.910657882690429688e-02 -1.650347560644149780e-01 4.790379200130701065e-03 -2.800969593226909637e-02
-4.193677902221679688e-01 4.779814556241035461e-02 4.172715358436107635e-03 -1.551648229360580444e-01 4.398065805435180664e-02 -2.931597232818603516e-01 -7.697597146034240723e-02 -8.363266289234161377e-02 -5.737603828310966492e-02 2.847496569156646729e-01 2.477569282054901123e-01 1.329320967197418213e-01 5.080150812864303589e-02 2.196226082742214203e-02 6.470252573490142822e-02 1.068984251469373703e-02 -1.230044756084680557e-02 9.730657562613487244e-03 -1.191434264183044434e-01 -2.380319386720657349e-01 3.392692506313323975e-01 2.067459672689437866e-01 -3.001490235328674316e-01 7.535324990749359131e-02 2.272871285676956177e-01 -5.810844153165817261e-02 1.665982156991958618e-01 7.562512904405593872e-02 3.203305304050445557e-01 -8.566477149724960327e-02 -4.155751317739486694e-02 -3.550305962562561035e-02
-3.691103458404541016e-01 -1.134879961609840393e-01 3.019113242626190186e-01 4.408559948205947876e-02 1.102937608957290649e-01 1.110964938998222351e-01 -3.580698370933532715e-01 -2.378220483660697937e-02 3.056235611438751221e-01 1.003905087709426880e-01 4.831485152244567871e-01 4.211460798978805542e-02 -9.325757622718811035e-03 -6.593930721282958984e-02 -6.065139546990394592e-02 1.443804502487182617e-01 2.466683089733123779e-01 1.106985136866569519e-01 -1.231722254306077957e-02 2.415282428264617920e-01 -7.472262531518936157e-02 5.241487547755241394e-02 1.538309603929519653e-01 1.199779659509658813e-02 9.873426705598831177e-02 -9.147309511899948120e-02 -8.168758358806371689e-04 -1.873147636651992798e-01 -9.016201645135879517e-02 -3.422769531607627869e-02 8.619105070829391479e-02 5.647214129567146301e-02
-2.954232096672058105e-01 -2.031060904264450073e-01 -1.440563797950744629e-02 -9.669382125139236450e-02 1.416446417570114136e-01 -3.610533103346824646e-02 -9.698920696973800659e-02 -8.121526986360549927e-02 1.322841644287109375e-01 2.628957331180572510e-01 2.394097894430160522e-01 -3.123054206371307373e-01 -8.289927989244461060e-02 -1.984096504747867584e-02 -6.017524376511573792e-02 -6.341563910245895386e-02 9.932131320238113403e-02 -2.414652556180953979e-01 -1.366945952177047729e-01 -2.294865250587463379e-01 7.690430432558059692e-02 2.264279872179031372e-01 5.790830776095390320e-02 -7.320698350667953491e-02 3.064009249210357666e-01 2.305293641984462738e-02 -5.338867753744125366e-02 -1.625045090913772583e-01 3.204078376293182373e-01 3.485259711742401123e-01 1.182196289300918579e-01 -3.127572685480117798e-02
-8.735307306051254272e-02 6.426300108432769775e-02 4.689994826912879944e-02 1.614714711904525757e-01 2.150822579860687256e-01 -3.182769119739532471e-01 -1.597285568714141846e-01 -1.853282749652862549e-01 -1.281755268573760986e-01 3.292439877986907959e-01 4.949525892734527588e-01 1.241630539298057556e-01 -1.456707809120416641e-02 2.068202570080757141e-02 -7.678110897541046143e-02 1.240399703383445740e-01 -8.208243176341056824e-03 1.770037040114402771e-02 2.545512318611145020e-01 -7.391802221536636353e-02 -1.661962717771530151e-01 -7.235299050807952881e-02 6.501847505569458008e-02 1.154107898473739624e-01 2.862843573093414307e-01 -1.512722522020339966e-01 -2.451599389314651489e-01 -1.021652072668075562e-01 4.941514506936073303e-02 1.168092712759971619e-01 -1.456882506608963013e-01 1.079903542995452881e-01
-4.052520394325256348e-01 2.473853975534439087e-01 -1.986622065305709839e-01 9.774533659219741821e-02 1.726610511541366577e-01 -1.583945564925670624e-02 -1.387264579534530640e-02 1.041719838976860046e-01 -3.397309035062789917e-02 2.833968997001647949e-01 1.340347975492477417e-01 1.155194919556379318e-02 -6.050425022840499878e-02 3.420142531394958496e-01 -1.243286356329917908e-01 -1.133979931473731995e-01 3.669330105185508728e-02 -6.945208460092544556e-02 2.332593947649002075e-01 1.074126660823822021e-01 1.349345743656158447e-01 1.852052956819534302e-01 -1.270257979631423950e-01 -2.447732910513877869e-02 4.247821867465972900e-01 -9.285624325275421143e-02 9.734309464693069458e-02 2.412540279328823090e-02 -2.336075454950332642e-01 3.974105045199394226e-02 -1.953007727861404419e-01 3.392565622925758362e-02
-6.064630672335624695e-02 1.611827756278216839e-03 -1.970083825290203094e-02 6.276752054691314697e-02 8.701369911432266235e-02 -3.335475921630859375e-01 -2.216644883155822754e-01 -4.150193557143211365e-02 1.338747236877679825e-02 1.246340274810791016e-01 4.289900958538055420e-01 1.170134544372558594e-01 -1.687096953392028809e-01 -8.469942957162857056e-02 -1.907083764672279358e-02 -3.033662773668766022e-02 -1.937173679471015930e-02 -1.173964813351631165e-01 2.701924443244934082e-01 5.062250047922134399e-02 -2.122041136026382446e-01 -1.103584766387939453e-01 1.105172932147979736e-02 3.237265944480895996e-01 3.586447238922119141e-01 -2.192142009735107422e-01 5.158632248640060425e-02 -3.393597006797790527e-01 -3.143060952425003052e-02 1.121030002832412720e-01 2.268663421273231506e-02 1.073261871933937073e-01
-3.385396003723144531e-01 -4.656685888767242432e-02 -1.038338690996170044e-01 -3.197124972939491272e-02 1.622717380523681641e-01 -1.079903393983840942e-01 -3.636000752449035645e-01 4.661964997649192810e-02 2.011600434780120850e-01 -1.782293915748596191e-01 -8.083467930555343628e-02 -2.221739664673805237e-02 1.488863229751586914e-01 1.750573664903640747e-01 -1.204124987125396729e-01 -1.138433888554573059e-01 7.042633369565010071e-03 1.363938152790069580e-01 -9.242373704910278320e-02 8.980312198400497437e-02 1.304965615272521973e-01 4.251886904239654541e-01 -1.251469459384679794e-02 1.903342306613922119e-01 4.047154188156127930e-01 -1.289941221475601196e-01 -2.131813913583755493e-01 -4.044900834560394287e-02 2.213038317859172821e-02 -1.294563263654708862e-01 -6.287354230880737305e-02 1.460801362991333008e-01
-2.837539911270141602e-01 -1.807207167148590088e-01 7.454679161310195923e-02 -2.515956163406372070e-01 9.869348257780075073e-02 -1.589559763669967651e-01 -4.508215785026550293e-01 1.507655903697013855e-02 1.293930262327194214e-01 9.702060371637344360e-02 2.933842241764068604e-01 -5.540967360138893127e-02 1.494024246931076050e-01 3.311458826065063477e-01 4.892036784440279007e-03 -9.467712603509426117e-03 4.966170340776443481e-02 4.130308330059051514e-02 -1.780536323785781860e-01 -1.770683228969573975e-01 5.043592676520347595e-02 2.561171948909759521e-01 -1.316159218549728394e-01 9.486656635999679565e-03 2.006953507661819458e-01 1.447605639696121216e-01 -5.321838706731796265e-02 1.105269044637680054e-02 2.699702084064483643e-01 5.554365739226341248e-02 -1.975730657577514648e-01 -1.119230780750513077e-02
7.862270623445510864e-02 -7.396928966045379639e-02 2.075057625770568848e-01 -2.712446749210357666e-01 7.716216146945953369e-02 6.327895075082778931e-02 -1.338106840848922729e-01 1.874184906482696533e-01 -5.411228910088539124e-02 9.484723210334777832e-02 2.841644287109375000e-01 3.318927586078643799e-01 3.106557019054889679e-02 2.304542511701583862e-01 -7.900411263108253479e-03 2.338210642337799072e-01 3.201890289783477783e-01 -9.486126713454723358e-03 2.653366625308990479e-01 5.328186228871345520e-02 -1.994841694831848145e-01 6.006478518247604370e-02 -4.525882750749588013e-02 -5.371112842112779617e-03 2.537654638290405273e-01 -1.913103908300399780e-01 8.812908083200454712e-02 -9.963324666023254395e-02 2.547973990440368652e-01 2.741490006446838379e-01 -1.152356863021850586e-01 6.090203300118446350e-02
-2.774354517459869385e-01 -1.893619149923324585e-01 -6.324890255928039551e-02 -1.084779798984527588e-01 2.954642176628112793e-01 -4.328645765781402588e-02 -8.940067142248153687e-02 -1.090842578560113907e-02 1.463277190923690796e-01 3.616999089717864990e-01 -1.473428457975387573e-01 2.173241227865219116e-01 1.903744041919708252e-01 -1.081231012940406799e-01 2.497949451208114624e-02 1.051088571548461914e-01 3.644391596317291260e-01 4.242889955639839172e-02 -5.834766477346420288e-02 7.442240417003631592e-02 2.615313231945037842e-01 8.561766892671585083e-02 2.472104281187057495e-01 2.031716853380203247e-01 2.776625454425811768e-01 -1.490209102630615234e-01 1.336303800344467163e-01 -6.216984987258911133e-02 1.774481087923049927e-01 -7.775957137346267700e-02 1.095821335911750793e-01 -3.297963365912437439e-02
-4.544267952442169189e-01 -2.690913081169128418e-01 3.288688138127326965e-02 -2.546221716329455376e-03 8.018362522125244141e-02 -1.192218661308288574e-01 4.536314308643341064e-02 9.680558741092681885e-02 4.543194174766540527e-02 1.399146467447280884e-01 2.550676763057708740e-01 2.777785621583461761e-02 2.646243274211883545e-01 2.824753150343894958e-02 -5.297402665019035339e-02 1.804131716489791870e-01 3.380590677261352539e-01 -5.652430653572082520e-02 1.387342661619186401e-01 -2.722235321998596191e-01 5.494086444377899170e-02 3.024806976318359375e-01 1.309342682361602783e-01 -1.116384491324424744e-01 6.584479659795761108e-02 2.174960263073444366e-02 1.699765324592590332e-01 -2.045416384935379028e-01 1.598555445671081543e-01 1.722724586725234985e-01 2.359730564057826996e-02 1.673231124877929688e-01
-3.130129575729370117e-01 -3.208156824111938477e-01 -2.292399294674396515e-02 -7.900036871433258057e-02 5.115467309951782227e-01 -7.309595495462417603e-02 -1.614877581596374512e-01 -7.470288872718811035e-02 2.911050617694854736e-01 5.098844692111015320e-02 -4.143267869949340820e-02 2.742151618003845215e-01 3.366369754076004028e-02 1.174356639385223389e-01 4.689162597060203552e-02 3.531015664339065552e-02 7.337950915098190308e-02 -1.138769537210464478e-01 1.516852807253599167e-02 -1.935044676065444946e-01 1.472126990556716919e-01 -1.313443928956985474e-01 -4.733136668801307678e-02 -9.699610620737075806e-02 2.415474057197570801e-01 -1.498955041170120239e-01 2.246005460619926453e-02 -2.801465392112731934e-01 9.588244557380676270e-02 4.247570410370826721e-02 -9.323746711015701294e-02 1.579238921403884888e-01
-2.334665060043334961e-01 -2.482756078243255615e-01 1.080879643559455872e-01 -2.058915793895721436e-01 1.481450200080871582e-01 -2.019520699977874756e-01 3.939859941601753235e-02 -8.090823888778686523e-02 4.888732731342315674e-02 1.915103793144226074e-01 -6.415574252605438232e-02 7.421906292438507080e-02 2.579501867294311523e-01 3.479386866092681885e-02 9.327402710914611816e-02 3.376504182815551758e-01 1.963558495044708252e-01 -3.953883796930313110e-02 -6.616564840078353882e-02 4.563917964696884155e-02 2.451865822076797485e-01 2.109185606241226196e-01 2.939994335174560547e-01 3.017539083957672119e-01 1.111111715435981750e-01 -1.532952934503555298e-01 4.217544943094253540e-02 -2.279411554336547852e-01 2.395762056112289429e-01 1.035856977105140686e-01 8.972553908824920654e-02 1.592747569084167480e-01
-3.702666163444519043e-01 -4.703517630696296692e-02 -1.990946829319000244e-01 -2.419520914554595947e-01 3.803165853023529053e-01 6.448908895254135132e-02 -1.084012910723686218e-01 -2.526336014270782471e-01 -1.240705046802759171e-02 1.873908042907714844e-01 8.170758187770843506e-02 5.189739167690277100e-02 6.066874042153358459e-02 1.335892826318740845e-01 1.750846579670906067e-02 1.211541742086410522e-01 1.119546815752983093e-01 -1.457399874925613403e-01 6.348331272602081299e-02 -1.101909298449754715e-02 2.489942163228988647e-01 1.485038101673126221e-01 -4.058684408664703369e-01 1.556498855352401733e-01 1.438185721635818481e-01 4.397964850068092346e-02 -4.096612334251403809e-02 -3.149354159832000732e-01 -1.404176559299230576e-02 1.097080409526824951e-01 -9.936930239200592041e-02 -2.157356031239032745e-02
-1.534440368413925171e-01 6.802548468112945557e-02 -1.282066553831100464e-01 1.359786093235015869e-01 5.262216553092002869e-02 -2.220285981893539429e-01 -2.067029476165771484e-01 -2.251480519771575928e-01 3.385501727461814880e-02 3.272519111633300781e-01 4.799454808235168457e-01 3.389147808775305748e-03 -1.182566285133361816e-01 1.405862271785736084e-01 -8.785670250654220581e-02 1.646292954683303833e-01 1.969614028930664062e-01 1.022928431630134583e-01 1.701306402683258057e-01 1.902908273041248322e-02 -1.148111894726753235e-01 -8.979558199644088745e-02 9.776392579078674316e-02 1.652468442916870117e-01 2.948263287544250488e-01 -2.887453138828277588e-01 -8.276630938053131104e-02 -2.239167392253875732e-01 -1.548349298536777496e-02 -1.384308487176895142e-01 2.835290692746639252e-02 9.022689424455165863e-03
-4.430803060531616211e-01 -1.271009892225265503e-01 -5.595161020755767822e-02 -2.798092067241668701e-01 -4.781580995768308640e-03 -1.986714601516723633e-01 -1.776826940476894379e-02 1.570041328668594360e-01 -1.435991972684860229e-01 1.676479130983352661e-01 -2.839310653507709503e-02 1.014760788530111313e-02 9.179254062473773956e-03 -5.648730322718620300e-02 4.999249055981636047e-02 1.706485301256179810e-01 -5.529693886637687683e-02 1.089745685458183289e-01 7.919322699308395386e-02 -7.060918211936950684e-02 3.266327679157257080e-01 3.580936193466186523e-01 5.094283446669578552e-02 -1.165244579315185547e-01 3.784592747688293457e-01 -1.277142018079757690e-01 1.434601545333862305e-01 -2.648665904998779297e-01 1.931861601769924164e-02 2.410390414297580719e-02 1.316101402044296265e-01 1.061831042170524597e-01
-1.538430452346801758e-01 4.849476739764213562e-02 -4.627078026533126831e-02 -9.500321745872497559e-02 1.735007315874099731e-01 1.840516626834869385e-01 9.827124327421188354e-02 1.768834143877029419e-01 1.962696313858032227e-01 -1.877203136682510376e-01 1.388107389211654663e-01 -2.727494202554225922e-02 6.303948163986206055e-02 1.366763003170490265e-02 -7.319739460945129395e-02 -3.102688863873481750e-02 1.263382732868194580e-01 7.651939243078231812e-02 -1.684412956237792969e-01 -5.503691732883453369e-02 1.030804589390754700e-01 2.690390050411224365e-01 -2.010840177536010742e-01 1.706239879131317139e-01 4.111001193523406982e-01 -1.399285048246383667e-01 -1.558834407478570938e-02 -1.908787339925765991e-01 3.279678225517272949e-01 2.375259548425674438e-01 6.266615819185972214e-03 3.982239365577697754e-01
-2.461745142936706543e-01 -1.109068095684051514e-01 2.423540055751800537e-01 -1.258827149868011475e-01 2.558842599391937256e-01 -1.713056862354278564e-01 -2.418448328971862793e-01 1.373905390501022339e-01 -1.446552872657775879e-01 1.674607694149017334e-01 1.547577530145645142e-01 -1.091755107045173645e-01 1.520723998546600342e-01 3.667562082409858704e-02 6.756924837827682495e-02 2.056552767753601074e-01 -6.777212768793106079e-02 7.539210468530654907e-02 7.139987498521804810e-02 -2.414225488901138306e-01 2.357772141695022583e-01 7.070399355143308640e-03 1.878647804260253906e-01 4.534427076578140259e-02 4.163389801979064941e-01 1.311588436365127563e-01 -2.871150672435760498e-01 1.386177986860275269e-01 6.000061705708503723e-02 7.235083729028701782e-02 -1.797348111867904663e-01 -1.554990261793136597e-01
-2.284884303808212280e-01 -1.105874925851821899e-01 -1.971090883016586304e-01 -3.448200970888137817e-02 7.739098370075225830e-02 -2.037442475557327271e-01 -2.742345929145812988e-01 2.788873016834259033e-01 -1.501058489084243774e-01 5.751807987689971924e-02 6.483998894691467285e-02 -1.207835376262664795e-01 -9.883843362331390381e-02 1.562482714653015137e-01 -2.042341828346252441e-01 -1.960285753011703491e-01 -2.203696593642234802e-02 2.755836248397827148e-01 -4.402545094490051270e-02 2.341288030147552490e-01 1.525606662034988403e-01 2.036576569080352783e-01 -5.397596210241317749e-02 1.923144906759262085e-01 4.781694412231445312e-01 6.990095973014831543e-02 1.061114966869354248e-01 -8.443693071603775024e-02 1.908593997359275818e-02 1.989392638206481934e-01 7.478220015764236450e-02 2.816625125706195831e-02
-3.628566861152648926e-01 -9.961017966270446777e-02 -1.042436528950929642e-02 1.363099273294210434e-02 2.327772974967956543e-01 2.762553393840789795e-01 -3.927050903439521790e-02 -6.140520796179771423e-02 -5.494334734976291656e-03 1.375056207180023193e-01 -9.023633785545825958e-03 4.975170642137527466e-02 -1.115298196673393250e-01 3.121580481529235840e-01 -2.240947633981704712e-01 -6.071187183260917664e-02 1.958225071430206299e-01 -9.644085913896560669e-02 -8.834025263786315918e-02 3.444993868470191956e-02 1.471614390611648560e-01 2.776579260826110840e-01 9.731585532426834106e-02 -3.843963518738746643e-02 1.335270255804061890e-01 -3.153527081012725830e-01 1.391149163246154785e-01 -2.746119201183319092e-01 2.398549914360046387e-01 1.680165976285934448e-01 1.140845492482185364e-01 2.446826994419097900e-01
-1.707922071218490601e-01 -1.048492193222045898e-01 -3.751263255253434181e-03 -2.104495912790298462e-01 2.350447513163089752e-02 -1.300797611474990845e-01 -8.876960724592208862e-02 -2.139109820127487183e-01 -1.111886277794837952e-02 4.340461194515228271e-01 3.319712579250335693e-01 2.445016289129853249e-03 -7.992439903318881989e-03 3.041143417358398438e-01 4.806660488247871399e-02 2.137743830680847168e-01 -1.270054280757904053e-01 9.688305854797363281e-02 3.498297929763793945e-01 1.705901324748992920e-01 -1.216789986938238144e-02 -4.359961487352848053e-03 1.495140641927719116e-01 2.127723842859268188e-01 2.361824065446853638e-01 -9.031077474355697632e-02 -2.615958154201507568e-01 -5.954959988594055176e-02 -5.692909657955169678e-02 1.801380421966314316e-03 -1.033564805984497070e-01 -1.024553179740905762e-01
-3.304661512374877930e-01 -1.878955364227294922e-01 -1.968659311532974243e-01 -2.967992722988128662e-01 2.043487131595611572e-02 1.612255722284317017e-02 -2.654451131820678711e-01 6.790661066770553589e-02 -3.042960353195667267e-02 7.403230667114257812e-02 1.847210377454757690e-01 -2.826924808323383331e-02 3.635834436863660812e-03 9.583917260169982910e-02 -1.276584714651107788e-01 1.517563760280609131e-01 8.187463134527206421e-02 -2.035927474498748779e-01 -4.565262049436569214e-02 -4.370113834738731384e-02 2.987591326236724854e-01 -1.075486168265342712e-01 3.967911005020141602e-02 -3.003321886062622070e-01 4.638678133487701416e-01 -1.651163548231124878e-01 -1.709420047700405121e-02 1.514076143503189087e-01 -5.503722652792930603e-02 5.525096878409385681e-02 1.457587331533432007e-01 1.591010242700576782e-01
-3.263292610645294189e-01 1.574766933917999268e-01 2.164243459701538086e-01 -3.064491748809814453e-01 1.294068396091461182e-01 2.746385149657726288e-02 -2.576319873332977295e-01 -4.813854023814201355e-02 6.060202047228813171e-02 -1.390584651380777359e-02 2.768489718437194824e-01 -4.446228221058845520e-02 -7.038435339927673340e-02 1.524663269519805908e-01 9.545748680830001831e-02 5.622650962322950363e-03 -1.961243897676467896e-01 3.390410542488098145e-02 4.639742895960807800e-02 4.229111671447753906e-01 1.599185317754745483e-01 2.304522395133972168e-01 1.521812565624713898e-02 5.190967395901679993e-02 4.245910346508026123e-01 -9.028673171997070312e-03 -3.729452937841415405e-02 -5.169750750064849854e-02 1.728731542825698853e-01 -2.735652029514312744e-02 -6.290102005004882812e-02 -2.634550817310810089e-02
-2.491872906684875488e-01 5.826465040445327759e-02 -2.738516628742218018e-01 9.265217185020446777e-02 3.680789172649383545e-01 -1.370982676744461060e-01 -3.482307791709899902e-01 4.593000560998916626e-02 1.417600065469741821e-01 1.381589472293853760e-01 5.408694222569465637e-02 3.377188462764024734e-03 -3.166499435901641846e-01 3.283260464668273926e-01 1.255175769329071045e-01 -1.084062010049819946e-01 3.666304051876068115e-02 -1.013195291161537170e-01 1.002855971455574036e-01 5.551247671246528625e-02 -5.101514235138893127e-02 1.972450017929077148e-01 -3.790383785963058472e-02 -2.827475406229496002e-02 3.870363235473632812e-01 -8.037389814853668213e-02 4.391246475279331207e-03 -1.385493874549865723e-01 -6.056412309408187866e-02 -2.122718095779418945e-01 -5.209083110094070435e-02 1.345161534845829010e-02
-4.314243197441101074e-01 -1.779126971960067749e-01 6.639997661113739014e-02 -1.558006107807159424e-01 2.000530511140823364e-01 -3.199385404586791992e-01 3.342784941196441650e-02 1.216433756053447723e-02 3.940024673938751221e-01 1.968722939491271973e-01 1.469616591930389404e-01 2.141624391078948975e-01 -3.425135463476181030e-02 -2.438332140445709229e-02 -3.124856352806091309e-01 -1.025873608887195587e-02 1.702587157487869263e-01 -1.303171217441558838e-01 2.744434960186481476e-02 1.553569361567497253e-02 2.059874683618545532e-01 2.126925736665725708e-01 1.406764686107635498e-01 -4.238881543278694153e-02 1.669813063926994801e-03 -1.537503600120544434e-01 1.175050716847181320e-02 -5.239890888333320618e-02 2.076124846935272217e-01 9.286712110042572021e-02 -9.331107884645462036e-02 -7.569278031587600708e-02
-2.839247882366180420e-01 -2.144372314214706421e-01 2.138572633266448975e-01 -5.607170984148979187e-02 2.772062085568904877e-02 -3.655130863189697266e-01 -1.771857887506484985e-01 -2.294389158487319946e-01 1.215450838208198547e-01 8.007360994815826416e-02 2.502380013465881348e-01 -2.246169596910476685e-01 4.134899750351905823e-02 3.653245745226740837e-03 -3.182951360940933228e-02 -1.722816228866577148e-01 -1.452408730983734131e-01 -2.701088190078735352e-01 4.866025224328041077e-02 -1.767288595438003540e-01 2.542624473571777344e-01 1.506076157093048096e-01 -9.131645411252975464e-02 1.477803438901901245e-01 2.892707586288452148e-01 2.459315350279211998e-03 -1.093064472079277039e-01 -1.681199669837951660e-01 2.320536226034164429e-01 1.273004263639450073e-01 -1.818376407027244568e-02 2.240557514596730471e-04
-3.306082189083099365e-01 -2.652653753757476807e-01 -1.504057087004184723e-02 -5.162538215517997742e-02 2.915724515914916992e-01 5.345248151570558548e-03 1.039010193198919296e-02 -1.269188430160284042e-02 -5.470987781882286072e-02 2.488687932491302490e-01 -3.562213853001594543e-03 3.597695827484130859e-01 1.770179271697998047e-01 -1.593955159187316895e-01 1.374218240380287170e-02 4.282914474606513977e-02 8.045221865177154541e-02 -7.751484215259552002e-02 5.257651675492525101e-03 8.411443978548049927e-02 1.030357554554939270e-01 1.980978250503540039e-01 2.190311402082443237e-01 2.795295417308807373e-01 1.789437234401702881e-01 -5.791783705353736877e-02 -4.083693493157625198e-03 -3.153938949108123779e-01 -8.844148367643356323e-02 3.322855755686759949e-02 3.452710509300231934e-01 1.429331898689270020e-01
-5.091105699539184570e-01 -1.542449593544006348e-01 -6.873796880245208740e-02 -4.153382778167724609e-02 1.754287183284759521e-01 -4.039444401860237122e-02 2.585310935974121094e-01 8.354989439249038696e-02 6.735476851463317871e-02 1.008809432387351990e-01 3.895171359181404114e-02 3.048976957798004150e-01 1.472645699977874756e-01 4.117996618151664734e-02 1.218801811337471008e-01 -1.274757273495197296e-02 1.003743708133697510e-01 -1.789304316043853760e-01 1.027942299842834473e-01 -5.678026750683784485e-02 1.985463649034500122e-01 1.579037457704544067e-01 7.952291518449783325e-02 2.793336212635040283e-01 1.636871248483657837e-01 -2.384290546178817749e-01 1.442062258720397949e-01 8.620352298021316528e-02 1.798682510852813721e-01 1.355922222137451172e-01 2.614780664443969727e-01 1.455388218164443970e-01
7.174124475568532944e-03 4.745845496654510498e-02 1.023198440670967102e-01 8.508657664060592651e-02 2.514849901199340820e-01 -2.204649895429611206e-01 -2.582833468914031982e-01 2.735395133495330811e-01 1.771564930677413940e-01 4.018067196011543274e-02 -2.541299909353256226e-02 2.641764581203460693e-01 2.143102586269378662e-01 4.241985082626342773e-02 1.140691936016082764e-01 -8.463142067193984985e-02 -1.198890879750251770e-01 2.561265528202056885e-01 -7.704511284828186035e-02 1.586715504527091980e-02 3.687805831432342529e-01 3.128967583179473877e-01 1.673857122659683228e-02 1.839314550161361694e-01 2.500342428684234619e-01 -2.306545525789260864e-01 -5.334547534584999084e-02 -1.419034972786903381e-02 1.168383508920669556e-01 2.427898794412612915e-01 2.387495711445808411e-02 9.569047391414642334e-02
-1.966804563999176025e-01 -2.452188581228256226e-01 9.850759059190750122e-02 -2.616224288940429688e-01 1.564315408468246460e-01 -1.115860044956207275e-01 -6.322681903839111328e-02 -2.130270190536975861e-02 2.919109463691711426e-01 1.908031255006790161e-01 4.620938599109649658e-01 -1.831719577312469482e-01 -2.308699786663055420e-01 2.131440192461013794e-01 6.336399912834167480e-02 -1.634541004896163940e-01 5.535994097590446472e-02 -5.468180030584335327e-02 -4.102561995387077332e-02 2.965965867042541504e-02 2.833591401576995850e-01 -1.590427570044994354e-02 -1.518241465091705322e-01 4.127293825149536133e-02 2.109211385250091553e-01 4.934387281537055969e-02 -1.625546813011169434e-02 -3.256190717220306396e-01 -6.789513677358627319e-02 -3.885187208652496338e-03 -3.133085370063781738e-02 1.037236079573631287e-01
-4.954646825790405273e-01 3.118013404309749603e-02 1.756343841552734375e-01 -4.382878541946411133e-02 9.316672384738922119e-02 -2.949658036231994629e-01 -3.680067360401153564e-01 9.794011712074279785e-02 -1.202014312148094177e-01 1.331975683569908142e-02 2.263064235448837280e-01 -6.088450551033020020e-02 2.920124232769012451e-01 2.401730865240097046e-01 1.810359954833984375e-01 1.419768184423446655e-01 5.771940574049949646e-02 1.065088361501693726e-01 7.402360439300537109e-02 -3.352828621864318848e-01 5.675468221306800842e-02 1.956888660788536072e-02 -8.490964770317077637e-02 1.071678251028060913e-01 1.068230941891670227e-01 -1.332224160432815552e-01 4.614903777837753296e-02 1.245507132261991501e-02 1.055555343627929688e-01 -2.594452723860740662e-02 1.272094398736953735e-01 1.803567819297313690e-02
-1.010157242417335510e-01 -8.840313553810119629e-02 -2.170681767165660858e-02 1.765598729252815247e-02 6.869507580995559692e-02 -8.457090705633163452e-02 -3.759569227695465088e-01 9.279317222535610199e-03 6.825477629899978638e-02 1.810501515865325928e-01 5.054986849427223206e-02 -1.735661625862121582e-01 -2.177970707416534424e-01 5.552006885409355164e-02 -1.172849312424659729e-01 -3.171138837933540344e-02 1.846111863851547241e-01 1.323532164096832275e-01 -5.800690874457359314e-02 2.792606353759765625e-01 4.670351743698120117e-01 2.490757256746292114e-01 -5.831552296876907349e-02 4.993465170264244080e-02 4.176965355873107910e-01 1.329918354749679565e-01 -7.280839979648590088e-02 -1.068950071930885315e-01 1.530218571424484253e-01 1.485198736190795898e-01 1.267338693141937256e-01 -5.544518679380416870e-02
-3.019839525222778320e-01 -1.922562345862388611e-02 -7.742480933666229248e-02 -2.074179649353027344e-01 1.493358761072158813e-01 -2.201967835426330566e-01 -2.878018319606781006e-01 4.362732544541358948e-02 -3.161138296127319336e-02 5.226763710379600525e-02 -7.776054088026285172e-03 -4.989491030573844910e-02 4.522536695003509521e-02 1.782529205083847046e-01 -7.459461688995361328e-02 -1.265536695718765259e-01 -1.086498051881790161e-02 2.172177191823720932e-03 3.947753459215164185e-02 -2.649386785924434662e-02 2.297984063625335693e-02 2.444211542606353760e-01 -2.551063299179077148e-01 3.110347986221313477e-01 5.186203122138977051e-01 -1.308086514472961426e-01 -1.456560641527175903e-01 -1.791439056396484375e-01 2.676521986722946167e-02 -2.304892987012863159e-01 -1.555612981319427490e-01 -1.775488443672657013e-02
-3.295356333255767822e-01 -6.678272038698196411e-02 8.219700306653976440e-02 -4.516423493623733521e-02 1.996698528528213501e-01 -1.819518506526947021e-01 -1.860396414995193481e-01 8.102644234895706177e-02 1.584896631538867950e-02 3.960870802402496338e-01 4.205923974514007568e-01 5.756103200837969780e-04 1.762697100639343262e-01 5.017374828457832336e-02 -1.734493523836135864e-01 2.403598427772521973e-01 3.224270939826965332e-01 -9.902483783662319183e-03 1.448718905448913574e-01 -7.361199706792831421e-02 1.374370604753494263e-01 1.099878102540969849e-01 -2.408062666654586792e-01 -1.180916093289852142e-02 -1.890220306813716888e-02 8.875900506973266602e-02 1.178694739937782288e-01 -2.027725279331207275e-01 1.202638670802116394e-01 -4.245510324835777283e-02 8.864562958478927612e-02 3.965720906853675842e-02
-2.782769501209259033e-01 -5.802499875426292419e-02 -4.788189381361007690e-02 -1.236987113952636719e-01 5.714877322316169739e-02 4.853217862546443939e-03 -1.413354426622390747e-01 -9.272690862417221069e-02 -6.652643531560897827e-02 3.381652534008026123e-01 -1.173044648021459579e-02 3.537431359291076660e-01 1.935085356235504150e-01 -6.795679777860641479e-02 -2.996077202260494232e-02 1.400498449802398682e-01 2.192592322826385498e-01 -8.489830046892166138e-02 1.418062448501586914e-01 1.162173077464103699e-01 3.384341597557067871e-01 2.577520608901977539e-01 2.470371425151824951e-01 2.184499204158782959e-01 2.160684168338775635e-01 -1.426936537027359009e-01 1.927922815084457397e-01 -4.467430710792541504e-02 2.071994096040725708e-01 -8.306221663951873779e-02 -3.136881161481142044e-03 1.686324179172515869e-01
-3.431470394134521484e-01 -4.962980449199676514e-01 1.668446958065032959e-01 2.372253686189651489e-03 2.840961515903472900e-01 2.610447108745574951e-01 5.144806951284408569e-02 -5.415864661335945129e-02 3.662744304165244102e-03 3.285122513771057129e-01 -1.560825761407613754e-02 -2.752666547894477844e-02 -1.351660192012786865e-01 1.889634430408477783e-01 7.108350098133087158e-02 -1.807731762528419495e-02 1.681161820888519287e-01 -1.006355956196784973e-01 1.457873452454805374e-02 -4.401136189699172974e-02 7.630429416894912720e-02 3.446927294135093689e-02 -9.445707499980926514e-02 -5.852805078029632568e-02 3.487585186958312988e-01 7.620597630739212036e-02 -1.279141902923583984e-01 5.102366209030151367e-02 1.091603934764862061e-01 1.999131143093109131e-01 6.157199852168560028e-03 1.647609919309616089e-01
-4.573198258876800537e-01 -1.422294229269027710e-01 4.759908840060234070e-02 -3.443706631660461426e-01 1.082528904080390930e-01 6.462968885898590088e-02 -1.534686237573623657e-01 -9.431404620409011841e-02 -8.566050231456756592e-02 3.145642876625061035e-01 3.147121146321296692e-02 3.856578469276428223e-02 4.977761581540107727e-02 2.197191715240478516e-01 -1.249909400939941406e-01 1.071745231747627258e-01 -2.447099611163139343e-02 -1.351328343152999878e-01 2.350138127803802490e-01 -4.387456923723220825e-02 2.091254591941833496e-01 1.404447853565216064e-01 -3.027843236923217773e-01 1.769603490829467773e-01 1.624942868947982788e-01 -2.808021306991577148e-01 8.475514501333236694e-02 -1.564768701791763306e-01 -1.117946207523345947e-01 4.907197505235671997e-02 -4.542348906397819519e-04 -2.242305129766464233e-02
-5.237878859043121338e-02 1.695406064391136169e-02 -1.020870450884103775e-02 1.681870371103286743e-01 1.517974436283111572e-01 -5.076292529702186584e-02 -5.340325087308883667e-02 2.887707054615020752e-01 2.138818353414535522e-01 -3.263596817851066589e-02 7.047548890113830566e-02 2.917359471321105957e-01 6.562094204127788544e-03 2.461051344871520996e-01 7.860080897808074951e-02 -3.790580853819847107e-02 2.909414470195770264e-01 1.039912700653076172e-01 2.801147401332855225e-01 -5.269927158951759338e-02 7.797160744667053223e-02 7.101894170045852661e-02 2.326657623052597046e-01 1.557734701782464981e-02 2.586721181869506836e-01 -1.498088836669921875e-01 -3.865108825266361237e-03 1.939898431301116943e-01 4.820293784141540527e-01 1.909879148006439209e-01 -1.162804365158081055e-01 -7.246601860970258713e-03
-1.962363123893737793e-01 -6.699484586715698242e-02 -1.754980087280273438e-01 -1.243210732936859131e-01 1.725064367055892944e-01 -2.456633597612380981e-01 -1.963486671447753906e-01 1.347856521606445312e-01 1.661227494478225708e-01 2.450765669345855713e-02 7.316326349973678589e-02 -1.244768500328063965e-01 1.934881657361984253e-01 1.990693621337413788e-02 -9.310743212699890137e-02 -4.395711049437522888e-02 -3.900820016860961914e-02 9.548030048608779907e-02 8.878706023097038269e-03 2.497938871383666992e-01 4.291533678770065308e-02 1.588149815797805786e-01 -1.492148935794830322e-01 3.477694988250732422e-01 5.710941553115844727e-01 -2.107278443872928619e-02 1.941322232596576214e-03 -8.973971754312515259e-02 1.762625873088836670e-01 -1.325171291828155518e-01 -1.442384421825408936e-01 1.377271711826324463e-01
-2.709452211856842041e-01 -4.148955941200256348e-01 1.787153631448745728e-01 1.049160286784172058e-01 3.346942365169525146e-01 1.521759331226348877e-01 -1.127912998199462891e-01 -1.035752147436141968e-01 1.700575649738311768e-01 2.482199370861053467e-01 1.022149715572595596e-02 -5.941275507211685181e-02 1.184555608779191971e-02 1.733942329883575439e-01 3.928100317716598511e-02 4.453350231051445007e-02 2.751590609550476074e-01 -5.167203396558761597e-02 2.808326389640569687e-03 2.934555709362030029e-02 1.859526038169860840e-01 1.042791083455085754e-01 4.354425519704818726e-02 -3.977163136005401611e-02 4.136280417442321777e-01 1.296916455030441284e-01 1.468979418277740479e-01 1.209129244089126587e-01 2.197526022791862488e-02 2.173742055892944336e-01 -9.083812683820724487e-02 1.292375028133392334e-01
-4.817091822624206543e-01 -1.127383671700954437e-02 8.666706085205078125e-02 -1.157660037279129028e-02 3.414509594440460205e-01 4.569489136338233948e-02 7.846547663211822510e-02 8.979263901710510254e-02 1.831269115209579468e-01 4.014580324292182922e-02 -1.722950786352157593e-01 -5.493910983204841614e-02 -5.266824737191200256e-03 7.867185026407241821e-02 -5.947991088032722473e-02 1.605823636054992676e-01 -1.130562042817473412e-03 1.329879276454448700e-02 1.830945760011672974e-01 -1.640999689698219299e-02 2.532871067523956299e-01 3.735035359859466553e-01 -1.899666851386427879e-03 -7.856207340955734253e-02 4.013806581497192383e-01 -2.302553504705429077e-01 1.308830454945564270e-02 2.789786085486412048e-02 1.863705217838287354e-01 -1.225789356976747513e-02 1.199342980980873108e-01 -1.254882961511611938e-01
-1.495942473411560059e-01 -1.735239475965499878e-01 -2.476977556943893433e-01 -1.364348232746124268e-01 6.040100380778312683e-02 -1.966040581464767456e-01 -1.837662160396575928e-01 -4.961134120821952820e-02 5.016192048788070679e-02 9.672991931438446045e-02 1.998252049088478088e-02 9.028654545545578003e-02 -3.462560102343559265e-02 1.769953668117523193e-01 4.297736100852489471e-03 -2.350970543920993805e-02 -1.853837221860885620e-01 2.919276617467403412e-02 -6.249324604868888855e-02 1.463628560304641724e-01 2.347853481769561768e-01 2.502437829971313477e-01 -2.480835020542144775e-01 -2.985791862010955811e-02 6.525140404701232910e-01 3.262548893690109253e-02 -1.002779509872198105e-02 -1.588972359895706177e-01 1.973930932581424713e-02 1.538499146699905396e-01 -1.281582862138748169e-01 4.568104818463325500e-02
-2.552297711372375488e-01 1.718442514538764954e-02 8.613332360982894897e-02 -3.975886106491088867e-02 2.315656840801239014e-01 -2.024775929749011993e-02 -3.454412519931793213e-01 -2.783169783651828766e-02 1.225556246936321259e-02 2.647953033447265625e-01 4.200422763824462891e-01 9.598546475172042847e-02 -1.225402057170867920e-01 2.377990819513797760e-02 -1.536288559436798096e-01 -1.841150373220443726e-01 -3.566461503505706787e-01 6.495791673660278320e-02 1.594423651695251465e-01 1.081014201045036316e-01 2.095831930637359619e-01 1.922518163919448853e-01 -1.329739540815353394e-01 2.518603578209877014e-02 2.171158790588378906e-01 -8.498368412256240845e-02 -1.365470290184020996e-01 -7.773569971323013306e-02 1.205758824944496155e-01 -1.552141904830932617e-01 7.082162052392959595e-02 1.789061278104782104e-01
-2.374844104051589966e-01 -8.632384985685348511e-02 2.624081261456012726e-02 -2.125564962625503540e-01 2.387337833642959595e-01 -2.828823626041412354e-01 -1.763126254081726074e-02 -2.483852654695510864e-01 1.955469846725463867e-01 2.738698720932006836e-01 1.904228031635284424e-01 -6.022694706916809082e-02 2.736270241439342499e-02 9.274803847074508667e-02 -4.952917620539665222e-02 -2.173441052436828613e-01 1.844274927861988544e-03 -3.568489551544189453e-01 -5.881782621145248413e-02 -2.140425294637680054e-01 1.258515864610671997e-01 2.541653811931610107e-01 3.945805504918098450e-02 -5.217243731021881104e-02 1.802901178598403931e-01 3.161516040563583374e-02 -1.986996382474899292e-01 -9.512959420680999756e-02 2.418582141399383545e-01 2.511196136474609375e-01 -9.309829026460647583e-02 7.408903539180755615e-02
-7.363847643136978149e-02 -1.459553539752960205e-01 2.111179083585739136e-01 -7.360406219959259033e-02 2.387032359838485718e-01 -1.935359686613082886e-01 -4.284519851207733154e-01 5.259441211819648743e-02 4.325074329972267151e-02 -2.842730609700083733e-03 3.186371922492980957e-01 -9.931704401969909668e-02 -2.381615936756134033e-01 9.439960122108459473e-02 -1.477518528699874878e-01 -1.179870590567588806e-02 2.425816059112548828e-01 2.462925389409065247e-02 1.252064853906631470e-01 -1.665616482496261597e-01 1.551177650690078735e-01 2.995602190494537354e-01 -1.450668871402740479e-01 -5.899833142757415771e-02 1.158806756138801575e-01 -2.476972639560699463e-01 4.709536209702491760e-02 1.839832663536071777e-01 7.375161349773406982e-02 2.883409559726715088e-01 -5.427839700132608414e-03 -3.138386458158493042e-02
-2.302052974700927734e-01 -5.688607692718505859e-02 2.188680469989776611e-01 -1.278437077999114990e-01 7.647670060396194458e-02 -4.853408411145210266e-02 -1.221847813576459885e-02 2.795615494251251221e-01 -2.503968216478824615e-02 2.138653546571731567e-01 3.306275010108947754e-01 5.768049508333206177e-02 6.237002462148666382e-02 5.798272788524627686e-02 -1.809602975845336914e-01 -2.153837531805038452e-01 1.278928220272064209e-01 -1.329451799392700195e-01 -7.154033053666353226e-03 -4.499478936195373535e-01 -9.463493525981903076e-02 8.955755084753036499e-02 1.458019018173217773e-01 1.988107711076736450e-01 2.611044347286224365e-01 -2.196371406316757202e-01 -1.568246260285377502e-02 1.157446671277284622e-02 1.786088943481445312e-01 1.967367678880691528e-01 1.699778586626052856e-01 1.304913014173507690e-01
-2.150046378374099731e-01 1.520919501781463623e-01 1.554061323404312134e-01 4.739982634782791138e-02 1.432019323110580444e-01 -6.832050532102584839e-02 -1.747883260250091553e-01 1.339710801839828491e-01 2.941581979393959045e-02 2.150924950838088989e-01 3.262242972850799561e-01 -3.194164484739303589e-02 4.738294053822755814e-03 1.120921876281499863e-02 9.587670862674713135e-02 -1.776726990938186646e-01 -1.061869263648986816e-01 2.196163833141326904e-01 7.731701433658599854e-02 3.140383213758468628e-02 1.987086683511734009e-01 4.689487218856811523e-01 -9.677767753601074219e-02 2.933768630027770996e-01 1.653216183185577393e-01 -1.369245350360870361e-01 -3.847791850566864014e-01 -2.629127912223339081e-02 -1.856283470988273621e-02 -1.229933649301528931e-01 4.533701390027999878e-02 -3.782284632325172424e-02
-3.063626587390899658e-01 -2.437927275896072388e-01 -2.349745482206344604e-01 -9.504750370979309082e-02 1.494074463844299316e-01 -2.251553684473037720e-01 -1.953728944063186646e-01 1.970122456550598145e-01 -1.561725884675979614e-01 1.497130282223224640e-02 -4.421212524175643921e-02 1.398304253816604614e-01 -8.465323597192764282e-02 6.085818260908126831e-02 -1.241319030523300171e-01 -2.296539098024368286e-01 8.533935993909835815e-02 3.014444708824157715e-01 3.027136921882629395e-01 -1.376884579658508301e-01 -1.266380250453948975e-01 2.351398915052413940e-01 1.729755662381649017e-02 2.093894034624099731e-01 2.958633601665496826e-01 8.504787832498550415e-02 3.435081616044044495e-02 1.346105337142944336e-01 1.682126820087432861e-01 -4.731035977602005005e-02 -1.303944289684295654e-01 1.466158628463745117e-01
-1.641410142183303833e-01 -3.802284598350524902e-02 -1.765835434198379517e-01 -2.471282146871089935e-02 1.528570204973220825e-01 -8.319261670112609863e-02 -6.271994858980178833e-02 -1.580683439970016479e-01 -2.347809076309204102e-01 1.762565374374389648e-01 4.608105421066284180e-01 1.357762962579727173e-01 -1.014706268906593323e-01 9.960498660802841187e-02 1.111187338829040527e-01 -1.130690500140190125e-01 1.014324948191642761e-01 -4.397444054484367371e-02 2.324624359607696533e-01 1.058202609419822693e-01 -3.868728503584861755e-02 3.909566625952720642e-02 1.035930365324020386e-01 3.516685962677001953e-01 1.768538057804107666e-01 -1.403637379407882690e-01 3.913925215601921082e-02 -3.375097215175628662e-01 -2.055689394474029541e-01 1.786495596170425415e-01 -5.766186490654945374e-02 2.438959181308746338e-01
-3.083065748214721680e-01 -8.206491917371749878e-02 1.058982387185096741e-01 -2.140017002820968628e-01 2.179055362939834595e-01 -3.360717594623565674e-01 -2.699386179447174072e-01 7.898053526878356934e-02 -1.584249287843704224e-01 2.010879218578338623e-01 8.365398645401000977e-02 -1.287895888090133667e-01 2.595852613449096680e-01 2.256916314363479614e-01 1.697499454021453857e-01 2.002030611038208008e-01 -9.246239811182022095e-02 1.471838951110839844e-01 1.527010649442672729e-01 -2.910175621509552002e-01 -6.783433258533477783e-02 5.343911051750183105e-02 -1.080216690897941589e-01 1.289130840450525284e-02 6.863930821418762207e-02 -6.373921036720275879e-02 -2.977201938629150391e-01 -6.587605178356170654e-02 1.341473013162612915e-01 1.858823299407958984e-01 -1.162645965814590454e-01 1.624055788852274418e-03
-9.940984845161437988e-02 -2.661412954330444336e-01 -1.139723043888807297e-02 -1.147271990776062012e-01 7.295181602239608765e-02 -1.165517121553421021e-01 -5.293419957160949707e-01 1.671840995550155640e-01 1.660169959068298340e-01 1.225221902132034302e-01 7.170849293470382690e-02 5.873309820890426636e-02 9.024076163768768311e-02 1.809425652027130127e-01 1.195106431841850281e-01 5.145182833075523376e-03 1.933441013097763062e-01 1.418769061565399170e-01 -1.205092519521713257e-01 -1.409323653206229210e-03 1.237180233001708984e-01 2.801805436611175537e-01 1.024084463715553284e-01 -1.127107515931129456e-01 1.379889063537120819e-02 -4.528203606605529785e-02 -1.534140259027481079e-01 -3.896907866001129150e-01 2.634195983409881592e-01 9.549748152494430542e-02 -1.456623822450637817e-01 -7.861164212226867676e-02
-1.653612703084945679e-01 -2.375600934028625488e-01 2.748402953147888184e-01 -1.798821538686752319e-01 -5.639606341719627380e-02 -1.947965770959854126e-01 -2.930715680122375488e-01 6.705467402935028076e-02 1.471997350454330444e-01 1.483332067728042603e-01 3.079994618892669678e-01 -2.683032676577568054e-02 1.302210520952939987e-02 5.464437231421470642e-02 4.976003617048263550e-02 -8.945628255605697632e-02 1.363441944122314453e-01 2.150362282991409302e-01 -4.875145480036735535e-02 -2.022868394851684570e-01 1.879436969757080078e-01 3.813048005104064941e-01 -7.035843282938003540e-02 1.630664318799972534e-01 2.583859860897064209e-01 1.394958943128585815e-01 -1.204681098461151123e-01 1.930600553750991821e-01 1.652267873287200928e-01 8.327063173055648804e-02 -6.996511667966842651e-02 1.624936759471893311e-01
-2.056357711553573608e-01 -6.893920898437500000e-02 -5.423492193222045898e-02 -6.829787790775299072e-02 2.611092627048492432e-01 -6.899923086166381836e-02 -4.943762347102165222e-02 -1.342585962265729904e-02 -5.064949020743370056e-02 2.079862356185913086e-01 -8.415634185075759888e-02 4.210853278636932373e-01 3.803217411041259766e-01 -1.862887106835842133e-02 4.319042712450027466e-02 1.306406110525131226e-01 2.011709362268447876e-01 -8.590862154960632324e-02 8.191168308258056641e-02 -6.762757152318954468e-02 2.649314701557159424e-01 8.382562547922134399e-02 1.071198284626007080e-01 2.579368352890014648e-01 2.538381218910217285e-01 -1.048972904682159424e-01 -1.273905038833618164e-01 -1.317859292030334473e-01 1.791394948959350586e-01 -4.552739486098289490e-02 3.042729794979095459e-01 1.597365736961364746e-01
-8.718227595090866089e-02 -5.507139861583709717e-02 7.434705272316932678e-03 1.851543784141540527e-01 2.119682282209396362e-01 -2.930980622768402100e-01 -9.645496308803558350e-02 -1.572524905204772949e-01 -4.958894476294517517e-02 3.096438050270080566e-01 4.859133660793304443e-01 5.926671437919139862e-04 8.838248439133167267e-03 -3.757561370730400085e-02 2.047311328351497650e-02 -1.736419275403022766e-02 1.566384732723236084e-01 8.061505854129791260e-02 7.945602387189865112e-02 1.434622239321470261e-02 -2.777734100818634033e-01 4.747953265905380249e-02 1.391593813896179199e-01 1.289377063512802124e-01 4.454200565814971924e-01 -1.070336699485778809e-01 -5.238230526447296143e-02 -2.320582121610641479e-01 -1.251619905233383179e-01 5.020745098590850830e-02 -7.098655402660369873e-02 1.042458638548851013e-01
-3.120839595794677734e-01 -2.411484420299530029e-01 2.659514844417572021e-01 1.120266541838645935e-01 9.955947846174240112e-02 -8.262378722429275513e-02 -3.820617794990539551e-01 -9.730514138936996460e-03 2.749739289283752441e-01 1.466758698225021362e-01 3.270580470561981201e-01 1.849703192710876465e-01 -1.059628129005432129e-01 -1.449223011732101440e-01 2.074530124664306641e-01 3.030279576778411865e-01 4.731748625636100769e-02 2.630451023578643799e-01 8.309565484523773193e-02 1.009222418069839478e-01 2.743740752339363098e-02 4.382555559277534485e-02 2.238253690302371979e-02 2.706449851393699646e-02 1.446106564253568649e-02 1.123257428407669067e-01 -1.646143049001693726e-01 -7.820635288953781128e-02 2.632067538797855377e-02 2.582349441945552826e-02 -1.860910654067993164e-01 1.360471844673156738e-01
4.482872784137725830e-02 -9.095579385757446289e-02 1.162414923310279846e-01 1.835870207287371159e-04 2.607851624488830566e-01 -1.373187899589538574e-01 -1.600346118211746216e-01 3.746881484985351562e-01 4.602646455168724060e-02 2.047948241233825684e-01 1.136676594614982605e-01 -8.960484713315963745e-02 -1.125924512743949890e-01 -2.304410338401794434e-01 5.391287058591842651e-02 1.411748770624399185e-02 9.296508133411407471e-02 -1.292147487401962280e-01 -1.296367845498025417e-03 1.262748092412948608e-01 2.051410228013992310e-01 2.938857376575469971e-01 -2.207047343254089355e-01 6.876168400049209595e-02 4.048753082752227783e-01 -3.036602437496185303e-01 6.607026606798171997e-02 -2.589827477931976318e-01 1.346809864044189453e-01 6.175111606717109680e-02 -1.272693276405334473e-01 2.336508966982364655e-02
-2.061029076576232910e-01 -2.138045877218246460e-01 -2.857658267021179199e-02 -1.617317646741867065e-02 3.003688752651214600e-01 -1.259765923023223877e-01 -8.303610980510711670e-02 2.527194321155548096e-01 -1.653348207473754883e-01 1.451299488544464111e-01 -6.312485784292221069e-02 -1.796055734157562256e-01 4.855627194046974182e-02 -1.150647699832916260e-01 -4.319321736693382263e-02 -1.107209920883178711e-02 -6.001634895801544189e-02 -4.838293418288230896e-03 1.189112365245819092e-01 1.079207062721252441e-01 -5.660502240061759949e-02 2.911100983619689941e-01 -3.241587877273559570e-01 2.829873859882354736e-01 4.481412172317504883e-01 -3.248794004321098328e-02 -1.800796091556549072e-01 -1.062590926885604858e-01 1.065986156463623047e-01 2.335239499807357788e-01 -1.326972693204879761e-01 4.151859786361455917e-03
-2.493139654397964478e-01 1.692051254212856293e-02 2.968107908964157104e-02 -2.901845574378967285e-01 6.924182921648025513e-02 -1.842172145843505859e-01 2.702540345489978790e-02 -1.482526212930679321e-01 4.719141498208045959e-02 3.075040578842163086e-01 2.334620207548141479e-01 -2.414931543171405792e-03 -3.268375247716903687e-02 -4.437587037682533264e-02 -6.803645938634872437e-02 -5.911120399832725525e-02 1.325446069240570068e-01 3.946539759635925293e-02 1.164631843566894531e-01 -4.138303399085998535e-01 2.119343876838684082e-01 3.867375254631042480e-01 -1.280868146568536758e-02 -7.051464170217514038e-03 2.107560783624649048e-01 8.615658432245254517e-02 -1.615323871374130249e-01 -9.123909473419189453e-02 3.160859942436218262e-01 1.415899861603975296e-02 2.721529640257358551e-02 2.069332748651504517e-01
-4.025056660175323486e-01 -5.121396481990814209e-02 -8.777964860200881958e-02 -1.562459394335746765e-02 1.106315013021230698e-02 2.396430969238281250e-01 -2.227390110492706299e-01 6.771064549684524536e-02 3.520724922418594360e-02 2.598719894886016846e-01 -9.729557670652866364e-03 2.025547251105308533e-02 -1.132398918271064758e-01 2.554180622100830078e-01 -5.505215004086494446e-02 -5.293900892138481140e-02 1.399469375610351562e-01 -1.150638833642005920e-01 -8.488412946462631226e-03 -1.993383914232254028e-01 7.816444337368011475e-02 1.841793656349182129e-01 -1.080646961927413940e-01 9.169259667396545410e-02 1.854456812143325806e-01 -1.936061084270477295e-01 1.832931041717529297e-01 -4.295444488525390625e-01 1.154963821172714233e-01 9.337864816188812256e-02 3.278857767581939697e-01 1.009909436106681824e-01
-3.007835745811462402e-01 -4.210424795746803284e-02 8.539857715368270874e-02 -1.859155446290969849e-01 9.936322458088397980e-03 8.325292170047760010e-02 -5.102958530187606812e-03 2.809900343418121338e-01 2.130409330129623413e-01 9.512221068143844604e-02 4.104836881160736084e-01 1.206251010298728943e-01 -4.706846550107002258e-02 1.468775719404220581e-01 2.211185544729232788e-02 7.971602678298950195e-02 -1.293885335326194763e-02 2.634255774319171906e-02 1.568425893783569336e-01 1.142191216349601746e-01 3.212537765502929688e-01 2.019368112087249756e-01 -1.963977962732315063e-01 2.244426682591438293e-02 2.191518545150756836e-01 -2.639666898176074028e-03 -4.445425570011138916e-01 -1.248865947127342224e-01 -4.326958954334259033e-02 -1.637383550405502319e-01 8.614180609583854675e-03 1.423787418752908707e-02
-4.292866885662078857e-01 -2.201260626316070557e-01 1.684160716831684113e-02 -5.758251249790191650e-02 4.540335834026336670e-01 -1.525419205427169800e-01 -1.367606222629547119e-01 -5.855845659971237183e-02 2.693081796169281006e-01 3.323298096656799316e-01 6.622625142335891724e-02 2.955867052078247070e-01 -1.303895711898803711e-01 7.268725335597991943e-02 -1.353094726800918579e-01 1.321850996464490891e-02 -4.711547866463661194e-02 -3.390885517001152039e-02 3.046109341084957123e-02 -1.976532638072967529e-01 1.423881482332944870e-02 -1.330987513065338135e-01 7.196083664894104004e-03 2.972760610282421112e-02 9.692613035440444946e-02 -2.599632553756237030e-02 1.024692580103874207e-01 -2.110405266284942627e-01 1.403772830963134766e-01 -4.708530381321907043e-02 1.433030068874359131e-01 1.637962013483047485e-01
-2.542856037616729736e-01 1.855663210153579712e-01 1.656760275363922119e-01 -2.156721195206046104e-03 1.457403153181076050e-01 5.851966887712478638e-02 -2.960552573204040527e-01 -6.625219434499740601e-02 1.418091207742691040e-01 2.688786983489990234e-01 7.133265584707260132e-02 1.410183608531951904e-01 -1.265329495072364807e-02 2.202918082475662231e-01 -1.424275338649749756e-01 -4.097065702080726624e-02 1.596118062734603882e-01 -3.213087320327758789e-01 7.231328636407852173e-02 -1.044027693569660187e-02 2.874018847942352295e-01 1.601845473051071167e-01 -4.741291701793670654e-02 1.919421553611755371e-01 1.352034956216812134e-01 -1.154931709170341492e-01 2.108750641345977783e-01 -3.017024397850036621e-01 2.563764750957489014e-01 1.105755046010017395e-01 2.047743499279022217e-01 -1.770129241049289703e-02
-2.251656353473663330e-01 -2.546168863773345947e-01 -1.879229694604873657e-01 -3.375715762376785278e-02 -2.224916033446788788e-02 -3.457030951976776123e-01 9.807568043470382690e-02 -4.515062645077705383e-02 1.159486174583435059e-01 2.411336302757263184e-01 1.162432879209518433e-01 2.045313864946365356e-01 3.662090376019477844e-02 -1.442173570394515991e-01 -2.147289514541625977e-01 1.931390613317489624e-01 -9.160281158983707428e-03 -8.481018990278244019e-02 -2.293040044605731964e-02 -1.922540217638015747e-01 2.732598781585693359e-01 2.190881520509719849e-01 2.359777390956878662e-01 6.984958052635192871e-02 1.352569162845611572e-01 3.749819472432136536e-02 -1.509919911623001099e-01 -1.836557835340499878e-01 2.696423828601837158e-01 6.126401945948600769e-02 3.136960566043853760e-01 6.909182667732238770e-02
-2.129051238298416138e-01 4.428000375628471375e-02 1.450235545635223389e-01 -2.645357549190521240e-01 6.299901753664016724e-02 -2.028673887252807617e-01 -3.208129703998565674e-01 8.786057680845260620e-02 9.237761050462722778e-02 2.978624105453491211e-01 3.521189391613006592e-01 -1.640668064355850220e-01 -7.879787683486938477e-02 8.143139630556106567e-02 -6.178050115704536438e-02 1.451784819364547729e-01 1.974629461765289307e-01 2.825440466403961182e-01 2.985435165464878082e-02 -2.378990650177001953e-01 8.868739008903503418e-02 9.779325127601623535e-02 -2.544701397418975830e-01 8.470389991998672485e-02 6.777177751064300537e-02 6.190377101302146912e-02 -1.363918632268905640e-01 3.935172036290168762e-02 3.186897337436676025e-01 -3.330422937870025635e-02 1.495404839515686035e-01 2.757434733211994171e-02
-2.414840012788772583e-01 -1.387476176023483276e-01 1.270926296710968018e-01 -1.041743606328964233e-01 1.848909258842468262e-01 -3.541141748428344727e-02 -2.340715527534484863e-01 2.303965240716934204e-01 8.289345353841781616e-02 1.840138733386993408e-01 3.329281806945800781e-01 2.150027640163898468e-02 1.253512650728225708e-01 1.806802600622177124e-01 -1.726749241352081299e-01 -6.602928042411804199e-02 -1.084525063633918762e-01 -1.193514019250869751e-01 -3.604252263903617859e-02 4.048322141170501709e-01 -5.590631812810897827e-02 1.616470664739608765e-01 -1.816922239959239960e-02 2.942673861980438232e-01 1.652889996767044067e-01 7.340755313634872437e-02 -3.526659905910491943e-01 -8.455726201646029949e-04 2.251372486352920532e-02 -9.721422195434570312e-02 1.917479932308197021e-01 7.979312539100646973e-02
-2.710152566432952881e-01 -1.632762849330902100e-01 2.130278199911117554e-01 -3.040709067136049271e-03 4.666176140308380127e-01 -2.910036444664001465e-01 -2.396224290132522583e-01 -7.427608221769332886e-02 3.144947588443756104e-01 1.074026301503181458e-01 4.369860887527465820e-02 1.144266948103904724e-01 7.065320760011672974e-02 9.743184596300125122e-02 -1.506392508745193481e-01 2.448339574038982391e-02 2.028937041759490967e-01 -1.881069689989089966e-01 1.806362867355346680e-01 4.949984699487686157e-02 7.770223170518875122e-02 1.440407633781433105e-01 2.402604669332504272e-01 -2.774103730916976929e-02 -9.374295175075531006e-02 -8.015163242816925049e-02 7.809932529926300049e-02 -1.693583875894546509e-01 1.587284654378890991e-01 5.496576055884361267e-02 1.573852598667144775e-01 1.613658666610717773e-01
-7.394520938396453857e-02 -7.295452803373336792e-02 6.636230647563934326e-02 -2.436726987361907959e-01 2.955793440341949463e-01 -2.708083093166351318e-01 -3.161950111389160156e-01 1.613728106021881104e-01 1.090392749756574631e-02 1.621856242418289185e-01 2.696967124938964844e-01 -6.031479313969612122e-02 1.283750981092453003e-01 3.117113411426544189e-01 -7.209911942481994629e-02 1.461334973573684692e-01 1.016126349568367004e-01 -1.617230027914047241e-01 1.194926947355270386e-01 -1.417657434940338135e-01 -2.683509588241577148e-01 3.552505671977996826e-01 1.428497135639190674e-01 -1.689687967300415039e-01 3.486083447933197021e-02 -7.507067918777465820e-02 1.994125172495841980e-02 -1.678615361452102661e-01 9.708215296268463135e-02 9.534147381782531738e-02 1.095804646611213684e-01 -1.083235293626785278e-01
-9.576513618230819702e-02 1.691946177743375301e-03 -5.968450009822845459e-02 -1.509104073047637939e-01 8.540350198745727539e-02 -3.538509011268615723e-01 -4.118661582469940186e-01 -1.114880591630935669e-01 3.916516527533531189e-02 2.589281797409057617e-01 3.424914777278900146e-01 2.385782599449157715e-01 -1.748044639825820923e-01 2.754502892494201660e-01 9.014116227626800537e-02 -1.135828867554664612e-01 7.636745925992727280e-03 7.352101057767868042e-02 1.048923060297966003e-01 -1.269120573997497559e-01 -1.529530733823776245e-01 7.426223158836364746e-02 -7.710202038288116455e-02 -1.431591659784317017e-01 3.021487891674041748e-01 3.236414492130279541e-02 1.334401667118072510e-01 1.316739022731781006e-01 4.132121428847312927e-02 1.799403727054595947e-01 1.607837826013565063e-01 6.575886905193328857e-02
-3.481875658035278320e-01 -1.066292077302932739e-01 -2.152563184499740601e-01 -4.868460819125175476e-02 9.729169309139251709e-02 -1.086340099573135376e-01 -1.184067502617835999e-01 1.214221045374870300e-01 9.896382689476013184e-02 4.827868193387985229e-02 3.363793492317199707e-01 1.531468927860260010e-01 3.021155297756195068e-02 6.824341416358947754e-02 -1.324086040258407593e-01 1.578878425061702728e-02 2.089931070804595947e-01 1.764088869094848633e-01 1.795298755168914795e-01 -5.394858866930007935e-02 2.900818362832069397e-02 1.722008734941482544e-01 -7.525575347244739532e-03 -3.241408169269561768e-01 4.955041781067848206e-02 -3.709955811500549316e-01 1.660031527280807495e-01 -2.060330212116241455e-01 3.513518571853637695e-01 -6.254005432128906250e-02 9.034787118434906006e-02 7.347658276557922363e-02
-2.264091819524765015e-01 -2.809303104877471924e-01 1.516075134277343750e-01 -6.021813303232192993e-02 3.346327543258666992e-01 -7.681243866682052612e-02 -1.457225680351257324e-01 -1.850778311491012573e-01 1.639631390571594238e-01 2.867568433284759521e-01 -6.113686133176088333e-03 5.552193522453308105e-02 -8.124397695064544678e-02 4.161404073238372803e-02 -1.435007248073816299e-02 1.745095103979110718e-01 2.448863722383975983e-02 1.898646168410778046e-02 5.310199223458766937e-03 -6.497080624103546143e-02 6.942403316497802734e-02 -2.406675517559051514e-01 -1.591310948133468628e-01 -9.194803424179553986e-03 4.194796383380889893e-01 7.715833932161331177e-02 1.497859805822372437e-01 -2.371284663677215576e-01 2.079173326492309570e-01 7.250105589628219604e-02 -9.340070933103561401e-02 3.278156220912933350e-01
5.346181243658065796e-02 -5.258957296609878540e-02 1.900700293481349945e-02 -2.024513036012649536e-01 1.012733355164527893e-01 -1.794810965657234192e-02 -7.662096060812473297e-03 1.959429383277893066e-01 -1.230855435132980347e-01 1.047742366790771484e-01 3.735015094280242920e-01 4.650444686412811279e-01 1.478808969259262085e-01 8.343613892793655396e-02 -1.762633174657821655e-01 9.435139596462249756e-02 8.408774435520172119e-02 1.153552345931529999e-02 6.051862239837646484e-02 -1.161754596978425980e-02 -2.436120808124542236e-02 3.279302641749382019e-02 1.298492699861526489e-01 6.497007608413696289e-02 3.388537168502807617e-01 -1.393314898014068604e-01 1.503867506980895996e-01 -1.605224311351776123e-01 2.429776936769485474e-01 3.184061944484710693e-01 -1.069584116339683533e-01 2.550832331180572510e-01
-1.959047317504882812e-01 -1.013088971376419067e-01 -5.745385959744453430e-02 -2.061709761619567871e-01 2.803916931152343750e-01 -2.554508149623870850e-01 -1.384329050779342651e-01 -2.746939100325107574e-02 -3.422017395496368408e-02 2.312795519828796387e-01 5.607280880212783813e-02 -4.491576179862022400e-02 -7.306038588285446167e-02 7.413651049137115479e-02 3.399661555886268616e-02 -3.641502261161804199e-01 -3.667733445763587952e-02 -1.085966750979423523e-01 5.018547549843788147e-02 -3.227863311767578125e-01 2.575950920581817627e-01 5.630959197878837585e-02 5.536911636590957642e-02 -2.415898814797401428e-02 1.706860363483428955e-01 4.981567710638046265e-02 -9.769069403409957886e-02 -2.644527554512023926e-01 3.524568080902099609e-01 1.637130677700042725e-01 1.962349116802215576e-01 2.090123146772384644e-01
-3.556904792785644531e-01 -4.972627386450767517e-03 1.054113805294036865e-01 1.340939700603485107e-01 9.285887330770492554e-02 1.061564683914184570e-01 -2.245946973562240601e-01 1.434493213891983032e-01 -8.310982584953308105e-02 1.186874955892562866e-01 3.962207436561584473e-01 -3.806534036993980408e-02 -2.149359583854675293e-01 3.532938659191131592e-02 2.017275542020797729e-01 6.588295102119445801e-03 2.350645214319229126e-01 -2.074117064476013184e-01 2.388966679573059082e-01 -1.691747829318046570e-02 -9.469758719205856323e-02 9.237490594387054443e-02 -2.100760303437709808e-02 1.747459024190902710e-01 9.973486512899398804e-02 -1.858556419610977173e-01 -3.676944375038146973e-01 -2.297782599925994873e-01 -7.093098759651184082e-02 2.349155582487583160e-02 2.003823667764663696e-01 -5.919332057237625122e-02
-8.456429839134216309e-02 -3.806455805897712708e-02 1.383650675415992737e-02 -1.957859396934509277e-01 1.315353810787200928e-01 2.678613066673278809e-01 -1.842766553163528442e-01 9.868992120027542114e-02 1.600040495395660400e-01 1.971714943647384644e-01 1.853011101484298706e-01 -8.721108734607696533e-02 -1.905743628740310669e-01 3.046816587448120117e-01 -2.621169388294219971e-01 -6.586620211601257324e-02 6.605830788612365723e-02 -1.821065247058868408e-01 8.125352859497070312e-02 -1.493861228227615356e-01 9.344231337308883667e-02 6.648719310760498047e-02 -5.523743480443954468e-02 -1.500139944255352020e-02 1.487713754177093506e-01 -3.993919491767883301e-01 -6.860585510730743408e-02 -2.470054626464843750e-01 2.715907692909240723e-01 2.108530253171920776e-01 2.301961332559585571e-01 1.003244444727897644e-01
-3.722864985466003418e-01 -1.999059617519378662e-01 -7.438005506992340088e-02 -1.852001249790191650e-01 1.399119198322296143e-01 -2.386998981237411499e-01 -2.345627099275588989e-01 9.472117573022842407e-02 5.419817939400672913e-02 1.062845960259437561e-01 1.669037491083145142e-01 -8.899006247520446777e-02 3.529533445835113525e-01 2.457235753536224365e-01 4.117005318403244019e-02 -6.028643622994422913e-02 4.597172513604164124e-02 2.837462127208709717e-01 -1.157330945134162903e-01 -5.070877447724342346e-02 1.277478635311126709e-01 1.355903148651123047e-01 -6.909250468015670776e-02 2.723215818405151367e-01 1.525892913341522217e-01 -2.402763068675994873e-02 -2.756843566894531250e-01 1.791712641716003418e-01 1.381187587976455688e-01 -3.578756749629974365e-02 7.027655094861984253e-02 1.768597215414047241e-01
-2.272220999002456665e-01 -8.415359258651733398e-02 -9.072664380073547363e-02 -1.596808135509490967e-01 9.890620596706867218e-03 -1.869520694017410278e-01 -5.305324494838714600e-02 1.266296356916427612e-01 5.322869494557380676e-02 2.989356219768524170e-01 3.156834542751312256e-01 1.910842210054397583e-01 2.639732062816619873e-01 2.035100162029266357e-01 -2.368771880865097046e-01 1.803500056266784668e-01 3.221360743045806885e-01 -1.665763705968856812e-01 2.130899578332901001e-01 -1.502972468733787537e-02 1.616466790437698364e-01 2.238626629114151001e-01 -9.904273599386215210e-02 -5.125408992171287537e-02 6.275153160095214844e-02 4.357704147696495056e-02 -2.473835460841655731e-02 -5.640755221247673035e-02 2.386896610260009766e-01 -9.852592647075653076e-02 2.154263406991958618e-01 1.923746764659881592e-01
-2.547709643840789795e-01 -3.647090867161750793e-02 -9.379114955663681030e-02 1.648606956005096436e-01 2.716602385044097900e-01 -2.428790926933288574e-01 -1.721585914492607117e-02 1.987631171941757202e-01 2.179538607597351074e-01 -6.113258376717567444e-02 1.949286609888076782e-01 4.132699593901634216e-02 -9.859088808298110962e-02 -1.430660039186477661e-01 2.986885905265808105e-01 3.819837868213653564e-01 2.404024749994277954e-01 1.331282258033752441e-01 3.442187234759330750e-02 6.024945527315139771e-02 -4.216098692268133163e-03 2.431618124246597290e-01 -6.681261956691741943e-02 7.353494316339492798e-02 3.622396886348724365e-01 5.080244690179824829e-02 6.757239252328872681e-02 3.421902284026145935e-02 1.478222757577896118e-01 1.102851331233978271e-01 2.029868811368942261e-01 -6.950373202562332153e-02
-7.968266308307647705e-02 -3.515336290001869202e-02 1.832606941461563110e-01 -7.749379426240921021e-02 2.699314616620540619e-02 -1.712163984775543213e-01 -3.922141194343566895e-01 1.701136082410812378e-01 9.618219919502735138e-03 1.232795044779777527e-01 1.481966227293014526e-01 1.728126257658004761e-01 2.250141203403472900e-01 2.058486044406890869e-01 -1.908769458532333374e-01 -9.920965880155563354e-02 2.438500225543975830e-01 -2.298807203769683838e-01 -8.849915862083435059e-02 -2.645035982131958008e-01 -1.693619340658187866e-01 2.742417156696319580e-01 5.184801295399665833e-02 -2.848488837480545044e-02 3.643410503864288330e-01 -2.052602320909500122e-01 1.040968000888824463e-01 -2.209266088902950287e-02 5.158336833119392395e-02 1.539954841136932373e-01 3.700492531061172485e-02 1.489079892635345459e-01
-2.801263034343719482e-01 -3.806852102279663086e-01 5.279046297073364258e-02 2.102625323459506035e-03 2.588416337966918945e-01 -4.865499504376202822e-04 1.443458199501037598e-01 -1.772350966930389404e-01 1.711783558130264282e-01 2.292070835828781128e-01 6.873023230582475662e-03 7.340698689222335815e-02 -7.191798090934753418e-02 2.547203898429870605e-01 -3.496481571346521378e-03 -6.195152178406715393e-02 2.938342392444610596e-01 -3.957970812916755676e-02 2.195360213518142700e-01 4.551238566637039185e-02 6.059781834483146667e-02 -6.971400231122970581e-02 -1.662753224372863770e-01 -3.915510326623916626e-02 4.661507606506347656e-01 -1.792319677770137787e-02 -9.403306059539318085e-03 1.499437391757965088e-01 3.183244494721293449e-03 1.680070161819458008e-01 -8.975061774253845215e-02 2.025454789400100708e-01
-3.760323524475097656e-01 2.047057002782821655e-01 -5.731732770800590515e-02 -3.011945262551307678e-02 3.313385546207427979e-01 -6.349003873765468597e-03 -7.220009714365005493e-02 1.116753090173006058e-02 7.437089830636978149e-02 1.560202389955520630e-01 -7.514002174139022827e-02 -1.177939027547836304e-01 8.633376657962799072e-02 3.423411548137664795e-01 -1.362196952104568481e-01 4.430095851421356201e-02 6.685831467621028423e-04 -1.468524187803268433e-01 1.238115578889846802e-01 -6.941656768321990967e-02 2.523147165775299072e-01 1.601829081773757935e-01 -1.410895437002182007e-01 -6.014554202556610107e-02 2.644070088863372803e-01 -2.237762063741683960e-01 1.141767799854278564e-01 -2.623226642608642578e-01 3.421848118305206299e-01 1.134795770049095154e-01 4.053816571831703186e-02 1.215272620320320129e-01
-5.045470595359802246e-01 -9.904807060956954956e-02 -5.243815854191780090e-02 -1.242380589246749878e-01 2.979150116443634033e-01 -2.343807071447372437e-01 4.003179818391799927e-02 1.577048897743225098e-01 1.630228608846664429e-01 -9.196161478757858276e-02 7.765513658523559570e-02 -1.259134709835052490e-01 1.695017367601394653e-01 2.705487608909606934e-01 -4.115780442953109741e-02 1.734623312950134277e-01 -5.251717939972877502e-02 9.504099935293197632e-02 -8.783271908760070801e-02 -1.194130070507526398e-02 2.781599164009094238e-01 2.261875867843627930e-01 3.435659036040306091e-02 2.466229908168315887e-02 2.674610912799835205e-01 1.016890071332454681e-02 -4.108173307031393051e-03 -2.354542613029479980e-01 2.074814438819885254e-01 -1.892688721418380737e-01 2.426670491695404053e-02 1.107928156852722168e-02
-3.732141554355621338e-01 -1.282929480075836182e-01 -6.492269691079854965e-03 -3.704151213169097900e-01 8.173304051160812378e-02 -2.472769170999526978e-01 -1.509356945753097534e-01 7.627965509891510010e-02 -6.802452355623245239e-02 -3.124332055449485779e-02 -4.589429870247840881e-02 -5.815700441598892212e-02 9.216292202472686768e-02 5.793491378426551819e-02 8.381274342536926270e-02 1.725375503301620483e-01 2.538698539137840271e-02 1.046098545193672180e-01 1.538864970207214355e-01 -4.506304487586021423e-02 2.816881239414215088e-01 3.362396657466888428e-01 1.362622678279876709e-01 -1.410919874906539917e-01 4.994724094867706299e-01 -8.674348890781402588e-02 3.411770612001419067e-02 -1.358348429203033447e-01 4.223356023430824280e-02 4.144202545285224915e-02 -3.849308565258979797e-02 3.264668211340904236e-02
4.691850021481513977e-02 5.723685398697853088e-02 7.065327465534210205e-02 8.211496472358703613e-02 1.221555173397064209e-01 1.634982824325561523e-01 -2.083800919353961945e-02 1.120406985282897949e-01 1.441954374313354492e-01 2.611159384250640869e-01 8.743137866258621216e-02 2.529107928276062012e-01 -4.384350776672363281e-02 -1.481158882379531860e-01 -1.260002516210079193e-02 2.868356741964817047e-02 -8.250539749860763550e-02 4.558736458420753479e-02 -2.216111309826374054e-02 1.580900996923446655e-01 -4.509503766894340515e-02 2.423242330551147461e-01 9.557270258665084839e-02 7.655572146177291870e-03 3.060727119445800781e-01 -5.266141891479492188e-01 -2.201679199934005737e-01 -1.700847744941711426e-01 3.702954947948455811e-01 2.040652036666870117e-01 1.531447190791368484e-02 1.049026846885681152e-01
-4.155872762203216553e-01 1.024819314479827881e-01 8.042773604393005371e-02 -2.907738983631134033e-01 1.033021286129951477e-01 -4.961222410202026367e-02 -1.312402784824371338e-01 -2.881145477294921875e-02 -3.411449119448661804e-02 8.521314710378646851e-02 3.371476531028747559e-01 7.605578750371932983e-02 -5.547945201396942139e-02 1.746799945831298828e-01 6.693912297487258911e-02 -1.685386449098587036e-01 -8.810815960168838501e-02 1.359724402427673340e-01 1.711426377296447754e-01 2.923979163169860840e-01 1.883397996425628662e-01 2.384859919548034668e-01 -6.522835046052932739e-02 2.502205073833465576e-01 2.593032717704772949e-01 -3.962999582290649414e-02 -2.294515520334243774e-01 -1.562525331974029541e-01 1.909685134887695312e-01 -7.056501507759094238e-02 -8.676266670227050781e-02 -7.159821689128875732e-02
-4.308294951915740967e-01 4.602159187197685242e-02 1.709124296903610229e-01 3.278351202607154846e-02 6.159393116831779480e-02 -2.461645752191543579e-01 -2.084812521934509277e-01 1.971281878650188446e-02 1.738053113222122192e-01 3.514932990074157715e-01 3.015571534633636475e-01 7.865216583013534546e-02 -3.250726312398910522e-02 2.945563197135925293e-02 -2.304059863090515137e-01 1.079421639442443848e-01 -1.400033235549926758e-01 6.882993876934051514e-02 1.494627445936203003e-01 2.404375672340393066e-01 3.236166387796401978e-02 1.472273916006088257e-01 2.193769067525863647e-01 2.883273409679532051e-03 4.835850000381469727e-02 7.790181040763854980e-02 -2.273934930562973022e-01 -2.371648997068405151e-01 -1.566422879695892334e-01 -8.722770214080810547e-02 1.755104362964630127e-01 3.923783451318740845e-02
-3.822761774063110352e-01 -7.096277177333831787e-02 1.383707523345947266e-01 -1.800274550914764404e-01 7.993245124816894531e-02 8.344005048274993896e-02 6.853155791759490967e-03 -4.763724282383918762e-02 -1.466104835271835327e-01 2.517931759357452393e-01 4.293240904808044434e-01 9.069022536277770996e-02 1.761106103658676147e-01 7.987341284751892090e-02 -2.098697423934936523e-01 1.508571654558181763e-01 1.582091450691223145e-01 -1.132088154554367065e-01 1.180257052183151245e-01 2.301602251827716827e-02 1.093968823552131653e-01 2.389022111892700195e-01 8.057493716478347778e-02 -1.421823352575302124e-01 1.146761104464530945e-01 1.525770500302314758e-02 1.419067829847335815e-01 -2.100362181663513184e-01 3.072598874568939209e-01 7.875722646713256836e-02 2.175541222095489502e-01 1.622814983129501343e-01
-1.260086596012115479e-01 1.237177327275276184e-01 1.412189472466707230e-02 9.041580557823181152e-02 1.462091654539108276e-01 -3.150686025619506836e-01 -1.788071691989898682e-01 4.586458951234817505e-02 -9.326963871717453003e-02 3.026697337627410889e-01 5.114574432373046875e-01 -4.449604079127311707e-02 -1.461470276117324829e-01 9.159199148416519165e-02 -6.287297699600458145e-03 -7.175508141517639160e-02 4.244557395577430725e-02 1.374951656907796860e-02 1.722223609685897827e-01 1.447238028049468994e-01 -1.770388036966323853e-01 4.059889167547225952e-02 1.784769445657730103e-01 6.400531530380249023e-02 1.676647216081619263e-01 -2.349081039428710938e-01 -2.009855657815933228e-01 -2.212522178888320923e-01 -1.414123475551605225e-01 2.156492881476879120e-02 -7.235621660947799683e-02 2.950088679790496826e-01
-6.462224572896957397e-02 -1.611873693764209747e-02 -6.045677512884140015e-02 6.327352020889520645e-04 -8.710311353206634521e-02 -2.454694658517837524e-01 -2.722257375717163086e-02 -1.482222378253936768e-01 2.168243825435638428e-01 3.231519758701324463e-01 5.338759347796440125e-02 -1.662902981042861938e-01 1.493638455867767334e-01 3.729171454906463623e-01 -1.730812340974807739e-01 1.075860783457756042e-01 -7.137840241193771362e-02 1.938410475850105286e-02 3.541924953460693359e-01 -1.202360987663269043e-01 -1.560404002666473389e-01 1.787635833024978638e-01 7.509890198707580566e-02 5.808927118778228760e-02 3.836117982864379883e-01 -7.649750262498855591e-02 -2.058093398809432983e-01 -5.809628963470458984e-02 1.130944788455963135e-01 2.035710066556930542e-01 2.149844020605087280e-01 -8.132078498601913452e-02
-2.630699276924133301e-01 -1.039653420448303223e-01 -1.155635043978691101e-01 1.233761012554168701e-01 2.815447151660919189e-01 -8.327163010835647583e-02 2.665331959724426270e-02 3.036662638187408447e-01 -1.893783956766128540e-01 4.533573053777217865e-03 1.315981894731521606e-01 1.983247548341751099e-01 -1.601541936397552490e-01 -1.292619705200195312e-01 1.591659784317016602e-01 -2.544115781784057617e-01 6.423797458410263062e-02 1.694880574941635132e-01 2.570410966873168945e-01 -1.205745562911033630e-01 -1.365393698215484619e-01 2.024328559637069702e-01 -2.848574817180633545e-01 1.015041619539260864e-01 2.229032814502716064e-01 -1.967173218727111816e-01 1.117344480007886887e-02 -1.094377487897872925e-01 2.017887979745864868e-01 2.281783372163772583e-01 -6.701465696096420288e-02 1.582435965538024902e-01
-3.394878804683685303e-01 -1.945861130952835083e-01 4.625578969717025757e-02 1.910023242235183716e-01 1.422540992498397827e-01 -6.615357846021652222e-02 -1.807413846254348755e-01 2.015714049339294434e-01 3.949882462620735168e-03 2.401094883680343628e-01 1.214179843664169312e-01 7.537839561700820923e-02 3.085766136646270752e-01 1.103728041052818298e-01 1.107423100620508194e-02 1.828605383634567261e-01 -6.102845072746276855e-03 -2.231125533580780029e-02 -2.208327203989028931e-01 -3.375593572854995728e-03 2.480565607547760010e-01 -1.518316101282835007e-03 -4.150019586086273193e-02 -1.905561089515686035e-01 4.022655487060546875e-01 -7.289443910121917725e-02 3.612236306071281433e-02 1.016956046223640442e-01 -1.290244162082672119e-01 3.046605885028839111e-01 1.567034572362899780e-01 1.720931380987167358e-01
-1.259689778089523315e-01 -1.500149071216583252e-01 -1.330889165401458740e-01 -2.324128299951553345e-01 -7.769314944744110107e-02 -1.810826659202575684e-01 -3.874648213386535645e-01 -3.938060253858566284e-02 -9.530184417963027954e-02 1.835087984800338745e-01 5.942938104271888733e-02 6.620411574840545654e-02 -7.522547245025634766e-02 1.014518067240715027e-01 1.458338648080825806e-01 -1.953210234642028809e-01 -1.201897114515304565e-01 4.818178340792655945e-02 -3.952360525727272034e-02 2.849070131778717041e-01 2.573167979717254639e-01 1.636975854635238647e-01 -7.267434149980545044e-02 1.229660585522651672e-01 5.327273011207580566e-01 1.072130873799324036e-01 -1.163253262639045715e-01 -6.181930191814899445e-03 2.048346549272537231e-01 5.697681754827499390e-02 6.538378447294235229e-02 -4.578555747866630554e-02
-2.986586093902587891e-01 9.163622558116912842e-02 1.164643391966819763e-01 -2.397220283746719360e-01 1.160151809453964233e-01 9.983248263597488403e-02 -2.883031666278839111e-01 7.153253257274627686e-02 -7.780209183692932129e-02 2.483810298144817352e-02 2.625427842140197754e-01 1.142238229513168335e-01 -1.175600737333297729e-01 1.275873333215713501e-01 -2.275320291519165039e-01 -7.047613710165023804e-02 1.420162469148635864e-01 -2.653075568377971649e-02 1.289047300815582275e-01 3.150216042995452881e-01 8.920042961835861206e-02 1.159071624279022217e-01 -4.761026799678802490e-02 2.496609687805175781e-01 3.863799571990966797e-01 2.526930905878543854e-02 -2.413849532604217529e-01 -1.186156421899795532e-01 1.978007107973098755e-01 -1.668010503053665161e-01 -1.312455385923385620e-01 -1.227903589606285095e-01
-1.793762445449829102e-01 -3.260172903537750244e-02 1.018860563635826111e-02 -2.222725003957748413e-01 2.659432590007781982e-01 -1.414323002099990845e-01 1.130059137940406799e-01 1.218207478523254395e-01 -5.803437158465385437e-02 1.003517210483551025e-01 7.120291143655776978e-02 2.295342683792114258e-01 2.751109600067138672e-01 -2.475556582212448120e-01 -1.913219457492232323e-03 -6.702114641666412354e-02 6.444136798381805420e-02 -1.818084158003330231e-02 8.473723381757736206e-02 -8.559145033359527588e-02 2.468666583299636841e-01 1.617467105388641357e-01 -4.400331154465675354e-02 1.115126609802246094e-01 4.198687076568603516e-01 -4.325627982616424561e-01 1.199454665184020996e-01 -1.995903104543685913e-01 6.550706177949905396e-02 1.934797614812850952e-01 -8.012346923351287842e-02 -4.253018181771039963e-03
-3.300478160381317139e-01 -3.891962170600891113e-01 -7.189739495515823364e-02 -3.832654329016804695e-03 2.431303113698959351e-01 1.570188105106353760e-01 -4.916439205408096313e-02 -1.935262084007263184e-01 2.187964618206024170e-01 2.766090035438537598e-01 -1.304920203983783722e-02 1.539829820394515991e-01 5.851583927869796753e-02 1.236045658588409424e-01 -6.967980414628982544e-02 -6.504470854997634888e-02 2.237613201141357422e-01 2.879478270187973976e-03 7.350667566061019897e-02 3.567212074995040894e-02 -3.404913470149040222e-02 2.635933831334114075e-02 -1.076352521777153015e-01 3.133800253272056580e-02 4.673359692096710205e-01 2.046582996845245361e-01 8.433748036623001099e-03 4.955132305622100830e-02 -4.474570602178573608e-02 2.489536851644515991e-01 -1.424806267023086548e-01 1.282578557729721069e-01
-3.871851563453674316e-01 -2.511516809463500977e-01 1.298280805349349976e-01 -6.990830600261688232e-02 1.242323890328407288e-01 -2.862599194049835205e-01 -3.556201457977294922e-01 1.122974753379821777e-01 -1.095684897154569626e-02 2.465286701917648315e-01 1.738963574171066284e-01 -3.646287322044372559e-01 1.002519130706787109e-01 1.570501327514648438e-01 1.644614487886428833e-01 1.535187959671020508e-01 -1.436413973569869995e-01 2.538035213947296143e-01 -3.354567661881446838e-02 -1.129508912563323975e-01 6.325528025627136230e-02 -8.605281263589859009e-02 -8.122815936803817749e-02 6.399081647396087646e-02 8.734022825956344604e-02 -9.784873574972152710e-02 -9.681537002325057983e-02 -1.076039895415306091e-01 1.647983044385910034e-01 8.466893434524536133e-02 9.198343008756637573e-02 1.319762915372848511e-01
-1.537798345088958740e-01 9.277676045894622803e-02 -1.397848278284072876e-01 -9.244330972433090210e-02 -1.084633320569992065e-01 -2.511534392833709717e-01 -1.974249035120010376e-01 4.015781730413436890e-02 -2.159992605447769165e-01 1.867193281650543213e-01 2.284538745880126953e-01 -8.465806953608989716e-03 9.791908785700798035e-03 1.210779771208763123e-01 -1.127921417355537415e-01 1.293687075376510620e-01 2.112806290388107300e-01 -1.674969792366027832e-01 2.252063900232315063e-01 1.383768673986196518e-02 -1.041311100125312805e-01 1.478232294321060181e-01 1.789679564535617828e-02 -7.110853213816881180e-03 3.503549993038177490e-01 -2.917939424514770508e-01 -3.013746626675128937e-02 2.796111106872558594e-01 1.477352827787399292e-01 1.802668124437332153e-01 3.743418753147125244e-01 -9.013183414936065674e-02
-3.368653059005737305e-01 -1.002608835697174072e-01 1.377057563513517380e-02 9.962674230337142944e-03 8.317312598228454590e-02 -1.610187143087387085e-01 4.125081468373537064e-04 3.858702257275581360e-03 1.167509052902460098e-02 1.423225253820419312e-01 5.133145451545715332e-01 -8.241681009531021118e-02 -2.222333401441574097e-01 -3.764574229717254639e-02 2.343284189701080322e-01 1.151699051260948181e-01 5.935300886631011963e-02 6.689282506704330444e-02 1.970097571611404419e-01 -7.197485864162445068e-02 -1.934893876314163208e-01 -1.893668202683329582e-03 3.050358295440673828e-01 7.203673571348190308e-02 2.355658411979675293e-01 -2.411273866891860962e-01 -1.820594221353530884e-01 -2.702313363552093506e-01 1.006526965647935867e-02 6.499949842691421509e-02 -1.130184531211853027e-01 -9.535925835371017456e-02
-1.454969029873609543e-02 2.303085289895534515e-02 1.852550357580184937e-01 -1.168209984898567200e-01 7.086596637964248657e-02 -2.941474616527557373e-01 1.064171269536018372e-02 -1.262647509574890137e-01 -1.852382272481918335e-01 2.658540308475494385e-01 1.570218205451965332e-01 -7.922289520502090454e-02 -1.290555447340011597e-01 3.314127773046493530e-02 -1.582797467708587646e-01 1.403231024742126465e-01 3.241719901561737061e-01 -1.925564557313919067e-01 2.501190304756164551e-01 -4.887321591377258301e-02 1.832756549119949341e-01 1.203340739011764526e-01 2.996562793850898743e-02 2.939362823963165283e-02 2.609980404376983643e-01 -2.934462428092956543e-01 -1.560496687889099121e-01 -6.114252284169197083e-02 3.818258941173553467e-01 1.544467061758041382e-01 1.906756162643432617e-01 1.319202943705022335e-03
9.491734951734542847e-02 -1.292483694851398468e-02 2.326473891735076904e-01 -7.151051610708236694e-02 3.105120360851287842e-01 1.428045928478240967e-01 -1.625302881002426147e-01 -1.233745515346527100e-01 3.873832151293754578e-02 -5.425987020134925842e-02 2.240380793809890747e-01 1.969128251075744629e-01 -5.649889260530471802e-02 1.924537308514118195e-02 -6.965295970439910889e-02 2.212229520082473755e-01 1.544579714536666870e-01 2.681693136692047119e-01 7.625334709882736206e-02 4.381536971777677536e-03 1.879324018955230713e-01 9.718033671379089355e-02 2.432633787393569946e-01 5.419020727276802063e-02 3.712488412857055664e-01 -2.010214030742645264e-01 7.946702837944030762e-02 -2.340638935565948486e-01 2.932773530483245850e-01 2.692992091178894043e-01 3.759535029530525208e-02 1.208518296480178833e-01
-6.385832428932189941e-01 -1.713924407958984375e-01 -1.189284548163414001e-01 -1.143028587102890015e-01 2.014699280261993408e-01 -2.840324640274047852e-01 -1.932834461331367493e-02 8.794883033260703087e-04 2.961908280849456787e-02 6.324456632137298584e-02 1.455312818288803101e-01 1.286581456661224365e-01 1.651606708765029907e-01 -9.575281292200088501e-02 2.280356734991073608e-02 -3.555047884583473206e-02 2.500466629862785339e-02 -2.131123095750808716e-01 1.278407573699951172e-01 -2.416990101337432861e-01 1.499730795621871948e-01 1.984453499317169189e-01 -1.268753111362457275e-01 3.677073121070861816e-02 9.674607962369918823e-02 5.372485145926475525e-02 -1.254587769508361816e-01 1.537247896194458008e-01 1.452690958976745605e-01 4.743074625730514526e-02 -1.352080553770065308e-01 1.994272172451019287e-01
-3.769204318523406982e-01 1.135714203119277954e-01 9.727590717375278473e-03 3.412258345633745193e-03 1.604848206043243408e-01 2.530746161937713623e-01 -2.864475846290588379e-01 -1.373513787984848022e-02 9.582005441188812256e-02 1.773043870925903320e-01 8.494151383638381958e-02 -2.077808529138565063e-01 -7.231935858726501465e-02 2.849389910697937012e-01 -1.550830304622650146e-01 9.103534370660781860e-02 4.289826750755310059e-02 -2.762788236141204834e-01 7.682122755795717239e-03 -1.330841183662414551e-01 3.391657173633575439e-01 -1.149243582040071487e-02 -1.256601810455322266e-01 1.147574111819267273e-01 3.810129165649414062e-01 -1.750990450382232666e-01 -7.756863534450531006e-02 -1.359721273183822632e-01 9.163776040077209473e-02 4.799753427505493164e-02 8.030267059803009033e-02 -7.461301982402801514e-02
-1.662063002586364746e-01 -1.571000963449478149e-01 -2.332888543605804443e-01 2.430584654211997986e-02 -2.225067093968391418e-02 1.394901573657989502e-01 -4.949846565723419189e-01 8.755018562078475952e-02 1.665484458208084106e-01 3.873514011502265930e-02 9.964967519044876099e-02 2.070037573575973511e-01 -8.864909410476684570e-02 -2.496121264994144440e-02 -9.997487068176269531e-02 3.815142065286636353e-02 2.328289896249771118e-01 9.636535495519638062e-02 -2.126009613275527954e-01 -3.003810644149780273e-01 2.468269877135753632e-02 2.421593219041824341e-01 1.409579962491989136e-01 3.810444474220275879e-02 1.621590852737426758e-01 -1.930480450391769409e-02 -1.968697011470794678e-01 -2.458430379629135132e-01 1.054985597729682922e-01 5.170179903507232666e-02 -2.824210561811923981e-02 3.132744431495666504e-01
-4.748926162719726562e-01 -1.756259202957153320e-01 -1.661951392889022827e-01 1.558657735586166382e-01 7.792203873395919800e-02 -6.724495440721511841e-02 1.966678351163864136e-02 -1.564338654279708862e-01 2.153048664331436157e-01 1.515347808599472046e-01 2.589152753353118896e-01 -2.512447163462638855e-02 3.501107916235923767e-02 -1.663573645055294037e-02 -1.733417361974716187e-01 -2.938289940357208252e-01 1.224174425005912781e-01 -8.823216706514358521e-02 -1.942184381186962128e-02 6.907500326633453369e-02 2.275328636169433594e-01 -6.401219964027404785e-02 -2.069073170423507690e-02 -1.674705594778060913e-01 3.352853655815124512e-01 -1.841477900743484497e-01 7.120686769485473633e-02 -1.177786365151405334e-01 1.556219607591629028e-01 2.282795459032058716e-01 1.624506711959838867e-01 -1.454002857208251953e-01
-3.912233114242553711e-01 -1.683271974325180054e-01 1.627103388309478760e-01 -1.807543188333511353e-01 -1.850798577070236206e-01 -4.346417635679244995e-02 -3.533148765563964844e-02 -8.575257658958435059e-02 1.196347270160913467e-02 1.605515033006668091e-01 -6.087907124310731888e-03 3.317337334156036377e-01 1.393737047910690308e-01 -2.169873118400573730e-01 -1.735953539609909058e-01 1.020155996084213257e-01 9.586345404386520386e-02 -8.861202001571655273e-02 1.196026355028152466e-01 -6.137833744287490845e-02 1.903353631496429443e-01 1.310110986232757568e-01 1.042334139347076416e-01 3.261974155902862549e-01 3.922912180423736572e-01 -1.580399274826049805e-01 -1.416432391852140427e-02 -4.029826819896697998e-02 1.622892022132873535e-01 -1.195834130048751831e-01 1.629063338041305542e-01 1.342311948537826538e-01
-1.010582596063613892e-01 -6.056994199752807617e-02 2.247465103864669800e-01 -6.405026651918888092e-03 9.184723347425460815e-02 -1.345249861478805542e-01 2.673282660543918610e-02 2.611055970191955566e-01 3.743495093658566475e-03 1.192496940493583679e-01 1.640041768550872803e-01 2.183030545711517334e-01 1.851718574762344360e-01 1.683407276868820190e-01 -3.347794339060783386e-02 -1.103317514061927795e-01 1.497503668069839478e-01 1.251420937478542328e-02 1.013880819082260132e-01 2.611699700355529785e-01 -1.596901714801788330e-01 4.010195657610893250e-02 8.928758651018142700e-02 -1.003226414322853088e-01 2.412000000476837158e-01 -3.119336068630218506e-01 -8.885663002729415894e-02 -2.934716343879699707e-01 3.716890215873718262e-01 2.421375215053558350e-01 1.298320014029741287e-02 2.876868546009063721e-01
-1.705215573310852051e-01 -1.791839599609375000e-01 -3.387185977771878242e-03 -4.728171527385711670e-01 5.031944438815116882e-02 -5.230912566184997559e-02 -1.586273610591888428e-01 1.154562681913375854e-01 6.718311458826065063e-02 7.415215671062469482e-02 1.433906406164169312e-01 2.518835365772247314e-01 1.400194019079208374e-01 -1.116717979311943054e-02 -1.087512299418449402e-01 9.951734542846679688e-02 -1.405602097511291504e-01 8.728212863206863403e-02 3.895890116691589355e-01 4.361312091350555420e-02 1.859208345413208008e-01 8.211272209882736206e-02 -2.488301843404769897e-01 2.306014858186244965e-02 4.609802737832069397e-02 -1.933615356683731079e-01 -1.031384393572807312e-01 3.016412258148193359e-02 3.855633437633514404e-01 1.209644526243209839e-01 -1.817187666893005371e-01 6.180033832788467407e-02
-1.052975431084632874e-01 -2.583101578056812286e-02 -7.786519080400466919e-02 3.591315122321248055e-03 1.561941504478454590e-01 -1.742949932813644409e-01 3.628966584801673889e-02 -1.979712843894958496e-01 1.309839487075805664e-01 3.328476846218109131e-01 5.976712703704833984e-01 4.508867487311363220e-02 -5.247820913791656494e-02 1.557588875293731689e-01 7.441661506891250610e-02 1.271002143621444702e-01 -7.729534059762954712e-02 -2.681062743067741394e-02 2.513741850852966309e-01 1.475896537303924561e-01 -5.890896171331405640e-02 1.994308233261108398e-01 8.234039694070816040e-02 3.075900860130786896e-02 2.059851735830307007e-01 -2.106024473905563354e-01 -2.290821671485900879e-01 -1.740390062332153320e-01 1.102419644594192505e-01 -9.581644833087921143e-02 -2.050875686109066010e-02 -1.305706202983856201e-01
-1.167939603328704834e-01 -2.388693392276763916e-01 -1.464164555072784424e-01 -8.392623066902160645e-02 6.212497130036354065e-02 -7.845584303140640259e-02 -1.858628839254379272e-01 7.367569953203201294e-02 3.893939778208732605e-02 1.491056103259325027e-02 7.748427987098693848e-02 -9.200686216354370117e-02 1.745253801345825195e-02 -1.070498228073120117e-01 -1.132218614220619202e-01 6.903017312288284302e-02 -8.625881373882293701e-02 2.265975028276443481e-01 -7.827969640493392944e-02 2.825702428817749023e-01 1.804165244102478027e-01 1.889816373586654663e-01 7.129360735416412354e-02 1.717955470085144043e-01 6.311558485031127930e-01 1.499919965863227844e-02 -3.056987822055816650e-01 3.743221238255500793e-02 2.416184097528457642e-01 7.368337363004684448e-02 -1.827383972704410553e-02 -8.680189028382301331e-03
-4.367193281650543213e-01 1.277366578578948975e-01 -1.373886913061141968e-01 2.518815398216247559e-01 8.414342254400253296e-02 -2.379415631294250488e-01 -3.799812123179435730e-02 1.537648588418960571e-01 2.614799737930297852e-01 2.454490959644317627e-02 2.096305936574935913e-01 1.476209014654159546e-01 1.090319529175758362e-01 -1.399511005729436874e-02 7.539269328117370605e-02 1.975088566541671753e-01 6.963425129652023315e-02 1.187193393707275391e-01 1.198885142803192139e-01 -5.997395142912864685e-02 2.490829909220337868e-03 1.173085868358612061e-01 -2.282939255237579346e-01 7.166773080825805664e-02 2.982166409492492676e-01 7.265667617321014404e-02 1.521823406219482422e-01 3.021931946277618408e-01 1.334429830312728882e-01 5.300171300768852234e-02 2.235379368066787720e-01 2.077358514070510864e-01
-1.712385565042495728e-01 -2.483202815055847168e-01 6.491672992706298828e-02 1.288293004035949707e-01 -5.261607468128204346e-02 -9.609872847795486450e-02 -9.345875680446624756e-02 -1.446150541305541992e-01 4.054710268974304199e-02 2.805480659008026123e-01 4.672224819660186768e-01 -4.989758506417274475e-02 -3.468420803546905518e-01 2.266732454299926758e-01 1.001429036259651184e-01 1.663949042558670044e-01 1.813167333602905273e-01 -7.869050651788711548e-02 6.844548881053924561e-02 1.731906384229660034e-01 -1.403386145830154419e-01 1.260033845901489258e-01 8.326900005340576172e-02 -2.270603738725185394e-02 1.842121183872222900e-01 -2.462630122900009155e-01 -2.514779567718505859e-01 -2.453612387180328369e-01 7.783940993249416351e-03 7.738772779703140259e-03 -3.324300795793533325e-02 -6.272325990721583366e-04
-2.497248351573944092e-01 -2.233817279338836670e-01 1.221491768956184387e-01 -5.795934051275253296e-02 1.630690097808837891e-01 6.237290799617767334e-02 -3.417515754699707031e-01 1.023946981877088547e-02 3.062798269093036652e-02 -1.848824918270111084e-01 2.504740059375762939e-01 -1.049895435571670532e-01 1.244377270340919495e-01 3.412199318408966064e-01 -5.244955793023109436e-02 -4.961295798420906067e-02 9.803759865462779999e-03 -4.962580278515815735e-02 1.764265894889831543e-01 -9.727317839860916138e-02 -3.377575427293777466e-02 9.011823683977127075e-02 2.969353497028350830e-01 8.410491794347763062e-02 -1.277623418718576431e-02 1.926189102232456207e-02 -2.952794432640075684e-01 -2.274817526340484619e-01 3.247211277484893799e-01 1.487121880054473877e-01 -1.214946433901786804e-01 2.159254848957061768e-01
-3.657000064849853516e-01 4.208601638674736023e-02 6.738431751728057861e-02 6.177394837141036987e-02 2.172253876924514771e-01 -8.067659288644790649e-02 -1.911261677742004395e-01 2.000281810760498047e-01 1.840383186936378479e-02 3.952831625938415527e-01 -8.238515257835388184e-02 1.930976063013076782e-01 -1.683994233608245850e-01 7.440980523824691772e-02 -7.430372294038534164e-03 1.073277369141578674e-01 3.361045420169830322e-01 -2.113701105117797852e-01 -1.052148118615150452e-01 1.992167383432388306e-01 1.200313717126846313e-01 1.232320889830589294e-01 -2.502897679805755615e-01 -1.071966812014579773e-01 2.140346318483352661e-01 -1.576555334031581879e-02 1.056819334626197815e-01 6.783382594585418701e-02 -1.039799302816390991e-01 7.988162338733673096e-02 4.112784564495086670e-02 2.948284149169921875e-01
-4.926984906196594238e-01 5.302677303552627563e-02 -2.677510082721710205e-01 2.847605347633361816e-01 1.167871803045272827e-01 -1.293369084596633911e-01 1.864540949463844299e-02 7.816329598426818848e-02 2.064966782927513123e-02 7.714327075518667698e-04 1.468118727207183838e-01 5.303327739238739014e-02 4.092671349644660950e-02 5.503575131297111511e-02 2.436279952526092529e-01 1.420106142759323120e-01 9.166184067726135254e-02 2.216150164604187012e-01 2.419043481349945068e-01 -5.821727588772773743e-02 -1.369723230600357056e-01 1.426704227924346924e-01 -2.795080840587615967e-01 9.854517877101898193e-02 2.221734374761581421e-01 -1.259583234786987305e-01 4.145207628607749939e-02 -2.157875709235668182e-02 1.313484758138656616e-01 1.442379057407379150e-01 2.049703747034072876e-01 2.489164024591445923e-01
-4.428361356258392334e-02 -6.242542061954736710e-03 1.311847846955060959e-02 1.772970259189605713e-01 2.508440315723419189e-01 -9.430617094039916992e-02 5.656765401363372803e-02 3.811355829238891602e-01 1.278903242200613022e-02 2.282252162694931030e-01 1.332927793264389038e-01 2.430962175130844116e-01 1.266158074140548706e-01 -1.526871323585510254e-01 8.814324438571929932e-02 -2.429331094026565552e-01 1.531356424093246460e-01 -1.753893680870532990e-02 3.541392460465431213e-02 1.091679856181144714e-01 2.871862947940826416e-01 5.776612088084220886e-02 9.083371609449386597e-02 1.195578426122665405e-01 1.296029537916183472e-01 -2.676315307617187500e-01 -2.284995913505554199e-01 6.230179220438003540e-02 2.725022733211517334e-01 2.902267277240753174e-01 1.818035691976547241e-01 1.718222051858901978e-01
-1.059206426143646240e-01 -1.179442033171653748e-01 1.907318085432052612e-01 -1.750084906816482544e-01 2.943805791437625885e-02 -4.165795072913169861e-02 -2.790777981281280518e-01 3.981832787394523621e-02 -4.936071112751960754e-03 2.472384870052337646e-01 1.020374521613121033e-01 7.203151285648345947e-02 4.645685479044914246e-02 1.049008294939994812e-01 -1.744714528322219849e-01 -1.955043077468872070e-01 2.690722346305847168e-01 -1.493414044380187988e-01 -1.194714605808258057e-01 -2.219103425741195679e-01 -2.125430665910243988e-02 1.371431648731231689e-01 9.728848189115524292e-02 7.503834553062915802e-03 4.817978143692016602e-01 -2.001694291830062866e-01 3.782564774155616760e-02 -1.440323982387781143e-02 -1.564088463783264160e-01 4.219071269035339355e-01 2.504177950322628021e-02 5.728881806135177612e-02
-3.215799108147621155e-03 -5.208041053265333176e-03 -1.158090233802795410e-01 2.327082902193069458e-01 1.637424379587173462e-01 7.733917236328125000e-02 -3.601728007197380066e-03 1.555490493774414062e-01 1.594775319099426270e-01 1.226639077067375183e-01 1.705087721347808838e-01 -1.311255097389221191e-01 2.663576304912567139e-01 4.077133536338806152e-02 1.309597343206405640e-01 -7.600263506174087524e-02 3.063539862632751465e-01 2.380673028528690338e-02 -3.979202732443809509e-02 -1.158829778432846069e-01 7.024612277746200562e-02 -3.703250084072351456e-03 -9.792441129684448242e-02 2.002035081386566162e-01 5.205330848693847656e-01 -4.167971014976501465e-01 -2.917592599987983704e-02 -1.736639142036437988e-01 1.136481314897537231e-01 1.937367767095565796e-01 2.619145624339580536e-02 4.735751822590827942e-02
-2.673047184944152832e-01 -2.608256340026855469e-01 -2.827841788530349731e-02 -3.613655269145965576e-01 -1.069149523973464966e-01 -3.509921431541442871e-01 5.915490537881851196e-02 -2.394290119409561157e-01 1.479884982109069824e-01 1.585318148136138916e-01 3.085640966892242432e-01 7.882601022720336914e-02 7.661167532205581665e-02 6.100080162286758423e-02 5.276899039745330811e-02 -1.294006109237670898e-01 -1.046936213970184326e-01 -4.400740936398506165e-02 -6.544502917677164078e-03 -2.514661252498626709e-01 9.027303010225296021e-02 2.152594029903411865e-01 -6.905455142259597778e-02 -1.973065584897994995e-01 1.495500206947326660e-01 -6.332585960626602173e-02 -1.499449759721755981e-01 -1.471292674541473389e-01 2.513737380504608154e-01 1.113325506448745728e-01 1.040681228041648865e-01 1.575575768947601318e-01
-2.410473078489303589e-01 -2.264578640460968018e-01 -1.793462485074996948e-01 5.884574260562658310e-03 -5.446003377437591553e-02 4.106017574667930603e-02 -1.732188016176223755e-01 -3.230438753962516785e-02 -7.093000411987304688e-02 1.083205640316009521e-01 1.571468859910964966e-01 -8.220492303371429443e-02 -2.048151940107345581e-02 1.839160323143005371e-01 -1.206675320863723755e-01 -2.266905009746551514e-01 2.655995823442935944e-02 2.102394551038742065e-01 -3.910501301288604736e-02 2.313780039548873901e-01 1.246711462736129761e-01 2.867203056812286377e-01 -1.418302804231643677e-01 9.955993294715881348e-02 5.697940587997436523e-01 1.311773806810379028e-01 -1.754023134708404541e-01 -1.828009635210037231e-01 7.322373986244201660e-02 1.798866093158721924e-01 5.213230475783348083e-02 -7.627963088452816010e-03
-1.540040969848632812e-01 3.142101317644119263e-02 -9.375813603401184082e-02 -9.918036311864852905e-02 6.792920827865600586e-02 -2.063153386116027832e-01 -3.033261597156524658e-01 -1.772650778293609619e-01 -9.360953420400619507e-02 3.349758312106132507e-02 6.703000664710998535e-01 9.669259935617446899e-02 -1.981776505708694458e-01 6.077113375067710876e-02 1.787923648953437805e-02 7.552628964185714722e-02 8.765050023794174194e-02 -4.337235540151596069e-02 2.446212247014045715e-02 -7.158190011978149414e-02 -1.523348093032836914e-01 -6.903728935867547989e-03 1.141018122434616089e-01 1.622885167598724365e-01 2.397784739732742310e-01 6.756874173879623413e-02 8.344797044992446899e-02 -2.366658747196197510e-01 7.995069026947021484e-02 5.726239178329706192e-04 1.908316910266876221e-01 1.509676277637481689e-01
-4.360595345497131348e-01 -3.293056786060333252e-01 2.339599728584289551e-01 -3.883065283298492432e-02 1.064075082540512085e-01 -9.066236764192581177e-02 -7.963621616363525391e-02 6.740304082632064819e-02 -1.363586634397506714e-01 -1.475764065980911255e-01 2.282506227493286133e-01 -7.280318439006805420e-02 2.726976573467254639e-01 3.663958311080932617e-01 -5.067819356918334961e-02 -3.884711116552352905e-02 -1.470050308853387833e-03 1.209716498851776123e-01 2.370807528495788574e-01 -3.779292851686477661e-02 3.139172494411468506e-02 1.469093840569257736e-02 3.837662748992443085e-03 -1.579369157552719116e-01 3.105069696903228760e-01 -2.131481021642684937e-01 -1.756622493267059326e-01 -1.477290987968444824e-01 6.702025979757308960e-02 -2.933012321591377258e-02 2.799631282687187195e-02 7.199668139219284058e-02
-1.792174577713012695e-01 -1.549223959445953369e-01 5.737615749239921570e-02 -1.174561586230993271e-02 2.278306633234024048e-01 -3.188036084175109863e-01 -1.627908051013946533e-01 -1.255397796630859375e-01 2.806760743260383606e-02 -1.064094603061676025e-01 1.260840594768524170e-01 -1.259369254112243652e-01 -5.980036407709121704e-02 -3.324056863784790039e-01 -7.821889221668243408e-02 6.654590368270874023e-02 1.393680125474929810e-01 -1.465699523687362671e-01 1.278097927570343018e-01 1.482439786195755005e-01 6.624019145965576172e-02 4.379062056541442871e-01 -1.011559665203094482e-01 1.236182376742362976e-01 2.312994152307510376e-01 6.250953674316406250e-02 -5.143276229500770569e-02 -5.653973668813705444e-02 2.370684444904327393e-01 1.932581216096878052e-01 -2.924303524196147919e-02 3.429669737815856934e-01
-1.690668165683746338e-01 -2.234598062932491302e-02 -7.930700480937957764e-02 2.549718320369720459e-01 1.711298823356628418e-01 1.472979336977005005e-01 -3.514636456966400146e-01 7.719220221042633057e-02 2.296407520771026611e-02 7.585674524307250977e-02 7.795928418636322021e-02 -6.048199534416198730e-02 2.177270203828811646e-01 1.146472468972206116e-01 1.230443865060806274e-01 -4.093803465366363525e-03 -2.159142494201660156e-01 1.155166923999786377e-01 -1.213426068425178528e-01 -1.486389338970184326e-01 2.334119379520416260e-01 1.798463761806488037e-01 1.172321736812591553e-01 1.301330029964447021e-01 2.614418864250183105e-01 -2.422404736280441284e-01 -1.559741497039794922e-01 -1.328357905149459839e-01 3.968728482723236084e-01 1.272968798875808716e-01 1.550941616296768188e-01 2.153359055519104004e-01
-2.783191762864589691e-02 2.937088534235954285e-02 -1.287020444869995117e-01 1.860830634832382202e-01 2.662203013896942139e-01 -2.552122808992862701e-02 -9.617887437343597412e-02 1.604892313480377197e-02 -1.385657116770744324e-02 -1.087223552167415619e-02 3.082857429981231689e-01 3.286297619342803955e-02 -5.384973809123039246e-02 1.055413857102394104e-01 4.052344262599945068e-01 2.280252724885940552e-01 1.425004005432128906e-01 1.080654328688979149e-03 5.621959269046783447e-02 -1.608720235526561737e-02 1.781326234340667725e-01 3.024888634681701660e-01 -2.262658774852752686e-01 -9.005235135555267334e-02 1.939015835523605347e-01 -2.852511033415794373e-02 -1.328446567058563232e-01 -9.046754240989685059e-02 3.820222318172454834e-01 2.195785790681838989e-01 2.683746218681335449e-01 5.265010148286819458e-02
-1.859903335571289062e-01 -3.755539953708648682e-01 -1.478403955698013306e-01 -6.794157624244689941e-02 1.262139230966567993e-01 -2.710120081901550293e-01 -9.654814749956130981e-02 -1.143098175525665283e-01 -1.161487624049186707e-01 2.585155665874481201e-01 2.938580214977264404e-01 7.750886678695678711e-02 -5.560953915119171143e-02 2.764044143259525299e-02 1.223235726356506348e-01 -8.054417371749877930e-02 1.225217059254646301e-01 -1.459981501102447510e-01 1.900357753038406372e-02 -3.072333931922912598e-01 2.281526625156402588e-01 3.343907594680786133e-01 -1.260460633784532547e-02 2.432569488883018494e-02 2.329248636960983276e-01 3.092914074659347534e-02 1.072414498776197433e-02 -4.598663188517093658e-03 1.867293268442153931e-01 1.900258213281631470e-01 1.592348068952560425e-01 -2.018871754407882690e-01
-1.384457498788833618e-01 -3.617914393544197083e-02 -1.758455485105514526e-02 -6.515012681484222412e-02 2.485327869653701782e-01 -9.730868972837924957e-03 -3.341826200485229492e-01 9.776871651411056519e-02 8.262367546558380127e-02 -1.157116144895553589e-01 3.327430486679077148e-01 1.040515378117561340e-01 -7.773668039590120316e-03 1.079960614442825317e-01 5.822056904435157776e-02 -1.430046558380126953e-01 5.700523033738136292e-02 -1.512181311845779419e-01 -3.087989389896392822e-01 -1.889702491462230682e-02 2.392895072698593140e-01 2.143150120973587036e-01 -1.272103190422058105e-01 3.211455345153808594e-01 3.060713708400726318e-01 -2.258204296231269836e-02 -3.275268077850341797e-01 -1.086809262633323669e-01 -8.536688983440399170e-02 -6.554030627012252808e-02 -7.349678874015808105e-02 1.998712271451950073e-01
-4.672248959541320801e-01 7.109355926513671875e-02 -6.288578361272811890e-02 -2.720881700515747070e-01 1.932382434606552124e-01 -3.005713522434234619e-01 1.078292578458786011e-01 1.448751091957092285e-01 -5.179097875952720642e-02 -1.062246784567832947e-01 -1.789871305227279663e-01 1.367580443620681763e-01 -1.222734227776527405e-01 -4.421085864305496216e-02 1.136497110128402710e-01 1.698663830757141113e-01 9.386903792619705200e-02 1.185278743505477905e-01 9.012813866138458252e-02 2.576565444469451904e-01 8.495894074440002441e-02 2.223687469959259033e-01 1.420162618160247803e-01 -7.978373020887374878e-02 3.323241472244262695e-01 5.997884273529052734e-02 -2.414188385009765625e-01 -1.017230674624443054e-01 1.690790057182312012e-01 1.405237615108489990e-01 5.237984284758567810e-02 2.574226818978786469e-02
-2.146581113338470459e-01 -1.266148984432220459e-01 9.481867402791976929e-02 5.299857631325721741e-02 -1.558011490851640701e-02 4.984803963452577591e-03 -5.165105313062667847e-02 2.390942722558975220e-01 -1.231101714074611664e-02 1.184020861983299255e-01 2.732752561569213867e-01 2.363352328538894653e-01 8.948928117752075195e-02 9.752804040908813477e-02 1.231941431760787964e-01 -1.202517002820968628e-02 9.399505332112312317e-03 -8.221637457609176636e-02 -1.792298108339309692e-01 2.077316194772720337e-01 -1.851498931646347046e-01 -1.693396596238017082e-03 8.256944268941879272e-02 -3.830438014119863510e-03 2.286599278450012207e-01 -3.217269182205200195e-01 -1.240129172801971436e-01 -2.279182821512222290e-01 4.020035862922668457e-01 3.010719120502471924e-01 -7.104223966598510742e-02 2.911816835403442383e-01
-2.089829593896865845e-01 -1.616345494985580444e-01 4.868159070611000061e-02 -1.057763174176216125e-01 5.922229960560798645e-02 -8.500931784510612488e-03 -3.424896597862243652e-01 -1.022883504629135132e-01 9.867528825998306274e-02 3.268083557486534119e-02 1.891126483678817749e-01 -2.239634394645690918e-01 -1.330023854970932007e-01 1.962743401527404785e-01 -3.612351119518280029e-01 7.262730039656162262e-03 2.411836199462413788e-02 -1.283675283193588257e-01 7.393488287925720215e-02 -1.749370694160461426e-01 2.040429115295410156e-01 1.341441869735717773e-01 -7.195518910884857178e-02 2.796133458614349365e-01 3.529410809278488159e-02 -1.204598248004913330e-01 -1.575573086738586426e-01 -3.394925594329833984e-01 2.783806920051574707e-01 1.887124627828598022e-01 7.634367793798446655e-02 1.758531481027603149e-01
-2.834537029266357422e-01 5.000147037208080292e-03 -2.355385571718215942e-01 -6.244206801056861877e-02 2.486279904842376709e-01 -8.095886558294296265e-02 -2.937211990356445312e-01 6.830441951751708984e-02 7.751327753067016602e-02 -5.784909054636955261e-02 1.956320852041244507e-01 1.002120301127433777e-01 3.676939755678176880e-02 7.618749886751174927e-02 -1.922880411148071289e-01 1.029700338840484619e-01 1.292786449193954468e-01 4.447977244853973389e-01 -6.239708140492439270e-02 -1.712070256471633911e-01 1.426053643226623535e-01 1.059707105159759521e-01 1.266691982746124268e-01 -1.942398995161056519e-01 3.432897031307220459e-01 -2.243935614824295044e-01 -2.064657956361770630e-01 1.237427964806556702e-01 -1.461545526981353760e-01 3.284711763262748718e-02 -4.565387591719627380e-02 6.907750666141510010e-02
-2.397116869688034058e-01 -5.277866870164871216e-02 -8.356825262308120728e-02 8.268723264336585999e-03 1.632529348134994507e-01 -5.488082300871610641e-03 -1.450180560350418091e-01 -1.204677112400531769e-02 1.826618313789367676e-01 2.683721296489238739e-02 2.705191634595394135e-02 2.627678513526916504e-01 1.344888508319854736e-01 2.378136962652206421e-01 -2.100994437932968140e-01 -4.005139321088790894e-02 2.615096271038055420e-01 -7.328589260578155518e-02 -1.698550432920455933e-01 3.602329269051551819e-02 6.790586560964584351e-02 9.373565018177032471e-02 3.765504434704780579e-02 -1.342698335647583008e-01 2.036837190389633179e-01 -2.398358136415481567e-01 -1.884258836507797241e-01 2.265724241733551025e-01 1.100162714719772339e-01 4.351096451282501221e-01 2.985951602458953857e-01 2.177380919456481934e-01
-1.940925419330596924e-01 4.843972995877265930e-02 -1.385902017354965210e-01 -7.012218981981277466e-02 2.405162304639816284e-01 -2.364484965801239014e-01 -1.979023963212966919e-02 -3.620065748691558838e-01 8.881957828998565674e-02 3.024129271507263184e-01 1.157796382904052734e-01 -1.655146181583404541e-01 1.645082831382751465e-01 2.096854895353317261e-01 -1.898881420493125916e-02 -1.576016694307327271e-01 -4.298327490687370300e-02 2.040983363986015320e-02 2.278448082506656647e-02 -7.355287671089172363e-03 -1.921165734529495239e-02 3.461550772190093994e-01 1.818448901176452637e-01 -9.102444350719451904e-02 2.527639269828796387e-01 -3.097071647644042969e-01 -2.800580859184265137e-02 1.599341183900833130e-01 1.701879948377609253e-01 1.590764820575714111e-01 2.215772420167922974e-01 1.919932104647159576e-02
-4.041794240474700928e-01 5.800134688615798950e-02 9.330254793167114258e-02 1.184854730963706970e-01 -8.714514225721359253e-02 -3.940437734127044678e-01 1.483822464942932129e-01 -7.796427235007286072e-04 2.473277896642684937e-01 1.674455031752586365e-02 1.418915539979934692e-01 -2.104328274726867676e-01 2.576509490609169006e-02 4.528912156820297241e-02 1.274036467075347900e-01 8.215849846601486206e-02 2.376938462257385254e-01 9.009799361228942871e-02 1.061014980077743530e-01 7.585822045803070068e-02 -3.151564160361886024e-03 4.290656372904777527e-02 -2.636823952198028564e-01 1.376625150442123413e-01 4.153381586074829102e-01 1.194020453840494156e-02 -8.616527169942855835e-02 -1.669494658708572388e-01 8.866610378026962280e-02 7.977533340454101562e-02 -1.248853397555649281e-03 2.827618718147277832e-01
-4.996796250343322754e-01 -6.999845802783966064e-02 1.183301433920860291e-01 -2.770631313323974609e-01 -1.957980915904045105e-02 2.139359898865222931e-02 -1.878334879875183105e-01 7.710662484169006348e-02 -1.458120048046112061e-01 -1.522511541843414307e-01 2.489482760429382324e-01 2.355108596384525299e-02 1.043538078665733337e-01 1.621709913015365601e-01 2.295473031699657440e-02 -9.330786764621734619e-02 -1.542418915778398514e-02 9.814352542161941528e-02 8.769564330577850342e-02 1.868958771228790283e-02 1.526174098253250122e-01 -1.597799062728881836e-01 9.595158696174621582e-02 1.018708497285842896e-01 3.698923885822296143e-01 -2.281054258346557617e-01 -3.005948364734649658e-01 1.168219596147537231e-01 2.414277642965316772e-01 -1.176519468426704407e-01 7.541807740926742554e-02 -4.693035036325454712e-02
-4.624038636684417725e-01 -5.609755590558052063e-02 -7.597419619560241699e-02 -2.736926376819610596e-01 7.695508003234863281e-02 -9.042932093143463135e-02 -2.252940274775028229e-02 3.506890237331390381e-01 1.898355036973953247e-01 1.962121427059173584e-01 -1.744342893362045288e-01 2.084890902042388916e-01 2.290920913219451904e-02 -1.919768750667572021e-02 -2.208994030952453613e-01 -5.347737111151218414e-03 2.353531420230865479e-01 -1.150198057293891907e-01 -1.737619377672672272e-02 7.601186633110046387e-03 4.920851439237594604e-02 3.367770910263061523e-01 6.267996132373809814e-02 -5.314377695322036743e-02 1.984327435493469238e-01 -1.190442070364952087e-01 8.747253566980361938e-02 -2.691877782344818115e-01 1.084277257323265076e-01 -6.618716567754745483e-02 -7.590152323246002197e-02 1.395821124315261841e-01
-3.247116804122924805e-01 -1.100290380418300629e-02 -2.357674762606620789e-02 -1.775728464126586914e-01 2.004970908164978027e-01 -1.873671859502792358e-01 4.176055267453193665e-02 4.489985406398773193e-01 2.079130113124847412e-01 1.428750604391098022e-01 5.310157686471939087e-02 -1.747688837349414825e-02 1.690006852149963379e-01 2.539774402976036072e-02 -9.859012812376022339e-02 4.457698389887809753e-02 1.981044709682464600e-01 -9.557684510946273804e-02 2.146545201539993286e-01 -1.606780104339122772e-03 1.717635989189147949e-01 2.836438715457916260e-01 1.873055547475814819e-01 -1.189220920205116272e-01 2.597687244415283203e-01 -8.790650963783264160e-02 1.636405885219573975e-01 -1.936154663562774658e-01 7.919598370790481567e-02 -1.386147807352244854e-03 -2.130978740751743317e-02 2.760106027126312256e-01
-1.388141959905624390e-01 -2.110233455896377563e-01 6.887774169445037842e-02 -9.384460747241973877e-02 -4.285962786525487900e-03 -1.788581907749176025e-02 -2.265070080757141113e-01 7.668326050043106079e-02 2.699512839317321777e-01 1.991050988435745239e-01 2.730036973953247070e-01 3.023768961429595947e-01 3.391793966293334961e-01 1.232523024082183838e-01 -1.765454374253749847e-02 -6.631990522146224976e-02 -2.708947286009788513e-02 3.433430492877960205e-01 2.840607166290283203e-01 -2.387627772986888885e-02 2.926416099071502686e-01 -8.267676830291748047e-02 -8.213781751692295074e-03 -2.185188792645931244e-02 1.044675037264823914e-01 -1.024957839399576187e-02 -9.595515578985214233e-02 -2.318845093250274658e-01 1.664297133684158325e-01 6.089039519429206848e-02 -2.052924335002899170e-01 -1.060923188924789429e-01
-2.048192620277404785e-01 1.835607178509235382e-02 1.250282526016235352e-01 8.567330241203308105e-02 2.300364077091217041e-01 3.273867815732955933e-02 -2.106327861547470093e-01 6.592362374067306519e-02 -2.109368890523910522e-02 -1.221035122871398926e-01 1.622765362262725830e-01 -3.684799000620841980e-02 -2.491502463817596436e-02 -4.869647324085235596e-02 2.541696727275848389e-01 -7.486650347709655762e-02 -7.634998299181461334e-03 -5.417512729763984680e-02 8.642486482858657837e-02 -1.911339163780212402e-01 1.572781354188919067e-01 3.569588959217071533e-01 -2.119371853768825531e-02 -5.214478820562362671e-02 2.496971040964126587e-01 -2.578822672367095947e-01 -1.923520863056182861e-02 -4.335810840129852295e-01 5.555780231952667236e-02 2.721837460994720459e-01 3.442674875259399414e-01 2.388235367834568024e-02
-2.380382567644119263e-01 -1.001851484179496765e-01 1.127510741353034973e-01 1.137205287814140320e-01 2.649580240249633789e-01 -2.121093720197677612e-01 -2.781077623367309570e-01 -2.702549099922180176e-01 1.061951443552970886e-01 7.240330427885055542e-02 3.308773040771484375e-01 1.411294639110565186e-01 -5.676112323999404907e-02 6.451748777180910110e-03 1.968732476234436035e-01 -7.603836059570312500e-02 -7.656481862068176270e-02 3.173631429672241211e-01 2.409269213676452637e-01 2.166708372533321381e-02 -2.181900143623352051e-01 1.367229521274566650e-01 -6.756313890218734741e-02 2.394255995750427246e-01 2.477581501007080078e-01 -4.660841543227434158e-03 -2.437982112169265747e-01 1.704342216253280640e-01 4.210026469081640244e-03 -6.500659137964248657e-02 -2.606786228716373444e-02 -1.609019562602043152e-02
6.105307489633560181e-02 -1.172248553484678268e-02 5.776483193039894104e-02 -6.145644187927246094e-02 2.627669870853424072e-01 5.791852250695228577e-02 -3.026748895645141602e-01 1.086690202355384827e-01 2.746311202645301819e-02 -4.311909526586532593e-02 3.933966755867004395e-01 2.831481695175170898e-01 2.602966427803039551e-01 -1.130620837211608887e-01 1.747178882360458374e-01 1.937555521726608276e-01 1.792655885219573975e-01 1.702102720737457275e-01 2.526027858257293701e-01 -1.029954776167869568e-01 -4.224469140172004700e-02 7.587888743728399277e-03 2.232849448919296265e-01 9.106880426406860352e-02 2.619887292385101318e-01 -3.550107404589653015e-02 4.147326201200485229e-02 -1.282313168048858643e-01 1.737512946128845215e-01 1.862725168466567993e-01 2.687796391546726227e-02 2.790345549583435059e-01
-3.917780816555023193e-01 -1.302925050258636475e-01 -7.145510055124759674e-03 1.801207065582275391e-01 -2.193129807710647583e-01 1.796027272939682007e-02 -3.276412487030029297e-01 -1.270484328269958496e-01 -2.139380276203155518e-01 1.291805058717727661e-01 9.447481483221054077e-02 -8.519775420427322388e-02 1.759802550077438354e-02 2.057085782289505005e-01 1.259010732173919678e-01 -5.323232710361480713e-02 1.045561805367469788e-01 3.376933038234710693e-01 -1.804522983729839325e-02 -3.825381770730018616e-02 1.329743862152099609e-01 1.926139444112777710e-01 1.350586265325546265e-01 7.082943618297576904e-02 2.548315227031707764e-01 -8.290697820484638214e-03 -1.376973539590835571e-01 -9.290526807308197021e-02 3.052311837673187256e-01 1.654656529426574707e-01 -1.953688114881515503e-01 1.704858988523483276e-01
-3.499937355518341064e-01 6.725190579891204834e-02 7.393775135278701782e-02 -2.006751000881195068e-01 1.758084446191787720e-01 3.353954851627349854e-02 -8.761041611433029175e-02 1.252004802227020264e-01 1.476732343435287476e-01 -1.136942952871322632e-01 3.657805919647216797e-01 -1.665830016136169434e-01 -4.634397104382514954e-02 1.087258085608482361e-01 -8.678207546472549438e-02 -8.703240007162094116e-02 1.339582055807113647e-01 8.739028871059417725e-02 1.279547810554504395e-01 2.007187604904174805e-01 2.000866532325744629e-01 2.361009567975997925e-01 -2.607664763927459717e-01 1.081150304526090622e-02 1.734496206045150757e-01 -2.779658734798431396e-01 -3.669073581695556641e-01 -1.894735693931579590e-01 3.367462754249572754e-02 -3.905151039361953735e-02 1.331872045993804932e-01 4.583246633410453796e-02
-4.403617978096008301e-02 6.734246760606765747e-02 -1.660353504121303558e-02 -2.798084355890750885e-02 -4.750207439064979553e-02 -4.020178616046905518e-01 -1.361342370510101318e-01 -9.104578197002410889e-02 2.608367800712585449e-01 7.667002081871032715e-02 -1.303013712167739868e-01 1.451350897550582886e-01 -2.758448421955108643e-01 8.161404170095920563e-03 3.133077323436737061e-01 1.876292675733566284e-01 2.667145431041717529e-01 -3.855526447296142578e-02 2.611404657363891602e-01 -6.942132860422134399e-02 1.695134490728378296e-01 2.824850566685199738e-02 7.039231806993484497e-02 8.440566062927246094e-02 3.960398435592651367e-01 -1.999522149562835693e-01 -1.657636016607284546e-01 8.008962497115135193e-03 1.413653343915939331e-01 8.979838341474533081e-03 -2.037499845027923584e-01 8.421475440263748169e-02
-4.037477374076843262e-01 -2.844939194619655609e-02 -9.879164397716522217e-02 7.492358237504959106e-02 2.064720243215560913e-01 -3.877856433391571045e-01 -1.322610229253768921e-01 3.210913538932800293e-01 6.737026572227478027e-02 3.061308711767196655e-02 -1.668246686458587646e-01 -1.048025116324424744e-01 -6.963949650526046753e-02 -8.432544767856597900e-02 -5.900994408875703812e-03 7.017140835523605347e-02 -7.392732426524162292e-03 4.391181468963623047e-02 -8.705145865678787231e-02 7.603775709867477417e-02 1.550344079732894897e-01 2.315091341733932495e-01 -1.586743444204330444e-01 1.330145001411437988e-01 3.358729183673858643e-01 -1.807541996240615845e-01 -2.734651975333690643e-02 -8.574742823839187622e-02 1.934364736080169678e-01 3.190078735351562500e-01 -9.440413117408752441e-02 9.203688800334930420e-02
-2.905921339988708496e-01 -1.353029161691665649e-01 -4.480294510722160339e-02 -1.054659336805343628e-01 2.517808377742767334e-01 -9.217312186956405640e-02 8.293862454593181610e-03 4.692263156175613403e-02 1.304231770336627960e-02 4.404366314411163330e-01 3.403502283617854118e-03 3.502059280872344971e-01 2.491850703954696655e-01 9.133006632328033447e-02 -6.690670549869537354e-02 1.264164149761199951e-01 4.046472162008285522e-02 9.503672271966934204e-02 1.362473219633102417e-01 -2.592677064239978790e-02 2.358064651489257812e-01 -1.012099683284759521e-01 1.785698384046554565e-01 2.420856803655624390e-01 1.394916325807571411e-01 -1.713035702705383301e-01 1.725762151181697845e-02 -1.307830959558486938e-01 1.283709108829498291e-01 -9.136321395635604858e-02 2.814918160438537598e-01 2.138747572898864746e-01
-2.856782376766204834e-01 -1.310301423072814941e-01 3.511837720870971680e-01 1.554018706083297729e-01 2.803062275052070618e-02 -4.967937245965003967e-02 -2.018021494150161743e-01 1.320718415081501007e-02 1.835937500000000000e-01 2.305910587310791016e-01 5.078197717666625977e-01 1.840468645095825195e-01 -1.873423308134078979e-01 -1.429449319839477539e-01 -6.145144253969192505e-02 1.753868460655212402e-01 -3.130309656262397766e-02 2.239686995744705200e-01 1.089766919612884521e-01 1.879824101924896240e-01 1.142958253622055054e-01 1.918794810771942139e-01 5.100392177700996399e-02 1.020479574799537659e-01 1.060436740517616272e-01 -7.426137477159500122e-02 -1.868319213390350342e-01 -9.894257038831710815e-02 -1.670799404382705688e-02 6.304534524679183960e-02 -4.871099814772605896e-02 1.074834316968917847e-01
-2.996380031108856201e-01 -1.115981489419937134e-01 -6.992797553539276123e-02 -2.403677441179752350e-02 2.389307506382465363e-02 -3.110642433166503906e-01 -2.490718215703964233e-01 -1.571381688117980957e-01 2.020441740751266479e-01 6.546829640865325928e-02 3.514166176319122314e-02 -8.272495120763778687e-03 -1.250430494546890259e-01 1.314865499734878540e-01 -1.556926369667053223e-01 -1.195746734738349915e-01 3.761546686291694641e-02 1.710632443428039551e-01 -5.137754604220390320e-02 -4.386420249938964844e-01 1.832205802202224731e-01 1.374507546424865723e-01 1.531857550144195557e-01 -1.732874661684036255e-01 3.362621963024139404e-01 -3.871808573603630066e-02 -2.374145537614822388e-01 -6.988476216793060303e-02 -1.022829562425613403e-01 2.147752642631530762e-01 1.007362008094787598e-01 1.269654184579849243e-01
-2.333452701568603516e-01 -2.007034718990325928e-01 5.491751246154308319e-03 1.150872036814689636e-01 -7.964447885751724243e-02 -2.170931398868560791e-01 -1.976281851530075073e-01 -1.289082616567611694e-01 1.223478466272354126e-02 3.684165775775909424e-01 4.995753467082977295e-01 -7.596060633659362793e-02 -1.611076742410659790e-01 1.613410413265228271e-01 9.874437749385833740e-02 2.127396017313003540e-01 8.044281601905822754e-02 -1.743502914905548096e-02 1.865903288125991821e-01 1.165565997362136841e-01 -1.387736648321151733e-01 4.893107339739799500e-02 4.110353812575340271e-02 1.018896847963333130e-01 1.463786363601684570e-01 -2.052090317010879517e-01 -2.199546545743942261e-01 -2.565812170505523682e-01 -1.694030314683914185e-02 7.663690298795700073e-02 -8.513412624597549438e-02 -6.756909936666488647e-02
-7.536064088344573975e-02 -1.983283162117004395e-01 1.978695094585418701e-01 -5.141597613692283630e-02 3.118637017905712128e-02 -1.292146393097937107e-03 -1.062757596373558044e-01 2.060830742120742798e-01 -5.736576393246650696e-02 4.751081392168998718e-02 1.631895750761032104e-01 4.418225586414337158e-01 1.247329488396644592e-01 2.545937336981296539e-02 9.494773694314062595e-04 5.290433019399642944e-02 1.601347178220748901e-01 -7.928124070167541504e-02 -8.859881013631820679e-02 2.493477910757064819e-01 -1.158573925495147705e-01 -5.687873810529708862e-02 8.632667362689971924e-02 2.013185471296310425e-01 3.517569601535797119e-01 -4.081736803054809570e-01 -9.443500638008117676e-02 -9.470925480127334595e-02 2.810555696487426758e-01 1.802925020456314087e-01 -7.314023375511169434e-02 1.428054273128509521e-01
-1.214505732059478760e-01 -2.033864557743072510e-01 2.985143661499023438e-02 1.406671851873397827e-01 1.351818591356277466e-01 -2.193670272827148438e-01 -2.017795592546463013e-01 3.898561894893646240e-01 -9.223925881087779999e-03 2.976098358631134033e-01 -7.642229087650775909e-03 3.901386633515357971e-02 -6.102957576513290405e-02 -1.548411846160888672e-01 7.276612520217895508e-02 -2.345251385122537613e-03 8.174819499254226685e-02 -2.029143422842025757e-01 1.709342896938323975e-01 7.156813144683837891e-02 2.357954829931259155e-01 1.745547950267791748e-01 -2.343651205301284790e-01 1.783599555492401123e-01 3.540678024291992188e-01 -1.260530501604080200e-01 -5.127339810132980347e-02 -2.387388646602630615e-01 1.091392263770103455e-01 1.338154971599578857e-01 -9.245737642049789429e-02 -2.159118503332138062e-01
-2.253258824348449707e-01 9.352920204401016235e-02 4.698022454977035522e-02 1.342998147010803223e-01 4.366543143987655640e-02 -2.042675763368606567e-01 -9.864291548728942871e-02 -2.337323576211929321e-01 -2.335100620985031128e-02 3.000397980213165283e-01 5.580472946166992188e-01 -6.504321470856666565e-03 -1.298561990261077881e-01 4.770194739103317261e-02 -4.130063951015472412e-02 -2.197804674506187439e-02 -1.127138659358024597e-01 1.043213754892349243e-01 1.940818876028060913e-01 2.689599618315696716e-02 -1.102428287267684937e-01 -1.211303621530532837e-01 1.358264088630676270e-01 -5.257358774542808533e-02 3.876166939735412598e-01 -2.536050379276275635e-01 6.219462677836418152e-02 -1.933152228593826294e-01 1.347310990095138550e-01 4.264387860894203186e-02 5.351046100258827209e-02 1.535599026829004288e-02
-3.176976740360260010e-01 -2.684603631496429443e-02 -1.658017337322235107e-01 9.645993262529373169e-02 2.870680987834930420e-01 -1.288684159517288208e-01 -1.813990175724029541e-01 3.711120411753654480e-02 -1.499174442142248154e-02 -1.205775290727615356e-01 4.524751380085945129e-02 1.258158087730407715e-01 -1.941254287958145142e-01 3.215120732784271240e-01 6.313609331846237183e-02 -7.877624779939651489e-02 1.776705682277679443e-01 -1.988285034894943237e-01 1.761258393526077271e-02 2.649798989295959473e-01 1.228053048253059387e-01 1.999691873788833618e-01 -4.156089946627616882e-02 3.207424655556678772e-02 4.672650396823883057e-01 -1.935334950685501099e-01 1.897287219762802124e-01 -6.183968111872673035e-02 -7.748715579509735107e-02 5.870462208986282349e-02 -1.197772994637489319e-01 1.597138196229934692e-01
-2.995867729187011719e-01 -2.103548347949981689e-01 -1.517735719680786133e-01 1.311243772506713867e-01 1.813226044178009033e-01 -5.290106683969497681e-02 -1.014816612005233765e-01 -2.599330842494964600e-01 1.172050833702087402e-01 1.607912480831146240e-01 3.479533791542053223e-01 -4.716149717569351196e-02 4.020308144390583038e-03 -4.457889869809150696e-02 2.611943148076534271e-02 -1.395193785429000854e-01 1.125265210866928101e-01 -2.440442293882369995e-01 -1.951917558908462524e-01 1.686361804604530334e-02 7.208103686571121216e-02 7.769051194190979004e-02 -1.303286552429199219e-01 -8.240010589361190796e-02 9.974670410156250000e-02 -2.593573629856109619e-01 -1.605784147977828979e-01 -3.449299558997154236e-02 3.766290247440338135e-01 3.649013340473175049e-01 1.508599147200584412e-02 -4.647701978683471680e-02
-1.094207316637039185e-01 -8.501353859901428223e-02 -8.843598514795303345e-02 1.269313599914312363e-02 1.149903982877731323e-01 -4.351775050163269043e-01 -5.728721246123313904e-02 -2.261631190776824951e-01 2.284008562564849854e-01 9.972900152206420898e-02 1.628538072109222412e-01 -6.306290626525878906e-02 3.008655272424221039e-02 1.679779142141342163e-01 -1.440059393644332886e-01 -1.087292656302452087e-02 4.839485511183738708e-02 -3.577371537685394287e-01 -2.184260822832584381e-02 5.471116304397583008e-02 8.648478239774703979e-02 5.792278051376342773e-02 1.959546208381652832e-01 -1.207626312971115112e-01 3.452177345752716064e-01 7.559245452284812927e-03 -9.164214879274368286e-02 -4.517811164259910583e-02 4.256334006786346436e-01 1.793389469385147095e-01 1.592390537261962891e-01 8.505933731794357300e-02
-2.782194316387176514e-01 -1.359963417053222656e-01 3.672081744298338890e-03 -9.512222558259963989e-02 1.669642329216003418e-01 4.131576418876647949e-02 9.895894676446914673e-02 2.343193739652633667e-01 1.313157528638839722e-01 5.714571475982666016e-02 4.062313735485076904e-01 2.976455390453338623e-01 3.662629798054695129e-02 1.178308874368667603e-01 2.259147167205810547e-02 6.869937642477452755e-04 6.308861821889877319e-02 -5.380026623606681824e-02 2.551325261592864990e-01 -1.316441148519515991e-01 2.392682731151580811e-01 2.172042727470397949e-01 9.829238802194595337e-02 -2.316903024911880493e-01 2.540970444679260254e-01 -1.713815182447433472e-01 1.714331507682800293e-01 -4.670382291078567505e-02 3.355693519115447998e-01 2.876995876431465149e-02 3.804009780287742615e-02 -1.159170642495155334e-01
-6.800122559070587158e-02 -2.540966495871543884e-02 -7.128711044788360596e-02 -3.035048246383666992e-01 3.766938447952270508e-01 -1.955605298280715942e-01 -2.077946662902832031e-01 -9.524589776992797852e-02 2.755468785762786865e-01 3.904381096363067627e-01 1.716150902211666107e-02 -1.398413032293319702e-01 5.367886740714311600e-03 2.019211798906326294e-01 -7.542034238576889038e-02 -1.943004280328750610e-01 1.878943890333175659e-01 -3.759612515568733215e-02 1.920218318700790405e-01 -2.941042883321642876e-03 5.336222797632217407e-02 1.896002292633056641e-01 3.187798336148262024e-02 2.663741819560527802e-02 1.130132004618644714e-01 -1.943932026624679565e-01 1.795091331005096436e-01 1.766385585069656372e-01 2.274380922317504883e-01 1.387082273140549660e-03 2.218542397022247314e-01 6.021429225802421570e-02
-4.157668650150299072e-01 -9.781961143016815186e-02 -6.815674155950546265e-02 -7.984956353902816772e-02 3.420425206422805786e-02 -1.117158085107803345e-01 7.738978415727615356e-02 -1.706978306174278259e-02 -1.249115541577339172e-01 1.206226944923400879e-01 -9.217398613691329956e-02 -2.889165878295898438e-01 -1.136748716235160828e-01 3.727048262953758240e-02 -3.662860393524169922e-02 -9.091255255043506622e-03 3.052045032382011414e-02 1.016721576452255249e-01 9.874010831117630005e-02 5.753410980105400085e-02 8.309791237115859985e-02 2.096528857946395874e-01 4.948388040065765381e-02 2.823868095874786377e-01 2.909266352653503418e-01 -4.958493411540985107e-01 1.743634641170501709e-01 8.791984990239143372e-03 2.822859585285186768e-01 3.244023770093917847e-02 1.909660547971725464e-01 1.148487403988838196e-01
-8.600164949893951416e-02 9.412255138158798218e-02 -4.600799456238746643e-02 1.411922182887792587e-02 1.524516791105270386e-01 -2.241650819778442383e-01 3.555164858698844910e-02 -1.115624532103538513e-01 -8.610758185386657715e-02 1.200420707464218140e-01 5.806134939193725586e-01 -3.357145190238952637e-02 -6.412625312805175781e-02 5.069157481193542480e-02 -1.789471507072448730e-01 9.177001565694808960e-02 -1.310600526630878448e-02 2.914440631866455078e-02 3.076104223728179932e-01 5.062182620167732239e-02 -1.122479811310768127e-01 2.014898136258125305e-02 -5.963756516575813293e-02 3.285959064960479736e-01 3.478950560092926025e-01 -1.434136331081390381e-01 4.429291468113660812e-03 -1.780150383710861206e-01 -2.205862291157245636e-02 1.674864143133163452e-01 1.727961897850036621e-01 1.805211305618286133e-01
-7.736771553754806519e-02 -1.493418663740158081e-01 1.600918024778366089e-01 2.114774473011493683e-02 2.559189796447753906e-01 9.869821369647979736e-02 2.172111123800277710e-01 1.995778679847717285e-01 -7.405204325914382935e-02 6.994031369686126709e-02 3.391256928443908691e-01 3.238592147827148438e-01 1.024050787091255188e-01 5.105346068739891052e-02 1.095603127032518387e-02 1.877997368574142456e-01 2.477762699127197266e-01 5.452939495444297791e-02 6.364977359771728516e-02 8.072333782911300659e-02 -1.506890356540679932e-01 -3.772049397230148315e-02 1.046461686491966248e-01 1.131173074245452881e-01 3.413674235343933105e-01 -1.940840482711791992e-01 -8.146034181118011475e-02 -1.264218389987945557e-01 2.355769127607345581e-01 3.394117653369903564e-01 -5.953527987003326416e-02 1.754080951213836670e-01
-1.127284914255142212e-01 -2.383529394865036011e-01 4.303468763828277588e-02 2.634637616574764252e-02 2.545907497406005859e-01 -1.284665316343307495e-01 -9.073031134903430939e-03 1.345693022012710571e-01 2.213313728570938110e-01 2.477550953626632690e-01 1.105581521987915039e-01 5.677974596619606018e-02 -1.734982430934906006e-02 -7.917562127113342285e-02 6.163271889090538025e-02 -1.294917762279510498e-01 3.697887435555458069e-02 2.208923920989036560e-02 1.802450744435191154e-03 1.884513646364212036e-01 -1.519620865583419800e-01 1.606379747390747070e-01 -2.929447889328002930e-01 -6.200969964265823364e-02 3.991433382034301758e-01 -3.809504210948944092e-01 1.808579564094543457e-01 -1.333897262811660767e-01 2.049918472766876221e-01 2.655285894870758057e-01 4.983379505574703217e-03 -1.790098994970321655e-01
1.165707362815737724e-05 -2.352618128061294556e-01 -1.350963264703750610e-01 7.463918533176183701e-03 6.815941631793975830e-02 -2.048808485269546509e-01 -1.106324642896652222e-01 4.012957680970430374e-03 -3.243826329708099365e-02 1.856279820203781128e-01 1.949717402458190918e-01 -1.298029571771621704e-01 1.213563606142997742e-03 1.609274446964263916e-01 -9.452846646308898926e-02 -2.079055011272430420e-01 2.324791252613067627e-02 1.201886311173439026e-01 4.395762085914611816e-02 3.507837355136871338e-01 1.813712269067764282e-01 2.953999340534210205e-01 -3.801079094409942627e-01 1.526842713356018066e-01 4.030458927154541016e-01 -8.026356995105743408e-02 -8.346981555223464966e-02 -5.970002710819244385e-02 1.526177972555160522e-01 1.777982413768768311e-01 1.892937421798706055e-01 3.099810890853404999e-02
-3.570441901683807373e-01 -7.164520025253295898e-02 7.753697037696838379e-02 1.372568607330322266e-01 8.643041551113128662e-02 -2.580341398715972900e-01 -1.531577575951814651e-02 -6.496627628803253174e-02 1.865438967943191528e-01 5.904231965541839600e-02 -1.087235733866691589e-01 -5.192426964640617371e-02 -3.076502308249473572e-02 -2.923186868429183960e-02 -3.748485445976257324e-02 8.546724915504455566e-02 1.393754184246063232e-01 1.973666548728942871e-01 -1.554552763700485229e-01 9.316945075988769531e-02 9.131242334842681885e-02 2.055433243513107300e-01 -1.481686234474182129e-01 3.686027824878692627e-01 4.498699903488159180e-01 -2.160624600946903229e-02 -3.438382446765899658e-01 7.279118150472640991e-02 9.380295872688293457e-02 -2.650046907365322113e-02 -5.348553881049156189e-02 2.496929764747619629e-01
-3.547415733337402344e-01 -2.102376073598861694e-01 -6.106116343289613724e-03 -3.206934332847595215e-01 3.255232572555541992e-01 8.716434985399246216e-02 -6.830000877380371094e-02 -1.543089151382446289e-01 -1.788795739412307739e-02 1.621630638837814331e-01 -2.415486238896846771e-02 6.008648872375488281e-02 4.655741155147552490e-02 2.375530898571014404e-01 3.225867636501789093e-03 2.222487777471542358e-01 2.262295335531234741e-01 -1.807148456573486328e-01 2.406969070434570312e-01 -5.459060892462730408e-02 1.390901952981948853e-01 1.307204067707061768e-01 -2.219222038984298706e-01 6.207196041941642761e-02 2.373181283473968506e-01 -1.489706635475158691e-01 1.182123571634292603e-01 -2.644302845001220703e-01 -5.889280140399932861e-02 1.425602883100509644e-01 8.712503314018249512e-02 1.346918344497680664e-01
-2.678801119327545166e-01 -1.598997563123703003e-01 -9.566073119640350342e-02 -2.140354365110397339e-01 9.755065292119979858e-02 6.933479011058807373e-02 -2.437013387680053711e-01 -2.446274757385253906e-01 2.435577064752578735e-01 6.581063568592071533e-02 2.888248860836029053e-01 2.668227627873420715e-02 2.752396166324615479e-01 -1.106670722365379333e-01 8.522304147481918335e-02 -1.468746066093444824e-01 9.899568557739257812e-02 9.673824161291122437e-02 1.677810102701187134e-01 2.569257915019989014e-01 -1.101943626999855042e-01 -1.512999879196286201e-03 1.298071593046188354e-01 -4.623693879693746567e-03 3.915425539016723633e-01 -1.441640080884099007e-03 -2.444223761558532715e-01 -1.462701261043548584e-01 1.773505657911300659e-01 -1.379347443580627441e-01 -2.777259424328804016e-02 -1.466283947229385376e-01
-4.216879308223724365e-01 -1.582089811563491821e-01 1.694115996360778809e-01 3.000089228153228760e-01 -1.110951006412506104e-01 -1.423553675413131714e-01 1.607884280383586884e-02 1.782941371202468872e-01 2.319848686456680298e-01 7.161875814199447632e-02 6.166868284344673157e-02 -1.878825202584266663e-02 3.175142407417297363e-02 -9.237588942050933838e-02 1.406398266553878784e-01 -9.671914391219615936e-03 1.439602524042129517e-01 -1.161903515458106995e-01 7.192505151033401489e-02 4.805503785610198975e-02 1.801028400659561157e-01 1.775408387184143066e-01 -1.171092763543128967e-01 3.241501450538635254e-01 5.100395083427429199e-01 1.356583237648010254e-01 -8.217038214206695557e-02 4.320961609482765198e-02 7.259080559015274048e-02 2.493110485374927521e-02 -4.523314908146858215e-02 -4.146828129887580872e-02
-1.165310293436050415e-01 2.828283049166202545e-02 -1.066374704241752625e-01 -1.789395930245518684e-03 1.308595389127731323e-01 -1.064086779952049255e-01 -1.576077193021774292e-01 -1.056294217705726624e-01 2.244813889265060425e-01 6.159564107656478882e-02 1.681784838438034058e-01 2.851528860628604889e-02 -1.166454032063484192e-01 3.625317662954330444e-02 3.022016584873199463e-01 1.467646509408950806e-01 2.078177034854888916e-01 1.814129203557968140e-01 2.708227932453155518e-01 -1.028933227062225342e-01 -3.239230439066886902e-02 2.831811606884002686e-01 -2.875593602657318115e-01 -5.268445983529090881e-02 3.163621425628662109e-01 2.697779536247253418e-01 1.951331347227096558e-01 -9.009280055761337280e-02 1.423718631267547607e-01 1.642388552427291870e-01 2.003348246216773987e-02 3.244841396808624268e-01
-9.529887139797210693e-02 -2.480279654264450073e-01 -1.065125688910484314e-02 -2.574192583560943604e-01 1.144260093569755554e-01 -7.123528420925140381e-02 -2.782023549079895020e-01 1.608343124389648438e-01 6.130243092775344849e-02 -2.152386587113142014e-03 3.778538107872009277e-01 8.395309746265411377e-02 -5.102636665105819702e-02 2.337692826986312866e-01 -1.362059563398361206e-01 -9.753354638814926147e-02 6.595780700445175171e-02 1.162338629364967346e-02 -2.159925103187561035e-01 -6.810141354799270630e-02 1.178326085209846497e-01 2.027145922183990479e-01 -1.538065522909164429e-01 4.175841808319091797e-01 3.013617396354675293e-01 -1.009525731205940247e-01 -1.836169958114624023e-01 4.664313420653343201e-02 -1.416893899440765381e-01 4.868951067328453064e-02 -1.557656824588775635e-01 1.014488339424133301e-01
-1.579623222351074219e-01 -7.257442921400070190e-02 -1.994937509298324585e-01 -7.376991957426071167e-02 1.853464543819427490e-01 -2.010388970375061035e-01 -9.680186212062835693e-02 2.754075527191162109e-01 1.208945885300636292e-01 1.262422800064086914e-01 1.094401255249977112e-01 4.323593080043792725e-01 -3.613747358322143555e-01 2.821092605590820312e-01 -4.958624020218849182e-02 4.263073951005935669e-02 -1.941883936524391174e-02 3.472081199288368225e-02 2.291879653930664062e-01 7.341740280389785767e-02 -3.918176144361495972e-02 2.664280831813812256e-01 -1.013764888048171997e-01 -5.355092138051986694e-02 2.162922471761703491e-01 -1.437179893255233765e-01 6.165444850921630859e-02 -1.232699677348136902e-01 -5.620314553380012512e-02 -1.689508110284805298e-01 -1.773687005043029785e-01 1.608499288558959961e-01
-3.617174923419952393e-01 -2.049651741981506348e-01 -2.564876526594161987e-02 -5.453019216656684875e-02 7.029365003108978271e-02 -7.058538496494293213e-02 7.287507504224777222e-02 7.549759745597839355e-02 1.703633368015289307e-01 4.266760312020778656e-03 3.932225406169891357e-01 2.072170674800872803e-01 9.733980894088745117e-02 1.220520585775375366e-01 -1.056834682822227478e-01 6.158563867211341858e-02 2.465969920158386230e-01 1.519114375114440918e-01 3.592423498630523682e-01 -1.131008639931678772e-01 1.903587728738784790e-01 1.139741763472557068e-01 6.041286513209342957e-02 -1.810614466667175293e-01 1.534390747547149658e-01 -9.695912897586822510e-02 2.064606696367263794e-01 -1.314402464777231216e-02 3.502414226531982422e-01 9.744139015674591064e-02 1.250085979700088501e-01 -4.144630581140518188e-02
-2.929260134696960449e-01 -2.882371544837951660e-01 9.935672581195831299e-02 -1.735705584287643433e-01 1.218117251992225647e-01 -1.897809356451034546e-01 -1.612805128097534180e-01 -3.175448477268218994e-01 2.466760426759719849e-01 -1.919874250888824463e-01 1.307432949542999268e-01 1.133697703480720520e-01 -4.100468754768371582e-02 1.437910944223403931e-01 4.998719319701194763e-02 -1.144019588828086853e-01 1.403090953826904297e-01 5.325798690319061279e-02 -3.428702428936958313e-02 5.699476972222328186e-02 2.512668371200561523e-01 3.833479285240173340e-01 2.448922842741012573e-01 7.586410641670227051e-02 1.354715880006551743e-02 -3.389565506950020790e-03 -3.832581266760826111e-02 -1.607764363288879395e-01 2.284055054187774658e-01 2.308088839054107666e-01 -8.718048036098480225e-02 -6.704528629779815674e-02
-3.038461208343505859e-01 -6.550054252147674561e-02 1.989008672535419464e-02 1.736335828900337219e-02 1.869240999221801758e-01 -1.196878869086503983e-02 7.701981067657470703e-02 2.083454455714672804e-04 -1.664963783696293831e-03 1.185730621218681335e-01 2.932935357093811035e-01 1.350722163915634155e-01 4.043242335319519043e-01 -4.821408074349164963e-03 -1.309638768434524536e-01 2.545661032199859619e-01 1.341267824172973633e-01 -2.923684716224670410e-01 2.075432799756526947e-02 8.321500569581985474e-02 9.100981056690216064e-02 1.433165669441223145e-01 1.510368287563323975e-01 2.272409349679946899e-01 1.830579936504364014e-01 -1.512217372655868530e-01 -8.236347138881683350e-02 -2.596841156482696533e-01 1.996810138225555420e-01 -1.215141266584396362e-01 1.716423630714416504e-01 2.628583014011383057e-01
-1.253268867731094360e-01 -5.076016113162040710e-02 -9.366206079721450806e-02 -6.361660361289978027e-02 1.611046344041824341e-01 -2.281858026981353760e-02 1.568995565176010132e-01 3.051197826862335205e-01 2.346669510006904602e-02 2.811766266822814941e-01 1.654387414455413818e-01 6.655790656805038452e-02 2.034293562173843384e-01 -1.456561237573623657e-01 -6.930495053529739380e-02 6.843414157629013062e-02 2.644405961036682129e-01 -4.155013710260391235e-02 2.669695392251014709e-02 2.928801476955413818e-01 2.814598381519317627e-01 -6.006395816802978516e-02 -1.891974732279777527e-02 4.268260672688484192e-02 3.129501938819885254e-01 -2.639774978160858154e-01 -7.118077576160430908e-02 1.622302383184432983e-01 4.806798417121171951e-03 3.910073339939117432e-01 4.005091637372970581e-02 2.110319286584854126e-01
-1.716596931219100952e-01 5.551153421401977539e-02 5.220688879489898682e-02 -1.416434049606323242e-01 -7.572498917579650879e-02 -3.433188199996948242e-01 -1.628075167536735535e-02 1.934657245874404907e-01 4.012565016746520996e-01 3.014753162860870361e-01 -2.628255262970924377e-02 -2.596698328852653503e-02 9.025403112173080444e-02 5.483787506818771362e-02 1.005246397107839584e-02 -3.672708570957183838e-02 2.685497701168060303e-01 5.383718013763427734e-02 -2.036188095808029175e-01 3.710551932454109192e-02 4.183038696646690369e-02 -7.954204082489013672e-02 8.312345296144485474e-02 1.050073429942131042e-01 5.122957229614257812e-01 -1.221743822097778320e-01 -2.136138826608657837e-01 1.067888736724853516e-01 -5.485636368393898010e-02 4.233291372656822205e-02 1.882386207580566406e-02 1.845889091491699219e-01
-2.294609248638153076e-01 -9.701770544052124023e-02 -2.584077119827270508e-01 -6.729973945766687393e-03 4.436963051557540894e-02 -2.295219451189041138e-01 -2.748623788356781006e-01 2.127616256475448608e-01 8.745931088924407959e-02 9.040176123380661011e-02 6.887234747409820557e-02 2.909597158432006836e-01 -2.382905781269073486e-01 2.760911174118518829e-02 -2.662205398082733154e-01 1.400094479322433472e-01 -5.495927482843399048e-02 9.528721123933792114e-02 1.955902278423309326e-01 4.657793417572975159e-02 4.714269889518618584e-04 1.643369644880294800e-01 -8.942145109176635742e-02 7.303045690059661865e-02 2.798788845539093018e-01 -2.234815061092376709e-01 2.087006121873855591e-01 -5.871739238500595093e-02 9.285759180784225464e-02 -2.722520828247070312e-01 -1.179881468415260315e-01 2.785673439502716064e-01
-6.039703637361526489e-02 -1.603935062885284424e-01 9.747677296400070190e-02 1.339991539716720581e-01 2.459680736064910889e-01 -2.322795391082763672e-01 5.061981454491615295e-02 3.601192235946655273e-01 -5.310892313718795776e-02 2.528897225856781006e-01 1.332772523164749146e-01 3.846065327525138855e-02 -7.403468713164329529e-03 1.217027753591537476e-02 1.073095109313726425e-02 1.566269807517528534e-02 -1.393017321825027466e-01 -2.309383600950241089e-01 9.264240413904190063e-02 -1.460407767444849014e-02 3.197517693042755127e-01 3.172521293163299561e-01 -2.190341353416442871e-01 2.381098866462707520e-01 3.119156658649444580e-01 1.177920326590538025e-01 -1.098479405045509338e-01 -2.578556537628173828e-01 1.004020646214485168e-01 1.448362916707992554e-01 -3.174752928316593170e-03 7.777213468216359615e-04
-2.582669854164123535e-01 -1.144228726625442505e-01 1.074908971786499023e-01 -2.559461593627929688e-01 4.036345183849334717e-01 -1.985097527503967285e-01 -2.908217310905456543e-01 -1.623291373252868652e-01 1.672162413597106934e-01 3.035153448581695557e-01 3.481534123420715332e-02 1.704095602035522461e-01 4.857953637838363647e-03 4.765406996011734009e-02 -2.104173451662063599e-01 -9.895341098308563232e-02 2.756558358669281006e-01 -1.318326592445373535e-01 2.161508053541183472e-01 1.390522718429565430e-02 -3.582263365387916565e-02 1.000823974609375000e-01 1.744033843278884888e-01 1.326350867748260498e-01 -1.282432861626148224e-02 3.084433265030384064e-02 1.160766705870628357e-01 -1.656404137611389160e-01 2.919166162610054016e-02 2.387909740209579468e-01 1.414231956005096436e-01 6.085117906332015991e-02
-5.599054098129272461e-01 -8.442220091819763184e-02 1.691067665815353394e-01 -2.449736744165420532e-01 1.445623934268951416e-01 -9.610602259635925293e-02 -2.665111422538757324e-01 8.101118355989456177e-02 -3.511225339025259018e-03 -3.210790082812309265e-02 2.165164798498153687e-01 1.459421366453170776e-01 9.613394737243652344e-02 1.026398874819278717e-02 1.649650186300277710e-01 -2.939702570438385010e-02 -6.735225766897201538e-02 1.914394944906234741e-01 1.344570219516754150e-01 -9.391824156045913696e-02 2.772907614707946777e-01 4.030824825167655945e-02 -1.404109131544828415e-02 1.282515283674001694e-02 1.529874205589294434e-01 3.664028272032737732e-02 -3.207240402698516846e-01 -2.112242877483367920e-01 1.388501822948455811e-01 -1.518745571374893188e-01 -8.213868737220764160e-02 -9.009373188018798828e-02
-3.591693937778472900e-01 -1.091501042246818542e-01 2.008524257689714432e-03 -7.352957502007484436e-03 1.789522543549537659e-02 -1.748739033937454224e-01 2.111583761870861053e-02 -1.372627564705908298e-03 -3.978616558015346527e-03 1.794359087944030762e-01 5.426653027534484863e-01 -4.415355250239372253e-02 -2.586537003517150879e-01 1.360265165567398071e-01 8.310954272747039795e-02 9.805542230606079102e-02 6.124524027109146118e-02 8.165667206048965454e-02 2.035463601350784302e-01 -1.291349530220031738e-02 -2.550032138824462891e-01 1.123223677277565002e-01 2.786483466625213623e-01 1.073096413165330887e-02 2.046236842870712280e-01 -7.657293975353240967e-02 -1.384801119565963745e-01 -3.315789997577667236e-01 4.850431904196739197e-02 2.180492319166660309e-02 -9.608431905508041382e-02 2.767171524465084076e-02
-3.291167914867401123e-01 -1.853035241365432739e-01 -3.946831449866294861e-02 -2.976871281862258911e-02 3.547722101211547852e-02 1.154031604528427124e-02 -8.640350773930549622e-03 -9.887553006410598755e-02 -1.115486249327659607e-01 3.738516569137573242e-01 1.032737419009208679e-01 2.760950624942779541e-01 3.509681522846221924e-01 -1.361249387264251709e-01 -7.159497588872909546e-02 1.168566048145294189e-01 4.362507537007331848e-02 -1.074340492486953735e-01 1.223809868097305298e-01 1.334292292594909668e-01 1.804412156343460083e-01 6.696318835020065308e-02 2.496024370193481445e-01 1.251061260700225830e-01 2.002096474170684814e-01 -2.163636982440948486e-01 -1.557434499263763428e-01 -1.829057186841964722e-01 2.067565172910690308e-01 -1.855509617598727345e-04 3.074205815792083740e-01 3.131815791130065918e-02
-1.757762730121612549e-01 -4.108269349671900272e-04 -2.524028420448303223e-01 1.853669621050357819e-02 6.887804716825485229e-02 -3.127718567848205566e-01 -4.080745875835418701e-01 3.896485269069671631e-02 1.888333410024642944e-01 -8.125212043523788452e-02 1.573105603456497192e-01 5.881288275122642517e-02 2.157202661037445068e-01 -1.030595898628234863e-01 -1.064910441637039185e-01 2.110827714204788208e-02 1.880917549133300781e-01 1.237833425402641296e-01 -9.989977627992630005e-02 -1.748948991298675537e-01 2.455423772335052490e-01 2.102710865437984467e-02 1.451041549444198608e-01 -1.714719831943511963e-01 2.611379027366638184e-01 -2.923572063446044922e-01 -7.094863802194595337e-02 9.521610103547573090e-03 -1.557801757007837296e-02 3.222881853580474854e-01 -1.869889348745346069e-02 1.712261289358139038e-01
-3.241001069545745850e-01 -2.169748991727828979e-01 3.048022044822573662e-03 6.607202440500259399e-02 -1.115548834204673767e-01 -2.265094071626663208e-01 -1.375386565923690796e-01 -4.048665240406990051e-02 2.190473489463329315e-02 2.736356556415557861e-01 4.776682853698730469e-01 -4.045132547616958618e-02 -2.625805437564849854e-01 1.964831799268722534e-01 1.304206848144531250e-01 2.226762622594833374e-01 1.609143465757369995e-01 -6.623892486095428467e-02 9.222639352083206177e-02 1.235254630446434021e-01 -1.395425051450729370e-01 9.229416400194168091e-02 5.821601673960685730e-02 4.479917511343955994e-02 1.187505125999450684e-01 -1.769334375858306885e-01 -2.651957273483276367e-01 -2.320289760828018188e-01 4.766691103577613831e-02 -2.520247176289558411e-02 -1.322613954544067383e-01 -4.985783249139785767e-02
-2.753479182720184326e-01 -1.190876290202140808e-01 1.498220860958099365e-01 -3.464190959930419922e-01 3.506435751914978027e-01 -1.680234372615814209e-01 -2.082206606864929199e-01 -1.096486896276473999e-01 9.981605410575866699e-02 1.752119809389114380e-01 3.388445675373077393e-01 9.272707626223564148e-03 -4.577298834919929504e-02 1.079514101147651672e-01 -7.543160021305084229e-02 -1.327154934406280518e-01 2.365511506795883179e-01 2.319829165935516357e-02 -6.886386871337890625e-02 -1.325700879096984863e-01 3.443015515804290771e-01 -5.023042485117912292e-02 -1.886535137891769409e-01 4.360803216695785522e-02 2.838961482048034668e-01 2.667306363582611084e-02 -9.200554341077804565e-03 4.173265397548675537e-02 -1.111271753907203674e-01 9.916014969348907471e-02 1.327964365482330322e-01 8.971960842609405518e-02
-4.592384397983551025e-01 -2.786495089530944824e-01 4.745445400476455688e-02 -1.554844230413436890e-01 4.370173811912536621e-01 -8.853778243064880371e-02 -1.636578589677810669e-01 -2.179668992757797241e-01 2.691370844841003418e-01 2.486970275640487671e-01 -9.583662031218409538e-04 1.235187053680419922e-01 -7.192099094390869141e-02 3.075621463358402252e-02 -3.957377001643180847e-02 4.303065594285726547e-03 -1.685171853750944138e-03 -1.220912486314773560e-01 5.585851520299911499e-02 -2.547931671142578125e-01 1.640748083591461182e-01 -1.646203175187110901e-02 3.123576752841472626e-02 5.265401676297187805e-02 1.282996386289596558e-01 -7.806085795164108276e-02 2.312893420457839966e-02 -1.743746548891067505e-01 9.123269468545913696e-02 4.027730599045753479e-02 2.771997824311256409e-02 2.767059504985809326e-01
-1.868971735239028931e-01 -2.439382970333099365e-01 1.037717536091804504e-01 1.017407476902008057e-01 2.425564825534820557e-01 -2.580510675907135010e-01 6.648177281022071838e-03 2.128295153379440308e-01 2.603496313095092773e-01 1.181043013930320740e-01 -1.950522810220718384e-01 6.647222489118576050e-02 1.021278947591781616e-01 1.418445855379104614e-01 -8.039063215255737305e-02 1.826686561107635498e-01 2.239707261323928833e-01 -8.910257369279861450e-02 2.979000210762023926e-01 2.417659312486648560e-01 1.098348479717969894e-02 8.744595944881439209e-02 -5.874192714691162109e-02 8.304174989461898804e-02 2.181494534015655518e-01 5.464982613921165466e-02 5.291953310370445251e-02 -2.860186398029327393e-01 1.489936411380767822e-01 3.703425228595733643e-01 8.601997047662734985e-03 -3.291371837258338928e-02
-2.050722688436508179e-01 -1.645791977643966675e-01 4.314276203513145447e-02 -2.683010995388031006e-01 2.803930938243865967e-01 -6.810282915830612183e-02 -2.780009210109710693e-01 -2.478444576263427734e-01 -4.223908111453056335e-02 3.623356819152832031e-01 -5.576595291495323181e-02 1.315088476985692978e-02 1.050319075584411621e-01 5.909625068306922913e-02 -2.086610160768032074e-02 -6.698923557996749878e-02 2.597502768039703369e-01 -2.992707490921020508e-01 1.082961335778236389e-01 -9.515752643346786499e-02 -5.787353962659835815e-02 1.872953325510025024e-01 -1.516307443380355835e-01 2.225880324840545654e-01 2.334019839763641357e-01 -6.635215133428573608e-02 6.332345306873321533e-02 -3.700254857540130615e-02 -2.659508958458900452e-03 1.211920380592346191e-01 2.418317496776580811e-01 2.302693128585815430e-01
-1.432881206274032593e-01 -6.980410218238830566e-02 6.339787691831588745e-02 -4.657475277781486511e-02 1.120361015200614929e-01 5.419222172349691391e-03 -3.206453025341033936e-01 -9.338005632162094116e-02 4.976666346192359924e-02 9.393402934074401855e-02 3.015223145484924316e-01 4.469402134418487549e-02 7.838016748428344727e-02 5.737521871924400330e-02 5.319782346487045288e-02 -1.891164779663085938e-01 -8.285057544708251953e-02 1.761651039123535156e-01 1.016220971941947937e-01 3.929708898067474365e-01 -2.126261405646800995e-02 1.394554078578948975e-01 -2.111109346151351929e-01 2.735452950000762939e-01 4.816083014011383057e-01 -1.604141891002655029e-01 -1.432531476020812988e-01 5.692362785339355469e-02 6.998137384653091431e-02 -1.256868392229080200e-01 2.077903747558593750e-01 -6.920933723449707031e-02
-2.701631188392639160e-01 -3.726723492145538330e-01 1.168343871831893921e-01 2.435821667313575745e-02 4.747507348656654358e-02 4.518141970038414001e-02 -1.190584525465965271e-01 -5.465172976255416870e-02 1.486482936888933182e-02 1.874602884054183960e-01 2.141042649745941162e-01 9.687213599681854248e-02 -2.356983572244644165e-01 7.011988759040832520e-02 1.423880010843276978e-01 -1.726475805044174194e-01 1.753256022930145264e-01 -1.609776020050048828e-01 2.500639855861663818e-01 -2.161759585142135620e-01 1.819971799850463867e-01 2.101976871490478516e-01 -3.858849406242370605e-02 1.928781270980834961e-01 9.215424954891204834e-02 2.437722682952880859e-01 -3.141368925571441650e-01 1.663025654852390289e-02 2.120280861854553223e-01 -1.456777751445770264e-01 -1.884218007326126099e-01 -2.858533896505832672e-02
-3.970453143119812012e-01 -3.107421994209289551e-01 1.543420832604169846e-02 2.366953156888484955e-02 2.922418117523193359e-01 1.025745719671249390e-01 -7.044857740402221680e-02 -1.197555065155029297e-01 2.162658274173736572e-01 2.160680145025253296e-01 8.214075863361358643e-02 1.512879729270935059e-01 -1.579652577638626099e-01 -1.633093357086181641e-01 6.334114354103803635e-03 1.473137438297271729e-01 -4.419828578829765320e-02 -1.256726682186126709e-01 7.601374387741088867e-02 -2.361418753862380981e-01 1.847844421863555908e-01 -2.932415604591369629e-01 1.034702956676483154e-01 7.832814007997512817e-03 3.921974301338195801e-01 -7.052329927682876587e-02 -5.727014318108558655e-02 -1.441712975502014160e-01 6.036709621548652649e-02 7.465923577547073364e-02 -3.112136200070381165e-02 1.734157949686050415e-01
-4.955773055553436279e-01 -2.030481398105621338e-01 -9.100606292486190796e-02 -1.308715045452117920e-01 4.255216196179389954e-02 -9.091123938560485840e-02 -2.174498289823532104e-01 2.196666002273559570e-01 -4.544137790799140930e-02 -1.655366271734237671e-01 1.297449618577957153e-01 5.692848190665245056e-02 -7.542807608842849731e-02 2.817283570766448975e-01 -9.445068985223770142e-02 1.830251887440681458e-02 9.905834496021270752e-02 1.753919720649719238e-01 1.880961954593658447e-01 -1.385067775845527649e-02 1.378160715103149414e-01 1.043976470828056335e-01 3.641735017299652100e-01 -2.046416401863098145e-01 2.465835660696029663e-01 -1.524069160223007202e-01 -1.281759049743413925e-02 -1.224724724888801575e-01 1.516977995634078979e-01 2.403901703655719757e-02 1.017612963914871216e-02 -1.867227256298065186e-01
-2.912606298923492432e-01 -2.005516141653060913e-01 8.689185231924057007e-02 -1.838508993387222290e-01 3.186995685100555420e-01 -7.758986949920654297e-02 -1.487956345081329346e-01 -2.461862415075302124e-01 -4.584215208888053894e-02 4.447193443775177002e-01 1.035398989915847778e-01 4.910392686724662781e-02 1.928000897169113159e-01 7.931733876466751099e-02 -1.408321261405944824e-01 -3.584636002779006958e-02 1.552446484565734863e-01 -1.608525514602661133e-01 1.232798770070075989e-01 -1.470980346202850342e-01 -6.523372232913970947e-02 8.124186098575592041e-02 -1.450101472437381744e-02 1.584014594554901123e-01 2.351045906543731689e-01 -8.179850131273269653e-02 6.292215734720230103e-02 2.148903757333755493e-01 6.087424606084823608e-02 3.020400702953338623e-01 1.866260021924972534e-01 2.888710610568523407e-02
-2.497064024209976196e-01 -1.564196795225143433e-01 -2.173849046230316162e-01 1.912500262260437012e-01 2.243513762950897217e-01 -2.532427012920379639e-01 1.593725830316543579e-01 7.866130024194717407e-02 6.137668341398239136e-02 3.804884105920791626e-02 2.055169045925140381e-01 2.072952687740325928e-01 -1.345085054636001587e-01 7.469651289284229279e-03 1.663977056741714478e-01 1.822885274887084961e-01 2.054712772369384766e-01 1.263042986392974854e-01 1.519428491592407227e-01 -2.410853654146194458e-01 -7.472469657659530640e-02 2.568471729755401611e-01 -3.447022289037704468e-02 1.102438271045684814e-01 1.684124469757080078e-01 -1.601831912994384766e-01 1.467591524124145508e-01 -1.358443200588226318e-01 5.069252476096153259e-02 5.491738393902778625e-02 3.635519146919250488e-01 2.403333485126495361e-01
-2.813131213188171387e-01 -4.727318510413169861e-02 1.027398928999900818e-01 1.759372055530548096e-01 3.332816064357757568e-02 -3.437363207340240479e-01 -5.513852462172508240e-02 -8.578855544328689575e-02 7.845927029848098755e-02 -3.695771098136901855e-02 1.164883654564619064e-02 -4.145638644695281982e-02 2.797343768179416656e-03 -4.707926139235496521e-02 8.618199080228805542e-02 9.174127131700515747e-02 2.530074417591094971e-01 1.497469693422317505e-01 2.393202856183052063e-03 3.116443753242492676e-02 7.125374674797058105e-02 3.849594295024871826e-02 -1.822919100522994995e-01 3.520475327968597412e-01 5.676172971725463867e-01 -1.275202073156833649e-02 -2.775588929653167725e-01 -1.271759271621704102e-01 6.812559813261032104e-02 -8.821038156747817993e-02 3.574267774820327759e-02 1.990082114934921265e-01
-4.043692350387573242e-02 -1.707303822040557861e-01 -8.610563352704048157e-03 -2.077592536807060242e-03 2.115439809858798981e-02 -3.371774256229400635e-01 -1.078729107975959778e-01 -1.216215640306472778e-02 2.601338922977447510e-01 1.118605509400367737e-01 6.127151846885681152e-02 1.249379292130470276e-01 -3.476738184690475464e-02 1.629469692707061768e-01 3.893108963966369629e-01 -8.891696482896804810e-02 -8.029302954673767090e-02 1.106126308441162109e-01 3.122704923152923584e-01 1.952859163284301758e-01 8.692317456007003784e-02 1.588507890701293945e-01 1.689507812261581421e-01 5.804863199591636658e-02 1.636740416288375854e-01 1.428296789526939392e-02 1.341183036565780640e-01 3.631801530718803406e-02 2.854386270046234131e-01 3.071941435337066650e-01 4.498457908630371094e-02 3.365105390548706055e-01
-3.333078324794769287e-01 -4.217205941677093506e-01 -3.349969983100891113e-01 -5.157950893044471741e-02 -2.141472101211547852e-01 -1.171585172414779663e-01 -2.662961483001708984e-01 2.368821352720260620e-01 -6.263643736019730568e-04 3.397025167942047119e-02 1.102935299277305603e-01 1.182081028819084167e-01 -7.601898163557052612e-02 1.324603706598281860e-01 -2.283832803368568420e-02 -1.202461495995521545e-01 2.690727412700653076e-01 -3.860809653997421265e-02 2.849520742893218994e-01 -2.110313996672630310e-02 -9.253539144992828369e-03 2.791623473167419434e-01 1.035661697387695312e-01 5.138415470719337463e-02 2.335712909698486328e-01 5.140846222639083862e-02 -3.940204530954360962e-02 6.058185175061225891e-02 1.057224944233894348e-01 -1.308432817459106445e-01 9.858932346105575562e-03 7.894212752580642700e-02
-2.739543914794921875e-01 2.012518942356109619e-01 4.271917417645454407e-02 -2.609005868434906006e-01 2.680781185626983643e-01 -6.402417086064815521e-03 -6.543044000864028931e-02 -1.589321345090866089e-01 5.659963563084602356e-02 1.236122921109199524e-01 3.782353401184082031e-01 1.391192674636840820e-01 1.294790208339691162e-02 1.300911456346511841e-01 3.129027038812637329e-02 -2.499060481786727905e-01 -1.144448146224021912e-01 7.616841048002243042e-02 8.111963421106338501e-02 2.398840785026550293e-01 2.018899619579315186e-01 3.020312488079071045e-01 -6.850574910640716553e-02 2.227267026901245117e-01 2.442770302295684814e-01 -4.825435578823089600e-02 -2.457357496023178101e-01 -1.431076377630233765e-01 1.708772629499435425e-01 -8.074205368757247925e-02 -5.627629160881042480e-02 2.498954907059669495e-02
-3.561929166316986084e-01 1.912862360477447510e-01 3.916170075535774231e-02 -3.291436433792114258e-01 1.124979481101036072e-01 1.411607488989830017e-02 -1.501680761575698853e-01 4.711054265499114990e-02 4.007575288414955139e-02 2.061983011662960052e-02 2.392695844173431396e-01 2.978312410414218903e-02 -5.796449631452560425e-02 3.129115998744964600e-01 3.366527706384658813e-02 -9.788926690816879272e-02 -1.660924255847930908e-01 6.396909803152084351e-02 -6.363111548125743866e-03 4.340513944625854492e-01 9.769096225500106812e-02 2.895375490188598633e-01 5.344448238611221313e-02 2.360520064830780029e-01 2.675378322601318359e-01 5.130751058459281921e-02 -1.422894746065139771e-01 -9.030076116323471069e-02 1.900665611028671265e-01 -1.403230894356966019e-02 3.202336281538009644e-02 6.968103349208831787e-02
-2.180776000022888184e-01 -6.810035556554794312e-03 2.103617601096630096e-02 -1.628569662570953369e-01 5.877393484115600586e-02 -8.588416129350662231e-02 9.068102389574050903e-02 -6.775394082069396973e-02 6.676676124334335327e-02 5.927215889096260071e-02 -7.502507418394088745e-02 1.134706735610961914e-01 1.465740799903869629e-01 -4.131815209984779358e-02 1.076632216572761536e-01 2.128681866452097893e-03 1.770596951246261597e-01 2.899744212627410889e-01 8.291260898113250732e-02 4.386824555695056915e-03 -1.118035800755023956e-02 1.592586189508438110e-01 -2.403208315372467041e-01 3.648998439311981201e-01 6.060580015182495117e-01 -1.055999845266342163e-01 -1.079664006829261780e-01 -1.743290573358535767e-01 2.609467878937721252e-02 -1.235170960426330566e-01 -7.755121588706970215e-02 2.436075955629348755e-01
-1.787563860416412354e-01 -8.288529515266418457e-02 7.799940649420022964e-03 -2.204998135566711426e-01 1.805774122476577759e-01 4.613326117396354675e-02 -2.090898603200912476e-01 -4.050454124808311462e-02 -3.366405516862869263e-02 8.414843678474426270e-02 5.215688347816467285e-01 1.330881938338279724e-02 -1.227583549916744232e-02 1.325947642326354980e-01 7.046386599540710449e-02 -2.476378232240676880e-01 -1.113712266087532043e-01 1.298410594463348389e-01 1.886322051286697388e-01 3.239229321479797363e-01 2.181378304958343506e-01 1.113680601119995117e-01 -5.649350117892026901e-03 2.667222917079925537e-01 3.300195038318634033e-01 -7.228160277009010315e-03 -1.564987897872924805e-01 -4.722980037331581116e-02 1.567202359437942505e-01 -8.044014871120452881e-02 -7.165224757045507431e-03 -1.586036384105682373e-02
-2.138431072235107422e-01 -1.745956391096115112e-01 -3.422428295016288757e-02 -9.969689697027206421e-02 5.258111655712127686e-02 -2.169433236122131348e-01 -4.847552180290222168e-01 4.014291334897279739e-03 1.993584483861923218e-01 5.174818262457847595e-02 4.450265467166900635e-01 6.434842012822628021e-03 -2.340238541364669800e-01 8.478730916976928711e-02 -1.476069819182157516e-02 5.285119637846946716e-02 -5.938802286982536316e-02 3.027930855751037598e-01 9.040046483278274536e-02 -2.649420499801635742e-02 1.499153673648834229e-01 1.620348244905471802e-01 -2.554802596569061279e-02 1.671660095453262329e-01 1.834006160497665405e-01 1.534403711557388306e-01 3.368948027491569519e-02 1.436363458633422852e-01 -4.279844462871551514e-02 -4.948198795318603516e-02 -2.672126889228820801e-02 2.387734204530715942e-01
-2.110498994588851929e-01 -2.910369038581848145e-01 -2.506395876407623291e-01 4.441531002521514893e-02 6.844980269670486450e-02 -1.872771382331848145e-01 6.994159519672393799e-02 1.177835017442703247e-01 2.938039898872375488e-01 1.755559742450714111e-01 1.983247101306915283e-01 -1.530377417802810669e-01 2.938956208527088165e-02 5.292953550815582275e-02 -4.065290465950965881e-02 1.934630721807479858e-01 -6.030191853642463684e-02 8.439758419990539551e-02 -3.932544589042663574e-02 3.433983623981475830e-01 -9.744934737682342529e-03 1.398742645978927612e-01 -2.190317809581756592e-01 -6.953793764114379883e-02 3.212240040302276611e-01 -2.264634817838668823e-01 1.830436438322067261e-01 -3.010665178298950195e-01 1.798070520162582397e-01 3.777157282456755638e-03 8.490966260433197021e-02 -6.269159168004989624e-02
-8.197129517793655396e-02 6.135952100157737732e-02 -1.176913455128669739e-02 4.562212526798248291e-02 1.134900376200675964e-01 -2.856321632862091064e-01 -2.100966572761535645e-01 -1.893036067485809326e-01 7.820606976747512817e-02 1.644528061151504517e-01 3.532909154891967773e-01 8.799398317933082581e-03 -6.441380828619003296e-02 -1.578039526939392090e-01 3.339016139507293701e-01 -2.691844701766967773e-01 2.717868052423000336e-02 7.766250520944595337e-02 1.525481790304183960e-01 1.302553266286849976e-01 1.560191363096237183e-01 4.725989326834678650e-02 1.002009660005569458e-01 1.984665095806121826e-01 2.474952042102813721e-01 -2.314095050096511841e-01 2.558085694909095764e-02 1.001996248960494995e-01 -3.072096966207027435e-03 4.679866507649421692e-02 7.015537936240434647e-03 4.370804131031036377e-01
-2.066224515438079834e-01 -1.362754851579666138e-01 -1.778007894754409790e-01 -1.977702528238296509e-01 2.876260578632354736e-01 1.264844462275505066e-02 -3.040378093719482422e-01 4.422237724065780640e-02 1.602214127779006958e-01 1.507147103548049927e-01 2.469268590211868286e-01 -1.533384919166564941e-01 1.933392435312271118e-01 -2.520506978034973145e-01 -7.335607707500457764e-02 -5.244199559092521667e-02 -8.283239603042602539e-02 2.043153792619705200e-01 1.247736811637878418e-01 1.222898438572883606e-01 -1.638639271259307861e-01 7.968425750732421875e-02 1.323275864124298096e-01 2.099708765745162964e-01 2.939940392971038818e-01 -1.912713646888732910e-01 -2.613278031349182129e-01 -7.686278223991394043e-02 1.695419847965240479e-01 -2.123942077159881592e-01 -3.527511656284332275e-02 5.067888274788856506e-02
-1.525507420301437378e-01 -2.715848982334136963e-01 2.168388105928897858e-02 3.322171419858932495e-02 2.971464693546295166e-01 -9.803581982851028442e-02 -1.235639452934265137e-01 -2.227942347526550293e-01 2.072003036737442017e-01 3.132812380790710449e-01 -7.680559903383255005e-02 2.374462783336639404e-01 -4.979615285992622375e-02 1.230911016464233398e-01 -1.305306423455476761e-02 2.966856360435485840e-01 2.997910678386688232e-01 -1.545975506305694580e-01 1.509336829185485840e-01 1.160819008946418762e-01 -2.748456224799156189e-02 -3.930266574025154114e-02 -1.756214350461959839e-01 -1.618008017539978027e-01 3.679829239845275879e-01 9.578481316566467285e-03 1.138462126255035400e-02 -2.408129423856735229e-01 -1.077084690332412720e-01 7.550351321697235107e-02 4.064330086112022400e-02 -8.644106239080429077e-02
-4.093490540981292725e-01 -1.969098001718521118e-01 8.510911464691162109e-02 -6.543739140033721924e-02 -7.361975312232971191e-02 -1.210233382880687714e-02 7.394112646579742432e-02 -3.456611931324005127e-02 -1.872754096984863281e-01 3.096328377723693848e-01 2.403549253940582275e-01 1.033269017934799194e-01 -6.256951019167900085e-03 2.718354165554046631e-01 6.512469798326492310e-02 9.062328189611434937e-02 2.276254445314407349e-01 2.157150767743587494e-02 1.862838417291641235e-01 -2.335829585790634155e-01 2.796734273433685303e-01 3.343334496021270752e-01 -9.382992982864379883e-03 1.093418896198272705e-01 8.124820888042449951e-02 -1.983599513769149780e-01 -4.679414443671703339e-03 -1.176573187112808228e-01 2.473917603492736816e-01 -2.489882707595825195e-02 1.207572817802429199e-01 -6.578610092401504517e-02
-2.432982251048088074e-02 -1.492110788822174072e-01 7.385721802711486816e-02 -3.435122221708297729e-02 5.453859921544790268e-03 -3.607411384582519531e-01 -7.026088237762451172e-02 -1.268472969532012939e-01 2.544736266136169434e-01 -1.036872155964374542e-02 -3.403672575950622559e-02 1.311341077089309692e-01 -6.049219518899917603e-02 1.900452375411987305e-01 2.861345112323760986e-01 2.781727313995361328e-01 -2.024373272433876991e-03 -3.087897412478923798e-02 2.754440009593963623e-01 7.253765314817428589e-02 5.417524278163909912e-02 2.228613346815109253e-01 -2.921074330806732178e-01 2.701054811477661133e-01 3.032952249050140381e-01 -3.197298347949981689e-01 -9.693413972854614258e-02 9.907960891723632812e-02 1.447095423936843872e-01 6.515189260244369507e-02 -7.373355329036712646e-02 -6.703376770019531250e-03
-3.482412993907928467e-01 -1.520045548677444458e-01 -1.457429528236389160e-01 -1.747222393751144409e-01 2.393489703536033630e-02 4.641705006361007690e-02 5.051559209823608398e-02 -1.990557909011840820e-01 -8.631820231676101685e-02 1.256456673145294189e-01 1.721205189824104309e-02 2.768459320068359375e-01 8.660277724266052246e-02 -2.574289776384830475e-02 -2.213312685489654541e-02 1.976633369922637939e-01 2.915033102035522461e-01 -6.961546093225479126e-02 -2.519564144313335419e-02 8.881705254316329956e-02 2.984658777713775635e-01 1.596218645572662354e-01 2.381741404533386230e-01 2.920753955841064453e-01 2.620403766632080078e-01 -3.188788890838623047e-01 -1.349118947982788086e-01 -6.910726428031921387e-02 1.896411776542663574e-01 1.247318014502525330e-01 8.038020692765712738e-03 -1.058213114738464355e-01
-3.059822916984558105e-01 -1.889618635177612305e-01 1.044318154454231262e-01 4.904816672205924988e-02 -4.666616767644882202e-02 -7.497444003820419312e-02 -1.623152494430541992e-01 6.181500479578971863e-02 8.769150078296661377e-02 8.558687567710876465e-02 9.706123173236846924e-02 2.249550521373748779e-01 -3.655788302421569824e-02 1.742592304944992065e-01 -2.449259757995605469e-01 -7.892042398452758789e-02 2.415083348751068115e-01 -9.781672805547714233e-02 -2.106256037950515747e-01 -1.345696896314620972e-01 1.662368178367614746e-01 1.531379967927932739e-01 -7.383865118026733398e-02 2.299964241683483124e-02 1.702145040035247803e-01 -2.335254997014999390e-01 1.131502240896224976e-01 1.404513232409954071e-02 4.663506150245666504e-02 5.489585995674133301e-01 1.923912018537521362e-01 1.481353044509887695e-01
-1.700264215469360352e-01 -3.394020199775695801e-01 -1.473015695810317993e-01 1.866332143545150757e-01 1.840924173593521118e-01 -2.048509269952774048e-01 -9.262400679290294647e-03 2.332624197006225586e-01 -2.308600954711437225e-02 3.520136326551437378e-02 1.156953945755958557e-01 3.978919088840484619e-01 -1.272598356008529663e-01 1.744363754987716675e-01 -4.624441638588905334e-02 9.295793622732162476e-02 4.447001591324806213e-02 1.160837113857269287e-01 2.110390961170196533e-01 -3.106266260147094727e-01 9.644615650177001953e-02 1.500547528266906738e-01 -2.487970516085624695e-02 4.469004645943641663e-02 2.895670235157012939e-01 1.654631271958351135e-02 1.035674512386322021e-01 8.119650185108184814e-02 1.950527876615524292e-01 4.507450386881828308e-02 -8.099575527012348175e-03 3.250221610069274902e-01
-1.988370120525360107e-01 -1.736683845520019531e-01 7.122178375720977783e-02 1.572909951210021973e-01 9.633360058069229126e-02 8.777810633182525635e-02 -8.926045894622802734e-02 1.446588933467864990e-01 7.850115001201629639e-02 -1.665160506963729858e-01 1.874135583639144897e-01 1.239674612879753113e-01 1.176264416426420212e-02 9.940760582685470581e-02 1.657736003398895264e-01 1.032260209321975708e-01 -1.072884872555732727e-01 -1.779594421386718750e-01 1.514485575171420351e-05 -2.382308840751647949e-01 2.471154741942882538e-02 2.437684237957000732e-01 -6.217340007424354553e-02 7.327356189489364624e-02 3.155645430088043213e-01 -2.019513696432113647e-01 -7.789934426546096802e-02 -2.829206585884094238e-01 3.111216723918914795e-01 3.159312307834625244e-01 3.351843655109405518e-01 1.320412904024124146e-01
-3.193878829479217529e-01 -1.721101403236389160e-01 3.767686486244201660e-01 -1.293587982654571533e-01 1.926383227109909058e-01 -2.674252092838287354e-01 -2.646634578704833984e-01 1.125436052680015564e-01 -1.612278968095779419e-01 -1.810292303562164307e-01 1.017707362771034241e-01 2.440413087606430054e-01 -2.870495617389678955e-02 1.390074938535690308e-01 -9.618335962295532227e-02 4.079647734761238098e-02 -1.143770571798086166e-02 1.071287021040916443e-01 1.879696846008300781e-01 -1.201840490102767944e-01 6.562508642673492432e-02 -1.732689142227172852e-02 2.349210716784000397e-02 -3.850905224680900574e-02 3.295629620552062988e-01 -1.526145786046981812e-01 -9.024216234683990479e-02 5.197070911526679993e-02 2.403409928083419800e-01 -2.716203331947326660e-01 2.266170457005500793e-02 1.255874633789062500e-01
-2.780353724956512451e-01 -2.267097383737564087e-01 -7.027664780616760254e-02 -2.765403091907501221e-01 1.624905019998550415e-01 -2.688275091350078583e-02 4.385068640112876892e-02 1.807506382465362549e-01 1.933702826499938965e-02 8.044387400150299072e-02 4.356880784034729004e-01 2.988605499267578125e-01 8.132666349411010742e-02 1.857678145170211792e-01 -1.685687750577926636e-01 1.248581521213054657e-02 1.305737048387527466e-01 -7.348082214593887329e-02 1.875773072242736816e-01 -1.505679041147232056e-01 1.034777760505676270e-01 3.226040601730346680e-01 1.564591228961944580e-01 1.113222986459732056e-01 9.033735841512680054e-02 -5.925760790705680847e-02 1.784905195236206055e-01 -7.154855877161026001e-02 1.439746469259262085e-01 1.695097833871841431e-01 9.629264473915100098e-02 -1.820477992296218872e-01
-4.497043788433074951e-01 -2.039161324501037598e-01 -1.279759593307971954e-02 -3.014366328716278076e-01 1.579509228467941284e-01 -4.595822468400001526e-02 -2.806516923010349274e-02 7.992989569902420044e-02 9.909055382013320923e-02 3.519452363252639771e-02 5.048668757081031799e-02 1.947607100009918213e-01 -2.238411083817481995e-02 -9.557068347930908203e-03 5.903250537812709808e-03 1.788763701915740967e-01 -2.165789008140563965e-01 2.678319215774536133e-01 1.325912326574325562e-01 7.256879657506942749e-02 2.776830196380615234e-01 4.772917553782463074e-02 -2.158757746219635010e-01 -1.000566482543945312e-01 1.452674865722656250e-01 -1.085470616817474365e-01 -3.412962891161441803e-03 -2.831406593322753906e-01 2.498817890882492065e-01 2.495159804821014404e-01 -3.737899288535118103e-02 -1.735191792249679565e-01
-3.033997416496276855e-01 1.442900747060775757e-01 -1.425017416477203369e-01 1.316810548305511475e-01 1.713441610336303711e-01 -9.306249022483825684e-02 -9.807967394590377808e-02 -1.911069452762603760e-01 2.496533654630184174e-02 -1.755015179514884949e-02 6.897770613431930542e-02 -5.330341681838035583e-02 -6.537897884845733643e-02 2.991902530193328857e-01 -1.468307152390480042e-02 1.312696486711502075e-01 -1.562776393257081509e-03 -1.806697249412536621e-01 3.061383776366710663e-02 1.863051354885101318e-01 3.885540738701820374e-02 1.039624810218811035e-01 -1.718586124479770660e-02 1.436734665185213089e-02 6.095979213714599609e-01 -2.195703089237213135e-01 7.894427329301834106e-02 -4.144497960805892944e-02 3.842132538557052612e-02 2.650183625519275665e-02 -2.627496421337127686e-01 2.558462619781494141e-01
-1.999475359916687012e-01 -1.548297051340341568e-02 -1.303790509700775146e-01 2.302792817354202271e-01 4.523916244506835938e-01 -8.082143217325210571e-02 -1.030748635530471802e-01 -5.675803124904632568e-02 1.429095268249511719e-01 2.905252575874328613e-01 5.175651907920837402e-01 -5.595443397760391235e-02 -3.251560777425765991e-02 -1.151893362402915955e-01 -4.375070333480834961e-02 -2.454533427953720093e-02 1.349387168884277344e-01 8.276818320155143738e-03 1.640443503856658936e-01 1.871440857648849487e-01 -1.805981062352657318e-02 1.180620864033699036e-01 3.116410784423351288e-02 1.045504063367843628e-01 -2.413445897400379181e-02 -9.376884251832962036e-02 -3.366822004318237305e-01 6.163751333951950073e-02 -9.631110727787017822e-02 -3.285976499319076538e-02 -1.269447505474090576e-01 1.125417351722717285e-01
-3.606654405593872070e-01 -1.762230396270751953e-01 4.453814402222633362e-02 -5.570775270462036133e-02 1.273869574069976807e-01 -3.225777670741081238e-02 1.071947589516639709e-01 3.791958466172218323e-02 -1.021717339754104614e-01 1.988323181867599487e-01 2.071647346019744873e-01 2.228212803602218628e-01 2.612740993499755859e-01 1.107287481427192688e-01 -4.686750471591949463e-02 1.695861667394638062e-01 1.174850761890411377e-01 -1.568241119384765625e-01 1.685902923345565796e-01 -2.614387683570384979e-02 1.329708844423294067e-01 7.975868135690689087e-02 2.086986303329467773e-01 1.162103340029716492e-01 1.935722380876541138e-01 9.930617362260818481e-02 -3.151563927531242371e-02 -2.768202126026153564e-01 2.835825383663177490e-01 8.576262742280960083e-03 3.621671497821807861e-01 2.536603808403015137e-01
-3.117527067661285400e-01 -3.821474313735961914e-01 1.590661257505416870e-01 4.778157547116279602e-02 2.345857769250869751e-01 3.216800093650817871e-02 -1.391676217317581177e-01 -9.023506194353103638e-02 6.694653630256652832e-02 2.934394180774688721e-01 -6.808664649724960327e-02 1.302578896284103394e-01 -2.049232423305511475e-01 1.249139606952667236e-01 -2.029854245483875275e-02 8.294944418594241142e-04 2.351401150226593018e-01 -1.293722540140151978e-01 1.389262825250625610e-01 -2.099032253026962280e-01 -4.951734095811843872e-02 6.234220787882804871e-02 -9.281349182128906250e-02 6.663654930889606476e-03 4.487659037113189697e-01 1.040071174502372742e-01 1.287353336811065674e-01 1.043194606900215149e-01 1.152023151516914368e-01 1.983628123998641968e-01 -1.994944550096988678e-02 1.798493713140487671e-01
-5.705214738845825195e-01 2.257299423217773438e-02 3.784452751278877258e-02 -2.820656001567840576e-01 4.940094798803329468e-02 -1.458045393228530884e-01 -8.174970000982284546e-02 -9.094331413507461548e-03 -1.130859628319740295e-01 8.815844357013702393e-02 -4.566587507724761963e-02 1.793286055326461792e-01 -6.010489538311958313e-02 6.133826822042465210e-02 1.278785057365894318e-02 1.614527106285095215e-01 -1.077037379145622253e-01 2.515915967524051666e-02 1.484279185533523560e-01 1.073535997420549393e-02 3.573004007339477539e-01 2.116347998380661011e-01 5.963114276528358459e-02 -2.539011836051940918e-01 2.723754048347473145e-01 -2.336670458316802979e-01 -3.055391646921634674e-02 -2.016841322183609009e-01 -9.916619956493377686e-02 -4.041655734181404114e-02 1.199408769607543945e-01 5.497162416577339172e-02
-2.982144951820373535e-01 -1.842477470636367798e-01 1.704295128583908081e-01 -1.833974123001098633e-01 1.255410350859165192e-02 -7.568389922380447388e-02 -2.249726951122283936e-01 2.276331335306167603e-01 8.565348386764526367e-02 4.064979404211044312e-02 -6.707606464624404907e-02 -1.749771535396575928e-01 -9.336076676845550537e-02 4.158221483230590820e-01 1.065156832337379456e-01 6.928934156894683838e-02 -3.745373338460922241e-02 -1.212816014885902405e-01 1.165475398302078247e-01 -2.240125685930252075e-01 -5.060639232397079468e-02 2.367500364780426025e-01 1.962748616933822632e-01 6.138109602034091949e-03 2.313311100006103516e-01 -9.287396818399429321e-02 2.702229619026184082e-01 1.288501732051372528e-02 2.711083292961120605e-01 2.566105723381042480e-01 -4.491726309061050415e-02 1.025012657046318054e-01
-3.780889809131622314e-01 2.049244642257690430e-01 2.978205494582653046e-02 1.720070838928222656e-02 9.012433886528015137e-02 5.008388683199882507e-02 -2.962182834744453430e-02 1.089252755045890808e-01 -6.925481557846069336e-02 1.091110035777091980e-01 1.632793098688125610e-01 -9.892845153808593750e-02 -7.800236344337463379e-02 6.494054943323135376e-02 3.765661120414733887e-01 -2.028722614049911499e-01 1.521242707967758179e-01 -2.164152413606643677e-01 6.777937989681959152e-03 2.007151842117309570e-01 -8.144017308950424194e-02 2.349473088979721069e-01 -1.768577843904495239e-01 1.940170824527740479e-01 4.064575433731079102e-01 1.839887201786041260e-01 1.333017274737358093e-02 1.487899478524923325e-02 1.740010380744934082e-01 2.044423669576644897e-02 1.676918417215347290e-01 2.115471810102462769e-01
-3.229098021984100342e-01 7.334855198860168457e-02 9.264217317104339600e-02 -1.859136484563350677e-02 3.744765520095825195e-01 -5.796588212251663208e-02 -3.086651861667633057e-01 -5.686277151107788086e-02 4.354835301637649536e-02 2.294808067381381989e-02 5.079165697097778320e-01 2.104903906583786011e-01 -4.860772937536239624e-02 5.054176598787307739e-02 -1.161181554198265076e-01 -1.483216285705566406e-01 -2.810400724411010742e-01 1.665595620870590210e-01 1.267013102769851685e-01 1.883906424045562744e-01 1.445340216159820557e-01 1.147265061736106873e-01 9.139437973499298096e-02 1.249145194888114929e-01 1.114083975553512573e-01 -1.430792063474655151e-01 -1.096208244562149048e-01 -1.449899673461914062e-01 6.738855689764022827e-02 -4.436525329947471619e-02 6.397918611764907837e-02 -3.752976283431053162e-02
-1.879326105117797852e-01 -2.959107756614685059e-01 -2.628588378429412842e-01 1.327181328088045120e-02 1.550188362598419189e-01 -2.962260246276855469e-01 -1.605495624244213104e-02 9.159061312675476074e-02 2.277672290802001953e-01 -2.525094710290431976e-02 4.252292215824127197e-02 4.168089032173156738e-01 -8.832442760467529297e-02 7.842522114515304565e-02 2.884611487388610840e-01 2.264735549688339233e-01 1.018435657024383545e-01 5.244111269712448120e-02 1.719934791326522827e-01 -6.664378941059112549e-02 -9.776514768600463867e-02 1.461207866668701172e-01 1.236883252859115601e-01 1.531041860580444336e-01 7.870816439390182495e-02 -1.103612333536148071e-01 -6.661044061183929443e-02 -4.206912964582443237e-02 2.629275023937225342e-01 3.680333122611045837e-02 -1.223466172814369202e-01 2.899742424488067627e-01
-3.514908552169799805e-01 -1.937388032674789429e-01 -8.577759377658367157e-03 -1.233593299984931946e-01 1.709919571876525879e-01 2.490345016121864319e-02 -5.526539683341979980e-01 2.782014608383178711e-01 3.856461262330412865e-03 3.478989377617835999e-02 -1.688273809850215912e-02 -6.151795759797096252e-02 -4.413967207074165344e-02 2.329520583152770996e-01 -1.792149394750595093e-01 -1.029306650161743164e-01 4.720513708889484406e-03 6.148032471537590027e-02 1.957630962133407593e-01 -1.791543215513229370e-01 -2.132432535290718079e-03 1.122502684593200684e-01 2.462880909442901611e-01 -1.139170378446578979e-01 1.337126791477203369e-01 -5.636130273342132568e-02 -2.112252265214920044e-01 -1.012036427855491638e-01 1.517895311117172241e-01 1.513278186321258545e-01 7.861179858446121216e-02 -1.350181400775909424e-01
-4.887335374951362610e-02 1.701286993920803070e-02 -4.834526218473911285e-03 -9.187966585159301758e-02 4.239189922809600830e-01 -2.654832303524017334e-01 -1.935098320245742798e-01 9.844988584518432617e-02 2.185412645339965820e-01 1.842219084501266479e-01 3.779315054416656494e-01 -2.308344393968582153e-01 -1.194890681654214859e-02 3.359934687614440918e-01 -7.574049383401870728e-02 9.506383538246154785e-02 6.073870509862899780e-02 -9.555073827505111694e-02 3.438676521182060242e-02 -1.025534197688102722e-01 -1.080553531646728516e-01 1.104060262441635132e-01 1.896762251853942871e-01 1.311116069555282593e-01 2.459946721792221069e-01 -7.760329544544219971e-02 2.152065783739089966e-01 -2.961887605488300323e-02 1.959522720426321030e-03 -1.248574908822774887e-02 2.653603255748748779e-01 7.236504927277565002e-03
-1.952234506607055664e-01 -1.075788587331771851e-01 7.121483329683542252e-03 -1.435039788484573364e-01 1.219916865229606628e-01 -8.767426759004592896e-02 -4.055335223674774170e-01 -3.319247439503669739e-02 9.957599639892578125e-02 8.577644824981689453e-03 2.998856008052825928e-01 -6.160620972514152527e-02 -1.736133173108100891e-02 1.709250807762145996e-01 -1.728477627038955688e-01 -3.053068816661834717e-01 -1.931964457035064697e-01 5.920479446649551392e-02 -1.665052026510238647e-02 7.906822115182876587e-02 4.854895174503326416e-02 2.705951333045959473e-01 -4.439850896596908569e-02 3.160961270332336426e-01 3.947907686233520508e-01 -1.753968745470046997e-01 -1.698694974184036255e-01 8.629459887742996216e-03 6.483711302280426025e-02 -1.603981256484985352e-01 -1.092672497034072876e-01 5.450727418065071106e-02
-3.664162009954452515e-02 -1.568208336830139160e-01 -2.587754838168621063e-02 -2.034340351819992065e-01 3.005757555365562439e-02 -3.200095295906066895e-01 -7.491878420114517212e-02 -1.632611304521560669e-01 -3.722203150391578674e-02 2.982774972915649414e-01 9.176754206418991089e-02 -3.056937158107757568e-01 -3.875481709837913513e-02 9.504018723964691162e-02 -2.748691737651824951e-01 3.893494606018066406e-02 2.847127914428710938e-01 1.864238679409027100e-01 1.250235140323638916e-01 9.351801127195358276e-02 -1.049957573413848877e-01 1.684695035219192505e-01 2.314550727605819702e-01 1.049416959285736084e-01 3.320394456386566162e-01 -2.307398468255996704e-01 1.629280745983123779e-01 -1.221672911196947098e-02 1.379111111164093018e-01 7.267247140407562256e-02 2.162560075521469116e-01 1.056848987936973572e-01
-2.268638610839843750e-01 -2.432218194007873535e-02 3.843055292963981628e-02 -1.538922637701034546e-01 1.405123770236968994e-01 -1.162332892417907715e-01 -2.125842720270156860e-01 -1.508771181106567383e-01 2.439369708299636841e-01 1.682495772838592529e-01 3.513885736465454102e-01 1.267856508493423462e-01 -2.328890711069107056e-01 1.905912756919860840e-01 -1.582905352115631104e-01 -1.830503046512603760e-01 -3.144923746585845947e-01 1.022199019789695740e-01 1.770621240139007568e-01 4.868624731898307800e-03 -2.973622456192970276e-02 2.273103296756744385e-01 -1.652357168495655060e-02 7.209403067827224731e-02 1.048863679170608521e-01 -8.072736859321594238e-02 -3.319295346736907959e-01 -2.313537299633026123e-01 9.528844058513641357e-02 -1.250339597463607788e-01 1.008576452732086182e-01 1.738528311252593994e-01
-6.247176975011825562e-02 5.826858058571815491e-02 -6.678014248609542847e-02 -2.218090742826461792e-01 2.142282128334045410e-01 8.309248089790344238e-02 -1.515599340200424194e-01 4.582122713327407837e-02 -6.129303947091102600e-02 3.450730144977569580e-01 8.361732959747314453e-02 1.512820422649383545e-01 8.011047728359699249e-03 -6.155859306454658508e-02 -1.050715520977973938e-01 1.806906908750534058e-01 3.003466427326202393e-01 -3.010417222976684570e-01 -8.814019709825515747e-02 5.614924430847167969e-02 8.448992669582366943e-02 2.197307348251342773e-01 -2.850816212594509125e-02 2.127881161868572235e-02 1.639918088912963867e-01 -3.922259807586669922e-01 -1.843001320958137512e-02 1.626983433961868286e-01 1.822371333837509155e-01 4.117936491966247559e-01 4.132091999053955078e-02 -2.107034996151924133e-02
-4.721639752388000488e-01 1.089346855878829956e-01 5.500951781868934631e-02 -4.114090204238891602e-01 2.186602950096130371e-01 -2.031223922967910767e-01 -1.798617094755172729e-01 1.962832957506179810e-01 -2.522107362747192383e-01 -6.789167970418930054e-02 2.854794636368751526e-02 7.556761056184768677e-02 1.517809331417083740e-01 5.151364952325820923e-02 1.169669255614280701e-01 2.710672467947006226e-02 -1.687172800302505493e-01 -1.151328161358833313e-02 1.572962105274200439e-01 6.479578558355569839e-03 6.046185642480850220e-02 1.599577069282531738e-01 7.733302563428878784e-02 7.523316890001296997e-02 2.698370814323425293e-01 1.399536579847335815e-01 -2.327961176633834839e-01 -1.935110986232757568e-01 1.177808865904808044e-01 4.133205860853195190e-02 1.542235314846038818e-01 2.099382132291793823e-02
-3.156594038009643555e-01 -2.128112465143203735e-01 3.707668185234069824e-01 2.494905702769756317e-02 4.245106875896453857e-02 -3.213819861412048340e-02 -3.552293479442596436e-01 -2.105721458792686462e-02 3.448722660541534424e-01 1.868240088224411011e-01 3.280609548091888428e-01 1.713750362396240234e-01 -2.271720468997955322e-01 -1.143369749188423157e-01 8.092539012432098389e-02 1.542175263166427612e-01 7.363008800894021988e-03 1.983772814273834229e-01 -2.508312463760375977e-02 2.369668781757354736e-01 -9.970599785447120667e-03 5.095655471086502075e-02 9.133463725447654724e-03 1.755522005259990692e-02 5.285138636827468872e-02 -3.522999212145805359e-02 -2.116646170616149902e-01 -1.246661469340324402e-01 -7.332417368888854980e-02 1.231785714626312256e-01 -2.923111431300640106e-02 1.288745403289794922e-01
-9.167335182428359985e-02 -3.084452152252197266e-01 -2.064167112112045288e-01 -2.135234326124191284e-02 1.451022028923034668e-01 3.683199733495712280e-02 -3.912729024887084961e-01 -5.001343041658401489e-02 1.243597269058227539e-01 1.995787471532821655e-01 2.563898265361785889e-01 2.962875366210937500e-01 -4.025597870349884033e-02 1.383904069662094116e-01 -2.194608747959136963e-02 6.138484552502632141e-02 1.780387908220291138e-01 1.887746155261993408e-01 -3.365785777568817139e-01 -9.586849063634872437e-02 9.146519005298614502e-03 1.468979269266128540e-01 1.053167730569839478e-01 -2.118624001741409302e-01 6.351497024297714233e-02 -2.187214419245719910e-02 -2.906447052955627441e-01 -5.188838019967079163e-02 1.735939532518386841e-01 1.306115984916687012e-01 -6.556823104619979858e-02 1.758497804403305054e-01
-2.930102124810218811e-02 2.593665197491645813e-02 -7.821532338857650757e-02 -1.384409070014953613e-01 1.330722719430923462e-01 -1.943825036287307739e-01 -8.124499768018722534e-02 -1.154591888189315796e-01 2.600311338901519775e-01 1.131343245506286621e-01 6.946627050638198853e-02 7.322037220001220703e-02 2.602440118789672852e-02 2.254168391227722168e-01 2.529905438423156738e-01 -7.578232139348983765e-02 -1.385361403226852417e-01 2.700437307357788086e-01 3.391809761524200439e-01 1.811930686235427856e-01 -4.402627050876617432e-02 1.168222501873970032e-01 -3.205937519669532776e-02 7.226516306400299072e-02 2.943888008594512939e-01 -2.999913319945335388e-02 3.497118130326271057e-02 5.727828666567802429e-02 -1.884965412318706512e-02 3.597325384616851807e-01 4.672877117991447449e-02 4.473032355308532715e-01
-3.102862536907196045e-01 1.005501896142959595e-01 -5.604299530386924744e-02 6.276048719882965088e-02 7.561082392930984497e-02 -2.440764456987380981e-01 -1.102295666933059692e-01 -1.854126751422882080e-01 -1.217188835144042969e-01 1.780033111572265625e-01 2.598083317279815674e-01 -4.734406247735023499e-03 2.096076309680938721e-01 -5.127027630805969238e-02 1.096332594752311707e-01 -1.277497559785842896e-01 2.494740337133407593e-01 3.619076311588287354e-01 -9.592115134000778198e-02 1.547667235136032104e-01 2.297913283109664917e-01 -8.020742982625961304e-02 4.573753848671913147e-02 3.220427632331848145e-01 2.096517235040664673e-01 -1.238354071974754333e-01 -2.615233361721038818e-01 4.674275964498519897e-02 5.183091014623641968e-02 -2.102864161133766174e-02 -1.253699064254760742e-01 2.136898636817932129e-01
-3.685705959796905518e-01 -1.195980682969093323e-01 -2.275933623313903809e-01 5.061645060777664185e-02 9.105728566646575928e-02 -8.566585928201675415e-02 -1.727984249591827393e-01 2.657639682292938232e-01 2.165067493915557861e-01 1.390217393636703491e-01 -8.368477225303649902e-02 3.722599148750305176e-01 -2.735323309898376465e-01 5.533728748559951782e-02 -1.135007217526435852e-01 9.193392097949981689e-02 1.233199164271354675e-01 3.017379045486450195e-01 2.328681945800781250e-01 1.792020499706268311e-01 -1.538203656673431396e-01 2.538177073001861572e-01 -1.653963327407836914e-01 -6.668923795223236084e-02 1.592677831649780273e-01 5.771819502115249634e-02 -4.662535211537033319e-04 -8.660901337862014771e-02 7.635932415723800659e-02 -4.417233541607856750e-02 -1.650783233344554901e-03 1.091163381934165955e-01
-1.130673736333847046e-01 -6.091190874576568604e-02 -9.356445819139480591e-02 1.536861155182123184e-02 2.335099130868911743e-01 -9.221731871366500854e-02 -6.662060320377349854e-02 3.736868500709533691e-02 1.213194727897644043e-01 3.483422696590423584e-01 4.922542273998260498e-01 -4.718579724431037903e-02 -1.066618338227272034e-01 6.878951191902160645e-02 1.910286583006381989e-02 1.422390490770339966e-01 1.193329542875289917e-01 4.021164029836654663e-02 3.870512247085571289e-01 2.723388969898223877e-01 1.028632894158363342e-01 -1.108995755203068256e-03 2.170575708150863647e-01 2.437808662652969360e-01 9.362871199846267700e-02 -5.526763200759887695e-02 -1.224440261721611023e-01 -1.019441708922386169e-01 1.564507782459259033e-01 -1.094310507178306580e-01 -2.343408763408660889e-01 -5.299850925803184509e-02
-3.389043807983398438e-01 -1.354941278696060181e-01 -1.281095147132873535e-01 2.156576812267303467e-01 2.615823149681091309e-01 1.608504168689250946e-02 -2.144796401262283325e-01 1.331610977649688721e-01 -1.019101068377494812e-01 1.597893238067626953e-01 3.025124967098236084e-01 5.874647945165634155e-02 -1.758953183889389038e-01 2.494706213474273682e-01 3.107898235321044922e-01 -6.668537855148315430e-02 3.068777360022068024e-02 -1.037520691752433777e-01 3.244757354259490967e-01 9.111387282609939575e-02 -1.233837231993675232e-01 2.044836431741714478e-02 1.258821338415145874e-01 1.774426847696304321e-01 2.726567983627319336e-01 8.262699097394943237e-02 -1.091834828257560730e-01 1.085844486951828003e-01 -2.173784561455249786e-02 -2.045926451683044434e-01 -6.217785552144050598e-02 8.371672034263610840e-02
-2.809241712093353271e-01 -2.939914911985397339e-02 7.285304367542266846e-02 1.555955130606889725e-02 2.147991061210632324e-01 -6.992430239915847778e-02 -1.791559010744094849e-01 -8.003214001655578613e-02 2.933779358863830566e-01 7.380167488008737564e-03 -1.775521226227283478e-02 1.642245799303054810e-01 -6.871935725212097168e-02 4.488556385040283203e-01 2.591100931167602539e-01 -3.638221323490142822e-02 -6.440004333853721619e-03 -1.493842303752899170e-01 -6.004538014531135559e-02 1.401112508028745651e-02 9.814245998859405518e-02 2.658982947468757629e-02 2.180788218975067139e-01 1.885472238063812256e-01 4.761263728141784668e-01 -1.734015941619873047e-01 4.185875132679939270e-02 9.962906688451766968e-02 -9.805829077959060669e-02 -1.960104145109653473e-02 -1.969449073076248169e-01 -1.537581905722618103e-02
-9.543260186910629272e-02 -1.399634629487991333e-01 1.052444577217102051e-01 6.533529609441757202e-02 1.945655196905136108e-01 -3.076056838035583496e-01 -2.878181636333465576e-01 -2.424892783164978027e-01 4.335251078009605408e-02 -9.650960564613342285e-02 4.972254931926727295e-01 3.777810633182525635e-01 -5.716114491224288940e-02 2.187916785478591919e-01 -1.442979089915752411e-02 -2.757920883595943451e-02 7.476986944675445557e-02 7.998630404472351074e-02 2.652910649776458740e-01 -8.893123269081115723e-02 -1.016026660799980164e-01 1.291433721780776978e-01 7.333680242300033569e-02 8.530011028051376343e-02 8.400676399469375610e-02 1.306352913379669189e-01 -5.783959105610847473e-02 -3.901324048638343811e-02 3.207503631711006165e-02 3.963596373796463013e-02 2.331105470657348633e-01 1.128127649426460266e-01
-4.102173745632171631e-01 -6.179670989513397217e-02 1.493923664093017578e-01 1.831181049346923828e-01 2.679538428783416748e-01 6.915923953056335449e-02 -2.382742017507553101e-01 -2.029194384813308716e-01 1.637713164091110229e-01 9.937500953674316406e-02 3.324540257453918457e-01 2.015077024698257446e-01 -5.509613826870918274e-02 1.317248344421386719e-01 -2.335702627897262573e-01 -2.172586135566234589e-02 -1.946643441915512085e-01 2.545887827873229980e-01 1.215360984206199646e-01 2.833067774772644043e-01 1.683820337057113647e-01 4.874581471085548401e-02 -7.276731077581644058e-03 -1.054613217711448669e-01 1.633405536413192749e-01 -2.007695436477661133e-01 -4.685427993535995483e-02 -3.020776621997356415e-02 5.454796925187110901e-02 -1.107270494103431702e-01 7.010337710380554199e-02 6.621006876230239868e-02
-6.952442228794097900e-02 -1.525051593780517578e-01 -6.677943468093872070e-02 1.591451019048690796e-01 -3.264038264751434326e-02 -2.220505625009536743e-01 -2.720676958560943604e-01 -1.693833321332931519e-01 -6.566140800714492798e-02 2.667642533779144287e-01 6.113072037696838379e-01 9.153304249048233032e-02 -2.743924222886562347e-02 1.024710908532142639e-01 -1.250449419021606445e-01 -5.312804132699966431e-02 9.217827022075653076e-02 9.873701632022857666e-02 2.628607153892517090e-01 2.550932765007019043e-02 -1.434864699840545654e-01 5.129349604249000549e-02 -6.857697851955890656e-03 9.415382891893386841e-02 2.525845766067504883e-01 -2.354711741209030151e-01 -4.229301586747169495e-02 -2.099616825580596924e-01 -4.872790351510047913e-02 4.617759585380554199e-02 1.043772324919700623e-02 1.091757193207740784e-01
-1.903980225324630737e-01 -1.583210080862045288e-01 6.100097671151161194e-03 5.321014299988746643e-02 -1.271585524082183838e-01 -5.301849544048309326e-02 -3.937082886695861816e-01 1.741695255041122437e-01 6.657870858907699585e-02 1.062329160049557686e-03 3.223794698715209961e-01 1.781941652297973633e-01 1.309089809656143188e-01 -3.492791578173637390e-02 -4.514271765947341919e-02 -1.141869798302650452e-01 1.784330606460571289e-01 -7.413043081760406494e-02 -8.452957123517990112e-02 -1.502159833908081055e-01 8.184248208999633789e-02 -1.197102367877960205e-01 2.356472983956336975e-02 -2.708371356129646301e-02 2.242509424686431885e-01 1.247348412871360779e-01 -2.240532189607620239e-01 -1.011575087904930115e-01 4.286665320396423340e-01 1.503828763961791992e-01 -1.382121741771697998e-01 3.418039977550506592e-01
2.054146304726600647e-02 -7.785906642675399780e-02 1.194344684481620789e-01 3.258543014526367188e-01 2.219954878091812134e-01 -2.270073164254426956e-03 4.353883489966392517e-02 2.600321769714355469e-01 1.734525524079799652e-02 2.485752701759338379e-01 1.903021037578582764e-01 4.287121072411537170e-02 -1.318024247884750366e-01 8.241511881351470947e-02 -3.082219064235687256e-01 7.214981317520141602e-02 1.505724787712097168e-01 2.977420017123222351e-02 -1.694934070110321045e-01 -1.144803985953330994e-01 -1.010570004582405090e-01 1.977755129337310791e-01 7.040349394083023071e-02 2.943912446498870850e-01 3.267948627471923828e-01 -3.624874353408813477e-01 -3.415422141551971436e-02 -6.689757853746414185e-02 1.339314877986907959e-01 2.137044519186019897e-01 5.661384202539920807e-03 1.262582242488861084e-01
-2.814305424690246582e-01 -1.767015755176544189e-01 -2.352742105722427368e-01 8.160758018493652344e-02 2.389827184379100800e-02 1.876657945103943348e-03 -3.152074813842773438e-01 3.136891722679138184e-01 2.462716996669769287e-01 2.779850065708160400e-01 5.206110700964927673e-02 3.638299703598022461e-01 -2.751037180423736572e-01 1.330435723066329956e-01 1.966005004942417145e-02 1.028613969683647156e-01 -9.945733845233917236e-02 -2.354774810373783112e-02 2.363084405660629272e-01 2.778235077857971191e-02 -4.731160402297973633e-02 1.641357094049453735e-01 1.057206019759178162e-01 -4.534129053354263306e-02 2.513407468795776367e-01 3.627931326627731323e-02 1.008739545941352844e-01 -1.594528928399085999e-02 1.442374140024185181e-01 -1.887628734111785889e-01 2.447076514363288879e-02 1.022081226110458374e-01
-3.221184611320495605e-01 -1.383201777935028076e-01 -2.185121774673461914e-01 -1.813604086637496948e-01 2.415811270475387573e-01 1.514955051243305206e-02 8.505224436521530151e-02 1.816842705011367798e-02 -1.861553192138671875e-01 1.523525118827819824e-01 2.127943038940429688e-01 1.231094747781753540e-01 1.876830756664276123e-01 -6.776067614555358887e-02 -3.093628585338592529e-02 -4.910613596439361572e-02 2.465727925300598145e-01 3.679443895816802979e-02 8.095761388540267944e-02 2.213550469605252147e-04 2.717336416244506836e-01 2.007433176040649414e-01 3.457478880882263184e-01 1.865117102861404419e-01 2.255056202411651611e-01 -1.108561083674430847e-01 6.359717249870300293e-02 -1.172145903110504150e-01 1.876913458108901978e-01 -8.882842212915420532e-02 3.181373178958892822e-01 7.999168336391448975e-02
-1.034049391746520996e-01 -2.777410447597503662e-01 1.160721927881240845e-01 7.898478209972381592e-02 2.560501992702484131e-01 -7.489158958196640015e-02 -1.301277428865432739e-01 -1.104473471641540527e-01 -1.271180361509323120e-01 -6.126361712813377380e-02 -4.582384601235389709e-02 7.825295627117156982e-02 -1.219911798834800720e-01 2.948156595230102539e-01 3.105086386203765869e-01 7.567988336086273193e-02 1.849571466445922852e-01 2.199516147375106812e-01 -8.869386464357376099e-02 1.926949769258499146e-01 7.051986455917358398e-02 3.754263222217559814e-01 2.216694504022598267e-02 8.355780690908432007e-02 6.085405126214027405e-02 -2.079906165599822998e-01 -1.700248271226882935e-01 -1.443808972835540771e-01 1.326375901699066162e-01 2.308339774608612061e-01 7.903119921684265137e-02 3.244367241859436035e-01
-7.493504136800765991e-02 -2.342063486576080322e-01 1.376552730798721313e-01 -8.061695843935012817e-02 2.071761488914489746e-01 -2.662160992622375488e-01 -3.511095046997070312e-01 -9.768990427255630493e-02 8.756274729967117310e-02 2.098107039928436279e-01 3.292043805122375488e-01 -5.039555579423904419e-02 4.953897371888160706e-02 5.596869438886642456e-02 -7.083269953727722168e-02 -1.266721934080123901e-01 2.884813547134399414e-01 -7.377796620130538940e-02 -8.951956406235694885e-03 1.027719825506210327e-01 9.123811614699661732e-04 3.417713344097137451e-01 4.012559726834297180e-02 5.520291253924369812e-02 2.743248641490936279e-01 4.570281133055686951e-02 2.435085028409957886e-01 2.330437451601028442e-01 7.681249082088470459e-02 7.882611453533172607e-02 2.203315496444702148e-01 -7.639485597610473633e-02
-1.847510933876037598e-01 1.473759561777114868e-01 6.671995669603347778e-02 -8.883326500654220581e-02 -2.626018412411212921e-02 -6.323721259832382202e-02 -9.648879617452621460e-02 3.137622177600860596e-01 2.596407942473888397e-02 2.978053689002990723e-01 1.651477664709091187e-01 1.328789144754409790e-01 -2.006516009569168091e-01 -3.779326379299163818e-02 7.680709660053253174e-02 -1.496992111206054688e-01 3.557263016700744629e-01 2.031457424163818359e-01 -1.322988271713256836e-01 1.725945919752120972e-01 2.079082727432250977e-01 -1.764895170927047729e-01 8.189579471945762634e-03 1.779804676771163940e-01 1.934615224599838257e-01 -2.843369543552398682e-01 -4.289515689015388489e-02 -2.772180549800395966e-02 6.463066488504409790e-02 3.497383594512939453e-01 2.113195359706878662e-01 4.259898513555526733e-02
-2.451282441616058350e-01 -2.474185526371002197e-01 3.002588748931884766e-01 -3.959931433200836182e-02 1.727601699531078339e-02 4.640661245502997190e-06 -1.786851286888122559e-01 -1.618338515982031822e-03 -5.102693289518356323e-02 -3.580475971102714539e-02 2.780120074748992920e-01 -2.077170908451080322e-01 3.091246820986270905e-02 2.570096254348754883e-01 -2.579778134822845459e-01 2.109867781400680542e-01 4.219100624322891235e-02 6.324417889118194580e-02 1.492457371205091476e-02 -2.054084241390228271e-01 -8.446536213159561157e-02 -1.980583369731903076e-02 -4.821013659238815308e-02 -9.905362874269485474e-02 4.476040899753570557e-01 -2.530295550823211670e-01 2.050182037055492401e-02 6.367291510105133057e-02 2.982615232467651367e-01 1.443559974431991577e-01 3.465479984879493713e-02 6.810123473405838013e-02
-2.438207268714904785e-01 -4.985271766781806946e-02 -1.102814227342605591e-01 -4.260208085179328918e-02 7.809371501207351685e-02 1.835295557975769043e-01 -2.712884545326232910e-01 -1.806537806987762451e-02 2.591015100479125977e-01 1.060135141015052795e-01 -5.077707767486572266e-02 -8.227704465389251709e-02 -7.566162198781967163e-02 4.661633372306823730e-01 -1.103629171848297119e-01 2.066580764949321747e-02 2.536790668964385986e-01 -1.256722211837768555e-01 4.696764796972274780e-02 -9.160331450402736664e-03 2.079422473907470703e-01 5.592355504631996155e-02 -1.613082289695739746e-01 1.300556808710098267e-01 2.011057883501052856e-01 -1.367670893669128418e-01 9.717673063278198242e-02 -2.334136217832565308e-01 2.758209407329559326e-01 2.768619656562805176e-01 1.592551320791244507e-01 1.188235357403755188e-01
-2.630333602428436279e-01 -5.199842154979705811e-02 -1.892764419317245483e-01 4.445049446076154709e-03 2.085306048393249512e-01 -2.353575527667999268e-01 -2.695325016975402832e-01 7.733802497386932373e-02 8.016371726989746094e-02 -6.765404343605041504e-02 -6.202883273363113403e-02 -4.937180317938327789e-03 1.608075499534606934e-01 1.585098654031753540e-01 -6.195305660367012024e-02 -9.770891815423965454e-02 5.907814204692840576e-02 8.378899097442626953e-02 -2.417847141623497009e-02 9.963534772396087646e-02 -7.281997054815292358e-02 1.806396692991256714e-01 -2.472429722547531128e-01 3.078564107418060303e-01 6.036065816879272461e-01 -2.585041522979736328e-02 -1.392507702112197876e-01 -6.635560095310211182e-02 6.263681501150131226e-02 -4.196341708302497864e-02 -9.847529977560043335e-02 1.283240318298339844e-01
-3.851444423198699951e-01 -1.955406665802001953e-01 -6.632894743233919144e-03 -1.302511245012283325e-01 3.650781214237213135e-01 -1.796089708805084229e-01 -1.235010027885437012e-01 -1.136058494448661804e-01 3.540736436843872070e-01 2.888050377368927002e-01 9.472628682851791382e-02 1.329304426908493042e-01 -1.173772439360618591e-01 -1.055732220411300659e-01 -1.156555563211441040e-01 5.250725895166397095e-02 8.977281302213668823e-02 -8.712087571620941162e-02 2.310772985219955444e-01 -1.354394853115081787e-01 1.084030643105506897e-01 -5.880258977413177490e-02 7.746420055627822876e-02 -1.506923511624336243e-02 7.996899634599685669e-02 4.332269728183746338e-02 1.153554767370223999e-01 -2.724081277847290039e-01 -8.207823848351836205e-04 -4.349911585450172424e-02 1.167912110686302185e-01 3.257254064083099365e-01
-1.369879543781280518e-01 -7.072947174310684204e-02 -1.464714258909225464e-01 9.677775204181671143e-03 8.686267584562301636e-02 -1.472111232578754425e-02 -2.693528234958648682e-01 1.851203143596649170e-01 2.377815991640090942e-01 2.384023070335388184e-01 1.634515225887298584e-01 7.166812568902969360e-02 -8.448159322142601013e-03 7.433146983385086060e-02 -4.033941775560379028e-02 -4.719065502285957336e-02 1.449704766273498535e-01 8.432559669017791748e-02 -2.653705775737762451e-01 -1.624616980552673340e-01 1.173701882362365723e-01 3.632571101188659668e-01 4.237243235111236572e-01 -4.017420485615730286e-02 1.098189800977706909e-01 5.410372838377952576e-02 -2.831269204616546631e-01 -1.007117629051208496e-01 2.004231661558151245e-01 9.283440560102462769e-02 -2.816036045551300049e-01 1.459048502147197723e-02
-3.767040371894836426e-01 -3.192831203341484070e-02 -3.812626004219055176e-02 -2.343545407056808472e-01 2.044533193111419678e-01 -1.289327442646026611e-01 -2.413306236267089844e-01 1.451001763343811035e-01 -2.544707059860229492e-01 9.254138171672821045e-02 1.131484210491180420e-01 -5.676780641078948975e-02 9.602610021829605103e-02 -2.134585008025169373e-02 3.445866703987121582e-02 9.197742491960525513e-02 -6.743352115154266357e-02 1.593644358217716217e-02 9.799481928348541260e-02 -1.020566076040267944e-01 3.218377828598022461e-01 1.429000645875930786e-01 1.603758633136749268e-01 -3.316481411457061768e-01 4.062656164169311523e-01 -1.415534615516662598e-01 -9.391369670629501343e-02 -8.392056077718734741e-02 -1.610331237316131592e-01 1.423203051090240479e-01 1.178535595536231995e-01 9.355726838111877441e-02
-1.157335788011550903e-01 -1.596818715333938599e-01 4.870837926864624023e-02 6.351519550662487745e-05 3.417925536632537842e-01 -9.076148271560668945e-02 -1.793726682662963867e-01 2.199297398328781128e-01 1.282741129398345947e-01 1.897423416376113892e-01 7.989125326275825500e-03 2.327432781457901001e-01 1.412857174873352051e-01 1.202572435140609741e-01 -1.408746391534805298e-01 2.890090346336364746e-01 -3.999301418662071228e-02 7.503360509872436523e-02 -2.166872769594192505e-01 3.101260028779506683e-02 1.409130394458770752e-01 1.773481518030166626e-01 -1.230667233467102051e-01 -2.720314860343933105e-01 3.433763384819030762e-01 -8.887472748756408691e-02 -9.159305691719055176e-02 -7.576054334640502930e-02 -1.425957232713699341e-01 2.889827489852905273e-01 1.980226933956146240e-01 1.733602136373519897e-01
-3.144714236259460449e-01 -3.813000619411468506e-01 -1.616118699312210083e-01 -8.920537680387496948e-02 5.782672390341758728e-02 -1.464326232671737671e-01 -9.371110796928405762e-02 7.164234668016433716e-02 1.488696336746215820e-01 9.878753870725631714e-02 3.063697516918182373e-01 1.803727298974990845e-01 5.386338755488395691e-02 1.708573549985885620e-01 -3.505006805062294006e-02 5.176376551389694214e-02 1.048609241843223572e-01 -4.775217175483703613e-02 2.031691223382949829e-01 -5.207982286810874939e-02 3.093656301498413086e-01 2.153630107641220093e-01 9.772676276043057442e-04 -2.867287397384643555e-01 5.275373533368110657e-02 -7.776455581188201904e-02 1.947292089462280273e-01 -2.483457624912261963e-01 3.001366853713989258e-01 3.272409737110137939e-02 2.608498185873031616e-02 8.242820948362350464e-02
-1.690440028905868530e-01 -2.533353269100189209e-01 -1.996969133615493774e-01 1.950247585773468018e-01 5.758776143193244934e-02 -2.962934374809265137e-01 -1.708681285381317139e-01 1.622393280267715454e-01 3.632776439189910889e-02 1.895467787981033325e-01 5.244061350822448730e-02 4.478310942649841309e-01 -9.996064007282257080e-02 -1.156582757830619812e-01 -7.031664997339248657e-02 2.401494532823562622e-01 1.278579235076904297e-01 1.985886842012405396e-01 3.021223843097686768e-01 -2.701037228107452393e-01 -2.042322605848312378e-02 1.651162281632423401e-03 1.963439136743545532e-01 1.557866632938385010e-01 9.112749993801116943e-02 -1.254993677139282227e-01 -3.391033783555030823e-02 7.030165940523147583e-02 1.511210203170776367e-01 1.123529821634292603e-01 8.514468371868133545e-02 7.512939628213644028e-03
-3.837026357650756836e-01 -2.875991538166999817e-02 1.847139298915863037e-01 -4.130023717880249023e-02 1.403400003910064697e-01 -2.940055169165134430e-02 -2.240613549947738647e-01 5.255228653550148010e-02 1.114106178283691406e-01 1.064753532409667969e-01 3.441898524761199951e-02 1.643834263086318970e-01 -7.722681760787963867e-02 1.672892421483993530e-01 4.807450994849205017e-02 5.360386148095130920e-02 1.538761407136917114e-01 -1.073258817195892334e-01 -2.895725965499877930e-01 6.282908469438552856e-02 7.383948564529418945e-02 4.025385156273841858e-02 -2.198491841554641724e-01 -2.454702705144882202e-01 3.603577315807342529e-01 -7.365030050277709961e-02 -1.425408273935317993e-01 3.025530874729156494e-01 9.619566798210144043e-02 3.431166112422943115e-01 8.617814630270004272e-02 1.769148856401443481e-01
-3.936184942722320557e-01 -1.582270860671997070e-01 7.776676863431930542e-02 -2.426275014877319336e-01 2.473186403512954712e-01 -3.325948715209960938e-01 7.367320358753204346e-02 3.391590714454650879e-02 1.853252202272415161e-01 -1.021634414792060852e-01 8.216185122728347778e-02 3.782339021563529968e-02 -1.232039779424667358e-01 -2.835788428783416748e-01 -9.660749882459640503e-02 2.089430950582027435e-02 5.516029894351959229e-02 -1.613058000802993774e-01 -1.190104931592941284e-01 7.678901404142379761e-02 1.914656609296798706e-01 3.185065090656280518e-01 6.876875460147857666e-02 2.952381968498229980e-01 2.306537330150604248e-01 -1.343369930982589722e-01 1.622819341719150543e-02 -6.479661166667938232e-02 1.077834069728851318e-01 1.020530760288238525e-01 -1.873217672109603882e-01 8.040925860404968262e-02
-1.680773943662643433e-01 -2.565720975399017334e-01 -5.814030393958091736e-02 7.276372611522674561e-02 1.299801021814346313e-01 -1.158217936754226685e-01 -3.329913020133972168e-01 2.495215274393558502e-03 -8.844222128391265869e-02 7.502406090497970581e-02 -1.341259758919477463e-02 2.076347172260284424e-02 -3.195863217115402222e-02 1.252534985542297363e-01 -1.478419303894042969e-01 -6.097771227359771729e-02 -1.073091551661491394e-01 1.843533068895339966e-01 -6.983873317949473858e-04 2.509308457374572754e-01 1.363832503557205200e-01 2.219181656837463379e-01 -9.671413153409957886e-02 1.494671851396560669e-01 6.166216731071472168e-01 -4.308827966451644897e-02 -1.846288740634918213e-01 -2.372342944145202637e-01 -1.266186088323593140e-01 3.805908560752868652e-02 2.656849287450313568e-02 -3.249953687191009521e-02
-3.958463370800018311e-01 6.985074281692504883e-02 3.335526678711175919e-03 -1.121008321642875671e-01 1.461657583713531494e-01 -5.100415274500846863e-02 -4.574965685606002808e-02 1.835789382457733154e-01 7.203797996044158936e-02 2.700797319412231445e-01 4.254911243915557861e-01 -1.232993900775909424e-01 1.171908341348171234e-02 1.682569980621337891e-01 -4.565439373254776001e-02 -6.944354623556137085e-02 -1.336347013711929321e-01 9.246560931205749512e-02 2.053768038749694824e-01 2.025134861469268799e-01 4.103428721427917480e-01 4.946601763367652893e-02 7.622626423835754395e-02 2.872581183910369873e-01 1.700194925069808960e-01 3.712689876556396484e-02 -1.082379743456840515e-01 5.018884316086769104e-02 1.115046665072441101e-01 -1.147299483418464661e-01 -9.053327143192291260e-02 -9.637981653213500977e-02
-2.153801470994949341e-01 1.012368798255920410e-01 2.331095039844512939e-01 2.478794567286968231e-02 3.291292488574981689e-01 3.000416159629821777e-01 -4.129970967769622803e-01 1.150495409965515137e-01 5.892029777169227600e-02 2.185562811791896820e-02 2.344461977481842041e-01 1.050899624824523926e-01 1.975536718964576721e-02 2.580851316452026367e-01 3.283101832494139671e-03 1.753938794136047363e-01 -1.345544606447219849e-01 1.231315545737743378e-02 -3.289074823260307312e-02 -3.338672965764999390e-02 1.488788425922393799e-01 1.856911331415176392e-01 2.267220467329025269e-01 2.366130799055099487e-01 3.990992531180381775e-02 -1.336926817893981934e-01 -2.908472418785095215e-01 -1.581245511770248413e-01 3.974257782101631165e-02 7.069689780473709106e-02 1.188542470335960388e-01 6.534662097692489624e-02
-3.969769552350044250e-02 -1.830148994922637939e-01 -2.811291441321372986e-02 2.218941301107406616e-01 1.934019625186920166e-01 2.167788147926330566e-02 -1.869028061628341675e-01 2.126435339450836182e-01 2.244495600461959839e-01 -1.064036637544631958e-01 8.816137909889221191e-02 6.979338079690933228e-02 3.131104707717895508e-01 2.767002023756504059e-02 9.108664095401763916e-02 -9.758613072335720062e-03 1.320502012968063354e-01 -6.508778035640716553e-02 1.611388027667999268e-01 -5.185037851333618164e-02 -6.452132761478424072e-02 2.410002946853637695e-01 1.341393440961837769e-01 1.793197393417358398e-01 1.380496174097061157e-01 -1.929759085178375244e-01 -4.126591086387634277e-01 -1.195260975509881973e-02 2.803462445735931396e-01 3.731889426708221436e-01 3.651817515492439270e-02 -8.181144297122955322e-02
-2.462371438741683960e-01 -3.983149304986000061e-02 2.285010516643524170e-01 -6.401243805885314941e-02 -6.307304650545120239e-02 -2.225142903625965118e-02 -2.375365346670150757e-01 7.032629102468490601e-02 1.835150867700576782e-01 1.825948059558868408e-01 -8.019085973501205444e-03 -4.823008552193641663e-02 1.565707325935363770e-01 1.243264898657798767e-01 -1.033014357089996338e-01 1.487435307353734970e-02 5.542669817805290222e-02 -1.027825921773910522e-01 1.051730737090110779e-01 1.440302841365337372e-02 1.342591643333435059e-01 2.397076934576034546e-01 -1.851184219121932983e-01 -2.603527009487152100e-01 3.911504447460174561e-01 -3.022785298526287079e-03 -1.295365393161773682e-01 5.725913494825363159e-02 -5.006990954279899597e-02 3.624143004417419434e-01 1.597293615341186523e-01 4.006006419658660889e-01
-2.615514099597930908e-01 -1.099578216671943665e-01 3.180276229977607727e-02 -3.853441402316093445e-02 2.863315641880035400e-01 -3.404691219329833984e-01 -2.396759949624538422e-02 2.689988315105438232e-01 4.491775296628475189e-03 3.395988047122955322e-02 1.684455722570419312e-01 -1.046384498476982117e-01 -1.738392710685729980e-01 -3.953121900558471680e-01 -1.888770014047622681e-01 -4.829043056815862656e-03 3.948396816849708557e-02 -1.084008291363716125e-01 9.790649265050888062e-02 9.400128386914730072e-03 3.253068774938583374e-02 2.374966293573379517e-01 7.987654954195022583e-02 5.727217346429824829e-02 1.888432055711746216e-01 -1.376527994871139526e-01 -1.594055793248116970e-04 -1.545782983303070068e-01 2.276485860347747803e-01 3.957703709602355957e-01 -4.091228917241096497e-02 6.880519539117813110e-02
-2.324806004762649536e-01 -1.876008361577987671e-01 -2.150039561092853546e-02 -1.791864335536956787e-01 2.425654381513595581e-01 8.788844570517539978e-03 -2.263785600662231445e-01 -1.707312762737274170e-01 6.072247773408889771e-02 3.208538591861724854e-01 -1.448206752538681030e-01 8.741062879562377930e-02 -5.197909474372863770e-02 2.282592952251434326e-01 -1.780375689268112183e-01 4.030789434909820557e-01 1.941173523664474487e-01 -2.394398450851440430e-01 2.938347756862640381e-01 1.156668812036514282e-01 1.631347984075546265e-01 9.866902604699134827e-03 -2.037590295076370239e-01 8.738864958286285400e-02 1.374879181385040283e-01 -1.381956636905670166e-01 7.874009199440479279e-03 -1.399064213037490845e-01 9.548439830541610718e-02 8.657854050397872925e-02 -2.642822265625000000e-02 9.545122832059860229e-02
-1.346075385808944702e-01 -3.742532432079315186e-01 1.744080781936645508e-01 7.328100968152284622e-03 3.129222095012664795e-01 -2.457568347454071045e-01 -2.858068645000457764e-01 -2.377342134714126587e-01 3.094579577445983887e-01 -1.025587916374206543e-01 2.197439372539520264e-01 -3.599943965673446655e-02 1.532344799488782883e-02 8.276666700839996338e-02 -7.312782853841781616e-02 5.603021010756492615e-02 9.066653996706008911e-02 6.407784670591354370e-02 -5.241037532687187195e-02 -2.605718001723289490e-02 3.919049203395843506e-01 1.772399693727493286e-01 2.386688739061355591e-01 -7.222928851842880249e-02 1.279750764369964600e-01 -6.503829360008239746e-02 -5.526816844940185547e-02 -2.255397383123636246e-03 -9.589577675797045231e-04 2.060186564922332764e-01 -9.265884757041931152e-02 -7.584566622972488403e-02
-3.103279471397399902e-01 -2.480161786079406738e-01 -7.760154083371162415e-03 -2.321459501981735229e-01 -3.665778785943984985e-02 -2.114125490188598633e-01 8.583144098520278931e-02 6.144253537058830261e-02 5.524395033717155457e-02 -6.935013085603713989e-02 6.243073195219039917e-02 -4.466569796204566956e-02 1.872246898710727692e-02 2.999266684055328369e-01 -4.908522218465805054e-02 2.032846659421920776e-01 1.833146661520004272e-01 -1.530423527583479881e-03 1.026790663599967957e-01 -4.636411741375923157e-02 2.111947238445281982e-01 3.658154606819152832e-01 1.230743154883384705e-01 3.409178555011749268e-02 1.627501100301742554e-01 -3.448899388313293457e-01 -3.165664076805114746e-01 -2.741351537406444550e-02 2.090242207050323486e-01 -3.105895966291427612e-02 2.175602614879608154e-01 6.191148981451988220e-02
-2.308278828859329224e-01 -1.912047117948532104e-01 6.849472969770431519e-02 -1.175445094704627991e-01 -2.302247285842895508e-01 -7.646714150905609131e-02 -8.446410298347473145e-02 -5.942430719733238220e-02 3.238663077354431152e-02 3.003673553466796875e-01 4.623441100120544434e-01 1.460965871810913086e-01 -2.775220870971679688e-01 5.117373540997505188e-02 1.276100277900695801e-01 -2.758821286261081696e-02 1.455928683280944824e-01 -8.130830526351928711e-02 -5.862283054739236832e-03 1.386834532022476196e-01 8.607959002256393433e-02 1.454832497984170914e-02 -5.007251724600791931e-02 2.399248182773590088e-01 1.074500083923339844e-01 -1.069949194788932800e-01 -3.480019867420196533e-01 -2.927755415439605713e-01 1.213074252009391785e-01 7.997353374958038330e-02 1.390940546989440918e-01 -1.184627190232276917e-01
-1.851339489221572876e-01 -1.229116767644882202e-01 -2.448728121817111969e-02 -4.738664254546165466e-02 -2.816470572724938393e-03 -3.549972176551818848e-02 -1.985111683607101440e-01 6.348826736211776733e-02 -1.451239287853240967e-01 8.715943247079849243e-02 1.905293613672256470e-01 1.231191903352737427e-01 1.786768734455108643e-01 3.836686909198760986e-02 -7.728909701108932495e-02 -1.067328080534934998e-01 1.000942885875701904e-01 -1.688875854015350342e-01 8.069887757301330566e-03 -3.449202179908752441e-01 -1.226021051406860352e-01 2.657755911350250244e-01 1.639511585235595703e-01 1.358713209629058838e-01 2.263862788677215576e-01 -4.093513488769531250e-01 1.364848911762237549e-01 -1.668199747800827026e-01 1.796029210090637207e-01 4.076333343982696533e-01 -7.797364890575408936e-02 1.175709143280982971e-01
-3.507762551307678223e-01 -9.532632678747177124e-02 1.418604552745819092e-01 -3.463834151625633240e-02 1.502933502197265625e-01 2.191168954595923424e-03 -3.659696877002716064e-02 -1.488595083355903625e-02 1.952922791242599487e-01 1.833369880914688110e-01 3.765612542629241943e-01 1.102527156472206116e-01 2.038436755537986755e-02 2.116167396306991577e-01 -1.754680573940277100e-01 -2.632131576538085938e-01 -1.628885865211486816e-01 -5.682077258825302124e-02 5.449261516332626343e-02 1.515126824378967285e-01 1.202786266803741455e-01 8.839911222457885742e-02 -4.474460706114768982e-02 1.340750884264707565e-02 2.685398161411285400e-01 1.937619410455226898e-02 -3.312211334705352783e-01 -2.026519328355789185e-01 1.639920026063919067e-01 -2.048717439174652100e-01 1.439645439386367798e-01 2.416856735944747925e-01
-2.165939509868621826e-01 -2.224837094545364380e-01 1.822885498404502869e-02 -2.425592690706253052e-01 1.288295090198516846e-01 -7.877883315086364746e-02 -4.635982960462570190e-02 3.133697211742401123e-01 7.899259775876998901e-02 2.633379586040973663e-02 2.310147434473037720e-01 2.428438067436218262e-01 1.202746927738189697e-01 2.976172231137752533e-02 -1.656899750232696533e-01 3.346622921526432037e-03 1.810928136110305786e-01 8.808287978172302246e-02 2.861740291118621826e-01 1.727274805307388306e-01 7.760228961706161499e-02 3.423272073268890381e-01 1.170171871781349182e-01 -7.595696300268173218e-02 1.835075765848159790e-01 -1.819845885038375854e-01 3.153199255466461182e-01 -1.162551417946815491e-01 2.224589884281158447e-01 3.419544920325279236e-02 1.673504710197448730e-01 7.630503177642822266e-02
-1.225705817341804504e-01 -6.281211972236633301e-02 -1.029876098036766052e-01 5.940825492143630981e-02 7.703617960214614868e-02 -2.076001465320587158e-01 -1.143872439861297607e-01 -1.937969326972961426e-01 4.601190984249114990e-02 1.481609642505645752e-01 6.055817604064941406e-01 2.015829086303710938e-01 -1.199780590832233429e-02 5.161585286259651184e-02 -8.995975553989410400e-02 -4.578336328268051147e-02 -5.774417147040367126e-02 7.584010064601898193e-02 1.276949346065521240e-01 -8.434459567070007324e-02 -1.555341184139251709e-01 -1.258349865674972534e-01 2.615203261375427246e-01 1.256020665168762207e-01 3.785651624202728271e-01 -2.238015979528427124e-01 -1.432949304580688477e-01 -1.938389539718627930e-01 -6.617008894681930542e-02 5.644322186708450317e-02 3.871958702802658081e-02 7.430343329906463623e-02
-2.760219275951385498e-01 1.020403280854225159e-01 7.658694684505462646e-02 -2.401358485221862793e-01 -1.861101016402244568e-03 6.476628780364990234e-02 -1.380798965692520142e-01 3.696281462907791138e-02 5.495796352624893188e-02 1.313166040927171707e-02 2.856998145580291748e-01 1.391148120164871216e-01 -5.886726453900337219e-02 1.136909648776054382e-01 -1.329804211854934692e-01 -6.221721693873405457e-02 3.039519116282463074e-02 1.192779168486595154e-01 1.222656518220901489e-01 3.253330588340759277e-01 1.912364065647125244e-01 2.189146578311920166e-01 2.236394025385379791e-02 1.949207335710525513e-01 3.400991559028625488e-01 -2.154893875122070312e-01 -2.980839908123016357e-01 -1.448686122894287109e-01 2.921482324600219727e-01 -8.389773964881896973e-02 -8.457022160291671753e-02 -2.295781373977661133e-01
-1.987961828708648682e-01 -1.760246753692626953e-01 -4.312532395124435425e-02 -2.484204620122909546e-01 1.781790554523468018e-01 -3.061828613281250000e-01 1.089878678321838379e-01 1.311700791120529175e-01 -6.530611310154199600e-03 4.860012978315353394e-02 -1.187063902616500854e-01 -7.765305787324905396e-02 -2.204952202737331390e-02 9.647478908300399780e-02 -4.662990197539329529e-02 1.437111794948577881e-01 1.114116609096527100e-01 -1.448314785957336426e-01 -1.571820676326751709e-01 8.464603126049041748e-02 3.657819926738739014e-01 1.565545797348022461e-01 9.714969992637634277e-02 2.363931387662887573e-01 2.116477936506271362e-01 -3.667453825473785400e-01 -2.734541296958923340e-01 -1.271411478519439697e-01 2.530686259269714355e-01 8.051855862140655518e-02 1.627874821424484253e-01 6.744948681443929672e-03
-2.068585753440856934e-01 -6.025612726807594299e-02 -2.028801590204238892e-01 -1.197852641344070435e-01 2.361843138933181763e-01 2.097471803426742554e-02 -1.981457769870758057e-01 3.497826680541038513e-02 2.922692596912384033e-01 2.979505658149719238e-01 1.802126467227935791e-01 4.249271750450134277e-02 1.494823396205902100e-01 -1.806345582008361816e-01 -4.408331215381622314e-02 -8.327308297157287598e-02 -7.165563106536865234e-02 8.668190240859985352e-02 1.464014351367950439e-01 2.146067917346954346e-01 -8.137836307287216187e-02 2.024485617876052856e-01 -6.699797231703996658e-03 2.410927712917327881e-01 3.086533844470977783e-01 -1.131964325904846191e-01 -3.216513693332672119e-01 -9.309285879135131836e-02 1.080554127693176270e-01 -3.204222023487091064e-01 -4.225932061672210693e-02 8.232465386390686035e-02
-1.464540064334869385e-01 7.622773945331573486e-02 2.107079029083251953e-01 -2.225388586521148682e-01 2.367861866950988770e-01 5.159182101488113403e-02 -3.061844110488891602e-01 1.612770855426788330e-01 -5.379525199532508850e-02 6.947113573551177979e-02 2.141745388507843018e-01 8.291596919298171997e-02 -4.980738088488578796e-02 3.314072191715240479e-01 -1.025995239615440369e-01 -6.508317589759826660e-02 6.580404588021337986e-04 -4.749929159879684448e-02 -1.517559289932250977e-01 7.374972105026245117e-02 -3.650869801640510559e-02 2.394396439194679260e-02 -8.971573412418365479e-02 3.459084928035736084e-01 1.817243844270706177e-01 -1.055422499775886536e-01 -2.864848077297210693e-01 -2.545579075813293457e-01 7.170399278402328491e-02 -1.929900646209716797e-01 2.363537997007369995e-01 2.513389885425567627e-01
-2.924042940139770508e-01 -2.986045479774475098e-01 -2.939050085842609406e-02 -1.204006150364875793e-01 2.011754363775253296e-01 4.227815568447113037e-02 -1.755491793155670166e-01 -1.245761141180992126e-01 3.530731797218322754e-02 2.574112713336944580e-01 3.227251470088958740e-01 -5.020016804337501526e-02 -4.233294129371643066e-01 -7.571005821228027344e-02 7.464727014303207397e-02 -2.441112250089645386e-01 2.606207728385925293e-01 2.278404980897903442e-01 4.001696035265922546e-02 1.058538236975437030e-05 2.439377307891845703e-01 -6.820221245288848877e-02 2.027235738933086395e-02 4.759314656257629395e-02 6.906948983669281006e-02 -1.294611096382141113e-01 -1.694285273551940918e-01 -1.600639671087265015e-01 -3.749591112136840820e-02 3.647258505225181580e-02 1.073648929595947266e-01 -1.367786079645156860e-01
-3.969483375549316406e-01 -9.543477743864059448e-02 2.203030288219451904e-01 -1.301899403333663940e-01 -9.517929702997207642e-02 -2.067008316516876221e-01 -2.393956482410430908e-01 3.200951265171170235e-03 1.714130043983459473e-01 3.519186973571777344e-01 4.703360199928283691e-01 -1.523805898614227772e-03 -1.012834459543228149e-01 -1.981011033058166504e-02 3.617087379097938538e-03 1.078375652432441711e-01 9.374348819255828857e-02 -1.544933617115020752e-01 7.378073781728744507e-02 7.160912454128265381e-02 -2.955528721213340759e-02 1.122539211064577103e-02 1.321720480918884277e-01 5.675356835126876831e-02 1.670919824391603470e-03 -2.007465362548828125e-01 -3.385132551193237305e-01 -1.790878474712371826e-01 1.415218319743871689e-02 -6.793361902236938477e-02 5.083066225051879883e-02 5.209730565547943115e-02
-1.265111267566680908e-01 -1.998795121908187866e-01 8.782317489385604858e-02 5.937126278877258301e-02 3.296961784362792969e-01 -1.553387939929962158e-01 -1.768527179956436157e-01 7.206298410892486572e-02 6.301191169768571854e-04 3.799327015876770020e-01 2.456462085247039795e-01 -9.695877134799957275e-02 -1.698089540004730225e-01 -3.034960292279720306e-02 5.484164133667945862e-02 3.629965335130691528e-02 7.661537081003189087e-02 5.645493417978286743e-02 4.104277193546295166e-01 2.258959412574768066e-01 5.120788887143135071e-02 9.708068519830703735e-02 2.556787729263305664e-01 1.577619910240173340e-01 6.180945038795471191e-02 -1.783692985773086548e-01 -2.264470160007476807e-01 1.584205217659473419e-02 2.044236510992050171e-01 -7.010114192962646484e-02 -2.095792442560195923e-01 -8.182732015848159790e-02
-3.139092624187469482e-01 -2.008470147848129272e-01 -1.679430156946182251e-01 -2.059230357408523560e-01 1.182450354099273682e-01 4.509719833731651306e-02 9.040734916925430298e-02 1.203937903046607971e-01 6.115792691707611084e-02 -5.396225303411483765e-02 2.884260416030883789e-01 3.096712827682495117e-01 4.770275577902793884e-02 -1.984153240919113159e-01 -1.062900573015213013e-01 1.216090396046638489e-01 9.547014534473419189e-02 8.135457336902618408e-02 1.226073950529098511e-01 -2.507142163813114166e-02 2.260634303092956543e-01 1.841672360897064209e-01 -2.391932718455791473e-02 4.209654033184051514e-02 1.124047115445137024e-01 -1.066218912601470947e-01 6.521738320589065552e-02 -6.064861640334129333e-02 4.419001936912536621e-01 3.467408418655395508e-01 -1.762657240033149719e-02 -1.784621477127075195e-01
-2.492336332798004150e-01 -1.900659501552581787e-01 1.090202033519744873e-01 -3.014710247516632080e-01 1.054868102073669434e-01 1.012371331453323364e-01 4.819193854928016663e-03 -7.098934054374694824e-02 2.098302915692329407e-02 4.732136130332946777e-01 2.640796601772308350e-01 1.676286756992340088e-01 9.002333134412765503e-02 -5.037238076329231262e-02 -2.410445362329483032e-01 5.517801642417907715e-02 2.115308791399002075e-01 -3.431002423167228699e-02 3.111741840839385986e-01 -1.911867759190499783e-03 1.164008602499961853e-01 6.001840904355049133e-02 6.825882941484451294e-02 8.181136101484298706e-02 4.626997187733650208e-02 -5.988907441496849060e-02 1.153433322906494141e-01 -1.199644878506660461e-01 3.970028087496757507e-02 2.387156933546066284e-01 2.905601859092712402e-01 1.757320463657379150e-01
-2.800806164741516113e-01 -1.112584695219993591e-01 -8.245631307363510132e-02 -5.773352086544036865e-02 1.478570997714996338e-01 4.286915436387062073e-02 2.193239033222198486e-01 -9.496358036994934082e-02 1.232588440179824829e-01 2.826938927173614502e-01 1.481773853302001953e-01 2.267551720142364502e-01 3.952982723712921143e-01 8.469852060079574585e-02 -3.241115808486938477e-02 5.218518525362014771e-02 2.676171064376831055e-01 -9.464833140373229980e-02 3.490583226084709167e-02 1.550147868692874908e-02 1.877522319555282593e-01 2.992416918277740479e-02 2.016023844480514526e-01 1.799870133399963379e-01 3.258824348449707031e-01 -1.400252282619476318e-01 -9.228841960430145264e-02 -2.891543209552764893e-01 -2.161088772118091583e-02 1.009753346443176270e-02 2.681662440299987793e-01 2.991869114339351654e-02
-2.013891637325286865e-01 -2.038672417402267456e-01 -1.624932736158370972e-01 1.837365329265594482e-01 6.963617354631423950e-02 1.471060961484909058e-01 -1.080783605575561523e-01 -7.452420145273208618e-02 3.019679896533489227e-02 1.218031644821166992e-01 1.367382705211639404e-02 -1.511096768081188202e-02 1.870494782924652100e-01 2.674729228019714355e-01 -7.689113914966583252e-02 -1.948924958705902100e-01 2.344188094139099121e-01 2.208562195301055908e-01 1.906232833862304688e-01 1.950466334819793701e-01 1.769300401210784912e-01 1.337291449308395386e-01 1.346091330051422119e-01 -7.423610985279083252e-02 3.847391307353973389e-01 5.763214081525802612e-03 -2.858454883098602295e-01 5.733424052596092224e-02 -6.238398607820272446e-03 3.741316199302673340e-01 1.486342102289199829e-01 3.631979972124099731e-02
-4.042078256607055664e-01 -1.201857477426528931e-01 5.231779813766479492e-02 -7.576497644186019897e-02 1.018224358558654785e-01 -1.974370181560516357e-01 -8.817806839942932129e-02 -1.944819539785385132e-01 3.667446374893188477e-01 6.056620180606842041e-02 8.001262694597244263e-02 9.792856872081756592e-02 -7.485070824623107910e-02 -7.532844692468643188e-02 -2.464426010847091675e-01 -2.224263995885848999e-01 9.118273854255676270e-02 -3.039375841617584229e-01 -5.704730283468961716e-03 7.487472146749496460e-02 3.821256160736083984e-01 -2.477079816162586212e-02 -3.024847432971000671e-02 1.148426607251167297e-01 2.769758701324462891e-01 -1.358469426631927490e-01 2.708049304783344269e-02 -8.919222652912139893e-02 2.420441508293151855e-01 1.080809906125068665e-01 -3.928550332784652710e-02 -1.903691887855529785e-02
-3.125461935997009277e-01 -6.386192142963409424e-02 -1.858530938625335693e-01 -1.112855132669210434e-02 2.153927236795425415e-01 -2.021280229091644287e-01 1.023976206779479980e-01 8.317567408084869385e-02 -9.162040799856185913e-02 2.149735689163208008e-01 1.925994083285331726e-02 -1.594542711973190308e-01 -5.612826440483331680e-03 -4.221610724925994873e-02 -8.681112527847290039e-02 1.030023861676454544e-02 2.067154645919799805e-01 1.382426591590046883e-03 1.210908517241477966e-01 9.950894117355346680e-02 3.153909146785736084e-01 1.290361434221267700e-01 -6.081395782530307770e-03 2.386734634637832642e-01 2.135763913393020630e-01 -3.439041078090667725e-01 1.594710201025009155e-01 -3.002283275127410889e-01 2.587731778621673584e-01 2.613869607448577881e-01 -2.893752790987491608e-02 -1.142741292715072632e-01
-2.947916388511657715e-01 1.353400480002164841e-02 1.120788678526878357e-01 -1.857071220874786377e-01 2.711573541164398193e-01 5.010759085416793823e-02 1.451864093542098999e-02 -1.165449917316436768e-01 -4.786106571555137634e-02 -3.935645520687103271e-02 3.234341144561767578e-01 4.177503660321235657e-02 -1.477611064910888672e-02 5.888679064810276031e-03 1.077848300337791443e-01 -8.295691758394241333e-02 -3.099110722541809082e-02 1.641589701175689697e-01 3.376902267336845398e-02 5.062609314918518066e-01 2.098104655742645264e-01 3.026860654354095459e-01 1.195604540407657623e-02 1.548774838447570801e-01 2.827102243900299072e-01 -4.156446829438209534e-02 -1.936547905206680298e-01 -1.552175581455230713e-01 1.272185444831848145e-01 9.283318370580673218e-02 -1.735891699790954590e-01 6.153867393732070923e-02
-2.422393262386322021e-01 9.618920274078845978e-03 2.132357060909271240e-01 9.380886703729629517e-02 -1.197102945297956467e-02 4.317922983318567276e-03 -2.905877828598022461e-01 1.595841534435749054e-02 2.513236999511718750e-01 1.659681648015975952e-01 5.614814534783363342e-02 6.932441610842943192e-03 6.330427527427673340e-02 -3.189453564118593931e-04 -7.077041268348693848e-02 -8.960093557834625244e-02 4.410221055150032043e-02 -3.463168442249298096e-02 9.355591237545013428e-02 -1.144735738635063171e-01 1.974213570356369019e-01 1.297827810049057007e-01 -1.586249023675918579e-01 -1.851272284984588623e-01 4.025494158267974854e-01 -1.018118783831596375e-01 -1.212176680564880371e-01 4.366453737020492554e-02 8.283802121877670288e-02 3.341663181781768799e-01 3.759281933307647705e-01 3.194193840026855469e-01
5.675527825951576233e-02 2.650196477770805359e-02 2.867193520069122314e-02 -1.918875575065612793e-01 -3.011018270626664162e-03 1.302892565727233887e-01 -2.338768690824508667e-01 1.291873902082443237e-01 5.861011520028114319e-02 9.707970172166824341e-02 2.228695154190063477e-01 -2.350420318543910980e-02 -8.323354646563529968e-03 -1.098910495638847351e-01 2.419197000563144684e-02 1.449501514434814453e-01 7.118190079927444458e-02 1.752876937389373779e-01 1.931406110525131226e-01 -7.630740106105804443e-02 3.244499862194061279e-01 1.530679613351821899e-01 2.039981037378311157e-01 -3.612719709053635597e-03 4.049159884452819824e-01 -4.097016900777816772e-02 -3.023529238998889923e-02 -1.985756903886795044e-01 3.652836978435516357e-01 2.901157140731811523e-01 -1.791334748268127441e-01 2.613861262798309326e-01
-2.425315380096435547e-01 -1.653973013162612915e-01 3.432497382164001465e-02 7.933806627988815308e-02 -1.431023981422185898e-02 8.351082354784011841e-02 -2.837957441806793213e-01 1.974818482995033264e-02 1.507079899311065674e-01 3.360824882984161377e-01 8.786243200302124023e-02 9.603898227214813232e-02 4.613119363784790039e-02 1.287298202514648438e-01 3.282205667346715927e-03 1.185150742530822754e-01 7.471240311861038208e-02 -1.506238877773284912e-01 1.006783172488212585e-02 9.439960122108459473e-02 2.096710801124572754e-01 1.527058035135269165e-01 -1.362887918949127197e-01 -3.195665478706359863e-01 3.414404392242431641e-01 -1.800666749477386475e-02 -1.430633068084716797e-01 1.164324209094047546e-01 -1.323095262050628662e-01 3.418524265289306641e-01 2.155784517526626587e-01 2.753977477550506592e-01
2.565773203969001770e-02 -2.216249555349349976e-01 1.802296340465545654e-01 -2.880444750189781189e-02 8.499776571989059448e-02 6.781128793954849243e-02 -2.197374999523162842e-01 1.774910986423492432e-01 -2.082770504057407379e-02 1.847063302993774414e-01 9.790255874395370483e-02 -7.647318392992019653e-02 2.332818927243351936e-03 -1.312650647014379501e-02 1.096229404211044312e-01 2.044527828693389893e-01 3.425221890211105347e-02 1.944937258958816528e-01 1.101337745785713196e-02 -9.283111244440078735e-02 2.803546786308288574e-01 -9.892076253890991211e-03 2.816111147403717041e-01 -7.862229831516742706e-03 4.144805669784545898e-01 -3.074099123477935791e-02 -9.465084969997406006e-02 -3.216106295585632324e-01 2.557179331779479980e-01 3.631326258182525635e-01 -7.533753663301467896e-02 1.656944155693054199e-01
-1.249932274222373962e-01 -1.932468079030513763e-02 -3.479586243629455566e-01 -1.801397800445556641e-01 2.696630060672760010e-01 -7.509139180183410645e-02 -1.372365355491638184e-01 -1.971882581710815430e-01 2.510815560817718506e-01 1.713852584362030029e-01 1.875294297933578491e-01 1.915902085602283478e-02 -1.162606198340654373e-02 1.986796855926513672e-01 2.206457965075969696e-02 1.176501810550689697e-01 -2.475671619176864624e-01 3.601687774062156677e-02 1.522161811590194702e-01 8.905343711376190186e-03 1.877840049564838409e-02 5.938737094402313232e-02 3.069733455777168274e-02 3.711297214031219482e-01 4.136404991149902344e-01 1.639366708695888519e-02 -4.393837600946426392e-02 -6.394286453723907471e-02 2.195390909910202026e-01 -1.908994466066360474e-01 1.297997683286666870e-01 -7.244428247213363647e-02
-4.155857563018798828e-01 9.157063812017440796e-02 -1.069527789950370789e-01 1.663300395011901855e-01 2.362264245748519897e-01 4.764480516314506531e-03 -1.677685230970382690e-01 -8.586141467094421387e-02 2.080302089452743530e-01 5.460998788475990295e-02 3.003563582897186279e-01 -7.353570312261581421e-02 -5.756370723247528076e-02 -6.368063390254974365e-02 2.667965292930603027e-01 8.726140111684799194e-02 -1.001127362251281738e-01 1.796998977661132812e-01 1.876810789108276367e-01 6.770204287022352219e-03 -7.059320062398910522e-02 1.987109184265136719e-01 -2.018878012895584106e-01 4.495802819728851318e-01 2.440265715122222900e-01 -7.036449760198593140e-02 7.323105633258819580e-02 1.498154178261756897e-02 2.095137909054756165e-02 -9.088649600744247437e-02 -5.531845986843109131e-02 -1.167421117424964905e-01
-3.923981785774230957e-01 1.481118053197860718e-01 3.330046683549880981e-02 -1.563064455986022949e-01 2.991865873336791992e-01 5.037654936313629150e-02 -1.453382819890975952e-01 -9.069809317588806152e-02 3.848580643534660339e-02 -5.314107984304428101e-02 2.886504232883453369e-01 2.997131645679473877e-01 7.699985522776842117e-03 1.824540644884109497e-01 -2.216819301247596741e-02 -1.312082856893539429e-01 -7.309286296367645264e-02 -1.214460134506225586e-01 1.123728305101394653e-01 3.787533342838287354e-01 1.164526641368865967e-01 1.430944204330444336e-01 -1.044143363833427429e-02 8.327425271272659302e-02 2.539654076099395752e-01 -7.727324962615966797e-02 -2.137703001499176025e-01 -1.413259748369455338e-02 3.308549225330352783e-01 -4.848878830671310425e-02 3.953611850738525391e-02 -4.046697914600372314e-02
-3.733626008033752441e-01 -2.954053282737731934e-01 -5.077156051993370056e-02 6.367926299571990967e-02 2.701690793037414551e-01 9.509313106536865234e-02 -6.228927895426750183e-02 -1.482464373111724854e-01 5.404550582170486450e-02 2.829515039920806885e-01 7.422339916229248047e-02 1.672490090131759644e-01 -2.480207011103630066e-02 2.486213147640228271e-01 8.485724031925201416e-02 2.336575463414192200e-02 3.034500181674957275e-01 -2.735535614192485809e-03 2.071024179458618164e-01 -2.604027045890688896e-03 7.464205473661422729e-02 -1.014985367655754089e-01 -5.219536274671554565e-02 -1.223409622907638550e-01 4.172983169555664062e-01 2.662259340286254883e-01 5.227173864841461182e-02 2.070339396595954895e-02 1.182916834950447083e-01 1.073724925518035889e-01 -1.639271378517150879e-01 -5.524738505482673645e-02
-1.556818932294845581e-01 5.058776214718818665e-02 1.577450335025787354e-01 -5.623536184430122375e-02 4.308995604515075684e-02 8.711261302232742310e-02 -2.705935239791870117e-01 1.100453361868858337e-01 1.653978601098060608e-02 -4.396410658955574036e-02 4.287520051002502441e-01 2.117688506841659546e-01 -4.029485955834388733e-02 -2.015388607978820801e-01 1.939728260040283203e-01 1.902118772268295288e-01 8.312370628118515015e-02 3.133700191974639893e-01 -9.262058883905410767e-02 1.503006322309374809e-03 3.827818902209401131e-03 -1.271213889122009277e-01 -1.992107778787612915e-01 1.426344364881515503e-01 3.698792159557342529e-01 -1.147343143820762634e-01 1.575905829668045044e-01 -6.926134973764419556e-02 1.004224270582199097e-01 1.494981348514556885e-01 -1.057376340031623840e-01 3.005616962909698486e-01
-2.373279184103012085e-01 -1.697833389043807983e-01 1.835667155683040619e-02 -1.423367392271757126e-02 1.471399515867233276e-01 -7.590317726135253906e-02 -2.013185322284698486e-01 5.984177067875862122e-02 5.080533772706985474e-02 3.400159254670143127e-02 6.465421617031097412e-02 1.547748893499374390e-01 3.656122460961341858e-02 -1.625099801458418369e-03 1.302895601838827133e-02 9.486895799636840820e-02 2.616759538650512695e-01 -2.430179119110107422e-01 -1.967599093914031982e-01 -2.913781814277172089e-02 2.276947200298309326e-01 1.736045330762863159e-01 8.683064579963684082e-02 -2.047249972820281982e-01 1.913202404975891113e-01 -3.171840906143188477e-01 -1.995267719030380249e-01 2.309682220220565796e-01 6.229191645979881287e-02 3.923155069351196289e-01 2.438191622495651245e-01 2.329578101634979248e-01
-1.357688456773757935e-01 -5.113083869218826294e-02 1.406186353415250778e-02 -4.049030691385269165e-02 1.223441809415817261e-01 -3.026144206523895264e-01 -5.166891589760780334e-02 9.248492866754531860e-02 -3.228679895401000977e-01 1.327546983957290649e-01 2.781832218170166016e-01 1.566419303417205811e-01 8.748836815357208252e-02 2.510593831539154053e-01 2.506726980209350586e-02 9.186422824859619141e-02 2.782906293869018555e-01 9.175419062376022339e-02 1.292429268360137939e-01 -1.017444431781768799e-01 -8.528947830200195312e-03 1.954656839370727539e-01 3.666792213916778564e-01 1.627925038337707520e-01 2.163848280906677246e-01 -9.513134509325027466e-02 1.487706154584884644e-01 2.259839177131652832e-01 9.048867225646972656e-02 2.682888805866241455e-01 6.656589359045028687e-02 1.731449514627456665e-01
-3.998012542724609375e-01 -1.333323717117309570e-01 3.133322000503540039e-01 -6.318066269159317017e-02 5.321183055639266968e-02 -6.159238517284393311e-02 -2.805094420909881592e-01 2.457632496953010559e-02 6.847713142633438110e-02 2.590733170509338379e-01 4.038503766059875488e-01 -6.777162849903106689e-02 -2.062940746545791626e-01 -6.173924356698989868e-02 -3.164374083280563354e-02 2.315913140773773193e-01 5.382308363914489746e-02 1.327291876077651978e-01 3.035568594932556152e-01 1.994508951902389526e-01 -2.081451006233692169e-02 1.529420316219329834e-01 1.259720027446746826e-01 1.342422068119049072e-01 2.703109988942742348e-03 4.723447188735008240e-02 8.005819283425807953e-03 -2.219947129487991333e-01 3.219571372028440237e-04 1.702967137098312378e-01 4.059092327952384949e-02 3.752400353550910950e-02
-1.439564377069473267e-01 -9.823891334235668182e-03 -1.140884384512901306e-01 2.686260826885700226e-02 7.996968179941177368e-02 -3.046859204769134521e-01 -6.739966571331024170e-02 -1.096981093287467957e-01 5.911161750555038452e-02 2.048926800489425659e-01 2.865378558635711670e-01 -1.794374585151672363e-01 1.169193983078002930e-01 3.560177385807037354e-01 -3.376160562038421631e-01 -6.383299082517623901e-02 -1.357581913471221924e-01 1.601622998714447021e-01 6.695254892110824585e-02 1.035567224025726318e-01 -8.978690207004547119e-02 7.610375434160232544e-02 2.500875592231750488e-01 1.820124983787536621e-01 3.494301140308380127e-01 -1.513923853635787964e-01 -1.815065145492553711e-01 1.048956438899040222e-01 2.587565481662750244e-01 5.810609832406044006e-02 5.709802359342575073e-02 -2.694346942007541656e-03
-3.255069851875305176e-01 -2.715254761278629303e-02 9.970618784427642822e-02 -2.695250213146209717e-01 2.888904511928558350e-01 -1.728833615779876709e-01 -6.374035030603408813e-02 -4.315515235066413879e-02 5.206601694226264954e-02 4.798491671681404114e-02 2.204477041959762573e-01 3.107139095664024353e-02 3.558468073606491089e-02 1.856101006269454956e-01 5.875295028090476990e-02 8.021640032529830933e-02 -2.245752662420272827e-01 -1.315809488296508789e-01 3.362759202718734741e-02 9.196979552507400513e-02 1.092162430286407471e-01 2.263236492872238159e-01 -2.412523180246353149e-01 1.180263087153434753e-01 5.125275850296020508e-01 1.347675267606973648e-02 -2.151283621788024902e-01 -7.430266588926315308e-02 -1.279114484786987305e-01 -1.567059308290481567e-01 -1.513887494802474976e-01 1.213024649769067764e-02
-2.133022807538509369e-02 6.455465406179428101e-02 1.580913215875625610e-01 4.708961024880409241e-02 2.404088973999023438e-01 1.247456297278404236e-01 -2.475430220365524292e-01 3.358572721481323242e-01 -7.307357341051101685e-02 5.459111928939819336e-02 2.613319456577301025e-01 2.418544739484786987e-01 2.039646729826927185e-02 1.208863705396652222e-01 1.022755354642868042e-02 9.159535169601440430e-02 1.495150774717330933e-01 -2.107127336785197258e-03 9.673395007848739624e-02 1.186712756752967834e-01 2.683558501303195953e-02 -4.732630774378776550e-02 1.372156441211700439e-01 9.560155123472213745e-02 3.751281499862670898e-01 -1.530843079090118408e-01 9.994018077850341797e-02 -5.681334808468818665e-02 3.140840232372283936e-01 4.275223016738891602e-01 -1.625599116086959839e-01 1.229596510529518127e-02
-2.452268600463867188e-01 9.095387905836105347e-02 -3.459943458437919617e-02 -1.163524463772773743e-01 3.061080276966094971e-01 -9.375707060098648071e-02 -1.754637360572814941e-01 -1.909610331058502197e-01 2.077593952417373657e-01 2.384157627820968628e-01 2.570546567440032959e-01 1.304840296506881714e-01 -1.676842719316482544e-01 1.838874220848083496e-01 -1.523130685091018677e-01 -2.087707072496414185e-01 -3.432197570800781250e-01 8.189034461975097656e-02 1.526736766099929810e-01 6.391024589538574219e-02 9.638397395610809326e-02 2.112717777490615845e-01 2.033543400466442108e-02 9.738545119762420654e-02 6.831987202167510986e-02 -1.196442171931266785e-01 -3.410739302635192871e-01 -1.928410232067108154e-01 5.693331733345985413e-02 -6.064933538436889648e-02 1.093462854623794556e-01 1.678786128759384155e-01
-1.740043610334396362e-01 1.038876250386238098e-01 2.221305482089519501e-02 -1.356688886880874634e-01 1.774796247482299805e-01 -2.782544791698455811e-01 5.249463394284248352e-02 1.954201608896255493e-01 -1.144249960780143738e-01 -6.063369661569595337e-02 1.678302288055419922e-01 -2.738383710384368896e-01 -1.120147332549095154e-01 4.651188477873802185e-02 -7.032323628664016724e-02 2.020174711942672729e-01 9.696867316961288452e-02 9.940144419670104980e-02 -6.532298773527145386e-02 7.618492841720581055e-02 3.048403747379779816e-02 2.519895434379577637e-01 -4.388848319649696350e-02 2.613472938537597656e-01 4.673418104648590088e-01 -1.983034014701843262e-01 1.600554883480072021e-01 -1.228717043995857239e-01 2.040892243385314941e-01 7.475382834672927856e-02 3.161323368549346924e-01 1.143357809633016586e-02
-2.953740954399108887e-01 -1.476941108703613281e-01 3.997718393802642822e-01 -5.460754781961441040e-02 4.941880330443382263e-02 -1.603934764862060547e-01 -1.760400384664535522e-01 -1.421140432357788086e-01 2.131233513355255127e-01 9.980337321758270264e-02 2.589363753795623779e-01 5.328452214598655701e-02 -9.366101026535034180e-02 -1.411091685295104980e-01 -2.081209868192672729e-01 -6.823186576366424561e-02 5.649073421955108643e-02 -1.662577539682388306e-01 1.342083364725112915e-01 1.552120894193649292e-01 9.232673048973083496e-02 2.619449198246002197e-01 1.745909899473190308e-01 5.797313898801803589e-02 1.168938726186752319e-01 2.440135739743709564e-02 -3.725631833076477051e-01 -2.750194072723388672e-01 1.763740740716457367e-02 1.253347545862197876e-01 -8.867564797401428223e-02 -1.017989292740821838e-01
-5.004283785820007324e-01 -1.552768796682357788e-01 1.735178679227828979e-01 -4.387336596846580505e-02 2.125504054129123688e-02 -8.643130958080291748e-02 -1.672330945730209351e-01 -4.840891808271408081e-03 -6.078888662159442902e-03 2.886471152305603027e-01 2.504861652851104736e-01 2.695518136024475098e-01 1.974221467971801758e-01 1.395358741283416748e-01 -1.367298215627670288e-01 2.407786101102828979e-01 2.778795659542083740e-01 1.970287226140499115e-02 5.236029997467994690e-02 -5.350921303033828735e-03 2.317511290311813354e-02 1.140741556882858276e-01 -3.696321249008178711e-01 1.023408919572830200e-01 3.535012155771255493e-02 -1.477174311876296997e-01 8.367511630058288574e-02 8.961924910545349121e-02 1.213830038905143738e-01 -6.753738224506378174e-02 6.176744028925895691e-02 3.746469691395759583e-02
-2.564260065555572510e-01 -7.643407583236694336e-02 3.639618679881095886e-02 2.730742329731583595e-03 1.686789840459823608e-02 -1.369723826646804810e-01 -5.272304415702819824e-01 1.072804480791091919e-01 1.007436960935592651e-02 2.214010059833526611e-01 4.622028768062591553e-02 -7.041383534669876099e-02 2.275681346654891968e-01 9.492320567369461060e-02 1.424799859523773193e-01 -2.402250841259956360e-02 2.112364321947097778e-01 1.495290845632553101e-01 1.558020561933517456e-01 -1.309469714760780334e-02 2.025512605905532837e-01 1.214449554681777954e-01 1.367753446102142334e-01 -1.101056039333343506e-01 2.057529799640178680e-02 1.550055947154760361e-02 -1.886445730924606323e-01 -1.454259306192398071e-01 4.036641716957092285e-01 -8.256305009126663208e-02 -8.650086820125579834e-02 2.607293725013732910e-01
-1.058775410056114197e-01 -1.776037663221359253e-01 1.420547962188720703e-01 2.893761694431304932e-01 3.644211292266845703e-01 -1.100417301058769226e-01 -1.194494366645812988e-01 9.528362751007080078e-02 1.280317753553390503e-01 4.801794141530990601e-02 2.576346509158611298e-02 1.929999142885208130e-01 -6.947100907564163208e-02 2.099758684635162354e-01 3.441410660743713379e-01 -6.401667743921279907e-02 4.003780335187911987e-02 3.183290362358093262e-01 5.291972309350967407e-02 2.200242131948471069e-02 2.014686316251754761e-01 2.883903980255126953e-01 1.511572748422622681e-01 -9.723362326622009277e-02 1.705701798200607300e-01 -1.143707782030105591e-01 -1.031630337238311768e-01 -2.632725238800048828e-01 1.677675843238830566e-01 3.802428022027015686e-02 1.132861673831939697e-01 1.737060397863388062e-01
-2.243505120277404785e-01 1.019940376281738281e-01 -9.858314692974090576e-02 -2.096839696168899536e-01 -2.143020741641521454e-02 -3.132191300392150879e-02 -1.073959916830062866e-01 -3.184533491730690002e-02 1.522034704685211182e-01 3.205122053623199463e-01 1.975021362304687500e-01 -6.849248707294464111e-02 -2.837661206722259521e-01 2.971348166465759277e-01 8.706369996070861816e-02 1.464426424354314804e-02 1.336753815412521362e-01 1.747594475746154785e-01 5.222116596996784210e-03 -1.563687920570373535e-01 2.132754623889923096e-01 3.472191691398620605e-01 -9.213828295469284058e-02 6.608445942401885986e-02 2.808639705181121826e-01 -1.122514903545379639e-01 -2.687460929155349731e-02 2.676130831241607666e-01 -2.658885419368743896e-01 1.418259739875793457e-01 -8.655846118927001953e-02 1.070996895432472229e-01
-1.574334502220153809e-01 -2.246144264936447144e-01 1.362081915140151978e-01 -8.357653021812438965e-02 1.271387040615081787e-01 -1.766077615320682526e-02 -3.491325080394744873e-01 8.588925004005432129e-03 -4.738890379667282104e-02 -9.404589235782623291e-02 1.723484247922897339e-01 4.785674065351486206e-02 -4.458275437355041504e-02 1.717106550931930542e-01 -2.161274850368499756e-01 -1.658758372068405151e-01 -3.380618244409561157e-02 5.986687727272510529e-03 1.384199708700180054e-01 3.059274852275848389e-01 6.661799550056457520e-02 -7.298628240823745728e-02 9.084435552358627319e-02 1.487758308649063110e-01 5.866581201553344727e-01 4.494337737560272217e-02 -1.425980031490325928e-01 -2.411503642797470093e-01 5.080151930451393127e-02 1.122261285781860352e-01 -8.503970503807067871e-02 -1.040880307555198669e-01
-4.479407072067260742e-01 1.356624416075646877e-03 1.300013391301035881e-03 -8.880161680281162262e-03 -7.440975308418273926e-02 -3.220102787017822266e-01 2.834500372409820557e-01 -4.756094515323638916e-02 3.677421212196350098e-01 1.871426850557327271e-01 -1.044732406735420227e-01 1.104809194803237915e-01 1.058325916528701782e-02 1.379227638244628906e-01 1.652056872844696045e-01 1.895807087421417236e-01 8.961649239063262939e-02 3.479710966348648071e-02 4.043585807085037231e-02 5.645187571644783020e-02 3.687047585844993591e-02 2.237701267004013062e-01 -1.356324851512908936e-01 3.001291751861572266e-01 3.051063716411590576e-01 -9.797750413417816162e-02 -1.474952232092618942e-02 2.128555066883563995e-02 1.734904795885086060e-01 2.737985365092754364e-02 1.002343520522117615e-01 1.160262674093246460e-01
-2.131535559892654419e-01 9.468005597591400146e-02 -1.684448868036270142e-01 7.335162162780761719e-02 1.737636625766754150e-01 -1.042071804404258728e-01 -1.855140328407287598e-01 -4.358317330479621887e-02 -5.504627898335456848e-02 -5.618377402424812317e-02 5.706605315208435059e-02 6.069285422563552856e-02 -2.707127332687377930e-01 3.849454820156097412e-01 -6.759238988161087036e-02 -6.378633528947830200e-02 -2.175029553472995758e-02 -1.624897122383117676e-01 2.603908441960811615e-02 3.311072587966918945e-01 1.405233442783355713e-01 2.896600067615509033e-01 2.540386631153523922e-04 4.512926191091537476e-02 5.169883966445922852e-01 -1.879351586103439331e-01 -9.468773752450942993e-02 -7.961315661668777466e-02 6.944673508405685425e-02 -7.180144893936812878e-04 -1.423727571964263916e-01 7.334873080253601074e-02
-3.361679017543792725e-01 6.671515852212905884e-02 8.864820003509521484e-02 -2.370227575302124023e-01 5.498709902167320251e-02 3.064267896115779877e-02 -1.057931706309318542e-01 -7.924290373921394348e-03 1.528582572937011719e-01 -1.179698035120964050e-01 2.643639147281646729e-01 -2.954135276377201080e-02 1.221126392483711243e-01 1.934047192335128784e-01 -2.546414360404014587e-02 -1.595931947231292725e-01 5.923687666654586792e-02 2.192081809043884277e-01 1.161354035139083862e-01 3.140804171562194824e-01 2.318124324083328247e-01 1.609969884157180786e-01 -7.494305819272994995e-02 2.571945190429687500e-01 3.260485529899597168e-01 -1.084060668945312500e-01 -2.629843950271606445e-01 -1.155734211206436157e-01 2.927240431308746338e-01 2.773799560964107513e-02 3.242807462811470032e-02 -1.166286319494247437e-01
-1.958860084414482117e-02 8.959227055311203003e-02 -6.769350171089172363e-02 -7.344774156808853149e-02 3.190763294696807861e-01 1.050205621868371964e-02 -1.355477869510650635e-01 6.517776846885681152e-02 -1.629639863967895508e-01 2.032779604196548462e-01 1.999919563531875610e-01 5.197398830205202103e-03 -1.105510722845792770e-02 -3.137391805648803711e-02 1.729895472526550293e-01 8.339397609233856201e-02 2.464126423001289368e-02 2.972894012928009033e-01 2.277214527130126953e-01 6.729726493358612061e-02 6.669607758522033691e-02 -2.683441154658794403e-02 -1.606745123863220215e-01 2.638553828001022339e-02 5.074135065078735352e-01 -1.036519184708595276e-02 1.629212498664855957e-01 3.180334717035293579e-02 3.424181342124938965e-01 3.464583456516265869e-01 -9.513059258460998535e-02 5.160068720579147339e-02
-4.101023077964782715e-01 6.311777513474225998e-03 1.652738749980926514e-01 -2.767664939165115356e-02 6.765333563089370728e-02 -1.806079149246215820e-01 -2.358569353818893433e-01 1.472878456115722656e-01 3.301417455077171326e-02 2.211528271436691284e-01 4.797873198986053467e-01 1.735917925834655762e-01 -1.073242351412773132e-01 1.804528236389160156e-01 1.164417043328285217e-01 4.603595286607742310e-02 -2.097591757774353027e-01 8.110456913709640503e-02 1.188500821590423584e-01 1.584795117378234863e-01 -1.128103234805166721e-03 -1.060519814491271973e-01 1.532993614673614502e-01 1.785108745098114014e-01 -8.759725093841552734e-02 -1.755414605140686035e-01 -2.055907845497131348e-01 -1.824431419372558594e-01 1.429345458745956421e-01 -6.856770813465118408e-02 1.254630088806152344e-01 -8.798526227474212646e-02
-1.746700108051300049e-01 -1.333919912576675415e-01 5.214668810367584229e-03 1.297010630369186401e-01 -6.911224871873855591e-02 -1.060346141457557678e-01 -1.176059991121292114e-01 -1.113434582948684692e-01 1.636389270424842834e-02 3.476406931877136230e-01 4.772900938987731934e-01 7.477233558893203735e-02 -3.095243275165557861e-01 2.298018336296081543e-01 1.719649434089660645e-01 2.339736670255661011e-01 8.580777794122695923e-02 -6.976085156202316284e-02 1.248196139931678772e-01 1.005681380629539490e-01 -1.095175966620445251e-01 1.790494024753570557e-01 1.626846194267272949e-01 8.996197581291198730e-02 1.557223051786422729e-01 -1.672485023736953735e-01 -2.142959386110305786e-01 -2.575199902057647705e-01 -4.656021669507026672e-02 3.906377032399177551e-02 -1.403848230838775635e-01 2.742859721183776855e-02
-2.971125245094299316e-01 -1.517679095268249512e-01 1.040892116725444794e-02 -2.694076895713806152e-01 2.964178025722503662e-01 -8.008294552564620972e-02 -1.452150493860244751e-01 -2.181685566902160645e-01 -4.518429189920425415e-02 2.633498907089233398e-01 -1.089521050453186035e-01 7.069021463394165039e-02 -1.964825764298439026e-02 1.735171079635620117e-01 -1.229189783334732056e-01 1.683863401412963867e-01 1.232107803225517273e-01 -2.247080653905868530e-01 8.662850409746170044e-02 -2.579591572284698486e-01 2.316146194934844971e-01 1.452496349811553955e-01 -2.105620950460433960e-01 4.289675131440162659e-02 2.776501178741455078e-01 -1.155780330300331116e-01 1.692133210599422455e-02 -2.263412773609161377e-01 7.259145379066467285e-02 2.024521529674530029e-01 2.046636790037155151e-01 -8.427280001342296600e-03
-1.574995070695877075e-01 -4.446848109364509583e-02 5.068348348140716553e-02 3.710106015205383301e-02 1.712478250265121460e-01 6.278767436742782593e-02 1.367303170263767242e-02 3.127234280109405518e-01 6.382511556148529053e-02 -1.522625982761383057e-02 2.359177172183990479e-01 2.473436146974563599e-01 1.812880486249923706e-01 1.030887663364410400e-01 5.275839194655418396e-02 3.201327845454216003e-02 1.310552805662155151e-01 -9.055843949317932129e-02 -3.818763047456741333e-02 -7.762446254491806030e-02 -1.395539939403533936e-01 1.518364548683166504e-01 2.762269079685211182e-01 2.137600481510162354e-01 1.836733818054199219e-01 -3.832376003265380859e-01 -3.776815161108970642e-02 -1.663652807474136353e-01 -1.015895605087280273e-01 4.868225455284118652e-01 -9.234770387411117554e-02 -8.147210627794265747e-02
-2.778405249118804932e-01 5.676272511482238770e-02 9.449134767055511475e-02 5.581228435039520264e-02 1.657002866268157959e-01 2.494201064109802246e-02 -1.491861939430236816e-01 3.753564506769180298e-02 -1.514308270998299122e-03 1.487392336130142212e-01 2.758088707923889160e-01 -4.272653907537460327e-02 3.675317764282226562e-02 -1.034500002861022949e-01 2.003218680620193481e-01 -4.296442493796348572e-02 1.125536672770977020e-02 -2.507873177528381348e-01 4.131420850753784180e-01 7.700609508901834488e-03 -1.613027900457382202e-01 3.436890244483947754e-02 8.799943327903747559e-02 3.904598951339721680e-01 2.181082069873809814e-01 -9.645695984363555908e-02 -3.594687283039093018e-01 2.120309695601463318e-02 1.404107660055160522e-01 -1.947699934244155884e-01 1.594724208116531372e-01 1.046517342329025269e-01
-3.342763483524322510e-01 -1.001814380288124084e-01 -1.984963417053222656e-01 -6.569477170705795288e-02 2.158806025981903076e-01 -2.477823570370674133e-02 -1.390293240547180176e-01 2.401116937398910522e-01 2.089647054672241211e-01 1.887778192758560181e-01 3.847446059808135033e-04 -2.111730352044105530e-02 -1.406512558460235596e-01 1.577026583254337311e-02 1.090245842933654785e-01 -8.703531324863433838e-02 3.636670708656311035e-01 -1.199892908334732056e-01 -1.717736870050430298e-01 2.214987277984619141e-01 3.000532463192939758e-02 -4.129753261804580688e-02 -9.713903069496154785e-02 -1.994427740573883057e-01 2.069875001907348633e-01 1.096477583050727844e-01 -2.163309156894683838e-01 7.140003144741058350e-02 2.036387175321578979e-01 2.033241987228393555e-01 2.569189965724945068e-01 2.417525053024291992e-01
-2.536257207393646240e-01 -1.491587460041046143e-01 -1.584128439426422119e-01 2.230946123600006104e-01 1.899276673793792725e-01 -1.257261782884597778e-01 -5.244532600045204163e-02 3.070370256900787354e-01 2.685886919498443604e-01 -1.321394648402929306e-02 2.255632132291793823e-01 -4.459694772958755493e-02 8.929768204689025879e-02 2.461231686174869537e-02 2.029901742935180664e-01 4.047024622559547424e-02 1.462161242961883545e-01 -6.316725909709930420e-02 4.047217667102813721e-01 -2.059936150908470154e-02 -1.013365015387535095e-02 -6.870351731777191162e-02 -1.968522369861602783e-01 1.184106394648551941e-01 4.931505620479583740e-01 2.452010288834571838e-02 -8.524798601865768433e-02 1.163322385400533676e-02 -3.836311027407646179e-02 -4.297445714473724365e-02 9.557279944419860840e-02 -4.702476784586906433e-02
-1.173952445387840271e-01 -1.157612167298793793e-02 -2.165100723505020142e-02 3.573675751686096191e-01 1.439369842410087585e-02 -3.896686434745788574e-02 -3.409014046192169189e-01 6.745770573616027832e-02 -1.811964213848114014e-01 9.115857630968093872e-02 1.615667492151260376e-01 3.820572048425674438e-02 -1.416306197643280029e-01 1.332063674926757812e-01 -2.354783415794372559e-01 1.296559572219848633e-01 1.104128584265708923e-01 1.442452520132064819e-01 -1.423071771860122681e-01 1.595267057418823242e-01 2.833580970764160156e-01 6.444947421550750732e-02 -9.205318987369537354e-03 1.973616331815719604e-01 2.299168109893798828e-01 1.453129500150680542e-01 -5.312956869602203369e-02 2.782784029841423035e-02 3.015239238739013672e-01 2.988393604755401611e-01 1.764356940984725952e-01 2.560059428215026855e-01
-1.301084905862808228e-01 2.025824487209320068e-01 1.393371373414993286e-01 -1.885340176522731781e-02 3.839957416057586670e-01 -2.385404258966445923e-01 1.250457670539617538e-02 9.947188943624496460e-02 2.120739221572875977e-01 -1.165022626519203186e-01 -6.115074083209037781e-02 5.278904736042022705e-02 6.048583984375000000e-02 3.049827925860881805e-02 6.052873283624649048e-02 7.316139340400695801e-02 3.121022880077362061e-01 1.143528744578361511e-01 -7.959841936826705933e-02 -2.049222588539123535e-01 -1.914155632257461548e-01 2.240145057439804077e-01 4.372843354940414429e-02 2.810193300247192383e-01 4.365527033805847168e-01 -1.238871514797210693e-01 -1.997643262147903442e-01 -5.256379768252372742e-02 1.287254840135574341e-01 5.927017703652381897e-02 1.670660972595214844e-01 7.789883762598037720e-02
3.165165334939956665e-02 1.806360334157943726e-01 5.504035949707031250e-02 -1.454892009496688843e-01 3.174312710762023926e-01 -7.221947610378265381e-02 -1.984997540712356567e-01 1.854593604803085327e-01 -4.835949093103408813e-02 1.282189339399337769e-01 2.192459851503372192e-01 1.699871718883514404e-01 -3.818339481949806213e-02 -2.567177414894104004e-01 2.379684001207351685e-01 1.672325283288955688e-01 2.162776514887809753e-02 2.583565413951873779e-01 -9.228335320949554443e-02 -1.365426778793334961e-01 -3.343417122960090637e-02 1.548234671354293823e-01 -8.329991251230239868e-02 1.038711238652467728e-02 4.903239309787750244e-01 -5.042969062924385071e-02 -1.329810023307800293e-01 -8.667711913585662842e-02 2.203735262155532837e-01 1.459363549947738647e-01 -1.945179998874664307e-01 1.110317483544349670e-01
-8.163279294967651367e-02 1.020985320210456848e-01 -1.746157556772232056e-01 -5.635565146803855896e-02 4.946447163820266724e-02 -2.824673056602478027e-01 -3.961170464754104614e-02 -5.805661529302597046e-02 2.845924198627471924e-01 -2.054440043866634369e-02 4.780961573123931885e-01 7.924783974885940552e-02 1.594907641410827637e-01 4.393211305141448975e-01 9.063798934221267700e-03 -1.383481472730636597e-01 -3.153266757726669312e-02 1.645233631134033203e-01 2.374549508094787598e-01 7.871823757886886597e-02 -2.232325822114944458e-01 1.250429898500442505e-01 2.319770604372024536e-01 4.352915659546852112e-02 2.398475855588912964e-01 -5.744884908199310303e-02 4.582789540290832520e-02 1.596475834958255291e-03 1.227995827794075012e-01 1.001661419868469238e-01 8.616799861192703247e-02 2.913971990346908569e-02
-1.222063377499580383e-01 -3.426274517551064491e-03 1.757031530141830444e-01 1.591619402170181274e-01 3.276441991329193115e-02 3.897992521524429321e-02 -2.731277421116828918e-02 2.001627534627914429e-01 4.862026497721672058e-02 2.922295629978179932e-01 1.028566956520080566e-01 5.707695707678794861e-02 1.771440729498863220e-02 3.315513581037521362e-02 -3.674714267253875732e-02 -6.853453069925308228e-02 -1.425730735063552856e-01 1.142592281103134155e-01 1.536135002970695496e-02 9.469254873692989349e-03 -9.424294345080852509e-03 3.726145923137664795e-01 1.652354151010513306e-01 1.240648031234741211e-01 2.809392213821411133e-01 -5.375681519508361816e-01 1.914183646440505981e-01 -2.508008480072021484e-02 -8.596762269735336304e-02 2.979211509227752686e-01 -1.299921516329050064e-02 2.440496236085891724e-01
-2.535874545574188232e-01 3.560199216008186340e-02 3.596182167530059814e-01 -1.835205033421516418e-02 3.097050078213214874e-02 -2.189841568470001221e-01 -3.396642804145812988e-01 -6.320948898792266846e-02 1.400096118450164795e-01 2.856723070144653320e-01 1.841796785593032837e-01 -6.884486414492130280e-03 -2.293422967195510864e-01 4.779925569891929626e-02 -1.109466981142759323e-02 1.122995465993881226e-01 9.882061183452606201e-02 1.989969760179519653e-01 1.009628325700759888e-01 2.795232534408569336e-01 -1.122008636593818665e-01 2.647441625595092773e-01 2.839195132255554199e-01 4.579236730933189392e-02 1.484807282686233521e-01 7.734174374490976334e-03 -1.479361504316329956e-01 -8.818019926548004150e-02 -9.929869323968887329e-02 -1.370204705744981766e-02 3.355965763330459595e-02 2.601274549961090088e-01
-3.711684048175811768e-01 -1.398118883371353149e-01 1.219131946563720703e-01 1.092512011528015137e-01 1.383544057607650757e-01 -7.552805542945861816e-02 5.679548904299736023e-02 5.858260393142700195e-01 1.196428388357162476e-01 1.200843751430511475e-01 -1.191049069166183472e-02 1.486471146345138550e-01 -9.118437767028808594e-03 5.824497202411293983e-04 -8.014473319053649902e-02 6.706872582435607910e-02 3.668596036732196808e-04 -6.040073186159133911e-02 -6.218729540705680847e-02 4.655118659138679504e-02 1.591329090297222137e-02 -7.174828648567199707e-02 2.425767779350280762e-01 8.484994620084762573e-02 2.639794945716857910e-01 -2.534256875514984131e-01 -6.418365240097045898e-02 -7.101280987262725830e-02 3.621413409709930420e-01 6.912995129823684692e-02 -4.128672182559967041e-02 1.442830711603164673e-01
-8.623209595680236816e-02 -6.175334006547927856e-02 2.162454277276992798e-01 1.289021074771881104e-01 -1.375067792832851410e-02 -6.415375042706727982e-03 3.248930675908923149e-03 3.996772170066833496e-01 7.226592302322387695e-02 1.578228324651718140e-01 7.002378255128860474e-02 1.540908962488174438e-01 -9.802071750164031982e-02 2.095596492290496826e-01 1.036900356411933899e-01 1.154673546552658081e-01 3.814977407455444336e-01 1.650335043668746948e-01 4.129951447248458862e-02 1.603118628263473511e-01 2.422190457582473755e-01 7.972475141286849976e-02 6.562325358390808105e-02 6.092009693384170532e-02 1.500688940286636353e-01 -3.076894581317901611e-01 -1.765876859426498413e-01 7.903861999511718750e-02 8.930277824401855469e-02 3.856596946716308594e-01 1.891335994005203247e-01 9.313994646072387695e-02
-3.740668594837188721e-01 -1.421201694756746292e-02 1.573954522609710693e-01 1.337437778711318970e-01 5.763773992657661438e-02 -3.174650073051452637e-01 1.359999179840087891e-01 1.730117201805114746e-01 3.270749151706695557e-01 1.545830368995666504e-01 -1.432222314178943634e-02 1.332908570766448975e-01 -6.229111179709434509e-02 -5.095759406685829163e-02 1.989036798477172852e-02 -7.045388966798782349e-02 -3.835942968726158142e-02 -7.334759831428527832e-02 1.451856046915054321e-01 -1.448175162076950073e-01 9.092725068330764771e-02 1.758839339017868042e-01 -1.515963524580001831e-01 2.108622491359710693e-01 3.826622068881988525e-01 1.380894929170608521e-01 -1.909974217414855957e-01 -2.356130778789520264e-01 1.980112791061401367e-01 1.627828478813171387e-01 8.009508997201919556e-02 -1.372239291667938232e-01
-3.038616776466369629e-01 1.921677589416503906e-02 -1.212127357721328735e-01 -3.935892581939697266e-01 -8.073865622282028198e-02 -1.839201748371124268e-01 -1.413615792989730835e-01 3.097219765186309814e-01 -1.111281514167785645e-01 1.878592818975448608e-01 4.679783061146736145e-02 1.201023086905479431e-01 -5.837712436914443970e-02 -2.949459850788116455e-01 -4.564373753964900970e-03 -3.843474388122558594e-02 -4.081674665212631226e-02 -8.055052161216735840e-02 -4.122608900070190430e-02 5.185574293136596680e-02 2.400551885366439819e-01 7.586614787578582764e-02 1.839112341403961182e-01 -6.331977993249893188e-02 4.160349071025848389e-01 -1.198289077728986740e-02 -1.845163851976394653e-01 1.145877018570899963e-01 4.959818907082080841e-03 9.168810397386550903e-02 2.304496765136718750e-01 1.719940602779388428e-01
-1.319582015275955200e-01 -2.378574758768081665e-01 1.019740775227546692e-01 -2.793858051300048828e-01 1.929608136415481567e-01 -2.097938060760498047e-01 -4.984292015433311462e-02 2.006129734218120575e-02 -3.089486956596374512e-01 2.388797551393508911e-01 -2.296257019042968750e-02 1.299632154405117035e-02 -2.750170649960637093e-03 1.065243482589721680e-01 1.345911994576454163e-02 7.946866005659103394e-02 3.546877205371856689e-01 -2.975764870643615723e-01 1.015937626361846924e-01 7.241159677505493164e-02 -4.529751464724540710e-02 1.507708132266998291e-01 7.568088918924331665e-02 1.572577953338623047e-01 1.003539413213729858e-01 -2.848018407821655273e-01 -1.992848068475723267e-01 -1.725334525108337402e-01 1.259633004665374756e-01 2.084220796823501587e-01 2.734040915966033936e-01 4.978526383638381958e-02
-2.632855772972106934e-01 -7.486960291862487793e-02 -3.665458858013153076e-01 1.409305334091186523e-01 2.761038541793823242e-01 -1.672077775001525879e-01 -9.076925367116928101e-02 -8.611330389976501465e-02 1.497296988964080811e-01 1.078364253044128418e-01 1.511867940425872803e-01 4.049972072243690491e-02 -1.277777254581451416e-01 3.246369659900665283e-01 1.128235459327697754e-01 -1.158596575260162354e-01 -3.344554826617240906e-02 -2.488177865743637085e-01 6.176387146115303040e-02 2.032436132431030273e-01 1.035170629620552063e-01 2.068050950765609741e-01 -1.306717656552791595e-02 -5.998428165912628174e-02 4.300293028354644775e-01 -1.859755516052246094e-01 -1.837982423603534698e-02 3.026749752461910248e-02 -1.358475536108016968e-01 -1.815332099795341492e-02 -9.527342021465301514e-02 1.748301982879638672e-01
-2.734293937683105469e-01 -1.605782099068164825e-02 4.533872753381729126e-02 -2.041572332382202148e-01 2.307437509298324585e-01 -2.135216593742370605e-01 -4.830739647150039673e-02 -2.942751944065093994e-01 1.637400984764099121e-01 1.992235332727432251e-01 3.538187593221664429e-02 1.874368786811828613e-01 1.124740988016128540e-01 1.863772422075271606e-01 -1.002755388617515564e-01 1.620440632104873657e-01 2.620469033718109131e-01 -1.213024854660034180e-01 1.263824105262756348e-01 1.712110638618469238e-01 3.713122382760047913e-02 1.437299400568008423e-01 3.706555068492889404e-02 -1.558604463934898376e-02 1.966032385826110840e-01 -2.377175688743591309e-01 2.599703073501586914e-01 9.765030443668365479e-02 -2.339745461940765381e-01 3.135217726230621338e-01 1.526512503623962402e-01 7.709819823503494263e-02
-1.686937958002090454e-01 1.774308271706104279e-02 -6.187047064304351807e-02 2.088025957345962524e-01 -2.874803356826305389e-02 -2.693879008293151855e-01 1.855548471212387085e-01 -6.183380610309541225e-04 2.767063081264495850e-01 1.317735761404037476e-01 1.578098088502883911e-01 1.952599138021469116e-01 3.285076469182968140e-02 -7.322766631841659546e-02 1.244920492172241211e-01 4.929209873080253601e-02 1.768156439065933228e-01 1.268428117036819458e-01 -3.625839203596115112e-02 -1.404723525047302246e-01 4.169404879212379456e-02 3.908291459083557129e-01 -1.523547619581222534e-01 2.662752866744995117e-01 4.128688871860504150e-01 2.100022286176681519e-01 -1.167618855834007263e-01 -1.767656356096267700e-01 1.420031785964965820e-01 1.705361604690551758e-01 -9.415022283792495728e-02 -9.495965205132961273e-03
-2.962489426136016846e-01 1.150478492490947247e-03 -1.810665726661682129e-01 -2.552355527877807617e-01 4.344711080193519592e-02 3.345896676182746887e-02 -1.723219603300094604e-01 -1.048568263649940491e-01 2.076699882745742798e-01 3.427408933639526367e-01 -1.940415613353252411e-02 1.072226241230964661e-01 1.183972731232643127e-01 -7.957381010055541992e-02 -2.915903553366661072e-02 7.640555500984191895e-02 3.104946911334991455e-01 -1.072428971529006958e-01 6.900086998939514160e-02 -1.293570846319198608e-01 -1.005210280418395996e-01 3.557675331830978394e-02 -1.107671763747930527e-02 3.853127956390380859e-01 1.168292611837387085e-01 -2.213585525751113892e-01 1.826887577772140503e-01 9.420231916010379791e-03 3.242139816284179688e-01 1.456453055143356323e-01 2.295877933502197266e-01 8.116143196821212769e-02
-1.453291624784469604e-01 -1.795679330825805664e-01 -5.611994862556457520e-02 -1.628611832857131958e-01 2.708252966403961182e-01 6.961987912654876709e-02 -3.141981363296508789e-01 1.299845874309539795e-01 1.969812512397766113e-01 3.293076157569885254e-01 2.133464366197586060e-01 -8.294972032308578491e-02 1.628288328647613525e-01 -1.516544967889785767e-01 -4.273740574717521667e-02 -1.261580884456634521e-01 -7.603614032268524170e-02 3.315350413322448730e-02 2.006386369466781616e-01 1.830585598945617676e-01 -1.279283016920089722e-01 2.477390915155410767e-01 7.871729880571365356e-02 2.387739866971969604e-01 2.401692718267440796e-01 -1.426240503787994385e-01 -3.182889521121978760e-01 -8.202602714300155640e-02 2.896849066019058228e-02 -2.171985954046249390e-01 -1.734732650220394135e-03 2.411598153412342072e-02
-1.251296550035476685e-01 1.485058367252349854e-01 -1.403206139802932739e-01 1.023328527808189392e-01 2.561877071857452393e-01 6.434395164251327515e-02 -8.682520687580108643e-02 2.633039057254791260e-01 2.098649591207504272e-01 3.227097447961568832e-03 6.767277419567108154e-02 -1.136829555034637451e-01 2.355875819921493530e-02 8.105679601430892944e-02 -1.735278666019439697e-01 2.134287171065807343e-02 1.565592437982559204e-01 1.812411993741989136e-01 -1.727247983217239380e-01 -9.083804488182067871e-02 7.548886537551879883e-02 1.220314428210258484e-01 -4.099605605006217957e-02 1.495403051376342773e-01 4.507884681224822998e-01 -2.822617888450622559e-01 -1.357117593288421631e-01 -2.509015798568725586e-01 3.643099069595336914e-01 1.721989810466766357e-01 -6.538709998130798340e-02 1.235252544283866882e-01
9.528061747550964355e-02 -2.437104731798171997e-01 -2.420864813029766083e-02 -1.708510667085647583e-01 2.772546410560607910e-01 -3.950470983982086182e-01 -1.301757991313934326e-01 2.492750138044357300e-01 -1.146669536828994751e-01 2.046800106763839722e-01 7.295186072587966919e-02 9.745672345161437988e-02 -8.342360705137252808e-02 1.793495416641235352e-01 1.404946446418762207e-01 -2.330685555934906006e-01 2.126448303461074829e-01 -1.402756869792938232e-01 1.514862179756164551e-01 -1.112678721547126770e-01 3.279349207878112793e-02 2.219168394804000854e-01 2.211540192365646362e-01 1.153213009238243103e-01 1.822861880064010620e-01 -2.960044145584106445e-02 1.266063749790191650e-01 8.052842319011688232e-02 1.243110150098800659e-01 1.586125046014785767e-01 -5.721399560570716858e-02 3.056629896163940430e-01
-2.096146494150161743e-01 -2.041446566581726074e-01 5.373175442218780518e-02 9.052217751741409302e-02 3.524521738290786743e-02 -2.866270244121551514e-01 -6.583552807569503784e-02 -1.371932625770568848e-01 4.158490919508039951e-04 3.014864623546600342e-01 5.564239025115966797e-01 -1.110453065484762192e-02 -1.724347919225692749e-01 4.732908681035041809e-02 1.468216776847839355e-01 2.135750949382781982e-01 6.674467027187347412e-02 -5.570796877145767212e-02 1.466315090656280518e-01 8.407776057720184326e-02 -1.416692584753036499e-01 5.324771627783775330e-02 1.504737734794616699e-01 -5.022618453949689865e-03 2.323853671550750732e-01 -2.243279367685317993e-01 -1.812577247619628906e-01 -2.482862472534179688e-01 -4.328949749469757080e-02 -1.764295436441898346e-02 -1.145072132349014282e-01 3.401759639382362366e-02
-1.665049195289611816e-01 -2.152562588453292847e-01 -2.327215485274791718e-02 -2.622238695621490479e-01 6.915926933288574219e-02 7.325860857963562012e-02 -3.235360085964202881e-01 3.706123679876327515e-02 -2.814405970275402069e-02 1.033909469842910767e-01 1.536829322576522827e-01 8.328856527805328369e-02 -1.356733888387680054e-01 2.173989713191986084e-01 -1.396061480045318604e-01 -1.954253613948822021e-01 -1.253063231706619263e-02 3.063059598207473755e-02 1.556909233331680298e-01 2.582522332668304443e-01 8.756393194198608398e-02 -7.698525488376617432e-02 -3.948572278022766113e-02 1.378066092729568481e-01 5.294753909111022949e-01 -2.296249009668827057e-02 -1.697685271501541138e-01 -2.825455367565155029e-01 8.985653519630432129e-02 5.651996284723281860e-02 -2.028225064277648926e-01 -8.335357904434204102e-02
-8.544007688760757446e-02 7.809951901435852051e-02 1.872750669717788696e-01 -1.683613210916519165e-01 8.457338809967041016e-02 -1.620635986328125000e-01 -2.688715755939483643e-01 1.458780318498611450e-01 5.841688066720962524e-02 2.274634689092636108e-01 9.404446184635162354e-02 -6.297691911458969116e-02 -1.918615773320198059e-02 6.490337103605270386e-02 -1.428275108337402344e-01 -1.690605580806732178e-01 8.445787429809570312e-02 -2.296911180019378662e-01 -8.257512748241424561e-02 -1.327945590019226074e-01 -1.576011180877685547e-01 1.027681380510330200e-01 5.310055613517761230e-02 -3.354725241661071777e-02 4.628534913063049316e-01 -1.295139044523239136e-01 7.330706343054771423e-03 -3.745644912123680115e-02 -1.412010192871093750e-01 4.525758028030395508e-01 4.666177183389663696e-02 3.026159703731536865e-01
-2.980081140995025635e-01 -5.200498923659324646e-02 1.763519048690795898e-01 -1.695447862148284912e-01 -2.181567437946796417e-02 -1.998986005783081055e-01 -3.777674958109855652e-02 9.300239384174346924e-02 6.322156637907028198e-02 3.470560610294342041e-01 4.631799459457397461e-01 5.059869214892387390e-02 -1.886284947395324707e-01 3.573559224605560303e-03 9.228644520044326782e-02 1.782399713993072510e-01 2.066574692726135254e-01 -3.406653553247451782e-02 -1.315313670784235001e-02 3.625495359301567078e-02 7.935432344675064087e-02 2.701023407280445099e-02 7.949034124612808228e-02 1.401174366474151611e-01 2.773443460464477539e-01 -5.720863491296768188e-02 -3.519623279571533203e-01 -2.538551092147827148e-01 -6.464640796184539795e-02 -1.034691557288169861e-01 1.113662943243980408e-01 -8.108692616224288940e-02
-2.605011165142059326e-01 -8.181937038898468018e-02 -2.309139119461178780e-03 -1.721834242343902588e-01 1.117096543312072754e-01 3.884973749518394470e-02 -1.715319007635116577e-01 -1.225434318184852600e-01 1.439375281333923340e-01 1.296947151422500610e-01 -7.466583698987960815e-02 2.044967263936996460e-01 -2.433955967426300049e-01 2.119762003421783447e-01 -1.278258562088012695e-01 7.917325943708419800e-02 -1.141566038131713867e-01 1.188575569540262222e-02 1.732046604156494141e-01 -1.251087039709091187e-01 5.004825443029403687e-02 1.086976611986756325e-03 3.601755946874618530e-02 -1.580184139311313629e-02 5.239731073379516602e-01 2.539385855197906494e-01 -2.494074106216430664e-01 -5.752365663647651672e-02 -1.385164856910705566e-01 3.316749334335327148e-01 1.052194237709045410e-01 1.340084969997406006e-01
-4.452096819877624512e-01 -2.520332336425781250e-01 5.059248208999633789e-02 7.473120838403701782e-02 2.753981947898864746e-01 1.486348509788513184e-01 -2.739348411560058594e-01 -5.408050492405891418e-02 8.372285962104797363e-02 2.810968458652496338e-01 -5.106254667043685913e-02 1.421334743499755859e-01 -1.352555304765701294e-01 1.431535035371780396e-01 -7.405022531747817993e-02 -1.599257290363311768e-01 8.387344330549240112e-02 6.862309575080871582e-02 -5.643266253173351288e-03 -1.030302643775939941e-01 3.289677202701568604e-02 -1.339233219623565674e-01 -7.498012483119964600e-02 -9.032018482685089111e-02 4.060764908790588379e-01 1.488878428936004639e-01 -1.151353269815444946e-01 -1.037360578775405884e-01 3.084999509155750275e-02 2.384134232997894287e-01 -2.017431557178497314e-01 -1.038097739219665527e-01
-4.749343991279602051e-01 -3.204772174358367920e-01 6.305255740880966187e-02 8.753963559865951538e-02 6.314383447170257568e-02 2.693634629249572754e-01 -2.893997132778167725e-01 -9.423644095659255981e-02 -4.613611474633216858e-02 2.400513887405395508e-01 8.422393351793289185e-02 9.997553378343582153e-02 -2.073052152991294861e-02 -8.530772291123867035e-03 4.854644183069467545e-03 -2.029508501291275024e-01 7.932709157466888428e-02 -5.779967457056045532e-02 6.522312294691801071e-03 -1.419369280338287354e-01 5.274472758173942566e-02 -1.088863238692283630e-01 1.670491509139537811e-02 -3.926199674606323242e-02 3.720978796482086182e-01 -3.881587460637092590e-02 4.323093593120574951e-02 -2.245710194110870361e-01 9.396319277584552765e-03 2.934602499008178711e-01 -2.173781394958496094e-01 1.879449933767318726e-02
-1.392881423234939575e-01 6.847603619098663330e-02 -1.560072898864746094e-01 -9.214727580547332764e-02 4.630968347191810608e-02 -3.509177267551422119e-01 -3.727502524852752686e-01 -1.265630125999450684e-01 -7.380682975053787231e-02 8.867349475622177124e-03 4.506739079952239990e-01 -1.918410067446529865e-03 -2.449602074921131134e-02 9.768784046173095703e-02 9.501323103904724121e-02 -3.170997276902198792e-02 2.974821440875530243e-02 -1.338003724813461304e-01 2.909328341484069824e-01 1.022720411419868469e-01 -1.165720522403717041e-01 2.368541993200778961e-02 1.638793386518955231e-02 1.767254322767257690e-01 2.624586522579193115e-01 -9.271116927266120911e-03 1.148466467857360840e-01 3.476056084036827087e-02 -1.962109506130218506e-01 1.727528274059295654e-01 1.393948644399642944e-01 3.214619755744934082e-01
-5.520321726799011230e-01 -3.144136071205139160e-01 -1.064774021506309509e-01 -1.386535018682479858e-01 -4.152883589267730713e-02 -1.969196647405624390e-01 5.068508442491292953e-03 6.201940029859542847e-02 9.893587976694107056e-02 -2.944252826273441315e-02 1.662118583917617798e-01 1.060153096914291382e-01 1.356359571218490601e-01 1.484676301479339600e-01 -6.704215705394744873e-02 9.720519185066223145e-03 2.074138224124908447e-01 6.627471745014190674e-02 1.280000209808349609e-01 -2.128047794103622437e-01 2.000876814126968384e-01 3.422169685363769531e-01 -2.353346943855285645e-01 -2.892275340855121613e-02 2.221906632184982300e-01 -1.862450689077377319e-01 -7.928068190813064575e-02 -4.848444461822509766e-02 8.778846263885498047e-02 2.786931768059730530e-02 5.737431719899177551e-02 1.418882980942726135e-03
-3.094906210899353027e-01 -1.511750463396310806e-02 8.218920230865478516e-02 -2.572325430810451508e-02 2.989077568054199219e-01 -1.411671936511993408e-01 -1.866597980260848999e-01 -2.218975573778152466e-01 1.589820683002471924e-01 3.671239614486694336e-01 -1.001471951603889465e-01 2.201560884714126587e-01 -2.440888881683349609e-01 6.214880943298339844e-02 3.760656714439392090e-02 3.883166909217834473e-01 -1.708661392331123352e-02 -8.428616076707839966e-02 -2.577712833881378174e-01 1.154444962739944458e-01 5.399184301495552063e-03 2.812643945217132568e-01 -1.169993355870246887e-01 1.176203787326812744e-01 9.500152617692947388e-02 -1.073328480124473572e-01 2.421252429485321045e-03 -1.687813997268676758e-01 1.120966225862503052e-01 3.748297318816184998e-02 9.322817623615264893e-02 -5.902442336082458496e-02
-1.374160945415496826e-01 -1.147269457578659058e-01 -1.441963575780391693e-02 -1.743582487106323242e-01 2.648394703865051270e-01 -3.437769711017608643e-01 4.434061422944068909e-02 1.793996542692184448e-01 8.392261341214179993e-03 1.197894215583801270e-01 1.289434134960174561e-01 3.244673311710357666e-01 3.861894086003303528e-02 5.970956757664680481e-03 5.113993957638740540e-02 7.398975640535354614e-02 2.282224148511886597e-01 -3.272961974143981934e-01 1.797240823507308960e-01 -2.631948515772819519e-02 3.118195384740829468e-02 1.463931500911712646e-01 1.202994883060455322e-01 9.382015466690063477e-02 3.574269413948059082e-01 -2.011733055114746094e-01 2.082418352365493774e-01 2.896817401051521301e-02 2.364660650491714478e-01 1.520590484142303467e-01 5.620701611042022705e-02 -1.908551752567291260e-01
-3.299730122089385986e-01 -2.421305030584335327e-01 1.304894834756851196e-01 -9.878253936767578125e-02 9.699369221925735474e-02 -2.396581172943115234e-01 -3.819771707057952881e-01 9.392444975674152374e-03 8.220721036195755005e-02 1.046845912933349609e-01 2.801533937454223633e-01 -2.361264228820800781e-01 1.337166726589202881e-01 5.207972601056098938e-02 3.848197162151336670e-01 2.239499539136886597e-01 -9.444238245487213135e-02 1.195799484848976135e-01 1.701727509498596191e-01 2.501053363084793091e-02 -2.615174464881420135e-02 1.118309497833251953e-01 -2.109969854354858398e-01 2.183941155672073364e-01 8.332288265228271484e-02 2.563877031207084656e-02 2.049225568771362305e-02 1.860341578722000122e-01 9.711339324712753296e-02 5.971428006887435913e-02 1.376593858003616333e-02 8.973335474729537964e-02
-3.183392882347106934e-01 -6.631940603256225586e-02 1.686870753765106201e-01 -7.177200913429260254e-02 2.784007489681243896e-01 -1.868833042681217194e-02 -1.726002693176269531e-01 -4.758317023515701294e-02 1.152573898434638977e-01 2.172354310750961304e-01 2.514334022998809814e-01 1.602326482534408569e-01 -1.476078182458877563e-01 2.471039146184921265e-01 -2.342045158147811890e-01 -2.388164401054382324e-02 -1.870754212141036987e-01 -6.404843926429748535e-02 1.606192290782928467e-01 1.217104494571685791e-01 1.523347347974777222e-01 1.724438816308975220e-01 -1.062365174293518066e-01 9.953684359788894653e-02 2.023148238658905029e-01 7.806444913148880005e-02 -4.046649634838104248e-01 -3.342374041676521301e-02 1.285419166088104248e-01 -2.128822803497314453e-01 1.040268540382385254e-01 1.571537554264068604e-01
-1.134868040680885315e-01 -2.481883168220520020e-01 -2.316838502883911133e-01 -2.378479018807411194e-02 3.338648751378059387e-02 -2.378639578819274902e-01 -1.381096690893173218e-01 1.513922661542892456e-01 2.346776425838470459e-01 -1.239618007093667984e-02 -4.958651959896087646e-02 2.634414434432983398e-01 -1.800644248723983765e-01 -4.818679299205541611e-03 2.928835451602935791e-01 1.028950735926628113e-01 7.414607703685760498e-02 8.631336688995361328e-02 3.716195821762084961e-01 -1.758961081504821777e-01 -7.769779860973358154e-02 2.528019845485687256e-01 -6.574206054210662842e-02 7.309067249298095703e-02 1.934394687414169312e-01 -3.283493220806121826e-01 -1.836841255426406860e-01 9.105863422155380249e-02 2.226360738277435303e-01 9.790037572383880615e-02 -6.308311969041824341e-02 6.080889701843261719e-02
-1.171237751841545105e-01 -2.866016924381256104e-01 -2.012992501258850098e-01 -6.452088803052902222e-02 1.052881032228469849e-01 -1.040769740939140320e-01 -3.044937849044799805e-01 -9.557390213012695312e-02 -5.430305004119873047e-02 1.741467863321304321e-01 2.754647135734558105e-01 3.630561381578445435e-02 -1.844241321086883545e-01 1.681275665760040283e-02 -9.546922892332077026e-02 -7.019567489624023438e-02 -1.350743174552917480e-01 2.289882004261016846e-01 -6.596039235591888428e-02 1.791591495275497437e-01 2.460945397615432739e-01 2.251462489366531372e-01 -5.507104098796844482e-02 7.397883385419845581e-02 4.739513099193572998e-01 2.213783413171768188e-01 -9.394785761833190918e-02 -5.633698776364326477e-02 7.111047208309173584e-02 1.983574628829956055e-01 5.653597041964530945e-02 -1.294277161359786987e-01
-1.650313884019851685e-01 -9.961666166782379150e-02 7.517047971487045288e-02 -1.041461750864982605e-01 4.846829921007156372e-02 -3.820515796542167664e-02 -3.313517570495605469e-01 1.017753183841705322e-01 2.507374286651611328e-01 6.325807422399520874e-02 4.687698781490325928e-01 1.048764884471893311e-01 -3.280899301171302795e-02 1.493723988533020020e-01 -2.933036983013153076e-01 2.031087502837181091e-02 -1.298651099205017090e-01 -6.418050825595855713e-02 6.266450136899948120e-02 2.479292452335357666e-01 7.084383070468902588e-02 7.889039814472198486e-02 2.545250579714775085e-02 2.345695793628692627e-01 2.065966427326202393e-01 9.195303544402122498e-03 -1.906188726425170898e-01 -3.066956102848052979e-01 1.956940889358520508e-01 -1.850380599498748779e-01 -2.522578090429306030e-02 -1.237363815307617188e-01
-3.765273690223693848e-01 -8.346182107925415039e-02 6.166266277432441711e-03 -4.392908513545989990e-02 1.243850961327552795e-02 3.455582633614540100e-02 -1.044682189822196960e-01 -7.142507284879684448e-02 -3.624075651168823242e-02 3.160260915756225586e-01 -1.638994663953781128e-01 2.661530375480651855e-01 -2.963789105415344238e-01 1.940790861845016479e-01 3.770296275615692139e-02 -3.031285665929317474e-02 -1.641206145286560059e-01 3.819622844457626343e-02 1.602130234241485596e-01 -8.028453588485717773e-02 1.140607818961143494e-01 -9.680608287453651428e-03 6.478930264711380005e-02 1.833358407020568848e-02 3.764882087707519531e-01 2.922364175319671631e-01 -2.982300221920013428e-01 -1.606611907482147217e-01 -1.503285579383373260e-02 1.831309944391250610e-01 1.569448858499526978e-01 1.635744720697402954e-01
-2.118231505155563354e-01 4.126297309994697571e-02 6.007057055830955505e-02 -2.160919010639190674e-01 3.202694952487945557e-01 -2.239466607570648193e-01 4.460379108786582947e-02 -1.243812516331672668e-01 -1.535330526530742645e-02 9.879337251186370850e-02 1.073496863245964050e-01 1.398156732320785522e-01 1.443755775690078735e-01 -1.156236156821250916e-01 -1.795651763677597046e-01 7.906188815832138062e-02 3.303790688514709473e-01 -3.034901916980743408e-01 3.054311685264110565e-02 1.179224103689193726e-01 7.644242048263549805e-02 7.232239097356796265e-02 2.825980633497238159e-02 1.825284212827682495e-01 1.489548385143280029e-01 -2.450412064790725708e-01 -4.691788181662559509e-02 -1.921396553516387939e-01 8.059360831975936890e-02 4.765082597732543945e-01 -4.931274801492691040e-02 -2.324545383453369141e-02
-1.477098613977432251e-01 -1.478679627180099487e-01 9.898653253912925720e-03 2.397949099540710449e-01 1.403257250785827637e-01 -3.075367957353591919e-02 -1.121190711855888367e-01 -5.483606457710266113e-02 1.493481695652008057e-01 -1.643675565719604492e-01 1.667308509349822998e-01 -5.442201718688011169e-02 7.609213702380657196e-03 9.651909768581390381e-02 3.759136795997619629e-01 -6.483175791800022125e-03 2.108126431703567505e-01 3.985432982444763184e-01 -1.112993247807025909e-02 -9.956727921962738037e-02 2.053325325250625610e-01 1.243409588932991028e-01 8.416120707988739014e-02 6.796447187662124634e-02 3.349020183086395264e-01 -3.621777892112731934e-01 5.287301540374755859e-02 -1.418165713548660278e-01 1.708168089389801025e-01 1.502532660961151123e-01 1.762322783470153809e-01 7.572438917122781277e-04
-3.289180994033813477e-02 -1.659543216228485107e-01 6.551848351955413818e-02 -5.995393544435501099e-02 4.226025566458702087e-02 1.011271551251411438e-01 -9.645357728004455566e-02 1.978458464145660400e-01 1.094753444194793701e-01 1.452356576919555664e-01 -6.173013243824243546e-03 7.140136510133743286e-02 -1.478452980518341064e-02 3.294586762785911560e-02 2.627266943454742432e-01 -5.936543270945549011e-02 -1.486215442419052124e-01 5.029585584998130798e-02 -6.210489943623542786e-02 4.922325164079666138e-02 -5.428909137845039368e-02 1.665066629648208618e-01 1.467239260673522949e-01 6.546201556921005249e-02 3.531429171562194824e-01 -4.242406785488128662e-01 -1.057421565055847168e-01 -2.163740694522857666e-01 2.941943109035491943e-01 1.917530298233032227e-01 2.308018356561660767e-01 4.053420424461364746e-01
-1.569060683250427246e-01 -9.704060852527618408e-02 7.576794177293777466e-02 2.192037701606750488e-01 2.590427920222282410e-02 -1.407133340835571289e-01 -2.533887624740600586e-01 1.557094156742095947e-01 4.058419726788997650e-03 -1.372505575418472290e-01 2.330466359853744507e-01 -1.373858656734228134e-02 5.842908099293708801e-02 1.989092826843261719e-01 -2.025375142693519592e-02 2.755288220942020416e-02 -1.754016727209091187e-01 -4.775192216038703918e-02 2.860851883888244629e-01 -2.228624075651168823e-01 5.550439283251762390e-02 2.301886379718780518e-01 -2.876832149922847748e-04 4.335855692625045776e-02 2.616083025932312012e-01 -9.761276841163635254e-02 -4.582353681325912476e-02 -3.811800181865692139e-01 2.214922457933425903e-01 2.774341106414794922e-01 3.063438236713409424e-01 1.341715902090072632e-01
-3.416084051132202148e-01 -3.133169710636138916e-01 2.155464887619018555e-02 4.111825302243232727e-02 1.125684529542922974e-01 -4.821517467498779297e-01 -1.328661441802978516e-01 1.549300849437713623e-01 -7.633134722709655762e-02 2.023341804742813110e-01 -7.237149775028228760e-02 1.606744825839996338e-01 -7.475351542234420776e-02 8.575550466775894165e-02 -1.033406332135200500e-01 9.663101285696029663e-02 1.766735017299652100e-01 -3.129767179489135742e-01 2.688003145158290863e-02 9.290947578847408295e-03 9.552832692861557007e-02 1.384511496871709824e-02 1.434078663587570190e-01 7.180912047624588013e-02 2.113757282495498657e-01 -9.603875130414962769e-02 4.298306256532669067e-02 -4.764255508780479431e-02 1.863949149847030640e-01 1.752458065748214722e-01 1.841730624437332153e-01 -2.509839534759521484e-01
-5.623153597116470337e-02 1.632740139029920101e-03 2.774349600076675415e-02 1.036648750305175781e-01 4.317681491374969482e-02 2.470013685524463654e-02 -2.147519886493682861e-01 -5.603333562612533569e-02 2.807002663612365723e-01 2.250947654247283936e-01 -6.682238727807998657e-02 1.185737028717994690e-01 1.255419552326202393e-01 9.482856094837188721e-02 6.650729477405548096e-02 2.779952622950077057e-02 4.953342303633689880e-02 5.625981837511062622e-03 3.315128087997436523e-01 -1.790400594472885132e-01 2.159022241830825806e-01 2.069492489099502563e-01 -1.056602299213409424e-01 -6.143693625926971436e-02 3.809944391250610352e-01 -1.870148181915283203e-01 -2.343423813581466675e-01 1.325744241476058960e-01 -5.236234888434410095e-02 2.575358748435974121e-01 3.551601767539978027e-01 2.429030686616897583e-01
-3.137488663196563721e-01 -1.684970259666442871e-01 5.523534119129180908e-02 6.504213064908981323e-02 4.103033989667892456e-02 -2.756267320364713669e-03 -1.610471606254577637e-01 5.360517278313636780e-02 4.944740608334541321e-02 2.603717148303985596e-01 2.271178364753723145e-01 8.402142673730850220e-02 1.613879799842834473e-01 6.931098550558090210e-02 -3.060148358345031738e-01 8.379582315683364868e-02 2.904809713363647461e-01 -1.626682877540588379e-01 2.310365810990333557e-02 -1.928782314062118530e-01 -1.665221713483333588e-02 3.864306211471557617e-01 2.680884301662445068e-01 8.536071330308914185e-02 7.601342350244522095e-02 -9.305062703788280487e-03 2.217266708612442017e-01 -1.646187156438827515e-01 2.199935615062713623e-01 1.351948231458663940e-01 2.001208961009979248e-01 9.381539374589920044e-02
3.475906327366828918e-02 -2.468801736831665039e-01 -9.034615010023117065e-02 -2.219453752040863037e-01 1.366423666477203369e-01 -2.439280897378921509e-01 -1.352160703390836716e-02 2.245339304208755493e-01 -1.019140556454658508e-01 1.685285270214080811e-01 1.880518347024917603e-01 -4.350202903151512146e-02 -1.829735562205314636e-02 -2.459019571542739868e-01 -2.244053781032562256e-01 7.811797410249710083e-02 4.232368245720863342e-02 -2.161368131637573242e-01 -1.345252897590398788e-02 1.742388606071472168e-01 -2.592039480805397034e-02 8.322459459304809570e-02 -1.559816952794790268e-02 7.477758079767227173e-02 5.111629366874694824e-01 -1.777444183826446533e-01 3.506059199571609497e-02 -2.124519050121307373e-01 2.750625610351562500e-01 2.108215689659118652e-01 -7.983727008104324341e-02 -1.173920650035142899e-02
-3.244235515594482422e-01 -6.960443686693906784e-03 -6.753405183553695679e-02 -2.382612675428390503e-01 1.785586625337600708e-01 1.148425340652465820e-01 -2.304783910512924194e-01 -4.239673167467117310e-02 1.258188635110855103e-01 2.497083395719528198e-01 8.561939746141433716e-02 4.814701527357101440e-02 1.507948935031890869e-01 -9.315309673547744751e-02 1.073485091328620911e-01 2.203360795974731445e-01 2.990103363990783691e-01 -1.011614724993705750e-01 -5.075898021459579468e-02 -1.499804854393005371e-01 -1.315207183361053467e-01 3.182228887453675270e-03 1.150899976491928101e-01 3.456447124481201172e-01 1.693657785654067993e-01 -1.443569213151931763e-01 2.663115859031677246e-01 -1.194954961538314819e-01 2.907616794109344482e-01 1.261057257652282715e-01 1.948763877153396606e-01 -7.860180735588073730e-02
3.251278772950172424e-02 1.059248223900794983e-01 -9.323589503765106201e-02 -5.364135280251502991e-02 -8.601107448339462280e-02 -3.850435018539428711e-01 -2.379935979843139648e-01 1.637757122516632080e-01 -2.946284972131252289e-02 1.299793273210525513e-02 9.050317853689193726e-02 2.249402850866317749e-01 -1.482621729373931885e-01 2.420971170067787170e-02 1.834921538829803467e-01 4.776635020971298218e-02 1.712293624877929688e-01 1.462108939886093140e-01 7.768651098012924194e-02 4.484046623110771179e-02 1.759743243455886841e-01 1.988336592912673950e-01 -4.228662699460983276e-02 -3.144519403576850891e-02 5.662767887115478516e-01 -3.049152493476867676e-01 -2.089275121688842773e-01 1.952226459980010986e-02 -5.085503682494163513e-02 1.257213503122329712e-01 1.004163548350334167e-01 2.271720394492149353e-02
-3.915687501430511475e-01 1.401289133355021477e-03 2.154666483402252197e-01 -1.256283372640609741e-01 6.470038206316530704e-04 -5.960339307785034180e-02 -2.619519829750061035e-01 -8.108287304639816284e-02 1.197043359279632568e-01 3.823599517345428467e-01 3.743567764759063721e-01 5.240297690033912659e-02 -2.821356356143951416e-01 2.245389297604560852e-02 -3.518781065940856934e-02 2.198231667280197144e-01 1.210369914770126343e-01 5.512192845344543457e-02 1.120365783572196960e-01 1.563622504472732544e-01 -5.869062244892120361e-02 -6.941333995200693607e-04 -5.520860478281974792e-02 1.404706090688705444e-01 8.974502235651016235e-02 -3.055491857230663300e-02 -3.398149907588958740e-01 -2.272289097309112549e-01 -9.111186116933822632e-02 -2.926647290587425232e-02 6.861085444688796997e-02 -4.194893315434455872e-02
-1.026840507984161377e-01 -2.568586170673370361e-01 2.439424842596054077e-01 -7.630384713411331177e-02 7.259120047092437744e-02 -2.110657095909118652e-02 1.112349331378936768e-01 5.125330016016960144e-02 1.797282397747039795e-01 9.495325386524200439e-02 1.125428825616836548e-01 1.100889220833778381e-01 2.124137282371520996e-01 1.497613787651062012e-01 1.266630738973617554e-01 1.904512196779251099e-01 -4.720894247293472290e-02 4.341095313429832458e-02 -1.978929489850997925e-01 9.060211479663848877e-03 -2.162352018058300018e-02 1.171813979744911194e-01 2.825515717267990112e-02 6.037446670234203339e-03 1.990749090909957886e-01 -3.744843602180480957e-01 -2.181915640830993652e-01 -3.274064660072326660e-01 3.069563210010528564e-01 2.583947181701660156e-01 4.055297002196311951e-02 3.094675540924072266e-01
-2.667179405689239502e-01 -1.775515973567962646e-01 -2.064932696521282196e-02 1.306976675987243652e-01 -5.210684239864349365e-02 -9.521489590406417847e-02 -6.745422631502151489e-02 -8.939675986766815186e-02 -7.329025119543075562e-02 3.852288424968719482e-01 4.691421091556549072e-01 -7.930704206228256226e-02 -2.836710512638092041e-01 1.583171337842941284e-01 1.998630613088607788e-01 2.778614163398742676e-01 9.376673400402069092e-02 -1.855574897490441799e-03 2.106521278619766235e-01 5.313724279403686523e-02 -5.540448427200317383e-02 2.037871628999710083e-01 1.279885470867156982e-01 2.241290360689163208e-02 1.529725044965744019e-01 -1.731961667537689209e-01 -1.900682747364044189e-01 -1.732220053672790527e-01 -3.652294725179672241e-02 8.858536370098590851e-03 -1.086442172527313232e-01 4.942102357745170593e-02
-3.447650074958801270e-01 -7.767049223184585571e-02 -1.275840550661087036e-01 -1.874544322490692139e-01 -2.895534597337245941e-02 -2.282672524452209473e-01 -2.153681218624114990e-01 -2.985320426523685455e-02 -3.875688463449478149e-02 9.446398168802261353e-02 1.332650631666183472e-01 -2.199535965919494629e-01 2.146593332290649414e-01 1.933939307928085327e-01 1.218193545937538147e-01 1.277169287204742432e-01 1.195014789700508118e-01 2.817694246768951416e-01 -1.948904246091842651e-01 1.495563238859176636e-01 1.121632456779479980e-01 -8.331239968538284302e-02 -4.743192717432975769e-02 2.301866412162780762e-01 2.834978401660919189e-01 1.047767624258995056e-01 -2.795975208282470703e-01 1.334384828805923462e-01 1.802662163972854614e-01 1.293087750673294067e-01 2.420630306005477905e-01 9.137925505638122559e-02
-1.101279258728027344e-01 1.331909298896789551e-01 -2.238200418651103973e-02 -6.690847873687744141e-02 2.659809961915016174e-02 -6.770341098308563232e-02 -2.700540721416473389e-01 1.180236861109733582e-01 -1.172375157475471497e-01 1.560361683368682861e-01 4.846994876861572266e-01 5.754557251930236816e-02 3.967575728893280029e-02 3.881936520338058472e-02 -1.654506325721740723e-01 -7.698410004377365112e-02 1.242211535573005676e-01 -3.228549659252166748e-02 -1.237300485372543335e-01 -3.692115470767021179e-02 -1.591128706932067871e-01 2.005033493041992188e-01 2.282600700855255127e-01 -1.690811067819595337e-01 4.026163220405578613e-01 -4.698769748210906982e-02 -7.686778437346220016e-03 1.052978113293647766e-01 1.015279209241271019e-03 1.788717061281204224e-01 4.032286405563354492e-01 1.043386757373809814e-01
5.037988722324371338e-02 -1.414855271577835083e-01 -1.328486651182174683e-01 -6.312934216111898422e-03 6.468827277421951294e-02 -9.732314199209213257e-02 -2.463052608072757721e-02 5.440598353743553162e-02 2.115115374326705933e-01 1.494403630495071411e-01 -4.915126785635948181e-02 2.225421369075775146e-01 -3.309066295623779297e-01 3.252922296524047852e-01 -1.047202050685882568e-01 -5.026462674140930176e-02 4.428364709019660950e-02 -1.977061666548252106e-02 4.384558200836181641e-01 1.455650776624679565e-01 -7.426840811967849731e-02 2.544737756252288818e-01 1.176874563097953796e-01 -3.227591142058372498e-02 3.053872585296630859e-01 2.350270515307784081e-03 -1.807178109884262085e-01 -6.233766302466392517e-02 -3.615628182888031006e-02 -8.855096995830535889e-02 1.401642113924026489e-01 3.676393926143646240e-01
5.423198267817497253e-02 -3.233592808246612549e-01 1.097716912627220154e-01 -2.145216166973114014e-01 8.477530628442764282e-02 -2.429259195923805237e-02 -1.593969166278839111e-01 6.720203161239624023e-02 3.716738149523735046e-02 1.181420832872390747e-01 3.250430226325988770e-01 1.699339300394058228e-01 -1.661500036716461182e-01 2.917425632476806641e-01 -4.873875528573989868e-03 -1.320139318704605103e-01 5.541312322020530701e-02 -3.971911035478115082e-03 -9.172464162111282349e-02 -1.108629032969474792e-01 3.387272059917449951e-01 1.586517095565795898e-01 -1.655344069004058838e-01 1.993668973445892334e-01 3.448466062545776367e-01 -7.672644406557083130e-02 -5.824355036020278931e-02 -3.157347068190574646e-02 -2.829191386699676514e-01 1.622989177703857422e-01 -1.113371923565864563e-01 1.945927441120147705e-01
-3.459351062774658203e-01 -1.437748372554779053e-01 1.426337808370590210e-01 -1.551625430583953857e-01 3.960735164582729340e-03 -1.378161162137985229e-01 -3.445674180984497070e-01 1.206763088703155518e-01 1.857104748487472534e-01 9.511025249958038330e-02 4.191773831844329834e-01 2.843245677649974823e-02 -3.880826011300086975e-02 8.817476034164428711e-02 -9.118219465017318726e-02 -1.904839426279067993e-01 2.603696659207344055e-02 7.928200066089630127e-02 2.607583403587341309e-01 7.265228778123855591e-02 3.371668234467506409e-02 8.063428103923797607e-02 -1.146656423807144165e-01 -5.735374614596366882e-02 2.517313659191131592e-01 -6.752879172563552856e-02 -3.192713558673858643e-01 -1.444953531026840210e-01 -1.355565246194601059e-02 -2.497946768999099731e-01 -6.526012439280748367e-03 -1.769997924566268921e-01
-2.735227346420288086e-01 -5.777920410037040710e-02 7.176262885332107544e-02 -2.681962251663208008e-01 2.527713179588317871e-01 -1.746068000793457031e-01 1.982470043003559113e-02 2.583673894405364990e-01 -9.274490922689437866e-02 4.327981173992156982e-02 2.848321497440338135e-01 1.230372861027717590e-01 -2.072351239621639252e-02 8.176264166831970215e-02 -2.851637303829193115e-01 2.271830849349498749e-02 9.862820804119110107e-02 3.346474096179008484e-02 1.927217990159988403e-01 3.827970102429389954e-02 2.538934946060180664e-01 4.420399367809295654e-01 1.371244043111801147e-01 4.452628083527088165e-03 2.051018774509429932e-01 -1.002477407455444336e-01 3.332933783531188965e-02 1.224826723337173462e-01 -1.017548516392707825e-01 2.304704636335372925e-01 1.629178673028945923e-01 -3.417861089110374451e-02
-2.407068759202957153e-01 2.371971458196640015e-01 5.984544754028320312e-02 -2.806254327297210693e-01 2.195622920989990234e-01 -1.846496947109699249e-02 -2.752702534198760986e-01 -1.232056319713592529e-01 -3.166826441884040833e-02 1.414371728897094727e-01 2.989272475242614746e-01 2.129363566637039185e-01 -9.319572895765304565e-02 3.783825039863586426e-02 -7.686354219913482666e-02 -1.934018582105636597e-01 -6.251200288534164429e-02 1.047106087207794189e-02 1.215026825666427612e-01 3.997672200202941895e-01 1.855068504810333252e-01 2.090183645486831665e-01 -2.103524655103683472e-01 7.921577990055084229e-02 2.323390096426010132e-01 -9.017347544431686401e-02 -2.056052833795547485e-01 -1.423438191413879395e-01 8.429542928934097290e-02 3.293608874082565308e-02 -1.203578561544418335e-01 1.685824245214462280e-02
-3.906461894512176514e-01 -4.501430690288543701e-02 3.306879103183746338e-01 -5.539147555828094482e-02 9.721124172210693359e-02 -1.470084190368652344e-01 -8.085534721612930298e-02 2.947564609348773956e-02 1.051936894655227661e-01 2.646945714950561523e-01 5.772218704223632812e-01 -3.635329008102416992e-02 -1.415476202964782715e-01 7.821170985698699951e-02 4.848962649703025818e-03 -4.118334874510765076e-02 -3.262683004140853882e-02 2.016322016716003418e-01 1.975220590829849243e-01 1.286746114492416382e-01 9.963804483413696289e-02 -9.340939670801162720e-02 -1.058813277631998062e-02 1.355888992547988892e-01 7.808467000722885132e-02 -4.761632531881332397e-02 -2.791555523872375488e-01 -1.008641272783279419e-01 6.570915877819061279e-02 -4.570163041353225708e-02 6.733704358339309692e-02 -9.551327675580978394e-02
7.186516374349594116e-02 1.242212876677513123e-01 4.537063837051391602e-02 7.750344276428222656e-02 2.297633588314056396e-01 -3.085909411311149597e-02 -3.033391572535037994e-02 -6.385467946529388428e-02 -9.433676488697528839e-03 -6.708248984068632126e-03 3.228436410427093506e-01 2.140147387981414795e-01 1.646591536700725555e-02 8.867477625608444214e-02 2.525396049022674561e-01 -8.620534092187881470e-02 -3.754124045372009277e-02 9.860601276159286499e-02 3.322678208351135254e-01 2.616208977997303009e-02 2.237522304058074951e-01 3.625692799687385559e-02 4.220334812998771667e-02 -1.377688497304916382e-01 4.412449598312377930e-01 -3.613233566284179688e-01 1.300022602081298828e-01 -1.271914243698120117e-01 2.246998995542526245e-02 3.510074317455291748e-01 -6.389596499502658844e-03 8.154807239770889282e-02
-1.249478533864021301e-01 -2.673369646072387695e-01 2.028673291206359863e-01 -9.548392891883850098e-02 2.476753592491149902e-01 -2.579218745231628418e-01 -1.755429059267044067e-01 -1.733513474464416504e-01 5.309252813458442688e-02 1.513979882001876831e-01 2.328274697065353394e-01 8.600732684135437012e-02 -9.860733896493911743e-02 3.628906980156898499e-02 -3.556956537067890167e-03 1.790013164281845093e-02 2.038604170083999634e-01 -1.040436420589685440e-02 1.424712389707565308e-01 -1.402130164206027985e-02 1.234321370720863342e-01 2.941941320896148682e-01 8.777568489313125610e-02 2.119052857160568237e-01 2.154725044965744019e-01 1.410428881645202637e-01 1.550226360559463501e-01 2.929844558238983154e-01 2.868761122226715088e-01 6.569784134626388550e-02 2.686435282230377197e-01 -1.538232564926147461e-01
-2.693970203399658203e-01 -1.498265415430068970e-01 -2.980511486530303955e-01 -2.023480683565139771e-01 -3.041237406432628632e-02 -4.637531936168670654e-01 -1.232105121016502380e-01 -2.159995436668395996e-01 3.380326330661773682e-01 2.168590277433395386e-01 2.473240643739700317e-01 -1.159413084387779236e-01 -6.991196423768997192e-02 1.234955936670303345e-01 -6.260866671800613403e-02 1.237125322222709656e-01 -8.929201960563659668e-02 1.079812496900558472e-01 5.118701979517936707e-02 -3.975402936339378357e-02 -6.625118106603622437e-02 2.542552351951599121e-01 4.716935381293296814e-02 8.420248329639434814e-02 2.137657254934310913e-01 1.637863554060459137e-02 1.692452281713485718e-01 -3.555892617441713810e-04 1.787067055702209473e-01 1.857979409396648407e-02 1.327077951282262802e-02 -1.133643612265586853e-01
-2.468239516019821167e-01 -1.747156977653503418e-01 1.434111893177032471e-01 -9.612387418746948242e-02 1.450112909078598022e-01 1.073074713349342346e-01 6.920651346445083618e-02 2.009891271591186523e-01 1.530441045761108398e-01 1.101765707135200500e-01 4.953511059284210205e-02 2.961440384387969971e-01 1.534364223480224609e-01 -3.179825725965201855e-04 1.136937513947486877e-01 -5.428518727421760559e-02 8.108588308095932007e-02 5.458664521574974060e-02 -3.692898526787757874e-02 2.276507169008255005e-01 -1.174141466617584229e-01 1.794856041669845581e-01 7.622927427291870117e-02 3.681173920631408691e-02 1.309927850961685181e-01 -4.351848661899566650e-01 -1.528192460536956787e-01 -2.579435408115386963e-01 2.610823810100555420e-01 3.625255227088928223e-01 -1.306730061769485474e-01 8.292034268379211426e-02
-1.598820090293884277e-01 -3.774335384368896484e-01 2.592270635068416595e-02 -1.980503052473068237e-01 1.804260462522506714e-01 -3.582760393619537354e-01 -1.906562224030494690e-02 1.850354820489883423e-01 -1.583915054798126221e-01 1.864735633134841919e-01 1.463965773582458496e-01 2.239218354225158691e-01 5.813665315508842468e-02 1.668017506599426270e-01 -1.197396814823150635e-01 -8.247947692871093750e-02 1.020893156528472900e-01 1.544126123189926147e-01 1.964473724365234375e-01 -2.600984275341033936e-01 -1.970352679491043091e-01 2.427648454904556274e-01 2.364642918109893799e-02 -2.855460532009601593e-02 3.122234046459197998e-01 -1.320281326770782471e-01 9.660616517066955566e-03 4.247188940644264221e-02 6.783376634120941162e-02 -1.510749310255050659e-01 4.989338666200637817e-02 1.625594049692153931e-01
-2.742119729518890381e-01 -7.892034202814102173e-02 1.256707310676574707e-01 -2.518490552902221680e-01 2.273037582635879517e-01 1.991340667009353638e-01 -3.441638648509979248e-01 5.109398439526557922e-02 -9.044893831014633179e-02 1.173944920301437378e-01 1.504795998334884644e-01 -5.730379372835159302e-02 -1.416631489992141724e-01 3.372966945171356201e-01 8.669279515743255615e-02 9.995760628953576088e-04 4.240322858095169067e-02 3.646319732069969177e-02 1.360950767993927002e-01 4.899925738573074341e-02 7.913457602262496948e-02 2.433299869298934937e-01 -4.114588722586631775e-02 4.294284284114837646e-01 -5.187601596117019653e-02 -8.348297327756881714e-02 -1.695516854524612427e-01 -2.048690468072891235e-01 9.289536625146865845e-02 -1.327529698610305786e-01 -6.897748261690139771e-02 2.252083718776702881e-01
-3.520926237106323242e-01 -7.815008610486984253e-02 -4.983393847942352295e-02 -3.044932484626770020e-01 2.919520139694213867e-01 -1.824737489223480225e-01 -1.836123764514923096e-01 -3.596986830234527588e-02 9.562467783689498901e-02 1.026942804455757141e-01 -2.576930634677410126e-02 -1.136356294155120850e-01 2.332909405231475830e-02 9.254985302686691284e-02 1.706176321022212505e-03 8.027608692646026611e-02 -1.518194228410720825e-01 -3.490236103534698486e-01 9.052760899066925049e-02 6.881295144557952881e-02 2.151896357536315918e-01 1.323556154966354370e-01 -5.572985485196113586e-02 1.517469584941864014e-01 3.748012781143188477e-01 -7.311280071735382080e-02 -1.131072081625461578e-02 -2.693932950496673584e-01 -2.654994428157806396e-01 1.146105900406837463e-01 -1.446017324924468994e-01 3.933988139033317566e-02
-5.138612389564514160e-01 -1.964394897222518921e-01 1.397040039300918579e-01 1.102660745382308960e-01 3.451881408691406250e-01 1.166561692953109741e-01 -2.279716730117797852e-01 -2.487529218196868896e-01 1.264997869729995728e-01 1.765359044075012207e-01 -1.910452172160148621e-02 1.084465608000755310e-01 -2.424785047769546509e-01 2.507005445659160614e-02 -4.040313512086868286e-02 7.184204459190368652e-02 4.903700947761535645e-02 -1.426093578338623047e-01 1.342830061912536621e-01 -1.255223006010055542e-01 -2.002318389713764191e-02 -1.209855303168296814e-01 3.316076938062906265e-03 3.399902582168579102e-02 3.142736852169036865e-01 -6.684256345033645630e-02 -4.173827916383743286e-02 -3.666228801012039185e-02 -2.665451727807521820e-02 1.383929848670959473e-01 -1.895339936017990112e-01 2.423128485679626465e-01
-1.442396193742752075e-01 -1.257013678550720215e-01 -9.439790248870849609e-02 -1.010059118270874023e-01 -3.353862836956977844e-02 -1.652086973190307617e-01 -1.511007398366928101e-01 2.061754912137985229e-01 2.091288119554519653e-01 5.458204820752143860e-02 1.962201893329620361e-01 1.758376359939575195e-01 -2.014994770288467407e-01 2.799804806709289551e-01 3.686016499996185303e-01 2.190797775983810425e-02 1.091396138072013855e-01 -9.453827887773513794e-02 -1.713361032307147980e-02 -3.467186912894248962e-02 3.122782409191131592e-01 1.108824834227561951e-01 7.428527623414993286e-02 3.462882936000823975e-01 2.069852948188781738e-01 8.740961551666259766e-02 -3.779631108045578003e-02 1.959783881902694702e-01 1.929992437362670898e-01 2.225379049777984619e-01 -2.088729292154312134e-01 -2.717606723308563232e-02
-4.893093705177307129e-01 -1.734185218811035156e-01 8.743219822645187378e-02 -9.688742458820343018e-02 1.618481129407882690e-01 1.012630574405193329e-02 -1.298615634441375732e-01 -1.469634920358657837e-01 7.207487523555755615e-02 3.469844758510589600e-01 1.693985313177108765e-01 7.527013123035430908e-02 2.939123213291168213e-01 7.179576158523559570e-02 -2.225099802017211914e-01 1.125736534595489502e-01 2.691694200038909912e-01 -1.805564016103744507e-01 2.809569835662841797e-01 4.248480871319770813e-02 1.846454441547393799e-01 1.915314346551895142e-01 -1.136395186185836792e-01 -2.616122923791408539e-02 -9.434963762760162354e-02 -7.399117946624755859e-02 -8.159993588924407959e-02 -8.260674774646759033e-02 4.396864399313926697e-02 1.502600014209747314e-01 2.526018768548965454e-02 1.088790521025657654e-01
-2.926491498947143555e-01 -1.334086060523986816e-01 1.052621100097894669e-02 -5.980317294597625732e-02 7.618969678878784180e-02 -5.242844112217426300e-03 -4.385143220424652100e-01 -1.319114863872528076e-01 1.687285117805004120e-02 5.433617532253265381e-02 3.236877918243408203e-01 7.473742216825485229e-02 1.334100663661956787e-01 1.719429716467857361e-02 7.221884280443191528e-02 -2.337483875453472137e-02 -5.045032873749732971e-02 4.824195206165313721e-01 2.247437089681625366e-01 -1.185223907232284546e-01 -5.321788415312767029e-02 1.247927993535995483e-01 -1.270314306020736694e-01 2.439292073249816895e-01 1.612143963575363159e-01 5.354785174131393433e-02 -8.586793392896652222e-02 1.239013741724193096e-03 2.866914868354797363e-01 -1.519146002829074860e-02 -1.286925841122865677e-02 1.649105250835418701e-01
-2.310425192117691040e-01 -6.098342686891555786e-02 -2.154889404773712158e-01 -3.540996834635734558e-02 -7.376264035701751709e-02 -1.175816059112548828e-01 -2.776590883731842041e-01 -2.278406322002410889e-01 2.335917502641677856e-01 2.894023656845092773e-01 1.407835632562637329e-01 8.961569517850875854e-02 -3.664399683475494385e-02 1.419662535190582275e-01 3.354892730712890625e-01 -1.877785027027130127e-01 -1.520272996276617050e-02 1.419444084167480469e-01 1.239788234233856201e-01 1.185792982578277588e-01 -3.291578963398933411e-03 7.581952959299087524e-02 -4.365942254662513733e-02 2.562559545040130615e-01 6.568847596645355225e-02 -1.057150885462760925e-01 -8.344416320323944092e-02 -3.905152902007102966e-02 -1.071180626749992371e-01 2.379520088434219360e-01 1.476931273937225342e-01 4.176444709300994873e-01
-6.884804368019104004e-02 6.887890398502349854e-02 -2.455949597060680389e-02 7.350874692201614380e-02 1.628160029649734497e-01 -2.691078186035156250e-01 -4.413590580224990845e-02 -1.539224684238433838e-01 1.066286414861679077e-01 3.593641817569732666e-01 4.062125980854034424e-01 4.556597769260406494e-02 -9.495141357183456421e-02 2.264782637357711792e-01 1.140410676598548889e-01 -8.765669539570808411e-03 -4.423832893371582031e-02 5.438817664980888367e-02 3.104860186576843262e-01 6.014484912157058716e-02 -3.269602954387664795e-01 1.183190420269966125e-01 1.707151383161544800e-01 2.031757235527038574e-01 2.581050097942352295e-01 -1.484280228614807129e-01 -1.635516434907913208e-01 -2.284402996301651001e-01 4.211317747831344604e-02 1.111010760068893433e-01 -3.148857876658439636e-02 9.461544686928391457e-04
-1.681357324123382568e-01 -2.228766530752182007e-01 2.346993237733840942e-01 2.463311702013015747e-02 1.897819340229034424e-01 1.879268735647201538e-01 1.190844364464282990e-02 8.867722749710083008e-02 1.599400490522384644e-02 1.913882791996002197e-01 -8.606573194265365601e-02 -2.893124707043170929e-02 -6.879052519798278809e-02 1.263805627822875977e-01 6.981511414051055908e-02 -9.023679792881011963e-02 2.315874956548213959e-02 1.462959051132202148e-01 -1.430061608552932739e-01 -4.673428833484649658e-02 -7.946438156068325043e-03 1.172301322221755981e-01 4.805197939276695251e-02 -1.336375176906585693e-01 4.410058856010437012e-01 -2.106218189001083374e-01 -3.308350145816802979e-01 -2.982485890388488770e-01 2.763226032257080078e-01 3.223183751106262207e-01 5.466215312480926514e-02 9.563156217336654663e-02
-2.629741728305816650e-01 -7.825655490159988403e-02 -1.741408258676528931e-01 -6.027349829673767090e-02 -1.441394239664077759e-01 -6.699690222740173340e-02 -4.098756611347198486e-01 1.380625069141387939e-01 -2.041354216635227203e-02 1.509324759244918823e-01 2.801395356655120850e-01 1.493558665970340371e-04 2.960236966609954834e-01 5.730679631233215332e-02 1.247926279902458191e-01 1.434901207685470581e-01 1.346802413463592529e-01 1.360135152935981750e-02 3.255650773644447327e-02 -1.725995689630508423e-01 2.136777788400650024e-01 2.574892044067382812e-01 1.431920677423477173e-01 -1.293729394674301147e-01 9.464048594236373901e-02 6.814993917942047119e-02 -3.374535143375396729e-01 -2.193717658519744873e-01 2.255421429872512817e-01 6.468591094017028809e-02 -1.410688012838363647e-01 2.752796560525894165e-02
-2.788870036602020264e-01 1.783139258623123169e-02 1.073428466916084290e-01 7.250595837831497192e-02 2.547630667686462402e-01 -1.689768582582473755e-01 -2.008463591337203979e-01 -1.545467674732208252e-01 1.985336542129516602e-01 1.297981590032577515e-01 3.315920829772949219e-01 -1.471354514360427856e-01 -1.801923364400863647e-01 1.149848401546478271e-01 -1.920390576124191284e-01 -2.353764027357101440e-01 -1.261493116617202759e-01 -5.243247747421264648e-02 4.243408143520355225e-02 -1.132834851741790771e-01 1.402252316474914551e-01 2.645447850227355957e-01 -2.358552441000938416e-02 1.350927799940109253e-01 1.718497872352600098e-01 1.259039640426635742e-01 -3.741024732589721680e-01 -7.985864579677581787e-02 2.367952316999435425e-01 -3.610100969672203064e-02 1.689485162496566772e-01 4.714853316545486450e-02
-1.381119042634963989e-01 -1.066959425806999207e-01 1.369153894484043121e-02 1.904404163360595703e-01 1.910304129123687744e-01 -8.408096432685852051e-02 4.999975487589836121e-02 2.563805878162384033e-01 -3.194385021924972534e-02 7.668846845626831055e-02 3.758797943592071533e-01 3.519445061683654785e-01 -5.025689303874969482e-02 3.010727167129516602e-01 2.170194536447525024e-01 -1.558536589145660400e-01 2.026511430740356445e-01 2.190900593996047974e-01 -1.099729761481285095e-01 -6.814469397068023682e-02 1.442634612321853638e-01 1.583386808633804321e-01 -4.802262410521507263e-02 8.115234225988388062e-02 1.036908328533172607e-01 -3.206727206707000732e-01 9.762249141931533813e-02 -4.874825850129127502e-02 1.323081254959106445e-01 1.712694764137268066e-01 1.150911673903465271e-01 1.962850689888000488e-01
-2.314378917217254639e-01 -4.169604182243347168e-02 -1.135920733213424683e-02 -1.004166379570960999e-01 3.557041287422180176e-01 -1.356595903635025024e-01 2.637946419417858124e-02 8.696395903825759888e-02 1.708012521266937256e-01 8.275560289621353149e-02 7.835318893194198608e-02 6.119641661643981934e-01 7.532831281423568726e-02 2.654434414580464363e-03 -1.423931419849395752e-01 -1.015894562005996704e-01 2.426466643810272217e-01 -4.726459458470344543e-02 1.613824069499969482e-01 -1.844915188848972321e-02 -2.370753139257431030e-02 1.757591217756271362e-01 1.048198342323303223e-01 -8.697775751352310181e-02 1.301136016845703125e-01 -1.999660730361938477e-01 1.222628131508827209e-01 7.466819882392883301e-02 3.445188328623771667e-02 2.870257794857025146e-01 1.262970268726348877e-01 1.178828701376914978e-01
-2.052503675222396851e-01 1.009534820914268494e-01 1.847950518131256104e-01 -3.037834465503692627e-01 1.433894932270050049e-01 -2.829096615314483643e-01 -2.365349531173706055e-01 -2.949873544275760651e-02 -1.318830996751785278e-01 2.003896385431289673e-01 -2.801069803535938263e-02 1.983029544353485107e-01 6.220540031790733337e-02 -3.061845339834690094e-02 -1.193335745483636856e-02 -5.419604852795600891e-02 3.436331152915954590e-01 -2.374516129493713379e-01 4.217489063739776611e-02 -2.223866246640682220e-02 8.254111558198928833e-02 1.452154070138931274e-01 -2.334650792181491852e-02 2.322192639112472534e-01 -1.899743825197219849e-02 -2.054094672203063965e-01 3.025722689926624298e-02 -8.389632403850555420e-02 2.657786607742309570e-01 4.130291640758514404e-01 -6.328535825014114380e-02 5.855939537286758423e-02
-2.428454905748367310e-01 -8.471532911062240601e-02 1.133254729211330414e-02 -7.895552366971969604e-02 1.823739558458328247e-01 9.812810271978378296e-02 -1.603579893708229065e-02 -2.956074662506580353e-03 1.048588380217552185e-01 2.557800710201263428e-01 3.373752534389495850e-01 2.604019641876220703e-01 2.372138053178787231e-01 8.346218615770339966e-02 -3.037680387496948242e-01 8.100144565105438232e-02 2.922800183296203613e-01 -1.161737367510795593e-01 3.958829343318939209e-01 1.517962012439966202e-02 3.277408704161643982e-02 3.850960433483123779e-01 -1.646234989166259766e-01 8.287935703992843628e-02 6.529442965984344482e-02 5.491575691848993301e-03 -6.300984323024749756e-02 7.102356851100921631e-02 5.062626674771308899e-02 8.270830661058425903e-02 2.267189137637615204e-02 4.198561981320381165e-02
-4.189376533031463623e-01 -7.847364246845245361e-02 -6.967761367559432983e-02 2.537952549755573273e-02 -1.336491852998733521e-01 -1.446365267038345337e-01 4.625130072236061096e-02 5.832829978317022324e-03 -1.560597121715545654e-01 1.726918518543243408e-01 3.360536396503448486e-01 1.198677197098731995e-01 4.979540407657623291e-02 1.766070127487182617e-01 -1.949834376573562622e-01 1.130176782608032227e-01 2.491461187601089478e-01 5.283982679247856140e-02 7.377580553293228149e-02 -7.158757746219635010e-02 2.730253040790557861e-01 3.726204037666320801e-01 1.172994747757911682e-01 3.707532212138175964e-02 8.311603963375091553e-02 -1.948853135108947754e-01 4.509767889976501465e-02 -2.214609533548355103e-01 1.698589771986007690e-01 7.596646994352340698e-02 2.671608626842498779e-01 4.393040668219327927e-03
-2.121451795101165771e-01 -1.353472769260406494e-01 -1.717168241739273071e-01 -1.412725597620010376e-01 3.443727791309356689e-01 2.688718438148498535e-01 -1.189996823668479919e-01 2.320496141910552979e-01 -1.744798384606838226e-03 3.858550786972045898e-01 7.227400690317153931e-02 -2.217226848006248474e-02 -1.957730054855346680e-01 1.194345727562904358e-01 -4.105542227625846863e-02 2.257541120052337646e-01 1.874293535947799683e-01 -8.392027765512466431e-02 -3.645832836627960205e-02 2.853726781904697418e-02 1.307216584682464600e-01 8.324112743139266968e-03 -6.603534519672393799e-02 3.156844154000282288e-02 3.304923176765441895e-01 -2.324035950005054474e-02 -1.463165879249572754e-01 1.709259003400802612e-01 -1.635985374450683594e-01 1.728016287088394165e-01 1.148965135216712952e-01 2.672970592975616455e-01
-3.664963543415069580e-01 2.533389441668987274e-02 2.305919080972671509e-01 -8.206415176391601562e-02 1.129191517829895020e-01 -1.232780292630195618e-01 -2.811927199363708496e-01 9.988075494766235352e-02 2.435135692358016968e-01 2.326917797327041626e-01 4.642128646373748779e-01 3.407065570354461670e-02 2.708419971168041229e-02 -7.776233833283185959e-04 -1.641828119754791260e-01 2.085205912590026855e-01 -1.154942736029624939e-01 -6.270572543144226074e-02 3.440175950527191162e-02 1.870546191930770874e-01 -5.618767812848091125e-02 1.875093728303909302e-01 1.144240349531173706e-01 3.918091207742691040e-02 -2.621604315936565399e-02 -3.568091988563537598e-02 -3.437351286411285400e-01 -1.260443031787872314e-01 -1.475837379693984985e-01 1.428686678409576416e-01 -1.583581417798995972e-02 4.510898888111114502e-02
-2.007129937410354614e-01 -1.708126664161682129e-01 2.212201207876205444e-01 1.895827651023864746e-01 -9.226589649915695190e-02 -2.175475358963012695e-01 -2.094641327857971191e-02 3.037927448749542236e-01 7.470837235450744629e-02 2.179919481277465820e-01 -5.843066051602363586e-02 1.781320422887802124e-01 -1.403753459453582764e-01 -9.219846129417419434e-02 -1.344768255949020386e-01 1.312884129583835602e-02 6.591871380805969238e-03 -9.272865951061248779e-02 1.241343244910240173e-01 -1.801381856203079224e-01 1.917816698551177979e-02 2.862331867218017578e-01 -1.454561501741409302e-01 2.131914049386978149e-01 3.959339857101440430e-01 -9.803172200918197632e-02 1.110455989837646484e-01 -2.078626304864883423e-01 1.317974478006362915e-01 2.426105290651321411e-01 2.402257770299911499e-01 3.349865972995758057e-02
-3.270836174488067627e-01 -1.509677898138761520e-02 -1.541957408189773560e-01 1.279859542846679688e-01 -3.797132521867752075e-02 1.205086261034011841e-01 -3.437701463699340820e-01 1.477805823087692261e-01 2.091131508350372314e-01 1.782821863889694214e-01 2.345345616340637207e-01 1.841910481452941895e-01 1.847099512815475464e-01 2.133520245552062988e-01 4.828761518001556396e-02 -7.409593462944030762e-02 1.876835674047470093e-01 1.061427965760231018e-01 -1.308553814888000488e-01 -1.827091425657272339e-01 3.186120418831706047e-03 3.368017077445983887e-02 1.179054006934165955e-01 -1.248601600527763367e-01 1.569540053606033325e-01 3.578164428472518921e-02 -3.444094955921173096e-01 -3.170288503170013428e-01 3.725837543606758118e-02 1.884122788906097412e-01 -1.874408423900604248e-01 -7.157474756240844727e-03
1.410207897424697876e-01 4.081147164106369019e-02 2.056357115507125854e-01 -2.089339792728424072e-01 3.283088207244873047e-01 -9.883522987365722656e-03 -1.938293725252151489e-01 2.038942575454711914e-01 -8.916325122117996216e-02 -7.730306684970855713e-02 2.328973412513732910e-01 4.882409423589706421e-02 9.533928334712982178e-02 -1.042122319340705872e-01 7.609549909830093384e-02 1.315568983554840088e-01 1.681614965200424194e-01 8.439024537801742554e-02 7.537823170423507690e-02 -1.861872151494026184e-02 9.788397699594497681e-02 2.177311182022094727e-01 3.691411763429641724e-02 5.672815814614295959e-02 5.082176327705383301e-01 -1.918911784887313843e-01 8.570417761802673340e-02 -2.087879627943038940e-01 2.416037619113922119e-01 1.728073209524154663e-01 1.462053060531616211e-01 1.822896152734756470e-01
-1.319406330585479736e-01 -2.292434126138687134e-01 -3.558184206485748291e-02 -2.475288510322570801e-01 3.642734587192535400e-01 8.188141137361526489e-02 -2.964325547218322754e-01 1.175891514867544174e-02 7.824537903070449829e-02 1.476762592792510986e-01 1.645017117261886597e-01 -9.961763769388198853e-02 1.396113485097885132e-01 -3.036852478981018066e-01 1.566651612520217896e-01 1.280188858509063721e-01 5.659754574298858643e-02 2.980909775942564011e-03 7.219281047582626343e-02 8.315226435661315918e-02 -1.191254854202270508e-01 1.304635256528854370e-01 9.185557067394256592e-02 6.087009608745574951e-02 4.085103869438171387e-01 4.490968585014343262e-02 -2.691105306148529053e-01 -1.948535144329071045e-01 7.475591450929641724e-02 2.119080349802970886e-02 -6.608016043901443481e-02 -2.722972333431243896e-01
-2.348462045192718506e-01 -2.882696688175201416e-01 -2.767564728856086731e-02 -5.917893256992101669e-03 3.242889642715454102e-01 -2.578307986259460449e-01 3.548545762896537781e-02 -2.728758566081523895e-02 1.219283938407897949e-01 2.788715250790119171e-02 6.384185515344142914e-03 3.490251302719116211e-01 2.502517029643058777e-02 -7.609533518552780151e-02 1.028678491711616516e-01 1.597212404012680054e-01 1.814281940460205078e-01 -2.682010829448699951e-01 1.800763234496116638e-02 9.539317339658737183e-02 1.835638880729675293e-01 5.454377457499504089e-02 3.276230096817016602e-01 1.674762666225433350e-01 2.818967103958129883e-01 -2.090295106172561646e-01 7.893127948045730591e-02 3.773832321166992188e-02 1.178957447409629822e-01 1.598532944917678833e-01 2.108345031738281250e-01 -7.902531325817108154e-02
-1.164927780628204346e-01 -1.648861169815063477e-01 -2.640027701854705811e-01 -1.421370953321456909e-01 3.269813656806945801e-01 -9.212439507246017456e-02 -1.894026547670364380e-01 -1.338755637407302856e-01 2.429764121770858765e-01 8.391720801591873169e-02 1.207258179783821106e-01 -1.749239116907119751e-02 1.011748239398002625e-01 -8.212348073720932007e-02 5.517375841736793518e-02 -4.101280495524406433e-02 -8.289731293916702271e-02 1.811128556728363037e-01 1.932381540536880493e-01 1.099726557731628418e-01 -8.512321859598159790e-02 1.157466545701026917e-01 -1.422894001007080078e-01 2.613264918327331543e-01 4.638847410678863525e-01 4.864823818206787109e-02 -2.809582054615020752e-01 -7.082254439592361450e-02 2.883594036102294922e-01 -8.696426451206207275e-02 -7.386638969182968140e-02 -3.880452364683151245e-02
-1.897988021373748779e-01 -1.267645508050918579e-01 -4.192085471004247665e-03 1.814155839383602142e-02 -8.619110286235809326e-02 -2.138489037752151489e-01 -1.334212124347686768e-01 -4.636882990598678589e-02 2.495944872498512268e-02 3.041940629482269287e-01 5.775289535522460938e-01 -5.426452308893203735e-02 -1.979043036699295044e-01 2.403322458267211914e-01 1.010354608297348022e-01 9.529631584882736206e-02 1.569372862577438354e-01 -9.567151218652725220e-02 1.123592704534530640e-01 1.268489211797714233e-01 -1.965969353914260864e-01 -2.260735630989074707e-02 5.264219269156455994e-02 1.200373470783233643e-02 2.457270026206970215e-01 -1.702859699726104736e-01 -2.571517527103424072e-01 -2.338104397058486938e-01 -1.386686041951179504e-02 4.112959839403629303e-03 -1.048252210021018982e-01 5.145024508237838745e-02
-2.162523716688156128e-01 6.506643444299697876e-02 2.027828097343444824e-01 -2.301717400550842285e-01 4.021310061216354370e-02 5.007861554622650146e-02 -1.472770869731903076e-01 2.785370871424674988e-02 1.775690615177154541e-01 1.319837123155593872e-01 2.576524913311004639e-01 1.593683958053588867e-01 -2.003793604671955109e-02 1.877391189336776733e-01 -5.933493375778198242e-03 -3.270225971937179565e-02 -6.791294366121292114e-02 4.577104747295379639e-02 1.618421524763107300e-01 3.481172621250152588e-01 2.263612449169158936e-01 3.248800635337829590e-01 1.712404564023017883e-02 -1.811378821730613708e-02 2.740657627582550049e-01 -1.431476473808288574e-01 -3.230384886264801025e-01 -1.771883666515350342e-01 2.561594545841217041e-01 -1.185767203569412231e-01 -2.814432978630065918e-02 -1.658546030521392822e-01
-1.481295078992843628e-01 2.314496785402297974e-02 -7.776114344596862793e-02 9.254404902458190918e-02 5.403770878911018372e-02 -2.165855318307876587e-01 -6.093610078096389771e-02 -1.149217933416366577e-01 8.619935810565948486e-02 5.022547841072082520e-01 2.301612645387649536e-01 -6.534458370879292488e-04 -1.473191231489181519e-01 1.835240572690963745e-01 2.046677023172378540e-01 1.702449470758438110e-01 9.782455861568450928e-02 -5.760550126433372498e-02 3.483472764492034912e-01 2.076341062784194946e-01 -1.311676055192947388e-01 1.502444595098495483e-01 1.426558047533035278e-01 1.183416023850440979e-01 1.865284144878387451e-01 -6.997775286436080933e-02 -1.048140823841094971e-01 -3.750012516975402832e-01 2.731941081583499908e-02 -6.374979019165039062e-02 -9.682971239089965820e-02 1.651427336037158966e-02
-3.461976647377014160e-01 -1.772012561559677124e-01 7.711016107350587845e-03 4.963508620858192444e-02 8.912288397550582886e-02 -4.463425837457180023e-03 1.184190995991230011e-02 2.756612002849578857e-01 -4.720360785722732544e-02 2.627162337303161621e-01 1.733293086290359497e-01 5.873305723071098328e-02 5.166607350111007690e-02 -2.400539815425872803e-01 6.560531258583068848e-02 -3.779334202408790588e-02 4.180608391761779785e-01 -1.762389838695526123e-01 -8.936873078346252441e-02 1.348424553871154785e-01 1.249018013477325439e-01 -1.272685974836349487e-01 -4.248853400349617004e-02 -6.212714686989784241e-02 2.371559590101242065e-01 -2.323699444532394409e-01 -1.657598316669464111e-01 1.353612840175628662e-01 2.200204730033874512e-01 1.944973617792129517e-01 4.291298985481262207e-02 2.788886725902557373e-01
-5.266618728637695312e-01 -1.512001901865005493e-01 1.727914623916149139e-02 -7.650464028120040894e-02 4.779327288269996643e-02 -3.863430023193359375e-02 -8.873988687992095947e-02 -2.484368160367012024e-02 -1.105208471417427063e-01 1.408752501010894775e-01 2.094470411539077759e-01 1.097032502293586731e-01 2.457055300474166870e-01 2.547545731067657471e-01 -2.879524545278400183e-04 1.708727031946182251e-01 1.381522417068481445e-01 -1.916214674711227417e-01 8.753734081983566284e-02 9.388311207294464111e-02 -6.223078444600105286e-02 1.728861182928085327e-01 9.371789544820785522e-02 3.556898608803749084e-02 -1.540564000606536865e-01 -1.243199780583381653e-01 -4.078833386301994324e-02 -2.692559957504272461e-01 3.626624941825866699e-01 1.180851683020591736e-01 2.382858097553253174e-01 8.497805893421173096e-02
-3.689565956592559814e-01 -7.259536534547805786e-02 1.435643434524536133e-01 2.656986713409423828e-01 4.464236646890640259e-02 -2.848910391330718994e-01 5.740239471197128296e-02 2.770331501960754395e-01 4.220495373010635376e-02 1.753096431493759155e-01 1.697267778217792511e-02 -2.075115032494068146e-02 -1.292397826910018921e-01 -4.720395430922508240e-03 1.398469656705856323e-01 1.537721306085586548e-01 -2.586187794804573059e-02 -1.526940613985061646e-02 1.272466331720352173e-01 3.580269217491149902e-02 1.316927671432495117e-01 3.166810572147369385e-01 -1.086354777216911316e-01 3.616387546062469482e-01 3.888642191886901855e-01 1.785021573305130005e-01 8.534993231296539307e-02 -5.736241117119789124e-02 5.814350396394729614e-02 4.511741921305656433e-02 1.823702156543731689e-01 1.079099252820014954e-02
-2.272370159626007080e-01 -5.854168906807899475e-02 1.931162476539611816e-01 1.562520302832126617e-02 1.933749020099639893e-01 -9.979467839002609253e-02 1.001798287034034729e-01 3.798271417617797852e-01 6.773303449153900146e-02 1.195275336503982544e-01 1.248703077435493469e-01 2.193656265735626221e-01 1.535044908523559570e-01 2.258338406682014465e-02 2.142534703016281128e-01 5.722721666097640991e-02 -7.066272944211959839e-02 -1.707006990909576416e-01 -2.327487245202064514e-02 2.650824785232543945e-01 3.640531376004219055e-02 -5.909312516450881958e-02 5.296681448817253113e-02 5.854448769241571426e-03 2.325825691223144531e-01 -3.832695484161376953e-01 -1.855512112379074097e-01 -1.320981979370117188e-01 2.886140942573547363e-01 1.956057548522949219e-01 1.513780839741230011e-02 2.502824962139129639e-01
-2.052224725484848022e-01 5.959464982151985168e-02 -8.013722300529479980e-02 8.709510415792465210e-02 1.435822434723377228e-02 -1.662150174379348755e-01 -9.117203205823898315e-02 -5.622466653585433960e-02 2.660778462886810303e-01 2.007154673337936401e-01 2.572310566902160645e-01 -1.605888009071350098e-01 -1.322939693927764893e-01 1.728693991899490356e-01 8.743432164192199707e-02 -2.219762206077575684e-01 2.323226630687713623e-02 -1.106331795454025269e-01 4.604306519031524658e-01 -8.634766191244125366e-02 -9.917213022708892822e-02 9.462148696184158325e-02 3.349396958947181702e-02 2.392088472843170166e-01 4.179575443267822266e-01 -1.050855666399002075e-01 -9.663122892379760742e-02 2.382077574729919434e-01 -2.383621595799922943e-02 -1.750276684761047363e-01 -3.211952000856399536e-02 1.623988524079322815e-02
-2.918319702148437500e-01 -3.957109525799751282e-02 1.165797114372253418e-01 -2.701316028833389282e-02 2.069381028413772583e-01 -1.737144440412521362e-01 -1.547921150922775269e-01 3.589470684528350830e-01 -3.717378526926040649e-02 9.442322701215744019e-02 8.158260583877563477e-02 -4.596760123968124390e-02 1.118708625435829163e-01 -9.549297392368316650e-02 -1.705287396907806396e-01 7.390994578599929810e-02 1.713031083345413208e-01 6.312667578458786011e-02 8.014973998069763184e-02 -1.064467728137969971e-01 2.306117564439773560e-01 2.878202795982360840e-01 3.740813136100769043e-01 -1.732695102691650391e-01 2.662005722522735596e-01 -1.120663657784461975e-01 -1.634609070606529713e-03 -1.630459129810333252e-01 8.413835614919662476e-02 -1.326013058423995972e-01 -7.452731579542160034e-02 3.171904981136322021e-01
-1.863490790128707886e-01 3.900447115302085876e-02 -1.135662570595741272e-01 -3.529199659824371338e-01 2.626411989331245422e-02 -1.318165510892868042e-01 -1.521745473146438599e-01 -8.948772400617599487e-02 1.884903758764266968e-01 1.117535084486007690e-01 2.686071097850799561e-01 7.969336956739425659e-02 9.111239016056060791e-02 -1.302201300859451294e-01 -1.456095129251480103e-01 2.794863842427730560e-02 -1.845890283584594727e-01 1.211855039000511169e-01 -2.751027420163154602e-02 -1.950480639934539795e-01 1.529704779386520386e-01 -3.925079852342605591e-02 2.277941256761550903e-01 3.143403828144073486e-01 2.856968045234680176e-01 2.515732944011688232e-01 -2.092769742012023926e-01 9.114944189786911011e-02 2.148077934980392456e-01 2.658781111240386963e-01 7.146544009447097778e-02 1.454442739486694336e-01
-2.225222885608673096e-01 6.131208315491676331e-02 -6.308139860630035400e-02 -1.212441474199295044e-01 2.789911329746246338e-01 -6.207346171140670776e-02 1.973431557416915894e-02 2.565493881702423096e-01 -1.948723793029785156e-01 3.317811787128448486e-01 -1.414396241307258606e-02 3.432971984148025513e-02 1.633445024490356445e-01 -9.742388129234313965e-02 -1.716805398464202881e-01 -2.962337620556354523e-02 -8.391240984201431274e-02 9.872299619019031525e-03 -1.699453592300415039e-01 7.733967900276184082e-02 -2.720460854470729828e-02 1.621400117874145508e-01 -5.603896453976631165e-02 -7.899849116802215576e-02 4.295213222503662109e-01 -2.205790132284164429e-01 -7.683276664465665817e-03 -2.530873715877532959e-01 2.314680665731430054e-01 3.461278676986694336e-01 -3.871171548962593079e-02 1.168040856719017029e-01
-1.683856248855590820e-01 -1.467774659395217896e-01 1.329651623964309692e-01 1.420975029468536377e-01 -1.033137738704681396e-02 -2.276990413665771484e-01 -2.406879514455795288e-02 -7.274065166711807251e-02 6.639961898326873779e-02 3.745504617691040039e-01 4.407755434513092041e-01 -7.878016680479049683e-02 -3.412443697452545166e-01 1.744513064622879028e-01 1.778514310717582703e-02 2.075765728950500488e-01 -4.245253745466470718e-03 -4.443788155913352966e-02 1.381513625383377075e-01 7.741475105285644531e-02 -4.429865255951881409e-02 1.533667892217636108e-01 1.452198475599288940e-01 1.814609020948410034e-02 2.145566344261169434e-01 -2.415418177843093872e-01 -2.575094103813171387e-01 -2.541547715663909912e-01 5.192706827074289322e-03 8.937050402164459229e-02 3.289034590125083923e-03 -4.067587852478027344e-02
-2.033810615539550781e-01 -9.940048307180404663e-02 3.256449475884437561e-03 -4.451516643166542053e-02 5.011713504791259766e-01 -2.397475689649581909e-01 -2.118417024612426758e-01 -1.598513871431350708e-01 1.945291012525558472e-01 4.529727697372436523e-01 1.061357036232948303e-01 3.574141114950180054e-02 1.387662440538406372e-01 9.694511443376541138e-02 -4.359859228134155273e-02 -1.509145647287368774e-01 2.315789759159088135e-01 -2.092356830835342407e-01 1.462186425924301147e-01 -1.474573612213134766e-01 4.594012349843978882e-02 9.659565240144729614e-02 -2.630585618317127228e-02 1.310483217239379883e-01 -1.216949056833982468e-02 9.610521607100963593e-03 6.717689335346221924e-02 -3.929469734430313110e-02 1.268181353807449341e-01 1.373883336782455444e-01 1.443098485469818115e-01 1.639027297496795654e-01
-6.393202394247055054e-02 -6.774144619703292847e-02 -1.302098482847213745e-01 1.223636120557785034e-01 1.767187714576721191e-01 -4.887246713042259216e-02 -3.202637732028961182e-01 -1.198228076100349426e-01 -1.128961220383644104e-01 4.834753274917602539e-02 5.252445861697196960e-02 2.188795059919357300e-01 -3.346719220280647278e-02 9.036163240671157837e-02 -1.825313419103622437e-01 -1.894698888063430786e-01 8.528986573219299316e-02 -1.231480762362480164e-01 -1.396946888417005539e-02 4.692179858684539795e-01 1.634498536586761475e-01 2.759332060813903809e-01 -7.575570140033960342e-03 8.525387942790985107e-02 4.864577054977416992e-01 -4.616237431764602661e-02 -1.766267418861389160e-01 -6.014376133680343628e-02 5.118181928992271423e-02 1.845965385437011719e-01 -2.602717839181423187e-02 -2.568639628589153290e-02
-1.803233921527862549e-01 -2.863022983074188232e-01 -1.110235136002302170e-02 1.319157928228378296e-01 3.882531449198722839e-02 1.914914548397064209e-01 2.684655785560607910e-02 1.199287325143814087e-01 1.609076410531997681e-01 7.256870716810226440e-02 3.799623548984527588e-01 1.293733566999435425e-01 -1.833692193031311035e-01 7.337562739849090576e-03 1.131163761019706726e-01 1.084068119525909424e-01 2.525711655616760254e-01 -1.342903226613998413e-01 3.085124790668487549e-01 -1.026558578014373779e-01 9.755814820528030396e-02 2.989811301231384277e-01 -1.063402444124221802e-01 -1.676682382822036743e-01 1.985679268836975098e-01 -3.648907542228698730e-01 9.829515963792800903e-02 -1.065335273742675781e-01 5.307774525135755539e-03 1.996794790029525757e-01 6.596992909908294678e-02 -2.251984924077987671e-02
-3.291194736957550049e-01 -1.506109386682510376e-01 6.885445863008499146e-02 1.582419276237487793e-01 -5.149868782609701157e-03 2.780807614326477051e-01 -1.476635336875915527e-01 -1.368111073970794678e-01 2.359424382448196411e-01 1.025464236736297607e-01 7.379483431577682495e-02 4.043925926089286804e-02 -1.626571118831634521e-01 2.030759751796722412e-01 7.090932875871658325e-02 1.050805076956748962e-01 2.874867916107177734e-01 1.457378640770912170e-02 -3.485505655407905579e-02 4.597289860248565674e-02 1.020304262638092041e-01 3.334810584783554077e-02 -3.469766676425933838e-02 -2.655647397041320801e-01 4.157476127147674561e-01 9.138042107224464417e-03 -1.776392459869384766e-01 -1.981793157756328583e-02 -1.122004389762878418e-01 3.935004770755767822e-01 8.122825622558593750e-02 1.263211667537689209e-01
-2.277497798204421997e-01 8.763533830642700195e-02 1.079926453530788422e-02 1.607355773448944092e-01 1.263483762741088867e-01 1.305393874645233154e-01 4.337862133979797363e-02 9.259572625160217285e-02 3.487435728311538696e-02 3.351179659366607666e-01 6.724505871534347534e-02 1.680022031068801880e-01 1.421400625258684158e-02 -7.561266422271728516e-02 -2.296399027109146118e-01 -9.428456425666809082e-02 -2.984736673533916473e-02 1.265702843666076660e-01 -1.768051832914352417e-01 1.183476075530052185e-01 -8.142097294330596924e-02 2.529385685920715332e-01 2.323072776198387146e-02 2.472803592681884766e-01 2.544672787189483643e-01 -3.267720937728881836e-01 -2.637002430856227875e-02 -1.053108274936676025e-01 8.828136324882507324e-02 4.881832897663116455e-01 -9.636005014181137085e-02 1.550303101539611816e-01
-2.631349563598632812e-01 -2.477027624845504761e-01 6.921444088220596313e-02 -1.894521415233612061e-01 4.899560213088989258e-01 -1.938316524028778076e-01 -2.582848370075225830e-01 -2.339340299367904663e-01 4.383871704339981079e-02 4.266838729381561279e-01 6.149971112608909607e-02 -1.891580037772655487e-02 2.987569943070411682e-02 -2.483338303864002228e-02 -3.531313687562942505e-02 -3.681425377726554871e-02 1.851997524499893188e-01 -1.787156052887439728e-02 2.145278081297874451e-02 -6.658605486154556274e-02 -3.769468516111373901e-02 1.726114004850387573e-01 1.090083643794059753e-01 1.877030283212661743e-01 3.476533666253089905e-02 8.618917316198348999e-02 9.329671412706375122e-02 1.243895851075649261e-02 1.593969315290451050e-01 1.290457546710968018e-01 2.419188320636749268e-01 3.872979804873466492e-02
-2.280564457178115845e-01 -4.928417131304740906e-02 -5.500487238168716431e-02 8.031070232391357422e-02 -1.637152023613452911e-02 1.424609124660491943e-01 -3.244115784764289856e-02 3.250789642333984375e-02 2.076502293348312378e-01 1.085571423172950745e-01 2.081339359283447266e-01 3.385681807994842529e-01 -1.624642908573150635e-01 1.161087080836296082e-01 -1.290996670722961426e-01 -5.937789753079414368e-02 1.824812740087509155e-01 -2.122368961572647095e-01 1.430443674325942993e-01 -2.964968085289001465e-01 1.347274035215377808e-01 2.149451710283756256e-02 -3.565922379493713379e-02 -1.094540879130363464e-01 3.207296431064605713e-01 -3.393982648849487305e-01 5.591406673192977905e-02 -2.400576621294021606e-01 2.313056439161300659e-01 2.937197685241699219e-01 3.006621077656745911e-02 4.921649396419525146e-02
-2.364914268255233765e-01 9.308392554521560669e-02 5.251689255237579346e-02 1.186855137348175049e-01 -3.345812112092971802e-02 5.223345942795276642e-04 6.636892259120941162e-02 -3.578046336770057678e-02 -1.265562977641820908e-02 2.148340940475463867e-01 2.618524730205535889e-01 1.210701614618301392e-01 3.292929008603096008e-02 2.924289181828498840e-02 -2.355200201272964478e-01 1.105904728174209595e-01 2.217754721641540527e-02 1.305759102106094360e-01 -1.211945116519927979e-01 2.053854316473007202e-01 -8.309254795312881470e-02 1.613260805606842041e-01 -4.679331555962562561e-03 1.647302806377410889e-01 2.824565172195434570e-01 -4.366560876369476318e-01 1.308193951845169067e-01 -2.050300687551498413e-02 3.029601834714412689e-02 5.241889357566833496e-01 -1.199920549988746643e-01 2.079499652609229088e-03
-3.458879142999649048e-02 3.060983261093497276e-03 -2.006894052028656006e-01 -1.635430753231048584e-02 2.762805521488189697e-01 -2.927642464637756348e-01 -7.484281063079833984e-02 4.369759261608123779e-01 1.986141353845596313e-01 4.170143604278564453e-01 1.627583950757980347e-01 -6.602733582258224487e-02 9.499071538448333740e-02 -8.969952166080474854e-02 1.342964917421340942e-01 8.396578021347522736e-03 1.639263182878494263e-01 -1.701217591762542725e-01 6.983320415019989014e-02 9.415787458419799805e-02 2.630466828122735023e-03 6.709957122802734375e-02 -1.310650110244750977e-01 2.438529282808303833e-01 2.716888785362243652e-01 -2.424154132604598999e-01 -3.608243912458419800e-02 1.305354386568069458e-01 -2.582111023366451263e-02 7.442912459373474121e-02 3.786537796258926392e-02 1.049595773220062256e-01
-8.500653505325317383e-02 -2.101162523031234741e-01 7.950066030025482178e-02 -4.528587311506271362e-02 1.611406505107879639e-01 -2.883885800838470459e-01 -6.404062360525131226e-02 2.846022844314575195e-01 -5.990403518080711365e-02 -4.432062432169914246e-02 2.610354125499725342e-01 7.060672342777252197e-02 -3.551086783409118652e-01 -7.605534791946411133e-02 5.435577034950256348e-02 8.856092393398284912e-02 -1.048247292637825012e-01 -1.450359374284744263e-01 -6.381722539663314819e-02 -1.792795658111572266e-01 1.654844433069229126e-01 1.580453515052795410e-01 -2.246618568897247314e-01 2.048275470733642578e-01 2.446061819791793823e-01 -1.482074558734893799e-01 6.623268127441406250e-02 -3.103221394121646881e-02 3.328280448913574219e-01 3.306626677513122559e-01 -6.260503083467483521e-02 -2.123466134071350098e-02
-2.504675090312957764e-01 -3.418976664543151855e-01 -5.136017128825187683e-02 1.935644075274467468e-02 1.422329097986221313e-01 -3.838717043399810791e-01 -7.062827795743942261e-02 -4.655648395419120789e-02 -4.480961710214614868e-02 2.532202303409576416e-01 1.778530180454254150e-01 1.106340512633323669e-01 -1.107398346066474915e-01 2.419484853744506836e-01 6.914959847927093506e-02 -1.744273118674755096e-02 2.218405008316040039e-01 -2.373255044221878052e-02 -9.173620492219924927e-02 -2.654320001602172852e-01 1.908843405544757843e-02 2.448466271162033081e-01 1.055528745055198669e-01 -8.274522423744201660e-02 2.351120263338088989e-01 6.102493777871131897e-02 1.008582673966884613e-02 7.711695879697799683e-02 3.884924650192260742e-01 -9.235343895852565765e-03 1.500845700502395630e-01 -1.057899445295333862e-01
-4.005994275212287903e-02 -3.036416321992874146e-02 -6.349445134401321411e-02 -1.464546918869018555e-01 1.866203248500823975e-01 -1.566935181617736816e-01 -1.872692853212356567e-01 -1.586226969957351685e-01 2.720156610012054443e-01 1.700521633028984070e-02 1.706295162439346313e-01 -5.859269574284553528e-02 4.753463342785835266e-02 -5.137648433446884155e-02 1.361474096775054932e-01 -5.935492739081382751e-02 3.908633068203926086e-02 4.188827574253082275e-01 4.343784749507904053e-01 6.032053008675575256e-02 -9.607783704996109009e-02 3.474832698702812195e-02 -1.152443662285804749e-01 1.195731237530708313e-01 4.474048018455505371e-01 1.259832531213760376e-01 -2.098436281085014343e-02 2.697267755866050720e-02 1.447551250457763672e-01 7.381084561347961426e-02 2.215933986008167267e-02 2.591512501239776611e-01
-4.306857287883758545e-01 -1.423614621162414551e-01 2.123802751302719116e-01 -1.336412727832794189e-01 2.478823363780975342e-01 -4.038238152861595154e-02 -3.280547680333256721e-03 4.119296371936798096e-01 -8.140779286623001099e-02 3.661657497286796570e-02 2.188833057880401611e-02 9.366735816001892090e-02 1.618348434567451477e-02 2.085623443126678467e-01 -1.217491775751113892e-01 7.339852303266525269e-02 9.284110367298126221e-02 2.293969839811325073e-01 1.500896513462066650e-01 -7.810086011886596680e-02 4.420130699872970581e-02 9.686894714832305908e-02 2.010517986491322517e-03 -9.266771376132965088e-02 3.055146336555480957e-01 -3.103888630867004395e-01 -2.233926206827163696e-01 -4.200926795601844788e-02 5.340532585978507996e-02 -2.435181736946105957e-01 3.760477900505065918e-02 5.098003894090652466e-02
-1.063471883535385132e-01 6.218500901013612747e-03 -7.680516690015792847e-02 1.397501081228256226e-01 3.010960519313812256e-01 1.949397101998329163e-02 -2.223322689533233643e-01 1.753421723842620850e-01 3.028929531574249268e-01 4.776360392570495605e-01 4.399330317974090576e-01 -4.248853027820587158e-02 2.895572409033775330e-02 -4.378559812903404236e-02 -5.588109791278839111e-02 -9.631127864122390747e-02 -5.377826280891895294e-03 3.625567257404327393e-02 2.302461117506027222e-01 1.408100277185440063e-01 9.142006188631057739e-02 2.263993620872497559e-01 7.967305183410644531e-02 2.423263899981975555e-02 8.824946358799934387e-03 -8.351806551218032837e-02 -2.966476380825042725e-01 -1.225182041525840759e-01 1.583512872457504272e-02 -7.621935009956359863e-02 -6.905417889356613159e-02 6.746381986886262894e-04
-4.647517502307891846e-01 1.127841174602508545e-01 -1.075853407382965088e-01 -6.131642684340476990e-02 1.233212053775787354e-01 -2.546256780624389648e-01 -2.659510262310504913e-02 1.466856747865676880e-01 1.293597370386123657e-01 1.537893712520599365e-01 -1.081665009260177612e-01 -1.143033578991889954e-01 6.742846220731735229e-02 4.069660976529121399e-02 2.107860594987869263e-01 4.130928218364715576e-02 -5.676812306046485901e-02 2.955067716538906097e-02 -1.274728327989578247e-01 5.299965664744377136e-02 5.061536654829978943e-02 1.520319432020187378e-01 -1.534818410873413086e-01 -1.074997633695602417e-01 4.707918763160705566e-01 -1.588672250509262085e-01 5.677555873990058899e-02 -5.832890421152114868e-02 1.514036953449249268e-01 3.846647143363952637e-01 -1.105371713638305664e-01 1.250357031822204590e-01
[truncated: 3,262,132 more chars]
