# Supplementary material for: The Language of Innovation
Source: PLoS One. 2020 Apr 30;15(4):e0230107. doi: 10.1371/journal.pone.0230107 (PMC7194493; doi:10.1371/journal.pone.0230107)
Supplement: S8 File — (GZ) [file pone.0230107.s008.tar.gz › 1986-1990/V2Run_5_VS_4500_embeddings1986-1990ED32.txt]

-1.321043819189071655e-01 -1.473959684371948242e-01 -6.601389497518539429e-02 -1.162924319505691528e-01 1.439304798841476440e-01 6.500542163848876953e-02 -1.159419864416122437e-01 6.684545427560806274e-02 3.246609270572662354e-01 -1.652583032846450806e-01 -6.760668754577636719e-02 -1.492287069559097290e-01 8.530087023973464966e-02 1.395476758480072021e-01 2.826706739142537117e-03 2.524225786328315735e-02 8.244439214468002319e-02 7.041300646960735321e-03 1.089323684573173523e-01 2.263127416372299194e-01 -1.561140269041061401e-01 -1.429242938756942749e-01 4.799033999443054199e-01 3.286964297294616699e-01 -2.095158696174621582e-01 -1.868695616722106934e-01 1.944942921400070190e-01 2.438991069793701172e-01 1.079443767666816711e-01 1.263931691646575928e-01 -3.756606951355934143e-02 -2.342868745326995850e-01
2.476286143064498901e-02 -3.542928099632263184e-01 -1.494017243385314941e-01 -6.076280772686004639e-02 -1.908058524131774902e-01 -2.059385627508163452e-01 -2.416535764932632446e-01 6.580728292465209961e-02 1.588178128004074097e-01 3.437063843011856079e-02 -1.248837485909461975e-01 -2.510884106159210205e-01 -5.994274467229843140e-02 1.158749014139175415e-01 -4.950635507702827454e-02 3.029523491859436035e-01 -1.785896718502044678e-02 -8.589822798967361450e-02 -1.629281938076019287e-01 2.644209265708923340e-01 -9.479366242885589600e-02 -1.880601644515991211e-01 2.085832953453063965e-01 -1.916404813528060913e-01 -1.801634728908538818e-01 -9.086143970489501953e-02 2.807893455028533936e-01 2.755419015884399414e-01 -5.246013775467872620e-02 -1.370287537574768066e-01 -1.968864500522613525e-01 7.407936453819274902e-02
-2.897373214364051819e-02 -3.323040306568145752e-01 -1.822891086339950562e-01 -7.513342052698135376e-02 -2.911618053913116455e-01 -1.802054792642593384e-01 -2.016084492206573486e-01 -2.002216428518295288e-01 -1.097138877958059311e-02 -1.777486205101013184e-01 -4.743160679936408997e-02 -3.509279713034629822e-02 2.485044896602630615e-01 2.934998869895935059e-01 1.363484859466552734e-01 -1.062507629394531250e-01 -1.576132178306579590e-01 2.009147852659225464e-01 3.113250248134136200e-02 1.811146289110183716e-01 -1.798956394195556641e-01 2.259345166385173798e-02 1.352072805166244507e-01 -1.389536261558532715e-02 -2.581419050693511963e-01 1.414598226547241211e-01 1.531781814992427826e-02 3.322651982307434082e-01 -1.906836479902267456e-01 -1.530721485614776611e-01 1.387060433626174927e-01 -1.107343360781669617e-01
-1.099689528346061707e-01 -3.859580159187316895e-01 -1.274742335081100464e-01 -2.220794260501861572e-01 -9.495903551578521729e-02 7.373129576444625854e-02 -7.608347386121749878e-02 1.367859095335006714e-01 3.348364681005477905e-02 5.936503782868385315e-02 -3.147036731243133545e-01 -3.905873894691467285e-01 1.270708888769149780e-01 4.784679785370826721e-02 -6.182893179357051849e-03 -6.985010951757431030e-02 -3.500196337699890137e-02 2.455542981624603271e-01 -3.414779901504516602e-01 4.161407649517059326e-01 -3.320263326168060303e-02 3.232055902481079102e-02 2.385529689490795135e-02 -1.731837727129459381e-02 1.972126774489879608e-03 1.638773828744888306e-01 3.389638289809226990e-02 6.189020723104476929e-02 -1.904805302619934082e-01 -1.474918238818645477e-02 1.461855024099349976e-01 -1.039130985736846924e-01
-8.715330809354782104e-02 1.221429090946912766e-02 -8.476323634386062622e-02 7.578265666961669922e-02 -2.934712357819080353e-02 1.125896200537681580e-01 -2.701208591461181641e-01 7.158232480287551880e-02 1.902675032615661621e-01 1.677950024604797363e-01 -3.420425355434417725e-01 -3.830547332763671875e-01 -3.208729624748229980e-02 9.052866697311401367e-02 6.667757034301757812e-02 9.827388823032379150e-02 -9.987136721611022949e-02 -8.707213401794433594e-02 -1.511430144309997559e-01 3.107354044914245605e-01 -1.832562088966369629e-01 1.380051299929618835e-02 5.355928838253021240e-02 2.607775628566741943e-01 -3.284299671649932861e-01 1.190212368965148926e-01 6.733880937099456787e-02 3.157777488231658936e-01 2.633749879896640778e-02 -2.401363104581832886e-01 -1.000770404934883118e-01 -5.527355242520570755e-03
7.728335261344909668e-02 -4.677179157733917236e-01 -2.772301137447357178e-01 -1.924234442412853241e-02 4.142539948225021362e-02 -2.141825705766677856e-01 -9.682063013315200806e-02 -2.898428589105606079e-02 5.258570611476898193e-02 -9.539771080017089844e-02 -1.452811956405639648e-01 -1.686643958091735840e-01 8.517839014530181885e-02 -1.579420641064643860e-02 4.407546669244766235e-02 -3.225791156291961670e-01 -1.290080547332763672e-01 7.902205735445022583e-02 -6.272971630096435547e-02 4.448400735855102539e-01 9.445715695619583130e-02 7.388578355312347412e-02 4.431361332535743713e-02 3.498492762446403503e-02 -1.986082941293716431e-01 -1.426420211791992188e-01 2.403181940317153931e-01 1.868596374988555908e-01 4.779141396284103394e-02 -6.869930773973464966e-02 2.332030422985553741e-02 -2.510536909103393555e-01
-3.144200146198272705e-01 -2.701313495635986328e-01 -4.004740715026855469e-01 -1.007935181260108948e-01 9.238746715709567070e-04 -6.665704399347305298e-02 -2.483529895544052124e-01 1.508096009492874146e-01 -1.680105328559875488e-01 1.915730834007263184e-01 -1.602554917335510254e-01 -9.161060303449630737e-02 3.435692563652992249e-02 -1.811107434332370758e-02 6.210295855998992920e-02 -6.866317708045244217e-04 -1.773537099361419678e-01 2.262709736824035645e-01 -1.010271161794662476e-01 2.378051578998565674e-01 -3.977512475103139877e-03 8.441409468650817871e-02 9.112280607223510742e-02 2.479866445064544678e-01 -2.332402914762496948e-01 -5.737909674644470215e-02 1.146316900849342346e-01 3.050435781478881836e-01 3.331586718559265137e-02 -5.571068078279495239e-02 1.693949550390243530e-01 -2.030990868806838989e-01
-2.717600390315055847e-02 -1.497641801834106445e-01 1.925467699766159058e-02 1.679007858037948608e-01 9.843198955059051514e-02 -8.712854236364364624e-02 -2.910185158252716064e-01 1.876502186059951782e-01 5.998160922899842262e-04 8.317671716213226318e-02 -3.245044052600860596e-01 -2.902331352233886719e-01 6.132532656192779541e-02 1.756097674369812012e-01 1.442872453480958939e-02 -2.863582223653793335e-02 -1.658234149217605591e-01 7.822425663471221924e-02 -3.245398998260498047e-01 2.477345168590545654e-01 -3.446917235851287842e-02 1.381841301918029785e-01 1.546137034893035889e-01 7.664295285940170288e-02 -8.677718788385391235e-02 -1.229419186711311340e-01 -8.484889566898345947e-02 4.510614573955535889e-01 1.434056758880615234e-01 -2.237265743315219879e-02 -2.689583897590637207e-01 -4.380297288298606873e-02
2.144571393728256226e-01 -1.645719110965728760e-01 -3.717620372772216797e-01 1.447551995515823364e-01 2.249910496175289154e-02 -4.332037642598152161e-02 -1.170011796057224274e-02 9.143970906734466553e-02 -3.888384439051151276e-03 6.888978928327560425e-02 -1.130095124244689941e-01 -1.661360859870910645e-01 7.136228680610656738e-02 5.918127670884132385e-02 2.592478394508361816e-01 2.523348033428192139e-01 -8.120428770780563354e-02 1.151027157902717590e-01 -1.231494471430778503e-01 2.714644074440002441e-01 -1.137152165174484253e-01 2.051411271095275879e-01 2.226079553365707397e-01 -1.243758499622344971e-01 -2.681889533996582031e-01 1.229666620492935181e-01 -3.055653907358646393e-02 4.606992304325103760e-01 -5.062238872051239014e-02 -1.809739321470260620e-01 -6.928251683712005615e-02 5.652104318141937256e-02
9.446111321449279785e-02 -6.089551746845245361e-02 -5.213468670845031738e-01 -7.700695097446441650e-02 -1.376926004886627197e-01 -1.999068260192871094e-01 -8.349479734897613525e-02 1.286425292491912842e-01 2.132789939641952515e-01 7.057274878025054932e-02 1.088839769363403320e-01 -2.311421036720275879e-01 1.288405358791351318e-01 2.574716508388519287e-01 4.611509665846824646e-02 2.504740655422210693e-01 -1.119971200823783875e-01 1.792377233505249023e-01 -1.983478218317031860e-01 1.519287824630737305e-01 -3.573314845561981201e-02 -5.407032370567321777e-02 -7.270123064517974854e-02 -1.139446347951889038e-01 -3.082757815718650818e-02 -4.187951236963272095e-02 1.474630236625671387e-01 3.610651493072509766e-01 1.284033060073852539e-01 7.550151785835623741e-04 -1.795997917652130127e-01 -1.748228669166564941e-01
-6.126313284039497375e-02 -2.326292991638183594e-01 -1.348419338464736938e-01 -3.016109168529510498e-01 3.079941272735595703e-01 5.116573069244623184e-03 -1.364524513483047485e-01 2.462065778672695160e-02 3.718945980072021484e-01 -1.142512261867523193e-01 -4.604284465312957764e-02 1.384727220283821225e-04 3.716570511460304260e-02 1.893030256032943726e-01 2.306188941001892090e-01 -2.534129619598388672e-01 2.748629748821258545e-01 1.495200246572494507e-01 -2.012103050947189331e-01 2.719179689884185791e-01 -8.607566356658935547e-02 -3.735316917300224304e-02 8.597863465547561646e-02 1.101301982998847961e-01 -8.864592760801315308e-03 2.627956867218017578e-01 -3.263946622610092163e-02 2.710287272930145264e-01 -8.902247250080108643e-02 -2.345589175820350647e-02 -1.165644153952598572e-01 6.623703241348266602e-02
1.576886177062988281e-01 1.252810563892126083e-02 -7.064898312091827393e-02 3.793070325627923012e-03 2.489823615178465843e-03 -8.104491978883743286e-03 -6.244553625583648682e-02 1.285501420497894287e-01 8.487748354673385620e-02 2.431019395589828491e-02 -3.004039227962493896e-01 -7.567244768142700195e-02 -1.764011196792125702e-02 3.055629134178161621e-01 2.175284624099731445e-01 -1.575561761856079102e-01 -2.408560924232006073e-02 1.059192344546318054e-01 -3.362165987491607666e-01 3.736842870712280273e-01 -1.110702902078628540e-01 1.687194108963012695e-01 3.779603242874145508e-01 7.521890569478273392e-03 -4.003737866878509521e-01 3.200785070657730103e-02 1.595184206962585449e-01 -1.056823180988430977e-03 1.305275708436965942e-01 -1.556969135999679565e-01 -9.663537144660949707e-03 5.959485471248626709e-02
3.394284099340438843e-02 -2.877915799617767334e-01 -2.283649705350399017e-02 1.722413003444671631e-01 9.325686097145080566e-02 -1.805144399404525757e-01 -3.887482583522796631e-01 -9.439707547426223755e-02 4.624324291944503784e-02 -5.781875178217887878e-02 -1.930419057607650757e-01 -1.140133384615182877e-02 8.472537994384765625e-02 6.627939641475677490e-02 1.814947128295898438e-01 8.877467364072799683e-02 -7.097627967596054077e-02 1.378926634788513184e-01 -2.516022622585296631e-01 3.911189138889312744e-01 -2.000877447426319122e-02 -2.364504337310791016e-01 -1.374632678925991058e-02 1.733278185129165649e-01 -1.509725451469421387e-01 1.348814964294433594e-01 1.364349294453859329e-02 3.249275088310241699e-01 1.089358180761337280e-01 -3.334310278296470642e-02 2.436466664075851440e-01 -2.080505341291427612e-01
6.505146622657775879e-02 -1.900246590375900269e-01 -1.972573399543762207e-01 2.338153421878814697e-01 -1.733844876289367676e-01 -3.772706165909767151e-02 6.215434893965721130e-02 7.636675983667373657e-02 2.164034396409988403e-01 8.418865501880645752e-02 -3.027078509330749512e-01 -7.594068348407745361e-02 7.774494588375091553e-02 1.097956374287605286e-01 1.252113282680511475e-01 2.647005617618560791e-01 -1.491713076829910278e-01 3.053698837757110596e-01 -2.981906533241271973e-01 2.035766392946243286e-01 -2.699477970600128174e-01 4.760437458753585815e-02 4.285810887813568115e-02 -1.166179105639457703e-01 -1.797536164522171021e-01 -4.338015802204608917e-03 1.510785222053527832e-01 2.537107169628143311e-01 1.605103164911270142e-01 9.933719038963317871e-02 -1.485443413257598877e-01 -2.368082404136657715e-01
4.168715793639421463e-03 -1.177311167120933533e-01 -1.844636201858520508e-01 -2.197486013174057007e-01 1.232309862971305847e-01 -1.531611829996109009e-01 -1.420806795358657837e-01 -3.228557407855987549e-01 3.185370862483978271e-01 9.379768371582031250e-02 -1.512027680873870850e-01 -2.378182113170623779e-01 -5.938979983329772949e-02 2.224617153406143188e-01 -1.103434413671493530e-01 1.962641626596450806e-01 -1.012990027666091919e-01 2.905486822128295898e-01 4.885899648070335388e-02 1.850972920656204224e-01 -9.768471866846084595e-02 6.381224840879440308e-02 1.537922620773315430e-01 -1.176246628165245056e-01 -2.854214012622833252e-01 -2.571283578872680664e-01 7.095962762832641602e-02 2.324269413948059082e-01 -2.971503511071205139e-02 -1.806021630764007568e-01 1.530178934335708618e-01 3.689021617174148560e-02
-1.814897358417510986e-02 -1.190135627985000610e-01 -1.457880884408950806e-01 -1.000971496105194092e-01 -2.883799606934189796e-03 -1.186070032417774200e-03 -1.841865777969360352e-01 1.335602104663848877e-01 -3.825962543487548828e-02 2.004843503236770630e-01 -4.341369029134511948e-03 -1.944884508848190308e-01 4.554485157132148743e-02 -4.642929509282112122e-02 1.418309062719345093e-01 -8.988652378320693970e-02 -1.323356479406356812e-01 2.773816883563995361e-01 -1.398828029632568359e-01 4.128873348236083984e-01 -2.113983780145645142e-01 2.343752384185791016e-01 1.728250980377197266e-01 1.588318347930908203e-01 2.722221426665782928e-02 1.561144143342971802e-01 3.222150802612304688e-01 3.458811342716217041e-01 2.703261077404022217e-01 1.089077070355415344e-01 1.251863986253738403e-01 -4.626773297786712646e-02
-1.882822215557098389e-01 -8.781438320875167847e-02 -2.575847804546356201e-01 -1.369799971580505371e-01 3.448149561882019043e-01 6.187339872121810913e-02 -2.355113774538040161e-01 3.539402782917022705e-02 2.151992544531822205e-02 2.457527369260787964e-01 1.853980496525764465e-02 -1.813662648200988770e-01 4.222629219293594360e-02 1.753560602664947510e-01 2.476784884929656982e-01 -1.116044353693723679e-02 -7.201690971851348877e-02 1.173520833253860474e-01 -9.382774680852890015e-02 -5.587789043784141541e-02 -2.951385378837585449e-01 -1.388220191001892090e-01 2.877445518970489502e-01 -1.118074730038642883e-01 3.033594973385334015e-02 1.065575480461120605e-01 2.195411920547485352e-01 1.714253574609756470e-01 -2.833725512027740479e-01 -3.119318187236785889e-01 -3.097449988126754761e-02 5.659825727343559265e-02
-5.395814403891563416e-02 -1.982945352792739868e-01 -3.688237071037292480e-01 2.167659066617488861e-02 1.112435311079025269e-01 1.330772936344146729e-01 -3.150388896465301514e-01 2.891790568828582764e-01 1.547343432903289795e-01 1.128883659839630127e-01 -5.802763625979423523e-02 -2.299949526786804199e-01 9.422039240598678589e-02 1.790915429592132568e-01 -2.584787644445896149e-02 2.097715623676776886e-02 -3.387271761894226074e-01 5.048478767275810242e-02 7.330331951379776001e-02 3.150167167186737061e-01 -2.852009236812591553e-01 -1.703629456460475922e-02 1.084174513816833496e-01 1.953153312206268311e-01 -1.618157513439655304e-02 -1.732451915740966797e-01 1.227763574570417404e-02 1.974549144506454468e-01 1.674643605947494507e-01 -4.829604923725128174e-02 -1.400793045759201050e-01 -2.139191329479217529e-02
1.564160436391830444e-01 -6.245046481490135193e-02 -2.191085666418075562e-01 -1.461722552776336670e-01 1.574072539806365967e-01 -3.139972388744354248e-01 -2.868493795394897461e-01 -3.057081401348114014e-01 1.413330584764480591e-01 1.997119784355163574e-01 -3.353992998600006104e-01 -1.291508041322231293e-02 1.292799264192581177e-01 9.895920753479003906e-02 -6.629471480846405029e-02 1.030571013689041138e-01 -7.725241780281066895e-02 9.757067263126373291e-02 -2.754530310630798340e-01 3.159644305706024170e-01 -9.500516206026077271e-02 -9.346531331539154053e-02 2.799392938613891602e-01 2.975707314908504486e-02 -1.297801285982131958e-01 -1.498159021139144897e-01 -2.678651176393032074e-02 5.193792283535003662e-02 -1.836846917867660522e-01 -1.384770423173904419e-01 1.561344042420387268e-02 -7.095576077699661255e-02
1.135519370436668396e-01 1.712684333324432373e-02 -1.403919756412506104e-01 -1.121978759765625000e-01 -8.401643484830856323e-02 -3.028727322816848755e-02 -4.037456214427947998e-01 7.022431492805480957e-02 9.692488610744476318e-02 -1.586021631956100464e-01 -2.492890208959579468e-01 -5.961004644632339478e-02 2.014664113521575928e-01 6.956746429204940796e-02 2.112268470227718353e-02 -1.003134772181510925e-01 -1.408817768096923828e-01 -8.640685677528381348e-02 -2.300357371568679810e-01 1.996953785419464111e-01 -3.223917782306671143e-01 -1.705363839864730835e-01 1.235523894429206848e-01 -9.030331671237945557e-02 -1.575115174055099487e-01 3.557716310024261475e-02 -7.606448978185653687e-02 1.141865029931068420e-01 2.077056095004081726e-02 8.027889579534530640e-02 -1.914290040731430054e-01 -5.073882937431335449e-01
-5.705228447914123535e-02 -2.427365332841873169e-01 -1.924210935831069946e-01 8.303906768560409546e-02 1.618129014968872070e-01 -9.429893642663955688e-02 -2.846549153327941895e-01 2.815001308917999268e-01 7.803796231746673584e-02 2.353380769491195679e-01 -4.736514016985893250e-02 -3.012855350971221924e-02 4.123742505908012390e-02 -1.608291864395141602e-01 4.994481056928634644e-02 -5.657676234841346741e-02 -2.119432240724563599e-01 1.153623536229133606e-01 -1.236602081917226315e-03 4.310401380062103271e-01 6.537245586514472961e-03 2.258206456899642944e-01 3.058786392211914062e-01 7.917449623346328735e-02 -2.503370344638824463e-01 9.575784206390380859e-02 2.904814481735229492e-01 1.560724377632141113e-01 5.161805823445320129e-02 1.262390017509460449e-01 -5.141206085681915283e-02 -6.289190053939819336e-02
-8.159272372722625732e-02 -1.902278512716293335e-01 -1.328156590461730957e-01 -1.814230084419250488e-01 -5.837329477071762085e-02 -1.697497218847274780e-01 -4.261282384395599365e-01 1.435603797435760498e-01 1.028770357370376587e-01 4.579626321792602539e-01 -3.102145902812480927e-02 7.585343718528747559e-02 -6.533756852149963379e-02 4.649345204234123230e-02 1.877347379922866821e-01 3.585028648376464844e-02 -1.498400419950485229e-01 1.219821348786354065e-01 4.441231954842805862e-03 3.246911168098449707e-01 1.190489232540130615e-01 1.459803432226181030e-01 1.496344357728958130e-01 1.352259814739227295e-01 -2.137833647429943085e-02 2.476520091295242310e-02 2.266511172056198120e-01 3.388991355895996094e-01 3.100320696830749512e-02 -4.170877858996391296e-03 -7.623748481273651123e-02 -9.578721225261688232e-02
-8.894093334674835205e-02 -1.355282664299011230e-01 -2.298439294099807739e-01 -5.056754499673843384e-02 2.551244199275970459e-01 2.207331806421279907e-01 -3.448442518711090088e-01 2.773105502128601074e-01 4.192314296960830688e-02 -1.116061955690383911e-01 1.147017255425453186e-01 -2.375520616769790649e-01 2.065315246582031250e-01 5.817652121186256409e-02 7.253033667802810669e-02 -7.182796299457550049e-02 -2.558988034725189209e-01 4.641441628336906433e-02 -3.243414163589477539e-01 3.291253149509429932e-01 -2.383721619844436646e-01 -1.272535473108291626e-01 -3.871507942676544189e-02 9.084033966064453125e-02 -4.415635019540786743e-02 -1.148549988865852356e-01 2.355208247900009155e-01 6.700361520051956177e-02 -1.419612914323806763e-01 -8.734212815761566162e-02 -3.221325203776359558e-02 2.449419535696506500e-02
-4.833725281059741974e-03 7.715545129030942917e-03 -2.059771716594696045e-01 5.059578269720077515e-02 -7.473643869161605835e-02 3.690475225448608398e-02 -8.979056030511856079e-02 1.096395999193191528e-01 1.943171024322509766e-02 -1.202297881245613098e-01 -2.036261558532714844e-01 -3.045599460601806641e-01 -3.735499083995819092e-02 1.161223053932189941e-01 2.087288051843643188e-01 1.272873878479003906e-01 -1.702609211206436157e-01 -4.718904942274093628e-02 -1.449336297810077667e-02 5.032263398170471191e-01 -1.358357667922973633e-01 -9.985040873289108276e-02 3.542018830776214600e-01 1.506868153810501099e-01 -1.820300668478012085e-01 4.829645901918411255e-02 1.170231699943542480e-01 1.676877886056900024e-01 1.023992709815502167e-02 2.672004103660583496e-01 2.538453638553619385e-01 -1.724190562963485718e-01
2.299453467130661011e-01 -1.324286460876464844e-01 -2.645073235034942627e-01 -1.303109377622604370e-01 7.151007652282714844e-02 -2.837473750114440918e-01 -8.193238824605941772e-02 1.078234240412712097e-01 -6.975271552801132202e-02 6.549210846424102783e-02 -3.727633059024810791e-01 -1.243410483002662659e-01 1.489059925079345703e-01 1.897971779108047485e-01 2.986543774604797363e-01 2.776972390711307526e-02 -5.600460991263389587e-02 1.348443329334259033e-01 -2.894197106361389160e-01 5.132096633315086365e-02 -1.921744048595428467e-01 -3.384512662887573242e-02 7.446609437465667725e-02 1.473881751298904419e-01 -2.531354427337646484e-01 -2.646524012088775635e-01 1.672691851854324341e-01 1.570859253406524658e-01 -9.507767856121063232e-03 -2.098511010408401489e-01 -7.555438578128814697e-02 1.314394176006317139e-01
-1.957929283380508423e-01 -3.662568926811218262e-01 -1.436996757984161377e-01 -2.030307613313198090e-02 4.249287396669387817e-02 -1.895965784788131714e-01 -2.825793623924255371e-01 9.232088923454284668e-02 1.649602800607681274e-01 2.269545495510101318e-01 1.124558895826339722e-01 -1.232609227299690247e-01 -2.467495575547218323e-02 -1.026725098490715027e-01 9.857589378952980042e-03 9.742495417594909668e-02 -6.330098211765289307e-02 5.108308419585227966e-02 -9.395780414342880249e-02 4.263601005077362061e-01 -1.887868344783782959e-01 2.897900938987731934e-01 1.150500699877738953e-01 2.151093631982803345e-01 -2.436313182115554810e-01 1.424636840820312500e-01 6.174002587795257568e-02 2.530322372913360596e-01 -9.570344537496566772e-02 -1.012692302465438843e-01 4.359615221619606018e-02 -8.873467892408370972e-02
-8.996469527482986450e-02 -4.270128309726715088e-01 -6.593878567218780518e-02 1.029355265200138092e-02 -1.767257153987884521e-01 -3.888668119907379150e-02 -7.073441147804260254e-02 8.959797024726867676e-02 1.264151036739349365e-01 -6.709697097539901733e-02 -9.381777793169021606e-02 2.200355827808380127e-01 2.968502640724182129e-01 3.173075020313262939e-01 -1.711517386138439178e-02 -1.049105226993560791e-01 -3.636546432971954346e-02 2.480014264583587646e-01 -1.796924471855163574e-01 2.967149615287780762e-01 1.357354596257209778e-02 -7.695375382900238037e-02 1.006683781743049622e-01 1.199264526367187500e-01 -1.191100329160690308e-01 -1.010214630514383316e-02 2.905623018741607666e-01 2.735031247138977051e-01 6.677158176898956299e-02 -2.026945352554321289e-01 4.778070002794265747e-02 -2.154266536235809326e-01
-8.183678984642028809e-02 -3.690314590930938721e-01 -1.649454832077026367e-01 -2.264806926250457764e-01 3.057375177741050720e-02 6.459483876824378967e-03 -3.988539874553680420e-01 4.369859024882316589e-02 1.588967740535736084e-01 2.495077811181545258e-02 -4.195314273238182068e-02 -3.610338270664215088e-01 -3.527282178401947021e-02 1.432936489582061768e-01 1.161062940955162048e-01 -9.891744703054428101e-02 4.129365459084510803e-02 -2.386241964995861053e-02 -9.912460297346115112e-02 2.612001001834869385e-01 -1.450275629758834839e-01 1.305764019489288330e-01 1.078692749142646790e-01 1.498516201972961426e-01 1.089016124606132507e-01 -1.190999746322631836e-01 1.204171553254127502e-01 -3.086381591856479645e-02 6.540589034557342529e-02 -1.050785630941390991e-01 1.336745172739028931e-01 -4.317903518676757812e-01
-7.956689596176147461e-02 -1.953177303075790405e-01 -1.319380998611450195e-01 -1.312508881092071533e-01 -9.382308274507522583e-02 6.281913071870803833e-02 -3.122448027133941650e-01 2.309088110923767090e-01 1.425523906946182251e-01 2.202813327312469482e-01 -4.865291714668273926e-02 -1.267901808023452759e-01 -7.684433460235595703e-02 -1.100004389882087708e-01 -6.111302413046360016e-03 -4.817225039005279541e-03 -1.015551537275314331e-01 3.028897345066070557e-01 5.670469254255294800e-02 5.182861089706420898e-01 -1.360666304826736450e-01 1.437732279300689697e-01 4.111816361546516418e-02 3.831923007965087891e-02 4.672956839203834534e-02 5.456647649407386780e-02 2.960822880268096924e-01 2.957416176795959473e-01 -7.521713525056838989e-02 -2.179234027862548828e-01 -4.443129897117614746e-02 1.789816282689571381e-02
2.088740095496177673e-02 1.155075207352638245e-01 -9.677384048700332642e-02 -1.035626530647277832e-01 -5.744281038641929626e-02 9.935533255338668823e-02 6.381497532129287720e-02 1.138986498117446899e-01 2.355323284864425659e-01 -1.964615285396575928e-01 -1.980608999729156494e-01 -6.584052741527557373e-02 1.611950844526290894e-01 1.534345448017120361e-01 5.192379355430603027e-01 2.010571956634521484e-01 2.544792294502258301e-01 3.751144111156463623e-01 4.653148353099822998e-02 3.078157007694244385e-01 2.762189321219921112e-02 5.867630708962678909e-03 5.730805173516273499e-02 -7.461056113243103027e-02 2.201502323150634766e-01 8.778543770313262939e-02 8.883000910282135010e-02 7.362746633589267731e-03 -2.132775075733661652e-02 -1.225770562887191772e-01 -8.977823704481124878e-02 -1.975578665733337402e-01
-4.092559218406677246e-02 -3.713596984744071960e-02 1.693513840436935425e-01 4.923109710216522217e-02 1.683220267295837402e-01 1.212851926684379578e-01 -7.123282551765441895e-02 -7.913488149642944336e-02 2.689585685729980469e-01 1.169913168996572495e-02 -1.053672358393669128e-01 -2.560906112194061279e-01 5.189886689186096191e-02 5.484962090849876404e-02 3.597966730594635010e-01 2.064295560121536255e-01 8.494582772254943848e-02 5.962920933961868286e-02 -1.766646355390548706e-01 2.082163840532302856e-01 -2.753336131572723389e-01 -3.276350498199462891e-01 -6.365409493446350098e-02 -2.243192344903945923e-01 -7.078109681606292725e-02 4.367496818304061890e-02 -5.159125849604606628e-02 3.512391746044158936e-01 3.960478305816650391e-02 -2.192999422550201416e-01 -1.499527841806411743e-01 -2.378644347190856934e-01
3.136097267270088196e-02 -2.265269458293914795e-01 -2.937082350254058838e-01 1.907632872462272644e-02 2.270686924457550049e-01 -4.217034950852394104e-02 -1.048570498824119568e-01 -1.534836739301681519e-01 3.918537795543670654e-01 -2.208282984793186188e-02 -1.122348159551620483e-01 -2.980991005897521973e-01 2.709470689296722412e-01 1.212210804224014282e-01 4.147940278053283691e-01 5.397951975464820862e-02 2.097020298242568970e-01 2.829129248857498169e-02 3.427581395953893661e-03 1.381923258304595947e-01 1.944578625261783600e-02 3.653979161754250526e-03 1.715591102838516235e-01 -9.902925230562686920e-03 -1.461523920297622681e-01 -1.671491265296936035e-01 1.404632478952407837e-01 2.519107758998870850e-01 1.536432933062314987e-02 1.227609962224960327e-01 1.105990037322044373e-01 2.789703384041786194e-02
-2.304964065551757812e-01 -1.377663314342498779e-01 -1.739168763160705566e-01 -9.585458040237426758e-02 -2.409835346043109894e-02 1.214701309800148010e-01 -2.337360978126525879e-01 2.861673943698406219e-02 6.319010257720947266e-02 2.197380363941192627e-01 6.980581581592559814e-02 2.399602718651294708e-02 -1.230325102806091309e-01 -8.981309086084365845e-02 3.482452034950256348e-02 -1.087755858898162842e-01 -1.325466185808181763e-01 1.384685933589935303e-01 -6.116831302642822266e-02 6.074589490890502930e-01 -8.793097734451293945e-02 9.773480892181396484e-02 8.903693407773971558e-02 1.989017724990844727e-01 -1.378976553678512573e-01 4.796044528484344482e-02 2.165870219469070435e-01 3.305476009845733643e-01 -3.646560385823249817e-02 5.207283049821853638e-02 -3.703862428665161133e-02 -2.579350471496582031e-01
-4.024567455053329468e-02 -2.462637424468994141e-01 -3.205997049808502197e-01 -1.115292683243751526e-02 3.934831329388543963e-05 2.446746230125427246e-01 -1.408364921808242798e-01 3.399707674980163574e-01 3.182905018329620361e-01 -1.884870380163192749e-01 -1.977198421955108643e-01 2.946775592863559723e-02 3.067858330905437469e-02 1.609911583364009857e-02 -3.124596737325191498e-02 3.563570678234100342e-01 -9.333030879497528076e-02 -7.542353868484497070e-02 -1.321488618850708008e-01 2.614584267139434814e-01 -1.447174698114395142e-01 1.772593706846237183e-01 2.887928783893585205e-01 1.449445486068725586e-01 -3.472972288727760315e-02 -7.491313666105270386e-02 -1.742957904934883118e-02 1.586084216833114624e-01 6.710457801818847656e-02 2.693698508664965630e-03 -8.943927288055419922e-02 -1.783116459846496582e-01
-1.329165548086166382e-01 -4.189392179250717163e-02 -2.091220617294311523e-01 -4.277759790420532227e-02 2.082176655530929565e-01 -3.435501456260681152e-01 -5.908606573939323425e-02 1.119451373815536499e-01 8.469624072313308716e-02 1.216900348663330078e-01 -1.917305737733840942e-01 -6.100697815418243408e-02 1.273132115602493286e-01 1.527307368814945221e-02 2.623457461595535278e-02 -1.021338179707527161e-01 2.689766585826873779e-01 4.150297865271568298e-02 -1.146468371152877808e-01 1.347560584545135498e-01 -3.097229301929473877e-01 1.302383933216333389e-02 2.628442943096160889e-01 -2.624506875872612000e-02 -2.875224649906158447e-01 1.562298685312271118e-01 4.571650549769401550e-02 3.362590372562408447e-01 -1.805358529090881348e-01 1.522121876478195190e-01 -3.345072865486145020e-01 -8.027682453393936157e-02
-4.022145271301269531e-02 1.549098640680313110e-01 -2.787034511566162109e-01 -7.718054205179214478e-02 -1.742893010377883911e-01 8.472951501607894897e-02 -1.131011918187141418e-01 -1.552755683660507202e-01 -1.421232335269451141e-02 4.882303997874259949e-02 -6.760221719741821289e-02 -2.595177888870239258e-01 1.976440250873565674e-01 -1.250129640102386475e-01 2.180083990097045898e-01 2.739020884037017822e-01 -1.517391353845596313e-01 2.911218404769897461e-01 -1.328873187303543091e-01 3.784178942441940308e-02 -1.248487085103988647e-01 -5.468713119626045227e-02 2.576884329319000244e-01 3.027312159538269043e-01 -5.310157313942909241e-02 -1.380564868450164795e-01 5.818025674670934677e-03 3.957706689834594727e-01 -1.957971751689910889e-01 -1.473064720630645752e-02 1.531186997890472412e-01 -1.431995779275894165e-01
-3.476693108677864075e-02 -3.298342823982238770e-01 -1.741638481616973877e-01 -9.218282252550125122e-02 1.611930876970291138e-01 4.259494692087173462e-02 -4.215778410434722900e-01 6.756538152694702148e-02 -6.873010098934173584e-02 7.131474465131759644e-02 -2.520607709884643555e-01 -2.321719378232955933e-01 -8.607124537229537964e-02 1.200956255197525024e-01 1.014268323779106140e-01 4.119611904025077820e-02 -1.005282551050186157e-01 2.077597230672836304e-01 -1.632979512214660645e-01 2.518096268177032471e-01 -2.492817193269729614e-01 -5.307203531265258789e-02 4.970776382833719254e-03 2.113461047410964966e-01 9.688248485326766968e-02 4.220695421099662781e-02 3.830730319023132324e-01 5.242372676730155945e-02 2.298492491245269775e-01 -3.240860626101493835e-02 3.969305753707885742e-02 -1.044223457574844360e-01
1.136727333068847656e-01 2.312466688454151154e-02 -1.143516600131988525e-01 1.558931916952133179e-01 2.334325760602951050e-01 -1.264982223510742188e-01 -1.009665727615356445e-01 2.780587673187255859e-01 1.225466951727867126e-01 3.067891299724578857e-01 8.269573748111724854e-02 -1.473083049058914185e-01 -3.643255308270454407e-02 1.266908645629882812e-01 3.934603333473205566e-01 1.104634925723075867e-01 1.731466799974441528e-01 -8.890753984451293945e-02 -5.191424489021301270e-02 1.728535443544387817e-01 1.123571582138538361e-02 1.763580366969108582e-03 2.920962572097778320e-01 1.359085291624069214e-01 -1.135554611682891846e-01 1.472453325986862183e-01 1.114598140120506287e-01 -1.135018188506364822e-02 -8.157665282487869263e-02 -2.820457816123962402e-01 -3.680591881275177002e-01 -1.609846055507659912e-01
-7.139824330806732178e-02 7.261676341295242310e-02 -5.383656919002532959e-02 1.157626211643218994e-01 1.127449143677949905e-02 1.092844270169734955e-02 -4.324299097061157227e-02 -3.393600508570671082e-02 1.869657039642333984e-01 -9.107598662376403809e-02 1.203869804739952087e-01 -1.974589377641677856e-01 1.052273064851760864e-01 1.070018559694290161e-01 3.065211474895477295e-01 -2.159624993801116943e-01 7.048033177852630615e-02 1.391659379005432129e-01 7.827840000391006470e-02 1.803044974803924561e-01 -3.530923724174499512e-01 2.297517657279968262e-01 1.292363703250885010e-01 2.517082393169403076e-01 -2.213852480053901672e-02 6.582991033792495728e-02 1.583959460258483887e-01 2.779628634452819824e-01 -4.841666817665100098e-01 -2.021858990192413330e-01 1.918690279126167297e-02 8.293570578098297119e-02
-7.221808284521102905e-02 -7.077163457870483398e-02 -2.753909863531589508e-02 2.097522169351577759e-01 1.454547941684722900e-01 -2.500533759593963623e-01 -1.709669828414916992e-01 2.827482223510742188e-01 3.344878554344177246e-01 6.561429798603057861e-02 -1.136943325400352478e-01 -2.169817239046096802e-01 7.120275497436523438e-02 -1.772009208798408508e-02 2.998892366886138916e-01 -6.841631233692169189e-02 1.075055152177810669e-01 2.086409032344818115e-01 -2.542698755860328674e-02 1.924451291561126709e-01 -5.752941593527793884e-02 -1.165984049439430237e-01 7.987716048955917358e-02 2.168973684310913086e-01 -9.145770221948623657e-02 -6.294533610343933105e-02 -2.723094522953033447e-01 -1.036165431141853333e-01 -8.078385144472122192e-02 -3.404331803321838379e-01 -2.302837669849395752e-01 -2.005036771297454834e-01
1.170912086963653564e-01 4.826360195875167847e-02 -2.119899243116378784e-01 2.783701382577419281e-02 6.827695667743682861e-02 2.120830491185188293e-02 -5.402281507849693298e-02 2.191033214330673218e-01 3.745990395545959473e-01 -6.290747970342636108e-02 3.980290889739990234e-02 -8.210799098014831543e-02 3.086969554424285889e-01 -1.522124931216239929e-02 2.914762794971466064e-01 1.844006776809692383e-01 -8.156810700893402100e-02 2.265728414058685303e-01 -2.637376785278320312e-01 1.664180904626846313e-01 -8.747167140245437622e-02 1.166814789175987244e-01 1.035150662064552307e-01 1.155071482062339783e-01 -3.624577820301055908e-01 -7.431617379188537598e-02 1.072245910763740540e-01 -8.324951631948351860e-04 -2.391526997089385986e-01 1.535601355135440826e-02 1.514270603656768799e-01 -2.929051220417022705e-01
2.293435633182525635e-01 -1.409618854522705078e-01 -2.036691457033157349e-01 -6.028211675584316254e-03 2.272623181343078613e-01 -1.755258291959762573e-01 1.054230704903602600e-01 -1.019641906023025513e-01 1.159121468663215637e-01 -6.381630152463912964e-02 -7.269815355539321899e-02 -1.326557397842407227e-01 2.157700061798095703e-01 5.349009111523628235e-02 1.726766228675842285e-01 9.968873113393783569e-02 -3.369596600532531738e-01 2.122808620333671570e-02 2.209587097167968750e-01 3.465787768363952637e-01 -4.197187349200248718e-02 -5.783513188362121582e-02 2.192768454551696777e-01 1.368713676929473877e-01 1.693943589925765991e-01 1.068226248025894165e-01 3.842135369777679443e-01 2.865996658802032471e-01 -7.450688630342483521e-02 7.256513833999633789e-02 -1.209997758269309998e-01 -4.800393804907798767e-02
9.256484359502792358e-02 -1.800950318574905396e-01 -1.820673421025276184e-02 -1.444102376699447632e-01 -1.832564473152160645e-01 -1.482478082180023193e-01 -3.089543245732784271e-02 -1.144756749272346497e-01 1.447722166776657104e-01 1.993320323526859283e-02 -2.299023866653442383e-01 -2.136793583631515503e-01 1.667901277542114258e-01 1.987201422452926636e-01 3.078126311302185059e-01 -6.304895132780075073e-02 -9.411413967609405518e-02 3.836873918771743774e-02 -2.088597975671291351e-02 4.284066259860992432e-01 -1.266903132200241089e-01 -1.482901275157928467e-01 -2.036381885409355164e-02 2.859253585338592529e-01 -2.480268478393554688e-01 9.301957488059997559e-02 3.139788210391998291e-01 1.958424225449562073e-02 8.523134887218475342e-02 -2.253869771957397461e-01 1.377431005239486694e-01 -1.470031589269638062e-01
-7.507659029215574265e-03 -2.638044655323028564e-01 -9.640427678823471069e-02 2.921826206147670746e-02 8.977592922747135162e-03 6.001102551817893982e-02 -3.117291331291198730e-01 -5.649179965257644653e-02 -1.149401441216468811e-02 1.293562948703765869e-01 -2.987151592969894409e-02 -2.863492667675018311e-01 -2.147873491048812866e-01 1.526666283607482910e-01 1.058292314410209656e-01 -4.619242995977401733e-02 -1.126580014824867249e-01 3.005516529083251953e-01 -1.300559043884277344e-01 3.150647878646850586e-01 1.220543608069419861e-01 1.033860370516777039e-01 2.676209211349487305e-01 1.399056911468505859e-01 -2.429085075855255127e-01 1.672021597623825073e-01 2.961703538894653320e-01 1.939593702554702759e-01 -1.734760962426662445e-02 -5.919329822063446045e-02 1.710224151611328125e-01 -2.286739796400070190e-01
-2.753637135028839111e-01 1.810055971145629883e-02 6.980282813310623169e-02 -7.332918792963027954e-02 3.080309927463531494e-01 -2.278161607682704926e-02 -1.063078865408897400e-01 -3.183414461091160774e-03 3.330631554126739502e-01 1.678122282028198242e-01 -1.882355362176895142e-01 3.810017555952072144e-02 2.809233367443084717e-01 1.100289598107337952e-01 1.655600816011428833e-01 1.353868991136550903e-01 1.056422218680381775e-01 4.971253499388694763e-02 -1.061491444706916809e-01 2.121653407812118530e-01 -3.571590781211853027e-01 -4.590482264757156372e-02 9.565366059541702271e-02 2.855339050292968750e-01 1.597431898117065430e-01 2.494744658470153809e-01 1.521442830562591553e-01 2.262707650661468506e-01 -1.743119210004806519e-01 8.037300407886505127e-02 -5.969281867146492004e-02 3.703817352652549744e-02
2.490180195309221745e-04 -4.721622914075851440e-02 -4.008252639323472977e-03 -3.025082647800445557e-01 1.879805326461791992e-01 3.693575970828533173e-03 -2.003215700387954712e-01 -5.921888723969459534e-02 2.818269729614257812e-01 2.221364676952362061e-01 -3.143911361694335938e-01 -3.376007676124572754e-01 -4.862413555383682251e-02 -1.880215853452682495e-01 -5.494388192892074585e-02 -1.202209964394569397e-01 -1.282682716846466064e-01 1.994221806526184082e-01 4.573050886392593384e-02 3.015795052051544189e-01 -2.214720696210861206e-01 2.727055251598358154e-01 1.250120252370834351e-01 -2.576351631432771683e-03 -2.496931403875350952e-01 1.424881368875503540e-01 6.972303241491317749e-02 1.203688606619834900e-01 2.945578470826148987e-02 -3.887813538312911987e-02 5.607239529490470886e-02 -1.861255764961242676e-01
-6.725395470857620239e-02 -8.649817854166030884e-02 -6.270760297775268555e-02 -9.368315339088439941e-02 3.984265029430389404e-01 -1.890481114387512207e-01 -1.678630709648132324e-01 2.169076949357986450e-01 5.272297561168670654e-02 -2.247943282127380371e-01 -1.724931001663208008e-01 -2.041049450635910034e-01 1.394058167934417725e-01 -4.744403064250946045e-02 3.813488781452178955e-01 -1.674370318651199341e-01 3.391039669513702393e-01 -2.339344844222068787e-02 -3.949350491166114807e-02 4.837612807750701904e-02 -1.496286392211914062e-01 2.083172798156738281e-01 -9.584557265043258667e-02 4.685910418629646301e-02 -1.298304647207260132e-01 -2.569556981325149536e-02 2.294270992279052734e-01 2.916421294212341309e-01 -1.597486585378646851e-01 -2.129942877218127251e-03 -5.094042047858238220e-02 -7.597114145755767822e-02
2.068702876567840576e-02 -4.439293146133422852e-01 -1.374230086803436279e-01 -2.894917130470275879e-01 -1.412834879010915756e-02 9.998305141925811768e-02 -1.612500697374343872e-01 8.452038466930389404e-02 4.777576029300689697e-02 1.154992878437042236e-01 1.171853542327880859e-01 -1.216984465718269348e-01 -1.018151044845581055e-01 -2.011268734931945801e-01 4.332858696579933167e-02 2.425149977207183838e-01 -2.643791139125823975e-01 9.603609144687652588e-02 8.317025750875473022e-02 3.203676044940948486e-01 -1.945167034864425659e-02 -5.118964239954948425e-02 2.983311414718627930e-01 1.701001226902008057e-01 -8.385629951953887939e-02 -2.153449878096580505e-02 2.904532253742218018e-01 1.167908906936645508e-01 1.053350120782852173e-01 -1.521588265895843506e-01 -8.949464559555053711e-02 -2.083987593650817871e-01
-2.222358249127864838e-02 1.517066359519958496e-01 -2.998654246330261230e-01 -4.373968113213777542e-03 -2.805224061012268066e-02 -3.887442126870155334e-02 -3.725408017635345459e-02 -3.131117224693298340e-01 2.547317147254943848e-01 -2.637532539665699005e-02 -7.234609872102737427e-02 -1.512192785739898682e-01 4.010490179061889648e-01 -1.885357350111007690e-01 2.535788416862487793e-01 2.554821670055389404e-01 -2.313687279820442200e-02 6.285551190376281738e-02 -8.505462855100631714e-02 1.812581717967987061e-01 -6.246598064899444580e-02 -2.283969148993492126e-02 1.201428398489952087e-01 1.774821430444717407e-01 -2.099508196115493774e-01 -5.951900035142898560e-02 3.363671153783798218e-02 2.339848726987838745e-01 -8.274750411510467529e-02 -1.364535391330718994e-01 -5.485817044973373413e-02 -3.718496263027191162e-01
9.121380746364593506e-02 6.170075386762619019e-02 -1.994487494230270386e-01 -1.441195011138916016e-01 1.328321993350982666e-01 -8.159558475017547607e-02 2.475447393953800201e-02 6.930565088987350464e-02 4.961956441402435303e-01 -3.594912961125373840e-02 -1.090394333004951477e-01 -1.620357483625411987e-01 2.973149418830871582e-01 -3.184455260634422302e-02 3.582902550697326660e-01 2.281253933906555176e-01 -4.434308409690856934e-02 3.908561542630195618e-02 -2.660273015499114990e-01 -3.394101560115814209e-02 -7.470611482858657837e-02 1.768607459962368011e-02 1.182014867663383484e-01 5.266271159052848816e-02 -2.445018440485000610e-01 -9.742248058319091797e-02 -1.265135710127651691e-03 3.199943602085113525e-01 -1.000995337963104248e-01 8.231975138187408447e-02 2.298467420041561127e-02 -2.346983253955841064e-01
-3.471697866916656494e-01 -2.667537927627563477e-01 -1.361220180988311768e-01 -2.061804756522178650e-02 1.070333644747734070e-01 -3.067502081394195557e-01 -1.582058817148208618e-01 5.401039496064186096e-03 6.518981605768203735e-02 -6.521553546190261841e-02 5.190959572792053223e-02 -1.228885278105735779e-01 -2.372660934925079346e-01 1.532294899225234985e-01 1.166502386331558228e-01 7.159725297242403030e-03 -2.182917147874832153e-01 2.961760945618152618e-02 -2.755897641181945801e-01 5.480682849884033203e-02 -3.289111554622650146e-01 -5.234315618872642517e-02 2.862188220024108887e-01 -7.163597643375396729e-02 5.360554903745651245e-02 1.893193870782852173e-01 2.134462147951126099e-01 2.025723904371261597e-01 1.403208449482917786e-02 1.250530034303665161e-01 3.279506787657737732e-02 -2.670972943305969238e-01
-4.367312043905258179e-02 -1.939827501773834229e-01 -1.657262891530990601e-01 -7.956045866012573242e-02 3.643234372138977051e-01 1.106484755873680115e-01 4.429770261049270630e-02 1.060302089899778366e-02 3.424367606639862061e-01 1.636660695075988770e-01 9.193900972604751587e-03 -1.930613517761230469e-01 2.277420461177825928e-01 7.002870738506317139e-02 1.604453921318054199e-01 2.492717802524566650e-01 5.432497709989547729e-02 1.096520721912384033e-01 -1.702808402478694916e-02 3.090617358684539795e-01 -1.677269041538238525e-01 -2.390792667865753174e-01 -1.010334640741348267e-01 -1.408131271600723267e-01 -3.601863384246826172e-01 -1.255268007516860962e-01 9.679619967937469482e-02 1.142310127615928650e-01 -1.949425190687179565e-01 1.134146526455879211e-01 6.806459277868270874e-02 -6.359130889177322388e-02
-2.791579365730285645e-01 -1.129940524697303772e-01 -2.759467065334320068e-01 -4.642344079911708832e-03 1.293009817600250244e-01 2.213982492685317993e-01 -1.647538393735885620e-01 5.908352509140968323e-02 3.092547655105590820e-01 4.498689621686935425e-02 -2.666277587413787842e-01 -2.939195930957794189e-01 2.895241379737854004e-01 -5.520777031779289246e-02 1.005870774388313293e-01 -5.637688562273979187e-03 1.273783110082149506e-02 -3.913808614015579224e-02 2.603939734399318695e-02 4.113192856311798096e-01 -3.526449203491210938e-02 2.060265690088272095e-01 1.085279285907745361e-01 -7.080317288637161255e-02 1.517162472009658813e-02 1.058237776160240173e-01 2.125931531190872192e-02 1.490294039249420166e-01 3.224779665470123291e-02 -1.352589279413223267e-01 1.229131668806076050e-01 -2.898801565170288086e-01
1.492349803447723389e-01 -1.750385761260986328e-01 -1.142545118927955627e-01 -2.760974764823913574e-01 1.188911572098731995e-01 1.080730780959129333e-01 -2.202206701040267944e-01 -9.490985423326492310e-02 -1.278727799654006958e-01 8.914298564195632935e-02 -3.254979150369763374e-03 -3.047130405902862549e-01 2.631731331348419189e-01 4.418220743536949158e-02 2.382968366146087646e-01 -1.417458429932594299e-02 -3.523834049701690674e-01 5.868444219231605530e-02 -2.647787034511566162e-01 1.985572725534439087e-01 -2.289125472307205200e-01 -1.950603723526000977e-02 1.310009360313415527e-01 3.381027653813362122e-02 -1.295008361339569092e-01 1.800410300493240356e-01 2.553705871105194092e-01 1.779861375689506531e-02 8.721313625574111938e-02 -2.866212129592895508e-01 -6.379444152116775513e-02 -1.111278384923934937e-01
1.309139728546142578e-01 -6.472595036029815674e-02 -3.120501339435577393e-01 -3.042551279067993164e-01 2.077949792146682739e-02 -2.128018885850906372e-01 -1.813531219959259033e-01 1.562590897083282471e-01 1.381719950586557388e-02 -4.900908563286066055e-03 -6.623092293739318848e-02 -1.177792251110076904e-01 -2.795444428920745850e-02 -4.758095834404230118e-03 1.636614352464675903e-01 -1.080478206276893616e-01 2.497034966945648193e-01 2.588153481483459473e-01 -1.402804106473922729e-01 1.472045332193374634e-01 -2.806880474090576172e-01 -1.365871429443359375e-01 -1.279536448419094086e-02 2.247481197118759155e-01 -4.697785675525665283e-01 -3.954217582941055298e-02 1.603799127042293549e-02 1.146804764866828918e-01 3.951025381684303284e-02 2.216417156159877777e-02 1.116339787840843201e-01 -2.428693026304244995e-01
1.426460221409797668e-02 -1.513912826776504517e-01 -1.761587113142013550e-01 2.504780888557434082e-01 2.373940050601959229e-01 1.667330414056777954e-01 -5.609752237796783447e-02 2.194359712302684784e-02 3.637573421001434326e-01 5.477346107363700867e-02 -3.086372017860412598e-01 -1.375345587730407715e-01 1.929545700550079346e-01 8.443959802389144897e-02 2.294656634330749512e-01 1.845717579126358032e-01 1.528794169425964355e-01 7.191447168588638306e-02 -1.576275564730167389e-02 1.373008340597152710e-01 -1.100934073328971863e-01 -3.213644772768020630e-02 1.098590269684791565e-01 1.645232439041137695e-01 -2.023194581270217896e-01 -2.699277400970458984e-01 2.001650817692279816e-02 3.127194046974182129e-01 -5.716813728213310242e-02 1.673003286123275757e-01 7.769270986318588257e-02 -2.559900879859924316e-01
-1.310799717903137207e-01 -7.994937896728515625e-02 -2.059491574764251709e-01 3.027595765888690948e-02 2.648574672639369965e-02 -1.295020878314971924e-01 -2.337828725576400757e-01 1.975032687187194824e-01 2.169405072927474976e-01 1.447723358869552612e-01 -9.526705741882324219e-02 1.682023704051971436e-02 1.633389480412006378e-02 -1.494732499122619629e-01 4.923904780298471451e-03 4.519130289554595947e-02 -2.224775999784469604e-01 1.043128445744514465e-01 -9.817010164260864258e-02 6.388961076736450195e-01 -2.083735466003417969e-01 1.989111304283142090e-01 1.608755812048912048e-02 1.476007550954818726e-01 -6.990746408700942993e-02 1.847858875989913940e-01 -4.090490564703941345e-02 1.096432656049728394e-01 8.774546533823013306e-02 -1.255519092082977295e-01 -6.058530509471893311e-02 -2.383481562137603760e-01
-1.232376098632812500e-01 5.183671787381172180e-02 -7.122974842786788940e-02 1.305037885904312134e-01 1.771339625120162964e-01 6.201467290520668030e-02 -3.155941367149353027e-01 2.274028807878494263e-01 3.314186334609985352e-01 -4.904799629002809525e-03 8.722292631864547729e-02 -6.656614691019058228e-02 1.266408264636993408e-01 1.816130876541137695e-01 1.795191764831542969e-01 9.173119068145751953e-02 -3.307384848594665527e-01 6.373652815818786621e-02 -4.131139069795608521e-02 1.853867173194885254e-01 -2.202872335910797119e-01 -2.513650655746459961e-01 3.008446395397186279e-01 7.422427088022232056e-02 -2.711602672934532166e-02 2.634882554411888123e-02 1.720941364765167236e-01 1.608855128288269043e-01 6.155824661254882812e-02 -3.676474988460540771e-01 9.213080257177352905e-02 -1.724892668426036835e-02
-3.358028233051300049e-01 -1.934846788644790649e-01 1.531227529048919678e-01 -2.611162662506103516e-01 1.865558028221130371e-01 1.548116654157638550e-01 -1.480067614465951920e-02 -2.479866705834865570e-02 -3.218431025743484497e-02 8.470495045185089111e-02 -6.821712851524353027e-02 -2.320879250764846802e-01 1.904994845390319824e-01 2.385045886039733887e-01 2.383968830108642578e-01 1.988474875688552856e-01 -2.770810425281524658e-01 2.651557624340057373e-01 2.853908226825296879e-04 4.503588378429412842e-02 6.081605702638626099e-02 1.831991970539093018e-01 -1.004674881696701050e-01 8.149708062410354614e-02 -2.465555816888809204e-01 2.719268500804901123e-01 -9.055277705192565918e-02 1.339465081691741943e-01 -9.879589080810546875e-02 -1.622008276171982288e-04 -2.592661976814270020e-01 -3.647484630346298218e-02
5.543165840208530426e-03 -2.381429970264434814e-01 -2.642208635807037354e-01 -2.179886698722839355e-01 4.742395877838134766e-02 5.808673053979873657e-02 -1.686650067567825317e-01 -6.680160015821456909e-02 4.744743928313255310e-02 1.505395472049713135e-01 -3.065057396888732910e-01 -3.751487433910369873e-01 3.157540783286094666e-02 1.911459118127822876e-01 1.988570392131805420e-01 -2.438108772039413452e-01 -1.136335954070091248e-01 1.413475126028060913e-01 -3.441216349601745605e-01 2.149619460105895996e-01 1.191887483000755310e-01 7.777468860149383545e-02 1.181045249104499817e-01 -1.981538720428943634e-02 -9.995216131210327148e-02 1.191732287406921387e-01 -7.327097654342651367e-02 2.652717828750610352e-01 1.035259664058685303e-01 3.901386633515357971e-02 9.571721404790878296e-02 -1.944899857044219971e-01
-3.025617599487304688e-01 -2.050762474536895752e-01 -3.565051034092903137e-02 -1.756056398153305054e-01 -1.208779737353324890e-01 3.220365941524505615e-02 -1.550916880369186401e-01 1.209120750427246094e-01 6.975649297237396240e-02 -1.145990472286939621e-02 -2.276225090026855469e-01 9.935669600963592529e-03 2.594809830188751221e-01 1.084977686405181885e-01 -6.112009659409523010e-02 -3.816198185086250305e-02 1.269235759973526001e-01 1.255955640226602554e-02 -1.241395249962806702e-01 4.145736694335937500e-01 -2.369379699230194092e-01 2.245309799909591675e-01 3.271440789103507996e-02 -4.930363968014717102e-02 1.856045126914978027e-01 -6.253492087125778198e-02 9.488186240196228027e-02 3.729682564735412598e-01 -1.103151813149452209e-01 2.221772633492946625e-02 1.242191046476364136e-01 -3.325701355934143066e-01
4.844443127512931824e-02 -1.189624071121215820e-01 -6.059862673282623291e-02 9.329361468553543091e-02 1.701267510652542114e-01 1.732134073972702026e-01 -1.566095203161239624e-01 2.464063316583633423e-01 -9.907317161560058594e-02 -7.361570745706558228e-02 -2.384268641471862793e-01 -2.754934728145599365e-01 9.151756018400192261e-02 2.949213981628417969e-01 -5.933067575097084045e-02 1.704076081514358521e-01 7.982691377401351929e-02 -2.023449540138244629e-02 -1.567055881023406982e-01 4.918275773525238037e-01 -1.753687411546707153e-01 -2.046831697225570679e-01 2.177814096212387085e-01 9.740918129682540894e-02 -1.466866135597229004e-01 3.230550512671470642e-02 4.793974570930004120e-03 3.757432103157043457e-02 2.292819507420063019e-02 -2.731276452541351318e-01 -8.299027686007320881e-04 -2.216407805681228638e-01
-1.971023380756378174e-01 -3.466040194034576416e-01 -1.432190090417861938e-01 -1.441902071237564087e-01 2.051771432161331177e-01 -2.012475281953811646e-01 5.840129405260086060e-02 5.931991338729858398e-02 1.211338192224502563e-01 1.008112803101539612e-01 -3.085472285747528076e-01 -2.135903090238571167e-01 1.302832216024398804e-01 -4.977212846279144287e-02 1.530880779027938843e-01 -1.521532088518142700e-01 3.312399387359619141e-01 1.870973408222198486e-01 -5.376239120960235596e-02 1.569792479276657104e-01 -7.722686231136322021e-02 -1.459969300776720047e-02 2.368292659521102905e-01 -3.996108472347259521e-02 -2.108890861272811890e-01 1.392272114753723145e-01 -5.310926586389541626e-02 1.890169382095336914e-01 -9.721161425113677979e-02 -2.253520675003528595e-02 -3.542649745941162109e-01 6.709551066160202026e-02
-2.504961192607879639e-02 -2.179822921752929688e-01 -1.584992706775665283e-01 -3.400926589965820312e-01 -8.099675178527832031e-02 6.956353783607482910e-02 -1.642552912235260010e-01 -6.601689755916595459e-02 -9.644616395235061646e-02 -1.951254159212112427e-01 -2.096396833658218384e-01 -3.521932363510131836e-01 -1.396675314754247665e-02 2.019129693508148193e-02 2.750677764415740967e-01 -7.004091981798410416e-03 -1.273405849933624268e-01 1.943742632865905762e-01 -2.371628433465957642e-01 2.455330193042755127e-01 -2.382508516311645508e-01 2.556465566158294678e-02 1.728695258498191833e-02 1.924318522214889526e-01 -3.433286249637603760e-01 -5.850988253951072693e-02 6.731976568698883057e-02 -1.677470952272415161e-01 1.231431737542152405e-01 -1.401396989822387695e-01 -9.092938154935836792e-02 -1.197448074817657471e-01
-1.601419299840927124e-01 -1.394775928929448128e-03 5.486030131578445435e-02 -8.677102625370025635e-02 1.999794393777847290e-01 -1.024237573146820068e-01 -1.338253766298294067e-01 2.491516293957829475e-03 3.670912384986877441e-01 3.750007972121238708e-02 -1.359304189682006836e-01 5.377978086471557617e-02 6.307753920555114746e-02 3.108709752559661865e-01 1.647266000509262085e-01 -4.335773736238479614e-02 6.022540107369422913e-02 1.422669589519500732e-01 -2.436999231576919556e-01 -4.335229098796844482e-02 -2.806082367897033691e-01 1.236058119684457779e-02 1.444607377052307129e-01 1.338639557361602783e-01 6.752621382474899292e-02 2.702859938144683838e-01 2.537144124507904053e-01 3.170977532863616943e-01 -1.750441640615463257e-01 -2.868330180644989014e-01 -2.213120460510253906e-01 3.166760876774787903e-02
1.421451270580291748e-01 -6.640307605266571045e-02 -2.802382111549377441e-01 2.609895542263984680e-02 1.813343912363052368e-01 1.569685786962509155e-01 1.547942459583282471e-01 1.620709747076034546e-01 1.990491449832916260e-01 -1.739254444837570190e-01 -1.858079880475997925e-01 -2.642833590507507324e-01 7.779554277658462524e-02 1.817763149738311768e-01 -1.078642979264259338e-01 2.513697743415832520e-01 -9.306209534406661987e-02 1.245256885886192322e-01 -1.558495461940765381e-01 8.265577256679534912e-02 -2.391265332698822021e-01 7.376620918512344360e-02 -3.052522987127304077e-02 3.381392657756805420e-01 1.071774363517761230e-01 2.007800787687301636e-01 1.056244820356369019e-01 1.356071978807449341e-01 -2.478615939617156982e-01 1.396602988243103027e-01 -1.496940851211547852e-01 -2.870343923568725586e-01
-3.258101642131805420e-01 -4.362337663769721985e-02 2.643173374235630035e-02 -1.052429899573326111e-01 4.042313098907470703e-01 -3.605170920491218567e-02 -1.996729224920272827e-01 1.014248505234718323e-01 2.243828177452087402e-01 -1.811470650136470795e-02 -2.590863704681396484e-01 -9.577751904726028442e-02 4.821655154228210449e-02 2.394347190856933594e-01 1.568819582462310791e-01 2.105534374713897705e-01 6.328967958688735962e-02 2.279301434755325317e-01 -2.563706338405609131e-01 5.025477334856987000e-02 -2.199540138244628906e-01 -5.056905373930931091e-02 -6.692499667406082153e-02 6.630789488554000854e-02 1.486784517765045166e-01 1.485011428594589233e-01 2.322487384080886841e-01 6.834818422794342041e-02 -2.648262083530426025e-01 -1.076511517167091370e-01 -1.662141829729080200e-01 1.166108474135398865e-01
2.643307484686374664e-02 5.248743295669555664e-02 -3.441710174083709717e-01 -5.304938182234764099e-02 1.710794121026992798e-01 1.557593345642089844e-01 3.176956251263618469e-02 1.381721347570419312e-01 2.798601388931274414e-01 -2.636211812496185303e-01 1.683612763881683350e-01 -2.790296263992786407e-02 2.051741257309913635e-02 3.650462254881858826e-02 2.395273000001907349e-01 2.783762812614440918e-01 6.529570091515779495e-03 1.132758036255836487e-01 -2.409228980541229248e-01 2.144313901662826538e-01 -1.518391370773315430e-01 8.791755139827728271e-02 1.197762116789817810e-01 1.348651945590972900e-01 -3.988967537879943848e-01 -2.963482141494750977e-01 2.791475504636764526e-02 1.121169179677963257e-01 -7.160826772451400757e-02 -1.367775350809097290e-01 -4.662701860070228577e-02 -1.468596011400222778e-01
6.132664531469345093e-02 -5.541972815990447998e-02 2.431757934391498566e-02 -5.542436242103576660e-02 1.337291151285171509e-01 2.214262820780277252e-02 -3.127238014712929726e-04 6.752277910709381104e-02 7.183502614498138428e-02 -1.189279556274414062e-01 -1.528205424547195435e-01 -3.584625720977783203e-01 1.138316243886947632e-01 4.401171579957008362e-02 1.418039649724960327e-01 1.136854365468025208e-01 -8.926422894001007080e-02 2.152564078569412231e-01 -3.498469293117523193e-01 1.274331659078598022e-01 -2.562960088253021240e-01 -3.440518379211425781e-01 9.257823228836059570e-02 3.560034185647964478e-02 -2.718385457992553711e-01 -1.672842353582382202e-01 -2.296349257230758667e-01 2.827297747135162354e-01 -1.370044052600860596e-02 -3.191722333431243896e-01 -9.240568429231643677e-02 -1.245444416999816895e-01
-1.680786460638046265e-01 -3.160901367664337158e-01 1.023160144686698914e-01 -7.512337714433670044e-02 -1.516307611018419266e-02 -2.038617134094238281e-01 -3.430624008178710938e-01 2.767905592918395996e-01 1.252321749925613403e-01 1.426067110151052475e-02 1.337544471025466919e-01 -2.488301396369934082e-01 -2.293392829596996307e-02 2.329594641923904419e-01 1.665342003107070923e-01 2.717228606343269348e-02 -2.470644563436508179e-01 3.278757035732269287e-01 1.458059549331665039e-01 -2.984363585710525513e-02 -1.872956305742263794e-01 2.797152698040008545e-01 2.036453485488891602e-01 3.038530983030796051e-02 -2.412170767784118652e-01 4.412099346518516541e-02 1.752293109893798828e-02 5.821740999817848206e-02 6.447153538465499878e-02 9.650588780641555786e-02 -1.293875426054000854e-01 1.486307103186845779e-02
-2.678805291652679443e-01 -3.954472541809082031e-01 -1.087158992886543274e-01 -8.010040968656539917e-02 2.258973009884357452e-02 1.862954944372177124e-01 -2.025036215782165527e-01 -3.157793730497360229e-02 -1.408485416322946548e-02 9.307825565338134766e-02 -6.804028898477554321e-02 1.009755395352840424e-02 7.618711888790130615e-02 1.072964668273925781e-01 1.867922842502593994e-01 -6.599190086126327515e-02 1.588139384984970093e-01 -2.179105021059513092e-02 1.277407258749008179e-01 2.831372320652008057e-01 -2.140939831733703613e-01 3.233332335948944092e-01 3.283979594707489014e-01 3.585111349821090698e-02 -1.011488288640975952e-01 1.436223741620779037e-02 2.568751275539398193e-01 1.962194889783859253e-01 -4.969606176018714905e-03 -2.285494655370712280e-01 1.420411467552185059e-01 -1.928644180297851562e-01
-8.492194861173629761e-02 -1.257351785898208618e-01 -8.249951899051666260e-02 -5.266353487968444824e-02 -2.650713622570037842e-01 -1.131253540515899658e-01 -1.171603053808212280e-01 2.319478988647460938e-01 2.211587131023406982e-02 3.384145498275756836e-01 -2.546594440937042236e-01 -3.257976770401000977e-01 6.663808226585388184e-02 -5.388628691434860229e-02 1.882397681474685669e-01 4.853401333093643188e-02 -2.023207694292068481e-01 -4.363086819648742676e-02 -1.098313089460134506e-02 3.146596550941467285e-01 -2.645152807235717773e-01 1.932733356952667236e-01 2.088858038187026978e-01 1.302057951688766479e-01 -1.367235928773880005e-01 -7.503712922334671021e-02 -1.002683192491531372e-01 1.918236911296844482e-01 -2.214105054736137390e-02 -1.755933761596679688e-01 -4.763455688953399658e-02 -2.665047943592071533e-01
1.135915815830230713e-01 -2.314093410968780518e-01 -1.555026173591613770e-01 -1.092566251754760742e-01 -2.153946459293365479e-01 -3.135950565338134766e-01 -1.810505837202072144e-01 2.114690095186233521e-02 1.126470044255256653e-01 9.540978819131851196e-02 -1.660129874944686890e-01 1.022247076034545898e-01 3.987269848585128784e-02 1.010694429278373718e-01 8.120542019605636597e-02 2.862681634724140167e-03 -1.298688501119613647e-01 2.237483114004135132e-01 -6.172177568078041077e-02 2.645112872123718262e-01 -3.701056912541389465e-02 -4.723727703094482422e-02 -9.707383811473846436e-03 9.340467303991317749e-02 -1.382072865962982178e-01 2.255029380321502686e-01 1.816654652357101440e-01 3.514260351657867432e-01 5.849897116422653198e-02 -7.959108799695968628e-02 6.999062746763229370e-02 -4.970105290412902832e-01
-2.712939381599426270e-01 -7.070735841989517212e-02 1.291814539581537247e-02 -1.270236372947692871e-01 -1.489331014454364777e-02 1.693569570779800415e-01 -4.605097323656082153e-02 9.086947888135910034e-02 2.147972434759140015e-01 -4.053340479731559753e-02 -5.695181712508201599e-02 -2.598820626735687256e-01 1.656956970691680908e-01 -2.213892526924610138e-02 -3.964795731008052826e-03 -1.979140490293502808e-01 6.993284076452255249e-02 9.600722789764404297e-02 1.489261239767074585e-01 4.954813122749328613e-01 -1.744051128625869751e-01 2.677833437919616699e-01 2.889737486839294434e-01 1.260730475187301636e-01 -1.854456961154937744e-01 -8.094111084938049316e-02 1.554726660251617432e-01 1.002563536167144775e-02 1.203013062477111816e-01 -4.023244976997375488e-02 5.099510774016380310e-02 -3.360107541084289551e-01
-7.934314012527465820e-02 -9.572735056281089783e-03 -2.928428649902343750e-01 -1.452057808637619019e-01 1.094606891274452209e-01 -2.258393913507461548e-01 -1.453094463795423508e-02 1.980397403240203857e-01 1.754897683858871460e-01 5.368142202496528625e-02 -2.314214855432510376e-01 -1.084029972553253174e-01 2.762407436966896057e-02 -8.139118552207946777e-02 -2.056513279676437378e-01 5.768140032887458801e-02 -7.470053434371948242e-02 1.051257103681564331e-01 -1.520258635282516479e-01 2.516552805900573730e-01 -3.224461972713470459e-01 1.294411420822143555e-01 -1.965430974960327148e-01 7.091883569955825806e-02 -3.323701322078704834e-01 -9.688109904527664185e-02 2.786935567855834961e-01 2.079691290855407715e-01 -5.342601984739303589e-02 9.368702024221420288e-02 1.532128453254699707e-02 -3.350524604320526123e-01
-1.155652552843093872e-01 5.698455870151519775e-02 -1.309924875386059284e-03 -3.110670149326324463e-01 4.255635142326354980e-01 -7.640168070793151855e-02 -1.412508785724639893e-01 3.839183226227760315e-02 1.779419481754302979e-01 -1.721254289150238037e-01 -3.330213576555252075e-02 -8.795986324548721313e-02 -5.277974531054496765e-03 2.165919095277786255e-01 2.396850585937500000e-01 1.322314888238906860e-02 1.060653626918792725e-01 2.847352297976613045e-03 -2.515271306037902832e-01 -3.662856668233871460e-02 -2.374910861253738403e-01 -7.648292183876037598e-02 2.723475098609924316e-01 2.163874506950378418e-01 -3.744012489914894104e-02 2.437879592180252075e-01 1.672825366258621216e-01 3.471772372722625732e-01 -1.667891591787338257e-01 -6.262996047735214233e-02 -3.943650051951408386e-02 4.249204322695732117e-02
-2.779409056529402733e-03 -2.828364968299865723e-01 -3.640950024127960205e-01 1.001436784863471985e-01 6.876619160175323486e-02 1.804187595844268799e-01 -1.540362089872360229e-01 1.175227239727973938e-01 6.619692593812942505e-02 -5.876449123024940491e-02 -2.390178292989730835e-01 9.048623591661453247e-02 -7.999640703201293945e-02 1.644224375486373901e-01 2.366530597209930420e-01 2.208147794008255005e-01 -8.951067924499511719e-02 1.313968896865844727e-01 1.924890466034412384e-02 3.342934846878051758e-01 -2.701373696327209473e-01 1.420374363660812378e-01 1.525505632162094116e-01 -6.377249211072921753e-02 3.306208550930023193e-02 -4.479211568832397461e-02 4.375594854354858398e-02 2.074568569660186768e-01 2.892040312290191650e-01 4.487166553735733032e-02 -8.548190444707870483e-02 -3.038643598556518555e-01
-1.496289223432540894e-01 8.064438402652740479e-02 -1.047722101211547852e-01 -1.115382537245750427e-01 1.476764976978302002e-01 -4.933564364910125732e-02 -1.682115793228149414e-01 5.641270428895950317e-03 1.676775068044662476e-01 -4.177893698215484619e-01 -8.816063404083251953e-02 -1.475911438465118408e-01 2.823475599288940430e-01 -2.378526888787746429e-02 2.405336350202560425e-01 2.040510177612304688e-01 -2.729151844978332520e-01 3.792462348937988281e-01 -1.389107406139373779e-01 3.017464876174926758e-01 8.813090622425079346e-02 1.437314599752426147e-01 -8.808904886245727539e-02 1.825433522462844849e-01 -4.750663414597511292e-02 -6.021932885050773621e-02 -9.899865835905075073e-02 1.292099207639694214e-01 1.855505853891372681e-01 1.184927448630332947e-01 -4.080789536237716675e-02 -4.942478239536285400e-02
1.227152869105339050e-01 -4.357003048062324524e-02 -8.967269957065582275e-02 1.377436611801385880e-02 2.089765854179859161e-02 -1.794784069061279297e-01 -7.311368826776742935e-03 2.101324796676635742e-01 -3.233384341001510620e-02 -5.144549161195755005e-02 -8.407867699861526489e-02 -6.018050760030746460e-02 -1.401229947805404663e-01 1.834204792976379395e-01 4.585727751255035400e-01 1.123317182064056396e-01 -1.947456002235412598e-01 -1.933749765157699585e-02 4.954009130597114563e-02 7.731229066848754883e-02 -3.363495171070098877e-01 -1.972264349460601807e-01 1.145132929086685181e-01 -2.830478847026824951e-01 -1.827783137559890747e-01 -2.193247079849243164e-01 5.880217254161834717e-02 4.004901945590972900e-01 -1.318127363920211792e-01 -2.174901962280273438e-02 -8.100711554288864136e-02 -2.135986685752868652e-01
8.349777758121490479e-02 2.605765759944915771e-01 -1.236346736550331116e-01 -4.353657364845275879e-03 -1.133420318365097046e-01 6.218118360266089439e-04 -1.044486165046691895e-01 -1.691586822271347046e-01 1.448211371898651123e-01 6.484644487500190735e-03 -1.535446792840957642e-01 -6.145676970481872559e-02 1.529346406459808350e-01 -1.327776461839675903e-01 2.626046538352966309e-01 3.918906748294830322e-01 -2.899723351001739502e-01 1.557393372058868408e-01 -2.191157490015029907e-01 4.364421218633651733e-02 -8.863748610019683838e-02 7.219862192869186401e-02 9.397480636835098267e-02 2.380850613117218018e-01 -3.138534724712371826e-01 2.775324508547782898e-02 6.270118057727813721e-02 2.355246841907501221e-01 -1.726144105195999146e-01 -7.187999784946441650e-02 -1.886336505413055420e-01 -2.818919420242309570e-01
2.972128987312316895e-02 -4.104890227317810059e-01 -6.394720077514648438e-02 -3.044433295726776123e-01 1.598361283540725708e-01 2.569188177585601807e-01 -7.336486596614122391e-03 -1.598860025405883789e-01 1.458429098129272461e-01 1.140387356281280518e-01 -2.721691727638244629e-01 -1.433977335691452026e-01 5.491263419389724731e-02 1.491541625000536442e-04 4.154079128056764603e-03 1.335133463144302368e-01 -1.786394268274307251e-01 1.668518185615539551e-01 -1.395078897476196289e-01 1.439668685197830200e-01 -1.816654652357101440e-01 3.290815353393554688e-01 2.602069675922393799e-01 2.388071119785308838e-01 -2.278182469308376312e-02 -7.324217353016138077e-03 -5.076834559440612793e-02 1.814774274826049805e-01 -4.083121195435523987e-02 -9.417285770177841187e-02 1.450681835412979126e-01 -1.823653876781463623e-01
5.419783666729927063e-02 -8.711230754852294922e-02 -1.476347148418426514e-01 5.922605097293853760e-02 2.324432730674743652e-01 -1.900276541709899902e-02 -5.256551131606101990e-02 1.461946070194244385e-01 2.843392267823219299e-02 -1.217507645487785339e-01 -9.439580887556076050e-02 1.738148927688598633e-01 3.555309772491455078e-02 1.049892976880073547e-01 5.080044865608215332e-01 -1.073486059904098511e-01 2.616949379444122314e-01 1.285681277513504028e-01 -2.058608978986740112e-01 -6.545631214976310730e-03 -2.997248470783233643e-01 -1.171657666563987732e-01 2.678733766078948975e-01 6.387815624475479126e-02 -6.217107176780700684e-02 1.139453724026679993e-01 2.793973684310913086e-01 2.885038852691650391e-01 -2.026069611310958862e-01 6.506984122097492218e-03 -3.958198055624961853e-02 -1.461873054504394531e-01
1.834468990564346313e-01 -3.242702782154083252e-01 -1.817931979894638062e-01 -1.164581030607223511e-01 -1.011312827467918396e-01 -1.649221479892730713e-01 7.702484726905822754e-02 8.799994736909866333e-02 1.635610759258270264e-01 -7.569684088230133057e-02 1.489404439926147461e-01 -2.013212889432907104e-01 1.321212798357009888e-01 2.157329618930816650e-01 8.955661207437515259e-03 2.472812533378601074e-01 -2.336195558309555054e-01 -1.226664781570434570e-01 -5.637192353606224060e-02 1.240112558007240295e-01 -2.781583666801452637e-01 1.809000670909881592e-01 1.838743090629577637e-01 3.816030174493789673e-02 4.751733317971229553e-02 -3.632365912199020386e-02 3.066594898700714111e-01 3.173814713954925537e-01 2.180380746722221375e-02 -2.197484225034713745e-01 -1.386519223451614380e-01 -2.077938765287399292e-01
8.272794634103775024e-02 -2.763289809226989746e-01 -2.091274708509445190e-01 9.778176993131637573e-02 1.699303835630416870e-01 1.912707090377807617e-01 1.972763799130916595e-02 -1.670797616243362427e-01 3.474342226982116699e-01 1.074700616300106049e-02 -2.678772509098052979e-01 2.673713676631450653e-02 2.359619587659835815e-01 1.051503270864486694e-01 4.476121962070465088e-01 6.235904246568679810e-02 1.463383883237838745e-01 2.837183475494384766e-01 -6.536715477705001831e-02 -8.618158102035522461e-02 -1.077089160680770874e-01 1.584987528622150421e-02 1.874809712171554565e-01 6.861351430416107178e-02 -1.218138113617897034e-01 -1.047349423170089722e-01 2.223555594682693481e-01 1.217228919267654419e-01 4.004371818155050278e-03 -5.898594856262207031e-03 -1.006556209176778793e-02 -2.234259694814682007e-01
5.796540156006813049e-02 -6.533338129520416260e-02 -1.081740856170654297e-01 2.191746681928634644e-01 2.662112712860107422e-01 5.002907663583755493e-02 7.858011871576309204e-02 1.643589884042739868e-01 1.261143982410430908e-01 -3.573488593101501465e-01 -5.812108516693115234e-02 -1.643488705158233643e-01 7.524594198912382126e-03 -5.908013787120580673e-03 8.159688115119934082e-02 2.395340800285339355e-01 3.443027287721633911e-02 2.382805645465850830e-01 -1.479256153106689453e-01 2.555308118462562561e-02 -2.657130658626556396e-01 1.143936589360237122e-01 3.233753740787506104e-01 1.273699104785919189e-01 -1.037553250789642334e-01 8.203930407762527466e-02 2.928936779499053955e-01 1.130398213863372803e-01 -3.195797801017761230e-01 -9.898830205202102661e-02 -1.605957746505737305e-02 -2.733575105667114258e-01
-1.018341705203056335e-01 -5.783727020025253296e-02 -1.254102587699890137e-01 1.108992621302604675e-01 -1.713236868381500244e-01 -4.437338188290596008e-02 -3.280815184116363525e-01 5.909352377057075500e-02 1.402726769447326660e-01 -2.815678901970386505e-02 -3.378705084323883057e-01 -3.657458424568176270e-01 -5.893632769584655762e-02 1.645442396402359009e-01 3.386990725994110107e-02 3.327969461679458618e-02 -2.274539172649383545e-01 -1.281897816807031631e-02 -8.334900252521038055e-03 3.567373752593994141e-01 4.676711186766624451e-02 5.816306546330451965e-02 1.686629205942153931e-01 2.111244052648544312e-01 -1.283267885446548462e-01 1.575948297977447510e-01 1.315561830997467041e-01 2.580266594886779785e-01 -2.306602895259857178e-03 2.828325629234313965e-01 4.299700632691383362e-02 -2.230489999055862427e-01
1.026776358485221863e-01 -1.755018532276153564e-01 5.965372547507286072e-04 4.019975662231445312e-02 -8.700874447822570801e-02 -2.389408089220523834e-02 -3.472650945186614990e-01 3.765324503183364868e-02 6.751143932342529297e-02 -2.089083641767501831e-01 -2.481851577758789062e-01 -3.017466664314270020e-01 8.299277722835540771e-02 1.646873950958251953e-01 1.843654960393905640e-01 5.141589418053627014e-02 1.879453472793102264e-02 1.735526323318481445e-01 -3.417770564556121826e-01 4.114582836627960205e-01 -1.085085645318031311e-01 -8.765465021133422852e-02 2.324690520763397217e-01 6.581325083971023560e-02 -2.249085754156112671e-01 -2.421806454658508301e-01 3.479040786623954773e-02 -1.404547542333602905e-01 -2.108770050108432770e-02 4.067255556583404541e-02 7.707157731056213379e-02 -1.508985906839370728e-01
-2.478649616241455078e-01 -2.975319623947143555e-01 -2.332132756710052490e-01 -2.483324855566024780e-01 -1.780293285846710205e-01 -3.163151070475578308e-02 -3.578787446022033691e-01 -6.021503731608390808e-02 1.259563565254211426e-01 8.777702599763870239e-02 -3.545277565717697144e-02 -3.596433624625205994e-02 2.445353753864765167e-02 -2.214126586914062500e-01 1.308523118495941162e-01 -6.003016605973243713e-02 1.203058883547782898e-01 8.386691659688949585e-02 1.089648455381393433e-01 3.968411087989807129e-01 -9.009770303964614868e-02 1.100271344184875488e-01 1.957105398178100586e-01 8.901374787092208862e-02 2.596480771899223328e-02 1.640755236148834229e-01 1.624606847763061523e-01 1.601421833038330078e-01 6.837706267833709717e-02 -7.404658943414688110e-02 -9.737042337656021118e-02 -3.413622379302978516e-01
-1.813286840915679932e-01 -2.107987403869628906e-01 -2.393520325422286987e-01 -2.815047800540924072e-01 -8.011084794998168945e-02 1.431490927934646606e-01 -3.545605838298797607e-01 3.710495680570602417e-02 1.187002658843994141e-01 -2.524435147643089294e-02 -2.591553330421447754e-02 -8.987885713577270508e-02 7.603929843753576279e-03 8.714034408330917358e-02 -2.725482545793056488e-02 4.123620316386222839e-02 -1.660932451486587524e-01 -1.432245671749114990e-01 8.586469292640686035e-02 3.549380004405975342e-01 1.213444247841835022e-01 2.952370643615722656e-01 1.854389905929565430e-01 5.024587363004684448e-02 -1.446627229452133179e-01 1.087302342057228088e-01 -3.488940000534057617e-02 1.620356589555740356e-01 -1.723068356513977051e-01 -2.578644752502441406e-01 -1.362564712762832642e-01 -3.214829564094543457e-01
-4.098568111658096313e-02 -7.648125290870666504e-02 1.111722365021705627e-01 5.678679794073104858e-02 2.709323763847351074e-01 3.519198298454284668e-02 -4.623549431562423706e-02 1.879080571234226227e-02 1.719305850565433502e-02 -1.345328092575073242e-01 -8.163808286190032959e-02 -3.312748298048973083e-02 2.259726971387863159e-01 -1.972861140966415405e-01 3.984228074550628662e-01 3.822538256645202637e-01 -2.513293623924255371e-01 2.615850567817687988e-01 -2.449202351272106171e-02 1.165963560342788696e-01 6.916116178035736084e-02 4.855179786682128906e-02 2.482848167419433594e-01 7.852720469236373901e-02 -1.336289793252944946e-01 -3.551053106784820557e-01 -7.413382828235626221e-02 2.496458142995834351e-01 -1.076073348522186279e-01 -1.715064346790313721e-01 -3.126716986298561096e-02 -6.530921906232833862e-02
2.054061144590377808e-01 -1.307187974452972412e-01 -1.854245364665985107e-01 -8.466606587171554565e-02 1.612691283226013184e-01 -2.227587103843688965e-01 -1.982778608798980713e-01 1.964799910783767700e-01 2.104482352733612061e-01 -3.081640787422657013e-02 -1.306823343038558960e-01 -2.477241158485412598e-01 2.786421775817871094e-01 6.206862255930900574e-02 1.194760575890541077e-01 5.328408628702163696e-02 1.424027979373931885e-01 3.585648834705352783e-01 -2.200062572956085205e-01 2.222644537687301636e-01 -1.447695642709732056e-01 -2.076960504055023193e-01 -4.397112876176834106e-02 2.439428716897964478e-01 -3.021966516971588135e-01 1.247762367129325867e-01 1.306996196508407593e-01 -5.687023699283599854e-02 7.968128775246441364e-04 -1.175550147891044617e-01 -4.067806154489517212e-02 9.197527915239334106e-02
-1.066559404134750366e-01 -3.887594118714332581e-02 1.017802283167839050e-01 -2.083759754896163940e-02 1.683051697909832001e-02 4.201878979802131653e-02 1.005231365561485291e-01 3.701933324337005615e-01 1.921439617872238159e-01 -7.636626064777374268e-02 -2.237126082181930542e-01 -3.178100287914276123e-01 -2.350095510482788086e-01 4.386653751134872437e-02 2.457927167415618896e-01 7.459203153848648071e-02 -1.186074316501617432e-01 1.342674195766448975e-01 -2.509432286024093628e-02 2.939914464950561523e-01 -2.618477046489715576e-01 -1.545304656028747559e-01 1.326594799757003784e-01 -3.995642066001892090e-02 -3.088087141513824463e-01 -1.873362809419631958e-01 9.930273145437240601e-02 2.226711064577102661e-01 2.455507963895797729e-01 -1.486543118953704834e-01 -5.835897102952003479e-02 -6.078011542558670044e-02
-7.049006968736648560e-02 1.253233253955841064e-01 -2.575111985206604004e-01 -4.451829195022583008e-02 3.980379551649093628e-03 6.465446949005126953e-02 -1.178561747074127197e-01 -1.967670917510986328e-01 8.884848654270172119e-02 -1.031350791454315186e-01 -3.787528350949287415e-02 -1.523354053497314453e-01 2.146823257207870483e-01 -3.362762629985809326e-01 2.386389225721359253e-01 2.287266850471496582e-01 -2.728478610515594482e-01 1.688414514064788818e-01 -1.208816617727279663e-01 1.608854383230209351e-01 1.908334717154502869e-02 -1.729486733675003052e-01 1.185444146394729614e-01 -3.195380046963691711e-02 -2.841776907444000244e-01 4.538048990070819855e-03 1.453093290328979492e-01 3.981303274631500244e-01 -2.227684110403060913e-01 1.340211778879165649e-01 -5.645508319139480591e-02 -1.504923105239868164e-01
1.036372259259223938e-01 6.747210025787353516e-02 -2.505204081535339355e-01 2.973973751068115234e-02 -1.668188162147998810e-02 -7.805614173412322998e-02 2.473608404397964478e-02 1.129924356937408447e-01 2.504586577415466309e-01 -2.549862265586853027e-01 -1.973660849034786224e-02 -5.268228799104690552e-02 1.619971245527267456e-01 1.924715340137481689e-01 2.265307307243347168e-01 2.349031269550323486e-01 -1.451511215418577194e-02 2.637446224689483643e-01 -2.758945524692535400e-01 2.096805274486541748e-01 -2.242983579635620117e-01 6.075816974043846130e-02 9.071630239486694336e-02 -4.262578487396240234e-02 -2.760944366455078125e-01 -6.831236928701400757e-02 1.641308963298797607e-01 6.851421296596527100e-02 -1.754755824804306030e-01 -3.947543352842330933e-02 1.190193593502044678e-01 -4.332069456577301025e-01
-3.262831643223762512e-02 -8.119980245828628540e-02 -7.513978518545627594e-03 4.235216416418552399e-03 1.615218669176101685e-01 -1.763073354959487915e-01 -2.581530511379241943e-01 3.218404054641723633e-01 2.682622149586677551e-02 3.424188792705535889e-01 -2.180669009685516357e-01 -1.820816248655319214e-01 -7.901254296302795410e-02 3.529733046889305115e-02 -9.239749610424041748e-02 3.431532904505729675e-02 -2.888629212975502014e-02 2.475076317787170410e-01 -2.551818788051605225e-01 4.109776616096496582e-01 -1.208092644810676575e-01 3.527775779366493225e-02 8.700340241193771362e-02 8.638320863246917725e-02 -1.520216464996337891e-01 7.103031128644943237e-02 -1.245900802314281464e-02 2.250438034534454346e-01 1.738107800483703613e-01 -2.383215874433517456e-01 -1.432744711637496948e-01 -1.884466856718063354e-01
-2.548414170742034912e-01 -1.873446702957153320e-01 -7.842336595058441162e-02 -1.096598207950592041e-01 -2.205439358949661255e-01 -3.413368761539459229e-02 -2.201829105615615845e-01 -2.831779979169368744e-02 -2.440489828586578369e-03 3.818291425704956055e-02 -1.350496262311935425e-01 -8.686535060405731201e-02 5.770308896899223328e-02 1.215097773820161819e-02 1.480165123939514160e-01 -2.276888191699981689e-01 3.833026066422462463e-02 -3.031534515321254730e-02 7.097948342561721802e-02 3.153645098209381104e-01 -1.619850844144821167e-01 4.082584679126739502e-01 2.187758088111877441e-01 -2.101633697748184204e-02 -1.464270800352096558e-01 4.078990221023559570e-02 2.673045098781585693e-01 4.176019430160522461e-01 7.550931721925735474e-02 -1.680867373943328857e-02 -1.517793983221054077e-01 -1.793052703142166138e-01
1.311142295598983765e-01 -1.947689652442932129e-01 -6.009711697697639465e-02 -2.865557670593261719e-01 3.435553517192602158e-04 -1.465324163436889648e-01 -1.072469204664230347e-01 -6.639218330383300781e-02 6.649781763553619385e-02 -9.234682470560073853e-02 -1.212250515818595886e-01 -5.607342347502708435e-03 3.061566352844238281e-01 2.869482934474945068e-01 6.552343815565109253e-02 1.054097563028335571e-01 -1.404627412557601929e-01 6.497578322887420654e-02 -5.559036508202552795e-02 1.552875041961669922e-01 6.372010707855224609e-02 -5.965898279100656509e-03 -7.802271097898483276e-02 3.707523345947265625e-01 -8.997878432273864746e-02 8.285568328574299812e-04 2.394585013389587402e-01 5.591256022453308105e-01 7.247181236743927002e-02 -7.381185144186019897e-02 5.987061560153961182e-02 -1.071147024631500244e-01
-1.824583858251571655e-02 -9.569187462329864502e-02 -1.454267501831054688e-01 -2.524459362030029297e-01 1.561635881662368774e-01 -1.955793611705303192e-02 -6.702557206153869629e-02 2.635991871356964111e-01 2.647885680198669434e-02 3.050634860992431641e-01 -1.630421280860900879e-01 -6.262326985597610474e-02 4.905322566628456116e-02 1.502112299203872681e-01 -3.828392922878265381e-02 1.955610215663909912e-01 8.780454285442829132e-03 1.823547482490539551e-01 -4.224976897239685059e-02 5.399081707000732422e-01 -3.037352859973907471e-01 8.290617167949676514e-02 2.607423067092895508e-02 7.817087322473526001e-02 -2.386143356561660767e-01 -9.965276718139648438e-02 2.366909682750701904e-01 1.127714440226554871e-01 -5.946292076259851456e-03 8.540678024291992188e-02 1.920917034149169922e-01 -7.460102438926696777e-02
-1.774025261402130127e-01 -1.627617031335830688e-01 7.743424922227859497e-02 -2.589741162955760956e-02 -7.534366101026535034e-02 -2.562407553195953369e-01 -6.773138791322708130e-02 1.265115290880203247e-01 -1.033503860235214233e-01 -4.735088720917701721e-02 -8.160562813282012939e-02 -1.827773004770278931e-01 -1.601863652467727661e-01 5.420005321502685547e-02 2.011303454637527466e-01 2.818692326545715332e-01 -2.960715889930725098e-01 1.617477983236312866e-01 4.214835911989212036e-02 -8.127708733081817627e-02 -1.084561645984649658e-01 3.566630557179450989e-02 2.368708103895187378e-01 2.949588894844055176e-01 -3.521366789937019348e-02 2.811209857463836670e-01 -1.877693980932235718e-01 3.422805368900299072e-01 -7.140461355447769165e-02 -1.057747867889702320e-03 -2.799842655658721924e-01 -2.177852839231491089e-01
-6.157206743955612183e-02 1.535343080759048462e-01 -1.401854604482650757e-01 -3.291792795062065125e-02 -1.994585432112216949e-02 -1.482968181371688843e-01 -1.081092655658721924e-01 8.282092213630676270e-02 4.510723054409027100e-01 -2.205167859792709351e-01 -6.657965481281280518e-02 3.592916997149586678e-03 2.429477423429489136e-01 -2.040431136265397072e-03 2.224585413932800293e-01 2.278220951557159424e-01 1.154806613922119141e-01 2.328120470046997070e-01 -1.675284206867218018e-01 7.151590287685394287e-02 3.435105830430984497e-02 2.465335279703140259e-02 1.876244507730007172e-02 -6.830170005559921265e-02 -2.770122885704040527e-01 -2.661236561834812164e-02 5.288342386484146118e-02 1.964608877897262573e-01 -3.202916383743286133e-01 -1.119527295231819153e-01 2.962114661931991577e-02 -3.894206583499908447e-01
2.451903671026229858e-01 -1.651562750339508057e-01 -6.966402381658554077e-02 -2.342546582221984863e-01 8.093634247779846191e-02 -6.669979542493820190e-02 -1.433758735656738281e-01 -7.585557177662849426e-04 1.309875994920730591e-01 -2.653584182262420654e-01 3.762534470297396183e-04 5.582984909415245056e-02 6.055564805865287781e-02 3.026612997055053711e-01 -1.027840375900268555e-02 1.049235761165618896e-01 -1.740236952900886536e-02 4.198774695396423340e-02 3.772792639210820198e-03 2.619827985763549805e-01 -7.745790481567382812e-02 7.367464131675660610e-04 7.290180306881666183e-03 3.871877491474151611e-01 -1.971714943647384644e-01 2.589743733406066895e-01 2.943096756935119629e-01 3.520259261131286621e-01 1.873365938663482666e-01 -1.260303407907485962e-01 -1.222893446683883667e-01 -1.230596601963043213e-01
-1.285228133201599121e-01 -2.516011893749237061e-01 -2.465739995241165161e-01 -9.996774792671203613e-02 -6.882582604885101318e-02 1.990890055894851685e-01 1.230882201343774796e-02 2.398477196693420410e-01 5.129817873239517212e-02 -2.350197136402130127e-01 -2.234908342361450195e-01 -1.012602671980857849e-01 -1.124955043196678162e-01 4.286725446581840515e-02 -4.015916958451271057e-02 3.488298654556274414e-01 -6.955768913030624390e-02 1.523127853870391846e-01 -1.911781877279281616e-01 1.996307522058486938e-01 -1.845466792583465576e-01 2.932830154895782471e-01 1.069419533014297485e-01 9.152749180793762207e-02 -1.340846717357635498e-01 5.153647065162658691e-02 2.860570512712001801e-02 3.400565683841705322e-01 7.039768993854522705e-02 -7.681463658809661865e-02 5.046243965625762939e-02 -3.109013736248016357e-01
-2.158361859619617462e-02 -5.458630248904228210e-02 -2.769537568092346191e-01 -1.923371702432632446e-01 -2.046174407005310059e-01 8.227822929620742798e-02 -2.606089413166046143e-02 4.033214971423149109e-02 2.260735630989074707e-01 -3.110023140907287598e-01 6.022947281599044800e-02 -5.508365854620933533e-02 3.874612748622894287e-01 -2.003145962953567505e-01 8.511421829462051392e-02 2.630785703659057617e-01 -3.210515156388282776e-02 2.305695712566375732e-01 -1.384425014257431030e-01 6.769452989101409912e-02 -2.408162653446197510e-01 -1.240139156579971313e-01 1.929959356784820557e-01 1.425815373659133911e-01 -5.025654286146163940e-02 -2.424787357449531555e-02 1.817613840103149414e-01 2.305953800678253174e-01 -1.566314399242401123e-01 -2.684690617024898529e-02 2.922877483069896698e-02 -2.939196527004241943e-01
7.848170399665832520e-02 -1.973609775304794312e-01 -7.850298285484313965e-02 1.360685676336288452e-01 1.730533838272094727e-01 -4.336646199226379395e-02 -1.007288768887519836e-01 -6.552760303020477295e-02 9.489133954048156738e-02 2.736737728118896484e-01 -1.234350726008415222e-01 -3.766514956951141357e-01 2.833178341388702393e-01 -4.522470757365226746e-03 3.268452584743499756e-01 -1.680049151182174683e-01 1.200525537133216858e-01 3.048863410949707031e-01 -2.697110474109649658e-01 9.930316358804702759e-02 4.067574441432952881e-02 -1.697997003793716431e-01 7.909520715475082397e-02 -6.402569264173507690e-02 -2.777349948883056641e-01 -1.215353459119796753e-01 2.609164118766784668e-01 4.070623591542243958e-02 -4.416042566299438477e-02 2.201128937304019928e-02 -1.611879318952560425e-01 -8.199599385261535645e-02
4.831678792834281921e-02 -1.636669784784317017e-01 -1.049825772643089294e-01 -1.952871531248092651e-01 -4.120345041155815125e-02 1.716588623821735382e-02 -2.523251771926879883e-01 4.531013593077659607e-02 -1.175071299076080322e-01 -1.299629509449005127e-01 -3.487729728221893311e-01 -1.827775537967681885e-01 -1.681237481534481049e-03 8.347044885158538818e-02 1.329970359802246094e-01 -7.092466205358505249e-02 -7.078637182712554932e-02 2.462408132851123810e-02 -3.425368666648864746e-01 3.618832230567932129e-01 -2.175194025039672852e-01 -1.067649051547050476e-01 2.260151654481887817e-01 2.665194272994995117e-01 -2.543111741542816162e-01 -7.279112935066223145e-02 1.703349947929382324e-01 -1.647186577320098877e-01 8.176063001155853271e-02 1.025564223527908325e-01 -1.735755801200866699e-02 -2.453768551349639893e-01
-1.240611895918846130e-01 1.268019992858171463e-02 -2.685928950086236000e-03 -4.890985041856765747e-02 -6.116363033652305603e-02 -1.221556589007377625e-01 1.827607452869415283e-01 1.089368015527725220e-01 8.141236007213592529e-02 -5.042729154229164124e-02 -1.332523226737976074e-01 -4.359184205532073975e-01 6.529317796230316162e-02 1.312658786773681641e-01 -7.692144811153411865e-02 1.742116734385490417e-02 -2.223563194274902344e-01 2.588821649551391602e-01 -2.016285359859466553e-01 1.620412319898605347e-01 -8.875108510255813599e-02 -2.576372325420379639e-01 4.273752272129058838e-01 1.724536120891571045e-01 -5.045936629176139832e-02 -6.540497392416000366e-02 2.596741616725921631e-01 1.126855909824371338e-01 1.896715760231018066e-01 -2.602809667587280273e-01 -1.084686890244483948e-01 -3.152479976415634155e-02
-3.358947932720184326e-01 -2.118926793336868286e-01 1.644680351018905640e-01 -1.214782893657684326e-01 1.736578159034252167e-02 -1.885716803371906281e-02 -2.077245563268661499e-01 -1.077570486813783646e-02 -8.589988946914672852e-02 1.574740260839462280e-01 -1.523317247629165649e-01 -1.238556578755378723e-01 1.652035415172576904e-01 1.064957603812217712e-01 5.233883392065763474e-03 -3.866329416632652283e-02 -3.969186246395111084e-01 7.144652307033538818e-02 -2.056390345096588135e-01 1.636915951967239380e-01 -4.029394090175628662e-01 -1.967510581016540527e-02 2.447661310434341431e-01 1.030101329088211060e-01 -1.977279335260391235e-01 -2.284875363111495972e-01 -2.701752446591854095e-02 4.668989032506942749e-02 8.331570774316787720e-02 -1.359710693359375000e-01 -1.198778450489044189e-01 -2.159988582134246826e-01
1.589957624673843384e-02 6.716693192720413208e-02 -7.137171924114227295e-02 -1.224695518612861633e-01 1.164185721427202225e-02 8.510483056306838989e-02 -2.052684873342514038e-01 2.435711324214935303e-01 3.068521320819854736e-01 -1.042734235525131226e-01 -1.267711222171783447e-01 -3.563365042209625244e-01 2.182873040437698364e-01 2.165292650461196899e-01 1.658945828676223755e-01 1.325647681951522827e-01 2.680023908615112305e-01 3.010194301605224609e-01 -1.957660168409347534e-01 -1.226507723331451416e-01 -9.529134631156921387e-02 -2.685772953554987907e-03 9.032160788774490356e-02 1.710385680198669434e-01 -1.112479940056800842e-01 -2.891912460327148438e-01 -8.880344219505786896e-03 2.033230364322662354e-01 -2.562528662383556366e-02 2.152653634548187256e-01 -1.757038384675979614e-01 -3.156545013189315796e-02
2.865816466510295868e-02 -1.686172634363174438e-01 -4.029966145753860474e-02 3.588902652263641357e-01 -1.490099281072616577e-01 1.221686974167823792e-01 -3.117776475846767426e-02 1.684025228023529053e-01 1.224740669131278992e-01 -3.142039775848388672e-01 7.297605276107788086e-02 4.369933903217315674e-02 2.438570372760295868e-02 2.168750464916229248e-01 2.510413527488708496e-01 4.571249708533287048e-02 -3.616546094417572021e-02 5.007744207978248596e-02 -1.306937336921691895e-01 1.896182745695114136e-01 -8.209152519702911377e-02 -1.754448711872100830e-01 3.708073198795318604e-01 2.923278808593750000e-01 -6.936630606651306152e-02 1.891876757144927979e-02 3.086404688656330109e-02 2.825653851032257080e-01 7.131215184926986694e-02 -1.298497766256332397e-01 -3.544528782367706299e-02 -3.371450304985046387e-01
-2.700927555561065674e-01 -4.120048508048057556e-02 -5.303059890866279602e-02 -9.905286878347396851e-02 3.234004676342010498e-01 4.633888974785804749e-02 -9.114726632833480835e-02 7.572232279926538467e-03 2.741505205631256104e-01 1.416334062814712524e-01 -2.370081245899200439e-01 -5.176843330264091492e-02 1.252970397472381592e-01 2.224954217672348022e-01 2.798768281936645508e-01 1.166245043277740479e-01 1.100403070449829102e-01 -1.366945654153823853e-01 -1.020138710737228394e-01 9.044385701417922974e-02 -2.779096662998199463e-01 -3.902247548103332520e-02 1.944227665662765503e-01 2.350475639104843140e-01 1.032566353678703308e-01 2.401245757937431335e-02 7.899431139230728149e-02 2.316822111606597900e-02 -3.919570147991180420e-01 -2.345607876777648926e-01 -1.798861920833587646e-01 7.881770282983779907e-02
-7.720510661602020264e-02 -7.081441581249237061e-02 2.229938656091690063e-02 -4.304406791925430298e-02 9.141211211681365967e-02 -1.267253607511520386e-01 7.692652195692062378e-02 2.341242134571075439e-01 1.606204360723495483e-01 -1.258709579706192017e-01 -1.935012638568878174e-02 -2.741934657096862793e-01 -9.875320643186569214e-02 4.929566755890846252e-02 3.033750355243682861e-01 -5.628682300448417664e-02 -4.966315627098083496e-02 1.796748489141464233e-01 -8.920802921056747437e-02 2.505546808242797852e-01 -1.229195669293403625e-01 -1.104045808315277100e-01 -1.055542007088661194e-01 -3.228541910648345947e-01 -2.311975359916687012e-01 -2.267658412456512451e-01 1.789933145046234131e-01 3.072362840175628662e-01 1.397218853235244751e-01 -2.671235203742980957e-01 -1.870101541280746460e-01 -2.676259875297546387e-01
5.750818550586700439e-02 -7.149353623390197754e-02 5.898088589310646057e-02 -1.154822707176208496e-01 2.018378973007202148e-01 2.315913327038288116e-02 8.336056023836135864e-02 -1.739223152399063110e-01 1.484104990959167480e-01 -3.371703252196311951e-02 -1.639187932014465332e-01 -1.275032907724380493e-01 -4.675991833209991455e-02 8.587484806776046753e-02 1.640498191118240356e-01 -4.057646915316581726e-02 -8.053340762853622437e-02 5.543320775032043457e-01 -2.130678296089172363e-01 3.771964907646179199e-01 -1.976243108510971069e-01 -1.634925007820129395e-01 7.174661383032798767e-03 -2.595586329698562622e-02 2.271368354558944702e-02 -1.264573484659194946e-01 -2.442822754383087158e-01 1.137715056538581848e-01 1.291845552623271942e-02 -4.115958884358406067e-02 -3.492811024188995361e-01 -1.046251878142356873e-01
-5.108725279569625854e-03 3.107967972755432129e-02 7.672476768493652344e-02 -7.866594940423965454e-02 -2.355225570499897003e-02 2.842871239408850670e-03 5.037027597427368164e-02 7.280030846595764160e-02 1.197192817926406860e-01 -5.322204669937491417e-04 -1.170662119984626770e-01 -3.225113451480865479e-01 2.851940989494323730e-01 2.229302376508712769e-01 1.543326377868652344e-01 -4.580537602305412292e-02 -1.442504674196243286e-01 6.118347868323326111e-02 -1.921746283769607544e-01 2.248408496379852295e-01 -2.160061001777648926e-01 -3.673666715621948242e-01 1.121071875095367432e-01 4.387060552835464478e-02 -2.175935804843902588e-01 -2.528243362903594971e-01 -1.163518950343132019e-01 3.456496298313140869e-01 -1.198788806796073914e-01 -2.473258078098297119e-01 -2.427859604358673096e-01 5.120163038372993469e-02
-2.710470855236053467e-01 -1.975262314081192017e-01 -1.274888664484024048e-01 -1.504881531000137329e-01 -4.724145680665969849e-02 1.449425369501113892e-01 -4.098604619503021240e-01 4.164166003465652466e-02 1.286274474114179611e-02 2.369279712438583374e-01 -1.901468038558959961e-01 4.629540815949440002e-02 1.624725610017776489e-01 -6.690151244401931763e-02 3.917483985424041748e-02 -1.093083694577217102e-01 1.120242029428482056e-01 1.066494137048721313e-01 5.063613504171371460e-02 3.912715315818786621e-01 -6.871784478425979614e-02 2.540062963962554932e-01 1.654593646526336670e-01 4.113350063562393188e-02 -4.593546316027641296e-02 1.563435234129428864e-02 2.034825533628463745e-01 1.582553386688232422e-01 -1.919874735176563263e-02 -2.359687387943267822e-01 -1.254040598869323730e-01 -3.134171366691589355e-01
-1.503117382526397705e-01 -1.056820340454578400e-02 9.120832383632659912e-02 -1.857061684131622314e-01 3.605402112007141113e-01 -1.155594438314437866e-01 -3.290493190288543701e-01 1.841530576348304749e-02 3.189424276351928711e-01 6.854358315467834473e-02 -1.621846109628677368e-01 7.579021900892257690e-02 3.289453312754631042e-02 1.848291009664535522e-01 2.408518791198730469e-01 5.241376161575317383e-02 2.225808240473270416e-02 -4.473568871617317200e-02 -2.539724111557006836e-01 7.192604988813400269e-02 -1.945359706878662109e-01 7.717308402061462402e-02 1.552495658397674561e-01 2.110388129949569702e-02 -2.239053882658481598e-02 2.164156436920166016e-01 2.009964883327484131e-01 2.402137368917465210e-01 -2.860755920410156250e-01 -2.019423693418502808e-01 -1.687643676996231079e-01 1.048877760767936707e-01
-1.422187685966491699e-01 -6.706181913614273071e-02 -6.515849381685256958e-02 1.387767493724822998e-01 1.994382143020629883e-01 -3.227949738502502441e-01 1.224497184157371521e-01 1.949022412300109863e-01 2.107036113739013672e-01 7.116241008043289185e-02 -7.539192587137222290e-02 -7.268700748682022095e-02 -7.549105584621429443e-02 1.231179535388946533e-01 2.194461524486541748e-01 -1.433824300765991211e-01 2.029436230659484863e-01 2.693702578544616699e-01 1.093495041131973267e-01 2.194772213697433472e-01 -1.460222154855728149e-01 2.485729753971099854e-02 2.135607749223709106e-01 -1.080813854932785034e-01 -9.197480976581573486e-02 1.004908308386802673e-01 2.798946015536785126e-02 3.162964880466461182e-01 2.951132133603096008e-02 1.210526153445243835e-01 -4.646256864070892334e-01 -3.047941997647285461e-02
-2.787629663944244385e-01 -1.708478778600692749e-01 -4.926887806504964828e-03 -8.563692122697830200e-02 -1.072933226823806763e-01 -3.023809194564819336e-02 -1.504061222076416016e-01 3.672865033149719238e-02 -6.138491630554199219e-02 -2.298221290111541748e-01 -2.006558179855346680e-01 2.724064700305461884e-02 4.641448557376861572e-01 1.557518392801284790e-01 2.713456451892852783e-01 3.080115914344787598e-01 -1.450065709650516510e-02 2.077193558216094971e-01 -6.160015985369682312e-02 -1.107815653085708618e-02 -1.156671345233917236e-01 2.122077047824859619e-01 1.389903128147125244e-01 -2.065839171409606934e-01 -1.234161034226417542e-01 6.996813416481018066e-02 1.989561766386032104e-01 -1.342081725597381592e-01 -1.625734418630599976e-01 1.071230694651603699e-01 -1.730317771434783936e-01 -1.741211414337158203e-01
-1.762546896934509277e-01 8.848407119512557983e-02 -1.775916516780853271e-01 4.006098955869674683e-02 -2.783323228359222412e-01 -1.359958350658416748e-01 -5.871644988656044006e-02 -1.076315417885780334e-01 2.069972157478332520e-01 -4.838105663657188416e-02 -1.843849420547485352e-01 8.378457278013229370e-02 1.159126907587051392e-01 1.429607421159744263e-01 3.434613943099975586e-01 4.790251255035400391e-01 -3.324680030345916748e-02 2.588882446289062500e-01 -1.880674809217453003e-02 1.716700345277786255e-01 -5.300047621130943298e-02 2.789686061441898346e-02 3.233654201030731201e-01 -4.051561281085014343e-02 -1.710271835327148438e-01 8.568768389523029327e-03 2.465195953845977783e-01 -7.893054932355880737e-02 -9.477677941322326660e-02 9.711315482854843140e-02 7.132126018404960632e-03 -1.640663295984268188e-01
4.147461429238319397e-02 1.155122444033622742e-01 -1.423728168010711670e-01 -1.368485093116760254e-01 -2.074478194117546082e-02 7.165971398353576660e-02 -2.342631518840789795e-01 2.003946602344512939e-01 -1.334365922957658768e-02 -5.019985884428024292e-02 -3.508150577545166016e-01 -1.881691366434097290e-01 1.483486741781234741e-01 -1.458885073661804199e-01 -1.984383910894393921e-02 1.305697136558592319e-03 -9.344153851270675659e-02 1.123706847429275513e-01 -1.612820923328399658e-01 5.658444166183471680e-01 -9.311377257108688354e-02 -2.874070405960083008e-01 1.201385706663131714e-01 -5.868198350071907043e-02 -2.099262028932571411e-01 -2.417283691465854645e-02 1.747035831212997437e-01 1.243801489472389221e-01 -5.429305881261825562e-02 -1.823876351118087769e-01 -1.079650744795799255e-01 -1.589293330907821655e-01
-2.740937843918800354e-02 -2.965150773525238037e-01 -3.251600265502929688e-02 -4.184661209583282471e-01 7.708735018968582153e-02 -1.217828243970870972e-01 -2.180583178997039795e-01 -4.544775560498237610e-02 2.724797129631042480e-01 6.686993688344955444e-02 -3.213460147380828857e-01 -3.384827822446823120e-02 -2.091667056083679199e-02 -1.094477251172065735e-01 -8.188287913799285889e-02 2.039651870727539062e-01 -1.608351320028305054e-01 1.874336153268814087e-01 -3.068851493299007416e-02 1.644329428672790527e-01 -3.408946096897125244e-01 1.241400316357612610e-01 3.094061017036437988e-01 5.363968387246131897e-02 -7.990466058254241943e-02 -4.750283062458038330e-02 3.282095491886138916e-02 1.637416034936904907e-01 3.474921360611915588e-02 9.491427242755889893e-02 2.010571211576461792e-01 -1.205850765109062195e-01
2.156809419393539429e-01 -1.200940683484077454e-01 -1.354595869779586792e-01 -1.566222012042999268e-01 7.920192182064056396e-02 -5.790003016591072083e-02 -5.047143623232841492e-02 -3.348306939005851746e-02 4.208888113498687744e-01 7.414431124925613403e-02 -3.068009912967681885e-01 -1.105803772807121277e-01 2.945906221866607666e-01 2.295161634683609009e-01 1.454519927501678467e-01 2.868618369102478027e-01 1.595027595758438110e-01 2.316433750092983246e-02 -1.878478447906672955e-03 1.344690769910812378e-01 -1.277182102203369141e-01 1.721373945474624634e-02 4.323092848062515259e-02 3.502627089619636536e-02 -3.279855549335479736e-01 -1.368681937456130981e-01 1.692373771220445633e-03 2.499039471149444580e-01 5.320784449577331543e-02 2.214154899120330811e-01 -2.157774418592453003e-01 5.760628264397382736e-03
9.767889045178890228e-03 -4.066275954246520996e-01 -8.961592614650726318e-02 7.196187227964401245e-02 -7.571024447679519653e-02 -1.181652992963790894e-01 -1.841734647750854492e-01 -5.862784758210182190e-02 8.737107738852500916e-03 7.226616889238357544e-02 -1.662736088037490845e-01 -6.616798788309097290e-02 5.396629124879837036e-02 7.971089333295822144e-03 1.419313251972198486e-01 -6.782754510641098022e-02 -1.716679930686950684e-01 2.273254245519638062e-01 -8.158942312002182007e-02 4.125890135765075684e-01 -1.444302797317504883e-01 -2.338205650448799133e-02 7.816709578037261963e-02 1.897756457328796387e-01 -2.600758373737335205e-01 3.183703124523162842e-01 1.997296214103698730e-01 2.277204245328903198e-01 9.064173698425292969e-02 1.266184598207473755e-01 9.810316562652587891e-02 -2.882135808467864990e-01
-8.846957981586456299e-02 -6.415878236293792725e-02 -1.253419071435928345e-01 -3.838090002536773682e-01 1.771336197853088379e-01 7.389514148235321045e-02 -2.617214322090148926e-01 -8.597933687269687653e-03 1.446821540594100952e-01 2.575281560420989990e-01 -3.164470791816711426e-01 -2.918666005134582520e-01 -6.798556447029113770e-02 -6.460511125624179840e-03 -1.118554398417472839e-01 4.207373037934303284e-02 -1.916160136461257935e-01 1.577509641647338867e-01 1.962332241237163544e-02 2.524048984050750732e-01 -2.410497702658176422e-02 -2.358857542276382446e-02 2.492313385009765625e-01 2.148042991757392883e-02 -1.561363488435745239e-01 5.962449684739112854e-02 1.170377209782600403e-01 1.879705339670181274e-01 -2.047997117042541504e-01 -1.881808601319789886e-02 2.750158309936523438e-01 -2.092804014682769775e-01
-1.133440360426902771e-01 -1.609791219234466553e-01 -9.813951700925827026e-02 3.841960802674293518e-02 -6.626630574464797974e-02 2.021102160215377808e-01 -2.474301904439926147e-01 -3.622333705425262451e-02 1.022221222519874573e-01 5.041646771132946014e-03 -2.034001946449279785e-01 -3.045529723167419434e-01 2.518197298049926758e-01 -1.272267848253250122e-01 -2.412706799805164337e-02 -8.346364647150039673e-02 -2.296409904956817627e-01 -1.184949278831481934e-01 3.021901473402976990e-02 5.650604963302612305e-01 -6.875111162662506104e-02 2.444149740040302277e-02 1.706577986478805542e-01 -8.322162926197052002e-02 -1.286227554082870483e-01 1.546592265367507935e-02 5.219668522477149963e-02 -2.674413472414016724e-02 -1.407425999641418457e-01 5.843756347894668579e-02 -2.607942819595336914e-01 -2.660719454288482666e-01
-6.618548929691314697e-02 1.399345844984054565e-01 5.055768042802810669e-02 1.122331991791725159e-01 8.172562718391418457e-02 -1.887775212526321411e-01 -8.633800595998764038e-02 -5.090416595339775085e-02 1.495626382529735565e-02 5.231472849845886230e-02 -2.376004904508590698e-01 -4.235952198505401611e-01 4.658697545528411865e-02 1.212962642312049866e-01 1.768183261156082153e-01 1.281093955039978027e-01 -1.153802424669265747e-01 4.081859067082405090e-02 -4.982159659266471863e-02 1.944621056318283081e-01 -2.827031910419464111e-01 -3.832330927252769470e-02 3.754847496747970581e-02 -1.101498156785964966e-01 -3.340767323970794678e-01 -2.063619196414947510e-01 -6.374263018369674683e-02 2.688395977020263672e-01 -9.490667283535003662e-02 -3.453216552734375000e-01 -3.099860846996307373e-01 5.607355851680040359e-03
-6.808946281671524048e-02 -9.007470309734344482e-02 -1.733161658048629761e-01 -1.177566424012184143e-01 -1.562588661909103394e-02 1.895202510058879852e-02 -5.372628942131996155e-02 -1.308938115835189819e-01 2.301859259605407715e-01 2.323012053966522217e-01 -1.763447672128677368e-01 -5.921369791030883789e-02 2.662255465984344482e-01 7.580761611461639404e-02 3.976942598819732666e-01 1.035193055868148804e-01 2.162142843008041382e-01 7.272499799728393555e-02 -1.394562423229217529e-01 6.601788336411118507e-04 -4.312810301780700684e-02 -5.969124287366867065e-02 2.373090684413909912e-01 -2.153150737285614014e-01 -5.174274444580078125e-01 9.723503887653350830e-02 7.624102383852005005e-02 1.400977969169616699e-01 -1.640402525663375854e-01 7.009173929691314697e-02 -6.901296973228454590e-02 -1.298968791961669922e-01
-1.541151851415634155e-01 -2.318007797002792358e-01 -4.575264081358909607e-02 -1.119149662554264069e-02 -5.366445705294609070e-02 -1.529812365770339966e-01 -1.656969487667083740e-01 3.055167570710182190e-02 6.995245814323425293e-02 1.233652010560035706e-01 -3.405735790729522705e-01 -3.813722431659698486e-01 -1.911974251270294189e-01 -2.752488479018211365e-02 1.342673152685165405e-01 -1.918418556451797485e-01 -2.728212475776672363e-01 1.846203804016113281e-01 -8.474729955196380615e-02 2.098685353994369507e-01 3.338568657636642456e-02 3.551209345459938049e-02 3.337707743048667908e-02 1.637853533029556274e-01 -1.186733692884445190e-01 1.258052736520767212e-01 2.379701435565948486e-01 3.455732166767120361e-01 -2.687567472457885742e-02 -1.484403107315301895e-02 1.349548250436782837e-01 -2.770541310310363770e-01
-1.456631273031234741e-01 -2.359847873449325562e-01 6.375049054622650146e-02 -1.940989494323730469e-01 1.901290267705917358e-01 -9.853849560022354126e-02 -1.176358014345169067e-01 2.207631021738052368e-01 1.161086112260818481e-01 8.491455763578414917e-02 -1.111643016338348389e-01 -2.123217135667800903e-01 6.544759869575500488e-02 9.146637469530105591e-02 2.483596056699752808e-01 -1.466791331768035889e-01 -2.813633084297180176e-01 2.283657044172286987e-01 -4.965568706393241882e-02 2.585718929767608643e-01 -3.650909364223480225e-01 -1.585444957017898560e-01 4.442863911390304565e-02 -3.135391175746917725e-01 1.420845091342926025e-01 3.433703258633613586e-02 -5.980575457215309143e-03 2.117698043584823608e-01 -5.480679124593734741e-02 -8.356678485870361328e-02 2.416321486234664917e-01 -7.051729410886764526e-02
9.882400743663311005e-03 -1.813220381736755371e-01 8.276817947626113892e-02 2.663325704634189606e-02 1.734864711761474609e-01 6.103473529219627380e-02 -3.011590838432312012e-01 3.027999401092529297e-01 1.547129899263381958e-01 4.898827150464057922e-02 2.060923539102077484e-02 -2.507524192333221436e-01 1.482340507209300995e-03 -5.397669598460197449e-02 1.296616047620773315e-01 8.322879672050476074e-03 -2.249330133199691772e-01 3.530026078224182129e-01 -1.811114698648452759e-01 3.376619145274162292e-02 -3.017351329326629639e-01 -1.617784053087234497e-01 1.591482162475585938e-01 -6.168397888541221619e-02 1.750196069478988647e-01 1.269496139138936996e-02 3.909454941749572754e-01 3.551248461008071899e-02 -1.120043098926544189e-01 -1.673561930656433105e-01 -2.296014130115509033e-01 1.279227994382381439e-02
-1.170750185847282410e-01 -2.729793190956115723e-01 -3.002114295959472656e-01 -4.899715632200241089e-02 -1.278885900974273682e-01 -7.028303109109401703e-03 -2.479973621666431427e-02 2.500689588487148285e-02 2.201144099235534668e-01 1.748293042182922363e-01 -4.441531300544738770e-01 -1.758096069097518921e-01 1.352575570344924927e-01 6.999573856592178345e-02 1.811363846063613892e-01 1.156444326043128967e-01 -1.048451103270053864e-02 1.038901880383491516e-01 1.939114034175872803e-01 3.308712840080261230e-01 -6.105136498808860779e-02 -1.501736789941787720e-01 9.099600464105606079e-02 2.414376661181449890e-02 2.060218714177608490e-02 1.287003159523010254e-01 -1.848374754190444946e-01 7.517950981855392456e-02 -3.826230764389038086e-02 -3.777115941047668457e-01 -1.649876385927200317e-01 -6.122907623648643494e-02
5.910957232117652893e-02 -3.514525890350341797e-01 7.830353453755378723e-03 -6.197394430637359619e-02 -5.015803128480911255e-02 -2.647206485271453857e-01 2.056051231920719147e-02 -1.043154448270797729e-01 -3.092464059591293335e-02 -6.070975959300994873e-02 -2.292569428682327271e-01 6.920775771141052246e-02 9.659705311059951782e-02 -3.801529109477996826e-02 4.119795933365821838e-02 -2.713144756853580475e-02 -4.889766499400138855e-02 2.038028687238693237e-01 3.102899156510829926e-02 2.590070068836212158e-01 -7.208176702260971069e-02 7.720123976469039917e-02 -2.066407818347215652e-03 2.539221644401550293e-01 -3.943997025489807129e-01 1.158401072025299072e-01 3.045037686824798584e-01 4.263921380043029785e-01 -6.123197078704833984e-02 -1.890307366847991943e-01 1.400337903760373592e-03 -1.984697729349136353e-01
-2.036553621292114258e-01 -2.281889468431472778e-01 -5.825425498187541962e-03 -8.814192377030849457e-03 1.609675437211990356e-01 1.037347912788391113e-01 -3.937870562076568604e-01 5.381126329302787781e-02 1.448825448751449585e-01 -2.472384832799434662e-02 -2.974390052258968353e-02 -2.004399746656417847e-01 -4.833441972732543945e-02 2.482127994298934937e-01 2.484519779682159424e-01 5.698681622743606567e-02 -4.093365669250488281e-01 2.438773214817047119e-01 1.848809868097305298e-01 1.705395877361297607e-01 -1.407507210969924927e-01 2.993980348110198975e-01 1.741790771484375000e-01 9.284850955009460449e-02 -1.022936180233955383e-01 1.864778622984886169e-02 1.509569678455591202e-02 1.647307723760604858e-01 -5.854474380612373352e-02 1.820997684262692928e-03 -1.020912975072860718e-01 1.714259237051010132e-01
-1.059551537036895752e-02 -1.454455703496932983e-01 -4.161150008440017700e-02 -2.223495095968246460e-01 -1.132958456873893738e-01 -1.703851856291294098e-02 -2.300571352243423462e-01 -2.491091005504131317e-02 -1.149976104497909546e-01 6.890489906072616577e-02 -5.128716826438903809e-01 -1.057069469243288040e-02 6.056775897741317749e-02 1.498592738062143326e-02 2.380171120166778564e-01 -1.533798724412918091e-01 -1.570831239223480225e-01 1.253884434700012207e-01 -2.371624261140823364e-01 1.959051191806793213e-01 -2.001356184482574463e-01 -2.750869989395141602e-01 1.030757278203964233e-01 1.826255321502685547e-01 -1.465716511011123657e-01 -1.618713438510894775e-01 1.096361801028251648e-01 -8.882169611752033234e-03 1.323349028825759888e-01 -5.984430015087127686e-02 2.854549512267112732e-02 -3.453665971755981445e-01
-2.600751519203186035e-01 -7.793500274419784546e-02 -2.086174339056015015e-01 -9.238585829734802246e-02 1.639513671398162842e-01 1.203390434384346008e-01 -1.487894952297210693e-01 -1.329233348369598389e-01 8.532901108264923096e-02 1.342335641384124756e-01 -3.573741391301155090e-02 -1.932449080049991608e-02 1.832503527402877808e-01 3.143194913864135742e-01 2.298948913812637329e-01 -1.996962577104568481e-01 2.481992393732070923e-01 1.383696198463439941e-01 -2.379123866558074951e-01 3.220831453800201416e-01 1.120270267128944397e-01 9.328399598598480225e-02 -6.655321270227432251e-02 8.575315028429031372e-02 -1.264265924692153931e-01 2.215674147009849548e-02 1.485174745321273804e-01 2.475749850273132324e-01 -1.794043630361557007e-01 1.886570751667022705e-01 -2.888478338718414307e-01 1.258756816387176514e-01
4.423641785979270935e-02 -3.921502530574798584e-01 1.002548038959503174e-01 -3.903092145919799805e-01 1.313521265983581543e-01 2.765971794724464417e-02 -1.360321491956710815e-01 1.004590243101119995e-01 9.688571840524673462e-02 9.836512058973312378e-02 -3.148626089096069336e-01 -1.213049963116645813e-01 4.333695769309997559e-02 3.822940587997436523e-02 -1.504071056842803955e-01 8.958183974027633667e-02 -2.517817914485931396e-01 4.536802470684051514e-01 -1.709767580032348633e-01 2.316222339868545532e-01 -1.512556821107864380e-01 1.046887636184692383e-01 1.635378450155258179e-01 5.371446534991264343e-02 -1.562745571136474609e-01 -1.535320281982421875e-01 -7.492941804230213165e-03 -1.954363193362951279e-03 -1.959745772182941437e-02 6.635756697505712509e-03 7.315913680940866470e-03 -6.516376137733459473e-02
1.708557903766632080e-01 1.445906460285186768e-01 1.231063390150666237e-03 -5.329680815339088440e-02 3.079191595315933228e-02 6.293912976980209351e-02 -1.631829440593719482e-01 1.586578339338302612e-01 2.657072544097900391e-01 -1.006705015897750854e-01 1.120599284768104553e-01 -2.232464998960494995e-01 6.437343358993530273e-02 8.312472701072692871e-02 3.353170156478881836e-01 2.011091113090515137e-01 8.595482259988784790e-02 1.249451786279678345e-01 -8.603493124246597290e-02 3.337422907352447510e-01 -2.129590511322021484e-01 -2.458979636430740356e-01 1.118494868278503418e-01 -1.235350072383880615e-01 -2.336225956678390503e-01 -2.433369904756546021e-01 -1.131988037377595901e-02 3.833531439304351807e-01 -6.357585545629262924e-03 -5.452920868992805481e-02 3.399790730327367783e-03 -2.097677290439605713e-01
1.932995207607746124e-02 -1.670734584331512451e-01 -6.668496876955032349e-02 1.032086461782455444e-01 -7.249259855598211288e-03 -1.952124759554862976e-02 -1.568773537874221802e-01 3.648774698376655579e-02 1.103807315230369568e-01 4.142848253250122070e-01 -1.637394279241561890e-01 -2.104659378528594971e-01 -1.548099666833877563e-01 -8.463533222675323486e-02 1.590157002210617065e-01 2.361700125038623810e-02 -1.837992817163467407e-01 8.107454329729080200e-02 -4.012709856033325195e-02 5.506374239921569824e-01 -3.404739126563072205e-02 6.567643024027347565e-03 1.195916607975959778e-01 1.727458671666681767e-03 -3.834221139550209045e-02 3.649132559075951576e-03 7.306259870529174805e-02 2.939407825469970703e-01 6.433997303247451782e-02 -2.604512572288513184e-01 -2.675077915191650391e-01 -1.446062922477722168e-01
-6.830080598592758179e-02 -2.513941228389739990e-01 -1.079907566308975220e-01 5.235194414854049683e-02 -1.732816696166992188e-01 -1.318425983190536499e-01 -2.962513267993927002e-01 1.698215454816818237e-01 1.276969015598297119e-01 -2.245792895555496216e-01 -2.987672686576843262e-01 1.510477997362613678e-02 4.799365997314453125e-02 -1.001580730080604553e-01 3.328221440315246582e-01 1.268103718757629395e-01 2.958813495934009552e-02 3.827514946460723877e-01 5.090472102165222168e-02 2.346492707729339600e-01 2.345624566078186035e-01 7.434558868408203125e-02 -3.919881954789161682e-02 6.523722410202026367e-02 -8.137004077434539795e-02 -6.234805285930633545e-02 -8.134053647518157959e-02 6.301216781139373779e-02 -3.070777654647827148e-01 -2.191438376903533936e-01 -1.457344442605972290e-01 -4.776784032583236694e-02
-1.015926599502563477e-01 -1.984578371047973633e-01 1.614035964012145996e-01 -2.696440815925598145e-01 1.477721929550170898e-01 5.139833688735961914e-02 -3.136336207389831543e-01 6.416605412960052490e-02 -2.698570862412452698e-02 3.102615661919116974e-02 -1.323759108781814575e-01 -2.058847546577453613e-01 6.528204679489135742e-02 6.263758242130279541e-02 5.429568886756896973e-02 1.724860817193984985e-01 -4.212579131126403809e-01 8.003357052803039551e-02 -1.433093398809432983e-01 2.576131559908390045e-02 -2.365963160991668701e-01 -1.429271250963211060e-01 1.334923952817916870e-01 -3.557204827666282654e-02 -1.699100285768508911e-01 6.724970787763595581e-02 1.688021421432495117e-01 3.374429047107696533e-01 2.150428295135498047e-01 -2.058357447385787964e-01 -8.473118394613265991e-02 -2.235708832740783691e-01
1.681779325008392334e-01 -2.648470401763916016e-01 -1.273223012685775757e-02 -2.212997227907180786e-01 1.876276433467864990e-01 -1.732015982270240784e-02 -2.715202048420906067e-02 7.461033761501312256e-02 -8.839750289916992188e-02 -1.960152685642242432e-01 -4.442320764064788818e-02 -1.019762605428695679e-01 2.840669751167297363e-01 2.230612039566040039e-01 1.501887589693069458e-01 1.019630357623100281e-01 -1.240358650684356689e-01 -4.055092483758926392e-02 -3.135358914732933044e-02 3.049916028976440430e-01 1.093303877860307693e-02 3.750474133994430304e-04 -1.498469114303588867e-01 1.794288307428359985e-01 -2.649459242820739746e-01 2.010527402162551880e-01 3.531273603439331055e-01 3.714375793933868408e-01 -3.144884109497070312e-02 -5.465536564588546753e-02 -3.652445157058537006e-04 -2.134382575750350952e-01
2.071657404303550720e-02 -1.451108753681182861e-01 -9.738175570964813232e-02 -3.593624830245971680e-01 1.427790820598602295e-01 9.755758568644523621e-03 2.666487731039524078e-02 2.401448786258697510e-01 1.242968812584877014e-01 -7.360605150461196899e-02 -3.676232099533081055e-01 -1.144117191433906555e-01 8.476202189922332764e-02 -6.086773797869682312e-02 -5.489575117826461792e-02 2.293450236320495605e-01 -1.679061502218246460e-01 2.479843348264694214e-01 -1.978679150342941284e-01 1.799841970205307007e-01 -1.271069794893264771e-01 2.787936031818389893e-01 1.300599873065948486e-01 -5.452085658907890320e-02 -1.100737974047660828e-01 1.079587712883949280e-01 -3.202763153240084648e-03 2.642453610897064209e-01 -5.015231668949127197e-03 -2.116296589374542236e-01 2.616281211376190186e-01 -2.086800634860992432e-01
1.320392340421676636e-01 -1.416137516498565674e-01 -1.747944205999374390e-01 3.929658234119415283e-02 5.680206418037414551e-02 -9.272190742194652557e-03 7.050545513629913330e-02 3.143914639949798584e-01 3.393316864967346191e-01 -1.780720502138137817e-01 -1.589114069938659668e-01 -2.397809773683547974e-01 -3.533948957920074463e-02 -4.373219609260559082e-02 1.497267484664916992e-01 2.185269147157669067e-01 -1.849081814289093018e-01 1.225947663187980652e-01 -7.620149105787277222e-02 3.869345188140869141e-01 -7.662570476531982422e-02 4.564710333943367004e-02 1.581105776131153107e-02 -1.714371740818023682e-01 -1.126394048333168030e-01 -1.426100283861160278e-01 2.007669210433959961e-02 1.537346243858337402e-01 1.217756196856498718e-01 9.836604446172714233e-02 7.933784276247024536e-02 -4.360594451427459717e-01
-2.321518398821353912e-02 -3.492631390690803528e-02 -4.264038801193237305e-01 -3.408556431531906128e-02 -2.948394417762756348e-02 5.549889802932739258e-02 3.447317704558372498e-02 2.129452824592590332e-01 9.465483576059341431e-02 -7.732485979795455933e-02 -2.429279536008834839e-01 -4.628057777881622314e-02 -6.051557138562202454e-03 1.415007263422012329e-01 3.351404666900634766e-01 1.862194389104843140e-01 -1.712951809167861938e-01 1.690362580120563507e-02 -1.355538219213485718e-01 2.283124625682830811e-01 -3.691330254077911377e-01 1.873370260000228882e-01 2.455001175403594971e-01 -1.539797335863113403e-01 2.068333514034748077e-02 2.074628695845603943e-02 -8.155580610036849976e-02 1.784367263317108154e-01 1.094050407409667969e-01 9.141951054334640503e-02 -1.932704150676727295e-01 -2.629292905330657959e-01
-3.024317920207977295e-01 -2.956856600940227509e-02 1.628332287073135376e-01 -4.594482779502868652e-01 2.024128437042236328e-01 -1.386803458444774151e-03 -1.062025651335716248e-01 -1.540551036596298218e-01 1.697753816843032837e-01 -2.509355247020721436e-01 -7.209553569555282593e-02 -1.255492419004440308e-01 1.484689265489578247e-01 3.242276608943939209e-01 1.292568743228912354e-01 2.951337099075317383e-01 -9.790507704019546509e-02 3.677171766757965088e-01 5.706316232681274414e-02 -9.996435837820172310e-04 -1.024617254734039307e-01 2.877148799598217010e-02 1.123405471444129944e-01 8.816112577915191650e-02 -7.175178080797195435e-02 8.143937587738037109e-02 1.983654499053955078e-02 -7.932861335575580597e-03 -1.426403522491455078e-01 -1.665941625833511353e-01 -8.541083335876464844e-02 -5.411702021956443787e-02
1.169839650392532349e-01 -1.501508951187133789e-01 -3.328078985214233398e-01 1.362160891294479370e-01 2.389194071292877197e-01 1.782532334327697754e-01 -8.556308597326278687e-02 2.869107946753501892e-02 4.175141453742980957e-01 3.679935121908783913e-03 -2.032411694526672363e-01 -2.316862493753433228e-01 2.107309848070144653e-01 2.296641916036605835e-01 3.411239683628082275e-01 1.419549621641635895e-02 6.267607212066650391e-02 2.082980424165725708e-01 -1.391196530312299728e-02 1.074516102671623230e-01 -1.007195711135864258e-01 -3.637917106971144676e-03 1.051660478115081787e-01 5.529040843248367310e-02 -1.278108656406402588e-01 -2.102549225091934204e-01 1.414640843868255615e-01 1.878550201654434204e-01 -4.880113154649734497e-02 2.076658904552459717e-01 -8.121714927256107330e-03 -9.832734614610671997e-02
-2.132319509983062744e-01 -3.956126421689987183e-02 -1.264363676309585571e-01 -9.462559968233108521e-02 2.736918628215789795e-01 -1.345321387052536011e-01 3.990525379776954651e-02 1.056291759014129639e-01 2.964046001434326172e-01 -7.564612478017807007e-02 -1.683760881423950195e-01 -2.626349627971649170e-01 2.848526537418365479e-01 1.399184316396713257e-01 9.548014961183071136e-03 -1.723736375570297241e-01 1.458446383476257324e-01 -1.428972184658050537e-02 -6.387320160865783691e-02 1.539843678474426270e-01 -2.632016241550445557e-01 -3.253842471167445183e-03 3.262803256511688232e-01 1.604287922382354736e-01 -3.084757030010223389e-01 -4.157143458724021912e-02 1.104748062789440155e-02 8.646561950445175171e-02 -5.248493514955043793e-03 3.002561330795288086e-01 -2.251129150390625000e-01 -6.895305961370468140e-02
-1.818233281373977661e-01 -1.082447171211242676e-01 -2.113522291183471680e-01 -1.306804567575454712e-01 -2.052712813019752502e-02 1.547643691301345825e-01 -1.187391728162765503e-01 1.791572757065296173e-02 6.531801819801330566e-02 3.050064444541931152e-01 -3.596076965332031250e-01 -1.915851980447769165e-01 -1.223713010549545288e-01 -1.189803779125213623e-01 1.800028234720230103e-02 3.771037096157670021e-03 -1.122104898095130920e-01 1.387489140033721924e-01 -5.241532623767852783e-02 2.794812619686126709e-01 -9.225818514823913574e-02 -2.874276973307132721e-02 4.116934239864349365e-01 7.547702640295028687e-02 -1.527932882308959961e-01 1.120588276535272598e-02 8.591960370540618896e-02 2.191508263349533081e-01 2.272923439741134644e-01 -2.794073522090911865e-01 -1.438625007867813110e-01 -1.880498528480529785e-01
-1.878744065761566162e-01 -5.343795195221900940e-02 3.252305090427398682e-02 -7.077877223491668701e-02 3.115935027599334717e-01 -6.298740394413471222e-03 -1.501743644475936890e-01 1.224863976240158081e-01 2.079984098672866821e-01 1.077840104699134827e-01 -3.925872966647148132e-02 2.064000116661190987e-03 2.061658501625061035e-01 1.691743433475494385e-01 1.452452987432479858e-01 -6.664042919874191284e-02 1.497236490249633789e-01 6.756484508514404297e-02 -1.680542230606079102e-01 8.264549821615219116e-02 -3.719868361949920654e-01 1.192692741751670837e-01 5.297767743468284607e-02 2.727416902780532837e-02 -1.010310798883438110e-01 1.670737117528915405e-01 2.497928589582443237e-01 2.865779399871826172e-01 -3.650535643100738525e-01 -1.095697432756423950e-01 -3.226395547389984131e-01 1.333880871534347534e-01
-7.271686196327209473e-02 -3.828144073486328125e-02 -5.591187253594398499e-02 -1.690325140953063965e-01 3.711564466357231140e-02 -1.482485085725784302e-01 1.961107738316059113e-02 -5.578754842281341553e-02 4.169752448797225952e-02 -1.052708402276039124e-01 -2.660202980041503906e-01 -4.791824519634246826e-02 -1.020159479230642319e-02 -1.307174116373062134e-01 4.031738638877868652e-01 -1.059910058975219727e-01 -1.384295970201492310e-01 3.751003742218017578e-01 -1.971239149570465088e-01 1.619011908769607544e-01 -2.421222031116485596e-01 -1.592219918966293335e-01 2.933938205242156982e-01 -1.931724548339843750e-01 2.115205377340316772e-01 2.165842652320861816e-01 2.103053331375122070e-01 4.913143441081047058e-02 -3.175082057714462280e-02 1.989323049783706665e-01 -5.888959392905235291e-03 -2.159322798252105713e-01
-3.356856107711791992e-01 -1.496597230434417725e-01 1.116814315319061279e-01 8.162496238946914673e-02 -3.079612851142883301e-01 1.123634427785873413e-01 -1.573769003152847290e-01 1.594551652669906616e-01 2.354608625173568726e-01 -1.085031107068061829e-01 -2.139183133840560913e-01 -2.890457585453987122e-02 1.288744956254959106e-01 4.352125525474548340e-02 1.983235627412796021e-01 2.873856127262115479e-01 -7.957264780998229980e-02 2.370136082172393799e-01 -5.539310351014137268e-02 -3.529302775859832764e-02 -1.030547842383384705e-01 9.233934432268142700e-02 4.457594156265258789e-01 1.532776504755020142e-01 -5.911922082304954529e-02 1.761044859886169434e-01 1.607174798846244812e-02 3.427045419812202454e-02 -7.026565819978713989e-02 -2.168294042348861694e-01 -1.704694479703903198e-01 -9.364526718854904175e-02
1.837940365076065063e-01 -1.586914509534835815e-01 6.679470092058181763e-02 -2.706178426742553711e-01 1.118196994066238403e-01 -5.047454684972763062e-02 3.753357008099555969e-02 9.718449413776397705e-02 2.550636604428291321e-02 -1.693262159824371338e-01 -1.433228421956300735e-02 1.102689504623413086e-01 2.281358987092971802e-01 5.327849462628364563e-02 1.896799355745315552e-02 4.580415189266204834e-01 -2.454242557287216187e-01 2.198882997035980225e-01 8.147132396697998047e-02 2.911335229873657227e-01 -3.055410385131835938e-01 -9.502899646759033203e-02 2.594867348670959473e-01 1.112850680947303772e-01 1.335787773132324219e-01 4.110075905919075012e-02 1.640816032886505127e-01 2.766618430614471436e-01 -9.455083310604095459e-02 -1.166206672787666321e-01 -5.547652021050453186e-02 -2.132704015821218491e-03
6.670078635215759277e-02 -1.012624576687812805e-01 -2.127187550067901611e-01 4.138929769396781921e-02 1.298989541828632355e-02 1.202728673815727234e-01 -4.576185345649719238e-02 -1.994061768054962158e-01 2.478928565979003906e-01 -1.627041995525360107e-01 -1.843709647655487061e-01 -1.190398260951042175e-01 2.070404738187789917e-01 -2.201411426067352295e-01 2.553205192089080811e-01 1.444263607263565063e-01 -7.171581685543060303e-02 1.836978271603584290e-02 -7.914242893457412720e-02 -4.060425609350204468e-02 -7.317576557397842407e-02 -3.896127641201019287e-02 2.128326147794723511e-01 -6.283450126647949219e-02 -1.793321222066879272e-01 -2.671386301517486572e-01 2.793502211570739746e-01 2.988534867763519287e-01 -2.594214677810668945e-01 -2.842709422111511230e-01 -5.341915413737297058e-02 -2.775495350360870361e-01
1.336482912302017212e-01 -2.674430012702941895e-01 -2.315688282251358032e-01 -1.925773220136761665e-03 1.207827553153038025e-01 4.556017741560935974e-02 6.032552942633628845e-02 -1.162358820438385010e-01 3.774791061878204346e-01 1.445272713899612427e-01 -1.912234127521514893e-01 -4.799699783325195312e-02 3.961148858070373535e-01 1.082028895616531372e-01 1.652531623840332031e-01 2.026016637682914734e-02 -3.250834718346595764e-02 2.329439967870712280e-01 -8.034291863441467285e-02 -3.424975275993347168e-02 -2.064543068408966064e-01 1.249689683318138123e-01 2.363213449716567993e-01 6.412728875875473022e-02 -2.257424890995025635e-01 -9.002315253019332886e-02 -5.564870662055909634e-04 2.768713831901550293e-01 -2.029376327991485596e-01 1.326774656772613525e-01 9.133227169513702393e-02 -2.014665156602859497e-01
-3.455088436603546143e-01 -8.913692086935043335e-03 -2.510007917881011963e-01 -9.001686424016952515e-02 -1.310552358627319336e-01 9.401527792215347290e-02 -2.591946721076965332e-01 2.165733724832534790e-01 2.110541760921478271e-01 -1.220361217856407166e-01 -8.359350264072418213e-02 -2.825926430523395538e-02 2.999453246593475342e-01 1.430903077125549316e-01 2.616073191165924072e-02 2.160462737083435059e-01 -2.459287941455841064e-01 6.111736595630645752e-02 1.912449151277542114e-01 1.270730197429656982e-01 -2.278587371110916138e-01 2.515199780464172363e-01 2.430302947759628296e-01 1.489161550998687744e-01 -1.348748803138732910e-01 1.142106875777244568e-01 1.620882749557495117e-02 1.190519034862518311e-01 1.090842187404632568e-01 4.156141076236963272e-03 7.233800739049911499e-02 -2.610230445861816406e-01
2.354371398687362671e-01 -2.239004969596862793e-01 7.481695152819156647e-03 -2.542448341846466064e-01 7.113724201917648315e-02 1.618563197553157806e-02 -1.271707415580749512e-01 -2.355297794565558434e-03 1.468139886856079102e-01 -1.945160478353500366e-01 -1.012746095657348633e-01 1.512782871723175049e-01 2.429002374410629272e-01 1.207184493541717529e-01 1.501057744026184082e-01 -7.828433066606521606e-02 -5.416260659694671631e-02 -1.102280523627996445e-02 -2.768893167376518250e-02 3.911779224872589111e-01 -5.112706869840621948e-02 -3.772093355655670166e-02 -7.285880297422409058e-02 1.619543880224227905e-01 -2.278467118740081787e-01 1.999795138835906982e-01 3.975503146648406982e-01 3.897176980972290039e-01 1.218590326607227325e-02 -6.561581790447235107e-02 -7.512684911489486694e-02 -9.554441273212432861e-02
-1.509360410273075104e-02 1.187511980533599854e-01 1.082245931029319763e-01 -1.459604799747467041e-01 5.263033509254455566e-02 -1.282634735107421875e-01 9.487632662057876587e-02 2.919066548347473145e-01 2.278528213500976562e-01 1.484274026006460190e-02 -5.008830130100250244e-02 -1.794891953468322754e-01 -1.115036681294441223e-01 1.651725172996520996e-01 2.265619933605194092e-01 4.680449143052101135e-02 1.556552480906248093e-02 2.154658287763595581e-01 -6.078171078115701675e-03 9.752976149320602417e-02 -2.903823852539062500e-01 -1.597013324499130249e-01 1.668697148561477661e-01 -2.531015574932098389e-01 -2.367971837520599365e-01 -5.540365353226661682e-02 4.580765217542648315e-02 2.730102241039276123e-01 3.311851620674133301e-02 -4.011143445968627930e-01 -1.331230700016021729e-01 -2.927224338054656982e-01
-2.660793066024780273e-01 -1.878507994115352631e-02 -1.010427623987197876e-01 -7.579644769430160522e-02 -4.464259836822748184e-03 -1.089511290192604065e-01 -3.181865513324737549e-01 -1.257225126028060913e-01 -5.501052364706993103e-02 -1.239235475659370422e-01 -1.395345479249954224e-01 -3.989329636096954346e-01 9.524068981409072876e-02 1.615822874009609222e-02 1.046872362494468689e-01 -6.341348588466644287e-02 -1.688982248306274414e-01 3.495668768882751465e-01 -2.537112534046173096e-01 6.968732923269271851e-02 -8.094749599695205688e-02 -8.292717486619949341e-02 -3.371574217453598976e-03 -1.499946117401123047e-01 3.009860515594482422e-01 1.024441272020339966e-01 2.413849681615829468e-01 2.469066977500915527e-01 4.096813127398490906e-02 -1.809213161468505859e-01 -1.997231692075729370e-01 -1.101645529270172119e-01
-3.786085247993469238e-01 -1.042872518301010132e-01 1.055297441780567169e-02 -2.255521863698959351e-01 1.468091309070587158e-01 1.163037940859794617e-01 -9.617728739976882935e-02 3.706739097833633423e-02 2.006586492061614990e-01 9.401036798954010010e-02 -3.958340734243392944e-02 4.864971339702606201e-02 -2.920256555080413818e-02 1.178536042571067810e-01 3.789011538028717041e-01 -1.954727321863174438e-01 1.503499597311019897e-01 4.939695447683334351e-02 -2.242694497108459473e-01 1.357252746820449829e-01 -2.626872062683105469e-01 2.265193313360214233e-02 1.539855543524026871e-02 2.477174401283264160e-01 -8.643643558025360107e-02 -8.772290311753749847e-03 2.487438619136810303e-01 2.566125988960266113e-01 -2.087597995996475220e-01 1.128445416688919067e-01 -2.456632703542709351e-01 1.507281512022018433e-01
-3.404387831687927246e-01 -3.119238093495368958e-02 -9.437635540962219238e-02 -8.471700549125671387e-02 6.227870285511016846e-02 -1.010244712233543396e-01 -2.763597071170806885e-01 -6.620337069034576416e-02 -1.050766408443450928e-01 7.849120348691940308e-02 -1.033327877521514893e-01 -3.700091838836669922e-01 2.329112887382507324e-01 1.266437023878097534e-01 1.041905358433723450e-01 1.951226778328418732e-02 -8.252854458987712860e-04 2.560191154479980469e-01 -1.479641646146774292e-01 3.954102694988250732e-01 -6.242347136139869690e-02 -6.446022540330886841e-02 -5.453845858573913574e-02 -1.681496798992156982e-01 1.036811470985412598e-01 6.262969970703125000e-02 -4.744732007384300232e-02 6.149901077151298523e-02 7.118414342403411865e-02 -2.864339649677276611e-01 6.377144157886505127e-02 -3.618283569812774658e-01
-1.158472746610641479e-01 -2.687211036682128906e-01 3.082996048033237457e-02 -1.149779334664344788e-01 3.129705786705017090e-01 1.048326194286346436e-01 -4.326111972332000732e-01 -1.590854376554489136e-01 2.435611039400100708e-01 -1.172876637428998947e-02 1.851547211408615112e-01 9.526728093624114990e-02 -5.263332277536392212e-02 2.435683645308017731e-02 3.164221644401550293e-01 1.258137524127960205e-01 -8.808523416519165039e-02 2.760222852230072021e-01 9.086631238460540771e-02 2.356344014406204224e-01 2.438885346055030823e-02 2.025178223848342896e-01 1.708765327930450439e-01 -8.339153602719306946e-03 -1.951043605804443359e-01 9.490941464900970459e-02 -4.741742089390754700e-02 2.279460430145263672e-01 5.882602557539939880e-02 6.302772462368011475e-02 -1.675330549478530884e-01 -3.574657067656517029e-02
1.879401803016662598e-01 -5.581124499440193176e-02 -1.001421362161636353e-01 1.009881943464279175e-01 -1.855932921171188354e-01 3.039841353893280029e-01 -1.842091381549835205e-01 1.836652457714080811e-01 -1.675070635974407196e-02 6.592267006635665894e-02 -2.331795990467071533e-01 -4.837611317634582520e-02 2.454743534326553345e-02 2.986976802349090576e-01 3.025631594937294722e-04 6.390868127346038818e-02 -1.407880038022994995e-01 -2.501154690980911255e-02 -2.178261429071426392e-01 3.637560009956359863e-01 -1.300288140773773193e-01 5.863429978489875793e-02 1.567955911159515381e-01 1.576938927173614502e-01 -3.232819736003875732e-01 -1.042075920850038528e-02 5.928165465593338013e-02 2.373003363609313965e-01 -1.880991905927658081e-01 -8.700425177812576294e-02 -1.343097835779190063e-01 -3.100419044494628906e-01
1.208220943808555603e-01 -3.341181874275207520e-01 -1.590692549943923950e-01 -3.643665909767150879e-01 3.679553046822547913e-02 -3.863511979579925537e-02 -1.390940994024276733e-01 1.475457753986120224e-02 1.635921299457550049e-01 -3.389551863074302673e-02 -2.277459353208541870e-01 -1.881019473075866699e-01 -2.280450612306594849e-02 -1.965987235307693481e-01 -5.679399147629737854e-02 3.138439953327178955e-01 -8.318915963172912598e-02 2.420176118612289429e-01 -6.790152192115783691e-02 2.406436502933502197e-01 -1.209658905863761902e-01 1.006101220846176147e-01 9.982602298259735107e-02 -6.557209789752960205e-02 -2.452789992094039917e-01 -8.606269210577011108e-02 1.639678180217742920e-01 1.422654986381530762e-01 -3.350394070148468018e-01 -6.113101169466972351e-02 1.985866725444793701e-01 9.013730101287364960e-03
1.020814776420593262e-01 -3.556088209152221680e-01 1.238638833165168762e-01 -8.720930665731430054e-02 1.195389404892921448e-01 -2.060506492853164673e-01 1.935051009058952332e-02 -2.957705557346343994e-01 6.300207972526550293e-02 -1.110254153609275818e-01 1.459150612354278564e-01 9.003020823001861572e-03 -1.000873968005180359e-01 2.685341536998748779e-01 3.632801026105880737e-02 5.139767006039619446e-02 -3.380894660949707031e-02 1.904419362545013428e-01 -2.001437991857528687e-01 3.421583175659179688e-01 -1.810337230563163757e-02 -2.138088311767205596e-04 1.026423797011375427e-01 5.136324837803840637e-02 -9.556575119495391846e-02 -2.058909982442855835e-01 -1.094957664608955383e-01 2.737426757812500000e-01 -8.626657724380493164e-02 -2.080975174903869629e-01 -3.599447011947631836e-01 -2.121738940477371216e-01
-9.374962002038955688e-02 -1.607658863067626953e-01 -3.854405581951141357e-01 -2.350460886955261230e-01 4.084538668394088745e-02 -1.940065473318099976e-01 -9.812022745609283447e-02 -6.744763255119323730e-02 -1.405055262148380280e-02 -9.490624070167541504e-02 -3.159406483173370361e-01 -3.307977318763732910e-01 1.201702356338500977e-01 2.302491962909698486e-01 2.397062778472900391e-01 -4.930020868778228760e-02 -1.105492934584617615e-01 4.503915086388587952e-02 -1.635756343603134155e-01 2.107911258935928345e-01 -1.755644232034683228e-01 3.021062910556793213e-01 -9.756297618150711060e-02 2.587128281593322754e-01 -2.596007287502288818e-02 1.138781458139419556e-01 -8.257741481065750122e-02 -4.803912888746708632e-04 -5.639754608273506165e-02 -1.652038246393203735e-01 -4.779026284813880920e-02 -1.583520174026489258e-01
-2.925798296928405762e-01 -4.229097440838813782e-02 -3.030404448509216309e-01 -2.382942847907543182e-02 -2.306166663765907288e-02 -9.919360280036926270e-02 -1.966435015201568604e-01 1.508131772279739380e-01 -1.177725866436958313e-01 4.226635396480560303e-02 -5.893636867403984070e-02 -8.256110548973083496e-02 1.486221700906753540e-01 -9.616778790950775146e-02 1.521294116973876953e-01 -2.103893160820007324e-01 -1.223720889538526535e-02 -2.109890431165695190e-02 -8.981212973594665527e-03 5.410521626472473145e-01 -2.107434570789337158e-01 2.884239554405212402e-01 1.967095583677291870e-01 5.533624812960624695e-02 -7.691615819931030273e-02 -1.117675900459289551e-01 1.309017650783061981e-02 1.322360485792160034e-01 -9.546367451548576355e-03 -1.792250126600265503e-01 -1.693914383649826050e-01 -2.529608011245727539e-01
-3.045275509357452393e-01 -1.128834933042526245e-01 1.038280054926872253e-01 -2.809785306453704834e-01 1.048253998160362244e-01 2.099121063947677612e-01 -2.775274915620684624e-04 6.480298191308975220e-02 1.375506073236465454e-01 -1.494509819895029068e-02 -3.030413761734962463e-02 -3.359651863574981689e-01 2.633606195449829102e-01 1.209605634212493896e-01 2.937206923961639404e-01 2.404277920722961426e-01 -2.877702713012695312e-01 2.376008927822113037e-01 1.167911216616630554e-01 4.075776413083076477e-02 -2.695750445127487183e-02 3.592342138290405273e-02 2.343723475933074951e-01 1.116824224591255188e-01 -1.270082741975784302e-01 2.935466468334197998e-01 2.285608090460300446e-02 1.782941222190856934e-01 -7.837338745594024658e-02 -2.044778876006603241e-02 1.319447457790374756e-01 -4.436622560024261475e-02
-1.413428336381912231e-01 1.499040722846984863e-01 -2.967272996902465820e-01 5.405903235077857971e-02 -1.740108244121074677e-02 -1.550413481891155243e-02 6.892910599708557129e-02 8.007582277059555054e-02 3.500726521015167236e-01 2.957609482109546661e-03 1.570882648229598999e-02 -7.246298342943191528e-02 2.040821611881256104e-01 2.688611149787902832e-01 -3.360474109649658203e-02 -6.658947467803955078e-02 -3.330335319042205811e-01 1.375727206468582153e-01 2.353138476610183716e-01 3.462306261062622070e-01 -1.067640408873558044e-01 5.465278774499893188e-02 2.439338713884353638e-01 -1.839227229356765747e-01 -1.934765279293060303e-01 1.905536353588104248e-01 -5.848067998886108398e-02 2.717575430870056152e-01 -1.499441415071487427e-01 5.296239629387855530e-02 -1.184879466891288757e-01 -6.459302455186843872e-02
-1.606666445732116699e-01 -7.364051789045333862e-02 -5.632571503520011902e-02 -1.336145699024200439e-01 3.266501724720001221e-01 -2.494259551167488098e-02 -2.037544548511505127e-01 1.377820521593093872e-01 3.591001927852630615e-01 -3.797860071063041687e-02 -1.995904892683029175e-01 1.938357204198837280e-02 -3.018909506499767303e-02 1.143834665417671204e-01 3.340381979942321777e-01 -2.402953952550888062e-01 2.277198582887649536e-01 1.516891866922378540e-01 -1.359979510307312012e-01 -5.546566471457481384e-02 -2.195065319538116455e-01 -1.154344230890274048e-01 1.154438480734825134e-01 1.669557094573974609e-01 -1.625224500894546509e-01 1.231185868382453918e-01 3.194077610969543457e-01 1.675058156251907349e-01 -1.981276273727416992e-01 1.023702993988990784e-01 2.279043383896350861e-02 -7.026723027229309082e-02
-5.576728284358978271e-02 3.093115240335464478e-02 -2.509707510471343994e-01 -7.992641627788543701e-02 -2.225695848464965820e-01 3.540096804499626160e-02 -1.431809812784194946e-01 -1.991219222545623779e-01 3.222489356994628906e-01 -9.877894818782806396e-02 -1.859978288412094116e-01 -8.815587311983108521e-02 2.175028771162033081e-01 -1.424844115972518921e-01 4.338615536689758301e-01 3.109951913356781006e-01 -6.925854086875915527e-02 1.161748766899108887e-01 -1.664390414953231812e-01 -2.784731332212686539e-03 -2.958425693213939667e-02 -1.658389717340469360e-02 2.008202485740184784e-02 6.017313897609710693e-02 -1.001421883702278137e-01 -1.474623978137969971e-01 1.189610287547111511e-01 1.048935502767562866e-01 -5.407331511378288269e-02 -8.942760527133941650e-03 -2.738956809043884277e-01 -3.477907776832580566e-01
-9.434879571199417114e-02 -4.429785162210464478e-02 1.385743319988250732e-01 1.365794520825147629e-02 -2.044980823993682861e-01 -1.216337457299232483e-01 -1.235876455903053284e-01 3.405744731426239014e-01 9.379150718450546265e-02 -1.230739951133728027e-01 -1.202223375439643860e-01 1.233975961804389954e-02 1.294547468423843384e-01 -3.233579546213150024e-02 1.856857389211654663e-01 3.122184425592422485e-02 -1.676852256059646606e-01 1.120736300945281982e-01 9.245413541793823242e-02 3.560472726821899414e-01 1.136558502912521362e-01 1.687376946210861206e-01 1.346660032868385315e-02 7.671114057302474976e-03 4.670945554971694946e-02 -1.206051483750343323e-01 -9.476455301046371460e-02 3.620956242084503174e-01 -5.168958902359008789e-01 -1.385750770568847656e-01 -1.216865628957748413e-01 -1.200847998261451721e-01
-2.346183806657791138e-01 -1.939992904663085938e-01 7.755085825920104980e-02 -2.884286642074584961e-01 1.518654674291610718e-01 -4.589045047760009766e-02 -6.581896543502807617e-02 -3.229978308081626892e-02 1.828211396932601929e-01 -1.000192686915397644e-01 -1.417846083641052246e-01 -2.954104542732238770e-02 -4.081048443913459778e-02 2.436519712209701538e-01 2.351654022932052612e-01 -1.170176863670349121e-01 2.874017059803009033e-01 1.931493133306503296e-01 -8.196257799863815308e-02 3.024933934211730957e-01 -2.256108522415161133e-01 -9.073852002620697021e-02 2.112259566783905029e-01 6.891422718763351440e-02 -1.833033710718154907e-01 1.525344997644424438e-01 2.388195246458053589e-01 1.736467629671096802e-01 -1.796174496412277222e-01 1.535412520170211792e-01 -1.047029420733451843e-01 2.359181940555572510e-01
5.798841267824172974e-02 -2.378563284873962402e-01 -1.307400166988372803e-01 -6.618654727935791016e-02 1.838379055261611938e-01 -6.253729015588760376e-02 1.100377663969993591e-01 -1.350102722644805908e-01 2.216749936342239380e-01 1.777776628732681274e-01 -2.359064966440200806e-01 -1.938895434141159058e-01 -1.812832802534103394e-01 1.774538308382034302e-01 1.052973978221416473e-02 1.225412040948867798e-01 -6.647749990224838257e-02 4.332724213600158691e-01 -6.327088922262191772e-02 -9.229964762926101685e-02 -2.036737203598022461e-01 -1.515213847160339355e-01 1.572465002536773682e-01 -1.314663290977478027e-01 3.491036768537014723e-04 -4.354951903223991394e-02 -1.436794400215148926e-01 4.416773915290832520e-01 -9.898416697978973389e-02 -1.259103119373321533e-01 -6.154582370072603226e-03 -2.065129429101943970e-01
6.053132936358451843e-02 -2.202722281217575073e-01 -1.568738818168640137e-01 -1.629724353551864624e-02 -4.971249494701623917e-03 5.204872577451169491e-04 1.224923972040414810e-02 -6.286515295505523682e-02 2.686722669750452042e-03 -4.698704928159713745e-02 -1.518915891647338867e-01 -1.862033903598785400e-01 9.520277380943298340e-02 7.552830129861831665e-02 1.527667641639709473e-01 3.144597411155700684e-01 -2.233731746673583984e-02 -9.681827388703823090e-03 1.420408934354782104e-01 4.702503383159637451e-01 2.212256938219070435e-02 1.853805780410766602e-01 1.466420441865921021e-01 4.019089043140411377e-01 1.704581379890441895e-01 1.380475312471389771e-01 4.087353348731994629e-01 1.282342225313186646e-01 2.494380250573158264e-02 -1.369360834360122681e-01 -9.400740265846252441e-02 4.731833934783935547e-02
-3.065807223320007324e-01 -8.548436313867568970e-02 3.743443638086318970e-02 -8.181403577327728271e-02 -2.607192695140838623e-01 -1.327777747064828873e-02 -6.416546553373336792e-02 2.714375257492065430e-01 3.335226178169250488e-01 -2.553144693374633789e-01 -9.876260906457901001e-02 8.652600646018981934e-02 4.566844180226325989e-02 -4.009602591395378113e-02 1.442874372005462646e-01 -6.757863331586122513e-03 4.966489598155021667e-02 2.982406020164489746e-01 5.841363687068223953e-03 1.330899149179458618e-01 -1.229564566165208817e-02 2.733925282955169678e-01 1.968899965286254883e-01 -5.457829684019088745e-04 1.122044846415519714e-01 -1.123852748423814774e-02 -2.606947161257266998e-02 2.314629107713699341e-01 -3.496029675006866455e-01 -2.050133496522903442e-01 -2.136734127998352051e-01 -1.635130345821380615e-01
-1.550992578268051147e-01 -2.631159126758575439e-02 1.939517855644226074e-01 -1.556230634450912476e-01 1.467923372983932495e-01 2.577042579650878906e-01 -1.476626545190811157e-01 -6.490259617567062378e-02 -1.481088995933532715e-01 1.932294853031635284e-02 -2.536567747592926025e-01 -1.041798517107963562e-01 2.235088348388671875e-01 1.320128887891769409e-01 1.229155436158180237e-01 2.972495555877685547e-01 -1.220239773392677307e-01 4.163621962070465088e-01 1.424586176872253418e-01 4.240960627794265747e-02 1.122402921319007874e-01 2.566968835890293121e-02 3.695717751979827881e-01 -1.717808656394481659e-02 -7.474347017705440521e-03 2.047239691019058228e-01 1.998437941074371338e-01 1.110917851328849792e-01 4.340083897113800049e-02 -1.816299259662628174e-01 -6.515873223543167114e-02 -1.929897069931030273e-01
1.033844240009784698e-02 -1.008946448564529419e-01 1.805388554930686951e-02 -3.494616150856018066e-01 1.319009661674499512e-01 4.008680116385221481e-03 -3.066044151782989502e-01 -2.237255685031414032e-03 -5.027349665760993958e-02 -3.650389984250068665e-02 8.912601321935653687e-02 -9.864887595176696777e-02 1.683201044797897339e-01 9.612958878278732300e-02 -2.689077891409397125e-02 7.352302223443984985e-02 -5.188856720924377441e-01 7.340323179960250854e-02 -1.118912249803543091e-01 6.975217908620834351e-02 -2.534141540527343750e-01 -5.780022591352462769e-02 1.875397562980651855e-01 1.693599373102188110e-01 -1.580009758472442627e-01 -7.148125767707824707e-02 1.982184499502182007e-01 2.104074954986572266e-01 5.741943791508674622e-02 -2.112832218408584595e-01 -1.290080398321151733e-01 -2.982572019100189209e-01
-1.802234351634979248e-01 -7.443509995937347412e-02 9.699478745460510254e-02 -2.975043654441833496e-01 7.928463071584701538e-02 -1.417779922485351562e-01 -2.144293785095214844e-01 -1.118399947881698608e-01 -3.776211664080619812e-02 -1.234281659126281738e-01 -1.276702284812927246e-01 -1.315155774354934692e-01 2.523744106292724609e-01 6.776255369186401367e-02 2.395566552877426147e-01 2.825170457363128662e-01 -7.267294917255640030e-03 2.314806133508682251e-01 -1.246896535158157349e-01 1.586154848337173462e-01 2.273578047752380371e-01 6.266126036643981934e-02 1.030864566564559937e-01 1.247502565383911133e-01 6.396567821502685547e-02 8.614824712276458740e-02 -2.652876377105712891e-01 2.703861892223358154e-01 1.308193355798721313e-01 -1.716018170118331909e-01 -1.257630530744791031e-02 -3.815417289733886719e-01
1.543238572776317596e-02 4.779294133186340332e-02 -3.819018229842185974e-02 -6.799616664648056030e-02 -9.276442229747772217e-02 -4.387367144227027893e-02 -2.456017285585403442e-01 -1.527454257011413574e-01 -1.052064821124076843e-02 -1.824554949998855591e-01 -2.638344466686248779e-01 -2.279350161552429199e-01 1.000238433480262756e-01 8.011079579591751099e-02 1.390703320503234863e-01 -5.387516692280769348e-02 3.665719553828239441e-02 -1.055887248367071152e-02 -1.999994218349456787e-01 4.677568674087524414e-01 -3.425015211105346680e-01 -2.505297660827636719e-01 3.598178625106811523e-01 1.003083959221839905e-01 -3.509360598400235176e-03 -4.209897667169570923e-02 -6.674136221408843994e-02 -2.409920282661914825e-02 1.712312847375869751e-01 -1.037700474262237549e-01 -2.142501473426818848e-01 -1.758386045694351196e-01
-4.779868945479393005e-02 1.104692518711090088e-01 -1.446396708488464355e-01 -1.897339522838592529e-01 -1.505916714668273926e-01 -1.978180604055523872e-03 2.558285370469093323e-02 -1.866873949766159058e-01 2.020664215087890625e-01 -3.156119957566261292e-02 -1.008420363068580627e-01 -1.126457005739212036e-01 1.440036743879318237e-01 -1.881740093231201172e-01 3.118822574615478516e-01 2.106598317623138428e-01 -1.189478859305381775e-01 9.685113281011581421e-02 -2.837549746036529541e-01 9.333891794085502625e-03 -2.657929062843322754e-01 -4.688702896237373352e-02 4.507787153124809265e-02 1.149361208081245422e-01 -2.013183981180191040e-01 -2.006954550743103027e-01 1.389546245336532593e-01 4.089910686016082764e-01 -2.790789008140563965e-01 4.015896841883659363e-02 -1.379066705703735352e-02 -2.619673609733581543e-01
-2.068458050489425659e-01 -3.148543462157249451e-02 -5.821001529693603516e-02 -2.303289771080017090e-01 1.772998273372650146e-01 -7.310163229703903198e-02 -2.992789745330810547e-01 2.657582461833953857e-01 2.948581278324127197e-01 2.497001588344573975e-01 -2.518593333661556244e-02 -1.195334866642951965e-01 2.298435419797897339e-01 3.107738792896270752e-01 1.617064923048019409e-01 -1.306711733341217041e-01 -6.989640742540359497e-02 8.517040312290191650e-02 -2.126108556985855103e-01 7.754193246364593506e-02 -3.036201894283294678e-01 1.312652137130498886e-02 1.375345587730407715e-01 -5.293551832437515259e-02 1.599431633949279785e-01 5.316232889890670776e-02 1.766045391559600830e-01 6.758128851652145386e-02 -2.721846997737884521e-01 -8.655972778797149658e-02 -1.278928816318511963e-01 8.020978420972824097e-02
1.747324317693710327e-01 -3.352434337139129639e-01 -1.720926463603973389e-01 8.813089877367019653e-02 -8.451545238494873047e-02 7.190826535224914551e-02 2.056537717580795288e-01 1.737848371267318726e-01 3.289112746715545654e-01 2.042383253574371338e-01 -7.329040765762329102e-02 -2.359132021665573120e-01 -5.153834447264671326e-02 2.036195993423461914e-01 1.907190084457397461e-01 2.548036277294158936e-01 -1.260193139314651489e-01 1.242099329829216003e-01 -1.256009340286254883e-01 1.200512610375881195e-02 -7.516916841268539429e-02 -7.901121675968170166e-02 2.464541643857955933e-01 -2.918176539242267609e-02 -1.306074559688568115e-01 2.500911802053451538e-02 4.340409487485885620e-02 3.023415505886077881e-01 1.472919434309005737e-01 -5.849710479378700256e-02 -9.718396514654159546e-02 -3.351092636585235596e-01
-1.549804508686065674e-01 -5.381592363119125366e-02 -1.035196706652641296e-01 1.285477727651596069e-01 -4.407390207052230835e-02 1.900531798601150513e-01 -8.474030345678329468e-02 -2.322241663932800293e-01 -1.022721007466316223e-01 -1.098478958010673523e-01 -4.287934005260467529e-01 -3.229027148336172104e-03 1.798668317496776581e-02 2.698156237602233887e-01 2.914278805255889893e-01 1.292518526315689087e-01 -1.651219874620437622e-01 1.902679800987243652e-01 -5.624406412243843079e-02 3.034781813621520996e-01 -2.083823531866073608e-01 -1.382894930429756641e-03 1.908334046602249146e-01 2.490102946758270264e-01 -5.994148179888725281e-02 -7.776326686143875122e-02 -2.477049268782138824e-02 8.553408086299896240e-02 -2.534745335578918457e-01 1.707368791103363037e-01 -2.758995443582534790e-02 -2.306560128927230835e-01
-1.985334008932113647e-01 -4.481302946805953979e-02 5.465591698884963989e-02 -8.680164068937301636e-02 1.563425958156585693e-01 -1.498645730316638947e-02 -5.284422263503074646e-02 -8.634084463119506836e-02 2.363619208335876465e-01 -1.351407319307327271e-01 -1.324985474348068237e-01 1.495932191610336304e-01 7.525811344385147095e-02 4.348401352763175964e-02 -7.844741456210613251e-03 1.615173667669296265e-01 -2.588382363319396973e-01 4.982668459415435791e-01 -1.746009290218353271e-01 7.506790012121200562e-02 -1.267961319535970688e-02 -1.480785608291625977e-01 1.666790992021560669e-01 2.726518213748931885e-01 -1.866398304700851440e-01 -3.166944980621337891e-01 -1.935898140072822571e-02 3.330259025096893311e-01 1.744075864553451538e-01 -1.006479561328887939e-02 -6.916638929396867752e-03 -1.131240278482437134e-01
-4.143289923667907715e-01 -1.599867343902587891e-01 -1.238073706626892090e-01 -5.608374252915382385e-02 4.677126929163932800e-02 -2.566645443439483643e-01 -2.843243479728698730e-01 1.296819746494293213e-01 2.024956792593002319e-01 -2.849781699478626251e-02 -1.644086539745330811e-01 6.621823459863662720e-02 4.359119012951850891e-02 -1.540102660655975342e-01 6.657526642084121704e-02 4.211574494838714600e-01 1.169526297599077225e-02 3.342764675617218018e-01 -3.584451228380203247e-02 1.220989227294921875e-01 1.235964428633451462e-02 -2.353584766387939453e-01 -3.103164397180080414e-02 7.662245631217956543e-02 1.239212900400161743e-01 -1.617628186941146851e-01 -2.374579571187496185e-02 1.404113471508026123e-01 -5.829465389251708984e-02 -2.091467827558517456e-01 -1.001331508159637451e-01 -1.687075197696685791e-01
-4.712400957942008972e-02 -9.677513688802719116e-02 -2.284447103738784790e-01 -9.286133944988250732e-02 -4.374236240983009338e-02 8.880811184644699097e-02 -2.951274216175079346e-01 1.944517642259597778e-01 -3.413751721382141113e-02 -8.690916001796722412e-02 -1.813198626041412354e-01 -4.138364493846893311e-01 -2.051697671413421631e-02 1.611826419830322266e-01 9.343981742858886719e-02 -1.094271168112754822e-01 -1.736868768930435181e-01 -5.658144131302833557e-02 -2.972234189510345459e-01 1.337814331054687500e-01 -2.590399086475372314e-01 -8.599804341793060303e-02 4.793864116072654724e-02 4.970758408308029175e-02 -2.466090172529220581e-01 2.222194224596023560e-01 -2.244244795292615891e-03 2.992095611989498138e-02 -9.799345862120389938e-04 -2.464690208435058594e-01 -2.069855481386184692e-01 -3.152251839637756348e-01
2.133172601461410522e-01 -7.075423002243041992e-02 -2.673150300979614258e-01 -1.579373925924301147e-01 1.389146894216537476e-01 -3.559185564517974854e-02 -3.103099949657917023e-02 -2.612945996224880219e-02 1.662643551826477051e-01 -8.005497604608535767e-02 5.930930376052856445e-02 -1.755256354808807373e-01 2.075342983007431030e-01 2.696944475173950195e-01 3.292642533779144287e-01 3.204404115676879883e-01 3.670677542686462402e-02 2.068030834197998047e-01 -5.849797651171684265e-02 6.757972389459609985e-02 -1.408848315477371216e-01 -1.828149855136871338e-01 7.735126465559005737e-02 -2.145375497639179230e-02 -4.516417980194091797e-01 -3.081425465643405914e-02 -1.002082228660583496e-01 6.242712493985891342e-03 -2.652534842491149902e-01 -9.863972663879394531e-02 -1.061452105641365051e-01 -1.319558322429656982e-01
4.667595773935317993e-02 3.793345764279365540e-02 -2.090124189853668213e-01 8.212441951036453247e-02 1.408815681934356689e-01 3.358365595340728760e-01 -1.170892342925071716e-01 2.292217612266540527e-01 1.216477453708648682e-01 -6.042804569005966187e-02 -1.860658228397369385e-01 2.323613464832305908e-01 3.038241155445575714e-02 -3.086034557782113552e-04 2.632243335247039795e-01 2.549626231193542480e-01 -1.147335842251777649e-01 1.598789095878601074e-01 1.496273130178451538e-01 2.899082303047180176e-01 -2.569822072982788086e-01 2.994515597820281982e-01 -3.606056049466133118e-02 -7.504017651081085205e-02 -3.112644888460636139e-02 1.738625764846801758e-02 3.170347213745117188e-02 1.763224750757217407e-01 -7.904652506113052368e-02 -8.151668310165405273e-02 -1.711073666810989380e-01 -3.484936058521270752e-01
-2.499217092990875244e-01 -1.113009601831436157e-01 1.703801304101943970e-01 -2.779329419136047363e-01 1.788582354784011841e-01 1.876711100339889526e-01 2.740415371954441071e-02 8.882511407136917114e-03 1.107677817344665527e-01 7.269181311130523682e-02 -6.994001567363739014e-02 -2.414622157812118530e-01 1.352999210357666016e-01 2.489286214113235474e-01 4.136986732482910156e-01 1.472075879573822021e-01 -3.548731803894042969e-01 3.641794323921203613e-01 4.747919738292694092e-03 7.705496996641159058e-02 1.191278621554374695e-01 9.063979238271713257e-02 1.508835852146148682e-01 2.038153260946273804e-02 -1.631472408771514893e-01 1.518756151199340820e-01 4.701673239469528198e-02 1.215851679444313049e-01 -1.275525391101837158e-01 3.573338314890861511e-02 5.156626179814338684e-02 -2.230545273050665855e-03
-4.729529470205307007e-02 -4.691962525248527527e-02 -9.468897432088851929e-02 -1.853472292423248291e-01 1.050300300121307373e-01 -1.733726710081100464e-01 -2.330693602561950684e-02 -7.781397551298141479e-02 1.162269413471221924e-01 1.188667863607406616e-01 -2.216996848583221436e-01 -2.398443520069122314e-01 -5.629381630569696426e-03 7.258224766701459885e-03 -1.806183159351348877e-01 -4.150570929050445557e-02 -2.959845364093780518e-01 2.652769386768341064e-01 -2.160907387733459473e-01 2.461303919553756714e-01 -2.796908020973205566e-01 -7.682238519191741943e-02 3.103297650814056396e-01 2.082609944045543671e-02 -2.851842641830444336e-01 -2.468549907207489014e-01 -6.590306013822555542e-02 2.143404781818389893e-01 -2.921462059020996094e-01 3.428112715482711792e-02 6.007688120007514954e-02 -8.368366956710815430e-02
-5.539593473076820374e-02 -2.653808593750000000e-01 -1.886410713195800781e-01 -7.649644743651151657e-03 -3.657932393252849579e-03 8.987575769424438477e-02 6.637485325336456299e-02 1.367714721709489822e-03 -7.471241522580385208e-03 -2.000528723001480103e-01 9.413209557533264160e-02 2.133899182081222534e-02 1.461905390024185181e-01 1.457146257162094116e-01 2.617467343807220459e-01 3.893222510814666748e-01 3.468284755945205688e-02 1.166499406099319458e-01 -3.013959825038909912e-01 2.808172404766082764e-01 -4.159371852874755859e-01 -1.495568752288818359e-01 1.520624756813049316e-01 6.181611865758895874e-02 3.338837623596191406e-02 -1.117617357522249222e-03 -8.034484833478927612e-02 2.317968010902404785e-01 -3.564525768160820007e-02 -1.514939069747924805e-01 -2.665629088878631592e-01 5.366624146699905396e-02
8.695973455905914307e-02 -1.637823730707168579e-01 8.138240128755569458e-02 -3.542216420173645020e-01 -8.343555033206939697e-02 -7.543428987264633179e-02 -1.305161267518997192e-01 -1.718426644802093506e-01 -5.976628884673118591e-02 2.097315788269042969e-01 1.668570041656494141e-01 -3.943021222949028015e-02 3.413448929786682129e-01 1.426258832216262817e-01 -2.352544572204351425e-03 3.023677170276641846e-01 -2.179092317819595337e-01 1.826730370521545410e-01 -3.887148573994636536e-02 4.000474214553833008e-01 -8.072146773338317871e-02 1.876679132692515850e-03 2.440061569213867188e-01 1.412142813205718994e-01 5.358132719993591309e-02 8.524434268474578857e-02 1.018445119261741638e-01 7.632371038198471069e-02 1.483651716262102127e-02 -1.576740294694900513e-01 -2.528609037399291992e-01 -1.590524017810821533e-01
-4.034768417477607727e-02 -2.852588295936584473e-01 -2.736517786979675293e-01 -1.515301465988159180e-01 3.290583789348602295e-01 -4.263537004590034485e-03 -1.747284233570098877e-01 -9.334335103631019592e-03 -1.904200017452239990e-02 -2.800969481468200684e-01 -1.242154538631439209e-01 -1.793861091136932373e-01 -2.130760699510574341e-01 -8.976579457521438599e-02 3.211283087730407715e-01 -2.881386876106262207e-01 -2.363984435796737671e-01 3.441182523965835571e-02 -2.821764647960662842e-01 2.604330778121948242e-01 -1.131121516227722168e-01 4.924660548567771912e-02 1.368643343448638916e-01 5.937427282333374023e-02 -3.129156678915023804e-02 4.164275154471397400e-02 -3.933185711503028870e-02 1.305112149566411972e-03 -1.058661490678787231e-01 1.471000257879495621e-02 -3.837072104215621948e-02 -2.346344143152236938e-01
-5.726845562458038330e-02 1.453382968902587891e-01 -7.851003110408782959e-02 -1.577124446630477905e-01 -1.168033108115196228e-01 -7.550520449876785278e-02 1.131402626633644104e-01 2.694909572601318359e-01 -3.256337344646453857e-02 -1.206485703587532043e-01 -1.752953380346298218e-01 -5.499054118990898132e-02 -6.619264185428619385e-02 -2.699699625372886658e-02 4.156682193279266357e-01 1.576976329088211060e-01 1.409766972064971924e-01 2.404483854770660400e-01 1.119218692183494568e-01 5.312106609344482422e-01 6.912175565958023071e-02 -1.371969468891620636e-02 1.952882260084152222e-01 4.019650071859359741e-02 1.660884171724319458e-02 -1.517827212810516357e-01 3.580138459801673889e-02 3.110286779701709747e-02 -1.614090353250503540e-01 -2.116964757442474365e-02 -1.080501973628997803e-01 -3.268069922924041748e-01
-2.574057318270206451e-02 -3.413427993655204773e-02 -2.135245949029922485e-01 8.145479857921600342e-02 -3.879940882325172424e-02 8.318555355072021484e-02 -7.733560353517532349e-02 9.310732781887054443e-02 4.157682359218597412e-01 9.508506953716278076e-02 -9.471136331558227539e-02 -3.246975839138031006e-01 4.648154228925704956e-02 1.643904298543930054e-01 1.371861547231674194e-01 9.526371955871582031e-02 -7.999283075332641602e-02 1.112445145845413208e-01 -2.379290945827960968e-02 -9.320074319839477539e-02 -3.657639026641845703e-01 1.029009371995925903e-01 1.742488443851470947e-01 -9.868481755256652832e-02 -3.063638508319854736e-01 -2.077376842498779297e-01 1.140637621283531189e-01 3.875414431095123291e-01 1.017685830593109131e-01 3.834833949804306030e-02 -2.383511140942573547e-02 -2.106618732213973999e-01
-5.073583498597145081e-02 -1.990262120962142944e-01 2.064865641295909882e-02 1.346774548292160034e-01 -6.811912171542644501e-03 8.254076540470123291e-02 -3.925561904907226562e-02 1.031806096434593201e-01 8.841919153928756714e-02 1.255461573600769043e-01 -1.313999444246292114e-01 -7.344556599855422974e-02 2.245243825018405914e-02 1.098115146160125732e-01 1.772011965513229370e-01 3.124225139617919922e-01 -3.693570196628570557e-01 -7.429853081703186035e-02 -4.555632546544075012e-02 2.833211123943328857e-01 -2.154018729925155640e-04 2.448123395442962646e-01 1.426116377115249634e-01 1.126400977373123169e-01 -9.148225188255310059e-02 -1.726619303226470947e-01 1.385233849287033081e-01 3.436735868453979492e-01 -6.799706071615219116e-02 3.214707970619201660e-02 1.497610807418823242e-01 -4.599737823009490967e-01
-3.034518659114837646e-01 -1.958649456501007080e-01 -1.494634598493576050e-01 3.764948248863220215e-02 -1.027871519327163696e-01 4.040086641907691956e-02 -2.382468990981578827e-02 2.527678906917572021e-01 3.778840973973274231e-02 2.020558863878250122e-01 -1.701382100582122803e-01 -6.249804049730300903e-02 8.051624894142150879e-02 2.157299220561981201e-01 2.983585298061370850e-01 3.120087385177612305e-01 -2.510918378829956055e-01 -1.088234856724739075e-01 -4.071533679962158203e-02 2.634540498256683350e-01 -1.282398849725723267e-01 2.117804586887359619e-01 -5.942161381244659424e-02 2.055094242095947266e-01 -6.272570788860321045e-02 -3.540576621890068054e-02 2.036168472841382027e-03 1.239432692527770996e-01 6.707677990198135376e-02 -1.318856328725814819e-01 -1.551102697849273682e-01 -3.675865828990936279e-01
-2.009803056716918945e-01 -3.548297658562660217e-02 -3.664706647396087646e-01 1.241236031055450439e-01 2.498492300510406494e-01 7.540169358253479004e-02 6.016239151358604431e-02 1.138047054409980774e-01 2.160003185272216797e-01 1.567991450428962708e-02 -1.773640215396881104e-01 -7.706719636917114258e-02 1.398280560970306396e-01 1.899310499429702759e-01 1.192929148674011230e-01 -1.465773433446884155e-01 -1.583822220563888550e-01 3.798807561397552490e-01 2.989529818296432495e-02 1.154224127531051636e-01 9.275209158658981323e-02 -2.386374324560165405e-01 3.838658332824707031e-02 -3.104699850082397461e-01 -1.784130930900573730e-01 8.007729798555374146e-02 -7.745765149593353271e-02 1.840904951095581055e-01 -1.346630603075027466e-01 -1.163257881999015808e-01 -2.921110391616821289e-01 -7.851802557706832886e-02
-3.111979961395263672e-01 -2.140689641237258911e-01 -3.857481852173805237e-02 -2.796937227249145508e-01 7.421423494815826416e-02 -1.254785060882568359e-01 -1.620353013277053833e-01 1.630099117755889893e-01 2.573778629302978516e-01 -1.198785677552223206e-01 -1.656730026006698608e-01 1.357452124357223511e-01 -3.657017648220062256e-02 -1.452102065086364746e-01 1.829390674829483032e-01 2.315132915973663330e-01 -3.203058838844299316e-01 2.156340777873992920e-01 -2.939408719539642334e-01 2.161182016134262085e-01 -1.372495144605636597e-01 3.357803821563720703e-02 -2.039921134710311890e-01 1.369105428457260132e-01 8.419510908424854279e-03 -1.144942343235015869e-01 -1.568458080291748047e-01 1.281644701957702637e-01 -2.273904159665107727e-03 6.241200119256973267e-02 -1.365669965744018555e-01 -1.681499034166336060e-01
-7.327093183994293213e-02 1.035567075014114380e-01 1.030412316322326660e-01 2.472119629383087158e-01 3.147076070308685303e-01 -1.229195371270179749e-01 3.851683065295219421e-02 2.915226221084594727e-01 3.822347223758697510e-01 1.047346182167530060e-02 4.246837273240089417e-02 -1.847669333219528198e-01 2.166854590177536011e-01 3.192965686321258545e-02 2.252359688282012939e-01 -2.803463675081729889e-02 7.361069321632385254e-02 3.408076465129852295e-01 -1.219431310892105103e-01 2.295156195759773254e-02 -1.717967540025711060e-01 -1.230758577585220337e-01 2.418369948863983154e-01 -4.261349514126777649e-02 -6.371782720088958740e-02 1.797303706407546997e-01 1.350963115692138672e-01 1.143435090780258179e-01 -1.308760643005371094e-01 4.433904588222503662e-02 -2.404361516237258911e-01 -2.083068490028381348e-01
5.424486938863992691e-03 -1.953205764293670654e-01 3.621913865208625793e-02 3.645375743508338928e-02 3.467273414134979248e-01 -1.322483364492654800e-02 -2.742484211921691895e-01 2.326690256595611572e-01 2.947645485401153564e-01 4.855651780962944031e-02 9.716812521219253540e-03 -1.093703359365463257e-01 -5.541845783591270447e-02 3.368951007723808289e-02 2.673189043998718262e-01 1.300780028104782104e-01 -9.374888986349105835e-02 2.190609425306320190e-01 1.129483282566070557e-01 5.786120519042015076e-02 -1.247900500893592834e-01 2.179515361785888672e-01 2.052473127841949463e-01 1.553034335374832153e-01 -2.390968203544616699e-01 6.129256635904312134e-02 -2.082516252994537354e-01 1.944310367107391357e-01 1.320724785327911377e-01 -1.465934664011001587e-01 -3.613570928573608398e-01 4.172620922327041626e-02
-9.337379783391952515e-02 5.771652609109878540e-02 -8.294781297445297241e-02 -2.451773732900619507e-02 2.217273414134979248e-02 -3.967217169702053070e-03 9.405464679002761841e-02 -2.089821994304656982e-01 2.186701893806457520e-01 5.882740020751953125e-02 5.733709037303924561e-02 -1.521108448505401611e-01 -2.809697389602661133e-01 8.121778815984725952e-02 3.284516334533691406e-01 3.444020450115203857e-02 -8.529704064130783081e-02 2.158974856138229370e-01 -5.294857174158096313e-02 2.365540266036987305e-01 2.531125396490097046e-02 -1.426111906766891479e-01 -1.513285469263792038e-02 1.515052020549774170e-01 -7.949206978082656860e-02 -3.227642178535461426e-01 1.959499670192599297e-03 5.445869565010070801e-01 -9.064269810914993286e-02 -1.407510042190551758e-01 -2.184255123138427734e-01 -1.245423182845115662e-01
2.361610345542430878e-02 -2.412894517183303833e-01 -2.920287251472473145e-01 4.282495751976966858e-02 1.733890473842620850e-01 1.064892038702964783e-01 -7.290305942296981812e-02 5.932740122079849243e-02 3.196058273315429688e-01 1.534292697906494141e-01 -3.666408360004425049e-01 -2.042315602302551270e-01 1.731359809637069702e-01 1.315853744745254517e-01 2.204009741544723511e-01 3.452497422695159912e-01 1.945659369230270386e-01 1.308221369981765747e-01 -1.960551589727401733e-01 6.339778751134872437e-02 9.392091631889343262e-02 -5.450271535664796829e-03 -2.507422305643558502e-02 -9.138319641351699829e-03 -1.857409924268722534e-01 -9.905946254730224609e-02 1.140469387173652649e-01 2.840000987052917480e-01 5.557983182370662689e-03 1.403588652610778809e-01 -1.478469967842102051e-01 -2.058324217796325684e-02
5.216106399893760681e-02 -1.126394346356391907e-01 -2.516268752515316010e-02 -2.337555587291717529e-01 7.743667066097259521e-02 6.490932404994964600e-02 -2.032079547643661499e-01 3.888916969299316406e-02 -1.405313611030578613e-01 -2.690965682268142700e-02 -9.955339878797531128e-02 -2.972672879695892334e-02 8.953300118446350098e-02 -1.272196620702743530e-01 3.158550262451171875e-01 1.531996726989746094e-01 8.294852823019027710e-02 3.317586183547973633e-01 8.987991139292716980e-03 1.994621306657791138e-01 -8.004378527402877808e-03 -9.237893670797348022e-02 -9.335619211196899414e-02 2.227597683668136597e-01 1.985984593629837036e-01 2.977453172206878662e-01 -2.131080180406570435e-01 1.260755360126495361e-01 -3.749447464942932129e-01 -2.324681878089904785e-01 -1.187052726745605469e-01 -2.751960456371307373e-01
-4.615801200270652771e-02 4.635708034038543701e-02 -9.587327390909194946e-02 -1.106745600700378418e-01 -7.954820245504379272e-02 1.240207627415657043e-01 -1.617876999080181122e-02 1.333244293928146362e-01 -2.581642381846904755e-02 -1.281156539916992188e-01 -2.544203698635101318e-01 1.133509650826454163e-01 2.333522140979766846e-01 1.653606593608856201e-01 2.040823698043823242e-01 4.714818000793457031e-01 -5.902493745088577271e-02 3.742376267910003662e-01 -8.965959399938583374e-02 2.736094594001770020e-01 -5.782948434352874756e-02 3.243502974510192871e-01 1.202627122402191162e-01 1.350600570440292358e-01 4.551405832171440125e-02 -1.284523904323577881e-01 4.117142409086227417e-02 2.372999638319015503e-01 -1.716442853212356567e-01 -3.638484701514244080e-02 -3.660827176645398140e-03 -1.380792856216430664e-01
-2.451088577508926392e-01 -2.699020802974700928e-01 -1.426102817058563232e-01 -1.408298164606094360e-01 -7.859307527542114258e-02 2.035534083843231201e-01 -4.298963844776153564e-01 -6.179126724600791931e-02 9.458067268133163452e-02 2.047113776206970215e-01 -8.474469184875488281e-02 -2.365345135331153870e-02 -1.268879882991313934e-02 -3.079757280647754669e-02 3.063458763062953949e-02 -1.761154830455780029e-01 4.473390430212020874e-02 1.771155148744583130e-01 6.031217798590660095e-02 2.637137174606323242e-01 -1.075300723314285278e-01 3.214760422706604004e-01 1.268936973065137863e-02 1.936481297016143799e-01 -1.179808899760246277e-01 -8.357696980237960815e-02 1.566041707992553711e-01 1.191855892539024353e-01 -1.103610992431640625e-01 -1.513394266366958618e-01 -1.428921222686767578e-01 -3.531941771507263184e-01
-1.427802890539169312e-01 1.296578068286180496e-02 -1.763777732849121094e-01 1.370396930724382401e-02 2.761794328689575195e-01 -2.550938129425048828e-01 1.141017302870750427e-02 -5.921532865613698959e-04 1.930835098028182983e-01 2.407666295766830444e-01 -1.934869736433029175e-01 -7.294103503227233887e-02 1.138844788074493408e-01 3.377557173371315002e-02 2.799254655838012695e-01 -6.887283921241760254e-02 3.747497498989105225e-01 2.400476783514022827e-01 9.237593039870262146e-03 2.370966672897338867e-01 -1.288924068212509155e-01 1.650002785027027130e-03 2.198819816112518311e-01 -2.025201730430126190e-02 -1.824705749750137329e-01 1.489479541778564453e-01 5.992521997541189194e-03 2.092744708061218262e-01 4.724114388227462769e-02 1.064067780971527100e-01 -3.577697575092315674e-01 -1.041633114218711853e-01
1.931246370077133179e-01 -5.425462126731872559e-02 -9.497085958719253540e-02 -2.253890335559844971e-01 -1.741430014371871948e-01 -6.026804819703102112e-02 5.436532571911811829e-02 8.287077653221786022e-04 2.824662812054157257e-02 -6.217725574970245361e-02 -1.000259886495769024e-03 -6.778953224420547485e-02 1.309088915586471558e-01 -3.916731849312782288e-02 2.399993389844894409e-01 -4.365186393260955811e-02 -3.845127224922180176e-01 1.269785910844802856e-01 -3.655105829238891602e-01 5.167297124862670898e-01 -1.552939414978027344e-01 -1.936062425374984741e-01 1.937195509672164917e-01 -4.459498450160026550e-02 -1.058719530701637268e-01 -1.030128914862871170e-02 1.818980090320110321e-03 3.181464597582817078e-02 -3.651205822825431824e-02 -5.363045632839202881e-02 -2.792229056358337402e-01 -1.240432634949684143e-01
-2.840178310871124268e-01 -7.440030574798583984e-02 7.389011979103088379e-02 -3.443156182765960693e-01 1.735911071300506592e-01 -1.072471216320991516e-01 -3.411058336496353149e-02 2.692691609263420105e-02 2.116978764533996582e-01 -1.240444704890251160e-01 -1.592869758605957031e-01 -4.105281829833984375e-02 1.607919931411743164e-01 1.220104694366455078e-01 2.731707692146301270e-01 -2.298870682716369629e-01 2.061229348182678223e-01 1.378323435783386230e-01 -1.772323846817016602e-01 1.414302587509155273e-01 -3.202449977397918701e-01 -1.046789065003395081e-01 1.295104026794433594e-01 1.040796041488647461e-01 -4.809793457388877869e-02 1.726968884468078613e-01 1.837594062089920044e-01 2.755710482597351074e-01 -2.523938119411468506e-01 6.533992290496826172e-02 -1.008075773715972900e-01 1.295859962701797485e-01
-2.567356824874877930e-01 -5.957924574613571167e-02 1.168109774589538574e-01 -2.233718931674957275e-01 2.206544578075408936e-01 -5.044771730899810791e-02 1.895450986921787262e-02 -7.251145690679550171e-02 2.008385360240936279e-01 8.511158823966979980e-02 2.666337601840496063e-02 -3.499433994293212891e-01 8.938363194465637207e-02 3.288238942623138428e-01 3.394902944564819336e-01 1.801028251647949219e-01 -3.049958944320678711e-01 1.818092018365859985e-01 1.438063383102416992e-01 7.406939566135406494e-02 -9.473720192909240723e-02 1.818935573101043701e-01 2.159182876348495483e-01 7.236807048320770264e-02 -1.022879332304000854e-01 2.854623794555664062e-01 1.028290316462516785e-01 7.410255819559097290e-02 8.197432011365890503e-02 7.958011329174041748e-02 -7.102190703153610229e-02 -5.757448077201843262e-02
-2.266797870397567749e-01 -1.585366725921630859e-01 -7.373859733343124390e-02 -1.298767328262329102e-01 -1.562616825103759766e-01 -9.622004628181457520e-02 -8.730643242597579956e-02 1.218670383095741272e-01 -1.694279313087463379e-01 -7.071179151535034180e-02 -2.474395334720611572e-01 8.677357435226440430e-02 2.399587333202362061e-01 -2.201128005981445312e-02 3.192980289459228516e-01 3.325443565845489502e-01 -7.900671660900115967e-02 1.442134976387023926e-01 -1.951957494020462036e-01 6.439103186130523682e-02 4.026883840560913086e-02 2.175116986036300659e-01 2.182915061712265015e-01 -1.993777602910995483e-01 -2.955362200736999512e-01 -8.625096827745437622e-02 2.717080414295196533e-01 -2.176051028072834015e-02 -1.252396553754806519e-01 -5.580838024616241455e-02 -1.414250731468200684e-01 -2.417863011360168457e-01
-1.211197376251220703e-01 -1.139641180634498596e-01 -9.266206063330173492e-03 -2.428788691759109497e-01 4.087669253349304199e-01 -1.343462914228439331e-01 -1.904275417327880859e-01 1.227152943611145020e-01 3.244895339012145996e-01 1.701326481997966766e-02 -2.692689560353755951e-02 1.007486414164304733e-02 -3.272351995110511780e-02 1.825597286224365234e-01 2.986826300621032715e-01 2.155346237123012543e-02 -1.631871564313769341e-03 5.443893745541572571e-02 -1.535954773426055908e-01 -2.418262138962745667e-02 -3.669827878475189209e-01 -5.185432359576225281e-02 4.578161239624023438e-02 1.659063845872879028e-01 1.181420534849166870e-01 6.551540642976760864e-02 2.036364972591400146e-01 3.425856828689575195e-01 -1.484375000000000000e-01 1.306851976551115513e-03 -2.301502525806427002e-01 1.025455351918935776e-02
5.386114865541458130e-02 -1.162880584597587585e-01 -3.252550363540649414e-01 1.187516492791473866e-03 1.853943914175033569e-01 -3.948341310024261475e-02 -5.759481340646743774e-02 1.678272932767868042e-01 2.360557205975055695e-02 -1.697020530700683594e-01 -1.254090759903192520e-02 -2.157584577798843384e-01 1.070309281349182129e-01 2.522302418947219849e-02 1.490211188793182373e-01 3.195081651210784912e-01 -1.786068081855773926e-01 3.345395028591156006e-01 -1.105534955859184265e-01 1.592669039964675903e-01 -1.192709356546401978e-01 1.117058321833610535e-01 7.076514512300491333e-02 1.900994628667831421e-01 -5.736582726240158081e-02 2.976967692375183105e-01 1.412065029144287109e-01 -4.610710591077804565e-02 -3.770389258861541748e-01 -1.810367405414581299e-01 8.130633831024169922e-02 -2.305299341678619385e-01
-7.770126312971115112e-02 -1.255992054939270020e-01 -4.247104749083518982e-02 -3.890861570835113525e-01 4.366422654129564762e-04 -3.084106184542179108e-02 -1.379455476999282837e-01 -1.048755645751953125e-01 6.795299798250198364e-02 -1.221000552177429199e-01 -1.766943931579589844e-01 -4.840181171894073486e-01 7.744950801134109497e-02 2.002353072166442871e-01 3.010390996932983398e-01 -8.058508485555648804e-02 -2.068072855472564697e-01 -1.528230160474777222e-01 -1.784303635358810425e-01 1.562617719173431396e-01 -2.398930191993713379e-01 1.677940040826797485e-01 -1.942147165536880493e-01 2.189820706844329834e-01 -3.988713026046752930e-02 -5.490946397185325623e-02 -9.244123473763465881e-03 9.824622422456741333e-02 -9.654974192380905151e-02 5.150959640741348267e-02 -1.934520527720451355e-02 -2.129236906766891479e-01
4.632692784070968628e-02 -1.965842694044113159e-01 -2.004342973232269287e-01 -1.703026145696640015e-01 6.174362823367118835e-02 7.317111641168594360e-02 -1.431853473186492920e-01 -1.873121559619903564e-01 -9.858330339193344116e-02 -1.827410608530044556e-02 -3.145708739757537842e-01 -3.503060638904571533e-01 -8.425886742770671844e-03 6.852162629365921021e-02 3.425036370754241943e-01 -1.745763123035430908e-01 -1.920929402112960815e-01 1.640089601278305054e-02 -2.648400068283081055e-01 2.093248963356018066e-01 -1.792197376489639282e-01 6.866269558668136597e-02 2.268966585397720337e-01 9.874329715967178345e-02 1.805470287799835205e-01 -3.245967207476496696e-03 1.499954611063003540e-01 -1.447814851999282837e-01 -2.181243523955345154e-02 9.264500439167022705e-02 -1.220767647027969360e-01 -3.029550313949584961e-01
-1.788423806428909302e-01 -2.912628054618835449e-01 2.300819382071495056e-03 -1.856151819229125977e-01 -1.586835533380508423e-01 7.811473309993743896e-02 -1.052014902234077454e-01 2.104614824056625366e-01 7.729795575141906738e-02 3.052644617855548859e-02 -3.549275398254394531e-01 -2.405057102441787720e-01 -3.783346153795719147e-03 2.270428091287612915e-01 1.772647500038146973e-01 -4.477274417877197266e-02 -1.782706230878829956e-01 1.452514082193374634e-01 1.142008230090141296e-01 3.214644789695739746e-01 -1.424326151609420776e-01 1.039845570921897888e-01 4.248831048607826233e-02 3.889187052845954895e-02 2.183702588081359863e-02 8.120016753673553467e-02 -2.049472182989120483e-01 3.373653292655944824e-01 1.341842263936996460e-01 -2.153239697217941284e-01 -2.324683815240859985e-01 -3.725683689117431641e-02
3.715916723012924194e-02 -2.762863039970397949e-01 -1.643481552600860596e-01 -1.768288761377334595e-01 3.257263004779815674e-01 -1.681439578533172607e-01 -1.200700327754020691e-01 1.697004586458206177e-01 2.206204086542129517e-02 -1.395314484834671021e-01 -9.830529242753982544e-02 -2.929274141788482666e-01 -1.795389543985947967e-04 -6.769659370183944702e-02 1.478406339883804321e-01 -1.135598421096801758e-01 -9.642570465803146362e-02 2.553273551166057587e-02 -1.481286883354187012e-01 1.556413471698760986e-01 -1.500613689422607422e-01 -6.287506222724914551e-02 3.122636973857879639e-01 4.815663769841194153e-02 -1.389749646186828613e-01 3.112542927265167236e-01 2.139932364225387573e-01 -3.534151939675211906e-03 2.357183694839477539e-01 -2.754007577896118164e-01 1.057077795267105103e-01 -2.113347798585891724e-01
-2.098714560270309448e-01 1.769007146358489990e-01 -2.682963311672210693e-01 2.958708256483078003e-02 6.087207421660423279e-02 -1.004628613591194153e-01 -8.401850610971450806e-02 -2.035370469093322754e-01 5.991520360112190247e-02 -3.331221938133239746e-01 -1.720213443040847778e-01 -1.550646871328353882e-01 -8.552993834018707275e-02 1.061013191938400269e-01 6.924775987863540649e-02 1.026918962597846985e-01 4.395453259348869324e-02 1.372173428535461426e-01 -1.181780323386192322e-01 3.655560016632080078e-01 -9.149605780839920044e-02 2.991972565650939941e-01 2.975727319717407227e-01 -3.625180944800376892e-02 7.282368093729019165e-02 1.253674924373626709e-01 5.518234521150588989e-02 2.396955490112304688e-01 2.520531043410301208e-02 -1.456074118614196777e-01 8.390013128519058228e-02 -3.477058410644531250e-01
-2.220654487609863281e-01 -1.027715578675270081e-01 9.157147258520126343e-02 -1.235780045390129089e-01 3.647374212741851807e-01 1.194082498550415039e-01 -8.835195749998092651e-02 1.980082839727401733e-01 3.089623153209686279e-01 1.243777126073837280e-01 -8.418817818164825439e-02 1.431664824485778809e-01 1.415036469697952271e-01 2.064500004053115845e-01 1.893555968999862671e-01 6.594409793615341187e-02 4.073878750205039978e-02 1.215232610702514648e-01 -3.262932002544403076e-01 -8.183869719505310059e-02 -2.814600169658660889e-01 -2.053679432719945908e-03 1.283761411905288696e-01 2.822476923465728760e-01 -3.863566368818283081e-02 5.708105862140655518e-02 2.369819730520248413e-01 1.687095500528812408e-03 -2.069990187883377075e-01 -2.011122554540634155e-01 -1.639019995927810669e-01 -6.905604153871536255e-02
-3.913369178771972656e-01 -1.207437589764595032e-01 5.813775584101676941e-02 -1.610644161701202393e-01 1.861459463834762573e-01 -1.087348461151123047e-01 -1.896125078201293945e-01 1.732756942510604858e-01 6.636295467615127563e-02 3.096968121826648712e-02 -1.985210925340652466e-01 -1.904933303594589233e-01 1.719145774841308594e-01 1.883011013269424438e-01 3.087971806526184082e-01 1.236516162753105164e-01 -2.807095646858215332e-01 2.640609443187713623e-01 2.594691812992095947e-01 1.550031453371047974e-01 -1.407791525125503540e-01 9.575076401233673096e-02 6.802427023649215698e-02 2.801015079021453857e-01 -1.015192568302154541e-01 1.455462574958801270e-01 -2.723468095064163208e-02 -6.381346844136714935e-03 9.333026409149169922e-02 1.798498630523681641e-01 -9.077525883913040161e-02 1.638329587876796722e-02
-1.828350722789764404e-01 5.681764334440231323e-02 2.077393084764480591e-01 -1.715855896472930908e-01 -2.780858278274536133e-01 -1.566680073738098145e-01 2.990124374628067017e-02 5.612610280513763428e-02 -1.098246499896049500e-01 9.534303098917007446e-02 -1.786235868930816650e-01 4.157926421612501144e-03 2.513504326343536377e-01 1.368530467152595520e-02 1.374386996030807495e-01 1.583786010742187500e-01 -1.150838583707809448e-01 3.805678486824035645e-01 -1.823361814022064209e-01 7.297931611537933350e-02 -7.740909606218338013e-02 2.330292165279388428e-01 3.201093375682830811e-01 6.330422312021255493e-02 -1.466880738735198975e-01 1.510554105043411255e-01 2.051553279161453247e-01 -2.601779624819755554e-02 -5.808228254318237305e-02 -6.515010446310043335e-02 -1.711997240781784058e-01 -3.700852692127227783e-01
-2.668602392077445984e-02 1.012879014015197754e-01 -2.352325990796089172e-02 -1.183960139751434326e-01 -1.721032857894897461e-01 -7.390376646071672440e-03 -1.671577990055084229e-01 -1.197761148214340210e-01 9.076668322086334229e-02 -6.304927170276641846e-02 -2.587517499923706055e-01 -2.250175029039382935e-01 1.626694649457931519e-01 -2.435554713010787964e-01 2.850269973278045654e-01 2.776067554950714111e-01 1.187146361917257309e-02 1.368363648653030396e-01 -2.622855901718139648e-01 -6.687445938587188721e-02 -1.117649003863334656e-01 -1.183058843016624451e-01 2.604663670063018799e-01 7.863752543926239014e-02 -3.016803264617919922e-01 -4.246318340301513672e-02 1.187690421938896179e-01 2.926446795463562012e-01 -1.934059560298919678e-01 4.587223380804061890e-02 4.944121465086936951e-02 -3.185102343559265137e-01
1.391838043928146362e-01 -8.192145265638828278e-03 1.436601858586072922e-02 -5.974572151899337769e-02 -9.440448880195617676e-02 -2.011972106993198395e-02 3.487090766429901123e-02 9.011044353246688843e-02 9.200925938785076141e-03 -4.488019645214080811e-02 -9.920580685138702393e-02 -5.932384356856346130e-02 6.234145537018775940e-02 3.406186774373054504e-02 4.869204461574554443e-01 2.744418978691101074e-01 1.821565479040145874e-01 3.205967843532562256e-01 -5.522889271378517151e-02 4.089197218418121338e-01 -1.064613163471221924e-01 2.586858160793781281e-02 -1.227293312549591064e-01 2.819674275815486908e-02 -2.082521617412567139e-01 -1.017111986875534058e-01 1.181291695684194565e-02 9.140900522470474243e-02 -1.732977777719497681e-01 2.834853529930114746e-01 -6.412269920110702515e-02 -3.382436931133270264e-01
-5.052129179239273071e-02 -2.722468078136444092e-01 -1.774524003267288208e-01 -3.752845525741577148e-01 1.147603094577789307e-01 -1.018148735165596008e-01 -1.044643595814704895e-01 1.708181053400039673e-01 2.185330027714371681e-03 1.518726795911788940e-01 -2.180390805006027222e-01 6.866770237684249878e-02 -5.919188261032104492e-02 3.542777150869369507e-02 -6.905411183834075928e-02 1.734776496887207031e-01 -9.967956691980361938e-02 2.390379458665847778e-02 -2.204187680035829544e-03 5.033622384071350098e-01 -3.185416162014007568e-01 8.931715041399002075e-02 5.464944057166576385e-03 -4.107835516333580017e-02 -2.271065264940261841e-01 1.511030048131942749e-01 1.583693325519561768e-01 1.863578110933303833e-01 -3.738017380237579346e-02 1.244490873068571091e-02 5.617812275886535645e-02 -2.417606711387634277e-01
-5.163995921611785889e-02 -5.022684857249259949e-02 -1.082600131630897522e-01 2.424543350934982300e-01 2.952814698219299316e-01 -2.562024891376495361e-01 -7.265782356262207031e-02 -3.053599596023559570e-02 4.379435777664184570e-01 8.545060455799102783e-02 -2.474752664566040039e-01 7.494414597749710083e-02 1.663836091756820679e-01 9.069230407476425171e-02 1.909328848123550415e-01 -1.321661174297332764e-01 -9.850417822599411011e-02 -5.433695390820503235e-02 -2.489370852708816528e-01 -8.483799546957015991e-02 2.850483730435371399e-02 3.623268008232116699e-02 6.390765309333801270e-02 1.427734196186065674e-01 -2.167864739894866943e-01 9.340065531432628632e-03 4.808136075735092163e-02 1.968935877084732056e-01 -3.031735680997371674e-02 -1.040656119585037231e-01 -1.554840803146362305e-01 -4.206801950931549072e-01
9.405941516160964966e-02 -2.032590955495834351e-01 2.349257096648216248e-02 -1.564413905143737793e-01 -2.539019882678985596e-01 -4.615916311740875244e-02 1.030009537935256958e-01 1.689945757389068604e-01 -5.079133436083793640e-02 -1.896346062421798706e-01 -3.859829008579254150e-01 -9.318789467215538025e-03 2.648422308266162872e-02 -4.246722534298896790e-02 5.451554656028747559e-01 2.034480124711990356e-01 9.631910920143127441e-02 6.787019968032836914e-02 -7.255522906780242920e-02 2.480941265821456909e-01 5.337075889110565186e-02 2.161576598882675171e-02 1.521960198879241943e-01 -1.116072982549667358e-01 -1.353694349527359009e-01 -4.953356832265853882e-02 1.393038928508758545e-01 1.737104803323745728e-01 -2.456569671630859375e-01 5.671530589461326599e-02 -8.944822847843170166e-02 -1.696704179048538208e-01
4.126351326704025269e-02 -5.956337600946426392e-02 1.222358569502830505e-01 2.508432269096374512e-01 -7.859849929809570312e-02 -2.104762345552444458e-01 -3.749628663063049316e-01 3.653455972671508789e-01 2.089209109544754028e-01 3.735197940841317177e-03 -4.952232167124748230e-02 -4.484695941209793091e-02 3.710975870490074158e-02 -1.946092694997787476e-01 2.202282547950744629e-01 1.785074323415756226e-01 -6.277094036340713501e-02 3.981058299541473389e-01 -6.956207007169723511e-02 2.695965170860290527e-01 -1.060066223144531250e-01 4.469916597008705139e-02 1.382936984300613403e-01 2.791672013700008392e-03 2.050703614950180054e-01 -3.688083961606025696e-02 1.021119020879268646e-02 1.423345208168029785e-01 -1.242214217782020569e-01 -4.549090564250946045e-02 -1.611038148403167725e-01 -2.122310250997543335e-01
8.222077041864395142e-02 -1.296794414520263672e-02 -2.993904054164886475e-01 -4.183178022503852844e-02 2.063854038715362549e-02 -5.064422637224197388e-02 -1.095766052603721619e-01 4.010114073753356934e-02 8.209508657455444336e-02 1.264248341321945190e-01 1.801328510046005249e-01 -1.620787084102630615e-01 2.946398556232452393e-01 2.306772917509078979e-01 2.421782463788986206e-01 2.614976167678833008e-01 -1.034184768795967102e-01 2.477734982967376709e-01 -1.888140588998794556e-01 2.263244688510894775e-01 -7.427106797695159912e-02 -3.367365598678588867e-01 1.100607663393020630e-01 2.688176333904266357e-01 -2.665818929672241211e-01 -1.216833442449569702e-01 -5.447004735469818115e-02 -5.625727772712707520e-02 -2.253725081682205200e-01 -6.984103005379438400e-03 -7.824526727199554443e-02 -1.592856496572494507e-01
-3.047300279140472412e-01 -3.069822192192077637e-01 4.555468447506427765e-03 2.018767446279525757e-01 1.127709001302719116e-01 9.880176931619644165e-02 -1.974404230713844299e-02 -1.377722769975662231e-01 9.645759314298629761e-02 -3.243530988693237305e-01 2.372935600578784943e-02 -2.670792043209075928e-01 -9.285734593868255615e-02 5.653977021574974060e-02 1.229747459292411804e-01 2.167534828186035156e-01 -2.813159115612506866e-02 -2.259149402379989624e-02 -1.030664220452308655e-01 2.310950607061386108e-01 -2.097375690937042236e-01 -1.794450581073760986e-01 1.367903500795364380e-01 9.008879214525222778e-02 1.468075066804885864e-02 1.715329587459564209e-01 8.974606543779373169e-02 1.577721685171127319e-01 -3.851346671581268311e-01 -1.077501475811004639e-01 -1.877472549676895142e-02 -2.805795967578887939e-01
-6.290298700332641602e-02 -2.978992760181427002e-01 -1.859619915485382080e-01 -4.894782230257987976e-02 -8.875850588083267212e-02 3.620352223515510559e-02 -1.914506405591964722e-02 1.870042532682418823e-01 9.417515993118286133e-02 1.406764835119247437e-01 -2.797442674636840820e-01 -1.487309634685516357e-01 5.809571593999862671e-03 1.805391162633895874e-01 1.102887019515037537e-01 -8.248277008533477783e-02 -1.291579157114028931e-01 6.667818874120712280e-02 1.522465199232101440e-01 4.109226465225219727e-01 -1.741011440753936768e-01 5.662841349840164185e-02 2.181786894798278809e-01 2.035587430000305176e-01 -7.677897810935974121e-02 2.271524630486965179e-03 -2.557317614555358887e-01 2.949984073638916016e-01 -1.633641682565212250e-02 -3.584058284759521484e-01 -1.065963804721832275e-01 -1.050533205270767212e-01
1.221669539809226990e-01 -2.352800369262695312e-01 -1.760022342205047607e-01 -1.030472144484519958e-01 -5.544558167457580566e-02 1.503587365150451660e-01 -8.451114594936370850e-02 -5.056208372116088867e-02 2.939421534538269043e-01 -2.472616136074066162e-01 -3.021416962146759033e-01 -3.239170014858245850e-01 -3.345650434494018555e-01 2.420335412025451660e-01 -9.329549968242645264e-02 -5.205081775784492493e-02 -1.277303695678710938e-02 2.790669500827789307e-01 -2.217341512441635132e-01 1.055921018123626709e-01 -4.275757074356079102e-02 -1.192471683025360107e-01 2.496590018272399902e-01 1.336355209350585938e-01 -2.012395858764648438e-01 3.008997812867164612e-02 2.388203749433159828e-03 1.206230372190475464e-01 -6.746546179056167603e-02 -5.073651671409606934e-02 -1.465372592210769653e-01 -8.895057439804077148e-02
-2.543788254261016846e-01 -1.909837424755096436e-01 -1.939762681722640991e-01 -2.891824543476104736e-01 -1.485527306795120239e-01 4.128060862421989441e-02 -1.519154012203216553e-01 -3.415915369987487793e-02 1.988198608160018921e-01 3.614341318607330322e-01 -1.935869306325912476e-01 -1.230324655771255493e-01 -5.431814491748809814e-02 -8.351329714059829712e-02 1.986625641584396362e-01 -1.505358964204788208e-01 1.162761151790618896e-01 1.231847181916236877e-01 5.308990366756916046e-03 3.893948793411254883e-01 1.379324793815612793e-01 1.417967975139617920e-01 2.214113026857376099e-01 -1.137569844722747803e-01 -2.481885105371475220e-01 -5.618168041110038757e-02 1.657456308603286743e-01 -1.369592547416687012e-02 3.292802022770047188e-03 -1.715584099292755127e-01 -8.065381646156311035e-02 -1.578255593776702881e-01
-5.163027346134185791e-02 -3.700232505798339844e-02 5.799104645848274231e-02 -1.750276982784271240e-01 1.047759130597114563e-01 -3.781057521700859070e-02 -1.048223078250885010e-01 1.049607098102569580e-01 -6.234638392925262451e-02 -1.125997006893157959e-01 -1.453884989023208618e-01 -7.922402769327163696e-02 1.820105463266372681e-01 2.033203989267349243e-01 1.243150457739830017e-01 3.698464930057525635e-01 -3.477078080177307129e-01 2.484307438135147095e-01 3.649972081184387207e-01 2.215239703655242920e-01 3.462513908743858337e-02 7.458449900150299072e-02 7.326922565698623657e-02 -4.326726868748664856e-02 1.997938379645347595e-02 1.157261654734611511e-01 3.488373756408691406e-01 1.799973547458648682e-01 -7.626720517873764038e-02 1.355332974344491959e-02 -1.666243076324462891e-01 -2.762405276298522949e-01
2.530786991119384766e-01 3.709313645958900452e-02 6.445036083459854126e-02 -1.885931044816970825e-01 -1.223445124924182892e-02 7.205056399106979370e-02 -9.342017024755477905e-02 2.223932594060897827e-01 7.257229299284517765e-04 5.462525412440299988e-02 -2.497588992118835449e-01 3.324455022811889648e-02 7.820753008127212524e-02 2.356571555137634277e-01 3.563850522041320801e-01 3.842177614569664001e-02 -7.902773469686508179e-02 3.274849057197570801e-01 1.479540616273880005e-01 2.077382206916809082e-01 1.717354953289031982e-01 5.653835460543632507e-02 -1.688509583473205566e-01 1.098299771547317505e-01 -3.330691531300544739e-02 -2.270898371934890747e-01 2.466718107461929321e-01 5.978003889322280884e-02 -5.963718518614768982e-02 -3.208961337804794312e-02 -3.254012465476989746e-01 -3.087852001190185547e-01
-2.836719155311584473e-01 -3.551731407642364502e-01 -6.726287771016359329e-03 2.449008375406265259e-01 -7.547917962074279785e-02 -3.904840350151062012e-02 -3.671870753169059753e-02 -8.827887475490570068e-02 1.647568345069885254e-01 -2.601575255393981934e-01 1.334006488323211670e-01 -2.196789234876632690e-01 1.381504237651824951e-01 1.449585407972335815e-01 5.646539479494094849e-02 6.075335666537284851e-02 -4.109483584761619568e-02 -3.284832835197448730e-02 -7.438170164823532104e-02 3.543986678123474121e-01 -8.276970684528350830e-02 -4.919882863759994507e-02 8.269882202148437500e-02 5.352848395705223083e-02 1.027224138379096985e-01 -3.392538800835609436e-02 -1.498403027653694153e-02 2.600853145122528076e-01 -3.676991164684295654e-01 2.832912653684616089e-02 -2.032460272312164307e-02 -3.745313286781311035e-01
-2.818135917186737061e-01 -2.242001444101333618e-01 8.180896192789077759e-02 -5.289364978671073914e-02 -2.348817884922027588e-01 -5.738285928964614868e-02 9.742671623826026917e-03 -5.394935235381126404e-02 -7.469457108527421951e-03 -1.747860759496688843e-01 -2.160550802946090698e-01 -1.991326659917831421e-01 3.133893609046936035e-01 9.133990108966827393e-02 2.177563458681106567e-01 3.793718814849853516e-01 -6.446915864944458008e-02 -7.888894528150558472e-02 -1.298162490129470825e-01 2.364505082368850708e-01 1.088190600275993347e-01 7.308150827884674072e-02 1.556612104177474976e-01 -6.693471968173980713e-02 -3.206735253334045410e-01 -2.221647650003433228e-01 1.375794410705566406e-01 5.923110246658325195e-02 -1.976942420005798340e-01 7.351995911449193954e-03 -1.226480901241302490e-01 -1.633467078208923340e-01
-1.046442613005638123e-01 -3.608145713806152344e-01 -4.470662772655487061e-02 -6.480835378170013428e-02 6.707157939672470093e-03 -1.888664811849594116e-01 -2.277994006872177124e-01 1.565862447023391724e-01 4.605077579617500305e-02 1.994419395923614502e-01 -9.034858644008636475e-02 -3.589364290237426758e-01 -1.613351143896579742e-02 -1.141885574907064438e-02 4.381502419710159302e-02 -6.825228035449981689e-02 -1.586595475673675537e-01 1.621357649564743042e-01 -5.736790969967842102e-02 2.651430368423461914e-01 -1.049014106392860413e-01 -4.152309522032737732e-02 9.096685796976089478e-02 3.254291117191314697e-01 -5.248523131012916565e-02 6.655246764421463013e-02 3.337468504905700684e-01 1.996375471353530884e-01 5.502774566411972046e-02 2.315530367195606232e-02 1.773098558187484741e-01 -3.305786550045013428e-01
6.983140949159860611e-03 1.664961688220500946e-02 -3.834778070449829102e-01 1.148654296994209290e-01 1.893515139818191528e-01 3.744247928261756897e-02 -4.329491872340440750e-03 1.193124055862426758e-01 3.139680922031402588e-01 -5.006127059459686279e-02 -8.961609750986099243e-02 -1.641162484884262085e-01 1.673916131258010864e-01 3.382482528686523438e-01 2.600891292095184326e-01 4.221680015325546265e-02 -3.398057445883750916e-02 2.164216786623001099e-01 -1.467233300209045410e-01 1.167960315942764282e-01 -2.100487053394317627e-01 -1.270901709794998169e-01 9.774526208639144897e-02 -8.313193172216415405e-02 -2.307875156402587891e-01 -3.256922587752342224e-02 -2.000448293983936310e-02 3.834315240383148193e-01 2.354899644851684570e-01 -1.160469651222229004e-02 2.727636322379112244e-02 -1.484244912862777710e-01
-2.050174623727798462e-01 -2.310723625123500824e-02 -8.086239546537399292e-02 -2.997106313705444336e-01 2.327307164669036865e-01 -6.748511642217636108e-02 -1.589556932449340820e-01 -4.760031774640083313e-02 2.198317945003509521e-01 9.576461464166641235e-02 -1.896535009145736694e-01 2.372952736914157867e-02 3.011933341622352600e-02 6.124419718980789185e-02 4.540675282478332520e-01 -1.631166189908981323e-01 1.784575730562210083e-01 1.022366583347320557e-01 -1.223675534129142761e-01 1.836587339639663696e-01 -3.038699626922607422e-01 1.777974516153335571e-02 1.300309300422668457e-01 1.573974043130874634e-01 -3.436721488833427429e-02 1.426614522933959961e-01 2.695311307907104492e-01 1.121126115322113037e-01 -1.134797185659408569e-01 -4.115027189254760742e-02 -2.197512388229370117e-01 2.199937701225280762e-01
-3.712151050567626953e-01 -2.391320765018463135e-01 -8.132871240377426147e-02 -1.731438487768173218e-01 5.013057217001914978e-02 1.171715557575225830e-01 -2.812367677688598633e-01 -9.291511029005050659e-02 1.225674003362655640e-01 1.600662469863891602e-01 -1.002054810523986816e-01 -9.707750380039215088e-02 9.417464584112167358e-02 -2.102295011281967163e-01 -3.581825271248817444e-02 -1.691428869962692261e-01 1.698646992444992065e-01 -6.227990984916687012e-02 -1.125639397650957108e-02 4.197206199169158936e-01 -7.440716773271560669e-02 9.283962100744247437e-02 1.867983192205429077e-01 -1.861537992954254150e-02 -1.398580819368362427e-01 -1.913881301879882812e-02 7.595635205507278442e-02 2.366715371608734131e-01 -4.014094918966293335e-02 -2.153840512037277222e-01 -2.432546764612197876e-01 -2.721788585186004639e-01
3.252633288502693176e-02 -9.687300771474838257e-02 -2.235779464244842529e-01 -3.374610841274261475e-01 2.350004017353057861e-02 -2.527561783790588379e-02 1.872767508029937744e-02 1.570997200906276703e-02 -5.011600628495216370e-02 -3.643554821610450745e-02 4.902938008308410645e-02 1.551846414804458618e-01 1.320529282093048096e-01 1.607921123504638672e-01 9.863377362489700317e-02 6.981185823678970337e-02 -1.771821677684783936e-01 1.331395357847213745e-01 -8.045024238526821136e-03 3.651619851589202881e-01 -1.801607757806777954e-01 -2.686363756656646729e-01 3.053784370422363281e-01 1.318321973085403442e-01 -7.877428084611892700e-02 -1.623593568801879883e-01 -2.291867136955261230e-01 1.498068124055862427e-01 2.982939034700393677e-02 -2.994573712348937988e-01 -2.644599080085754395e-01 -2.643052637577056885e-01
-2.670963108539581299e-01 -1.947085708379745483e-01 -5.626596137881278992e-02 -3.652398884296417236e-01 9.507202357053756714e-02 -1.817850470542907715e-01 -6.265636533498764038e-02 3.248340263962745667e-02 2.065292894840240479e-01 -1.016179919242858887e-01 -7.147157192230224609e-02 1.114076748490333557e-02 5.996012315154075623e-02 7.835688441991806030e-02 3.313259184360504150e-01 -1.834528148174285889e-01 2.424723953008651733e-01 2.534686326980590820e-01 -5.387424305081367493e-02 2.623804807662963867e-01 -1.682050973176956177e-01 -2.654823474586009979e-03 1.915248632431030273e-01 1.089194193482398987e-01 -8.711157739162445068e-02 1.355989575386047363e-01 2.676833868026733398e-01 2.111677974462509155e-01 -1.702916771173477173e-01 1.285534799098968506e-01 -1.056508347392082214e-02 1.903894096612930298e-01
1.250733137130737305e-01 -2.276038676500320435e-01 -2.149800658226013184e-01 7.172120362520217896e-02 1.989171467721462250e-02 -1.439838111400604248e-01 -2.580082118511199951e-01 -5.487280339002609253e-02 4.147812258452177048e-03 1.420064717531204224e-01 -9.037107229232788086e-02 -3.202299177646636963e-01 1.596174687147140503e-01 2.082553803920745850e-01 9.892603009939193726e-02 1.723642051219940186e-01 -5.811838433146476746e-02 2.041794210672378540e-01 -2.414389401674270630e-01 2.625346779823303223e-01 -1.588286906480789185e-01 -1.095412671566009521e-01 1.241905689239501953e-01 2.819831967353820801e-01 -1.680359989404678345e-01 -7.249078154563903809e-02 3.078014552593231201e-01 1.439863443374633789e-01 1.040119528770446777e-01 -2.761543691158294678e-01 7.805961370468139648e-02 6.826229393482208252e-02
1.198711842298507690e-01 -3.002204895019531250e-01 -9.466987848281860352e-02 1.944677717983722687e-02 1.230562757700681686e-02 -1.438245326280593872e-01 -2.607978582382202148e-01 -4.385980218648910522e-02 1.017284207046031952e-02 5.043983459472656250e-02 -2.219035476446151733e-01 -2.678642421960830688e-02 4.559097439050674438e-02 -2.370529109612107277e-03 2.569410484284162521e-03 -7.641211152076721191e-02 -7.547346502542495728e-02 1.517529785633087158e-01 -4.835656285285949707e-02 3.204704821109771729e-01 -1.571498215198516846e-01 -8.899031579494476318e-02 9.020490944385528564e-02 3.701927363872528076e-01 -3.357394933700561523e-01 1.510379016399383545e-01 2.541811466217041016e-01 2.403602153062820435e-01 3.752597048878669739e-02 3.509088978171348572e-02 1.079353839159011841e-01 -3.886927068233489990e-01
-2.722708582878112793e-01 -1.169867813587188721e-01 -3.952428698539733887e-02 -2.938653230667114258e-01 1.802831888198852539e-01 4.335267096757888794e-02 1.074440181255340576e-01 2.712778747081756592e-01 2.659878507256507874e-02 6.307733058929443359e-02 -1.857846826314926147e-01 2.221747301518917084e-02 1.660047322511672974e-01 6.421009078621864319e-03 2.741711437702178955e-01 4.088596701622009277e-01 -4.239362105727195740e-02 -1.433621346950531006e-01 1.421595574356615543e-03 1.797318160533905029e-01 6.882122159004211426e-02 1.480998992919921875e-01 1.591476798057556152e-01 5.812555551528930664e-02 -1.900567412376403809e-01 1.229594722390174866e-01 1.949770897626876831e-01 -7.116921246051788330e-03 -8.014332503080368042e-02 -2.015520036220550537e-01 2.206124737858772278e-02 -3.850238919258117676e-01
-9.816740453243255615e-02 -2.586540579795837402e-01 -1.994059979915618896e-01 -1.425969153642654419e-01 2.440430372953414917e-01 -8.984060585498809814e-02 -3.880575597286224365e-01 5.790851078927516937e-03 -9.037291258573532104e-02 2.174387425184249878e-01 -1.143477559089660645e-01 -1.854009032249450684e-01 1.845391541719436646e-01 2.430564910173416138e-02 1.684523969888687134e-01 6.557929515838623047e-02 -1.280009746551513672e-01 -2.482691593468189240e-02 -1.843900531530380249e-01 3.848907649517059326e-01 -2.143281698226928711e-01 -1.520268525928258896e-02 4.627652093768119812e-02 7.219803333282470703e-02 -6.937719136476516724e-02 1.895968765020370483e-01 3.238062858581542969e-01 9.127024561166763306e-02 -2.316905930638313293e-02 -5.713377892971038818e-02 1.930338740348815918e-01 -1.650121510028839111e-01
-5.845126137137413025e-02 1.421662513166666031e-02 -1.925537586212158203e-01 3.716206923127174377e-02 6.889542192220687866e-02 4.508129321038722992e-03 -5.358076840639114380e-02 1.206598728895187378e-01 4.382393658161163330e-01 -4.771156236529350281e-03 3.575632115826010704e-03 -1.932099908590316772e-01 3.091626465320587158e-01 -1.725063472986221313e-01 4.908200502395629883e-01 -2.445496618747711182e-02 -1.012260932475328445e-02 7.781904190778732300e-02 2.560044825077056885e-02 -4.968296363949775696e-02 9.172476828098297119e-02 -1.122397705912590027e-01 1.033486798405647278e-01 8.703514188528060913e-02 -3.942123949527740479e-01 -8.104226738214492798e-02 9.107439965009689331e-02 2.184193134307861328e-01 -2.198650389909744263e-01 7.635101675987243652e-02 -6.760415621101856232e-03 -1.368471831083297729e-01
1.368544697761535645e-01 -1.406009644269943237e-01 -1.549356430768966675e-01 -1.408336311578750610e-01 1.169206425547599792e-01 -8.466312289237976074e-02 -1.441063433885574341e-01 1.003498286008834839e-01 -3.825578093528747559e-02 2.094917185604572296e-02 -2.696587238460779190e-03 -7.483835518360137939e-02 7.024008035659790039e-02 1.207572743296623230e-01 2.482408285140991211e-01 -1.922566890716552734e-01 -3.279252850916236639e-04 -3.630624338984489441e-02 -1.033203154802322388e-01 6.769092381000518799e-02 7.766309380531311035e-02 -2.851254940032958984e-01 2.741926908493041992e-01 2.375752329826354980e-01 -5.463728308677673340e-01 -4.649906978011131287e-02 -2.714485628530383110e-03 3.529859781265258789e-01 -7.090027630329132080e-02 -2.583740949630737305e-01 5.271210148930549622e-02 7.066773623228073120e-02
1.510254442691802979e-01 -2.588897943496704102e-01 -5.963169038295745850e-02 -1.744650751352310181e-01 9.986913762986660004e-03 -1.350438296794891357e-01 -1.044203862547874451e-01 -1.672240495681762695e-01 1.406486481428146362e-01 -1.363175809383392334e-01 -1.261865645647048950e-01 -8.816869556903839111e-02 1.833714991807937622e-01 2.016703411936759949e-02 -1.199916824698448181e-01 -1.538414955139160156e-01 -8.168196678161621094e-02 4.386737942695617676e-01 9.241202473640441895e-02 2.546922564506530762e-01 -1.190679445862770081e-01 -2.010987699031829834e-02 -1.070469096302986145e-01 2.409148812294006348e-01 -1.176190301775932312e-01 2.250143885612487793e-01 1.893914192914962769e-01 3.054061233997344971e-01 3.987847268581390381e-02 -5.112191662192344666e-02 2.824891731142997742e-02 -3.600088059902191162e-01
-1.778054684400558472e-01 -2.772690653800964355e-01 -2.954429984092712402e-01 -4.407890141010284424e-02 -1.081472858786582947e-01 8.512307703495025635e-02 3.951554745435714722e-02 4.094756767153739929e-02 3.954970538616180420e-01 1.220568940043449402e-01 -9.264185279607772827e-02 -2.859354317188262939e-01 -7.975067943334579468e-02 8.142776042222976685e-02 1.575117260217666626e-01 1.927242875099182129e-01 -1.527277380228042603e-01 1.078650802373886108e-01 2.369258180260658264e-02 2.119609415531158447e-01 -3.335741162300109863e-01 -1.581721603870391846e-01 -1.714570447802543640e-02 4.876431822776794434e-02 -6.413633376359939575e-02 6.893112510442733765e-02 -2.116456031799316406e-01 1.204832121729850769e-01 6.226709485054016113e-02 5.301436781883239746e-02 -2.541780471801757812e-01 -2.908889651298522949e-01
-1.719960272312164307e-01 -3.283829689025878906e-01 -2.184217125177383423e-01 -9.378869831562042236e-02 2.467339485883712769e-01 2.065896429121494293e-02 -1.706220358610153198e-01 -3.119756467640399933e-02 -5.023883283138275146e-02 1.508336365222930908e-01 -1.401065587997436523e-01 -2.761647403240203857e-01 7.919970899820327759e-02 1.425679028034210205e-02 4.749878495931625366e-02 8.331243880093097687e-03 -1.561909615993499756e-01 -2.505787834525108337e-02 -2.716839611530303955e-01 2.196925729513168335e-01 -2.321109771728515625e-01 6.266701966524124146e-03 -1.841957797296345234e-03 2.648632526397705078e-01 5.822042003273963928e-04 1.064250338822603226e-02 4.950020611286163330e-01 5.535553395748138428e-02 7.680770754814147949e-02 -2.053081542253494263e-01 1.156590413302183151e-02 -1.309750974178314209e-01
-2.303293943405151367e-01 -3.698464632034301758e-01 -2.384324930608272552e-02 8.040662854909896851e-02 -2.292127609252929688e-01 1.927388459444046021e-01 -1.768213212490081787e-01 2.683356404304504395e-01 1.225210204720497131e-01 3.331911563873291016e-02 -2.660182118415832520e-01 6.562356650829315186e-02 2.030585855245590210e-01 3.873836249113082886e-04 8.297493308782577515e-02 -1.017003282904624939e-01 -5.612302944064140320e-02 3.302737474441528320e-01 -9.948486089706420898e-02 2.584815323352813721e-01 1.451687067747116089e-01 -3.015784360468387604e-02 2.417054027318954468e-01 1.468673814088106155e-02 2.454407811164855957e-01 1.227821260690689087e-01 9.089272469282150269e-02 8.140379190444946289e-02 -1.298445910215377808e-01 -1.563159078359603882e-01 -2.174305915832519531e-01 -1.103686541318893433e-01
1.006994843482971191e-01 1.397858187556266785e-02 -2.239265292882919312e-02 -9.903797507286071777e-02 -1.359739303588867188e-01 -3.357667848467826843e-02 9.504139423370361328e-02 1.149718239903450012e-01 2.516714334487915039e-01 -1.158681362867355347e-01 -7.322704792022705078e-02 2.780719287693500519e-02 6.077870354056358337e-02 2.924534119665622711e-02 5.008503198623657227e-01 1.582329720258712769e-01 1.730672717094421387e-01 3.271319568157196045e-01 -1.801556907594203949e-03 4.412385225296020508e-01 9.149898588657379150e-02 8.744291262701153755e-04 -2.390251681208610535e-02 -9.638026356697082520e-02 -1.114753708243370056e-01 -7.280410081148147583e-02 3.864143788814544678e-02 4.898970574140548706e-02 -2.171629518270492554e-01 8.994182571768760681e-03 -1.551880985498428345e-01 -3.623663485050201416e-01
-2.707047201693058014e-02 1.040630191564559937e-01 2.838008105754852295e-02 -2.031645625829696655e-01 1.882119178771972656e-01 9.200368076562881470e-03 -4.724402427673339844e-01 2.338610589504241943e-01 1.934804767370223999e-01 1.364578008651733398e-01 8.644267171621322632e-02 -1.079699844121932983e-01 -1.821052134037017822e-01 -1.256936639547348022e-01 2.625640928745269775e-01 2.153595834970474243e-01 -3.059335239231586456e-02 1.082387939095497131e-01 -3.641790477558970451e-03 -7.064504083245992661e-03 5.466628447175025940e-02 -1.022260412573814392e-01 1.840205490589141846e-01 1.154600828886032104e-02 -3.848424647003412247e-03 1.980402469635009766e-01 2.176622673869132996e-02 1.708167046308517456e-01 -3.112599253654479980e-01 -9.813808649778366089e-02 -2.800779640674591064e-01 -2.819522619247436523e-01
2.747794240713119507e-02 -2.050278484821319580e-01 -1.329419165849685669e-01 2.295764982700347900e-01 -1.463709771633148193e-01 4.062343761324882507e-02 1.094188094139099121e-01 5.511696264147758484e-02 1.555592268705368042e-01 -7.992009073495864868e-02 1.333760619163513184e-01 -2.423236668109893799e-01 -8.966103941202163696e-02 9.651631116867065430e-02 1.312409043312072754e-01 5.067913979291915894e-02 -1.277441829442977905e-01 4.755508899688720703e-02 3.038433380424976349e-02 3.769941031932830811e-01 -3.315574526786804199e-01 -6.903427094221115112e-02 3.001226782798767090e-01 3.269238471984863281e-01 4.550549015402793884e-02 -1.896447539329528809e-01 -4.557641223073005676e-02 1.410498917102813721e-01 -1.401872038841247559e-01 -8.406602591276168823e-02 -7.325725257396697998e-02 -3.730021417140960693e-01
1.872152090072631836e-01 -6.134013831615447998e-02 -2.850605249404907227e-01 1.928127184510231018e-02 2.827328145503997803e-01 5.342713370919227600e-02 -2.640433609485626221e-01 -4.457997158169746399e-02 2.725390195846557617e-01 7.478270679712295532e-02 -8.423830568790435791e-02 -1.729114055633544922e-01 2.230561375617980957e-01 1.874098181724548340e-01 3.782546520233154297e-01 1.785267144441604614e-02 1.307480782270431519e-01 1.450252234935760498e-01 -5.499716475605964661e-02 6.827801465988159180e-02 -3.784002363681793213e-02 5.232847761362791061e-03 2.389397919178009033e-01 2.004586905241012573e-02 -2.467660754919052124e-01 -1.943361163139343262e-01 2.804973423480987549e-01 8.350592851638793945e-02 -7.068664580583572388e-02 2.142890542745590210e-01 -1.536863017827272415e-02 -1.992235481739044189e-01
8.305935561656951904e-02 -2.408514767885208130e-01 -2.356257736682891846e-01 -4.879148676991462708e-02 2.519747018814086914e-01 2.652266621589660645e-01 -6.701497733592987061e-02 -7.350817322731018066e-02 4.092881083488464355e-01 1.851095817983150482e-02 -2.272461950778961182e-01 -2.142464742064476013e-02 1.910650730133056641e-01 9.907364100217819214e-02 2.429931014776229858e-01 9.467782080173492432e-02 1.352536678314208984e-01 2.039986997842788696e-01 -5.293959751725196838e-02 -6.885378062725067139e-02 -5.440497398376464844e-02 7.117365300655364990e-02 2.560631334781646729e-01 -7.488128729164600372e-03 -2.567121088504791260e-01 -3.145873546600341797e-01 2.020874619483947754e-01 1.348372399806976318e-01 -1.073017716407775879e-01 -7.338435202836990356e-02 -1.799645274877548218e-02 -1.302248984575271606e-01
3.466806933283805847e-02 -1.164834573864936829e-01 -1.974189132452011108e-01 -1.786205470561981201e-01 -2.605360746383666992e-01 -8.057039231061935425e-02 2.422882057726383209e-02 1.943398267030715942e-01 2.855693101882934570e-01 -6.568054109811782837e-02 2.616890892386436462e-02 -2.100329846143722534e-02 1.264947950839996338e-01 1.465554982423782349e-01 4.064726233482360840e-01 6.921753287315368652e-02 1.621131002902984619e-01 3.103778362274169922e-01 2.181648612022399902e-01 2.081539779901504517e-01 6.183709949254989624e-02 -5.663836002349853516e-02 1.447311639785766602e-01 3.353127464652061462e-02 -1.912962645292282104e-02 -1.278672665357589722e-01 -6.915102899074554443e-02 -1.148588117212057114e-02 -8.391617983579635620e-02 8.704461902379989624e-02 4.055161401629447937e-02 -4.760350286960601807e-01
5.862449482083320618e-02 -4.918003827333450317e-02 -2.649258077144622803e-01 4.539612680673599243e-02 2.138426005840301514e-01 8.280583471059799194e-02 -1.234511435031890869e-01 -7.531347125768661499e-02 3.000104725360870361e-01 1.456369757652282715e-01 -1.364704668521881104e-01 -2.921215891838073730e-01 3.007874488830566406e-01 5.865360796451568604e-02 4.034817814826965332e-01 1.973088597878813744e-03 1.456207036972045898e-01 1.597756445407867432e-01 -5.177289620041847229e-02 -4.876109957695007324e-02 -1.180621311068534851e-01 -1.175111085176467896e-01 1.158527508378028870e-01 1.312746703624725342e-01 -2.332096248865127563e-01 -2.238096147775650024e-01 1.949637383222579956e-01 2.604753375053405762e-01 -1.791546940803527832e-01 1.977775990962982178e-02 -2.375693991780281067e-02 -1.514198333024978638e-01
-4.427543282508850098e-02 1.422925759106874466e-02 -1.006306111812591553e-01 2.442225962877273560e-01 1.081189215183258057e-01 -2.374216765165328979e-01 1.979546807706356049e-02 1.869485229253768921e-01 1.129352301359176636e-02 2.002145908772945404e-02 -1.491514146327972412e-01 -3.421404063701629639e-01 1.879083365201950073e-01 5.100454390048980713e-02 1.618032008409500122e-01 9.306740760803222656e-02 -3.992087731603533030e-04 1.462653726339340210e-01 -1.496546417474746704e-01 1.011869013309478760e-01 -2.250281125307083130e-01 -3.411621749401092529e-01 3.363485634326934814e-01 1.046750918030738831e-01 -1.336017251014709473e-01 -1.186616718769073486e-01 -2.407130412757396698e-02 2.731861174106597900e-01 -2.911938428878784180e-01 -1.166523471474647522e-01 -2.413835823535919189e-01 -5.590143054723739624e-02
-9.727089852094650269e-02 -1.566423922777175903e-01 1.410304009914398193e-01 -1.676497757434844971e-01 -4.033339321613311768e-01 -1.419827342033386230e-01 -1.524360924959182739e-01 -4.035403952002525330e-02 9.025695919990539551e-02 -9.213873744010925293e-02 -1.983367055654525757e-01 -2.274058163166046143e-01 -6.458590738475322723e-03 -1.736529618501663208e-01 8.568111062049865723e-02 1.025528460741043091e-01 2.209054976701736450e-01 3.960528671741485596e-01 -1.118377670645713806e-01 2.035843767225742340e-02 1.446924209594726562e-01 1.974238455295562744e-01 2.484128028154373169e-01 8.786959946155548096e-02 -1.954876482486724854e-01 1.123375445604324341e-01 1.955932080745697021e-01 7.968103140592575073e-02 -1.577031612396240234e-01 -3.988472279161214828e-03 -7.595198228955268860e-03 -2.936918139457702637e-01
-5.189906805753707886e-02 2.421292811632156372e-01 -5.743356421589851379e-02 -1.147926077246665955e-01 8.740296214818954468e-02 -1.536117941141128540e-01 -1.305548846721649170e-01 3.239991962909698486e-01 1.375442296266555786e-01 2.817310690879821777e-01 -1.408891379833221436e-01 -1.868131607770919800e-01 5.201451480388641357e-02 3.724572435021400452e-02 3.037997484207153320e-01 -3.059677779674530029e-02 -4.222905263304710388e-02 1.503585427999496460e-01 -6.744000315666198730e-02 5.826996266841888428e-02 9.795839339494705200e-02 -3.251946717500686646e-02 6.125256046652793884e-02 5.041341111063957214e-02 1.168631762266159058e-01 6.867204606533050537e-02 2.411796301603317261e-01 1.067148074507713318e-01 -4.089667499065399170e-01 -9.416317939758300781e-02 -4.504615664482116699e-01 -4.836523160338401794e-02
2.834554761648178101e-03 4.922435432672500610e-02 1.821265742182731628e-02 6.598780304193496704e-02 9.420070797204971313e-02 -2.633361518383026123e-01 -1.124036312103271484e-01 6.219038739800453186e-02 4.328323602676391602e-01 5.744720995426177979e-02 2.777436003088951111e-02 -8.225649595260620117e-02 1.914528906345367432e-01 2.070308625698089600e-01 3.780399858951568604e-01 -9.302363544702529907e-02 4.285540059208869934e-02 -7.701090723276138306e-02 -2.842127084732055664e-01 1.525113284587860107e-01 -4.954023286700248718e-02 1.813375204801559448e-01 -1.010508015751838684e-01 6.664724554866552353e-03 -2.771317958831787109e-01 -1.592223942279815674e-01 1.287416815757751465e-01 2.132837325334548950e-01 -8.323753625154495239e-02 2.202638424932956696e-03 -1.928503364324569702e-01 -3.211789131164550781e-01
-7.916679978370666504e-02 -1.078763678669929504e-01 -8.303511142730712891e-02 -2.516968548297882080e-02 1.403290480375289917e-01 -1.672220081090927124e-01 -3.478794544935226440e-02 -1.143728420138359070e-01 -1.001328527927398682e-01 4.435087088495492935e-03 6.648525595664978027e-02 1.228191182017326355e-01 1.360056102275848389e-01 1.989289969205856323e-01 -1.330329291522502899e-02 3.912860061973333359e-03 -1.345025151968002319e-01 -1.128607168793678284e-01 5.729328095912933350e-02 3.489306271076202393e-01 -1.657571494579315186e-01 2.400138229131698608e-01 -3.373924642801284790e-02 1.777264773845672607e-01 -3.145006597042083740e-01 2.770217657089233398e-01 2.566585838794708252e-01 3.742794692516326904e-01 -1.645784825086593628e-01 -8.298992365598678589e-02 -8.132116496562957764e-02 -3.590808808803558350e-01
-5.114844441413879395e-02 -2.815834619104862213e-02 -4.289788752794265747e-02 3.498366801068186760e-03 -7.897868007421493530e-02 1.500931382179260254e-01 -2.252801805734634399e-01 6.250255554914474487e-02 1.983845531940460205e-01 2.723797261714935303e-01 -3.751308023929595947e-01 -3.347336053848266602e-01 1.212869137525558472e-01 2.143016271293163300e-02 1.926230080425739288e-02 2.853871881961822510e-02 5.586573481559753418e-02 1.760990619659423828e-01 -1.342196911573410034e-01 4.687770605087280273e-01 -1.107754632830619812e-01 1.427176594734191895e-01 1.848092675209045410e-01 -8.105368912220001221e-02 -2.057450264692306519e-02 9.444495663046836853e-03 -1.165683194994926453e-01 2.950455248355865479e-01 9.748266637325286865e-02 -2.164009809494018555e-01 -8.060166239738464355e-02 -1.392814666032791138e-01
3.782972320914268494e-02 -1.061017885804176331e-01 8.923000097274780273e-02 -6.165245547890663147e-03 -1.536052972078323364e-01 -1.765836477279663086e-01 -1.786014586687088013e-01 9.971235692501068115e-02 -1.544928699731826782e-01 -5.950671806931495667e-02 3.473443910479545593e-02 -1.935394257307052612e-01 -2.663729339838027954e-02 2.009985968470573425e-02 5.006719827651977539e-01 1.378174871206283569e-01 1.696149259805679321e-01 9.808491170406341553e-02 -1.535338759422302246e-01 2.532297074794769287e-01 9.352633357048034668e-02 -2.157300896942615509e-02 1.196874231100082397e-01 9.575768560171127319e-02 8.096869289875030518e-02 2.777409255504608154e-01 2.210526168346405029e-02 1.168852578848600388e-02 -1.605035960674285889e-01 -1.495634485036134720e-02 -3.060266077518463135e-01 -4.278875291347503662e-01
-3.132678866386413574e-01 -6.674863398075103760e-02 -1.063291803002357483e-01 -2.500349283218383789e-01 6.408974528312683105e-02 9.966228157281875610e-02 -2.023870497941970825e-01 1.593987047672271729e-01 -3.325996920466423035e-02 1.651242971420288086e-01 -2.785035222768783569e-02 -2.489399313926696777e-01 2.091805934906005859e-01 -6.443063914775848389e-02 9.280992299318313599e-02 7.780039310455322266e-02 2.223682105541229248e-01 -1.581130921840667725e-02 1.517053693532943726e-01 3.410100936889648438e-01 -1.006632894277572632e-01 2.178689092397689819e-01 1.426210850477218628e-01 -1.235272288322448730e-01 -1.331007033586502075e-01 -1.145427227020263672e-01 2.074556350708007812e-01 2.737386822700500488e-01 2.770306169986724854e-02 -9.139688313007354736e-02 -7.154652848839759827e-03 -3.863991796970367432e-01
-7.293635513633489609e-03 -2.549060285091400146e-01 -9.516484290361404419e-02 -3.155770897865295410e-01 -1.160395145416259766e-02 -7.698809355497360229e-02 -1.162537708878517151e-01 -2.850500633940100670e-03 -6.171574816107749939e-02 1.288326382637023926e-01 -7.702618837356567383e-02 -2.440503388643264771e-01 3.195254504680633545e-01 3.122595511376857758e-02 4.256853833794593811e-02 1.740575134754180908e-01 -4.206385314464569092e-01 2.023512572050094604e-01 -1.604989469051361084e-01 2.609439790248870850e-01 -1.199738588184118271e-02 -1.245759949088096619e-01 2.570210397243499756e-01 1.826277077198028564e-01 -4.795799404382705688e-02 1.289002746343612671e-01 5.320218577980995178e-02 4.197120293974876404e-02 2.203999608755111694e-01 -2.162955850362777710e-01 -1.225114464759826660e-01 -1.580294221639633179e-01
-9.867780655622482300e-02 -3.802693486213684082e-01 -1.422631144523620605e-01 1.802535057067871094e-01 -1.899925172328948975e-01 4.506789520382881165e-02 -1.786622703075408936e-01 1.157417371869087219e-01 1.356339156627655029e-01 -1.574260443449020386e-01 9.885171800851821899e-02 -7.048415392637252808e-02 -1.070872172713279724e-01 2.825298719108104706e-02 2.271920293569564819e-01 1.313004642724990845e-01 -2.390812486410140991e-01 1.201067492365837097e-01 -2.916338294744491577e-02 2.868703007698059082e-01 1.082233339548110962e-01 -1.731250286102294922e-01 2.218128889799118042e-01 2.591789364814758301e-01 -9.360255300998687744e-02 1.760569512844085693e-01 1.618588529527187347e-02 1.694993823766708374e-01 -8.400356397032737732e-03 -3.776215910911560059e-01 -1.612396091222763062e-01 -1.422526240348815918e-01
-3.803047239780426025e-01 -3.017289340496063232e-01 1.293167322874069214e-01 -2.144240438938140869e-01 2.415281347930431366e-02 -2.232997119426727295e-01 -3.512896597385406494e-02 -4.439033940434455872e-02 2.697086036205291748e-01 -1.498432606458663940e-01 -2.850420176982879639e-01 2.140365773811936378e-03 3.096714057028293610e-02 -8.044654875993728638e-02 2.447901815176010132e-01 1.541493088006973267e-01 -3.495785295963287354e-01 1.638056933879852295e-01 -8.857189863920211792e-02 2.419767975807189941e-01 2.201203256845474243e-02 9.035288542509078979e-02 -3.656453266739845276e-02 1.719751060009002686e-01 -4.704353585839271545e-02 -1.671576648950576782e-01 -8.315634727478027344e-02 2.592128813266754150e-01 1.042537242174148560e-01 -9.971253573894500732e-02 -1.837497018277645111e-02 -2.641079481691122055e-03
-1.310804020613431931e-02 -2.954968214035034180e-01 -2.456900626420974731e-01 1.910547912120819092e-01 -2.472019493579864502e-01 2.214335352182388306e-01 -2.259440571069717407e-01 1.498520225286483765e-01 2.074720859527587891e-01 -3.004429303109645844e-02 8.945982158184051514e-02 -3.121686875820159912e-01 -4.955636337399482727e-02 2.742364108562469482e-01 2.539397180080413818e-01 4.813740402460098267e-02 -1.553006470203399658e-01 1.605271250009536743e-01 -3.065859153866767883e-02 1.928441599011421204e-02 -5.553944036364555359e-02 -4.430237039923667908e-02 1.782071143388748169e-01 -6.372521072626113892e-02 -2.485158294439315796e-01 -5.626533180475234985e-02 2.341517433524131775e-02 3.501966595649719238e-01 1.590111404657363892e-01 5.947215110063552856e-02 -9.059420973062515259e-02 -1.446615755558013916e-01
-2.581463158130645752e-01 -1.041244789958000183e-01 -2.144610732793807983e-01 -1.262137144804000854e-01 -8.999645709991455078e-02 5.598805472254753113e-02 -1.639014333486557007e-01 2.083529382944107056e-01 1.955054402351379395e-01 8.314701169729232788e-02 -2.036601305007934570e-01 -2.761771976947784424e-01 -5.526751652359962463e-02 2.290874868631362915e-01 1.160032525658607483e-01 -1.836709529161453247e-01 -2.481710910797119141e-01 2.063225060701370239e-01 4.262245073914527893e-02 4.106153249740600586e-01 -2.121068686246871948e-01 6.886322051286697388e-02 1.414521187543869019e-01 5.175221711397171021e-02 -3.572998568415641785e-02 -1.000567991286516190e-02 1.132292300462722778e-02 1.300998628139495850e-01 1.778145283460617065e-01 -3.087979257106781006e-01 -1.326667815446853638e-01 5.889445170760154724e-02
-9.580809623003005981e-02 2.316740155220031738e-02 -4.869864583015441895e-01 1.024417951703071594e-01 2.363488078117370605e-01 1.090669557452201843e-01 1.426575891673564911e-02 2.496489137411117554e-02 3.501596152782440186e-01 -1.535688042640686035e-01 -4.819958284497261047e-02 -5.392799153923988342e-02 1.674850136041641235e-01 2.226778566837310791e-01 -1.685797274112701416e-01 1.613098531961441040e-01 -1.701770275831222534e-01 5.872167274355888367e-02 1.086153090000152588e-01 2.580908536911010742e-01 1.697981730103492737e-03 1.938852816820144653e-01 2.476247549057006836e-01 -5.719930306077003479e-02 -1.678286641836166382e-01 1.378532648086547852e-01 4.244971275329589844e-02 1.380804479122161865e-01 6.176002323627471924e-02 -1.539622992277145386e-01 -1.826564371585845947e-01 -2.205145955085754395e-01
1.138759106397628784e-01 -2.025448083877563477e-01 -1.775605827569961548e-01 -1.685984246432781219e-02 1.369772255420684814e-01 9.011095017194747925e-02 -5.363455787301063538e-02 1.289456244558095932e-02 2.720580995082855225e-01 -1.600150167942047119e-01 1.103541161864995956e-02 -1.283524632453918457e-01 -1.391004174947738647e-01 7.426735758781433105e-02 3.046352602541446686e-02 2.861508131027221680e-01 3.273887187242507935e-02 2.682212591171264648e-01 -2.167860120534896851e-01 2.412773482501506805e-02 -5.968742445111274719e-02 3.025663495063781738e-01 -1.562952995300292969e-02 2.202027142047882080e-01 -1.214347854256629944e-01 2.683894932270050049e-01 3.714016973972320557e-01 7.724308222532272339e-02 -2.625550925731658936e-01 -7.301773875951766968e-02 -1.914910227060317993e-01 -2.330725044012069702e-01
-3.868782520294189453e-02 -1.390098035335540771e-01 -3.832818008959293365e-03 -6.266224384307861328e-02 2.100146412849426270e-01 -1.421773135662078857e-01 -6.457152217626571655e-02 2.475924491882324219e-01 5.962066352367401123e-02 2.016840875148773193e-02 5.483943596482276917e-02 -2.486294656991958618e-01 3.787034451961517334e-01 1.972027570009231567e-01 2.721472382545471191e-01 4.154740273952484131e-02 3.406026661396026611e-01 -2.326056361198425293e-02 -1.439422816038131714e-01 -3.883000463247299194e-02 -2.935340106487274170e-01 7.030436396598815918e-02 4.842687770724296570e-02 2.058661729097366333e-01 2.700787223875522614e-02 -1.445098221302032471e-02 2.020721137523651123e-01 2.472879886627197266e-01 9.121357463300228119e-03 1.424313932657241821e-01 -2.769085764884948730e-01 -2.097260951995849609e-01
-1.876292973756790161e-01 -1.684980392456054688e-01 -1.226594746112823486e-01 -1.890535354614257812e-01 -7.032811641693115234e-02 1.193261072039604187e-01 -3.027189671993255615e-01 2.823332510888576508e-02 3.903467059135437012e-01 1.485194265842437744e-01 -1.791929304599761963e-01 -1.581832394003868103e-02 -3.109666146337985992e-02 -1.819162070751190186e-01 -2.832598984241485596e-02 -1.427820324897766113e-01 -2.851464413106441498e-02 1.102185249328613281e-01 3.247621003538370132e-03 4.042014479637145996e-01 -1.076118126511573792e-01 5.620379466563463211e-03 2.485271841287612915e-01 -1.334816366434097290e-01 -7.172356545925140381e-02 -7.027112692594528198e-02 1.809986829757690430e-01 1.110679581761360168e-01 5.742743983864784241e-02 -2.932300269603729248e-01 -8.597493916749954224e-02 -3.042367994785308838e-01
-6.512498855590820312e-02 -2.497070431709289551e-01 -1.855913549661636353e-01 -2.097667902708053589e-01 1.499255895614624023e-01 -2.000575698912143707e-02 -9.329006820917129517e-02 -4.193306714296340942e-02 -5.058555863797664642e-03 -1.776992380619049072e-01 -1.094933226704597473e-01 8.099293708801269531e-02 2.524797916412353516e-01 2.002717554569244385e-01 5.130684375762939453e-02 -8.004270493984222412e-02 -2.194089293479919434e-01 5.165239796042442322e-02 2.111551165580749512e-02 1.861367225646972656e-01 -2.067228406667709351e-01 -8.434645086526870728e-02 -1.483231186866760254e-01 2.355464100837707520e-01 -2.226690053939819336e-01 1.406438350677490234e-01 2.498256564140319824e-01 3.751157522201538086e-01 5.099207535386085510e-02 -3.537319898605346680e-01 1.027023699134588242e-02 -2.121885418891906738e-01
-3.923589363694190979e-02 -2.330780476331710815e-01 -2.621332705020904541e-01 -5.720893293619155884e-02 8.369424194097518921e-02 5.593388155102729797e-02 -6.372474133968353271e-02 2.565938830375671387e-01 9.313842654228210449e-02 -9.013645350933074951e-02 -1.669569760560989380e-01 1.148486733436584473e-01 1.659768261015415192e-02 1.682221442461013794e-01 3.159479498863220215e-01 2.186440974473953247e-01 -1.064116656780242920e-01 -8.170678466558456421e-02 4.112693481147289276e-03 4.746488332748413086e-01 -4.215592145919799805e-01 1.382354646921157837e-01 1.270027160644531250e-01 1.470768451690673828e-02 -2.975255623459815979e-02 3.824730962514877319e-02 -3.474810346961021423e-02 2.338031828403472900e-01 1.269702166318893433e-01 1.136711612343788147e-01 5.709756910800933838e-02 -1.051186025142669678e-01
-8.307250589132308960e-02 -3.094909489154815674e-01 -3.670603036880493164e-02 -9.014527499675750732e-02 2.652350664138793945e-01 -1.695389300584793091e-01 2.284629791975021362e-01 2.012734562158584595e-01 6.543703377246856689e-02 6.679290533065795898e-02 -2.304249405860900879e-01 -8.719997107982635498e-02 -2.392991632223129272e-01 1.682230532169342041e-01 3.279814422130584717e-01 1.327322870492935181e-01 -3.691433072090148926e-01 2.164915800094604492e-01 2.458365820348262787e-02 1.560516357421875000e-01 7.407150696963071823e-03 -2.284627705812454224e-01 -2.265880256891250610e-02 1.064105108380317688e-01 -5.407745763659477234e-02 -4.703828692436218262e-02 -3.286183625459671021e-02 6.624601036310195923e-02 1.463025957345962524e-01 -1.280516088008880615e-01 1.073370650410652161e-01 -2.893767654895782471e-01
9.189416468143463135e-02 -1.784730255603790283e-01 -2.578625641763210297e-02 5.800469964742660522e-02 1.274299919605255127e-01 8.852247893810272217e-02 1.386699974536895752e-01 2.373080104589462280e-01 1.730664223432540894e-01 -1.124364286661148071e-01 -1.425430625677108765e-01 -3.864222019910812378e-02 2.772617042064666748e-01 3.502797186374664307e-01 2.489182800054550171e-01 2.416556179523468018e-01 1.031641289591789246e-01 9.208825230598449707e-02 5.927463248372077942e-02 3.115848898887634277e-01 1.853029280900955200e-01 9.013240039348602295e-02 2.439638674259185791e-01 3.153709471225738525e-01 -7.199858874082565308e-02 -1.622658073902130127e-01 -7.824257016181945801e-03 -2.844231389462947845e-02 -2.978578209877014160e-01 -1.583701521158218384e-01 -4.507210105657577515e-03 -6.600239127874374390e-02
-3.988454700447618961e-04 -1.234359070658683777e-01 -8.875884115695953369e-02 9.875379502773284912e-02 3.007501661777496338e-01 -6.151331961154937744e-02 -1.605718880891799927e-01 3.267814964056015015e-02 2.719178795814514160e-01 2.073599249124526978e-01 -9.889362007379531860e-02 -2.610617876052856445e-01 3.062263131141662598e-01 -5.323070660233497620e-02 2.687481343746185303e-01 -4.748360812664031982e-02 1.321855932474136353e-01 3.367852568626403809e-01 -2.507501840591430664e-01 3.986038267612457275e-03 -1.120242550969123840e-01 -1.476837396621704102e-01 1.936283409595489502e-01 6.043329834938049316e-02 -1.638609468936920166e-01 -1.154109612107276917e-01 2.936525940895080566e-01 1.333137452602386475e-01 1.175368502736091614e-01 2.032361477613449097e-01 -5.925482884049415588e-02 -8.938645571470260620e-02
-2.028917372226715088e-01 -3.171401023864746094e-01 -1.360710561275482178e-01 5.884866416454315186e-02 -2.343762107193470001e-02 1.164651662111282349e-01 -1.729765236377716064e-01 1.186989173293113708e-01 -3.380709514021873474e-02 -6.537704169750213623e-02 1.168208792805671692e-01 -1.782782971858978271e-01 -6.834496557712554932e-02 -7.346466649323701859e-03 2.323951572179794312e-01 5.767622590065002441e-02 1.265905797481536865e-01 6.437423825263977051e-02 1.478988081216812134e-01 2.353180199861526489e-01 1.402233988046646118e-01 -1.180167496204376221e-01 1.651543527841567993e-01 4.447811469435691833e-02 -1.529054194688796997e-01 3.542940616607666016e-01 -6.261829286813735962e-02 1.225699111819267273e-01 -2.276286482810974121e-01 -2.105960100889205933e-01 -3.553744554519653320e-01 -3.386450707912445068e-01
2.081121206283569336e-01 -1.895978003740310669e-01 -4.682144895195960999e-02 -1.220543086528778076e-01 1.111441403627395630e-01 -4.054741188883781433e-02 1.364124417304992676e-01 -9.568680077791213989e-02 3.650651276111602783e-01 1.620081514120101929e-01 -1.975087672472000122e-01 -1.569829732179641724e-01 -2.750796973705291748e-01 6.278116255998611450e-02 1.078728884458541870e-01 2.484646588563919067e-01 -3.415915369987487793e-01 1.241153478622436523e-01 -3.275711461901664734e-02 3.025933504104614258e-01 -3.200579583644866943e-01 -1.704927831888198853e-01 1.173447892069816589e-01 -1.401263177394866943e-01 -7.111429423093795776e-02 -9.442283958196640015e-02 2.347765490412712097e-02 9.048642963171005249e-02 -2.226289510726928711e-01 3.142021223902702332e-02 -1.096670255064964294e-01 -1.039819493889808655e-01
-2.177794277667999268e-01 -1.320928428322076797e-02 -1.945695579051971436e-01 -7.822170853614807129e-02 1.789745390415191650e-01 -2.780062556266784668e-01 -1.191328912973403931e-01 3.927709907293319702e-02 3.194747567176818848e-01 -5.643380805850028992e-03 1.086801216006278992e-01 -1.757650524377822876e-01 -2.352167665958404541e-01 1.530698239803314209e-01 3.893955051898956299e-01 -1.305914223194122314e-01 -2.462441474199295044e-01 2.847426198422908783e-02 -1.043434739112854004e-01 2.206394225358963013e-01 -2.774972319602966309e-01 -1.692947745323181152e-02 2.247324138879776001e-01 2.218283526599407196e-02 2.215729355812072754e-01 2.479176409542560577e-02 1.829056888818740845e-01 1.308600455522537231e-01 -5.667854845523834229e-02 -1.323635280132293701e-01 1.221189051866531372e-01 -7.673275470733642578e-02
-1.967740990221500397e-02 -2.760617993772029877e-02 -1.800360828638076782e-01 8.523406833410263062e-02 2.146769165992736816e-01 -1.050918549299240112e-01 -8.046158403158187866e-02 -3.556532412767410278e-02 3.387853503227233887e-01 -1.533964574337005615e-01 5.129802227020263672e-02 -2.352951616048812866e-01 3.396086990833282471e-01 6.706877052783966064e-02 1.935616731643676758e-01 1.488723307847976685e-01 1.831256411969661713e-02 1.965595781803131104e-01 -3.552958965301513672e-01 6.946118548512458801e-03 -1.934356093406677246e-01 -1.629789173603057861e-01 1.958838850259780884e-01 3.591298684477806091e-02 -3.569479286670684814e-01 -1.580524295568466187e-01 1.273876577615737915e-01 1.032862961292266846e-01 -1.653993129730224609e-01 -8.355835825204849243e-02 7.612010091543197632e-02 -1.738545298576354980e-01
-2.550293505191802979e-01 2.024981193244457245e-03 -3.060875833034515381e-01 6.398096680641174316e-02 2.613973021507263184e-01 -2.331706285476684570e-01 -1.383953988552093506e-01 -1.356454342603683472e-01 -9.319335967302322388e-02 -1.793564707040786743e-01 -3.538958728313446045e-02 -2.127924263477325439e-01 -1.996610872447490692e-02 8.207893371582031250e-02 2.741499245166778564e-01 -9.023508056998252869e-03 -2.135741114616394043e-01 1.481759399175643921e-01 -2.137418091297149658e-01 3.090136647224426270e-01 8.229275792837142944e-02 -5.285690072923898697e-03 2.014009505510330200e-01 -2.393160015344619751e-01 1.470220535993576050e-01 -3.622868284583091736e-02 2.688918411731719971e-01 1.859181970357894897e-01 -5.586753040552139282e-02 -3.014371730387210846e-02 1.255149990320205688e-01 -2.102401256561279297e-01
2.076914757490158081e-01 -6.017036363482475281e-02 1.937863416969776154e-02 -1.099851801991462708e-01 2.406518459320068359e-01 -6.982773542404174805e-02 -2.388013005256652832e-01 8.985898643732070923e-02 1.994397938251495361e-01 1.017673313617706299e-01 -2.185013145208358765e-01 -1.605018675327301025e-01 3.024400174617767334e-01 3.168893977999687195e-02 1.744742095470428467e-01 -7.899054884910583496e-02 1.623574346303939819e-01 2.543150782585144043e-01 -2.648172080516815186e-01 1.055330112576484680e-01 1.092751976102590561e-02 -1.028090417385101318e-01 2.589379549026489258e-01 -1.889464557170867920e-01 -2.719125449657440186e-01 -1.297066509723663330e-01 2.820549905300140381e-01 1.496174633502960205e-01 -4.429407045245170593e-02 2.247769385576248169e-01 -1.570684462785720825e-01 -6.702296435832977295e-02
-2.655327320098876953e-01 -2.016808092594146729e-01 -1.651877164840698242e-02 -3.405797779560089111e-01 1.341369003057479858e-01 7.024805527180433273e-03 -1.809161901473999023e-01 1.619855016469955444e-01 -5.743958055973052979e-02 -1.143197342753410339e-01 1.315568834543228149e-01 -2.583997547626495361e-01 3.437081277370452881e-01 2.369994372129440308e-01 -3.237636387348175049e-02 7.157041132450103760e-02 -2.673745155334472656e-01 8.104195445775985718e-02 2.330894321203231812e-01 4.187369942665100098e-01 -3.401475027203559875e-02 -8.068446815013885498e-02 1.531274020671844482e-01 3.090385161340236664e-02 -7.280768454074859619e-02 5.434208735823631287e-02 1.456978470087051392e-01 -1.069049835205078125e-01 -7.163743674755096436e-02 -5.182797089219093323e-02 7.816504687070846558e-03 -1.613354086875915527e-01
3.153651580214500427e-02 -1.625718772411346436e-01 -3.745927810668945312e-01 1.102152541279792786e-01 1.419530808925628662e-01 1.227876096963882446e-01 -8.471821993589401245e-02 7.895833253860473633e-02 2.088238298892974854e-01 -4.508922249078750610e-02 -1.968870759010314941e-01 -1.665784604847431183e-02 -4.057394340634346008e-02 6.164431944489479065e-02 2.590396702289581299e-01 1.624619513750076294e-01 -9.697170555591583252e-02 1.663142293691635132e-01 1.528996974229812622e-01 1.430957764387130737e-01 -2.704611718654632568e-01 2.066317759454250336e-02 2.470847219228744507e-02 -3.581016361713409424e-01 -3.081681728363037109e-01 -6.808460503816604614e-02 1.705499589443206787e-01 -3.939132392406463623e-02 1.631169021129608154e-01 -1.410598605871200562e-01 -1.305699348449707031e-01 -3.327279686927795410e-01
-2.287101149559020996e-01 -4.114783182740211487e-02 -1.119989454746246338e-01 -7.114299107342958450e-03 1.525192707777023315e-01 -3.079801797866821289e-01 6.938054412603378296e-02 5.366849526762962341e-02 2.252642512321472168e-01 1.674536764621734619e-01 -9.381014853715896606e-02 -6.671623885631561279e-02 6.952227652072906494e-02 1.869044452905654907e-02 2.015266865491867065e-01 -7.940132915973663330e-02 3.552119135856628418e-01 2.545675337314605713e-01 -2.304450608789920807e-02 2.816419601440429688e-01 -2.613765001296997070e-01 5.599029734730720520e-02 1.754295676946640015e-01 -1.009086295962333679e-01 -1.545434594154357910e-01 -1.467873435467481613e-02 -9.174004080705344677e-04 2.823559641838073730e-01 9.209704585373401642e-03 7.334165275096893311e-02 -4.092186093330383301e-01 -5.888433754444122314e-02
2.584542089607566595e-04 -2.832501828670501709e-01 1.812582463026046753e-01 8.300041407346725464e-02 -3.657788410782814026e-02 -6.174167618155479431e-02 -1.004210440441966057e-03 -2.985832393169403076e-01 7.670440524816513062e-02 -1.516510695219039917e-01 5.968846380710601807e-02 1.327992416918277740e-02 6.056080758571624756e-02 1.599078327417373657e-01 -2.952123060822486877e-02 -6.956308335065841675e-02 -3.669830039143562317e-02 3.361874818801879883e-01 -2.441986352205276489e-01 2.440901845693588257e-01 -1.472136527299880981e-01 -2.597153484821319580e-01 2.765529453754425049e-01 1.241132318973541260e-01 3.361808508634567261e-02 -9.383936226367950439e-02 -3.276436775922775269e-02 3.823117315769195557e-01 4.871657490730285645e-02 3.496161848306655884e-02 -3.414631783962249756e-01 -1.618567705154418945e-01
1.485869139432907104e-01 1.604743748903274536e-01 7.063017785549163818e-02 -5.249326303601264954e-02 1.291318237781524658e-01 -1.486015170812606812e-01 -3.849732577800750732e-01 2.057364396750926971e-02 3.015710115432739258e-01 6.192006170749664307e-02 1.011278927326202393e-01 -1.368848532438278198e-01 -1.796384155750274658e-02 -1.266649216413497925e-01 2.542088329792022705e-01 1.632580347359180450e-02 -1.519693583250045776e-01 1.250366866588592529e-02 -6.936151534318923950e-02 1.183049380779266357e-01 -3.113761544227600098e-02 2.755194902420043945e-02 2.359664291143417358e-01 2.784792780876159668e-01 -8.102966845035552979e-02 4.176921024918556213e-02 -7.305873930454254150e-02 2.328106015920639038e-02 -3.123409152030944824e-01 -2.972772419452667236e-01 -3.495758175849914551e-01 -2.295653074979782104e-01
2.235862463712692261e-01 7.069561630487442017e-02 1.455788612365722656e-01 -7.941623032093048096e-02 1.436375379562377930e-01 2.909928560256958008e-01 -7.525099813938140869e-02 2.366358935832977295e-01 2.557770907878875732e-01 2.575324177742004395e-01 4.717918857932090759e-02 1.487219985574483871e-02 1.408782750368118286e-01 5.345465615391731262e-02 3.594127893447875977e-01 -8.217666298151016235e-03 7.888666540384292603e-02 3.013938963413238525e-01 1.116707623004913330e-01 2.726206481456756592e-01 7.738236803561449051e-03 -5.185346119105815887e-03 -2.364701218903064728e-02 5.976342409849166870e-02 -3.201905190944671631e-01 -1.395955532789230347e-01 7.114737480878829956e-02 2.043019235134124756e-01 -1.796184033155441284e-01 -1.721468865871429443e-01 -6.789010763168334961e-02 -2.025194317102432251e-01
-2.271635532379150391e-01 -3.740813434123992920e-01 4.960400238633155823e-02 3.089542090892791748e-01 -4.030249267816543579e-02 6.633281707763671875e-02 -1.865182965993881226e-01 -1.174924056977033615e-02 -3.156376257538795471e-02 -2.327297031879425049e-01 -1.569447070360183716e-01 -1.105411201715469360e-01 -6.656539440155029297e-02 -2.612540498375892639e-02 3.181194663047790527e-01 1.677353084087371826e-01 2.431067079305648804e-01 1.591933816671371460e-01 -2.564291656017303467e-02 2.237215340137481689e-01 -1.979831159114837646e-01 -1.609003394842147827e-01 3.319941461086273193e-02 4.811157286167144775e-02 8.948997408151626587e-02 -1.326587200164794922e-01 1.376897096633911133e-01 1.893303543329238892e-01 -1.989378333091735840e-01 -1.629611104726791382e-01 2.971595153212547302e-03 -3.048411011695861816e-01
1.312442496418952942e-02 -1.028560101985931396e-01 4.702197015285491943e-02 -1.099602058529853821e-01 3.464491963386535645e-01 7.004089653491973877e-02 -1.797787845134735107e-01 1.713268160820007324e-01 3.247712180018424988e-02 -1.914438754320144653e-01 -1.391639858484268188e-01 -1.146382614970207214e-01 2.291633337736129761e-01 2.199455052614212036e-01 3.731683194637298584e-01 -2.500900924205780029e-01 3.408867120742797852e-01 1.026308611035346985e-01 -4.138836637139320374e-02 1.854331605136394501e-02 -3.003263175487518311e-01 1.144269481301307678e-01 1.666902005672454834e-01 1.037943065166473389e-01 -3.259673714637756348e-02 4.974744841456413269e-02 2.023975253105163574e-01 1.473540663719177246e-01 -1.543732583522796631e-01 3.444040939211845398e-02 -1.042407304048538208e-01 -2.066243439912796021e-01
1.109230564907193184e-03 -2.816294431686401367e-01 -1.303309053182601929e-01 2.102407664060592651e-01 1.076235994696617126e-01 3.392425179481506348e-02 8.513078093528747559e-02 1.831269860267639160e-01 3.677577078342437744e-01 -1.871014535427093506e-01 -1.429274270776659250e-04 -2.290047854185104370e-01 2.100429385900497437e-01 3.568912670016288757e-02 2.548918128013610840e-01 -4.718533158302307129e-02 8.281911909580230713e-02 6.955535709857940674e-02 -5.997830629348754883e-02 1.716830432415008545e-01 -2.277437448501586914e-01 9.126884862780570984e-03 1.845700144767761230e-01 1.754005104303359985e-01 3.143626078963279724e-02 1.730613261461257935e-01 2.225463837385177612e-01 2.435677126049995422e-02 -4.277595877647399902e-01 4.190266504883766174e-02 -2.040158361196517944e-01 4.158868640661239624e-02
9.826334565877914429e-02 -2.900538742542266846e-01 -2.887833714485168457e-01 -1.251306831836700439e-01 2.957438826560974121e-01 1.311074048280715942e-01 4.155198112130165100e-02 2.189458608627319336e-01 -2.803407423198223114e-02 -1.063176766037940979e-01 -1.427721828222274780e-01 -9.646896272897720337e-02 1.473121717572212219e-02 1.724440976977348328e-02 1.567928940057754517e-01 4.399378597736358643e-02 -1.648321934044361115e-02 3.195056915283203125e-01 -2.835472226142883301e-01 -6.594187766313552856e-02 5.546554550528526306e-02 -3.980581089854240417e-02 -4.268043115735054016e-02 1.642630845308303833e-01 -4.470436275005340576e-02 2.453100383281707764e-01 2.537054717540740967e-01 -3.075105138123035431e-02 -3.716957271099090576e-01 -1.809198409318923950e-01 -1.350050568580627441e-01 -2.164653390645980835e-01
-2.043461501598358154e-01 -3.713538497686386108e-02 -7.169836759567260742e-02 8.453607559204101562e-02 9.196595102548599243e-02 1.412924379110336304e-03 -1.780592799186706543e-01 1.767053008079528809e-01 1.388000249862670898e-01 2.135554403066635132e-01 2.763926424086093903e-02 -2.093405127525329590e-01 1.722696572542190552e-01 1.797545403242111206e-01 2.059890776872634888e-01 -3.589742118492722511e-03 1.122250482439994812e-01 1.908394545316696167e-01 -1.181931421160697937e-01 -2.294891327619552612e-02 -2.741451561450958252e-01 -1.695512980222702026e-01 5.741996765136718750e-01 -5.868172645568847656e-02 5.473386496305465698e-02 1.028135344386100769e-01 2.459605932235717773e-01 -1.091794297099113464e-01 -1.196095533668994904e-02 -2.196752130985260010e-01 -1.540541201829910278e-01 -2.483226917684078217e-02
5.561659112572669983e-02 -1.281467974185943604e-01 -1.509182304143905640e-01 -1.627532541751861572e-01 1.784190833568572998e-01 -1.956320405006408691e-01 7.254695892333984375e-02 5.172822996973991394e-02 2.066625654697418213e-02 2.900704443454742432e-01 -3.069036900997161865e-01 -2.400999516248703003e-01 1.795644760131835938e-01 -7.575982064008712769e-02 3.229507505893707275e-01 -1.254219263792037964e-01 1.917325705289840698e-01 3.716271221637725830e-01 -2.316742241382598877e-01 -3.945669531822204590e-02 1.000825688242912292e-01 -1.140451356768608093e-01 8.688624948263168335e-02 5.943345837295055389e-03 -8.595331758260726929e-02 -1.678301393985748291e-01 1.780347973108291626e-01 2.400541901588439941e-01 1.317448765039443970e-01 5.409510061144828796e-02 -1.614080816507339478e-01 -1.638337373733520508e-01
-1.760759502649307251e-01 -3.407408297061920166e-02 2.215276937931776047e-03 -2.429685890674591064e-01 2.999414503574371338e-01 -2.875613868236541748e-01 -1.837236881256103516e-01 1.169067528098821640e-02 3.734013736248016357e-01 8.422988653182983398e-02 -8.347176946699619293e-03 -1.064636707305908203e-01 6.405927985906600952e-02 2.118847817182540894e-01 1.096171513199806213e-01 2.966270409524440765e-02 1.515999883413314819e-01 1.631167531013488770e-01 -1.487842500209808350e-01 -2.603761479258537292e-02 -3.500267267227172852e-01 -9.898216277360916138e-02 3.074720501899719238e-01 -1.078037079423666000e-02 -8.504854887723922729e-02 1.698684096336364746e-01 1.882088333368301392e-01 1.283704042434692383e-01 -2.028832882642745972e-01 -1.555690169334411621e-01 -1.662747263908386230e-01 4.529490694403648376e-02
1.426853686571121216e-01 -2.393059283494949341e-01 -5.991515517234802246e-02 -4.800528660416603088e-02 1.294054538011550903e-01 2.713546752929687500e-01 -2.145778238773345947e-01 -2.704581618309020996e-02 4.691190086305141449e-03 8.288734406232833862e-02 1.322398185729980469e-01 1.111568659543991089e-01 -1.095755845308303833e-01 2.034103423357009888e-01 9.313721954822540283e-02 -8.645414561033248901e-02 -1.498463600873947144e-01 3.308712542057037354e-01 -2.435444593429565430e-01 1.435149013996124268e-01 -3.157711029052734375e-02 2.876770310103893280e-02 4.093195870518684387e-02 -8.618763647973537445e-03 6.762397009879350662e-03 -2.463946640491485596e-01 -3.567434102296829224e-02 4.755998849868774414e-01 -8.368404209613800049e-02 -9.725781530141830444e-02 -1.886965334415435791e-01 -3.425654768943786621e-01
-6.678380072116851807e-02 -2.036199122667312622e-01 2.612976133823394775e-01 -2.619742155075073242e-01 1.511806696653366089e-01 -8.053862303495407104e-02 -2.024362683296203613e-01 9.376232326030731201e-02 2.287536486983299255e-02 -3.214606940746307373e-01 -2.600199878215789795e-01 -1.502707153558731079e-01 2.582343518733978271e-01 1.446061581373214722e-01 6.058910861611366272e-02 -2.165031805634498596e-02 -2.335402369499206543e-01 1.506620198488235474e-01 -1.251039206981658936e-01 -7.007760554552078247e-02 -2.109548263251781464e-02 1.148737668991088867e-01 3.296988904476165771e-01 2.319874428212642670e-02 6.007148325443267822e-02 8.197647333145141602e-02 -2.062838338315486908e-02 -1.747113652527332306e-02 7.977286726236343384e-02 4.784546419978141785e-02 -3.144599199295043945e-01 -3.361407518386840820e-01
-2.876212596893310547e-01 -1.682682186365127563e-01 -1.748209632933139801e-02 2.949572205543518066e-01 -1.788938790559768677e-02 -2.218218334019184113e-02 -2.142278254032135010e-01 -1.559769511222839355e-01 1.158040389418601990e-01 -2.862170338630676270e-01 1.197495087981224060e-01 -1.861519813537597656e-01 -1.951463669538497925e-01 1.745338924229145050e-02 1.673032790422439575e-01 8.073603361845016479e-02 5.242055654525756836e-02 7.134316116571426392e-02 9.940680116415023804e-02 3.352386355400085449e-01 -3.213757872581481934e-01 -6.193575263023376465e-02 8.555578440427780151e-02 1.958761066198348999e-01 -5.400506407022476196e-02 -8.429558016359806061e-03 1.064098104834556580e-01 1.974781751632690430e-01 -3.171173632144927979e-01 1.019522920250892639e-01 -1.123699545860290527e-01 -2.315125614404678345e-01
-1.565831005573272705e-01 -2.258598059415817261e-01 -3.385451138019561768e-01 -1.282841116189956665e-01 -5.356368049979209900e-02 2.611106932163238525e-01 -2.608402073383331299e-01 -1.456871628761291504e-01 2.000951170921325684e-01 1.587215811014175415e-01 -1.924937516450881958e-01 -1.283867061138153076e-01 1.851536482572555542e-01 9.088917076587677002e-02 4.560457170009613037e-02 -9.046417474746704102e-02 -6.707268301397562027e-03 8.215478621423244476e-03 3.226293995976448059e-02 2.773257195949554443e-01 -1.960084885358810425e-01 2.783823311328887939e-01 2.432624101638793945e-01 -1.269003897905349731e-01 1.058670133352279663e-01 1.549184788018465042e-02 3.231096267700195312e-02 2.268072664737701416e-01 6.914529949426651001e-02 -1.635173112154006958e-01 -1.120667010545730591e-01 -2.902496159076690674e-01
-3.236877918243408203e-01 -2.878542542457580566e-01 7.335983961820602417e-02 9.246936440467834473e-02 1.402974575757980347e-01 -5.627257004380226135e-02 -1.127541735768318176e-01 -8.875532448291778564e-02 -2.578938752412796021e-02 -1.373464707285165787e-02 5.803213641047477722e-02 -1.948755979537963867e-01 -8.534990996122360229e-02 -2.265923842787742615e-02 2.208832204341888428e-01 3.459167480468750000e-02 -1.574852764606475830e-01 3.270879387855529785e-01 -1.282513737678527832e-01 2.750251591205596924e-01 1.778874993324279785e-01 1.395893096923828125e-01 1.559263467788696289e-01 1.591480821371078491e-01 -1.465726196765899658e-01 -3.420065939426422119e-01 -2.064647525548934937e-02 4.770879447460174561e-02 5.028241872787475586e-02 2.455003708600997925e-01 -3.463685810565948486e-01 -8.025511354207992554e-02
-6.354464590549468994e-02 -2.436399608850479126e-01 -6.240044534206390381e-02 -7.899017632007598877e-02 1.623970270156860352e-01 -8.153906464576721191e-02 -2.718066871166229248e-01 8.120411634445190430e-02 1.546622812747955322e-01 -2.190889269113540649e-01 -1.151405200362205505e-01 -4.330985546112060547e-01 9.279212355613708496e-02 3.509996831417083740e-02 7.646711915731430054e-02 2.227243036031723022e-02 -2.402204722166061401e-01 -6.975359749048948288e-03 -1.410918831825256348e-01 1.364402472972869873e-01 -1.348001807928085327e-01 -1.894367635250091553e-01 3.874955475330352783e-01 1.440061628818511963e-01 6.172048300504684448e-02 2.863333933055400848e-02 3.045422136783599854e-01 1.821040660142898560e-01 9.018976986408233643e-02 -2.120191156864166260e-01 7.463487982749938965e-02 1.166920438408851624e-01
-6.323739886283874512e-02 2.145514488220214844e-01 9.214635193347930908e-02 -1.768749505281448364e-01 2.545846104621887207e-01 -9.780701994895935059e-02 -2.801546752452850342e-01 9.153711795806884766e-02 -2.082109004259109497e-01 4.400731250643730164e-02 -9.429705888032913208e-02 -1.435805112123489380e-01 3.379800319671630859e-01 2.241050601005554199e-01 1.479304134845733643e-01 8.275053650140762329e-02 -1.882493197917938232e-01 1.775118559598922729e-01 1.656459122896194458e-01 5.429656058549880981e-02 1.762199401855468750e-01 -1.521701645106077194e-02 3.184846043586730957e-02 9.225085377693176270e-02 -1.948894858360290527e-01 1.458674371242523193e-01 1.852069795131683350e-01 2.784218192100524902e-01 5.525766313076019287e-02 5.038591474294662476e-02 -3.664129674434661865e-01 -1.785850375890731812e-01
2.614598907530307770e-02 -3.189936876296997070e-01 1.614169925451278687e-01 1.158022433519363403e-01 -1.259814947843551636e-01 -2.216065376996994019e-01 -5.547019839286804199e-02 -1.407701671123504639e-01 5.713289603590965271e-02 -1.755458489060401917e-02 -1.812841892242431641e-01 -3.532293736934661865e-01 7.732127327471971512e-03 1.780090630054473877e-01 8.289683610200881958e-02 9.024406224489212036e-02 -2.279178649187088013e-01 3.107353448867797852e-01 -2.251247912645339966e-01 -1.055815815925598145e-01 -2.739037014544010162e-02 8.015851676464080811e-02 2.842274606227874756e-01 -6.897231191396713257e-02 -1.659357845783233643e-01 -7.700575143098831177e-02 6.298926472663879395e-02 3.435794711112976074e-01 2.254768908023834229e-01 -1.689028292894363403e-01 -3.988217562437057495e-02 -1.508722156286239624e-01
-6.919365376234054565e-02 -2.127805799245834351e-01 -2.226388081908226013e-02 -3.410556018352508545e-01 2.192273139953613281e-01 -1.263304352760314941e-01 -1.289667189121246338e-02 -2.244841009378433228e-01 2.739227935671806335e-02 4.947585985064506531e-02 -2.620720565319061279e-01 -8.993791043758392334e-02 4.221798107028007507e-02 -7.247906178236007690e-02 -2.206613775342702866e-03 3.182369768619537354e-01 -2.317914515733718872e-01 1.838834136724472046e-01 -1.576284170150756836e-01 3.809391260147094727e-01 -1.886231005191802979e-01 8.291168510913848877e-02 2.051288634538650513e-01 7.895211689174175262e-03 -2.423298358917236328e-01 2.055470645427703857e-01 8.172645233571529388e-03 1.622130423784255981e-01 -1.896072924137115479e-01 5.850837379693984985e-02 1.435769647359848022e-01 -2.866885811090469360e-02
-5.942199379205703735e-02 1.651088893413543701e-01 -1.911023855209350586e-01 -1.552727520465850830e-01 -6.411408632993698120e-02 -1.034963801503181458e-01 9.893818758428096771e-03 1.854099929332733154e-01 3.282715678215026855e-01 -2.694288194179534912e-01 3.995920717716217041e-02 -3.891830146312713623e-02 1.550052762031555176e-01 -5.198071897029876709e-02 2.458998709917068481e-01 3.503046929836273193e-01 6.661451607942581177e-02 2.366567105054855347e-01 -1.735999435186386108e-01 2.077830731868743896e-01 -1.702273637056350708e-01 3.153935447335243225e-02 -1.438614912331104279e-02 2.515519596636295319e-02 -2.711190283298492432e-01 -9.388414770364761353e-02 8.277656137943267822e-02 6.501775234937667847e-02 -2.930745184421539307e-01 -9.867481142282485962e-02 -4.399754852056503296e-02 -3.322295844554901123e-01
1.130548678338527679e-02 -1.952529698610305786e-01 -1.409283727407455444e-01 5.136273056268692017e-02 3.025949001312255859e-02 -1.754277944564819336e-01 -1.456060558557510376e-01 7.678195834159851074e-02 -2.768115140497684479e-02 1.480912417173385620e-01 -1.903954744338989258e-01 -9.847396612167358398e-02 7.635473459959030151e-02 -1.201513782143592834e-01 -1.660814858041703701e-03 -1.364594046026468277e-02 -1.406433880329132080e-01 3.062425553798675537e-01 6.317966431379318237e-02 3.632310926914215088e-01 -6.090443581342697144e-02 -8.611322194337844849e-02 1.019608974456787109e-01 2.944763898849487305e-01 -1.550310105085372925e-01 2.287161648273468018e-01 2.193448841571807861e-01 2.719170749187469482e-01 -1.008082032203674316e-01 -4.876473918557167053e-02 1.935817599296569824e-01 -4.303723871707916260e-01
1.685443520545959473e-02 -1.348582357168197632e-01 -4.570670053362846375e-02 -7.003693282604217529e-02 1.181717291474342346e-01 -1.242035329341888428e-01 1.288871020078659058e-01 -3.029288649559020996e-01 9.056565165519714355e-02 -1.001248955726623535e-01 -2.662259154021739960e-02 -1.238783448934555054e-02 -3.319098055362701416e-02 2.866884768009185791e-01 5.547094345092773438e-02 -1.462158709764480591e-01 -2.441643476486206055e-01 2.660878598690032959e-01 -1.067719459533691406e-01 2.030264586210250854e-01 -2.621947526931762695e-01 5.527864024043083191e-02 1.136515885591506958e-01 -1.906250417232513428e-02 -1.760383695363998413e-01 -1.800577044486999512e-01 -2.237966507673263550e-01 2.897213697433471680e-01 -1.177983209490776062e-01 1.186657473444938660e-01 -3.742107748985290527e-01 -2.763735949993133545e-01
2.216891618445515633e-03 -1.122145578265190125e-01 -4.057873487472534180e-01 -1.506377309560775757e-01 6.071077659726142883e-02 -1.487114233896136284e-03 7.083277404308319092e-02 9.680566191673278809e-02 6.119582056999206543e-02 -1.112034544348716736e-01 -1.161137148737907410e-01 -1.200269386172294617e-01 -6.824230775237083435e-03 -1.104996539652347565e-02 2.042995840311050415e-01 2.804336845874786377e-01 -2.461012005805969238e-01 -1.020309254527091980e-01 -4.484275355935096741e-02 2.177762985229492188e-01 -3.839087784290313721e-01 -1.279662847518920898e-01 -9.898168034851551056e-03 -1.726531237363815308e-01 -4.296310245990753174e-02 5.046753585338592529e-02 4.995667561888694763e-02 2.086845040321350098e-01 1.126982495188713074e-01 6.426987797021865845e-02 -3.841162919998168945e-01 -2.975313365459442139e-01
1.179207041859626770e-01 -2.544106245040893555e-01 -2.187457680702209473e-01 -3.018101751804351807e-01 1.518672257661819458e-01 -8.659038692712783813e-02 -6.868387758731842041e-02 1.430283952504396439e-02 5.651589855551719666e-02 -1.373966336250305176e-01 2.518501505255699158e-02 1.659819483757019043e-02 3.118063807487487793e-01 -2.871290408074855804e-02 2.132505625486373901e-01 4.705702066421508789e-01 -3.585199117660522461e-01 4.344810545444488525e-02 -2.212828956544399261e-03 2.708336710929870605e-01 -1.573393940925598145e-01 6.852893531322479248e-02 1.286671459674835205e-01 6.485706567764282227e-02 2.484996803104877472e-02 1.598909944295883179e-01 1.137319803237915039e-01 9.815987199544906616e-02 -6.807276606559753418e-02 -1.073331311345100403e-01 -1.945889145135879517e-01 4.733020067214965820e-02
2.692981623113155365e-02 -4.030789136886596680e-01 -1.273818761110305786e-01 5.106015596538782120e-03 4.366532084532082081e-04 4.428935237228870392e-03 -2.261910960078239441e-02 1.742613315582275391e-01 2.392136007547378540e-01 1.702386736869812012e-01 -3.422813713550567627e-01 -1.954171955585479736e-01 8.284839801490306854e-03 7.574293017387390137e-02 1.409273743629455566e-01 2.114546671509742737e-02 -1.352111101150512695e-01 5.648649483919143677e-02 1.304152160882949829e-01 4.610784351825714111e-01 -1.520815864205360413e-02 -4.793130233883857727e-02 4.742311686277389526e-02 1.875382363796234131e-01 -1.147821098566055298e-01 7.559928297996520996e-02 -1.966082900762557983e-01 6.335964798927307129e-02 1.301034241914749146e-01 -3.033985793590545654e-01 -1.843686699867248535e-01 -1.625982671976089478e-01
-2.086290121078491211e-01 -5.861767530441284180e-01 -7.465755939483642578e-02 1.994450204074382782e-02 -1.524887830018997192e-01 3.767525404691696167e-02 -2.743463814258575439e-01 2.512751817703247070e-01 -9.872655570507049561e-02 -1.633699052035808563e-02 1.817154511809349060e-02 -2.005800306797027588e-01 8.419786393642425537e-02 -6.569642573595046997e-03 2.314124703407287598e-01 -1.224653199315071106e-01 -8.385255932807922363e-02 5.572462081909179688e-02 9.628634154796600342e-02 2.569791488349437714e-02 -4.655815288424491882e-02 -1.626919358968734741e-01 6.941356509923934937e-02 2.404378540813922882e-02 7.752427365630865097e-03 1.175493821501731873e-01 -1.107277465052902699e-03 1.339582949876785278e-01 -1.500211656093597412e-01 2.374548092484474182e-02 -2.917633056640625000e-01 -3.513442575931549072e-01
2.468772679567337036e-01 -1.089248061180114746e-01 -4.418009519577026367e-02 -2.592421770095825195e-01 6.090872362256050110e-02 1.293035317212343216e-02 2.688290737569332123e-02 -2.333473116159439087e-01 9.015075117349624634e-02 1.227729469537734985e-01 2.503441646695137024e-03 -1.710044741630554199e-01 2.983659207820892334e-01 1.041624918580055237e-01 6.447657942771911621e-03 3.717302083969116211e-01 -2.958494722843170166e-01 1.573530584573745728e-01 2.246149480342864990e-01 3.152428865432739258e-01 -1.861784458160400391e-01 -6.469726562500000000e-02 9.612378478050231934e-02 6.970129162073135376e-02 -9.806934744119644165e-02 4.203018546104431152e-02 2.820354402065277100e-01 1.359061747789382935e-01 1.143381372094154358e-02 -2.154767662286758423e-01 -1.802955567836761475e-01 -7.001955062150955200e-02
-1.642942428588867188e-01 1.252756267786026001e-02 -9.802171587944030762e-02 9.082109481096267700e-02 -1.019533798098564148e-01 7.915215194225311279e-02 -1.518102586269378662e-01 1.592554301023483276e-01 1.345988065004348755e-01 -1.553856283426284790e-01 -5.122040510177612305e-01 -1.017324179410934448e-01 -9.372682124376296997e-02 1.911520808935165405e-01 6.920715095475316048e-04 8.171706646680831909e-02 -2.105919718742370605e-01 5.351028218865394592e-02 -3.614511340856552124e-02 2.781873941421508789e-01 -6.152023747563362122e-02 -3.239234536886215210e-02 1.638184487819671631e-01 4.994992539286613464e-02 -3.078019320964813232e-01 -2.089846283197402954e-01 2.950144708156585693e-01 1.885729283094406128e-02 -1.644522994756698608e-01 1.780379563570022583e-01 8.310439437627792358e-02 -2.672692835330963135e-01
5.152051895856857300e-02 6.535144150257110596e-02 -3.238713443279266357e-01 -8.367834985256195068e-02 -7.182113081216812134e-02 -1.353638321161270142e-01 1.561862602829933167e-02 -1.535573005676269531e-01 3.058387637138366699e-01 -1.176057085394859314e-01 -9.885217994451522827e-02 -9.424455463886260986e-02 1.678175032138824463e-01 -1.549330800771713257e-01 2.722852528095245361e-01 2.933868169784545898e-01 -1.107764914631843567e-01 1.264665424823760986e-01 -1.429598182439804077e-01 6.923051178455352783e-02 -2.410292029380798340e-01 -1.145846955478191376e-02 1.031255125999450684e-01 1.841288655996322632e-01 -3.367017209529876709e-01 -4.124092683196067810e-02 1.638004034757614136e-01 1.337314844131469727e-01 -1.940119266510009766e-01 5.431659054011106491e-03 -1.093560978770256042e-01 -3.602744936943054199e-01
1.313704848289489746e-01 -7.303113490343093872e-02 -1.179972589015960693e-01 1.275290641933679581e-02 1.480213105678558350e-01 2.927384674549102783e-01 -2.682172954082489014e-01 2.569807879626750946e-02 3.046640157699584961e-01 -1.182338818907737732e-01 -1.635757535696029663e-01 -1.533144116401672363e-01 3.531244397163391113e-01 1.752907782793045044e-01 1.892617195844650269e-01 -1.792560517787933350e-02 2.757950723171234131e-01 1.577047407627105713e-01 -1.411301493644714355e-01 -4.530691727995872498e-02 -2.175535857677459717e-01 5.693440511822700500e-02 1.024258732795715332e-01 1.447680220007896423e-02 -2.311374694108963013e-01 -4.375353083014488220e-02 1.059315800666809082e-01 3.987862765789031982e-01 6.397672742605209351e-02 -2.529975026845932007e-04 -6.982002407312393188e-02 -1.255141794681549072e-01
-1.017341762781143188e-01 -2.549550533294677734e-01 -6.285814940929412842e-02 -9.600801020860671997e-02 2.213964611291885376e-01 7.144504785537719727e-02 -9.712819010019302368e-02 -2.078512907028198242e-01 3.269292414188385010e-01 1.654952019453048706e-01 1.164352819323539734e-01 -1.710601747035980225e-01 -1.936789974570274353e-02 -1.390241235494613647e-01 4.365630075335502625e-02 4.149678722023963928e-02 2.138949185609817505e-01 4.357810020446777344e-01 -1.760361939668655396e-01 7.597562670707702637e-02 -2.768208980560302734e-01 1.208920329809188843e-01 -1.329169026575982571e-03 1.104145273566246033e-01 -3.187420070171356201e-01 -1.430276781320571899e-02 9.094255976378917694e-03 2.701159715652465820e-01 4.413170740008354187e-02 4.096421971917152405e-02 -1.889155656099319458e-01 -1.195226982235908508e-01
-2.832168042659759521e-01 6.826612353324890137e-02 2.457634508609771729e-01 -2.612525522708892822e-01 -3.449044376611709595e-02 -8.889565616846084595e-02 7.532498240470886230e-02 -1.955448836088180542e-01 3.495838046073913574e-01 -9.651141241192817688e-03 -2.181346528232097626e-02 -2.859278023242950439e-01 7.273705303668975830e-02 4.094403609633445740e-02 7.121264934539794922e-02 2.022732347249984741e-01 -1.132877543568611145e-01 3.946416974067687988e-01 -1.355137825012207031e-01 8.808444440364837646e-02 -1.475877165794372559e-01 1.842985302209854126e-01 -9.694228321313858032e-02 8.774373680353164673e-02 4.198642447590827942e-02 -2.015047147870063782e-02 3.963688015937805176e-02 3.506917133927345276e-02 4.906879737973213196e-02 -2.067716717720031738e-01 -3.119479119777679443e-01 -2.469795793294906616e-01
-1.212308555841445923e-02 -1.028436347842216492e-01 -2.237217724323272705e-01 -3.553452193737030029e-01 7.755761500447988510e-03 -4.949889704585075378e-02 2.451371587812900543e-02 2.514996752142906189e-02 -8.422657847404479980e-02 -7.338969968259334564e-03 3.931526152882725000e-04 -1.485325992107391357e-01 3.274543583393096924e-01 -1.695553809404373169e-01 1.408267915248870850e-01 1.407217234373092651e-01 -3.036301434040069580e-01 1.806280463933944702e-01 7.568422704935073853e-02 3.056354224681854248e-01 -2.318097352981567383e-01 -1.234946623444557190e-01 1.064617782831192017e-01 1.920245438814163208e-01 -7.850852608680725098e-02 -2.125076055526733398e-01 2.307685166597366333e-01 2.479590028524398804e-01 6.229171156883239746e-02 8.313283324241638184e-02 -2.913041412830352783e-01 3.908088430762290955e-02
-4.429673850536346436e-01 4.810708761215209961e-02 -5.054016411304473877e-02 -2.241882728412747383e-03 -1.080012246966362000e-01 2.330521345138549805e-01 -2.435183376073837280e-01 -9.597883373498916626e-02 -1.842757500708103180e-02 6.076049432158470154e-02 -3.557588756084442139e-01 -1.515014469623565674e-01 1.486066877841949463e-01 3.234241902828216553e-01 1.672640144824981689e-01 2.483603954315185547e-01 -1.711625158786773682e-01 7.990194112062454224e-02 5.564679205417633057e-02 2.414912879467010498e-01 1.428678911179304123e-02 1.245660483837127686e-01 1.464119255542755127e-01 1.709188967943191528e-01 -2.515429854393005371e-01 -1.242501139640808105e-01 6.207662820816040039e-02 -8.382962085306644440e-03 -1.449391841888427734e-01 -1.353010982275009155e-01 6.805466022342443466e-03 -9.517341107130050659e-02
5.302552506327629089e-02 -1.739197820425033569e-01 -2.380114942789077759e-01 -2.392120361328125000e-01 3.380068242549896240e-01 -1.393065452575683594e-01 -1.612409800291061401e-01 1.051647812128067017e-01 -1.589137613773345947e-01 1.964484751224517822e-01 -1.849522143602371216e-01 4.767938703298568726e-02 -5.842917412519454956e-02 3.969261422753334045e-02 5.377946794033050537e-02 7.735931873321533203e-02 8.291290723718702793e-04 -5.881413072347640991e-02 8.505544066429138184e-02 3.793996274471282959e-01 -2.482497990131378174e-01 2.640982270240783691e-01 -5.433383956551551819e-02 1.419383436441421509e-01 -2.492463886737823486e-01 3.061201050877571106e-02 2.157686799764633179e-01 1.991074979305267334e-01 -1.994994133710861206e-01 -1.826434880495071411e-01 -2.513263560831546783e-02 -1.897336542606353760e-01
5.415583401918411255e-02 -1.869281679391860962e-01 -1.488049030303955078e-01 -1.879094243049621582e-01 -2.523038089275360107e-01 5.134215578436851501e-02 -8.632224053144454956e-02 -3.339174017310142517e-02 1.898361146450042725e-01 -1.365850418806076050e-01 -1.513627022504806519e-01 -3.967157006263732910e-01 -1.346151232719421387e-01 2.186409682035446167e-01 2.969697304069995880e-02 -2.859709970653057098e-02 -1.283314526081085205e-01 2.778495550155639648e-01 -3.499390780925750732e-01 1.900382488965988159e-01 8.659157156944274902e-02 -3.093723952770233154e-01 1.543251425027847290e-01 1.712852269411087036e-01 -8.332716301083564758e-03 -9.995417296886444092e-02 -3.068438172340393066e-02 3.131621181964874268e-01 -4.294123128056526184e-02 2.158691547811031342e-02 -8.451780676841735840e-02 8.327559567987918854e-03
-2.100828438997268677e-01 -7.716318219900131226e-02 -4.319383762776851654e-03 -7.466512266546487808e-03 -1.509800460189580917e-02 2.194474041461944580e-01 2.294342666864395142e-01 7.896509021520614624e-02 2.533727884292602539e-01 1.178734377026557922e-01 -1.162429526448249817e-01 -2.665092349052429199e-01 1.563544869422912598e-01 2.409288659691810608e-02 1.232288181781768799e-01 1.261635273694992065e-01 4.050617571920156479e-03 9.641873091459274292e-02 -2.634641230106353760e-01 4.788127541542053223e-01 -1.020937040448188782e-01 1.101376116275787354e-01 8.960761874914169312e-02 -5.980925261974334717e-02 4.879028350114822388e-02 6.913949549198150635e-02 -2.215015469118952751e-03 3.663681447505950928e-01 2.131100445985794067e-01 -2.063675820827484131e-01 -9.907866269350051880e-02 -2.060467153787612915e-01
-2.103274166584014893e-01 -1.806970834732055664e-01 -1.509959250688552856e-01 -1.866486370563507080e-01 2.034758478403091431e-01 -7.812698930501937866e-02 -1.027275621891021729e-01 2.176199555397033691e-01 7.158590108156204224e-02 -1.050525754690170288e-01 -1.085873693227767944e-01 -1.022584084421396255e-02 -2.887606434524059296e-02 2.852842211723327637e-01 1.617496162652969360e-01 -5.401280894875526428e-02 3.090803623199462891e-01 3.208229839801788330e-01 -2.120443731546401978e-01 3.159944415092468262e-01 4.055052995681762695e-02 -1.568610072135925293e-01 1.057184711098670959e-01 9.445839375257492065e-02 -1.650018095970153809e-01 -5.429676920175552368e-02 2.619022130966186523e-01 2.300277352333068848e-01 -1.413992792367935181e-01 -3.991374745965003967e-02 -3.212970867753028870e-02 2.382813543081283569e-01
-3.611586093902587891e-01 -1.375915557146072388e-01 -2.885926328599452972e-02 -3.905721306800842285e-01 -6.234993040561676025e-02 5.042432621121406555e-02 -3.050593137741088867e-01 -1.164958551526069641e-01 1.130787059664726257e-01 5.163695290684700012e-02 -3.000207841396331787e-01 -1.651255786418914795e-01 5.303971469402313232e-02 1.277429759502410889e-01 1.360361278057098389e-01 -5.539119243621826172e-02 -4.722392559051513672e-01 1.697017103433609009e-01 -1.023938879370689392e-01 2.270855382084846497e-02 -1.931475698947906494e-01 4.850653558969497681e-02 1.286756098270416260e-01 1.448762603104114532e-02 -1.404935121536254883e-01 2.662678621709346771e-02 6.418150663375854492e-02 5.508005991578102112e-02 1.249043196439743042e-01 -7.473553717136383057e-02 -9.401630610227584839e-02 -1.840993463993072510e-01
1.202112883329391479e-01 -1.382777541875839233e-01 -1.548849395476281643e-04 3.957264125347137451e-02 2.701958119869232178e-01 -8.803121000528335571e-02 -4.115453362464904785e-02 -2.750606462359428406e-02 2.216992527246475220e-01 1.142689064145088196e-01 -4.050409197807312012e-01 -1.776379644870758057e-01 4.302817881107330322e-01 1.431030035018920898e-01 1.541358083486557007e-01 6.117748096585273743e-02 6.918023340404033661e-03 1.693857312202453613e-01 -2.105933576822280884e-01 1.114306673407554626e-01 4.078122228384017944e-02 -1.150834187865257263e-01 8.970977365970611572e-02 -1.634124219417572021e-01 -4.150092899799346924e-01 3.550812602043151855e-02 2.197286784648895264e-01 1.433456540107727051e-01 -1.303151715546846390e-02 6.637139618396759033e-02 -8.043363690376281738e-02 -4.672227054834365845e-02
-3.208455741405487061e-01 -1.526047736406326294e-01 -1.766177862882614136e-01 -5.588475242257118225e-02 -2.318954616785049438e-01 2.379222959280014038e-02 3.715917409863322973e-04 2.139009684324264526e-01 6.821084767580032349e-02 2.325289547443389893e-01 -2.985586524009704590e-01 3.660296089947223663e-03 -2.736037410795688629e-02 2.455917596817016602e-01 1.678801476955413818e-01 -1.826078295707702637e-01 -1.621679663658142090e-01 1.259404271841049194e-01 1.745847314596176147e-01 3.596808016300201416e-01 -9.782947599887847900e-02 -1.093080192804336548e-01 3.684998303651809692e-02 -6.024478003382682800e-02 -3.732248768210411072e-02 -2.699618227779865265e-02 2.909856475889682770e-02 3.178604543209075928e-01 -1.592903584241867065e-02 -2.592238187789916992e-01 -2.067938894033432007e-01 -1.617318987846374512e-01
-2.522567808628082275e-01 7.350963540375232697e-03 5.521733686327934265e-02 -1.534415334463119507e-01 2.677243053913116455e-01 -6.352113187313079834e-02 -1.033358648419380188e-01 6.549014151096343994e-02 3.776494264602661133e-01 -3.754450706765055656e-03 -6.530782580375671387e-02 4.619595035910606384e-02 3.313958272337913513e-02 1.830754280090332031e-01 2.581179440021514893e-01 7.119197398424148560e-02 1.078444197773933411e-01 1.816585510969161987e-01 -3.138074576854705811e-01 6.061539798974990845e-02 -3.945143520832061768e-01 4.979178309440612793e-02 2.423204183578491211e-01 4.249986261129379272e-02 9.075031429529190063e-02 1.249712239950895309e-02 1.755718141794204712e-01 1.628883033990859985e-01 -1.277112662792205811e-01 -3.187836110591888428e-01 -1.006802842020988464e-01 6.674543023109436035e-02
5.394449457526206970e-02 -2.589208185672760010e-01 -2.964101731777191162e-01 6.682240962982177734e-02 1.097671315073966980e-01 5.304889753460884094e-02 -9.804215282201766968e-02 -6.431847810745239258e-02 4.733904004096984863e-01 8.585803955793380737e-02 -2.315693944692611694e-01 -8.742684125900268555e-02 1.637332141399383545e-01 8.649071305990219116e-02 3.689202964305877686e-01 6.147325970232486725e-03 -1.007495522499084473e-01 1.880032271146774292e-01 -3.506939485669136047e-02 -1.933403499424457550e-02 8.663607295602560043e-04 1.310921758413314819e-01 2.723602056503295898e-01 1.168538928031921387e-01 -2.000113576650619507e-01 -2.296091318130493164e-01 4.601315036416053772e-02 2.162113487720489502e-01 -7.415111362934112549e-02 1.888926923274993896e-01 1.020137667655944824e-01 -2.551977522671222687e-02
-2.635271549224853516e-01 9.103655070066452026e-02 2.216313779354095459e-02 -7.317841053009033203e-02 -2.537640556693077087e-02 2.710572779178619385e-01 -7.126657664775848389e-02 3.623153641819953918e-02 3.570003807544708252e-02 -1.633057147264480591e-01 9.372173994779586792e-02 -2.627264261245727539e-01 2.708935737609863281e-01 1.762443482875823975e-01 1.062710732221603394e-01 1.361048221588134766e-01 9.255075454711914062e-02 4.279730096459388733e-02 -1.848114281892776489e-01 4.504308402538299561e-01 -1.769314259290695190e-01 3.042948842048645020e-01 7.252716273069381714e-02 4.203424975275993347e-02 -1.075094789266586304e-01 5.716845765709877014e-02 4.744858480989933014e-03 2.411329001188278198e-01 2.203775942325592041e-01 -2.196099422872066498e-02 -9.414180181920528412e-03 -3.088647723197937012e-01
-1.187017038464546204e-01 -7.331593334674835205e-02 -1.199187058955430984e-02 9.180422872304916382e-02 1.664775907993316650e-01 -2.020708918571472168e-01 -1.713310778141021729e-01 4.322673194110393524e-03 3.048816323280334473e-01 -1.461686566472053528e-02 -2.261281572282314301e-02 -5.306671187281608582e-02 4.144964516162872314e-01 2.167820334434509277e-01 3.447653055191040039e-01 -7.561065256595611572e-03 9.089118242263793945e-02 3.873388096690177917e-02 -2.665841877460479736e-01 1.204171869903802872e-02 1.134192198514938354e-01 1.011469736695289612e-01 -8.609942346811294556e-02 -9.876082092523574829e-02 -2.084629386663436890e-01 -1.276450753211975098e-01 1.399670094251632690e-01 3.184283375740051270e-01 -1.243348494172096252e-01 8.526014536619186401e-02 -6.777799129486083984e-02 -3.324632346630096436e-01
-3.730460302904248238e-03 -6.098525971174240112e-02 4.545094445347785950e-02 -2.859218046069145203e-02 1.904737204313278198e-01 1.349996328353881836e-01 -1.330727711319923401e-02 -2.282820045948028564e-01 2.319276779890060425e-01 3.128704726696014404e-01 1.539158169180154800e-02 -6.650464981794357300e-02 2.729705572128295898e-01 1.399145871400833130e-01 5.753971263766288757e-02 1.898544579744338989e-01 1.948825642466545105e-02 1.907731592655181885e-01 -1.003142967820167542e-01 1.103958263993263245e-01 -1.477208137512207031e-01 3.678110986948013306e-02 3.301557153463363647e-02 -8.872335776686668396e-03 -6.091064810752868652e-01 -2.494169026613235474e-02 8.709979057312011719e-02 1.490828096866607666e-01 -2.968477308750152588e-01 -6.687294691801071167e-02 -7.251334190368652344e-02 -1.189337000250816345e-01
8.369336277246475220e-02 -8.359749335795640945e-04 -2.368806749582290649e-01 -3.989509344100952148e-01 -6.462831050157546997e-02 -3.309571743011474609e-01 -1.124345883727073669e-01 -4.471331089735031128e-02 8.381016552448272705e-02 1.604646593332290649e-01 -2.318071871995925903e-01 -1.165897771716117859e-01 1.828444749116897583e-01 3.199845552444458008e-01 4.245760738849639893e-01 -9.531827270984649658e-02 6.215474754571914673e-02 2.883098125457763672e-01 -4.523911699652671814e-02 1.701824069023132324e-01 -2.130238115787506104e-01 -1.297580450773239136e-01 -8.133466355502605438e-03 8.008341304957866669e-03 -5.617053434252738953e-02 1.421701163053512573e-01 8.448241651058197021e-02 1.154643017798662186e-02 3.247205913066864014e-02 3.800416365265846252e-02 -3.256397321820259094e-02 9.776735305786132812e-02
-2.120458185672760010e-01 -9.983605891466140747e-02 -1.825784146785736084e-01 -1.152128502726554871e-01 1.911912709474563599e-01 -1.853572279214859009e-01 -6.960120052099227905e-03 1.733139157295227051e-01 1.775971204042434692e-01 -3.006024472415447235e-02 -7.954894751310348511e-02 -9.273003786802291870e-02 7.403055578470230103e-02 2.496060580015182495e-01 1.584798395633697510e-01 -5.811102688312530518e-02 2.701260447502136230e-01 1.489420188590884209e-03 -2.233924269676208496e-01 3.391225337982177734e-01 -1.117867156863212585e-01 -2.457728981971740723e-01 2.780955731868743896e-01 5.525073409080505371e-02 -2.131737321615219116e-01 9.187756478786468506e-02 1.794250160455703735e-01 3.075877428054809570e-01 -7.594599574804306030e-02 2.444425076246261597e-01 -1.091763675212860107e-01 6.722233444452285767e-02
-8.073347806930541992e-02 -2.669196128845214844e-01 1.410362869501113892e-01 -1.981643438339233398e-01 3.125033080577850342e-01 -6.935971230268478394e-02 -1.338103860616683960e-01 8.198190480470657349e-02 -4.096465557813644409e-02 -7.869553565979003906e-02 -1.118313670158386230e-01 -1.154085397720336914e-01 3.941867649555206299e-01 9.723450243473052979e-02 3.348180949687957764e-01 -2.077006548643112183e-01 2.867839932441711426e-01 -1.122416090220212936e-02 -3.888757899403572083e-03 1.397741871187463403e-04 -2.528715729713439941e-01 3.323412314057350159e-02 1.345377713441848755e-01 7.268735766410827637e-02 -2.373929135501384735e-02 -5.654954910278320312e-02 2.883591875433921814e-02 3.100753128528594971e-01 -2.119081765413284302e-01 1.784708797931671143e-01 -5.951788276433944702e-03 -1.839914470911026001e-01
-2.703515291213989258e-01 -1.652878075838088989e-01 -1.399754732847213745e-01 8.142720907926559448e-02 1.025938093662261963e-01 -1.962978579103946686e-02 -6.314456462860107422e-02 1.657962799072265625e-01 1.739538013935089111e-01 -1.383938044309616089e-01 -3.636275827884674072e-01 -4.970271140336990356e-02 5.338746588677167892e-03 3.014197647571563721e-01 -1.303637474775314331e-01 2.370688877999782562e-02 -1.777969300746917725e-01 -4.867678508162498474e-03 1.343209743499755859e-01 3.428126871585845947e-01 -1.140157580375671387e-01 1.872071921825408936e-01 1.983371227979660034e-01 -6.667355448007583618e-02 -2.439494282007217407e-01 3.011453747749328613e-01 9.737789630889892578e-03 1.192371845245361328e-01 9.407839924097061157e-02 -1.776915937662124634e-01 -2.515686750411987305e-01 -1.057428270578384399e-01
-2.701611816883087158e-01 -1.440571546554565430e-01 -2.094382196664810181e-01 -1.263844221830368042e-01 -2.798981592059135437e-02 -2.007743716239929199e-01 -2.773963510990142822e-01 9.427376836538314819e-02 1.124624982476234436e-01 2.404567003250122070e-01 -6.852750480175018311e-02 -2.740068733692169189e-01 -1.829935759305953979e-01 -1.286991983652114868e-01 -9.251658618450164795e-02 -6.958495825529098511e-02 -1.347894668579101562e-01 1.904220283031463623e-01 -2.074254117906093597e-02 4.048388004302978516e-01 -6.706631928682327271e-02 -1.086736749857664108e-02 8.748093992471694946e-02 1.688119322061538696e-01 -1.185687705874443054e-01 -1.598656736314296722e-02 3.400439918041229248e-01 1.737179160118103027e-01 1.527801752090454102e-01 -2.804208546876907349e-02 -1.877129822969436646e-01 -1.636837869882583618e-01
-2.757961153984069824e-01 -2.374248802661895752e-01 -8.947508782148361206e-02 -2.806655466556549072e-01 -1.193915829062461853e-01 2.679023444652557373e-01 -3.508847057819366455e-01 4.702629521489143372e-03 2.386097162961959839e-01 2.364491224288940430e-01 1.943163573741912842e-02 -3.661093860864639282e-02 -3.143662214279174805e-02 -6.347380578517913818e-02 3.906606510281562805e-02 -1.406048685312271118e-01 1.359093040227890015e-01 1.398307830095291138e-01 -1.073011681437492371e-01 3.099152743816375732e-01 -7.604037970304489136e-02 1.320308148860931396e-01 1.580670922994613647e-01 -4.061485454440116882e-02 -1.742906123399734497e-01 -2.162020094692707062e-02 1.859650611877441406e-01 1.400254666805267334e-01 9.302494674921035767e-02 -5.180412530899047852e-02 -8.600217103958129883e-02 -3.626876771450042725e-01
-8.168376982212066650e-02 -3.602208942174911499e-02 -8.496206998825073242e-02 -1.214608773589134216e-01 -1.806283593177795410e-01 1.780951023101806641e-01 1.487625390291213989e-01 -2.402885258197784424e-01 1.456991881132125854e-01 -1.281422283500432968e-02 -7.667272537946701050e-02 -4.273199662566184998e-02 -7.248697429895401001e-02 -9.904397279024124146e-02 3.901742398738861084e-02 1.542926728725433350e-01 -1.185685992240905762e-01 1.468794792890548706e-01 -1.235863566398620605e-01 1.308673918247222900e-01 -3.465624898672103882e-02 -5.548490956425666809e-02 5.462148413062095642e-02 3.145898282527923584e-01 6.487545371055603027e-02 -1.571642048656940460e-02 2.273228764533996582e-01 5.150386095046997070e-01 -1.044504195451736450e-01 1.457177698612213135e-01 -4.406338632106781006e-01 -1.854608654975891113e-01
5.538784712553024292e-02 -1.933678686618804932e-01 -2.424549162387847900e-01 -1.351830456405878067e-02 -2.109088562428951263e-02 -1.718956977128982544e-01 -2.402141392230987549e-01 -4.352780431509017944e-02 1.642291992902755737e-01 -2.001797705888748169e-01 -4.078338444232940674e-01 -2.750497162342071533e-01 -4.038745071738958359e-03 2.360284626483917236e-01 6.509066373109817505e-02 -4.604901000857353210e-02 -1.425746828317642212e-01 -6.409545429050922394e-03 -1.277194768190383911e-01 3.283825814723968506e-01 4.865510389208793640e-02 7.886435091495513916e-02 9.723632596433162689e-03 2.715771198272705078e-01 -2.838593125343322754e-01 -7.849977165460586548e-02 2.408366501331329346e-01 -1.248161867260932922e-02 -1.612828820943832397e-01 9.571064263582229614e-02 8.875139802694320679e-02 -1.580474227666854858e-01
-2.983751296997070312e-01 -6.819431483745574951e-02 -2.098647058010101318e-01 -8.011165075004100800e-03 7.992677390575408936e-02 -1.682214997708797455e-02 -1.047232523560523987e-01 1.107331961393356323e-01 2.779175899922847748e-02 -1.735623925924301147e-01 -3.937942683696746826e-01 -2.260780185461044312e-01 2.176494151353836060e-01 1.252158135175704956e-01 -1.296045631170272827e-01 2.103259116411209106e-01 5.968412756919860840e-02 2.740395069122314453e-01 -6.265904009342193604e-02 2.642202675342559814e-01 5.283912643790245056e-02 3.184743523597717285e-01 1.893884986639022827e-01 -4.895393922924995422e-02 -1.383513659238815308e-01 1.482384204864501953e-01 4.746769741177558899e-02 2.960521727800369263e-02 1.947826333343982697e-02 -1.223089993000030518e-01 3.439514338970184326e-02 -3.398533165454864502e-01
8.071845397353172302e-03 -4.293953627347946167e-02 -2.787466347217559814e-01 -5.392029881477355957e-02 3.403297364711761475e-01 9.123469144105911255e-02 -9.962839074432849884e-03 -2.602207101881504059e-02 3.027523756027221680e-01 9.311641007661819458e-02 -2.048585265874862671e-01 -3.595294430851936340e-02 1.178618520498275757e-01 1.021845042705535889e-01 5.187458395957946777e-01 1.084698289632797241e-01 1.578313857316970825e-01 1.230781599879264832e-01 5.439324304461479187e-03 3.847980499267578125e-02 -1.077355444431304932e-02 5.255509540438652039e-02 1.628051102161407471e-01 1.647392809391021729e-01 -1.422806084156036377e-01 -2.191039472818374634e-01 2.271809577941894531e-01 2.484410256147384644e-01 1.609569191932678223e-01 -4.446284100413322449e-02 5.302995815873146057e-02 -1.827611178159713745e-01
2.433172985911369324e-02 -1.913422197103500366e-01 -6.175671704113483429e-03 -3.880555331707000732e-01 5.436004698276519775e-02 -1.328198164701461792e-01 -1.708924211561679840e-02 8.718003332614898682e-02 -3.962178155779838562e-02 -4.585630074143409729e-02 -7.016962766647338867e-02 -5.999742448329925537e-02 3.049521446228027344e-01 -1.898470669984817505e-01 9.346269816160202026e-02 1.362906843423843384e-01 -2.914718091487884521e-01 3.412796258926391602e-01 -1.435637325048446655e-01 2.822174429893493652e-01 -7.471845299005508423e-02 -1.088056266307830811e-01 8.534204214811325073e-02 1.650898456573486328e-01 6.138313934206962585e-02 -2.717200219631195068e-01 2.856641113758087158e-01 1.336852759122848511e-01 1.750456243753433228e-01 -5.860777571797370911e-02 -2.109050750732421875e-01 -7.656084746122360229e-02
-8.770913816988468170e-03 -2.015503048896789551e-01 -3.383373096585273743e-02 -1.947752237319946289e-01 8.177286386489868164e-02 2.697990834712982178e-01 -3.355064988136291504e-01 -1.372746098786592484e-02 2.218992263078689575e-01 -3.764278441667556763e-02 9.376935660839080811e-02 5.009069293737411499e-02 -1.589987725019454956e-01 4.672354459762573242e-02 3.171823620796203613e-01 2.414640635251998901e-01 -1.618787832558155060e-02 4.469603300094604492e-01 -7.925149984657764435e-03 6.076814606785774231e-02 -4.833389446139335632e-02 4.914315789937973022e-02 2.382389754056930542e-01 -4.419973492622375488e-02 -1.453640311956405640e-01 -2.869265154004096985e-02 5.832033231854438782e-03 2.677500844001770020e-01 1.008959114551544189e-01 -1.357244998216629028e-01 -2.521924078464508057e-01 1.628555208444595337e-01
1.608178615570068359e-01 -2.789583206176757812e-01 -1.933695748448371887e-02 -3.015837669372558594e-01 7.491535693407058716e-02 -7.367939502000808716e-02 1.620844705030322075e-04 -1.605811268091201782e-01 -2.893988415598869324e-02 -4.007711261510848999e-02 9.668089449405670166e-02 -1.357606500387191772e-01 2.668248116970062256e-01 -7.729309797286987305e-02 1.576299518346786499e-01 2.389403730630874634e-01 -2.022027075290679932e-01 3.755244985222816467e-02 1.217029765248298645e-01 3.654270470142364502e-01 -9.771991521120071411e-02 1.564931240864098072e-03 2.168539613485336304e-01 1.039402782917022705e-01 1.002044379711151123e-01 -5.547086894512176514e-02 3.747337460517883301e-01 3.532715141773223877e-01 -6.409052014350891113e-02 4.200582206249237061e-02 -1.909462660551071167e-01 1.151140313595533371e-02
-1.241211295127868652e-01 -3.279055655002593994e-02 -9.682060033082962036e-02 -2.731364667415618896e-01 9.499600529670715332e-02 -1.473231911659240723e-01 -2.159477621316909790e-01 -1.558408737182617188e-01 -3.189430013298988342e-02 -7.562822103500366211e-02 8.708722889423370361e-02 1.295396685600280762e-01 -1.413353532552719116e-01 2.357093244791030884e-02 3.972564041614532471e-01 2.228520810604095459e-01 -1.910830885171890259e-01 4.871071875095367432e-01 -3.392529860138893127e-02 7.719957828521728516e-02 -1.736759692430496216e-01 -5.425269529223442078e-02 4.850958287715911865e-02 -1.154868514277040958e-03 -2.315913885831832886e-01 1.387688666582107544e-01 6.450125947594642639e-03 2.396291047334671021e-01 1.481694579124450684e-01 1.468614041805267334e-01 -2.170806229114532471e-01 -3.774250298738479614e-02
9.305720031261444092e-02 -8.373533934354782104e-02 -8.139909803867340088e-02 -1.796135902404785156e-01 2.596259489655494690e-02 -1.530792564153671265e-01 1.082257628440856934e-01 1.962158232927322388e-01 3.248685002326965332e-01 -1.298531424254179001e-02 -7.123693823814392090e-02 -2.373719587922096252e-02 5.512474104762077332e-02 8.858510851860046387e-02 3.475404679775238037e-01 -2.074066996574401855e-01 1.896368525922298431e-02 3.182117342948913574e-01 -2.411717772483825684e-01 -9.367007017135620117e-02 9.251762926578521729e-02 -7.884865999221801758e-02 2.390340715646743774e-01 -2.962175570428371429e-02 -8.180277794599533081e-02 1.512791216373443604e-01 3.361637294292449951e-01 5.640641972422599792e-02 -1.837801039218902588e-01 -2.677602320909500122e-02 7.172264158725738525e-02 -3.979174792766571045e-01
-1.128401532769203186e-01 -1.918355375528335571e-01 -1.172168627381324768e-01 2.137766331434249878e-01 6.492974609136581421e-02 -1.314680874347686768e-01 -5.802166089415550232e-02 2.752034366130828857e-01 2.294121235609054565e-01 -3.136746212840080261e-02 -9.684710204601287842e-02 -9.791078418493270874e-02 7.345201820135116577e-02 1.229137107729911804e-01 2.305123358964920044e-01 -1.976389903575181961e-03 3.305177390575408936e-01 1.608857512474060059e-01 -1.631363034248352051e-01 1.519672106951475143e-02 9.164988249540328979e-02 1.857380121946334839e-01 3.007321357727050781e-01 -3.900543972849845886e-02 1.933462172746658325e-01 -2.827957458794116974e-02 1.830568015575408936e-01 1.999250650405883789e-01 -3.738841116428375244e-01 -4.407877475023269653e-02 -3.726180270314216614e-02 -3.042812645435333252e-01
1.115107089281082153e-01 -4.177613854408264160e-01 -2.095535248517990112e-01 3.344773873686790466e-02 2.527849674224853516e-01 -6.156644597649574280e-02 -7.643031422048807144e-03 -5.581746995449066162e-02 1.506590992212295532e-01 7.963400334119796753e-02 -2.628930509090423584e-01 -1.984635442495346069e-01 2.891147434711456299e-01 1.150503084063529968e-01 3.970629274845123291e-01 9.648805856704711914e-02 1.264804136008024216e-02 1.565272063016891479e-01 8.553463220596313477e-02 -4.631997644901275635e-02 -9.106037206947803497e-03 4.145759716629981995e-02 1.853190213441848755e-01 8.833616226911544800e-02 -2.289209365844726562e-01 -1.251071542501449585e-01 1.242975294589996338e-01 1.432720124721527100e-01 -2.368088625371456146e-02 2.340883016586303711e-01 1.190017759799957275e-01 -2.102095186710357666e-01
5.177355185151100159e-02 -2.330776602029800415e-01 -1.746913939714431763e-01 -2.266792505979537964e-01 5.676712468266487122e-02 5.222942307591438293e-02 4.691304173320531845e-03 1.048206314444541931e-01 1.931287497282028198e-01 -1.989544630050659180e-01 3.361729905009269714e-03 -2.239370346069335938e-02 2.665523290634155273e-01 2.516723871231079102e-01 -7.031125016510486603e-03 -1.332332491874694824e-01 1.965904794633388519e-02 2.251558750867843628e-02 1.284592598676681519e-01 3.602785170078277588e-01 -2.442592009902000427e-02 1.272126007825136185e-02 -1.708879619836807251e-01 3.944180607795715332e-01 -1.219436898827552795e-01 1.396871656179428101e-01 2.962243258953094482e-01 3.514533936977386475e-01 -6.530465185642242432e-02 -2.026463299989700317e-02 -2.543321251869201660e-02 -1.756531298160552979e-01
-1.585735529661178589e-01 -2.122382223606109619e-01 -2.819258719682693481e-02 1.603475064039230347e-01 4.329097270965576172e-02 -1.451864242553710938e-01 -2.563445568084716797e-01 -4.023472592234611511e-02 3.228978514671325684e-01 3.440030664205551147e-02 -2.107105217874050140e-03 -1.758287250995635986e-01 9.612483531236648560e-02 -8.319296687841415405e-02 3.400643765926361084e-01 7.358524948358535767e-02 -2.036012709140777588e-02 1.577653884887695312e-01 3.574288487434387207e-01 2.469372469931840897e-03 -7.714050263166427612e-02 1.631089001893997192e-01 2.366603463888168335e-01 -1.196728721261024475e-01 -7.058979570865631104e-02 -1.104655908420681953e-03 -1.478623449802398682e-01 2.470664978027343750e-01 3.097330778837203979e-02 -1.592029631137847900e-01 -4.060676693916320801e-01 -6.630472093820571899e-02
1.369985491037368774e-01 -2.047388255596160889e-01 4.834679129999130964e-04 -3.536032438278198242e-01 3.261792287230491638e-02 6.324350833892822266e-02 -1.844490170478820801e-01 -6.542284786701202393e-02 -5.590407550334930420e-02 -2.942493930459022522e-02 1.623754017055034637e-02 -7.057163864374160767e-02 2.911646664142608643e-01 1.758444309234619141e-01 -4.432767257094383240e-02 2.616321146488189697e-01 -3.083884119987487793e-01 1.066808402538299561e-01 -6.187079474329948425e-02 3.855003714561462402e-01 7.090964168310165405e-02 -9.810724854469299316e-02 3.134135305881500244e-01 1.251350156962871552e-02 1.125729158520698547e-01 8.846568316221237183e-02 8.403921127319335938e-02 2.086878120899200439e-01 8.657152205705642700e-02 -1.612227708101272583e-01 -1.950254291296005249e-01 -2.469175457954406738e-01
-2.568691670894622803e-01 -7.841596007347106934e-02 -2.573586255311965942e-02 1.699158176779747009e-02 -5.298404488712549210e-03 -1.163740307092666626e-01 -4.584114849567413330e-01 -3.646436333656311035e-02 1.198695390485227108e-03 4.561369121074676514e-02 -1.200241371989250183e-01 -9.729724377393722534e-02 -2.360752550885081291e-04 1.423499919474124908e-02 4.623447954654693604e-01 -2.204733900725841522e-02 -3.388533592224121094e-01 1.795903742313385010e-01 8.355462551116943359e-02 1.679588258266448975e-01 -5.178060010075569153e-02 -2.943806052207946777e-01 2.271950840950012207e-01 -1.205852553248405457e-01 -9.738658554852008820e-03 1.658789515495300293e-01 1.113911643624305725e-01 4.469545558094978333e-02 -1.145058497786521912e-01 -2.316459715366363525e-01 -7.866039127111434937e-02 -9.343236684799194336e-02
-2.050833255052566528e-01 1.212592422962188721e-02 -2.978953421115875244e-01 -1.663532704114913940e-01 1.725277155637741089e-01 -1.286251693964004517e-01 1.026386991143226624e-01 1.217997819185256958e-02 1.306806802749633789e-01 4.997299984097480774e-02 -1.809359341859817505e-01 -2.456459701061248779e-01 3.373386338353157043e-02 1.018178462982177734e-01 2.501551210880279541e-01 -2.295715212821960449e-01 3.608603775501251221e-01 5.004664883017539978e-02 1.853440515697002411e-02 2.392222285270690918e-01 -2.400903254747390747e-01 1.259074360132217407e-02 2.170506268739700317e-01 5.423869565129280090e-02 -2.741769850254058838e-01 1.099660713225603104e-02 -8.186285383999347687e-03 2.088375836610794067e-01 -1.262613683938980103e-01 6.025813519954681396e-03 -3.265192806720733643e-01 -7.230453193187713623e-02
-1.596788316965103149e-02 1.375102698802947998e-01 -1.203737854957580566e-01 -1.289030816406011581e-02 2.433226704597473145e-01 2.013334445655345917e-02 -3.357976442202925682e-03 -1.262172609567642212e-01 5.185865610837936401e-02 -1.627815961837768555e-01 -1.775034964084625244e-01 -6.506302207708358765e-02 -7.690232992172241211e-02 -8.810213208198547363e-02 4.471831321716308594e-01 -2.137056589126586914e-01 -1.505757570266723633e-01 2.341932207345962524e-01 -4.070804417133331299e-01 5.122981593012809753e-02 -1.189561933279037476e-01 9.361277334392070770e-03 4.045807421207427979e-01 -6.120371446013450623e-02 -7.083759456872940063e-02 1.125387996435165405e-01 1.956170946359634399e-01 2.189091742038726807e-01 -3.648922592401504517e-02 9.313867241144180298e-02 -4.700180515646934509e-02 -1.508850753307342529e-01
1.626968681812286377e-01 -1.120653655380010605e-02 -3.146144747734069824e-01 1.483369059860706329e-02 1.292549669742584229e-01 -8.469767123460769653e-02 -8.671366423368453979e-02 3.176356554031372070e-01 2.466084063053131104e-01 -1.198644265532493591e-01 3.237315639853477478e-02 1.969398558139801025e-02 2.263849228620529175e-01 1.132135689258575439e-01 1.478641331195831299e-01 1.906485855579376221e-01 3.497678041458129883e-02 2.883069217205047607e-01 -1.392104774713516235e-01 1.062718778848648071e-01 -1.014012768864631653e-01 2.812487073242664337e-02 8.711483329534530640e-02 -9.783599525690078735e-02 -2.877874970436096191e-01 -7.177608460187911987e-02 4.584133923053741455e-01 1.152694076299667358e-01 1.397990714758634567e-02 1.728212088346481323e-01 -3.307412564754486084e-02 -2.391672432422637939e-01
-1.760890483856201172e-01 -2.781840264797210693e-01 2.035296112298965454e-01 9.663662314414978027e-02 2.788749933242797852e-01 -1.806489676237106323e-01 -2.546505033969879150e-01 1.083408147096633911e-01 1.714699566364288330e-01 -1.161819323897361755e-01 -1.587961465120315552e-01 -5.972367152571678162e-02 -9.502856060862541199e-03 2.017309665679931641e-01 2.933387756347656250e-01 3.155276477336883545e-01 -2.826566100120544434e-01 2.621164619922637939e-01 1.707046627998352051e-01 -5.247260630130767822e-02 -1.930989176034927368e-01 4.299925640225410461e-02 5.520308390259742737e-03 6.695494800806045532e-02 -1.969304531812667847e-01 1.436774730682373047e-01 8.849627524614334106e-02 1.733248233795166016e-01 1.050340756773948669e-01 9.970963001251220703e-02 -8.061160892248153687e-02 -8.286184817552566528e-02
2.044999599456787109e-01 -4.703863337635993958e-02 1.342960912734270096e-02 -7.344455271959304810e-02 3.359487354755401611e-01 -8.912580087780952454e-03 -3.139883279800415039e-01 5.308746919035911560e-02 1.821158677339553833e-01 1.661953032016754150e-01 -1.452860534191131592e-01 -2.034827172756195068e-01 2.142318785190582275e-01 6.017741560935974121e-02 1.983914673328399658e-01 -1.254644393920898438e-01 8.130729198455810547e-02 2.643919885158538818e-01 -2.662599980831146240e-01 3.588695079088211060e-02 3.881325945258140564e-02 -6.615016609430313110e-02 1.240391582250595093e-01 -3.138571232557296753e-02 -3.407495319843292236e-01 -1.843180954456329346e-01 2.825213074684143066e-01 9.692657738924026489e-02 -4.577948525547981262e-02 1.828322559595108032e-01 -2.040059715509414673e-01 -1.440126001834869385e-01
-2.328594177961349487e-01 1.894092112779617310e-01 -1.514013260602951050e-01 1.222652718424797058e-01 8.728808164596557617e-02 -6.039626896381378174e-02 -2.696104049682617188e-01 7.109902054071426392e-02 1.000707000494003296e-01 -3.718802034854888916e-01 -1.886514574289321899e-01 -1.265520453453063965e-01 1.548865251243114471e-02 -1.694019138813018799e-01 1.949192434549331665e-01 7.501375675201416016e-02 -6.387860327959060669e-02 3.879213929176330566e-01 -1.110334396362304688e-01 1.960837244987487793e-01 1.071922183036804199e-01 2.797703742980957031e-01 1.046941280364990234e-01 -1.973432451486587524e-01 -5.893934518098831177e-02 -2.434015572071075439e-01 5.643920972943305969e-02 1.438894420862197876e-01 1.057993061840534210e-02 -7.508376985788345337e-02 2.240605279803276062e-02 -2.695917487144470215e-01
-2.692227438092231750e-02 2.923144027590751648e-02 -1.548085510730743408e-01 2.867332473397254944e-02 1.597171127796173096e-01 -2.391125112771987915e-01 -2.137579321861267090e-01 -2.721493691205978394e-02 1.500579565763473511e-01 -8.442077785730361938e-02 -2.505125403404235840e-01 -2.324909567832946777e-01 2.042047679424285889e-01 1.954957395792007446e-01 1.121571660041809082e-01 -1.140125170350074768e-01 1.617456078529357910e-01 8.577074110507965088e-02 -2.607852518558502197e-01 2.574802935123443604e-01 3.428034111857414246e-02 1.430258154869079590e-01 2.919665873050689697e-01 1.056543663144111633e-01 -3.758547306060791016e-01 1.540352106094360352e-01 -1.806200593709945679e-01 2.701632678508758545e-01 -3.619931638240814209e-02 1.819636672735214233e-01 -2.857257612049579620e-02 2.934554591774940491e-02
-2.925778925418853760e-02 -8.766239881515502930e-02 2.504132222384214401e-03 -9.102261811494827271e-02 5.494170635938644409e-02 -1.926127821207046509e-01 -3.286791443824768066e-01 2.052519768476486206e-01 -8.679421991109848022e-02 1.778261661529541016e-01 -8.398464322090148926e-02 -1.367435604333877563e-01 -1.095821186900138855e-01 5.033067613840103149e-02 -7.299613673239946365e-03 1.942011713981628418e-01 2.296862378716468811e-02 2.243247479200363159e-01 -1.899004131555557251e-01 5.649182796478271484e-01 -2.476388402283191681e-02 2.985308133065700531e-02 1.191918551921844482e-01 9.564962238073348999e-02 -2.105692923069000244e-01 -2.722191624343395233e-02 4.521016776561737061e-02 3.478638231754302979e-01 3.454188257455825806e-02 -2.207076251506805420e-01 -1.319534629583358765e-01 9.654212743043899536e-02
-1.988950371742248535e-01 1.512250453233718872e-01 -3.450191020965576172e-02 -4.979080706834793091e-02 1.870998889207839966e-01 2.403504103422164917e-01 9.434328973293304443e-02 -7.969631999731063843e-02 6.769197434186935425e-02 1.987461447715759277e-01 -5.779464915394783020e-02 -9.597232565283775330e-03 -1.479722410440444946e-01 2.126468420028686523e-01 2.351486682891845703e-01 6.269489973783493042e-02 -1.147998720407485962e-01 2.292136698961257935e-01 -1.531143337488174438e-01 2.521629035472869873e-01 -5.382914468646049500e-02 -2.722501158714294434e-01 8.990854024887084961e-02 -1.384006887674331665e-01 -1.944454610347747803e-01 -5.978204309940338135e-02 -8.880271762609481812e-02 4.578829407691955566e-01 -1.031236201524734497e-01 -1.650044471025466919e-01 -2.710253894329071045e-01 -1.574023813009262085e-01
-3.770391941070556641e-01 -2.851266264915466309e-01 -1.569918245077133179e-01 -1.235603354871273041e-02 2.317571341991424561e-01 -8.108559995889663696e-02 -2.622011862695217133e-02 5.480203777551651001e-02 2.274569123983383179e-01 -1.834755092859268188e-01 4.620379954576492310e-02 -1.437450200319290161e-01 -9.536281973123550415e-02 -6.796861271141096950e-05 2.782942354679107666e-01 2.456157840788364410e-02 -1.116220131516456604e-01 3.092266619205474854e-01 -1.646386645734310150e-02 1.747298687696456909e-01 4.527384415268898010e-02 1.148735079914331436e-02 3.402829542756080627e-02 1.042757630348205566e-01 1.104934364557266235e-01 -3.133876919746398926e-01 7.765322178602218628e-02 -6.402359157800674438e-02 1.827235370874404907e-01 1.092481464147567749e-01 -3.831186592578887939e-01 -1.633344590663909912e-01
2.750906944274902344e-01 -1.089985594153404236e-01 -8.579331636428833008e-02 9.371547400951385498e-02 2.236769907176494598e-02 -1.782360970973968506e-01 -1.755430996417999268e-01 1.384292244911193848e-01 -1.814167201519012451e-01 1.514039095491170883e-02 3.477275371551513672e-02 -3.407993018627166748e-01 1.004631295800209045e-01 8.242548257112503052e-02 3.445639014244079590e-01 2.099852561950683594e-01 -1.188284978270530701e-01 1.135562509298324585e-01 -2.682578265666961670e-01 2.193021625280380249e-01 -2.406755834817886353e-01 6.072834879159927368e-02 9.986817836761474609e-02 2.523366212844848633e-01 1.430720686912536621e-01 -1.260182261466979980e-01 4.378150776028633118e-02 9.223226457834243774e-02 -1.590698212385177612e-01 1.391265541315078735e-01 -3.303372859954833984e-01 -3.112238273024559021e-02
1.087627783417701721e-01 -2.771387435495853424e-02 -1.791666448116302490e-01 3.212336450815200806e-02 -1.070722937583923340e-01 -1.473540514707565308e-01 1.013928204774856567e-01 -2.667436301708221436e-01 3.326367437839508057e-01 8.280712366104125977e-02 -2.782582342624664307e-01 -8.445266634225845337e-02 2.307807058095932007e-01 -1.346489489078521729e-01 4.143698513507843018e-01 -2.574621513485908508e-02 -1.529627293348312378e-01 2.338416278362274170e-01 -1.441557109355926514e-01 4.735545441508293152e-02 -2.587782144546508789e-01 3.024659864604473114e-02 3.487872704863548279e-02 2.490585744380950928e-01 -2.181109040975570679e-01 -2.435979805886745453e-02 6.888964027166366577e-02 9.919431805610656738e-02 -2.225850969552993774e-01 -8.232629299163818359e-02 -1.430386863648891449e-02 -2.057478725910186768e-01
-1.014266069978475571e-02 4.420873895287513733e-02 -1.815985441207885742e-01 -9.703794121742248535e-02 5.545537173748016357e-02 -2.065494097769260406e-02 -8.606579154729843140e-02 2.541369795799255371e-01 -6.370244920253753662e-02 -1.050249189138412476e-01 -2.645491361618041992e-01 -9.554782509803771973e-02 -2.249302119016647339e-01 7.226656377315521240e-02 3.771476745605468750e-01 2.480905316770076752e-02 1.320751011371612549e-01 7.379296422004699707e-02 1.865869760513305664e-02 4.619051814079284668e-01 2.296251058578491211e-01 2.267099916934967041e-01 -6.693152338266372681e-02 8.720821887254714966e-02 -4.593412950634956360e-02 7.027494162321090698e-02 -2.898312360048294067e-02 1.399297565221786499e-01 -1.731015294790267944e-01 2.270596101880073547e-02 -2.008851170539855957e-01 -3.688773214817047119e-01
-1.078394986689090729e-02 -5.616770312190055847e-02 -4.251084625720977783e-01 4.696854576468467712e-02 1.567729115486145020e-01 -1.301572024822235107e-01 7.185339182615280151e-02 -1.281632333993911743e-01 1.903188973665237427e-01 -1.660514026880264282e-01 -6.909831613302230835e-02 -2.946069836616516113e-01 -7.482416927814483643e-02 -2.127445535734295845e-03 2.063599973917007446e-01 2.636672854423522949e-01 -1.464580744504928589e-01 1.958898603916168213e-01 -5.612153932452201843e-02 -5.971418693661689758e-02 -1.178002506494522095e-01 2.657910287380218506e-01 8.357377350330352783e-02 1.146496012806892395e-01 -2.168631702661514282e-01 1.453980356454849243e-01 2.562420070171356201e-01 7.756017148494720459e-02 -3.418521881103515625e-01 -7.499125599861145020e-02 -6.728199869394302368e-02 -1.989465951919555664e-01
1.002684310078620911e-01 -4.990107938647270203e-02 -1.833976954221725464e-01 1.908575296401977539e-01 2.688476443290710449e-01 1.131364405155181885e-01 -7.842055708169937134e-02 -1.026560738682746887e-01 3.826662003993988037e-01 3.436357155442237854e-02 -3.206804096698760986e-01 -1.576673388481140137e-01 1.213125362992286682e-01 1.326332092285156250e-01 3.363401889801025391e-01 2.294881045818328857e-01 5.498283728957176208e-02 1.445570886135101318e-01 -8.634111285209655762e-02 1.185611262917518616e-01 -6.724342238157987595e-03 7.375460118055343628e-02 1.105507165193557739e-01 6.654158979654312134e-02 -1.775404661893844604e-01 -1.344661265611648560e-01 2.024826128035783768e-03 4.234892129898071289e-01 -2.554796636104583740e-02 6.712569296360015869e-02 9.217578172683715820e-02 -1.790289729833602905e-01
-8.424618840217590332e-02 -1.512841284275054932e-01 1.099480018019676208e-01 7.301676273345947266e-02 -5.853033438324928284e-02 -3.159444779157638550e-02 -4.702637791633605957e-01 -1.298709213733673096e-01 1.650696396827697754e-01 -4.913818463683128357e-02 -5.244029313325881958e-02 1.679251492023468018e-01 7.515719532966613770e-02 -1.188504844903945923e-01 2.849697470664978027e-01 2.297024875879287720e-01 -1.658144220709800720e-02 1.601566672325134277e-01 1.450839042663574219e-01 3.474884852766990662e-02 -1.449312865734100342e-01 3.946515917778015137e-01 2.215584516525268555e-01 1.687414348125457764e-01 -2.044528275728225708e-01 -5.179092288017272949e-02 -2.922164835035800934e-02 2.824251055717468262e-01 -1.013789251446723938e-01 -1.229403354227542877e-02 -2.364236265420913696e-01 -4.331435263156890869e-02
-1.691856533288955688e-01 2.690933458507061005e-02 -2.465194463729858398e-01 -2.688334695994853973e-02 2.505508661270141602e-01 2.300758659839630127e-02 -1.385014504194259644e-01 1.611056476831436157e-01 3.309719562530517578e-01 1.029481589794158936e-01 -1.092342212796211243e-01 -9.177087247371673584e-02 -8.648289367556571960e-03 2.208973467350006104e-01 1.413871496915817261e-01 -1.459094583988189697e-01 2.927160561084747314e-01 1.961123347282409668e-01 -7.386261224746704102e-02 5.861099809408187866e-02 -1.583596318960189819e-01 -1.991271823644638062e-01 1.014608219265937805e-01 2.076952606439590454e-01 -2.724675834178924561e-01 1.561360526829957962e-02 3.398559093475341797e-01 1.826596409082412720e-01 8.476901799440383911e-02 -2.203164622187614441e-02 -2.864016890525817871e-01 7.634890079498291016e-02
-1.281186342239379883e-01 -2.232462018728256226e-01 -3.063012287020683289e-02 -2.637652158737182617e-01 1.973520219326019287e-01 -1.062002778053283691e-01 -6.138989329338073730e-02 -1.878526993095874786e-02 1.878069937229156494e-01 -1.059689223766326904e-01 -7.766508311033248901e-02 -6.387401372194290161e-02 -4.564619436860084534e-02 1.685235053300857544e-01 3.199416399002075195e-01 -1.904619485139846802e-01 3.137660324573516846e-01 6.742478907108306885e-02 -6.264068931341171265e-02 2.582775950431823730e-01 -3.013885319232940674e-01 7.530253846198320389e-03 2.461335659027099609e-01 1.567260622978210449e-01 -3.488224744796752930e-02 1.875308007001876831e-01 2.120495885610580444e-01 1.458180546760559082e-01 -2.735680341720581055e-01 7.269061356782913208e-02 -1.717346012592315674e-01 1.458150893449783325e-01
-1.565153747797012329e-01 -1.792786866426467896e-01 -2.493153661489486694e-01 -2.373979985713958740e-01 1.771143972873687744e-01 -3.865598514676094055e-02 -2.599875032901763916e-01 -3.693332523107528687e-02 -3.201084211468696594e-03 4.868642985820770264e-02 -1.344115138053894043e-01 -4.400474205613136292e-02 1.887928247451782227e-01 -1.071974709630012512e-01 -6.117279827594757080e-02 1.631236523389816284e-01 -1.227417960762977600e-01 -1.727386564016342163e-02 -9.268508851528167725e-02 4.959132075309753418e-01 -4.249717295169830322e-01 6.606047600507736206e-02 4.323707148432731628e-02 4.361728206276893616e-02 -1.891302615404129028e-01 1.228154823184013367e-01 1.964989155530929565e-01 4.951616749167442322e-02 -6.006077304482460022e-02 -6.424907594919204712e-02 1.482745110988616943e-01 -2.071146070957183838e-01
-2.199567556381225586e-01 -1.203066334128379822e-01 3.276949226856231689e-01 -4.480742290616035461e-02 2.898779213428497314e-01 -2.017088234424591064e-02 -1.104761213064193726e-01 -1.715788058936595917e-02 2.618621587753295898e-01 -4.925706237554550171e-02 -2.281471192836761475e-01 -2.316714376211166382e-01 1.124399900436401367e-01 1.029779240489006042e-01 1.258998513221740723e-01 7.779609411954879761e-02 -4.838804602622985840e-01 2.154304683208465576e-01 4.164166375994682312e-02 1.009209081530570984e-01 -8.227227628231048584e-02 1.830071806907653809e-01 1.225614026188850403e-01 6.871513091027736664e-03 -3.515906259417533875e-02 1.021870896220207214e-01 -3.870462253689765930e-02 -7.654352486133575439e-02 -2.776870131492614746e-02 -1.052087470889091492e-01 -1.891901344060897827e-01 -3.073768913745880127e-01
-1.837674081325531006e-01 -4.098789021372795105e-02 -2.885781526565551758e-01 -8.310841768980026245e-02 3.364823162555694580e-01 8.736925572156906128e-02 9.143434464931488037e-02 2.224615067243576050e-01 1.661201864480972290e-01 5.957422778010368347e-02 4.123307764530181885e-02 -1.716078370809555054e-01 2.031587213277816772e-01 2.402137368917465210e-01 1.719294190406799316e-01 -1.174224913120269775e-01 2.848730087280273438e-01 1.543290168046951294e-01 -1.989750415086746216e-01 8.318833261728286743e-02 1.227030009031295776e-01 5.616119597107172012e-03 -8.171422779560089111e-02 2.148141115903854370e-01 3.917332366108894348e-02 -1.143589243292808533e-01 2.775598466396331787e-01 2.582836151123046875e-01 -2.010577023029327393e-01 7.407804485410451889e-03 -1.593142300844192505e-01 -2.177841514348983765e-01
1.168797090649604797e-01 -6.168121006339788437e-03 -5.553999915719032288e-02 -9.137010574340820312e-02 -1.421764865517616272e-02 -4.360803589224815369e-02 7.397092133760452271e-02 -2.489850372076034546e-01 -1.760701239109039307e-01 -7.032839953899383545e-02 -2.041429281234741211e-01 -8.652970939874649048e-02 1.841743886470794678e-01 2.989997565746307373e-01 1.214052960276603699e-01 3.245988488197326660e-01 -3.519757464528083801e-02 1.984229981899261475e-01 2.163408994674682617e-01 2.937654256820678711e-01 -9.992186725139617920e-02 -2.035858482122421265e-01 1.077786907553672791e-01 1.880127638578414917e-01 5.618563666939735413e-02 1.932742893695831299e-01 3.320327103137969971e-01 1.880375295877456665e-01 1.618210412561893463e-02 -9.539762884378433228e-02 -2.808404564857482910e-01 -1.740908175706863403e-01
-2.661186158657073975e-01 -1.393801867961883545e-01 2.980312705039978027e-02 2.702153027057647705e-01 -1.313960403203964233e-01 -6.284960359334945679e-02 2.239300459623336792e-01 1.800403594970703125e-01 1.614334285259246826e-01 -1.859714388847351074e-01 -3.179972767829895020e-01 -1.296296715736389160e-01 9.437143057584762573e-02 -2.458228170871734619e-01 3.335303962230682373e-01 9.075725823640823364e-02 -1.156659200787544250e-01 6.964972615242004395e-02 -4.265251010656356812e-02 2.029566317796707153e-01 -6.561250239610671997e-02 9.653207659721374512e-02 1.095791459083557129e-01 7.425332069396972656e-02 -1.520607918500900269e-01 2.803955692797899246e-03 1.565561592578887939e-01 4.800714179873466492e-02 -3.129402399063110352e-01 4.671957343816757202e-02 -2.381598949432373047e-01 -2.559780776500701904e-01
-5.590755492448806763e-03 -1.158906221389770508e-01 -1.574865877628326416e-01 -1.976169049739837646e-01 -5.324745923280715942e-02 2.540254294872283936e-01 -3.169316053390502930e-01 -4.003499746322631836e-01 1.952181905508041382e-01 1.557793170213699341e-01 2.514556050300598145e-02 -1.216818317770957947e-01 -8.229605108499526978e-02 3.114856034517288208e-02 5.496040359139442444e-02 2.542338371276855469e-01 -1.403902024030685425e-01 1.299200952053070068e-01 -1.417745649814605713e-01 1.157168895006179810e-01 9.769614785909652710e-02 -3.088625892996788025e-02 8.977688848972320557e-02 1.813534833490848541e-02 3.310354426503181458e-03 -9.494806081056594849e-02 -5.698465183377265930e-02 1.914866864681243896e-01 -2.572086751461029053e-01 2.699128165841102600e-02 -4.142268002033233643e-01 -2.549581527709960938e-01
-8.377929776906967163e-02 4.548613727092742920e-02 3.568517789244651794e-02 -3.175457119941711426e-01 2.656821906566619873e-02 2.208971083164215088e-01 -2.237564176321029663e-01 1.364413201808929443e-01 1.519792228937149048e-01 -4.875549972057342529e-01 -7.695487141609191895e-02 -7.823788374662399292e-02 1.103539392352104187e-01 5.801066872663795948e-04 3.141959011554718018e-01 -4.477698355913162231e-02 1.287852376699447632e-01 1.193549484014511108e-01 1.314153987914323807e-02 3.027612268924713135e-01 7.309198379516601562e-02 1.165128424763679504e-01 -3.128109499812126160e-02 6.331346184015274048e-02 -5.453830584883689880e-02 1.717393286526203156e-02 -1.557509750127792358e-01 1.451749801635742188e-01 7.165139168500900269e-02 -4.785567580256611109e-04 -2.069301307201385498e-01 -3.764764964580535889e-01
-6.815968453884124756e-02 -2.578635811805725098e-01 -2.015668526291847229e-02 8.236020803451538086e-03 2.303952425718307495e-01 -9.659923613071441650e-02 -2.000428587198257446e-01 1.181931719183921814e-01 2.148219496011734009e-01 -2.335134148597717285e-01 3.561038896441459656e-02 6.560400128364562988e-02 1.622525751590728760e-01 -1.020505353808403015e-01 2.533134222030639648e-01 2.332396805286407471e-01 2.013090997934341431e-02 2.973966300487518311e-01 2.977955341339111328e-01 1.583347916603088379e-01 -6.513540446758270264e-02 3.020152747631072998e-01 8.786106109619140625e-02 4.521664604544639587e-02 -1.925505399703979492e-01 -1.922403275966644287e-01 -9.600244462490081787e-02 1.958321332931518555e-01 6.953204423189163208e-02 -2.926928997039794922e-01 -1.706073731184005737e-01 -3.737921640276908875e-02
-1.354064196348190308e-01 -8.482451550662517548e-03 -1.435098201036453247e-01 -7.442340254783630371e-02 2.781173884868621826e-01 -1.437434405088424683e-01 -1.304027140140533447e-01 6.719116121530532837e-02 2.653703093528747559e-01 1.712414808571338654e-02 -9.285055845975875854e-02 8.632691577076911926e-03 5.569818243384361267e-02 -1.278401315212249756e-01 4.393055140972137451e-01 -9.348294883966445923e-02 -2.184385061264038086e-01 1.334618926048278809e-01 -1.644477397203445435e-01 -6.793799251317977905e-02 -2.234783582389354706e-02 -2.202080190181732178e-01 5.165272951126098633e-01 3.622828796505928040e-02 1.575391590595245361e-01 2.019190788269042969e-01 4.258069023489952087e-02 8.848840743303298950e-02 -1.397085040807723999e-01 -6.356286257505416870e-02 -4.157508537173271179e-02 -1.432961374521255493e-01
-2.540735602378845215e-01 -2.321758121252059937e-01 4.580137133598327637e-02 -1.539320349693298340e-01 1.345107406377792358e-01 -1.249239519238471985e-01 -6.483816355466842651e-02 -1.994506120681762695e-01 6.411366164684295654e-03 -2.172270119190216064e-01 -6.918072700500488281e-02 -2.283885776996612549e-01 -7.459914777427911758e-03 2.185252457857131958e-01 1.011183485388755798e-01 1.982096880674362183e-01 -3.497284650802612305e-01 1.363907903432846069e-01 2.017827332019805908e-01 -4.545928910374641418e-02 -5.511477962136268616e-02 1.149663850665092468e-01 3.398584723472595215e-01 1.124258339405059814e-01 -3.704173117876052856e-02 -1.723308712244033813e-01 1.361000817269086838e-02 1.886378042399883270e-02 -7.236986607313156128e-02 -8.922014385461807251e-02 -2.728808522224426270e-01 -3.594458103179931641e-01
-2.007798105478286743e-01 -1.610570847988128662e-01 -1.871195435523986816e-01 -1.227416098117828369e-02 1.462818682193756104e-01 -1.497271358966827393e-01 -2.936463430523872375e-02 1.258728206157684326e-01 3.809081912040710449e-01 1.950363814830780029e-01 8.231306448578834534e-03 -1.151003390550613403e-01 9.826524555683135986e-02 1.158937886357307434e-01 1.876527965068817139e-01 -1.181659102439880371e-01 2.615151107311248779e-01 8.314834535121917725e-02 -4.989090189337730408e-02 2.178150862455368042e-01 -2.178527265787124634e-01 1.250055879354476929e-01 4.117505848407745361e-01 2.086343318223953247e-01 -2.291327118873596191e-01 1.486077457666397095e-01 -1.485161036252975464e-01 8.983905613422393799e-02 -1.380276214331388474e-02 1.009569838643074036e-01 -2.201762795448303223e-01 -6.623316556215286255e-02
-2.584397196769714355e-01 -3.853017687797546387e-01 1.731807887554168701e-01 -8.130213618278503418e-02 -3.218966349959373474e-02 2.064931988716125488e-01 -1.892793364822864532e-02 4.404376074671745300e-02 -6.635026633739471436e-02 -5.767085403203964233e-02 -8.084387332201004028e-02 -2.256516069173812866e-01 1.408976912498474121e-01 1.593159586191177368e-01 2.878839075565338135e-01 4.322092235088348389e-01 -1.520735621452331543e-01 1.148873493075370789e-01 -6.291408836841583252e-02 8.452508598566055298e-02 7.890357077121734619e-02 3.943513333797454834e-02 1.201981753110885620e-01 2.741954028606414795e-01 -1.440022289752960205e-01 5.826712772250175476e-02 1.039628237485885620e-01 1.133783161640167236e-01 1.075260713696479797e-01 1.557277292013168335e-01 3.467204794287681580e-02 -3.040201961994171143e-01
-2.476245909929275513e-01 -1.613393872976303101e-01 -9.551472961902618408e-02 -2.431500554084777832e-01 2.011401057243347168e-01 -1.121661905199289322e-02 -1.007498800754547119e-01 -8.046543598175048828e-02 -1.791476607322692871e-01 -4.159989580512046814e-02 -1.624360084533691406e-01 -2.880821526050567627e-01 1.178697273135185242e-01 -3.907625377178192139e-02 4.094856232404708862e-02 2.384234070777893066e-01 -3.092558979988098145e-01 2.836027443408966064e-01 1.997696161270141602e-01 -6.244209408760070801e-02 2.896613478660583496e-01 -4.538987949490547180e-02 1.521398574113845825e-01 1.087992340326309204e-01 -3.800789639353752136e-02 1.988209970295429230e-02 1.391401439905166626e-01 2.386011332273483276e-01 -7.094831019639968872e-02 5.848858878016471863e-02 -3.676654994487762451e-01 -8.641232550144195557e-02
-1.321165114641189575e-01 1.820905692875385284e-02 -1.864235615357756615e-03 -1.849635839462280273e-01 -2.175591737031936646e-01 -1.543647944927215576e-01 5.455213785171508789e-02 1.680337190628051758e-01 3.418817743659019470e-02 -2.992636859416961670e-01 -4.869836270809173584e-01 -1.247836723923683167e-01 1.413751393556594849e-01 1.490947604179382324e-01 4.080488979816436768e-01 1.218105852603912354e-01 -2.170350961387157440e-02 -1.597883552312850952e-01 -2.488205581903457642e-02 3.519102334976196289e-01 -2.221035072579979897e-03 7.465145736932754517e-02 9.552761167287826538e-02 3.192128986120223999e-02 -1.416300386190414429e-01 -9.772952646017074585e-02 9.480285644531250000e-02 1.292568594217300415e-01 -2.031568735837936401e-01 1.911310292780399323e-02 -3.578558936715126038e-02 -1.191984713077545166e-01
6.981928646564483643e-02 -9.060233831405639648e-02 -3.005960583686828613e-01 -1.583732813596725464e-01 -5.019568279385566711e-02 1.635552197694778442e-01 -1.843335330486297607e-01 -4.302603378891944885e-02 -6.310526281595230103e-02 -2.169560790061950684e-01 -2.362845987081527710e-01 -4.009639099240303040e-02 3.668162971735000610e-02 1.508196741342544556e-01 2.646225690841674805e-01 7.332945615053176880e-02 -1.765090823173522949e-01 9.503081440925598145e-03 2.798317968845367432e-01 7.887444645166397095e-02 -3.712424039840698242e-01 -9.784100204706192017e-02 1.025300547480583191e-01 -2.487330436706542969e-01 -6.649182736873626709e-02 -8.098950982093811035e-02 2.800953686237335205e-01 2.098744735121726990e-02 -3.471312299370765686e-02 -2.819841355085372925e-02 -3.512795567512512207e-01 -2.181114703416824341e-01
-4.155554175376892090e-01 7.601721212267875671e-03 3.079097345471382141e-02 -6.288902461528778076e-02 9.844804555177688599e-02 5.749429017305374146e-02 -1.122518703341484070e-01 3.047781996428966522e-03 4.127329587936401367e-02 1.241094991564750671e-01 -3.137950971722602844e-02 -2.603711485862731934e-01 1.005786657333374023e-01 1.142899990081787109e-01 1.864943951368331909e-01 -2.169178053736686707e-02 -1.128502339124679565e-01 2.122688740491867065e-01 -1.212120652198791504e-01 4.133035242557525635e-01 -1.090697571635246277e-01 1.564241647720336914e-01 -1.386520862579345703e-01 -1.383448392152786255e-01 -9.662017226219177246e-02 -4.113693535327911377e-02 3.656599521636962891e-01 -1.948946528136730194e-02 2.055419832468032837e-01 -2.908906340599060059e-01 1.159541681408882141e-02 -2.495677024126052856e-01
9.197302162647247314e-02 -1.914118975400924683e-01 -1.301574707031250000e-01 -2.779266610741615295e-02 1.970523744821548462e-01 5.767999589443206787e-02 7.305486500263214111e-02 1.774779558181762695e-01 1.471437513828277588e-01 -2.408953458070755005e-01 4.533813893795013428e-02 -1.852360069751739502e-01 -5.721959099173545837e-02 5.463039129972457886e-02 1.609116047620773315e-01 1.289200335741043091e-01 -1.363275647163391113e-01 1.767945587635040283e-01 -1.406961381435394287e-01 -7.009705901145935059e-02 -2.127419263124465942e-01 2.042811363935470581e-01 1.165863797068595886e-01 1.321167945861816406e-01 -1.670119911432266235e-01 1.038358062505722046e-01 2.227968126535415649e-01 1.228043064475059509e-01 -5.156441330909729004e-01 -1.190138831734657288e-01 -4.509367048740386963e-02 -3.395693004131317139e-01
-1.499636769294738770e-01 -3.236146867275238037e-01 -2.018893212080001831e-01 -3.284761607646942139e-01 8.547040075063705444e-02 -8.744730055332183838e-02 -1.145079433917999268e-01 1.170180216431617737e-01 -1.319992393255233765e-01 3.324070572853088379e-01 4.337713180575519800e-04 -9.550972841680049896e-03 -4.817942157387733459e-02 1.016072556376457214e-01 2.571830153465270996e-01 3.105102339759469032e-03 -2.260051965713500977e-01 4.648536071181297302e-02 9.876121580600738525e-02 3.575280010700225830e-01 -1.309614628553390503e-01 -1.028070133179426193e-02 1.424100548028945923e-01 1.393659561872482300e-01 8.718255907297134399e-02 1.253661215305328369e-01 3.248211443424224854e-01 5.564134567975997925e-02 -1.972559839487075806e-01 8.436826616525650024e-02 1.850653588771820068e-01 -1.248382553458213806e-01
-8.498222567141056061e-03 -2.849766751751303673e-03 4.771713167428970337e-03 -1.559925377368927002e-01 -2.195996642112731934e-01 1.428763568401336670e-01 -3.978372842539101839e-04 2.752153277397155762e-01 -8.881323155947029591e-04 -3.514491915702819824e-01 -2.990280985832214355e-01 -1.462260782718658447e-01 6.291918456554412842e-02 1.173348426818847656e-01 5.240333676338195801e-01 1.026555243879556656e-02 1.089378446340560913e-01 7.885272055864334106e-02 2.674241736531257629e-02 1.642570793628692627e-01 3.385299816727638245e-02 -4.608521237969398499e-02 1.162386983633041382e-01 3.193848431110382080e-01 -5.555983632802963257e-02 -2.913581393659114838e-02 -1.028547883033752441e-01 1.233171671628952026e-01 -1.321098655462265015e-01 1.253039240837097168e-01 -2.432803064584732056e-01 -1.333860009908676147e-01
-2.116820514202117920e-01 -2.002287954092025757e-01 1.745818182826042175e-02 -8.887398242950439453e-02 1.845518499612808228e-01 -1.738977581262588501e-01 -1.280269622802734375e-01 -8.445451408624649048e-02 4.451829567551612854e-02 2.583352327346801758e-01 -2.463976293802261353e-01 -1.890186816453933716e-01 1.193404421210289001e-01 6.050128862261772156e-02 2.470143139362335205e-02 7.496888935565948486e-02 -5.640242621302604675e-02 -2.938589779660105705e-03 6.549048703163862228e-05 3.432702422142028809e-01 4.926596302539110184e-03 3.861541748046875000e-01 3.473989367485046387e-01 2.257144264876842499e-02 1.239400804042816162e-01 -4.587468132376670837e-02 4.255599081516265869e-01 1.276953071355819702e-01 -4.926609620451927185e-02 -9.031669236719608307e-03 5.062178522348403931e-02 -1.359317153692245483e-01
-5.686133727431297302e-02 -8.858752995729446411e-02 -4.216551035642623901e-02 -1.196683477610349655e-02 2.073289155960083008e-01 -2.389528602361679077e-01 -1.909410804510116577e-01 8.315543085336685181e-02 3.459410667419433594e-01 1.035165488719940186e-01 -8.919284678995609283e-03 5.351036787033081055e-02 3.260614573955535889e-01 2.189446240663528442e-01 3.347575366497039795e-01 -5.124205723404884338e-03 1.855628341436386108e-01 -3.523450344800949097e-02 -2.589249014854431152e-01 2.067074365913867950e-02 -1.808539498597383499e-03 1.502957493066787720e-01 -1.312288939952850342e-01 -2.345780842006206512e-02 -1.216005384922027588e-01 -1.477321088314056396e-01 3.243404254317283630e-02 3.126061558723449707e-01 -9.286556392908096313e-02 6.428040564060211182e-02 -1.734832972288131714e-01 -3.494554460048675537e-01
3.036308288574218750e-02 2.714172564446926117e-02 -5.555813014507293701e-02 -2.962241172790527344e-01 1.322672367095947266e-01 -1.214821860194206238e-01 -1.588852405548095703e-01 -2.222698368132114410e-02 2.118974328041076660e-01 -3.918643593788146973e-01 -7.544525712728500366e-02 -6.182727217674255371e-02 2.792892456054687500e-01 1.276014298200607300e-01 2.220294624567031860e-01 3.168441057205200195e-01 -1.914667040109634399e-01 2.135204225778579712e-01 -7.931133359670639038e-02 1.427471786737442017e-01 6.919289380311965942e-02 1.704967916011810303e-01 1.472249329090118408e-01 1.098305955529212952e-01 -7.593587040901184082e-02 4.290023073554039001e-02 -2.335491329431533813e-01 2.767025530338287354e-01 8.018160611391067505e-02 -4.202846810221672058e-02 2.417570352554321289e-02 -2.712227404117584229e-01
-1.658534407615661621e-01 7.749456167221069336e-02 -8.514968305826187134e-02 1.195279881358146667e-01 1.528439521789550781e-01 2.025738060474395752e-01 -3.178474605083465576e-01 9.779584407806396484e-02 -1.132825687527656555e-01 5.812515970319509506e-03 1.402965188026428223e-01 -1.425925195217132568e-01 1.739639937877655029e-01 1.213655620813369751e-01 2.896739542484283447e-01 8.811599761247634888e-02 -3.243268132209777832e-01 6.656496226787567139e-02 -8.102563023567199707e-02 1.864853501319885254e-01 -1.978639960289001465e-01 -1.885179579257965088e-01 2.447758167982101440e-01 1.518288403749465942e-01 1.127983350306749344e-02 1.486936062574386597e-01 -5.846923217177391052e-02 3.002901002764701843e-02 -1.315256804227828979e-01 -3.099930584430694580e-01 -2.056815288960933685e-02 -3.625165820121765137e-01
-1.908432096242904663e-01 -7.875727117061614990e-02 -1.008126437664031982e-01 -3.250498175621032715e-01 1.649917811155319214e-01 -5.871101841330528259e-02 -1.803474724292755127e-01 -1.219563744962215424e-02 3.116974830627441406e-01 -7.820993661880493164e-02 -4.619151726365089417e-02 8.298307657241821289e-02 9.186632186174392700e-02 2.357531636953353882e-01 3.026301562786102295e-01 -1.099032610654830933e-01 1.649666875600814819e-01 1.357064992189407349e-01 -8.945856243371963501e-02 1.623864173889160156e-01 -3.435780107975006104e-01 7.586414366960525513e-02 2.129305303096771240e-01 2.055815011262893677e-01 -1.834671050310134888e-01 2.022809982299804688e-01 2.129635661840438843e-01 1.549928635358810425e-01 -1.280818879604339600e-01 4.448611661791801453e-02 -1.381931751966476440e-01 1.593595594167709351e-01
1.068397909402847290e-01 -1.791441887617111206e-01 -2.092060446739196777e-01 -5.561977159231901169e-03 -1.718940027058124542e-02 -6.843183934688568115e-02 -8.107906207442283630e-03 -1.606862843036651611e-01 5.540829300880432129e-01 -5.778412148356437683e-02 -2.760228514671325684e-01 -1.550827175378799438e-01 2.535856366157531738e-01 -1.410288512706756592e-01 1.448120325803756714e-01 -4.289441555738449097e-02 -1.716804057359695435e-01 2.320782393217086792e-01 -9.838514029979705811e-02 -2.568459697067737579e-02 -1.807091534137725830e-01 -9.337126463651657104e-02 -2.215467020869255066e-02 2.044441401958465576e-01 -1.769866645336151123e-01 -1.724651902914047241e-01 7.963813841342926025e-02 1.073298230767250061e-01 -1.887443065643310547e-01 1.504928153008222580e-02 -3.211731091141700745e-02 -2.666270732879638672e-01
-5.122611299157142639e-02 5.643654614686965942e-02 1.165610402822494507e-01 -2.629551887512207031e-01 1.216109618544578552e-01 1.153419837355613708e-01 -2.160293161869049072e-01 4.175454005599021912e-02 -1.197935938835144043e-01 -1.647137999534606934e-01 4.893668368458747864e-02 -8.043440431356430054e-02 1.261480748653411865e-01 7.377941161394119263e-02 -3.678429126739501953e-02 5.868324637413024902e-02 -4.531700015068054199e-01 1.722592711448669434e-01 -2.089816629886627197e-01 2.394010126590728760e-02 -2.533460557460784912e-01 -9.785360842943191528e-02 1.857315003871917725e-01 1.674138307571411133e-01 -5.155058205127716064e-02 -7.089804112911224365e-02 3.270596563816070557e-01 1.992336213588714600e-01 7.233243435621261597e-02 1.665254868566989899e-02 -1.971336901187896729e-01 -3.796996176242828369e-01
-2.362468093633651733e-01 -1.332573443651199341e-01 -2.617927789688110352e-01 -1.365165114402770996e-01 1.202322766184806824e-01 -4.763342812657356262e-02 -9.629565477371215820e-02 1.012913212180137634e-01 2.660981714725494385e-01 9.405855089426040649e-03 -7.967360317707061768e-02 3.517446666955947876e-02 2.072062194347381592e-01 2.966718673706054688e-01 1.431280225515365601e-01 -1.110971644520759583e-01 1.781498938798904419e-01 2.572899460792541504e-01 -1.086851581931114197e-01 3.489018678665161133e-01 -4.721191897988319397e-02 -2.454289346933364868e-01 2.060413062572479248e-01 3.988484293222427368e-02 -1.456000506877899170e-01 1.658952087163925171e-01 1.777387410402297974e-01 1.835638880729675293e-01 -1.752818673849105835e-01 1.605697870254516602e-01 -1.475693732500076294e-01 1.745349615812301636e-01
1.881176531314849854e-01 -1.215323135256767273e-01 -5.043426528573036194e-02 -2.316706776618957520e-01 -1.393757611513137817e-01 7.713504880666732788e-02 -6.905712187290191650e-02 -4.527258127927780151e-02 2.381710261106491089e-01 -7.281924784183502197e-02 -1.626307517290115356e-01 -1.596467345952987671e-01 1.621356904506683350e-01 -2.452234327793121338e-01 1.273031346499919891e-02 -9.149520844221115112e-02 -6.068987026810646057e-02 1.823696345090866089e-01 -2.146180272102355957e-01 2.858620285987854004e-01 -1.381427794694900513e-01 -1.258213538676500320e-02 -1.483654975891113281e-01 5.309078469872474670e-02 1.444612164050340652e-02 9.983298182487487793e-02 4.844725131988525391e-01 2.962755858898162842e-01 -1.007571220397949219e-01 -1.121443789452314377e-02 -2.885656356811523438e-01 -1.323039531707763672e-01
3.378145098686218262e-01 -3.776592314243316650e-01 6.161144468933343887e-03 -3.033065497875213623e-01 1.127760112285614014e-02 1.171592157334089279e-02 -2.131839096546173096e-01 -1.552384793758392334e-01 2.104355990886688232e-01 1.563005382195115089e-03 -1.451686471700668335e-01 7.721520960330963135e-02 2.000191807746887207e-01 6.413739174604415894e-02 1.727770417928695679e-01 1.824667677283287048e-02 -1.232128515839576721e-01 1.481000036001205444e-01 -1.658354997634887695e-01 1.234827265143394470e-01 -8.784781396389007568e-02 -2.734242239966988564e-03 -1.189479753375053406e-01 1.893962323665618896e-01 -8.239244669675827026e-02 2.113021761178970337e-01 1.336354017257690430e-01 4.320154786109924316e-01 -2.376749925315380096e-02 -1.267343759536743164e-01 -8.241356350481510162e-03 -1.598352491855621338e-01
2.837973237037658691e-01 -4.620980024337768555e-01 6.679292768239974976e-02 -3.532753586769104004e-01 -1.095565631985664368e-01 5.822072178125381470e-02 -2.311351299285888672e-01 -1.414317935705184937e-01 2.583138644695281982e-01 1.822012290358543396e-02 -1.633065193891525269e-01 4.952612519264221191e-02 2.397469133138656616e-01 3.560598567128181458e-02 1.545609086751937866e-01 -7.104003429412841797e-02 -1.879217028617858887e-01 5.871748179197311401e-02 -5.747938528656959534e-02 1.149010211229324341e-01 -1.183933988213539124e-01 -6.951583176851272583e-02 -8.416316658258438110e-02 2.557761073112487793e-01 -1.368089765310287476e-01 1.648771949112415314e-02 8.837771415710449219e-02 2.761732935905456543e-01 -4.016487300395965576e-02 -7.809871435165405273e-02 -3.212795779109001160e-02 -2.134021669626235962e-01
-1.981840431690216064e-01 -1.254153251647949219e-01 2.789862081408500671e-02 1.502828299999237061e-01 2.109439522027969360e-01 1.497064083814620972e-01 -1.325231641530990601e-01 1.504233777523040771e-01 2.171753644943237305e-01 1.997540444135665894e-01 -1.762949824333190918e-01 -2.099536955356597900e-01 2.025512009859085083e-01 1.912846416234970093e-02 5.501767247915267944e-02 8.042418211698532104e-02 -1.487996727228164673e-01 5.512679927051067352e-03 -3.518453538417816162e-01 -5.770149454474449158e-02 -8.669047802686691284e-02 -7.144962996244430542e-02 2.872892618179321289e-01 9.190373122692108154e-02 1.675681024789810181e-01 8.416922390460968018e-02 3.028782606124877930e-01 1.954857110977172852e-01 -3.481938242912292480e-01 -1.240022107958793640e-01 -2.163013517856597900e-01 -1.861016964539885521e-03
8.261877298355102539e-02 -2.849833965301513672e-01 -1.693180501461029053e-01 -1.724497973918914795e-02 -9.214328229427337646e-02 2.208800613880157471e-02 -3.903127461671829224e-02 2.520138323307037354e-01 2.079013288021087646e-01 -7.364315446466207504e-03 -2.460862994194030762e-01 -1.023564562201499939e-01 1.181970536708831787e-01 1.662144958972930908e-01 6.099727936089038849e-03 2.314894646406173706e-01 -1.157145574688911438e-01 -1.051830202341079712e-01 -2.347425073385238647e-01 4.437428712844848633e-01 -1.446630358695983887e-01 1.113121584057807922e-01 1.424780040979385376e-01 1.176673397421836853e-01 -2.131944596767425537e-01 -7.237207610160112381e-03 -1.193512156605720520e-01 3.967576324939727783e-01 2.985905483365058899e-02 -7.500556856393814087e-02 -1.501320600509643555e-01 -9.640495479106903076e-02
-1.469293087720870972e-01 -4.560412093997001648e-02 -1.519472450017929077e-01 -1.056081727147102356e-01 2.162736952304840088e-01 -1.170174479484558105e-01 -1.729657649993896484e-01 -1.043510735034942627e-01 -8.697839826345443726e-02 8.562222868204116821e-02 -3.466612473130226135e-02 -8.139684051275253296e-02 -3.357056379318237305e-01 2.295492738485336304e-01 9.331934154033660889e-02 1.225418820977210999e-01 5.149571225047111511e-02 2.633244358003139496e-02 3.200993686914443970e-02 1.853577047586441040e-01 -1.770374365150928497e-02 2.523391246795654297e-01 5.258678272366523743e-02 2.426712512969970703e-01 -1.188082396984100342e-01 -2.101669013500213623e-01 3.482806384563446045e-01 2.961874604225158691e-01 -1.069166287779808044e-01 2.383042573928833008e-01 -4.942261800169944763e-02 -3.558545112609863281e-01
-3.719300925731658936e-01 -7.783885300159454346e-02 -1.035056412220001221e-01 -9.147220849990844727e-02 -1.968058384954929352e-02 1.468533724546432495e-01 -2.826900482177734375e-01 3.127921819686889648e-01 -3.978159511461853981e-04 -7.150442153215408325e-02 -1.545375585556030273e-01 -3.313199579715728760e-01 9.895958006381988525e-03 2.246855646371841431e-01 1.885112226009368896e-01 -2.033807104453444481e-03 -2.256172150373458862e-01 2.926691807806491852e-02 8.275443315505981445e-02 1.366999000310897827e-01 -7.443328946828842163e-02 2.064810991287231445e-01 1.774272024631500244e-01 -8.522680401802062988e-02 2.818905562162399292e-02 2.275113463401794434e-01 1.646232753992080688e-01 2.359678596258163452e-01 -6.318672001361846924e-02 -1.216872930526733398e-01 -1.503410376608371735e-02 -3.055408000946044922e-01
5.092757567763328552e-02 -5.034693330526351929e-02 1.698830276727676392e-01 4.441396519541740417e-02 1.480672806501388550e-01 -1.777496486902236938e-01 7.946096360683441162e-02 3.343520462512969971e-01 3.560947477817535400e-01 -1.314612627029418945e-01 -9.607572853565216064e-02 -4.037260711193084717e-01 -1.288880109786987305e-01 -7.949610054492950439e-02 3.099162876605987549e-01 -4.264729470014572144e-02 3.756639780476689339e-03 3.812016174197196960e-02 -3.014833852648735046e-02 6.248170137405395508e-02 5.314546823501586914e-02 -1.382279545068740845e-01 1.784525066614151001e-01 -1.329262405633926392e-01 -1.701146960258483887e-01 1.803347319364547729e-01 9.184424765408039093e-03 2.320575416088104248e-01 -1.281526684761047363e-01 -2.117753326892852783e-01 -2.579711377620697021e-01 -1.853732466697692871e-01
1.323065459728240967e-01 -1.978665739297866821e-01 -1.238244622945785522e-01 -5.090782791376113892e-02 2.727548480033874512e-01 -1.295730024576187134e-01 -1.696733534336090088e-01 -2.989714592695236206e-02 1.795554012060165405e-01 9.747511148452758789e-02 -1.734158396720886230e-01 -1.109492853283882141e-01 2.990345954895019531e-01 6.116832420229911804e-02 2.414262145757675171e-01 -7.654591649770736694e-02 7.379204779863357544e-02 1.167011857032775879e-01 -2.391461282968521118e-01 9.077612310647964478e-02 -2.110989764332771301e-02 -6.466726958751678467e-02 5.272369459271430969e-02 -1.533004194498062134e-01 -5.454020500183105469e-01 -3.236326575279235840e-02 1.788828372955322266e-01 2.676489353179931641e-01 -5.648196488618850708e-02 6.812367588281631470e-02 -1.916803717613220215e-01 -3.157425671815872192e-02
-2.163308858871459961e-01 -2.714195549488067627e-01 -1.610583364963531494e-01 -4.435735940933227539e-02 -1.446841359138488770e-01 6.962753832340240479e-02 -2.625391483306884766e-01 1.601993590593338013e-01 -7.046423852443695068e-02 -1.546477377414703369e-01 1.157239153981208801e-01 -1.610180586576461792e-01 1.148565709590911865e-01 -3.822925686836242676e-02 2.614605426788330078e-01 1.294343322515487671e-01 1.502467393875122070e-01 2.805791236460208893e-02 6.211240217089653015e-02 6.326177716255187988e-02 8.507820963859558105e-02 -7.641021907329559326e-02 1.523610800504684448e-01 1.582864224910736084e-01 8.443319797515869141e-02 1.968993395566940308e-01 -1.377155035734176636e-01 2.604870796203613281e-01 -2.242770493030548096e-01 -1.767439097166061401e-01 -3.511602282524108887e-01 -3.648953735828399658e-01
-2.106859534978866577e-02 -4.223274067044258118e-02 -2.189082056283950806e-01 -2.452536858618259430e-02 -1.429749727249145508e-01 8.329489082098007202e-02 -1.163532957434654236e-01 -2.956908941268920898e-01 2.343308031558990479e-01 -1.490332633256912231e-01 -7.364646345376968384e-02 -2.196091562509536743e-01 3.159995973110198975e-01 -1.863825619220733643e-01 2.688955962657928467e-01 4.183920100331306458e-02 -1.016705408692359924e-01 1.233289092779159546e-01 -2.134233117103576660e-01 3.470451757311820984e-02 -1.537756770849227905e-01 -3.224325776100158691e-01 2.057453691959381104e-01 1.937479972839355469e-01 -1.462976783514022827e-01 -9.857158362865447998e-02 2.640606462955474854e-01 1.492695212364196777e-01 -1.513811498880386353e-01 -1.523777842521667480e-01 -9.154313057661056519e-02 -1.550865471363067627e-01
-7.838088274002075195e-02 -1.894197762012481689e-01 -6.019908189773559570e-02 4.403499141335487366e-02 -8.357654325664043427e-03 -1.510856151580810547e-01 1.192255038768053055e-02 -1.367808133363723755e-01 4.450136423110961914e-01 1.212205663323402405e-01 -3.733370602130889893e-01 -1.545346677303314209e-01 2.223361879587173462e-01 1.081650033593177795e-01 1.177162900567054749e-01 -7.372488081455230713e-02 -1.143009215593338013e-02 1.871248632669448853e-01 -2.372763007879257202e-01 -4.672265425324440002e-02 -1.523861587047576904e-01 -6.015227176249027252e-03 2.035585790872573853e-01 -1.525246258825063705e-02 -2.731662988662719727e-01 -7.073535770177841187e-02 8.051288127899169922e-02 2.317580133676528931e-01 -3.112912476062774658e-01 2.349884957075119019e-01 -3.930800035595893860e-02 4.697853699326515198e-02
2.388227730989456177e-01 -1.073698326945304871e-01 -1.957800239324569702e-02 -2.467798441648483276e-01 -1.206003874540328979e-01 2.146369218826293945e-01 -2.297704517841339111e-01 -9.720179438591003418e-02 2.796942293643951416e-01 -1.158518344163894653e-01 -2.039825469255447388e-01 -9.365491569042205811e-02 5.304665490984916687e-02 -1.905011385679244995e-01 1.514828205108642578e-01 -9.260062873363494873e-02 3.768023336306214333e-03 1.533738076686859131e-01 -1.176173985004425049e-01 1.202933937311172485e-01 -2.069198936223983765e-01 -4.162609204649925232e-02 -1.605802923440933228e-01 7.823380082845687866e-02 -1.005650125443935394e-02 1.671147346496582031e-01 4.411474764347076416e-01 3.268012702465057373e-01 -1.145511586219072342e-02 -2.094193361699581146e-03 -2.343605905771255493e-01 -1.477907598018646240e-01
-3.488388061523437500e-01 -8.949050307273864746e-02 4.096862301230430603e-02 -1.875550597906112671e-01 6.662630289793014526e-02 7.796755433082580566e-02 -3.597020804882049561e-01 1.406457722187042236e-01 1.079256460070610046e-01 1.141979619860649109e-01 -1.622543036937713623e-01 -2.321976423263549805e-01 8.960612863302230835e-02 3.017541468143463135e-01 4.891311749815940857e-02 8.254088461399078369e-02 -1.455841660499572754e-01 7.546222209930419922e-02 8.070343732833862305e-02 4.345749318599700928e-01 7.017846405506134033e-02 9.197536110877990723e-02 -5.911286175251007080e-02 1.210661139339208603e-02 -7.449478656053543091e-02 -6.897891312837600708e-02 3.299389481544494629e-01 -4.327581822872161865e-02 -2.241433039307594299e-02 8.148716390132904053e-02 1.487275660037994385e-01 -2.663747370243072510e-01
-3.107690513134002686e-01 -1.690898388624191284e-01 -1.812850096030160785e-04 8.621740154922008514e-03 2.015662938356399536e-02 4.345335066318511963e-02 -1.751526743173599243e-01 9.060762077569961548e-02 3.099642693996429443e-01 -3.270648419857025146e-02 1.387685257941484451e-02 -8.831992745399475098e-02 -5.576254799962043762e-03 -2.141058146953582764e-01 6.097925826907157898e-02 1.282282918691635132e-01 -1.575003117322921753e-01 3.604354858398437500e-01 -6.041772291064262390e-02 7.058782875537872314e-02 8.349073678255081177e-02 1.621967852115631104e-01 2.082775831222534180e-01 1.713418960571289062e-01 1.440176069736480713e-01 -2.433109730482101440e-01 -8.984594047069549561e-02 1.593457460403442383e-01 1.614006310701370239e-01 9.092573076486587524e-02 -4.157999455928802490e-01 -2.691084146499633789e-01
-3.654978871345520020e-01 -6.081032752990722656e-02 1.140576526522636414e-01 -4.282533526420593262e-01 1.168601959943771362e-01 -8.255555480718612671e-02 -1.430711895227432251e-02 -9.833674877882003784e-02 1.682454198598861694e-01 -1.162148341536521912e-01 4.564362764358520508e-02 2.750966139137744904e-02 8.308774232864379883e-02 3.685925155878067017e-02 1.952835917472839355e-01 3.391559422016143799e-01 -3.143144547939300537e-01 4.034231901168823242e-01 -9.606411308050155640e-02 1.138795390725135803e-01 1.146274358034133911e-01 -2.755567245185375214e-02 2.083423733711242676e-02 3.276018798351287842e-02 -9.271624684333801270e-02 1.703513115644454956e-01 1.026415973901748657e-01 1.557148694992065430e-01 -1.420935392379760742e-01 -1.176600111648440361e-03 -1.952575147151947021e-01 -4.117375705391168594e-03
-2.841881215572357178e-01 -2.550450861454010010e-01 -4.859507083892822266e-02 -1.341766119003295898e-01 9.220199286937713623e-02 -1.845325976610183716e-01 8.072774112224578857e-02 -3.280061855912208557e-02 3.739015161991119385e-01 7.531953044235706329e-03 -3.075315654277801514e-01 1.987012848258018494e-02 -1.307552400976419449e-02 -7.073546946048736572e-02 2.907315194606781006e-01 -7.427206635475158691e-02 -3.283921480178833008e-01 1.894261687994003296e-01 -2.794671654701232910e-01 2.485325634479522705e-01 -1.623449176549911499e-01 1.851436197757720947e-01 -1.130812689661979675e-01 2.768179960548877716e-02 5.176645144820213318e-02 -1.892822533845901489e-01 -1.232030764222145081e-01 1.708227694034576416e-01 -8.085723966360092163e-02 1.308587286621332169e-02 -7.771046459674835205e-02 1.536415331065654755e-02
-3.084191083908081055e-01 -4.893852770328521729e-02 -1.093522533774375916e-01 -1.975308358669281006e-01 1.203166469931602478e-01 1.990675777196884155e-01 -6.317237019538879395e-02 2.699791193008422852e-01 -1.366492658853530884e-01 -1.150436848402023315e-01 -1.712843775749206543e-01 -2.689319849014282227e-01 1.201504562050104141e-02 2.317695170640945435e-01 1.456725746393203735e-01 -5.217818915843963623e-02 -1.917015314102172852e-01 -1.175744980573654175e-01 -1.174373999238014221e-01 2.819967865943908691e-01 -1.552198827266693115e-01 2.443712055683135986e-01 -1.805816031992435455e-02 -2.067168429493904114e-02 -1.207395419478416443e-01 4.834695905447006226e-02 2.017485350370407104e-01 1.581660509109497070e-01 -1.345540732145309448e-01 -3.343287706375122070e-01 3.102886676788330078e-02 -2.592663466930389404e-01
2.077442221343517303e-02 -6.685060262680053711e-02 2.732672542333602905e-02 -4.447896182537078857e-01 -4.491042718291282654e-02 4.963595420122146606e-02 -1.832221746444702148e-01 1.031564474105834961e-01 8.175455778837203979e-02 1.522679179906845093e-01 3.154087066650390625e-02 -8.871370926499366760e-03 2.241573482751846313e-01 -2.298492640256881714e-01 1.869916468858718872e-01 1.779311746358871460e-01 -1.037197262048721313e-01 2.264309674501419067e-01 -1.027853414416313171e-01 1.523921638727188110e-01 -1.578788608312606812e-01 -1.261208206415176392e-01 1.243710368871688843e-01 1.931398361921310425e-01 2.935469746589660645e-01 -2.334866672754287720e-01 2.283133566379547119e-01 2.430770993232727051e-01 3.618721291422843933e-02 3.476966917514801025e-02 -3.125758469104766846e-01 -7.507050037384033203e-02
-1.421914845705032349e-01 -1.910531073808670044e-01 -7.318016886711120605e-02 -7.291562855243682861e-02 -3.830784931778907776e-03 3.228031098842620850e-02 -2.263405770063400269e-01 -1.021391227841377258e-01 1.275514662265777588e-01 2.847494482994079590e-01 -3.182472586631774902e-01 -2.206386476755142212e-01 3.103229776024818420e-02 3.512879088521003723e-02 -5.404783412814140320e-02 -1.877462714910507202e-01 -3.724791407585144043e-01 8.927289396524429321e-02 -1.446132957935333252e-01 1.511863172054290771e-01 -1.464391201734542847e-01 1.176717579364776611e-01 2.756554782390594482e-01 -5.135794728994369507e-02 -1.307429224252700806e-01 8.005232550203800201e-03 9.083984047174453735e-02 3.443182706832885742e-01 1.237480342388153076e-01 -2.259820997714996338e-01 -7.057943940162658691e-02 -2.499696761369705200e-01
-3.850980401039123535e-01 2.875850349664688110e-02 -4.311743751168251038e-02 -1.254246979951858521e-01 -2.404237538576126099e-01 -1.931078881025314331e-01 -3.003247678279876709e-01 -4.388261213898658752e-02 1.362904310226440430e-01 -5.180133506655693054e-02 -1.235522627830505371e-01 -2.465873211622238159e-01 3.132220506668090820e-01 1.978109031915664673e-01 1.683811545372009277e-01 2.186100482940673828e-01 -1.311522573232650757e-01 3.280302882194519043e-02 7.884357869625091553e-02 -4.607633873820304871e-02 -1.111256778240203857e-01 1.683624684810638428e-01 7.684999704360961914e-02 -8.093328773975372314e-02 -2.198504358530044556e-01 1.269167847931385040e-02 1.862821280956268311e-01 -7.792555540800094604e-02 -3.390193358063697815e-02 -1.634474098682403564e-01 -3.811159729957580566e-02 -3.701426088809967041e-01
-2.954585254192352295e-01 -1.384160071611404419e-01 -3.067223913967609406e-02 -3.758159652352333069e-02 2.253319621086120605e-01 -1.022576466202735901e-01 -2.740774154663085938e-01 7.611966878175735474e-02 9.086460806429386139e-03 1.693181097507476807e-01 -1.219830960035324097e-01 -2.358482927083969116e-01 1.679309606552124023e-01 -9.025770425796508789e-02 -1.501743793487548828e-01 6.206617224961519241e-03 -8.017974346876144409e-02 -5.397997424006462097e-02 7.015544176101684570e-02 2.136517465114593506e-01 -2.105362564325332642e-01 2.633673846721649170e-01 4.274815917015075684e-01 1.296157240867614746e-01 -1.610587909817695618e-02 -2.180724777281284332e-02 1.616832762956619263e-01 1.746659725904464722e-01 -1.375295966863632202e-01 7.327483594417572021e-02 5.725387856364250183e-02 -3.643742203712463379e-01
3.895090892910957336e-02 -2.864366769790649414e-02 -1.817144453525543213e-01 -1.835338771343231201e-01 3.065559267997741699e-02 -1.399403214454650879e-01 -2.988562285900115967e-01 1.299985200166702271e-01 -1.139773577451705933e-01 -1.808525621891021729e-01 -6.634845584630966187e-02 -1.930036842823028564e-01 1.608198285102844238e-01 -1.588957458734512329e-01 1.710612773895263672e-01 2.096150815486907959e-01 -2.153822034597396851e-01 4.230693578720092773e-01 1.158068105578422546e-01 -8.963505178689956665e-02 -1.256120055913925171e-01 -1.587595418095588684e-02 1.528905779123306274e-01 -1.018625963479280472e-02 2.305148169398307800e-02 -6.279326230287551880e-02 -6.085876002907752991e-02 4.082046821713447571e-02 -1.394185423851013184e-01 -1.315479129552841187e-01 -3.780561387538909912e-01 -3.416308462619781494e-01
-3.658961653709411621e-01 -6.909291446208953857e-02 -1.727406382560729980e-01 -1.108061373233795166e-01 2.430861145257949829e-01 -1.719532161951065063e-01 -1.983008682727813721e-01 4.933901876211166382e-02 1.897184997797012329e-01 1.204173546284437180e-02 -1.193046346306800842e-01 -8.432890474796295166e-02 5.521944165229797363e-02 1.538953483104705811e-01 7.608971744775772095e-02 -1.410340368747711182e-01 3.198163807392120361e-01 1.274438649415969849e-01 -1.564463675022125244e-01 2.837848365306854248e-01 -1.827381104230880737e-01 -1.197842955589294434e-01 1.912545114755630493e-01 1.633030772209167480e-01 -3.253185153007507324e-01 2.867911197245121002e-02 -2.968945167958736420e-02 1.958935707807540894e-01 -1.653293818235397339e-01 1.623912006616592407e-01 -2.115785330533981323e-01 3.759717103093862534e-03
-3.676761686801910400e-01 -1.007612347602844238e-01 1.494977027177810669e-01 -4.381592273712158203e-01 3.171520307660102844e-02 -4.703962802886962891e-02 1.905873119831085205e-01 5.730332806706428528e-02 1.364934593439102173e-01 -1.339671313762664795e-01 1.053256988525390625e-01 -2.403407270321622491e-04 9.658383578062057495e-02 2.282122969627380371e-01 2.830276787281036377e-01 8.862967044115066528e-02 -1.851340532302856445e-01 3.932553231716156006e-01 -1.832372136414051056e-02 1.655760407447814941e-01 3.392216563224792480e-02 9.743201732635498047e-02 5.535126850008964539e-02 2.089513838291168213e-01 -2.409818768501281738e-01 4.766141995787620544e-02 8.681819587945938110e-02 2.233038246631622314e-01 -2.013608068227767944e-02 -2.599074319005012512e-02 5.834575742483139038e-02 6.471036374568939209e-02
-1.435891985893249512e-01 -2.024246305227279663e-01 2.529093436896800995e-02 -2.840912938117980957e-01 1.523193120956420898e-01 -3.891701996326446533e-02 -1.535241454839706421e-01 2.856384404003620148e-02 1.657548993825912476e-01 -1.569544225931167603e-01 1.560227945446968079e-02 1.381708122789859772e-02 1.813036203384399414e-02 1.477714329957962036e-01 2.760471701622009277e-01 -2.709131538867950439e-01 2.504138946533203125e-01 1.101334542036056519e-01 -1.073319017887115479e-01 2.352909445762634277e-01 -3.179560005664825439e-01 9.220018982887268066e-03 2.380893230438232422e-01 1.949638426303863525e-01 -1.768661886453628540e-01 1.411772072315216064e-01 1.842391192913055420e-01 1.068807542324066162e-01 -2.954954504966735840e-01 9.898944944143295288e-02 -1.901675462722778320e-01 1.272624880075454712e-01
1.498945504426956177e-01 2.184829711914062500e-01 9.912965446710586548e-02 -9.941550344228744507e-02 -1.142055094242095947e-01 6.211241707205772400e-02 1.006626803427934647e-02 -3.273328393697738647e-02 2.649236023426055908e-01 -1.485830452293157578e-02 -6.069666892290115356e-02 -1.609395444393157959e-01 -1.925855316221714020e-02 -1.321199536323547363e-01 3.853825926780700684e-01 1.386701762676239014e-01 -2.804018557071685791e-02 1.539611220359802246e-01 2.401842176914215088e-01 3.738586902618408203e-01 -2.146076112985610962e-01 -1.883988827466964722e-01 1.195561811327934265e-01 -1.739731281995773315e-01 -1.876433640718460083e-01 -2.290131524205207825e-02 6.806660443544387817e-02 3.646629452705383301e-01 -8.940645307302474976e-02 -1.205557882785797119e-01 -2.405751869082450867e-02 -2.488653808832168579e-01
-7.339479774236679077e-02 1.188832595944404602e-01 1.033734064549207687e-02 -1.062092259526252747e-01 2.269497364759445190e-01 1.061183065176010132e-01 -4.142698347568511963e-01 5.380975455045700073e-02 1.392675191164016724e-01 -8.855327963829040527e-02 3.299150988459587097e-02 -1.376463323831558228e-01 1.113575547933578491e-01 1.202907506376504898e-02 -6.141477450728416443e-02 1.060777157545089722e-01 -4.057128727436065674e-01 2.182510048151016235e-01 -1.811533868312835693e-01 1.996862143278121948e-01 -3.527397215366363525e-01 -1.005866471678018570e-02 1.286385357379913330e-01 -4.196832329034805298e-02 1.629997640848159790e-01 -1.862229555845260620e-01 2.362115085124969482e-01 2.020998746156692505e-01 -1.329479664564132690e-01 -1.026892140507698059e-01 -1.796906143426895142e-01 -1.039638668298721313e-01
-3.664981946349143982e-02 -5.325574055314064026e-02 1.259794831275939941e-01 2.155659347772598267e-01 -3.612484410405158997e-02 1.083748415112495422e-01 -6.092481315135955811e-02 -1.859125196933746338e-01 -3.149798139929771423e-02 -1.404551863670349121e-01 -3.884410485625267029e-02 -1.514924913644790649e-01 8.450741320848464966e-02 -1.311005055904388428e-01 1.333356797695159912e-01 -1.120439022779464722e-01 4.455195739865303040e-02 3.246170282363891602e-01 -1.144927442073822021e-01 3.326212763786315918e-01 -2.887093722820281982e-01 3.584721311926841736e-02 1.187113150954246521e-01 3.361785411834716797e-02 2.470204234123229980e-01 1.171911582350730896e-01 2.374696582555770874e-01 1.886567175388336182e-01 -4.385923445224761963e-01 -1.745748966932296753e-01 -1.466000676155090332e-01 -2.007025480270385742e-01
9.887295961380004883e-02 -1.359703540802001953e-01 -2.846259176731109619e-01 -1.009054481983184814e-01 9.324578195810317993e-02 1.307609118521213531e-02 -1.430576294660568237e-01 3.043509274721145630e-02 -1.331824660301208496e-01 1.645096391439437866e-01 1.106831729412078857e-01 -2.174803763628005981e-01 3.058701753616333008e-01 1.271749380975961685e-02 2.712648510932922363e-01 1.812360286712646484e-01 -6.761474162340164185e-02 2.982366681098937988e-01 -2.308548241853713989e-01 1.195650026202201843e-01 -3.983409702777862549e-02 -4.125071167945861816e-01 -4.631781578063964844e-02 2.693447768688201904e-01 -2.454999387264251709e-01 5.804437398910522461e-02 7.233181595802307129e-02 -4.542014375329017639e-02 -1.378176212310791016e-01 -1.653850078582763672e-01 -1.329610645771026611e-01 -5.726834386587142944e-02
4.338739439845085144e-02 -1.380308419466018677e-01 -2.808389365673065186e-01 4.180525615811347961e-02 1.482557654380798340e-01 -7.992840558290481567e-02 -1.791540533304214478e-01 8.392253518104553223e-02 5.285317301750183105e-01 6.169565767049789429e-02 -1.762580126523971558e-01 -2.203318476676940918e-02 2.685165703296661377e-01 9.327222406864166260e-02 1.625702530145645142e-01 -2.553084492683410645e-02 7.262986153364181519e-02 3.719076141715049744e-02 -2.435588687658309937e-01 1.611541509628295898e-01 -1.380464136600494385e-01 -1.627762168645858765e-01 1.768290549516677856e-01 4.771010205149650574e-02 -3.357259035110473633e-01 9.630745276808738708e-03 -4.665221273899078369e-02 1.975072473287582397e-01 8.839417248964309692e-02 6.409692019224166870e-02 -2.466468811035156250e-01 1.027561873197555542e-01
-1.575701683759689331e-01 9.466594457626342773e-02 -2.368404120206832886e-01 -1.235481351613998413e-01 -5.003858730196952820e-02 1.986428648233413696e-01 -2.108818106353282928e-02 1.242572665214538574e-01 5.721604917198419571e-03 3.760325908660888672e-02 -2.478307932615280151e-01 -1.600688397884368896e-01 4.884087014943361282e-03 2.714784145355224609e-01 1.333329528570175171e-01 2.375297248363494873e-03 -2.424193322658538818e-01 1.875114291906356812e-01 -2.028071731328964233e-01 2.814367115497589111e-01 -3.922602534294128418e-01 5.168220028281211853e-02 1.592168807983398438e-01 8.257383853197097778e-02 1.470276117324829102e-01 1.560554206371307373e-01 4.155230149626731873e-02 3.640201389789581299e-01 2.091520130634307861e-01 -4.342148080468177795e-02 -1.645705103874206543e-01 3.338799998164176941e-02
2.183626145124435425e-01 -2.452915459871292114e-01 -2.569830417633056641e-01 6.269643455743789673e-02 2.280605435371398926e-01 -2.912670932710170746e-02 -3.009491972625255585e-02 -8.793166279792785645e-02 1.436406373977661133e-01 1.684100478887557983e-01 -1.946425884962081909e-01 -1.258879899978637695e-01 1.396170407533645630e-01 1.751034557819366455e-01 4.838221073150634766e-01 6.977577507495880127e-02 -1.392305921763181686e-02 1.685716658830642700e-01 4.618747159838676453e-03 -8.628087490797042847e-02 -5.992406234145164490e-02 4.729364812374114990e-02 3.021219670772552490e-01 1.172503381967544556e-01 -1.779531389474868774e-01 -1.043981239199638367e-01 2.009817510843276978e-01 1.847927123308181763e-01 -5.986025556921958923e-02 2.383814007043838501e-01 7.113201916217803955e-02 -1.983443200588226318e-01
-1.609392911195755005e-01 -1.667894423007965088e-01 -1.808189749717712402e-01 6.370536237955093384e-02 2.240241020917892456e-01 -1.627845875918865204e-02 -1.222335174679756165e-01 1.657054424285888672e-01 2.125642597675323486e-01 4.929259046912193298e-02 -2.324243336915969849e-01 -2.673333883285522461e-02 1.813539415597915649e-01 9.722135215997695923e-02 1.706589013338088989e-01 -1.836363375186920166e-01 3.814720511436462402e-01 1.342587023973464966e-01 -1.421892642974853516e-01 2.182829827070236206e-01 -2.395128905773162842e-01 -1.267873495817184448e-01 1.166906654834747314e-01 -2.217022329568862915e-02 -2.881050705909729004e-01 -2.328075617551803589e-01 6.070451810956001282e-02 3.417410850524902344e-01 -8.873678743839263916e-02 -5.548013374209403992e-02 -1.418263018131256104e-01 3.786457702517509460e-02
-3.087693452835083008e-01 -1.703218668699264526e-01 -1.907151937484741211e-01 -6.488335877656936646e-02 1.481541693210601807e-01 -1.519595384597778320e-01 -3.589735627174377441e-01 -8.046886324882507324e-02 8.373404294252395630e-02 2.522117272019386292e-02 2.030331939458847046e-01 2.833481132984161377e-02 1.510119736194610596e-01 4.625482112169265747e-02 2.979028820991516113e-01 2.409454733133316040e-01 -1.181237474083900452e-01 2.638163603842258453e-02 8.924403786659240723e-02 -1.474166959524154663e-01 -1.791298240423202515e-01 1.629498451948165894e-01 2.250595092773437500e-01 3.283729851245880127e-01 -2.763598412275314331e-02 1.152488365769386292e-01 -1.908810436725616455e-01 1.436166018247604370e-01 -7.402554154396057129e-02 -2.260356768965721130e-02 -1.919195652008056641e-01 -2.405746579170227051e-01
-7.240064442157745361e-02 -2.957388162612915039e-01 -4.145729914307594299e-02 -5.688333883881568909e-02 7.080722600221633911e-02 6.963557749986648560e-02 -2.655382156372070312e-01 2.453552782535552979e-01 2.436074912548065186e-01 -1.346839666366577148e-01 -2.256842404603958130e-01 -3.480277359485626221e-01 7.336265593767166138e-02 -7.214775681495666504e-02 4.929083213210105896e-02 -2.241386771202087402e-01 -1.761994063854217529e-01 -6.560814380645751953e-02 -5.406550318002700806e-02 7.180622965097427368e-02 3.310551866888999939e-02 -2.330894768238067627e-01 3.636701703071594238e-01 6.232381239533424377e-02 -1.641500592231750488e-01 3.450261801481246948e-02 3.143337070941925049e-01 2.371414452791213989e-01 1.016555279493331909e-01 -1.202325299382209778e-01 5.069816485047340393e-02 5.864730849862098694e-02
-5.132463574409484863e-02 -2.185229361057281494e-01 3.491270355880260468e-03 1.152804493904113770e-02 1.618926525115966797e-01 -2.498345822095870972e-01 -7.954677194356918335e-02 -3.023616224527359009e-02 5.211363360285758972e-02 -2.390310615301132202e-01 -9.355966001749038696e-02 -8.355812728404998779e-02 -2.889440767467021942e-02 -1.710274955257773399e-03 3.996625244617462158e-01 -1.869567781686782837e-01 1.894345879554748535e-02 -8.930229395627975464e-02 -2.085967063903808594e-01 3.571086823940277100e-01 -2.363570779561996460e-02 -2.895134091377258301e-01 3.858274817466735840e-01 -7.161030918359756470e-02 -7.903447747230529785e-02 1.634732037782669067e-01 5.764987319707870483e-02 -8.292240649461746216e-02 -1.035383418202400208e-01 -1.347391307353973389e-01 1.230869442224502563e-01 -2.784904837608337402e-01
-1.965784132480621338e-01 -1.699962094426155090e-02 1.832930743694305420e-01 -2.619409859180450439e-01 2.745417952537536621e-01 1.478527635335922241e-01 1.549005806446075439e-01 9.816733747720718384e-02 2.086690813302993774e-01 -7.746337354183197021e-02 -1.119756996631622314e-01 -1.248952597379684448e-01 6.562639027833938599e-02 3.340796530246734619e-01 1.719159483909606934e-01 3.084530830383300781e-01 -2.908423244953155518e-01 1.206508800387382507e-01 -2.569183707237243652e-02 8.100048452615737915e-02 -4.512216150760650635e-02 1.615178585052490234e-01 2.333690971136093140e-01 2.457504421472549438e-01 -3.018510937690734863e-01 1.938751637935638428e-01 2.875944040715694427e-02 4.655373841524124146e-02 6.293328013271093369e-03 -2.303911186754703522e-02 -3.796843439340591431e-02 -1.632330864667892456e-01
-1.157229170203208923e-01 -2.510234117507934570e-01 -1.338202226907014847e-02 2.008057981729507446e-01 1.777116209268569946e-02 2.831568121910095215e-01 -1.931898891925811768e-01 2.222738265991210938e-01 1.895937919616699219e-01 -4.931381344795227051e-02 1.125559881329536438e-01 -9.072621911764144897e-02 -8.874624222517013550e-02 8.651761710643768311e-02 3.059140145778656006e-01 -1.074826717376708984e-01 -3.889262080192565918e-01 9.705067425966262817e-02 -2.226872444152832031e-01 2.865682840347290039e-01 -3.940036892890930176e-02 -1.479223817586898804e-01 1.079656481742858887e-01 -1.064209174364805222e-02 -8.320181630551815033e-03 2.264167815446853638e-01 5.667461454868316650e-02 2.906624078750610352e-01 2.073377184569835663e-02 -1.668681204319000244e-01 -5.661613866686820984e-02 -1.949094682931900024e-01
1.109739392995834351e-01 -7.610642910003662109e-02 -1.080126985907554626e-01 -6.548007577657699585e-02 2.714041173458099365e-01 1.060443222522735596e-01 -1.974783465266227722e-02 -1.045187041163444519e-01 2.037908285856246948e-01 3.868512511253356934e-01 -1.086270511150360107e-01 -3.100943267345428467e-01 2.113757282495498657e-02 2.985987663269042969e-01 1.412048488855361938e-01 1.122780218720436096e-01 1.818908751010894775e-01 3.132640123367309570e-01 -1.514303684234619141e-01 1.605974435806274414e-01 -2.540367543697357178e-01 -7.086122781038284302e-02 -6.365384906530380249e-02 9.861873090267181396e-02 -1.748888045549392700e-01 -1.490140706300735474e-01 9.639844298362731934e-03 1.815038323402404785e-01 -2.649394273757934570e-01 1.026830077171325684e-01 1.027018856257200241e-02 -1.359325200319290161e-01
6.887951493263244629e-02 -6.639972329139709473e-02 -2.289329916238784790e-01 -6.545375287532806396e-02 1.814896054565906525e-02 -2.115527354180812836e-02 -9.362529963254928589e-03 2.499659359455108643e-01 1.995555758476257324e-01 -3.866411512717604637e-03 -2.134016305208206177e-01 6.644210964441299438e-02 2.390615269541740417e-02 9.393686056137084961e-02 -1.179862320423126221e-01 2.206783741712570190e-01 -9.732059389352798462e-02 2.024146914482116699e-01 -1.846026480197906494e-01 1.439395248889923096e-01 -3.091303408145904541e-01 3.464056923985481262e-02 1.516718566417694092e-01 7.565000653266906738e-02 -2.059251517057418823e-01 4.587675258517265320e-02 3.487370014190673828e-01 8.030405640602111816e-02 -2.075465172529220581e-01 1.878886222839355469e-01 1.343182027339935303e-01 -4.574639499187469482e-01
2.137238234281539917e-01 -4.237173795700073242e-01 3.171960264444351196e-02 -8.577641099691390991e-02 -5.129116587340831757e-03 -1.443541329354047775e-02 -8.654912561178207397e-02 -1.524344384670257568e-01 6.681427359580993652e-02 1.288764458149671555e-02 -1.238450184464454651e-01 -5.008380860090255737e-03 1.027441620826721191e-01 1.408024970442056656e-02 1.012421771883964539e-01 -9.451261907815933228e-02 -5.222356691956520081e-02 2.781176269054412842e-01 7.119485177099704742e-03 2.753822505474090576e-01 -1.477916985750198364e-01 6.239221431314945221e-03 -2.098402231931686401e-01 3.635347485542297363e-01 -2.128974199295043945e-01 2.878731787204742432e-01 6.341544538736343384e-02 2.765902876853942871e-01 -6.450660526752471924e-02 8.506243675947189331e-02 -5.126436054706573486e-02 -3.297741115093231201e-01
2.124685943126678467e-01 -1.719089299440383911e-01 -2.658922970294952393e-01 -1.183329820632934570e-01 7.436254620552062988e-02 1.646321639418601990e-02 -1.577346771955490112e-01 1.974705606698989868e-01 -2.131294906139373779e-01 1.648429967463016510e-02 -5.597673729062080383e-02 2.925617620348930359e-02 -5.092991143465042114e-02 2.130571156740188599e-01 2.285778820514678955e-01 1.157264411449432373e-01 1.567340455949306488e-02 2.084699124097824097e-01 -9.978446364402770996e-02 -3.397292643785476685e-02 1.957557797431945801e-01 -1.794642806053161621e-01 4.078600704669952393e-01 7.448814064264297485e-02 -1.068360824137926102e-02 2.146610245108604431e-02 5.451441928744316101e-02 1.940354853868484497e-01 -3.670552968978881836e-01 -1.528490930795669556e-01 -2.517393231391906738e-01 -2.184271365404129028e-01
-7.391846179962158203e-02 -1.719570606946945190e-01 -1.819985806941986084e-01 1.038859318941831589e-02 5.647734180092811584e-02 -9.148763865232467651e-02 -3.672546446323394775e-01 5.356663838028907776e-03 -4.938858747482299805e-02 2.136814445257186890e-01 -2.897382974624633789e-01 -1.780271977186203003e-01 -2.197401225566864014e-01 -2.117570191621780396e-01 -1.605020649731159210e-02 3.110491484403610229e-02 5.935928202234208584e-04 1.391000747680664062e-01 -6.944207847118377686e-02 4.938650131225585938e-01 -1.873412579298019409e-01 6.984075903892517090e-02 1.788893640041351318e-01 1.327046453952789307e-01 -1.927738487720489502e-01 2.045121230185031891e-02 7.665948569774627686e-02 3.429969549179077148e-01 -1.782207004725933075e-02 2.298767305910587311e-02 -6.791254878044128418e-02 -5.437064915895462036e-02
1.884887926280498505e-02 -3.050307556986808777e-02 9.482616931200027466e-02 1.780701130628585815e-01 1.351170092821121216e-01 9.843831509351730347e-02 4.722765088081359863e-02 1.598751097917556763e-01 4.103634655475616455e-01 1.864245161414146423e-02 -1.296230405569076538e-01 -2.839450538158416748e-01 8.400239795446395874e-02 1.815843135118484497e-01 -1.915744622237980366e-03 -1.338529307395219803e-02 2.863344550132751465e-02 2.362688630819320679e-01 -7.016554474830627441e-02 2.664420008659362793e-02 -5.310883745551109314e-03 -1.493804603815078735e-01 3.156541287899017334e-01 -2.625899948179721832e-02 -1.896162629127502441e-01 -1.415829062461853027e-01 -4.410371556878089905e-02 3.832541704177856445e-01 -1.349074393510818481e-01 -2.864024341106414795e-01 -3.074618875980377197e-01 -1.065716892480850220e-01
2.188642323017120361e-01 -1.002404955215752125e-03 8.995043486356735229e-02 -7.797638326883316040e-02 2.648232579231262207e-01 -5.315690487623214722e-02 -2.128596901893615723e-01 1.280498355627059937e-01 2.408908009529113770e-01 2.395018786191940308e-01 1.322055002674460411e-03 -3.588014245033264160e-01 2.850938215851783752e-02 -1.593865454196929932e-01 2.318265438079833984e-01 2.491306364536285400e-01 1.127186864614486694e-01 4.632733762264251709e-03 1.755640953779220581e-01 2.071250379085540771e-01 -9.216635674238204956e-02 7.186837028712034225e-03 1.068022027611732483e-01 1.946047842502593994e-01 9.085935354232788086e-02 6.522350013256072998e-02 6.324484944343566895e-02 1.680272668600082397e-01 -3.253697752952575684e-01 -8.239115774631500244e-02 -3.184312582015991211e-01 -1.184802874922752380e-01
-1.918632090091705322e-01 1.084196120500564575e-01 -2.862756513059139252e-02 -1.748995780944824219e-01 2.921457886695861816e-01 -1.056751888245344162e-02 -1.736090481281280518e-01 9.369803592562675476e-03 2.784729599952697754e-01 -7.486402988433837891e-02 -2.475524544715881348e-01 3.079031594097614288e-03 1.808455213904380798e-02 -1.067366451025009155e-01 2.548398673534393311e-01 -1.081070899963378906e-01 1.186283454298973083e-01 1.820544451475143433e-01 -2.645698785781860352e-01 2.533008158206939697e-02 -3.075773119926452637e-01 -9.360843896865844727e-02 2.269973903894424438e-01 5.477262660861015320e-02 1.571480035781860352e-01 2.464217692613601685e-01 1.638566851615905762e-01 2.277989089488983154e-01 -2.930533289909362793e-01 -6.315414607524871826e-02 -2.043540477752685547e-01 1.551403314806520939e-03
-2.274468541145324707e-01 -2.409605681896209717e-01 -2.069577947258949280e-02 -3.939575850963592529e-01 -8.895326405763626099e-02 -4.394164681434631348e-02 -1.259791105985641479e-02 -2.993482351303100586e-01 1.869987100362777710e-01 -1.910950392484664917e-01 1.023209746927022934e-02 3.810475021600723267e-02 9.750524163246154785e-02 5.572598800063133240e-02 3.086456060409545898e-01 1.490623801946640015e-01 -1.624457538127899170e-01 3.662742972373962402e-01 7.783565204590559006e-03 1.683196425437927246e-01 2.510792016983032227e-01 8.245915174484252930e-02 9.081422537565231323e-02 -1.001325622200965881e-01 -1.634309142827987671e-01 -1.467437017709016800e-03 8.869758993387222290e-02 2.828817367553710938e-01 1.030171439051628113e-01 -1.654191315174102783e-01 1.704695634543895721e-02 -4.367193952202796936e-02
-1.214228570461273193e-02 5.531408358365297318e-03 -8.726456761360168457e-02 -1.089618280529975891e-01 1.274365931749343872e-01 1.341773718595504761e-01 2.083781808614730835e-01 -3.476338833570480347e-02 3.088775649666786194e-02 1.536291185766458511e-02 -5.602569133043289185e-02 -6.258614361286163330e-02 -1.214315518736839294e-01 1.036452203989028931e-01 2.521122992038726807e-01 -2.450107038021087646e-02 -2.041432559490203857e-01 2.561001479625701904e-01 -2.153877764940261841e-01 3.529144227504730225e-01 -2.095732092857360840e-01 -7.171031087636947632e-02 1.375011950731277466e-01 -1.144600734114646912e-01 -2.850996553897857666e-01 5.420592054724693298e-02 -2.566568851470947266e-01 4.689209461212158203e-01 -8.466581255197525024e-02 -2.775964327156543732e-03 -2.562284469604492188e-01 -3.851952776312828064e-02
1.740960776805877686e-01 3.396247327327728271e-02 -3.724684193730354309e-02 -1.190376877784729004e-01 1.966931819915771484e-01 -9.651622921228408813e-02 -7.544734328985214233e-02 7.680875249207019806e-03 1.568478345870971680e-01 -1.431054770946502686e-01 -3.657964468002319336e-01 -3.370287716388702393e-01 1.996200233697891235e-01 1.471616029739379883e-01 1.573844105005264282e-01 -1.887165158987045288e-01 -1.535596400499343872e-01 1.190940886735916138e-01 -3.547509014606475830e-01 8.982948213815689087e-02 1.753045246005058289e-02 -1.008212268352508545e-01 1.455751210451126099e-01 -9.432800114154815674e-03 -4.519720375537872314e-01 -1.988450437784194946e-01 6.822247058153152466e-02 5.405786260962486267e-02 -1.561646759510040283e-01 1.946070604026317596e-02 -5.110305547714233398e-02 -5.151212215423583984e-02
-3.445621728897094727e-01 -5.684950575232505798e-02 -1.521053165197372437e-01 -2.062812447547912598e-02 4.958718270063400269e-02 -3.283246234059333801e-02 -1.382216513156890869e-01 1.558860391378402710e-01 2.173712402582168579e-01 6.580486893653869629e-02 -1.117829158902168274e-01 -2.520666718482971191e-01 9.192636236548423767e-03 -6.651267409324645996e-02 5.840896442532539368e-02 1.527895629405975342e-01 -4.173570871353149414e-01 3.003103435039520264e-01 -9.942992590367794037e-03 7.138899713754653931e-02 2.932134568691253662e-01 -1.008614003658294678e-01 1.944037079811096191e-01 2.610189914703369141e-01 -4.113719612360000610e-02 1.286348104476928711e-01 5.753201618790626526e-02 -1.004013977944850922e-02 3.281016275286674500e-02 -7.267405837774276733e-02 -3.859397172927856445e-01 8.126899600028991699e-03
-2.072486877441406250e-01 -1.697913408279418945e-01 -6.257246434688568115e-02 -2.143619060516357422e-01 -1.434603482484817505e-01 1.235526353120803833e-01 -2.753097414970397949e-01 1.650162190198898315e-01 1.816231571137905121e-02 1.702123731374740601e-01 1.419487595558166504e-01 -8.549414575099945068e-02 1.305833607912063599e-01 3.460758551955223083e-02 5.325504392385482788e-02 -6.292603909969329834e-02 -4.021741449832916260e-01 1.283173859119415283e-01 1.197061389684677124e-01 2.394280284643173218e-01 -2.221109531819820404e-02 1.258339732885360718e-01 2.600565850734710693e-01 2.100299149751663208e-01 -4.549593105912208557e-02 3.044223189353942871e-01 5.937476828694343567e-02 3.826198279857635498e-01 -2.369692549109458923e-02 -1.148724034428596497e-01 -1.504521258175373077e-02 -1.452249586582183838e-01
-3.152023255825042725e-01 -1.229647696018218994e-01 2.449559792876243591e-02 -2.042153626680374146e-01 -1.196161285042762756e-01 -1.046449244022369385e-01 -2.625713646411895752e-01 5.848166719079017639e-02 -9.567331522703170776e-02 -6.270421296358108521e-02 3.797633573412895203e-02 -3.421018123626708984e-01 -5.605749040842056274e-02 1.188751161098480225e-01 6.540044397115707397e-02 -2.299832180142402649e-02 -2.194874137639999390e-01 2.831313908100128174e-01 1.114923208951950073e-01 4.568459689617156982e-01 -1.952674123458564281e-03 7.434993050992488861e-03 6.209565326571464539e-02 -1.118784993886947632e-01 -2.877372205257415771e-01 -2.227164059877395630e-02 3.088800907135009766e-01 -1.355402171611785889e-01 -3.942836076021194458e-02 6.097708269953727722e-02 -1.838317699730396271e-02 -1.528850197792053223e-01
-1.964262723922729492e-01 -1.402007043361663818e-01 -5.380335822701454163e-02 1.194698363542556763e-02 -5.419223010540008545e-02 -5.844992026686668396e-02 -2.826972901821136475e-01 7.589378952980041504e-02 2.906225388869643211e-03 1.784169822931289673e-01 -9.629420191049575806e-02 1.026825979351997375e-02 -1.121734827756881714e-01 -3.814583271741867065e-02 1.169382501393556595e-02 -1.528947986662387848e-02 -1.612889766693115234e-01 3.065964579582214355e-01 -2.206008583307266235e-01 4.817598164081573486e-01 -1.500340551137924194e-01 -3.654331341385841370e-02 9.751863777637481689e-02 2.016210556030273438e-02 -2.570960819721221924e-01 6.036234647035598755e-02 5.430467426776885986e-02 4.357962906360626221e-01 1.189575642347335815e-01 -8.835867792367935181e-02 -2.366053462028503418e-01 1.264121979475021362e-01
-1.800887435674667358e-01 -3.392799198627471924e-02 -1.698526144027709961e-01 -3.335756482556462288e-03 -1.066411584615707397e-01 1.469050534069538116e-02 -5.341391265392303467e-02 4.557255655527114868e-03 1.621290296316146851e-01 1.718485057353973389e-01 -1.619066447019577026e-01 -4.917164742946624756e-01 -1.431860495358705521e-02 4.353341087698936462e-02 -4.873311892151832581e-02 -2.027953788638114929e-02 -1.048599556088447571e-01 1.512573361396789551e-01 -7.018956821411848068e-03 4.956839382648468018e-01 -1.305491328239440918e-01 1.480613797903060913e-01 1.436169147491455078e-01 -2.998084761202335358e-02 -1.123126074671745300e-01 -1.064703911542892456e-01 -6.193663924932479858e-02 3.711665570735931396e-01 -1.259071081876754761e-01 -2.064680457115173340e-01 -9.802265465259552002e-02 -1.436454206705093384e-01
1.364816278219223022e-01 -2.450620830059051514e-01 -1.552626043558120728e-01 -6.863280385732650757e-02 -2.757078595459461212e-02 -1.032979562878608704e-01 -6.721452809870243073e-03 8.917558193206787109e-02 2.429935634136199951e-01 -9.143040329217910767e-02 -2.445371635258197784e-02 -4.453161358833312988e-02 1.109129786491394043e-01 2.537632584571838379e-01 3.267250061035156250e-01 7.735326886177062988e-02 -3.067848384380340576e-01 -7.717870641499757767e-03 2.361020147800445557e-01 2.290455102920532227e-01 -1.169803738594055176e-02 5.782873928546905518e-02 5.898247286677360535e-02 1.841061711311340332e-01 5.577556043863296509e-02 -1.298834830522537231e-01 4.231497943401336670e-01 1.542673856019973755e-01 -1.890417337417602539e-01 5.470390990376472473e-02 -2.910829782485961914e-01 1.553215831518173218e-01
-4.495650529861450195e-02 -9.306351095438003540e-02 -2.521205246448516846e-01 -4.936763085424900055e-03 2.706665396690368652e-01 -2.887032330036163330e-01 3.633422777056694031e-02 1.500304788351058960e-01 1.750474870204925537e-01 8.190433681011199951e-02 -2.853927612304687500e-01 -2.570947706699371338e-01 3.179072141647338867e-01 7.962752133607864380e-02 1.424293220043182373e-01 -4.205074533820152283e-02 2.409573793411254883e-01 6.188517808914184570e-02 7.821775227785110474e-02 2.940790951251983643e-01 -2.001983076333999634e-01 1.895918883383274078e-02 2.699560225009918213e-01 1.188516095280647278e-01 -1.592232435941696167e-01 1.178810894489288330e-01 7.143576163798570633e-03 3.596371784806251526e-02 -8.686914294958114624e-02 2.311143577098846436e-01 -2.133503705263137817e-01 4.394080117344856262e-02
-2.309812754392623901e-01 -7.104120403528213501e-02 -1.086010318249464035e-02 -3.178713023662567139e-01 -2.230172604322433472e-01 2.533749910071492195e-03 -4.504282772541046143e-02 9.430182725191116333e-02 6.288994103670120239e-02 -4.171130061149597168e-02 -3.728988766670227051e-01 1.329147536307573318e-02 8.830484747886657715e-02 1.898021697998046875e-01 4.570529162883758545e-01 1.951486766338348389e-01 -1.744916886091232300e-01 -1.649400442838668823e-01 -1.430001109838485718e-01 1.321503967046737671e-01 2.232108116149902344e-01 1.761476844549179077e-01 1.481200307607650757e-01 2.316294796764850616e-02 8.212744444608688354e-02 8.163058757781982422e-02 1.657225489616394043e-01 2.472728937864303589e-01 -4.933921620249748230e-02 -1.291058957576751709e-01 -1.465293020009994507e-01 -5.064895004034042358e-02
1.585428267717361450e-01 -1.820677816867828369e-01 3.504020720720291138e-02 -3.439044654369354248e-01 5.184298753738403320e-02 -7.337253075093030930e-03 1.852970570325851440e-01 -2.126494497060775757e-01 -1.753549277782440186e-02 3.100862959399819374e-03 1.052036997862160206e-03 6.716462224721908569e-02 -1.308015435934066772e-01 2.460480779409408569e-01 2.999825179576873779e-01 -1.191449239850044250e-01 -1.367405354976654053e-01 1.990064233541488647e-01 -1.413510739803314209e-01 1.122747138142585754e-01 -2.937669157981872559e-01 9.474734216928482056e-02 8.351702243089675903e-02 -1.776093989610671997e-01 -1.775511801242828369e-01 -1.106678768992424011e-01 1.853603404015302658e-03 3.285799920558929443e-01 -1.640866845846176147e-01 1.163338776677846909e-02 -3.514866232872009277e-01 -1.619626581668853760e-01
-2.456289827823638916e-01 -1.223625801503658295e-02 -5.692438036203384399e-02 -1.887979507446289062e-01 7.448258996009826660e-02 7.271563261747360229e-02 -4.373377561569213867e-01 1.353243589401245117e-01 2.461836338043212891e-01 -2.018096596002578735e-01 1.289884448051452637e-01 -9.561265259981155396e-02 8.236911892890930176e-02 -7.580566685646772385e-03 3.155615329742431641e-01 2.405323684215545654e-01 -2.455052733421325684e-01 2.719415724277496338e-01 3.797303419560194016e-03 1.225378364324569702e-01 -2.292122244834899902e-01 2.426357269287109375e-01 1.488303393125534058e-01 -2.544834837317466736e-02 -1.836719512939453125e-01 -1.394631061702966690e-02 -1.033999994397163391e-01 1.384759247303009033e-01 1.618508100509643555e-01 -9.103906899690628052e-02 -8.138503134250640869e-02 -2.147971279919147491e-02
-1.771340370178222656e-01 -5.786116421222686768e-02 1.033262684941291809e-01 1.913782022893428802e-02 2.001590728759765625e-01 -2.312349230051040649e-01 3.251620009541511536e-02 -8.398452401161193848e-02 3.951832950115203857e-01 1.198474541306495667e-01 -1.319532990455627441e-01 1.422863155603408813e-01 2.201640456914901733e-01 4.341092705726623535e-02 2.741744816303253174e-01 -5.555548705160617828e-03 -2.282773256301879883e-01 -1.420219093561172485e-01 -1.663844138383865356e-01 9.773463010787963867e-02 -3.016410581767559052e-02 -5.245339497923851013e-02 1.405120547860860825e-02 6.814178079366683960e-02 -1.390048563480377197e-01 -1.274697929620742798e-01 8.482994139194488525e-02 1.715897470712661743e-01 -1.808658987283706665e-01 1.112020686268806458e-01 -2.299603633582592010e-02 -5.319809317588806152e-01
-2.071058154106140137e-01 -1.412124037742614746e-01 -2.527229674160480499e-02 -3.217437863349914551e-01 -5.737103149294853210e-02 2.373592853546142578e-01 -1.841374337673187256e-01 2.397655844688415527e-01 -2.615825831890106201e-02 4.376578703522682190e-02 -1.552444230765104294e-02 -1.777500510215759277e-01 -4.884747415781021118e-02 1.111001446843147278e-01 1.411689370870590210e-01 -1.607439219951629639e-01 -1.414498984813690186e-01 -6.731757521629333496e-02 1.799992024898529053e-01 2.625468671321868896e-01 -1.056596487760543823e-01 1.746615767478942871e-01 1.746172904968261719e-01 1.515452750027179718e-02 5.539964511990547180e-02 2.891631610691547394e-02 2.470518201589584351e-01 3.206897675991058350e-01 -1.675970554351806641e-01 -1.745500266551971436e-01 5.761615186929702759e-02 -3.989128470420837402e-01
5.578900128602981567e-02 -6.961642764508724213e-03 -5.492828320711851120e-03 -7.424354553222656250e-02 -6.008249241858720779e-03 -1.352702975273132324e-01 -1.850951313972473145e-01 1.120555996894836426e-01 5.407031178474426270e-01 -2.372764237225055695e-02 3.185063600540161133e-02 8.756313472986221313e-02 1.972765326499938965e-01 1.760013774037361145e-02 2.181887477636337280e-01 -1.970060169696807861e-02 -2.283454500138759613e-02 1.659276634454727173e-01 -2.760224044322967529e-01 4.754188936203718185e-03 1.199153251945972443e-02 1.111459210515022278e-01 4.510529711842536926e-02 -1.695398688316345215e-01 -1.627849787473678589e-01 6.639215350151062012e-02 1.334898769855499268e-01 1.753835082054138184e-01 -2.135812342166900635e-01 7.361217588186264038e-02 -2.013709843158721924e-01 -4.676615893840789795e-01
-2.498492449522018433e-01 -6.202913448214530945e-02 -2.207228727638721466e-02 -2.287874221801757812e-01 2.317403107881546021e-01 -1.790964603424072266e-01 -7.738713175058364868e-02 -4.347418621182441711e-02 2.339540570974349976e-01 -9.471067786216735840e-02 -1.996057853102684021e-02 4.029692336916923523e-02 1.705264896154403687e-01 1.670175343751907349e-01 3.379965424537658691e-01 -1.430345773696899414e-01 9.114874154329299927e-02 1.024284735321998596e-01 -6.882577389478683472e-02 1.798732876777648926e-01 -3.650390803813934326e-01 -1.377929747104644775e-01 2.280586063861846924e-01 6.894003599882125854e-02 -1.072521805763244629e-01 2.714567780494689941e-01 1.904198378324508667e-01 1.793096512556076050e-01 -2.745542824268341064e-01 -3.195351734757423401e-02 -1.303665935993194580e-01 1.339492946863174438e-01
4.759493842720985413e-02 -2.112025767564773560e-01 -3.587485551834106445e-01 2.277803421020507812e-01 2.715901434421539307e-01 -2.610821649432182312e-02 -1.733355075120925903e-01 -1.445707380771636963e-01 3.512254357337951660e-01 5.611982196569442749e-02 -1.401921212673187256e-01 4.672213457524776459e-03 3.424577414989471436e-01 5.771618708968162537e-02 2.676969170570373535e-01 4.669631645083427429e-02 7.891064137220382690e-02 2.416278868913650513e-01 3.844336839392781258e-03 1.473347693681716919e-01 -8.682902157306671143e-02 1.211712956428527832e-01 2.712986469268798828e-01 3.178414329886436462e-02 -1.725756227970123291e-01 -8.617137372493743896e-02 5.520654842257499695e-02 2.507404088973999023e-01 4.747583344578742981e-02 1.161275804042816162e-01 3.817607834935188293e-02 -5.503197759389877319e-02
-1.019193753600120544e-01 -1.313171088695526123e-01 -2.838060073554515839e-02 -1.563474088907241821e-01 2.897403836250305176e-01 5.884890258312225342e-02 -1.652727127075195312e-01 1.849757283926010132e-01 2.174824327230453491e-01 -2.871200144290924072e-01 -2.427742630243301392e-01 1.476030889898538589e-02 7.016545534133911133e-02 8.624871820211410522e-02 2.799682617187500000e-01 -1.670945733785629272e-01 2.611012160778045654e-01 -2.099763602018356323e-02 -5.970180407166481018e-02 1.090659722685813904e-01 -2.317718267440795898e-01 -2.488763630390167236e-02 2.760044336318969727e-01 1.704264730215072632e-01 5.435665324330329895e-02 2.174373120069503784e-01 8.972152322530746460e-02 3.084251284599304199e-01 -2.962044179439544678e-01 4.623204935342073441e-03 -6.185504421591758728e-02 -4.456584155559539795e-02
7.880588062107563019e-03 -1.393752843141555786e-01 1.131393164396286011e-01 -1.657285839319229126e-01 4.438310861587524414e-02 4.104442149400711060e-02 -1.596694737672805786e-01 5.965848639607429504e-02 -1.243090182542800903e-01 1.591958254575729370e-01 -3.522935807704925537e-01 -4.891196638345718384e-02 1.852018237113952637e-01 3.173853456974029541e-01 1.557682901620864868e-01 3.426931500434875488e-01 -2.121574580669403076e-01 1.426466852426528931e-01 2.225375920534133911e-01 1.505036056041717529e-01 6.604272127151489258e-02 -2.436478156596422195e-03 3.173995763063430786e-02 1.409571059048175812e-02 1.056217625737190247e-01 1.219854652881622314e-01 3.628976345062255859e-01 2.633058130741119385e-01 1.434432715177536011e-01 2.218610979616641998e-02 -1.741663366556167603e-01 -2.047765851020812988e-01
-2.288060933351516724e-01 -1.837112307548522949e-01 -9.544809907674789429e-02 -2.027096599340438843e-01 9.767721593379974365e-02 2.076385319232940674e-01 -5.516974255442619324e-02 -3.596198186278343201e-02 3.056405484676361084e-01 2.105976641178131104e-01 -1.461500376462936401e-01 -2.240187078714370728e-01 -1.020761877298355103e-01 -1.184109821915626526e-01 3.651479026302695274e-03 -2.616117708384990692e-02 6.456252932548522949e-02 9.528736770153045654e-02 -1.607222706079483032e-01 4.311687052249908447e-01 4.337723180651664734e-02 -1.827460899949073792e-02 3.504005074501037598e-01 7.862553745508193970e-02 -2.022431641817092896e-01 5.038578528910875320e-03 7.445093989372253418e-02 4.552037641406059265e-02 1.666296273469924927e-01 -3.502642810344696045e-01 -2.823627740144729614e-02 -1.276712864637374878e-01
-7.099658995866775513e-02 -5.004025623202323914e-02 8.926864713430404663e-02 -8.558437228202819824e-02 -2.088366746902465820e-01 -1.599474065005779266e-02 -9.393887221813201904e-02 3.047451972961425781e-01 8.174318820238113403e-02 -2.212315797805786133e-01 -3.166513144969940186e-01 -3.861711174249649048e-02 4.242559149861335754e-02 -6.958636455237865448e-03 4.088701009750366211e-01 2.391415685415267944e-01 4.354473203420639038e-02 -6.941273808479309082e-02 -8.891851454973220825e-02 2.561131715774536133e-01 1.153279319405555725e-01 2.002953588962554932e-01 1.588365584611892700e-01 -9.035366028547286987e-02 2.524622250348329544e-04 -1.694883257150650024e-01 1.585344374179840088e-01 2.505823671817779541e-01 -3.410932421684265137e-01 5.279979854822158813e-02 -7.010377943515777588e-02 -2.006944566965103149e-01
-3.727291822433471680e-01 -1.464689821004867554e-01 2.320615798234939575e-01 -2.739578485488891602e-01 7.801751792430877686e-02 1.217339783906936646e-01 9.790078550577163696e-02 6.374592334032058716e-02 -3.111684136092662811e-02 7.405902445316314697e-02 -1.199518050998449326e-02 -2.296314835548400879e-01 2.826162576675415039e-01 2.308952212333679199e-01 2.757722437381744385e-01 3.764742612838745117e-01 -1.338805258274078369e-01 2.569546103477478027e-01 3.434949368238449097e-02 1.097124218940734863e-01 1.723042316734790802e-02 9.118317067623138428e-02 2.676514089107513428e-01 9.906842559576034546e-02 -1.949617862701416016e-01 1.248877197504043579e-01 1.050461381673812866e-01 5.142920836806297302e-02 -2.075603976845741272e-02 -7.057761307805776596e-03 3.882028535008430481e-02 -9.675446152687072754e-02
-9.616972506046295166e-02 -1.688522398471832275e-01 -1.377292871475219727e-01 9.992666542530059814e-02 1.278830468654632568e-01 -5.723145604133605957e-02 7.931632548570632935e-02 1.829901039600372314e-01 1.079674810171127319e-01 -8.932659029960632324e-02 6.676167994737625122e-02 -2.721992135047912598e-01 2.149831354618072510e-01 -4.577596485614776611e-02 3.732600808143615723e-01 -5.691050738096237183e-02 5.145356059074401855e-02 6.087197735905647278e-02 -4.781853556632995605e-01 9.169349074363708496e-02 3.445140272378921509e-02 -4.578224197030067444e-02 2.281603813171386719e-01 1.615516394376754761e-01 2.431940734386444092e-01 7.475988566875457764e-02 1.105170324444770813e-01 1.876203864812850952e-01 -3.248243629932403564e-01 1.012798920273780823e-01 -5.366694927215576172e-02 -1.707682609558105469e-01
-3.804736137390136719e-01 -1.387901306152343750e-01 -2.012517750263214111e-01 1.138221397995948792e-01 -4.369616881012916565e-02 -2.036872319877147675e-02 1.065748780965805054e-01 9.963618218898773193e-02 -4.832515493035316467e-02 1.273250430822372437e-01 -6.269845366477966309e-02 -1.158151179552078247e-01 -6.167828291654586792e-02 1.748514920473098755e-01 3.753710091114044189e-01 2.979622185230255127e-01 -2.662269473075866699e-01 -6.042586639523506165e-02 -1.349851489067077637e-01 2.324258089065551758e-01 -2.714014425873756409e-02 -3.669221326708793640e-02 -2.973931655287742615e-02 5.775014287792146206e-04 -4.529864713549613953e-02 -1.411487013101577759e-01 7.110845763236284256e-03 3.575441837310791016e-01 1.072953268885612488e-01 1.390260756015777588e-01 -2.181890755891799927e-01 -2.844421863555908203e-01
7.442802190780639648e-02 3.896530717611312866e-02 1.688466034829616547e-02 9.464924037456512451e-02 6.638116389513015747e-02 2.454481422901153564e-01 -1.917130798101425171e-01 9.409957379102706909e-02 1.683355420827865601e-01 -1.822400838136672974e-02 -1.448367536067962646e-01 6.262612529098987579e-03 7.966531813144683838e-02 3.453291952610015869e-02 5.657757818698883057e-02 -2.509359419345855713e-01 -1.112230420112609863e-01 5.301763489842414856e-02 -1.266053318977355957e-01 2.591107785701751709e-01 -2.274712026119232178e-01 -1.794517636299133301e-01 -2.730828151106834412e-02 -8.888412266969680786e-02 -3.328505754470825195e-01 -2.350172102451324463e-01 1.988104283809661865e-01 7.131713628768920898e-02 -3.267240524291992188e-01 -6.955321878194808960e-02 -4.386427700519561768e-01 -2.108904123306274414e-01
-2.369991093873977661e-01 -1.781313419342041016e-01 -1.156718805432319641e-01 -1.652767211198806763e-01 -3.484965115785598755e-02 5.429163575172424316e-02 -8.854311704635620117e-02 -6.919739395380020142e-02 1.115896776318550110e-01 -1.333052217960357666e-01 -7.210265845060348511e-02 -1.448559947311878204e-02 2.855587601661682129e-01 1.523993015289306641e-01 1.679920703172683716e-01 3.739139437675476074e-01 -3.254602849483489990e-01 2.867409884929656982e-01 -1.694029383361339569e-02 6.033266335725784302e-02 1.138538308441638947e-02 7.719584554433822632e-02 2.156075090169906616e-01 4.636300355195999146e-02 -1.057444214820861816e-01 2.429194049909710884e-03 1.419813483953475952e-01 -1.252885609865188599e-01 1.243458688259124756e-01 -6.064576283097267151e-02 1.256099529564380646e-02 -4.827448427677154541e-01
-1.912965625524520874e-01 -1.696814149618148804e-01 2.583046816289424896e-02 -3.747811615467071533e-01 2.982745468616485596e-01 -7.959373295307159424e-02 -1.850999146699905396e-01 2.544242888689041138e-02 1.405389755964279175e-01 -2.398027852177619934e-02 -2.371436171233654022e-02 8.246093988418579102e-02 6.187537312507629395e-02 2.590007483959197998e-01 2.984211444854736328e-01 -2.468669414520263672e-01 2.675426006317138672e-01 2.049167752265930176e-01 -5.585924163460731506e-02 1.173717826604843140e-01 -1.589858531951904297e-01 -4.281385987997055054e-02 2.305977642536163330e-01 1.447121053934097290e-01 -8.465756475925445557e-02 9.291222691535949707e-02 9.784968942403793335e-02 2.940815985202789307e-01 -2.408853471279144287e-01 -5.050236359238624573e-03 -7.318662852048873901e-02 8.785399049520492554e-02
-3.982438892126083374e-02 -3.810856640338897705e-01 -1.336741596460342407e-01 -1.193666458129882812e-01 7.170852273702621460e-02 -1.405751854181289673e-01 -2.384477555751800537e-01 8.381333202123641968e-03 -5.396331846714019775e-02 1.747806519269943237e-01 -1.564460545778274536e-01 -3.380438387393951416e-01 -2.418424934148788452e-02 3.080252557992935181e-02 1.713492572307586670e-01 -1.219695881009101868e-01 -7.972347736358642578e-02 2.041863501071929932e-01 -1.122265681624412537e-01 2.640780210494995117e-01 -1.276441663503646851e-01 2.273058705031871796e-02 1.146058291196823120e-01 1.934325993061065674e-01 -8.284552395343780518e-02 1.539109051227569580e-01 3.232026696205139160e-01 2.458170056343078613e-01 1.544679403305053711e-01 -1.292026340961456299e-01 1.905574202537536621e-01 -2.263084948062896729e-01
-7.550165057182312012e-02 -3.200092911720275879e-02 -4.023824632167816162e-01 2.217852510511875153e-02 -2.718974649906158447e-02 -1.385285109281539917e-01 -1.286075860261917114e-01 -2.462990134954452515e-01 2.559043765068054199e-01 -2.159211598336696625e-02 -1.945413649082183838e-01 -1.875741183757781982e-01 1.857112199068069458e-01 -1.562075316905975342e-01 1.876401454210281372e-01 2.775517702102661133e-01 -1.708395332098007202e-01 2.763098478317260742e-01 1.078768000006675720e-01 -4.079101607203483582e-02 -2.731614112854003906e-01 3.019206784665584564e-02 8.712238818407058716e-02 6.611233949661254883e-02 -1.987760653719305992e-03 -3.226083517074584961e-02 1.565576642751693726e-01 6.386479735374450684e-02 -3.604699671268463135e-01 -4.844303801655769348e-02 3.810422867536544800e-02 -2.322218567132949829e-01
-6.803544610738754272e-02 -4.156109094619750977e-01 -2.989100106060504913e-02 -3.251383900642395020e-01 -1.542611271142959595e-01 -1.319718547165393829e-02 -4.501748830080032349e-02 2.797267735004425049e-01 2.334524989128112793e-01 1.002103760838508606e-01 -3.593443930149078369e-01 -1.395846158266067505e-01 1.225814372301101685e-01 -2.262363024055957794e-02 -9.691193699836730957e-02 -3.430463839322328568e-03 -1.148089319467544556e-01 2.456191331148147583e-01 8.827065676450729370e-02 1.378615498542785645e-01 -2.744417823851108551e-02 1.749454885721206665e-01 1.075079664587974548e-01 1.330308020114898682e-01 1.265704035758972168e-01 -1.265300214290618896e-01 -3.008790686726570129e-02 4.577343910932540894e-02 1.545446366071701050e-02 -1.414109468460083008e-01 -3.857290446758270264e-01 -9.335511922836303711e-02
1.985542476177215576e-02 -3.011168837547302246e-01 -2.677454650402069092e-01 -3.343513011932373047e-01 2.621896751224994659e-02 -6.435139104723930359e-03 1.464405655860900879e-01 -3.469502031803131104e-01 1.384132355451583862e-02 -1.842563226819038391e-02 5.811874195933341980e-02 -1.945093125104904175e-01 -5.987352877855300903e-02 2.119723334908485413e-02 2.050780057907104492e-01 1.042698249220848083e-01 -7.955382019281387329e-02 1.006150320172309875e-01 1.882506459951400757e-01 3.046814501285552979e-01 -3.568966314196586609e-02 -1.433178875595331192e-02 -2.635397948324680328e-02 2.072026133537292480e-01 3.197047859430313110e-02 -1.679278612136840820e-01 2.084855586290359497e-01 3.964109718799591064e-01 -4.582533985376358032e-02 -1.871850490570068359e-01 -1.646068990230560303e-01 -1.761534810066223145e-02
-1.122406572103500366e-01 -1.056486815214157104e-01 1.630749702453613281e-01 -2.356354445219039917e-01 2.103364765644073486e-01 -7.259782403707504272e-02 -1.534895151853561401e-01 -2.599324285984039307e-01 4.529006406664848328e-02 -2.204269617795944214e-01 -8.510781079530715942e-02 -2.131850123405456543e-01 4.458379000425338745e-02 1.680643707513809204e-01 1.618224829435348511e-01 1.941719353199005127e-01 -2.633806467056274414e-01 9.513878077268600464e-02 7.835720479488372803e-02 1.345550119876861572e-01 7.045970764011144638e-03 2.166881859302520752e-01 4.395005702972412109e-01 9.666251391172409058e-02 -1.374335885047912598e-01 -6.466675549745559692e-02 3.246105089783668518e-02 -1.611317247152328491e-01 -5.579128488898277283e-02 -3.441637847572565079e-03 -1.122737005352973938e-01 -3.715423643589019775e-01
-5.743584781885147095e-02 -3.327614068984985352e-01 -2.090813070535659790e-01 -4.525477439165115356e-02 1.919505596160888672e-01 -1.481039524078369141e-01 -2.601477205753326416e-01 -1.843149028718471527e-02 -1.018182337284088135e-01 5.814273655414581299e-02 -2.258058786392211914e-01 -2.587571144104003906e-01 9.339380078017711639e-03 2.062112838029861450e-01 1.211569160223007202e-01 -1.597913354635238647e-01 -2.510583586990833282e-02 1.957290470600128174e-01 -1.349750459194183350e-01 2.565209269523620605e-01 -2.371678054332733154e-01 2.506564743816852570e-02 1.222715228796005249e-01 1.127586960792541504e-01 -7.040292024612426758e-02 1.359464228153228760e-01 3.579174280166625977e-01 1.330004185438156128e-01 6.042648106813430786e-02 -1.771102249622344971e-01 1.686353385448455811e-01 -2.422920614480972290e-01
-2.744068205356597900e-02 -3.176937997341156006e-01 1.337755173444747925e-01 -4.304141402244567871e-01 -7.602977752685546875e-02 -1.083568111062049866e-02 -8.557211607694625854e-02 1.982159167528152466e-01 1.694220304489135742e-01 5.310207605361938477e-02 -3.758817613124847412e-01 2.499764412641525269e-02 2.432915270328521729e-01 -8.792546391487121582e-02 2.644515223801136017e-02 -9.601334109902381897e-03 -3.011870682239532471e-01 2.374668866395950317e-01 3.378115966916084290e-02 2.294295132160186768e-01 -3.918975591659545898e-02 -5.215719714760780334e-02 7.936014980077743530e-02 4.289761930704116821e-02 -1.119152735918760300e-02 1.569404453039169312e-01 5.896945670247077942e-02 1.128459051251411438e-01 5.830786656588315964e-03 -3.743816316127777100e-01 -6.468272209167480469e-02 -5.368612334132194519e-02
-2.220839112997055054e-01 3.622028976678848267e-02 1.607954800128936768e-01 -2.655897140502929688e-01 1.531172078102827072e-02 -2.597216665744781494e-01 -8.735466003417968750e-02 -2.183975279331207275e-01 6.069836392998695374e-02 -6.704962998628616333e-02 -6.836775690317153931e-02 -1.873962432146072388e-01 -5.308364704251289368e-02 2.150619179010391235e-01 2.387194782495498657e-01 3.088377788662910461e-02 -3.242741525173187256e-01 1.042308360338211060e-01 2.520187199115753174e-01 1.442748755216598511e-01 -9.744800627231597900e-02 1.251869350671768188e-01 3.381062746047973633e-01 2.235293835401535034e-01 -1.424141675233840942e-01 -2.986614359542727470e-03 -7.851639762520790100e-03 -1.103459671139717102e-01 -1.107518747448921204e-01 -1.527774333953857422e-01 -9.913949668407440186e-02 -3.274358212947845459e-01
-2.127224057912826538e-01 5.036300420761108398e-02 -1.280845492146909237e-03 7.209438830614089966e-02 -5.260689556598663330e-02 3.964639082551002502e-02 -1.121419221162796021e-01 1.856033205986022949e-01 7.516939938068389893e-02 -1.995601207017898560e-01 -2.998932898044586182e-01 -1.219955906271934509e-01 2.078884243965148926e-01 1.581855565309524536e-01 2.597424983978271484e-01 1.304559409618377686e-01 -1.696552187204360962e-01 2.546189725399017334e-01 1.728314012289047241e-01 1.138737201690673828e-01 2.172503918409347534e-01 8.671055734157562256e-02 1.345834285020828247e-01 2.896910607814788818e-01 -1.183927133679389954e-01 1.650921255350112915e-01 3.880087733268737793e-01 -2.697165869176387787e-02 -2.124608755111694336e-01 4.996300861239433289e-02 -2.121775746345520020e-01 -1.192625164985656738e-01
-2.045693099498748779e-01 -2.517367601394653320e-01 -3.346823528409004211e-02 4.932647198438644409e-02 -2.843134701251983643e-01 1.240425109863281250e-01 -3.578611016273498535e-01 3.657958656549453735e-02 3.408883139491081238e-02 -1.446566581726074219e-01 -1.056764423847198486e-01 -1.334724873304367065e-01 2.396571934223175049e-01 3.561421632766723633e-01 2.048666775226593018e-01 3.684533834457397461e-01 -1.464580465108156204e-02 2.058153748512268066e-01 -2.794469296932220459e-01 -2.838155440986156464e-02 7.067818939685821533e-02 -4.582903906702995300e-02 2.596420943737030029e-01 9.779717773199081421e-02 5.984814837574958801e-03 -4.393270239233970642e-02 3.373890742659568787e-02 -1.983409188687801361e-02 -6.977395713329315186e-02 -1.189698502421379089e-01 -8.261987566947937012e-02 -1.328233927488327026e-01
-9.769479930400848389e-02 -2.153213173151016235e-01 -3.636309504508972168e-02 -2.234132215380668640e-02 -9.211543202400207520e-02 2.658501565456390381e-01 -2.041052728891372681e-01 1.890163421630859375e-01 9.226193279027938843e-02 -1.964520364999771118e-01 2.464764006435871124e-02 -4.295747578144073486e-01 -8.916125446557998657e-02 -3.034974634647369385e-02 2.157561480998992920e-01 -1.757855713367462158e-01 -2.075963765382766724e-01 -7.131327688694000244e-02 -3.150285780429840088e-01 1.232228130102157593e-01 -2.440924793481826782e-01 -4.784137755632400513e-02 9.357862174510955811e-02 1.620563566684722900e-01 -1.701791882514953613e-01 6.819479167461395264e-02 2.134954743087291718e-02 8.784326910972595215e-02 -4.617768339812755585e-03 -2.619763910770416260e-01 -1.413652598857879639e-01 -2.779114544391632080e-01
9.745544195175170898e-02 3.818947076797485352e-02 8.701090514659881592e-02 1.950282305479049683e-01 1.251793652772903442e-02 -8.680579811334609985e-02 -3.135523498058319092e-01 7.204325497150421143e-02 4.403546452522277832e-01 9.810462594032287598e-02 8.204223215579986572e-02 -7.446558680385351181e-03 -6.758837401866912842e-02 -7.101883739233016968e-02 3.806703090667724609e-01 -2.482656762003898621e-02 2.476350218057632446e-02 2.319049388170242310e-01 -2.215642333030700684e-01 9.056414663791656494e-02 -5.475908517837524414e-02 6.358041614294052124e-02 1.702561080455780029e-01 7.851620763540267944e-02 -3.324116393923759460e-02 -1.680359430611133575e-02 -1.552150547504425049e-01 7.953453809022903442e-02 -2.687578499317169189e-01 -1.734610199928283691e-01 -2.796194255352020264e-01 -3.171570897102355957e-01
-1.190734654664993286e-01 -3.920997083187103271e-01 -1.344065517187118530e-01 1.475915014743804932e-01 4.802906187251210213e-04 2.381862699985504150e-01 -2.014604769647121429e-02 1.563472896814346313e-01 2.793627381324768066e-01 -4.183032736182212830e-02 -7.226205617189407349e-02 -1.941657960414886475e-01 1.483887881040573120e-01 2.804575860500335693e-01 3.869803845882415771e-01 3.136411011219024658e-01 -2.989916205406188965e-01 9.376346497447229922e-06 -1.494492441415786743e-01 1.882508099079132080e-01 -2.857773751020431519e-02 -6.271222233772277832e-02 -5.147639196366071701e-03 -8.246279507875442505e-02 -1.643012091517448425e-02 9.988079220056533813e-02 2.582248300313949585e-02 2.254937738180160522e-01 9.358969330787658691e-02 2.301742695271968842e-02 -8.605732023715972900e-02 -4.394698888063430786e-02
-4.743975587189197540e-04 -5.053748562932014465e-02 4.716479405760765076e-02 6.862899661064147949e-02 1.003666147589683533e-01 -1.135871410369873047e-01 -2.053462415933609009e-01 1.457075178623199463e-01 -2.005937043577432632e-03 6.147081777453422546e-02 -2.278719469904899597e-02 -2.001739442348480225e-01 2.389596700668334961e-01 2.387666106224060059e-01 2.634039521217346191e-01 -9.000895917415618896e-02 2.771486639976501465e-01 2.099709063768386841e-01 -2.998646497726440430e-01 -5.347527191042900085e-02 -2.175274342298507690e-01 3.442676365375518799e-01 1.430709362030029297e-01 2.082956880331039429e-01 -2.599822916090488434e-02 1.817763037979602814e-02 1.119792088866233826e-01 3.587623238563537598e-01 4.909448698163032532e-02 1.754858344793319702e-01 -1.833663433790206909e-01 -1.253586858510971069e-01
[truncated: 3,271,288 more chars]
