# Supplementary material for: The Language of Innovation
Source: PLoS One. 2020 Apr 30;15(4):e0230107. doi: 10.1371/journal.pone.0230107 (PMC7194493; doi:10.1371/journal.pone.0230107)
Supplement: S8 File — (GZ) [file pone.0230107.s008.tar.gz › 1986-1990/V2Run_6_VS_4500_embeddings1986-1990ED32.txt]

2.175773084163665771e-01 -1.610013693571090698e-01 2.912522554397583008e-01 -1.165517345070838928e-01 1.478623300790786743e-01 1.195388659834861755e-01 3.028556704521179199e-01 2.395060956478118896e-01 -2.591263651847839355e-01 1.847548037767410278e-01 -1.580850929021835327e-01 8.158830553293228149e-02 -1.157838255167007446e-01 -1.468902975320816040e-01 2.760516107082366943e-01 -1.761794537305831909e-01 -8.720126934349536896e-04 2.074850723147392273e-02 8.952375501394271851e-02 1.262971460819244385e-01 -1.657433062791824341e-02 3.087750375270843506e-01 -2.619594037532806396e-01 -6.908052414655685425e-02 1.500749588012695312e-01 1.987697929143905640e-01 5.606848374009132385e-02 -8.995217829942703247e-02 -2.228445112705230713e-01 1.219615265727043152e-01 -1.772876828908920288e-01 7.275836914777755737e-02
-2.897789701819419861e-03 1.468251366168260574e-02 3.139158338308334351e-02 -4.515155404806137085e-02 7.019449770450592041e-02 -4.002799466252326965e-02 5.481613799929618835e-02 1.989293843507766724e-01 -4.012079834938049316e-01 2.152943760156631470e-01 1.844684034585952759e-01 -1.559014916419982910e-01 -2.088410258293151855e-01 2.410458028316497803e-01 2.683719098567962646e-01 -5.218044295907020569e-02 1.729302108287811279e-02 8.794814348220825195e-02 1.834617853164672852e-01 1.194345578551292419e-01 3.841757401823997498e-02 8.115113526582717896e-02 -2.386972010135650635e-01 1.191560104489326477e-01 3.751724362373352051e-01 1.498300731182098389e-01 -5.329441651701927185e-02 1.313696205615997314e-01 -2.963780164718627930e-01 -1.586729311384260654e-03 -3.148033022880554199e-01 -9.460584260523319244e-03
1.741738915443420410e-01 9.448176622390747070e-02 -2.231925725936889648e-01 -3.538087010383605957e-01 4.449141770601272583e-02 -1.000742092728614807e-01 9.619619697332382202e-02 4.954688996076583862e-02 -2.990463674068450928e-01 -6.217603757977485657e-02 -1.638573110103607178e-01 8.158860355615615845e-02 -6.834834069013595581e-02 1.248333454132080078e-01 2.717690169811248779e-01 1.164844725281000137e-02 -2.377170138061046600e-02 6.250539422035217285e-02 -1.402688026428222656e-01 2.611318603157997131e-02 1.104630753397941589e-01 1.248002275824546814e-01 -2.048259377479553223e-01 1.873944699764251709e-01 3.522292897105216980e-02 3.770842254161834717e-01 -3.000271320343017578e-01 3.884249925613403320e-02 -3.872715532779693604e-01 -1.234451979398727417e-01 5.232609435915946960e-02 9.163960814476013184e-02
4.094539210200309753e-02 3.153411746025085449e-01 -1.311739254742860794e-02 -9.546866267919540405e-02 1.143886074423789978e-01 -1.326064486056566238e-02 -7.761735469102859497e-02 1.385380029678344727e-01 -3.192049562931060791e-01 7.220108062028884888e-02 -1.783395558595657349e-01 1.774135380983352661e-01 2.464450001716613770e-01 1.001669019460678101e-01 1.293618381023406982e-01 -6.373199820518493652e-02 -5.360523238778114319e-02 3.978373855352401733e-02 9.647479653358459473e-02 -1.218088641762733459e-01 -1.103004440665245056e-01 2.913106083869934082e-01 -2.394996285438537598e-01 2.971804440021514893e-01 7.620052993297576904e-02 -1.167454868555068970e-01 -2.748497724533081055e-01 2.047391235828399658e-01 -5.578202381730079651e-02 -3.543917834758758545e-02 -3.565327823162078857e-01 2.224498540163040161e-01
8.838457614183425903e-02 6.607499718666076660e-02 9.207019209861755371e-02 -8.394140005111694336e-02 -2.082154005765914917e-01 -1.227787584066390991e-01 -5.762469395995140076e-02 2.843255400657653809e-01 -2.825989425182342529e-01 1.981541961431503296e-01 -8.175289630889892578e-02 2.891902029514312744e-01 -1.150059252977371216e-01 1.721701323986053467e-01 1.370608955621719360e-01 1.230023615062236786e-02 -2.956011891365051270e-01 9.461893886327743530e-02 -3.104810416698455811e-02 1.412407755851745605e-01 9.951572865247726440e-02 -1.196670681238174438e-01 -3.721655905246734619e-01 -4.190511070191860199e-03 2.260146886110305786e-01 -7.482517510652542114e-03 -2.899563312530517578e-01 1.043882444500923157e-01 -5.676930397748947144e-02 -7.768523646518588066e-04 -3.484175503253936768e-01 8.797225356101989746e-02
2.632506489753723145e-01 3.211164474487304688e-01 1.129219681024551392e-01 -1.876867413520812988e-01 8.020322769880294800e-02 1.311607658863067627e-01 1.989604532718658447e-01 -1.210647262632846832e-02 -1.568785309791564941e-01 5.607872828841209412e-02 2.056561224162578583e-02 3.415681421756744385e-03 1.514706313610076904e-01 -1.773007214069366455e-02 2.609665393829345703e-01 1.602473296225070953e-02 -1.140928417444229126e-01 -2.278275787830352783e-02 6.433529406785964966e-02 -1.319661438465118408e-01 -6.473340094089508057e-02 3.173889815807342529e-01 -2.848305404186248779e-01 2.425491213798522949e-01 1.714041680097579956e-01 2.040881067514419556e-01 -2.548688352108001709e-01 -1.104811131954193115e-01 -3.620434701442718506e-01 -4.579980671405792236e-02 -1.826209574937820435e-01 -4.166045784950256348e-02
1.296860426664352417e-01 2.512789368629455566e-01 2.361030131578445435e-01 -1.741302385926246643e-02 -1.329193264245986938e-01 1.326733268797397614e-02 1.008501499891281128e-01 2.230636477470397949e-01 -3.010886013507843018e-01 -1.519577670842409134e-02 3.494232520461082458e-02 2.483500242233276367e-01 -6.484079360961914062e-02 -1.625731736421585083e-01 4.868990182876586914e-02 6.889364868402481079e-02 -1.092065498232841492e-01 2.117745876312255859e-01 6.929956376552581787e-02 -2.078799605369567871e-01 1.285548806190490723e-01 2.337585985660552979e-01 -3.413017988204956055e-01 3.274321854114532471e-01 -1.132124811410903931e-01 -1.712816208600997925e-02 -3.462644517421722412e-01 -5.345461890101432800e-02 -8.180937170982360840e-02 -1.005678623914718628e-01 -2.021314948797225952e-01 -3.867179527878761292e-02
1.855341792106628418e-01 1.197750866413116455e-01 -6.569046527147293091e-03 -3.769690990447998047e-01 -5.485872551798820496e-02 4.478109255433082581e-02 1.716745197772979736e-01 6.064110249280929565e-02 -3.455716669559478760e-01 2.290070503950119019e-01 -2.174457758665084839e-01 5.280371010303497314e-02 -8.092691749334335327e-02 1.644182503223419189e-01 8.245247602462768555e-02 -5.052334628999233246e-03 -7.493140548467636108e-02 3.040369153022766113e-01 -4.233290627598762512e-02 3.813011199235916138e-02 5.471234768629074097e-02 -2.567061483860015869e-01 -2.580671310424804688e-01 1.297830492258071899e-01 2.204603999853134155e-01 -9.740826487541198730e-02 -2.254570722579956055e-01 1.603475809097290039e-01 8.765081316232681274e-02 -1.369000226259231567e-01 -3.045457005500793457e-01 -3.372979164123535156e-02
-1.875275000929832458e-02 1.842440366744995117e-01 1.092404201626777649e-01 -1.530970036983489990e-01 -1.444688439369201660e-01 -4.261559993028640747e-02 -9.073788672685623169e-02 -3.039723336696624756e-01 -4.080076813697814941e-01 2.569265067577362061e-01 -4.457965120673179626e-02 4.473486170172691345e-02 -1.015335917472839355e-01 2.314736694097518921e-01 1.601996868848800659e-01 -2.133553922176361084e-01 -1.264322251081466675e-01 2.032869011163711548e-01 8.100300282239913940e-02 5.237379297614097595e-02 2.092643082141876221e-01 -4.100322723388671875e-02 -2.440217733383178711e-01 -8.822374790906906128e-02 3.162517249584197998e-01 5.868879333138465881e-02 -2.190586924552917480e-01 -5.341845378279685974e-02 -1.441053152084350586e-01 -1.871189624071121216e-01 -1.978535056114196777e-01 8.260138332843780518e-02
2.751211263239383698e-02 -6.478767842054367065e-02 1.465076953172683716e-01 -1.452502459287643433e-01 4.114353284239768982e-02 6.753718107938766479e-02 -2.029775977134704590e-01 -9.575396031141281128e-02 -3.311545550823211670e-01 2.558337748050689697e-01 2.479879260063171387e-01 1.697898954153060913e-01 -1.454334557056427002e-01 1.170971468091011047e-01 3.019776940345764160e-01 1.919363439083099365e-01 -7.616224139928817749e-02 1.762540638446807861e-01 1.093987077474594116e-01 -7.149532437324523926e-02 2.031901329755783081e-01 -3.153974562883377075e-02 -2.794216871261596680e-01 1.811081320047378540e-01 3.700516819953918457e-01 1.260778009891510010e-01 -2.587281763553619385e-01 1.007432267069816589e-01 -3.378335013985633850e-02 -6.252427399158477783e-02 7.735904306173324585e-02 -1.395177245140075684e-01
2.025806158781051636e-01 -1.986595690250396729e-01 3.744617700576782227e-01 2.462201984599232674e-03 3.357856720685958862e-02 -5.041353777050971985e-02 1.228473186492919922e-01 -6.816963106393814087e-02 -1.869457066059112549e-01 6.482465565204620361e-02 6.474144011735916138e-02 2.739833295345306396e-01 3.138580173254013062e-02 -1.324301064014434814e-01 -9.314331412315368652e-02 -1.746145039796829224e-01 -1.629273444414138794e-01 1.251682341098785400e-01 -8.630242198705673218e-02 3.213496506214141846e-01 -2.278572022914886475e-01 -1.200140044093132019e-01 -4.486751854419708252e-01 1.628099828958511353e-01 -2.401538379490375519e-02 -1.363579630851745605e-01 -7.345892488956451416e-02 1.354495137929916382e-01 -1.672154515981674194e-01 -1.703847348690032959e-01 4.780740011483430862e-03 -1.810235232114791870e-01
1.129701212048530579e-01 1.041188314557075500e-01 1.711148619651794434e-01 -1.257563084363937378e-01 -5.392601713538169861e-02 -8.709204196929931641e-02 6.525599956512451172e-02 -1.626440435647964478e-01 -2.170504480600357056e-01 7.037481665611267090e-02 -1.033867150545120239e-01 2.437211573123931885e-01 5.185907706618309021e-03 -6.102403998374938965e-02 4.512723088264465332e-01 -5.598140135407447815e-02 -1.866980940103530884e-01 1.510457992553710938e-01 -1.900454401038587093e-03 2.950116693973541260e-01 4.459802433848381042e-02 7.860112190246582031e-02 -1.408731788396835327e-01 1.793168932199478149e-01 2.755687534809112549e-01 -1.176564171910285950e-01 -1.218807548284530640e-01 1.238960176706314087e-01 -2.734919823706150055e-02 3.425748646259307861e-01 -3.241011202335357666e-01 9.698992967605590820e-02
5.948468577116727829e-03 2.147223651409149170e-01 1.191013306379318237e-01 -5.894205719232559204e-02 4.685641080141067505e-02 -1.515055447816848755e-01 1.502756923437118530e-01 -5.918469652533531189e-02 -1.014790609478950500e-01 6.608521193265914917e-02 -1.124032437801361084e-01 2.281169593334197998e-01 4.630068689584732056e-02 2.540006041526794434e-01 1.980511695146560669e-01 -1.515131443738937378e-01 -3.347081132233142853e-03 2.072151303291320801e-01 9.907542914152145386e-02 -1.241337805986404419e-01 9.650191664695739746e-02 -5.565270781517028809e-02 -2.479576617479324341e-01 2.620633840560913086e-01 3.077648393809795380e-02 1.280287653207778931e-01 -4.005267918109893799e-01 -1.583652943372726440e-01 -4.423807263374328613e-01 2.377581596374511719e-01 -9.982986003160476685e-02 3.173004835844039917e-02
6.866382807493209839e-02 5.079329013824462891e-02 8.493579924106597900e-02 -2.864320278167724609e-01 -1.040752679109573364e-01 1.809640675783157349e-01 3.116835607215762138e-03 -1.549253165721893311e-01 -1.277649551630020142e-01 1.412023007869720459e-01 3.317529335618019104e-02 3.223204910755157471e-01 -1.352373808622360229e-01 2.889969572424888611e-02 9.213648736476898193e-02 5.398384481668472290e-02 1.059930101037025452e-01 4.025760591030120850e-01 1.812277287244796753e-01 -4.546441137790679932e-02 3.169015645980834961e-01 1.483639031648635864e-01 -3.252823352813720703e-01 1.004748791456222534e-02 2.318582087755203247e-01 1.749392300844192505e-01 -1.564081460237503052e-01 1.397188007831573486e-01 -7.564111799001693726e-02 -1.005947813391685486e-01 -2.885867655277252197e-01 6.731314584612846375e-03
1.416641771793365479e-01 4.731724783778190613e-02 2.465641647577285767e-01 -1.473080962896347046e-01 2.059239447116851807e-01 -1.728662103414535522e-01 5.645653232932090759e-02 -3.177256882190704346e-01 -2.875839173793792725e-01 -5.352897569537162781e-03 7.095049321651458740e-02 3.648414462804794312e-02 -2.122227847576141357e-01 1.588284224271774292e-01 -3.774359449744224548e-02 1.703494340181350708e-01 -2.791174948215484619e-01 8.113433420658111572e-02 1.093020141124725342e-01 -1.894567161798477173e-01 2.072370499372482300e-01 4.842018336057662964e-02 -1.842495501041412354e-01 1.473267525434494019e-01 8.403141051530838013e-02 1.704063713550567627e-01 1.446551736444234848e-02 3.091815114021301270e-01 -3.202639520168304443e-01 -3.831894695758819580e-02 -8.963512629270553589e-02 2.274178564548492432e-01
1.615452468395233154e-01 1.050103455781936646e-01 2.503091990947723389e-01 -1.390189081430435181e-01 -2.000111788511276245e-01 1.130044758319854736e-01 2.541577257215976715e-02 1.628831177949905396e-01 -2.513159513473510742e-01 6.087478250265121460e-02 -1.958883106708526611e-01 1.250675022602081299e-01 1.432301104068756104e-01 -1.735060364007949829e-01 9.329441934823989868e-02 -3.102473318576812744e-01 -1.339367032051086426e-01 2.192292362451553345e-01 8.675049990415573120e-02 -2.823686227202415466e-02 4.368920996785163879e-02 1.676887273788452148e-01 6.077073141932487488e-02 2.860606312751770020e-01 1.944353431463241577e-01 -1.146604493260383606e-02 -3.978922367095947266e-01 -1.268668938428163528e-02 -2.267378419637680054e-01 -3.275887668132781982e-02 -2.590124905109405518e-01 1.364762485027313232e-01
5.172454938292503357e-02 -6.253458559513092041e-02 1.367311179637908936e-01 -1.366011351346969604e-01 -1.311357617378234863e-01 5.135471820831298828e-01 1.451215296983718872e-01 -1.127960085868835449e-01 -1.734144389629364014e-01 3.640856444835662842e-01 -8.188131451606750488e-02 -9.146685898303985596e-02 1.340979188680648804e-01 -3.477749526500701904e-01 -8.497333154082298279e-03 -5.622148979455232620e-03 4.780258983373641968e-03 7.824011892080307007e-02 -1.181634515523910522e-01 -1.792069524526596069e-02 -4.763237386941909790e-02 -4.352943599224090576e-02 -3.065937459468841553e-01 2.203875631093978882e-01 7.684722542762756348e-02 7.556524872779846191e-02 -2.269553691148757935e-01 1.272257864475250244e-01 -1.970509737730026245e-01 -8.119266480207443237e-02 -1.538596600294113159e-01 -9.511064738035202026e-02
2.179150097072124481e-02 1.550903022289276123e-01 1.328184902667999268e-01 -2.505248412489891052e-03 -1.490692347288131714e-01 1.975844055414199829e-01 8.150353282690048218e-02 1.240742132067680359e-01 -2.765953838825225830e-01 2.033265829086303711e-01 5.656262487173080444e-02 -8.187898248434066772e-02 1.520034372806549072e-01 -1.453877985477447510e-01 9.095936268568038940e-02 -1.621086709201335907e-02 2.949135378003120422e-03 1.511503905057907104e-01 9.174508601427078247e-02 2.812979817390441895e-01 1.611118465662002563e-01 -1.391441076993942261e-01 -2.376578748226165771e-01 8.560477942228317261e-02 1.974637955427169800e-01 1.789096891880035400e-01 -5.146784186363220215e-01 1.710903793573379517e-01 6.804507970809936523e-02 -2.091182619333267212e-01 -1.568333506584167480e-01 1.906442195177078247e-01
-5.877451226115226746e-02 -4.645917564630508423e-03 1.460629403591156006e-01 -1.650151759386062622e-01 1.914343535900115967e-01 -3.282838463783264160e-01 2.466844171285629272e-01 -2.017814964056015015e-01 -9.726346284151077271e-02 7.452058047056198120e-02 -1.438467949628829956e-01 8.288839459419250488e-02 -1.318928748369216919e-01 1.875185668468475342e-01 -1.248549576848745346e-02 5.179341137409210205e-02 -1.854764223098754883e-01 -3.199277445673942566e-02 3.851096704602241516e-02 2.359512262046337128e-02 1.489154100418090820e-01 1.445434093475341797e-01 -2.301820814609527588e-01 2.190015465021133423e-01 2.779291868209838867e-01 -1.014423146843910217e-01 -6.735606584697961807e-03 2.242699861526489258e-01 -3.746454417705535889e-01 -1.312936544418334961e-01 -3.032747805118560791e-01 1.872718632221221924e-01
-1.992742717266082764e-02 1.607316136360168457e-01 2.382931262254714966e-01 -2.441541254520416260e-01 -1.350501775741577148e-01 -1.252410262823104858e-01 1.621479392051696777e-01 -1.076089888811111450e-01 -2.177246809005737305e-01 1.672153174877166748e-01 -3.061135485768318176e-02 -3.239405574277043343e-03 2.492718994617462158e-01 1.094266772270202637e-01 7.237897068262100220e-02 4.198601245880126953e-01 3.697900101542472839e-02 3.417841717600822449e-02 1.785927265882492065e-01 9.202739596366882324e-02 1.602723598480224609e-01 2.239422798156738281e-01 -3.016943633556365967e-01 1.293272078037261963e-01 2.352613061666488647e-01 2.898377552628517151e-02 -1.281818747520446777e-01 2.049000710248947144e-01 -2.983042299747467041e-01 1.300710290670394897e-01 6.639827042818069458e-02 4.728571698069572449e-02
2.473281174898147583e-01 6.495498120784759521e-03 2.699345052242279053e-01 -2.362816780805587769e-01 1.497812196612358093e-02 7.155003398656845093e-02 1.409499347209930420e-02 1.379130035638809204e-01 -2.092173248529434204e-01 2.029462307691574097e-01 -5.126687511801719666e-02 -4.749853536486625671e-02 -1.039754748344421387e-01 -3.345117270946502686e-01 3.368045985698699951e-01 -2.294518053531646729e-01 -1.623085439205169678e-01 9.327621757984161377e-02 6.469910591840744019e-02 -1.349879801273345947e-01 2.851562500000000000e-01 1.115047559142112732e-01 -8.783414959907531738e-02 1.937201470136642456e-01 6.015171855688095093e-02 3.280748799443244934e-02 -4.025124907493591309e-01 1.127209365367889404e-01 -1.160897780209779739e-02 -4.940740019083023071e-02 -1.522782295942306519e-01 7.258975505828857422e-02
7.782834023237228394e-02 -4.798022285103797913e-02 3.449841141700744629e-01 -8.535261452198028564e-02 -5.129568278789520264e-02 -1.055278778076171875e-01 4.675536975264549255e-02 2.217583358287811279e-01 -2.504673600196838379e-01 9.583131968975067139e-02 5.031283572316169739e-02 -6.407726556062698364e-02 -3.531418368220329285e-02 -2.330121248960494995e-01 3.136376291513442993e-02 -2.249079346656799316e-01 -2.245876938104629517e-01 2.992413043975830078e-01 4.856293275952339172e-02 -4.808490350842475891e-02 9.829896688461303711e-02 2.821975350379943848e-01 -8.503893017768859863e-02 6.510549783706665039e-02 1.215252429246902466e-01 1.531056612730026245e-01 -5.350424051284790039e-01 1.191472783684730530e-01 -1.380282193422317505e-01 9.437251091003417969e-02 4.966003447771072388e-02 4.833464510738849640e-03
-5.177417397499084473e-02 4.889594018459320068e-02 1.751502454280853271e-01 -9.646040201187133789e-02 -2.195047438144683838e-01 1.911110281944274902e-01 -4.517715424299240112e-02 7.896251231431961060e-02 -8.545407652854919434e-02 4.150419235229492188e-01 -1.093308851122856140e-01 2.843200862407684326e-01 2.139056324958801270e-01 -1.185759454965591431e-01 9.758719801902770996e-02 -1.044894456863403320e-01 -1.780778169631958008e-02 -1.325207352638244629e-01 3.644078969955444336e-02 1.797469407320022583e-01 3.797984495759010315e-02 -1.028625667095184326e-01 -9.047014266252517700e-02 4.115431308746337891e-01 3.084380924701690674e-01 5.783361569046974182e-02 -1.591249555349349976e-01 -3.695816919207572937e-02 -3.280095756053924561e-01 1.023794393404386938e-04 -1.758206784725189209e-01 6.777989119291305542e-02
4.157115239650011063e-03 2.979557216167449951e-01 1.075636073946952820e-01 -2.552717030048370361e-01 -3.251955285668373108e-02 -3.643017634749412537e-02 -4.572985693812370300e-02 9.624154865741729736e-02 -4.188979268074035645e-01 -1.854000426828861237e-02 3.853829577565193176e-02 2.418271452188491821e-01 1.724780052900314331e-01 -1.208665966987609863e-02 1.184388771653175354e-01 4.129225760698318481e-02 -3.211606442928314209e-01 2.518823146820068359e-01 1.627055555582046509e-01 2.884421348571777344e-01 1.888172477483749390e-01 1.021319702267646790e-01 -1.224735528230667114e-01 9.555732458829879761e-02 -3.619988635182380676e-02 1.838849037885665894e-01 -2.029879391193389893e-01 -1.009383872151374817e-01 -1.343275606632232666e-01 5.996645241975784302e-02 -2.879433631896972656e-01 4.216875508427619934e-02
-6.704466789960861206e-02 -2.364537268877029419e-01 4.583813250064849854e-02 -9.700609743595123291e-02 -1.460963785648345947e-01 2.654668875038623810e-02 3.633007705211639404e-01 -1.379788070917129517e-01 -3.729947507381439209e-01 2.101233452558517456e-01 -2.081083506345748901e-01 2.359472513198852539e-01 -3.153084218502044678e-02 1.738491803407669067e-01 2.603939175605773926e-01 -9.193143807351589203e-03 -9.633212536573410034e-02 2.269266732037067413e-02 -5.516830086708068848e-02 4.771997686475515366e-03 1.162211969494819641e-02 2.198207564651966095e-02 -6.381635367870330811e-02 3.155294358730316162e-01 4.244238734245300293e-01 -1.812403788790106773e-04 -1.705801337957382202e-01 -4.151380062103271484e-02 -6.645923852920532227e-02 5.950923264026641846e-02 -1.852177232503890991e-01 5.756208673119544983e-02
2.114192694425582886e-01 3.809852153062820435e-02 1.663418114185333252e-01 -2.733723521232604980e-01 1.146667525172233582e-01 -1.337325125932693481e-01 1.875073015689849854e-01 2.957746088504791260e-01 -2.121228873729705811e-01 1.845299750566482544e-01 6.857227534055709839e-02 1.319390684366226196e-01 -6.222988665103912354e-02 -9.598959237337112427e-02 1.303635388612747192e-01 -2.491476535797119141e-01 -1.025544106960296631e-01 4.152043908834457397e-02 2.137792259454727173e-01 -9.681586176156997681e-02 9.191261976957321167e-02 1.743773370981216431e-01 -1.782372295856475830e-01 1.029038056731224060e-01 6.430628895759582520e-02 1.981890760362148285e-02 -4.725731015205383301e-01 -5.343466624617576599e-02 -7.331837713718414307e-02 -2.790337800979614258e-01 -1.426769793033599854e-01 1.470725685358047485e-01
1.604238450527191162e-01 -2.466674335300922394e-02 -1.731909662485122681e-01 -5.012053623795509338e-02 1.608400195837020874e-01 5.137629434466362000e-02 2.565297782421112061e-01 1.061071734875440598e-02 -1.399416774511337280e-01 -1.507644820958375931e-02 -2.336210161447525024e-01 -2.500348910689353943e-02 1.254597604274749756e-01 -7.445316016674041748e-02 2.189124226570129395e-01 2.723895572125911713e-02 7.926741242408752441e-02 1.370097845792770386e-01 1.430976986885070801e-01 7.031045854091644287e-02 1.580993086099624634e-01 4.787462949752807617e-02 -2.521922588348388672e-01 1.514505594968795776e-01 7.887645065784454346e-02 3.470763564109802246e-01 -4.121402800083160400e-01 9.189846366643905640e-02 -4.256630539894104004e-01 -4.215659108012914658e-03 -2.243174612522125244e-01 3.069005534052848816e-02
5.024101957678794861e-02 1.362564414739608765e-01 6.890435516834259033e-02 2.163704298436641693e-02 -2.781556360423564911e-02 -1.848165094852447510e-01 -1.617558300495147705e-01 -3.087399154901504517e-02 -3.726661503314971924e-01 6.681922823190689087e-02 -1.148247942328453064e-01 5.178874358534812927e-02 4.892097413539886475e-02 -2.187593132257461548e-01 1.192404031753540039e-01 1.313317101448774338e-02 -2.766725122928619385e-01 -4.767717048525810242e-02 1.278335005044937134e-01 -1.648043692111968994e-01 -1.877565979957580566e-01 2.121266126632690430e-01 -2.695360481739044189e-01 1.619778014719486237e-02 2.157642096281051636e-01 1.214060261845588684e-01 -3.101216554641723633e-01 3.333225846290588379e-02 -3.640049099922180176e-01 1.784508973360061646e-01 -2.020219564437866211e-01 2.203897088766098022e-01
2.760001420974731445e-01 2.589047849178314209e-01 2.146019637584686279e-01 5.407391861081123352e-02 4.027792438864707947e-02 -2.219887971878051758e-01 1.035128533840179443e-01 2.805046439170837402e-01 -2.614778578281402588e-01 3.601021170616149902e-01 -5.412069708108901978e-02 1.012718677520751953e-01 -2.014079364016652107e-03 -1.986143141984939575e-01 1.653942167758941650e-01 -1.212866231799125671e-01 -2.106940001249313354e-01 1.052023693919181824e-01 1.808131188154220581e-01 -7.511971145868301392e-02 1.353922784328460693e-01 6.558726727962493896e-02 -1.304204612970352173e-01 1.976906880736351013e-02 1.054462641477584839e-01 4.650938510894775391e-02 -4.255849123001098633e-01 7.647173851728439331e-02 -7.771743088960647583e-02 -1.308834645897150040e-02 -1.483241915702819824e-01 -1.116949692368507385e-01
-2.171291708946228027e-01 -1.090114936232566833e-02 2.906275093555450439e-01 -3.040142357349395752e-01 -6.921753287315368652e-02 7.843861728906631470e-02 -1.517614722251892090e-01 -1.876193434000015259e-01 -1.006751582026481628e-01 1.120896041393280029e-01 -4.029734134674072266e-01 -1.511874645948410034e-01 6.715430319309234619e-02 1.835641711950302124e-01 2.474924176931381226e-01 -1.154072284698486328e-01 -2.373679876327514648e-01 2.392871975898742676e-01 1.241646707057952881e-01 1.295603364706039429e-01 1.147637516260147095e-01 3.007714450359344482e-01 -2.514694333076477051e-01 -5.848474800586700439e-02 -4.518449306488037109e-02 -4.236346110701560974e-02 -3.099803067743778229e-02 1.497973948717117310e-01 5.049694329500198364e-02 -4.134963452816009521e-02 9.229271858930587769e-02 1.727396845817565918e-01
-1.848680526018142700e-01 9.000420570373535156e-02 2.269468158483505249e-01 -4.537229239940643311e-02 9.414061903953552246e-02 6.995651870965957642e-02 -1.823092699050903320e-01 -1.747634075582027435e-02 -5.177071690559387207e-01 2.867077291011810303e-01 9.926544129848480225e-02 2.327504754066467285e-01 5.435566976666450500e-02 -1.428462564945220947e-02 -3.500218689441680908e-02 -1.748436689376831055e-01 -3.263973817229270935e-02 8.620715886354446411e-02 -8.715072274208068848e-02 -9.160819649696350098e-02 5.803587660193443298e-02 6.474668160080909729e-03 -2.986430227756500244e-01 -1.007491275668144226e-01 -3.305031731724739075e-02 2.628171443939208984e-01 -9.991987794637680054e-02 2.574433386325836182e-01 8.118086308240890503e-02 2.245619744062423706e-01 -2.077986449003219604e-01 -1.838507354259490967e-01
4.996358975768089294e-02 -2.181909233331680298e-01 1.350664198398590088e-01 -8.659589290618896484e-02 7.734146714210510254e-02 -1.287364810705184937e-01 1.402831375598907471e-01 -9.358765184879302979e-02 -5.666110515594482422e-01 -1.232822462916374207e-01 9.145773202180862427e-02 2.204141020774841309e-01 1.119973286986351013e-01 1.058855131268501282e-01 2.543136775493621826e-01 -2.038995176553726196e-01 1.016170606017112732e-01 6.971424072980880737e-02 7.196272164583206177e-02 2.500219345092773438e-01 1.209760978817939758e-01 5.395718291401863098e-02 -4.577366709709167480e-01 3.985915333032608032e-03 1.076105609536170959e-01 8.084936998784542084e-03 4.545179009437561035e-02 2.357279695570468903e-02 -1.518055498600006104e-01 -9.140119887888431549e-03 -3.199703991413116455e-02 -3.978067263960838318e-02
2.232042253017425537e-01 2.237531393766403198e-01 3.648459017276763916e-01 -6.327711045742034912e-02 -6.973322480916976929e-02 -8.022590726613998413e-02 6.457863003015518188e-02 2.449445426464080811e-01 -2.527651190757751465e-01 -7.878518081270158291e-04 -1.390180587768554688e-01 -9.662554413080215454e-02 6.609996408224105835e-02 -1.084663495421409607e-01 1.452972441911697388e-01 -2.158223241567611694e-01 -2.125978171825408936e-01 7.731484621763229370e-02 1.853455454111099243e-01 -7.409050315618515015e-02 8.486644923686981201e-02 6.784965842962265015e-02 -2.078991979360580444e-01 -6.312318146228790283e-02 1.484422571957111359e-02 9.561981260776519775e-02 -4.358336329460144043e-01 -6.203673034906387329e-02 -2.590259909629821777e-01 -1.738917827606201172e-01 -2.462181597948074341e-01 -1.828933833166956902e-03
3.824497386813163757e-02 1.784711927175521851e-01 1.551457196474075317e-01 4.561228305101394653e-02 2.671424448490142822e-01 -1.258335113525390625e-01 -2.342652380466461182e-01 2.349838763475418091e-01 -3.219759836792945862e-02 1.907272785902023315e-01 -9.319724142551422119e-02 2.267730385065078735e-01 8.182567358016967773e-02 1.617414802312850952e-01 2.035376429557800293e-01 -9.131826460361480713e-02 -5.208487063646316528e-02 2.780611515045166016e-01 3.229745030403137207e-01 1.527175456285476685e-01 2.112786322832107544e-01 1.301038712263107300e-01 -2.795098125934600830e-01 1.008889377117156982e-01 2.736331820487976074e-01 2.286417931318283081e-01 -8.062350004911422729e-02 -6.120619550347328186e-02 -2.739826962351799011e-02 -5.991582572460174561e-02 -2.351376563310623169e-01 9.233420342206954956e-02
1.440689265727996826e-01 -3.441176116466522217e-01 1.382252722978591919e-01 -6.394514441490173340e-02 1.030718460679054260e-01 -5.795355886220932007e-03 2.909553050994873047e-01 -3.208418190479278564e-02 -2.479657381772994995e-01 1.412578076124191284e-01 -9.755713492631912231e-02 3.453733623027801514e-01 2.059521377086639404e-01 -1.140291616320610046e-01 2.121355151757597923e-03 -1.666306704282760620e-01 -5.128780007362365723e-02 8.036285638809204102e-02 3.973336219787597656e-01 1.252297013998031616e-01 1.795656792819499969e-02 -8.516526967287063599e-02 -1.881793886423110962e-01 2.900018095970153809e-01 -1.522758454084396362e-01 -9.562325477600097656e-02 -1.656814515590667725e-01 1.368334889411926270e-01 -1.143992841243743896e-01 2.045423984527587891e-01 -1.455955300480127335e-02 6.696826219558715820e-02
-2.914444208145141602e-01 -4.691073298454284668e-02 1.906110644340515137e-01 1.106350272893905640e-01 -2.181341350078582764e-01 -1.325222700834274292e-01 1.310078799724578857e-01 4.104396328330039978e-02 -1.422033905982971191e-01 1.135420277714729309e-01 -1.551003456115722656e-01 2.689928412437438965e-01 -1.123551353812217712e-01 3.712601959705352783e-02 3.555577099323272705e-01 1.992631852626800537e-01 5.993133410811424255e-02 9.961410611867904663e-02 3.562599048018455505e-02 -4.456532374024391174e-02 2.122670114040374756e-01 -1.176607161760330200e-01 -3.495270609855651855e-01 4.432872310280799866e-02 -1.203574463725090027e-01 1.633774042129516602e-01 -2.391791939735412598e-01 3.310951888561248779e-01 6.811530329287052155e-03 -1.933090537786483765e-01 -1.593793630599975586e-01 2.812546677887439728e-03
-1.095906794071197510e-01 3.160618245601654053e-02 5.235770717263221741e-02 1.242887042462825775e-02 -2.212286591529846191e-01 6.485064327716827393e-02 1.182261779904365540e-01 6.974085420370101929e-02 -1.045418158173561096e-01 2.264420874416828156e-02 -1.437313109636306763e-01 1.375446915626525879e-01 -2.622939646244049072e-02 -2.762494683265686035e-01 1.175485253334045410e-01 -1.060055047273635864e-01 -3.040226697921752930e-01 1.136872842907905579e-01 1.007253453135490417e-01 -4.863604903221130371e-02 1.643084455281496048e-03 1.334867477416992188e-01 -1.954197436571121216e-01 2.888040542602539062e-01 2.540696859359741211e-01 1.832140050828456879e-02 -4.317730665206909180e-01 1.769433170557022095e-01 -3.037264943122863770e-01 1.999991983175277710e-01 -2.540530562400817871e-01 1.494334638118743896e-01
1.090270131826400757e-01 -1.206160038709640503e-01 3.657497763633728027e-01 4.415774252265691757e-03 -1.175153180956840515e-01 1.483369022607803345e-01 1.770445108413696289e-01 -7.318076491355895996e-02 1.660159416496753693e-02 1.879191249608993530e-01 -2.011238783597946167e-01 -2.852749824523925781e-02 2.591767609119415283e-01 1.332200616598129272e-01 5.836518108844757080e-02 -3.080960810184478760e-01 -9.388366341590881348e-02 -1.232020929455757141e-01 1.953697502613067627e-01 3.852133452892303467e-02 -1.347712874412536621e-01 3.059662282466888428e-01 -1.969181895256042480e-01 3.323447108268737793e-01 8.213268965482711792e-02 1.846280843019485474e-01 -1.161929592490196228e-02 -1.180519629269838333e-02 -1.318500936031341553e-01 3.315585255622863770e-01 -1.008789017796516418e-01 -6.245334073901176453e-02
-5.501739308238029480e-02 -2.746235132217407227e-01 3.539601564407348633e-01 2.670184336602687836e-02 3.164874017238616943e-02 8.633672446012496948e-02 -8.515807241201400757e-02 1.699451059103012085e-01 -2.998984046280384064e-02 -2.784351073205471039e-02 2.134994976222515106e-02 6.524644047021865845e-02 -6.587162613868713379e-02 -2.636605799198150635e-01 1.686752587556838989e-01 -3.831712603569030762e-01 -3.269710578024387360e-03 -1.424709558486938477e-01 9.740043431520462036e-02 1.449505090713500977e-01 4.787103086709976196e-02 -1.065703481435775757e-02 -3.662702441215515137e-01 2.332087159156799316e-01 -5.166875943541526794e-02 9.280633926391601562e-02 -2.824977338314056396e-01 1.814555525779724121e-01 3.765788674354553223e-02 3.766284510493278503e-02 -1.343588680028915405e-01 -3.298424482345581055e-01
8.038082718849182129e-02 1.175292283296585083e-01 2.556800469756126404e-02 8.302805572748184204e-02 -6.602811813354492188e-02 4.519708752632141113e-01 2.835984155535697937e-02 9.268558025360107422e-02 -2.405231446027755737e-01 2.090475559234619141e-01 -2.140168100595474243e-01 2.198531478643417358e-01 1.768148988485336304e-01 -6.387217342853546143e-02 7.893274724483489990e-02 -1.919407695531845093e-01 -2.434203326702117920e-01 1.150206923484802246e-01 1.032033860683441162e-01 2.101193219423294067e-01 -8.028601109981536865e-02 7.460886240005493164e-02 -2.156254798173904419e-01 9.957693517208099365e-02 -1.587814986705780029e-01 2.852278053760528564e-01 1.633459031581878662e-01 1.105460152029991150e-02 -1.005286276340484619e-01 1.204132363200187683e-01 -9.355850517749786377e-02 -3.429356515407562256e-01
-2.009824514389038086e-01 -2.162591367959976196e-01 1.347013115882873535e-01 -7.893614470958709717e-02 1.497867256402969360e-01 1.655323803424835205e-01 1.007833033800125122e-01 -4.862853139638900757e-02 -1.242580562829971313e-01 -1.146502867341041565e-01 -2.270913496613502502e-02 4.044191837310791016e-01 2.824650704860687256e-01 2.159716635942459106e-01 3.283567130565643311e-01 -1.389445662498474121e-01 -1.575876027345657349e-01 1.117171570658683777e-01 -2.801481261849403381e-02 1.085980758070945740e-01 1.164624616503715515e-01 1.068452820181846619e-01 -3.461444079875946045e-01 -1.082640290260314941e-01 1.995792612433433533e-02 2.925692200660705566e-01 -1.403724849224090576e-01 6.119906529784202576e-02 -1.559237092733383179e-01 -1.556157469749450684e-01 -1.216124519705772400e-01 -2.687169611454010010e-02
-2.173850536346435547e-01 3.982468321919441223e-02 6.393376737833023071e-02 -1.349964588880538940e-01 -1.208009272813796997e-01 7.460252940654754639e-02 9.150926023721694946e-02 2.849020361900329590e-01 -1.536475121974945068e-01 1.953607201576232910e-01 -2.344827950000762939e-01 2.050032019615173340e-01 -3.329708278179168701e-01 -9.610334038734436035e-02 1.165086328983306885e-01 -6.957352161407470703e-02 -4.732931777834892273e-02 -5.933992564678192139e-02 3.459720611572265625e-01 1.376473717391490936e-02 -9.254159778356552124e-02 1.473480015993118286e-01 -1.158127114176750183e-01 -1.509858481585979462e-02 2.064037770032882690e-01 1.082310304045677185e-01 -3.353974223136901855e-01 4.285339266061782837e-02 -1.847939193248748779e-01 -2.376625239849090576e-01 -1.578985005617141724e-01 -2.609038949012756348e-01
1.651898771524429321e-01 1.660571694374084473e-01 6.016150489449501038e-02 -4.975430667400360107e-02 2.237297594547271729e-01 -2.219787053763866425e-02 1.117463596165180206e-02 1.676146090030670166e-01 -2.680584490299224854e-01 -6.989061087369918823e-02 -3.227380216121673584e-01 2.654068470001220703e-01 8.585903793573379517e-02 4.876124113798141479e-02 2.077081501483917236e-01 8.239085972309112549e-02 -5.983337387442588806e-02 3.585523366928100586e-02 -2.611674834042787552e-03 1.895655095577239990e-01 -9.148320555686950684e-02 -2.800583280622959137e-02 -1.534478068351745605e-01 2.718132436275482178e-01 2.409972399473190308e-01 6.324579566717147827e-02 -2.590938508510589600e-01 -1.590827107429504395e-01 -4.375116527080535889e-01 -1.151419244706630707e-02 -1.376294344663619995e-01 -1.919811367988586426e-01
1.581211537122726440e-01 8.631304651498794556e-02 1.003306508064270020e-01 -2.946166694164276123e-01 5.259397998452186584e-02 1.243198513984680176e-01 6.723371148109436035e-02 9.965400397777557373e-02 -2.636691927909851074e-01 -6.292084604501724243e-02 -4.105722159147262573e-02 1.994338184595108032e-01 -1.545356120914220810e-02 -2.912570536136627197e-01 2.480864226818084717e-01 5.330977216362953186e-02 -2.509605288505554199e-01 1.861447691917419434e-01 5.784229189157485962e-02 -6.284877657890319824e-02 -1.261893361806869507e-01 6.106663867831230164e-02 -1.891145706176757812e-01 1.669253408908843994e-01 -9.151922911405563354e-02 9.321231395006179810e-02 -4.709180891513824463e-01 -5.259325262159109116e-03 -1.869618147611618042e-01 7.099010795354843140e-02 -1.865624636411666870e-01 2.678575515747070312e-01
2.999287471175193787e-02 -3.467822074890136719e-01 2.484539747238159180e-01 -3.655700087547302246e-01 1.478915512561798096e-01 2.362969890236854553e-02 2.030909806489944458e-01 2.054409384727478027e-01 -1.054313182830810547e-01 1.927608102560043335e-01 -3.422646224498748779e-02 -9.859238564968109131e-02 1.347604542970657349e-01 -1.317011285573244095e-02 1.079401001334190369e-01 -1.325343102216720581e-01 9.050656855106353760e-02 1.953414678573608398e-01 1.324350535869598389e-01 1.287874728441238403e-01 -1.978459805250167847e-01 -7.157208770513534546e-02 -2.870810031890869141e-01 1.913153380155563354e-01 -9.151360020041465759e-03 -1.760988831520080566e-01 -1.226105466485023499e-01 1.331901848316192627e-01 -3.378443121910095215e-01 -5.551508069038391113e-02 -4.127059876918792725e-02 -2.105371206998825073e-01
1.589953154325485229e-01 1.034108698368072510e-01 3.456773161888122559e-01 -1.758632995188236237e-02 3.537811040878295898e-01 4.578260704874992371e-02 1.708191633224487305e-02 1.047595515847206116e-01 -2.115792185068130493e-01 1.131980940699577332e-01 -6.721927970647811890e-02 -2.589596249163150787e-02 1.981405466794967651e-01 -3.711674362421035767e-02 -4.132865369319915771e-02 -3.571928665041923523e-02 -4.240263402462005615e-01 -5.998069792985916138e-02 1.808912120759487152e-02 -7.839649915695190430e-02 1.157964318990707397e-01 -1.520318537950515747e-01 -2.065943181514739990e-01 2.074718028306961060e-01 -3.881335258483886719e-02 1.090151816606521606e-01 -3.298458158969879150e-01 1.182460486888885498e-01 -1.119921356439590454e-01 -7.082542777061462402e-02 -2.804043292999267578e-01 2.341740727424621582e-01
-1.081880703568458557e-01 -2.957642674446105957e-01 3.456734716892242432e-01 1.022052690386772156e-01 2.378559671342372894e-02 -9.678374975919723511e-02 -5.813069175928831100e-03 -1.172066703438758850e-01 -2.756166458129882812e-01 -4.322508350014686584e-02 -1.124960631132125854e-01 -7.968276739120483398e-02 -1.225023791193962097e-01 1.256015598773956299e-01 3.804433858022093773e-03 -7.362459599971771240e-02 -6.464109569787979126e-02 6.430942565202713013e-02 8.648578077554702759e-02 1.298666745424270630e-01 -3.106948221102356911e-03 -1.477933079004287720e-01 -5.924782156944274902e-01 -1.251354813575744629e-03 -1.268779039382934570e-01 -1.574692428112030029e-01 -1.034353524446487427e-01 1.060271859169006348e-01 -2.388954311609268188e-01 1.951217502355575562e-01 -1.904070675373077393e-01 -1.197751611471176147e-01
1.747626811265945435e-02 2.575851045548915863e-02 3.594506680965423584e-01 -3.693685168400406837e-03 -1.086163148283958435e-01 -6.537591665983200073e-02 -3.184518963098526001e-02 3.907929062843322754e-01 -2.438955157995223999e-01 4.412904009222984314e-02 -1.753243058919906616e-01 -1.326378136873245239e-01 -5.054385401308536530e-03 -2.309617251157760620e-01 3.953696489334106445e-01 9.856468439102172852e-02 5.875369533896446228e-03 1.255785822868347168e-01 2.047351598739624023e-01 -6.354842334985733032e-02 4.314615949988365173e-02 1.589031070470809937e-01 4.463606700301170349e-02 2.483698278665542603e-01 8.366987109184265137e-02 1.690077185630798340e-01 -3.225885629653930664e-01 1.738250553607940674e-01 -8.306659013032913208e-02 9.400416165590286255e-02 -1.808604151010513306e-01 1.310862251557409763e-03
-1.901826411485671997e-01 -8.951574563980102539e-02 2.099672704935073853e-01 -2.985724015161395073e-03 -3.349992679432034492e-03 -4.376015439629554749e-02 1.186729818582534790e-01 -2.085106261074542999e-02 -2.803727686405181885e-01 8.708649128675460815e-02 -1.578268706798553467e-01 3.084281086921691895e-01 -2.757678274065256119e-03 1.674959957599639893e-01 3.425631523132324219e-01 1.479712575674057007e-01 1.962227523326873779e-01 -7.541755586862564087e-02 -3.790932148694992065e-02 -9.572453051805496216e-02 1.117026731371879578e-01 2.619455158710479736e-01 -4.821282029151916504e-01 -3.460847539827227592e-03 1.212676614522933960e-02 1.726017147302627563e-01 -1.287159174680709839e-01 1.399163156747817993e-01 -8.169406093657016754e-03 -2.281246334314346313e-01 3.544670343399047852e-02 -1.842540353536605835e-01
-2.459078878164291382e-01 -8.051376789808273315e-02 1.858681440353393555e-01 -1.158113405108451843e-01 2.018308043479919434e-01 5.028768628835678101e-02 2.575801610946655273e-01 -2.928087115287780762e-01 -3.961988389492034912e-01 8.070366829633712769e-02 6.507972255349159241e-03 1.833846420049667358e-01 2.412346452474594116e-01 1.114645078778266907e-01 2.119083553552627563e-01 -7.915084064006805420e-02 5.391100794076919556e-02 2.037401311099529266e-02 1.012440770864486694e-01 -1.405486371368169785e-03 1.600388735532760620e-01 1.774301975965499878e-01 -3.663566410541534424e-01 -1.302023530006408691e-01 1.948278099298477173e-01 2.081132233142852783e-01 -1.905552595853805542e-01 3.048865310847759247e-02 -2.029087767004966736e-02 -8.224374800920486450e-02 -5.552839487791061401e-02 -1.420734524726867676e-01
1.440323442220687866e-01 1.507641971111297607e-01 7.803911715745925903e-02 -2.393268048763275146e-02 -2.423373050987720490e-02 6.257393211126327515e-02 9.818021208047866821e-02 6.519105285406112671e-02 -2.446564659476280212e-02 2.513534128665924072e-01 -5.152152106165885925e-02 5.285695567727088928e-02 -1.846461147069931030e-01 -1.910326033830642700e-01 1.657497584819793701e-01 1.437971927225589752e-02 7.904813438653945923e-02 1.999890655279159546e-01 -2.387875318527221680e-02 -7.725080102682113647e-02 -1.855706274509429932e-01 1.697137057781219482e-01 -4.158105850219726562e-01 2.577358298003673553e-02 -4.965173825621604919e-02 -1.049621775746345520e-01 5.352395772933959961e-02 1.730609238147735596e-01 -5.889432430267333984e-01 8.174046874046325684e-03 -2.369805276393890381e-01 1.581619679927825928e-01
-1.321119908243417740e-02 -1.021547093987464905e-01 3.381196856498718262e-01 6.028161197900772095e-02 4.641527682542800903e-02 1.281146705150604248e-01 1.826104819774627686e-01 -1.801118552684783936e-01 -2.959380149841308594e-01 -4.504019394516944885e-02 1.256197392940521240e-01 2.352394461631774902e-01 1.655731201171875000e-01 2.073593288660049438e-01 6.037785112857818604e-02 -2.401375770568847656e-01 -2.476635724306106567e-01 1.208435669541358948e-01 1.307083219289779663e-01 -9.420181065797805786e-02 2.012120187282562256e-02 -4.773195832967758179e-02 -4.257893562316894531e-01 4.175237193703651428e-02 1.956130266189575195e-01 2.345468848943710327e-01 -9.331761859357357025e-03 2.399846725165843964e-02 -4.769308492541313171e-02 1.580663919448852539e-01 -1.733041703701019287e-01 2.361589223146438599e-01
7.404235750436782837e-02 2.705542743206024170e-01 2.365890443325042725e-01 1.005025357007980347e-01 3.021433576941490173e-02 -3.012913279235363007e-02 -1.523795127868652344e-01 1.084856614470481873e-01 -2.532815039157867432e-01 1.220757290720939636e-01 -1.287719011306762695e-01 9.734856896102428436e-03 3.219080567359924316e-01 -2.504247613251209259e-02 6.134456396102905273e-02 -3.145305439829826355e-02 -2.019033730030059814e-01 5.519283190369606018e-02 4.557713866233825684e-02 -2.159085869789123535e-01 1.888308674097061157e-02 -2.396518178284168243e-02 -5.823737978935241699e-01 -2.737310715019702911e-02 1.335315108299255371e-01 -1.138535514473915100e-01 -3.214967846870422363e-01 -2.953587844967842102e-02 -5.380037426948547363e-02 -4.270273726433515549e-03 -1.798278540372848511e-01 1.003847271203994751e-01
-1.154812946915626526e-01 1.950937211513519287e-01 2.566094696521759033e-01 -2.682353854179382324e-01 -5.357481539249420166e-02 1.638112664222717285e-01 1.319765895605087280e-01 -9.003225713968276978e-02 -1.228190958499908447e-01 2.600203454494476318e-01 -2.608312666416168213e-01 3.216095641255378723e-02 -2.041897922754287720e-02 -1.306767165660858154e-01 6.604372709989547729e-02 2.138502150774002075e-01 -7.097890973091125488e-02 9.079877287149429321e-02 1.829906851053237915e-01 5.639471113681793213e-02 -2.507982403039932251e-02 7.585260085761547089e-03 -8.748530596494674683e-02 3.693071603775024414e-01 4.115443229675292969e-01 -5.434257443994283676e-03 -2.786683738231658936e-01 6.345743313431739807e-03 -2.346809506416320801e-01 8.157321810722351074e-02 3.866187110543251038e-02 1.767244786024093628e-01
2.147030532360076904e-01 -1.061532646417617798e-01 1.905535161495208740e-01 -1.942693144083023071e-01 2.602566182613372803e-01 1.257599741220474243e-01 8.044108748435974121e-02 -4.844482615590095520e-02 -1.562451124191284180e-01 2.337632328271865845e-02 -1.597621291875839233e-02 4.131800234317779541e-01 -1.079167053103446960e-02 6.411705911159515381e-02 1.493235528469085693e-01 1.334584783762693405e-02 4.039149498566985130e-04 -8.454800397157669067e-02 -2.584986388683319092e-02 2.621892653405666351e-02 3.797971606254577637e-01 -9.728574752807617188e-02 -2.392882704734802246e-01 4.437223374843597412e-01 -9.309695102274417877e-03 -6.322492845356464386e-03 -2.857969105243682861e-01 8.181704580783843994e-02 -1.529495120048522949e-01 5.999647080898284912e-03 -1.366991996765136719e-01 -8.124773204326629639e-02
1.717676520347595215e-01 -2.033691704273223877e-01 2.113497108221054077e-01 -1.251336336135864258e-01 4.558653756976127625e-02 -2.157203666865825653e-02 1.092737019062042236e-01 -3.519763350486755371e-01 -4.288648068904876709e-01 1.186545938253402710e-01 -2.991387061774730682e-02 2.452885359525680542e-01 1.054967269301414490e-01 1.022302806377410889e-01 2.085428237915039062e-01 -1.649147719144821167e-01 2.037093937397003174e-01 8.776076138019561768e-03 1.823965609073638916e-01 2.844127640128135681e-02 2.195740491151809692e-01 2.106098830699920654e-02 -3.748606145381927490e-01 5.989594850689172745e-03 2.565061859786510468e-02 1.527431905269622803e-01 -1.104226559400558472e-01 1.155658345669507980e-02 6.952003389596939087e-02 -3.116485290229320526e-02 -2.667793035507202148e-01 3.082197718322277069e-02
1.701175123453140259e-01 4.607942700386047363e-02 9.690918773412704468e-02 -5.390836670994758606e-02 1.668781414628028870e-02 -1.464597228914499283e-02 2.052614465355873108e-02 2.132392227649688721e-01 -1.250788718461990356e-01 2.835206091403961182e-01 2.294849604368209839e-02 3.435365855693817139e-03 3.023112714290618896e-01 -4.019192233681678772e-02 2.164443880319595337e-01 -1.078642904758453369e-01 -1.987050175666809082e-01 3.292752206325531006e-01 -1.665086671710014343e-02 -4.865706339478492737e-02 1.163001209497451782e-01 1.652711927890777588e-01 -1.690484434366226196e-01 4.850617051124572754e-02 1.040373463183641434e-02 1.414670646190643311e-01 -4.044251143932342529e-01 1.421951651573181152e-01 -6.391754001379013062e-02 -2.839300036430358887e-01 -3.886735737323760986e-01 -1.435728184878826141e-02
-8.669589459896087646e-02 6.673679500818252563e-02 1.662742048501968384e-01 6.930492818355560303e-02 -1.312347650527954102e-01 2.543641626834869385e-01 6.560674309730529785e-02 1.380220055580139160e-01 -8.808802068233489990e-02 5.110149383544921875e-01 4.004074633121490479e-02 5.039149150252342224e-02 6.484553217887878418e-02 -1.469372957944869995e-01 9.683761000633239746e-02 -4.881603270769119263e-02 -1.118756234645843506e-01 1.694136261940002441e-01 -4.550639167428016663e-02 2.614490389823913574e-01 2.765762805938720703e-01 -1.544248014688491821e-01 -2.557412981986999512e-01 1.982839778065681458e-02 7.449399679899215698e-02 2.016430795192718506e-01 -1.901319772005081177e-01 4.929916560649871826e-02 -3.558424711227416992e-01 1.722590923309326172e-01 -1.434943526983261108e-01 -1.575586944818496704e-02
-9.537121653556823730e-02 1.238376349210739136e-01 1.080858260393142700e-01 -2.589609920978546143e-01 1.534302234649658203e-01 2.297894842922687531e-02 3.335674107074737549e-01 1.777200549840927124e-01 -3.420967459678649902e-01 2.258405387401580811e-01 -3.127014040946960449e-01 -2.163384407758712769e-01 3.903487324714660645e-02 4.539023712277412415e-02 1.864594221115112305e-01 2.199398353695869446e-02 -1.360459178686141968e-01 3.291590213775634766e-01 -1.495441496372222900e-01 -9.849598631262779236e-03 -1.267722994089126587e-01 1.362120509147644043e-01 -1.777712553739547729e-01 1.207921802997589111e-01 -2.434717267751693726e-01 1.189702749252319336e-01 -2.311260253190994263e-01 4.551477264612913132e-03 -1.212944649159908295e-02 5.105216405354440212e-04 1.426302641630172729e-01 -3.090521134436130524e-02
1.815905719995498657e-01 1.112786680459976196e-01 1.055982708930969238e-01 -1.772738248109817505e-01 1.138063520193099976e-02 -1.265438944101333618e-01 6.865705549716949463e-02 1.020921990275382996e-01 -2.308919578790664673e-01 -1.045610010623931885e-01 2.474039234220981598e-02 1.045598164200782776e-01 2.869254052639007568e-01 1.985866427421569824e-01 1.989629119634628296e-01 6.826839596033096313e-02 -2.812692523002624512e-01 9.830597788095474243e-02 1.342759430408477783e-01 -7.787207514047622681e-02 -2.267007529735565186e-01 1.207794249057769775e-01 -3.297116756439208984e-01 2.903488576412200928e-01 1.728359162807464600e-01 -6.226214393973350525e-02 -3.031242191791534424e-01 1.801072061061859131e-01 -1.521623283624649048e-01 -4.786348715424537659e-02 -1.965848952531814575e-01 2.120417505502700806e-01
1.999377310276031494e-01 1.075109317898750305e-01 2.305829524993896484e-01 -1.309505403041839600e-01 -3.332651779055595398e-02 8.475246839225292206e-03 -2.237568497657775879e-01 2.145986407995223999e-01 -1.885883212089538574e-01 1.163510954938828945e-03 -1.575925201177597046e-01 1.594984978437423706e-01 3.186237812042236328e-01 7.097668200731277466e-02 3.047414422035217285e-01 -4.241569340229034424e-02 -1.080485880374908447e-01 2.167596109211444855e-02 1.597268134355545044e-01 -3.383266031742095947e-01 2.607301473617553711e-01 2.066532075405120850e-01 -2.416104376316070557e-01 7.031921297311782837e-02 -1.877257600426673889e-02 6.564631313085556030e-02 -2.866481542587280273e-01 1.645406894385814667e-02 -1.267640292644500732e-01 -9.090937674045562744e-02 7.803692668676376343e-02 2.238952964544296265e-01
1.049231737852096558e-01 1.387478262186050415e-01 1.101518273353576660e-01 -1.536639332771301270e-01 -2.218847908079624176e-02 8.120194822549819946e-02 -8.132642507553100586e-02 6.044253706932067871e-02 -3.290383219718933105e-01 -9.652053564786911011e-02 -2.561669647693634033e-01 -1.500275433063507080e-01 1.655150651931762695e-01 1.398203969001770020e-01 2.686158716678619385e-01 5.679170042276382446e-02 -2.063363492488861084e-01 1.217776685953140259e-01 7.025930285453796387e-02 2.697274982929229736e-01 2.758499085903167725e-01 -2.394644021987915039e-01 -1.195518746972084045e-01 6.376929581165313721e-02 1.388512849807739258e-01 1.060787811875343323e-01 -1.723042875528335571e-01 2.681764364242553711e-01 -2.319558262825012207e-01 6.456688512116670609e-03 -3.022582530975341797e-01 1.561076641082763672e-01
1.107995733618736267e-01 -1.668109893798828125e-01 3.786762431263923645e-02 8.144257962703704834e-02 2.580112218856811523e-01 1.208094209432601929e-01 -8.316911756992340088e-03 -7.754323538392782211e-03 -3.398005664348602295e-01 1.794656068086624146e-01 -7.695019990205764771e-02 3.453273475170135498e-01 1.909693628549575806e-01 -9.390126168727874756e-02 -2.723254263401031494e-02 -2.509397864341735840e-01 -2.642778158187866211e-01 6.439670920372009277e-02 1.538586020469665527e-01 1.405605822801589966e-01 2.820976451039314270e-02 -2.068857103586196899e-01 -2.678502500057220459e-01 2.268471121788024902e-01 -1.523703932762145996e-01 -1.276197582483291626e-01 -1.143322587013244629e-01 2.450481802225112915e-01 -2.583661973476409912e-01 3.245557099580764771e-02 1.445646136999130249e-01 -5.606423690915107727e-02
5.102049931883811951e-02 3.075847029685974121e-02 1.502978354692459106e-01 -2.938126586377620697e-02 7.167369127273559570e-02 -2.036643475294113159e-01 -3.636972978711128235e-02 -9.594322741031646729e-02 -2.646834850311279297e-01 7.546338438987731934e-02 -2.582885324954986572e-01 1.713431626558303833e-01 1.967370212078094482e-01 -6.434923410415649414e-02 3.906277120113372803e-01 2.942503988742828369e-01 -9.333145618438720703e-02 -1.603898592293262482e-02 2.733237855136394501e-02 5.347428470849990845e-02 -1.035116910934448242e-01 -1.277663111686706543e-01 -1.398745924234390259e-01 4.635523557662963867e-01 2.112544476985931396e-01 4.018628597259521484e-02 -1.397190690040588379e-01 1.633456945419311523e-01 -1.219273582100868225e-01 -1.224892362952232361e-01 -1.729813069105148315e-01 1.889779716730117798e-01
2.327642142772674561e-01 -1.951689869165420532e-01 3.548674285411834717e-01 -2.902412414550781250e-01 -7.163208909332752228e-03 1.478362232446670532e-01 1.573864668607711792e-01 9.680826216936111450e-02 -1.725863218307495117e-01 3.695414960384368896e-01 5.433904007077217102e-02 1.277082413434982300e-01 -5.492614582180976868e-02 -1.592446118593215942e-01 2.323532849550247192e-01 -2.671039290726184845e-02 -1.310874819755554199e-01 -1.749240234494209290e-02 3.132722899317741394e-02 1.431394815444946289e-01 -9.117589890956878662e-02 -5.910336971282958984e-02 -2.434429973363876343e-01 7.656792551279067993e-02 -1.202986314892768860e-01 -2.083604037761688232e-01 -2.054534703493118286e-01 2.431098558008670807e-02 -1.236494109034538269e-01 -1.659312695264816284e-01 -5.851775780320167542e-02 -3.316551744937896729e-01
-1.841556429862976074e-01 -2.706388197839260101e-02 -1.705652922391891479e-01 -1.217299178242683411e-01 -4.644639790058135986e-02 1.156051009893417358e-01 -9.701881557703018188e-02 3.648464009165763855e-02 -6.569258123636245728e-02 -1.409577727317810059e-01 -3.188883960247039795e-01 1.947197914123535156e-01 -5.293464660644531250e-02 6.360013503581285477e-03 1.317348480224609375e-01 -1.222125813364982605e-01 -1.305074989795684814e-01 1.595769226551055908e-01 2.482848167419433594e-01 -1.909935325384140015e-01 6.359422951936721802e-02 -1.288981288671493530e-01 -4.154329597949981689e-01 1.414596009999513626e-02 2.365286350250244141e-01 8.155031129717826843e-03 -1.753995418548583984e-01 1.606708914041519165e-01 -2.721481956541538239e-03 -2.554921209812164307e-01 -3.513486087322235107e-01 -2.467163354158401489e-01
-2.891258569434285164e-03 -2.163808047771453857e-01 3.420181572437286377e-01 -2.183964252471923828e-01 1.204845011234283447e-01 1.575910001993179321e-01 1.793856769800186157e-01 1.945415884256362915e-01 -1.113687306642532349e-01 3.190898001194000244e-01 -2.791097946465015411e-02 -1.948393881320953369e-01 9.663391858339309692e-02 -9.656647592782974243e-02 7.732035219669342041e-02 -6.259153038263320923e-02 -1.578736491501331329e-02 -9.918525069952011108e-02 8.421725034713745117e-02 9.054070711135864258e-02 6.654558330774307251e-02 -1.680806726217269897e-01 -4.752399921417236328e-01 3.214587271213531494e-02 -5.582617595791816711e-02 -1.979553848505020142e-01 -2.514031827449798584e-01 4.591497592628002167e-03 -2.610735595226287842e-01 -1.513070166110992432e-01 -5.484979599714279175e-02 -1.143078058958053589e-01
-2.238053381443023682e-01 -1.234145164489746094e-01 2.152977585792541504e-01 -3.715893626213073730e-02 1.662743389606475830e-01 -1.193286105990409851e-02 -2.245748601853847504e-02 4.515383392572402954e-02 -1.730187684297561646e-01 2.417729794979095459e-02 -1.376358866691589355e-01 4.478428959846496582e-01 1.237406805157661438e-01 3.037190139293670654e-01 2.572772502899169922e-01 -2.315062433481216431e-01 -1.951102614402770996e-01 1.583264768123626709e-01 9.384223818778991699e-02 2.206552177667617798e-01 2.102538645267486572e-01 8.708054572343826294e-02 -1.620452851057052612e-01 -1.431029438972473145e-01 1.903716474771499634e-01 3.247277438640594482e-01 1.638873666524887085e-02 8.948115259408950806e-02 -7.870809733867645264e-02 -3.380592539906501770e-02 -3.316518291831016541e-02 4.102014377713203430e-02
2.951707877218723297e-02 2.003847956657409668e-01 2.729502320289611816e-01 -1.305959522724151611e-01 1.047395393252372742e-01 2.464457303285598755e-01 1.728672236204147339e-01 7.012674957513809204e-02 -3.450110554695129395e-01 2.081370204687118530e-01 -1.736749559640884399e-01 3.630585074424743652e-01 -1.362763047218322754e-01 1.355101615190505981e-01 2.251017689704895020e-01 6.836920976638793945e-02 -1.225044950842857361e-01 5.208403337746858597e-03 -6.892476230859756470e-02 5.742058157920837402e-02 2.633503824472427368e-02 -1.737931072711944580e-01 -5.359001830220222473e-02 -6.909457594156265259e-02 1.150175333023071289e-01 3.038814663887023926e-01 -6.394789367914199829e-02 2.301185876131057739e-01 -1.112175062298774719e-01 -1.741905929520726204e-03 -3.106191754341125488e-01 -1.058496087789535522e-01
1.633146107196807861e-01 1.597981303930282593e-01 1.673878878355026245e-01 9.227553755044937134e-02 -6.802223622798919678e-02 -1.409081667661666870e-01 2.698687277734279633e-02 1.826148666441440582e-02 -1.674573123455047607e-01 2.847461998462677002e-01 -3.950712680816650391e-01 2.953958511352539062e-02 -1.511191427707672119e-01 -7.581654936075210571e-02 4.789282381534576416e-02 -1.932132542133331299e-01 2.406971603631973267e-01 1.978679597377777100e-01 -1.863127201795578003e-01 1.660503894090652466e-01 7.544752676039934158e-03 1.346898078918457031e-01 -3.126057684421539307e-01 1.708921641111373901e-01 -1.969017088413238525e-01 -3.925212472677230835e-02 -3.261628150939941406e-01 1.455586850643157959e-01 -7.821051776409149170e-02 2.357160449028015137e-01 1.311697065830230713e-01 -1.293440628796815872e-02
5.089152231812477112e-02 2.343904078006744385e-01 2.282807826995849609e-01 -5.298544466495513916e-02 2.437620982527732849e-02 -1.700685173273086548e-01 -7.512519136071205139e-03 1.996811479330062866e-01 -5.053610727190971375e-02 2.937214262783527374e-02 -1.877167075872421265e-01 2.916840910911560059e-01 1.279938220977783203e-01 -2.597950100898742676e-01 -8.874217746779322624e-04 -2.902551889419555664e-01 -1.541731506586074829e-01 -1.137110367417335510e-01 -2.569749206304550171e-02 -8.734960108995437622e-02 2.453682869672775269e-01 2.513532042503356934e-01 -3.647312223911285400e-01 5.679536610841751099e-02 4.957365244626998901e-02 1.422358006238937378e-01 -2.584025859832763672e-01 4.848972335457801819e-02 -2.408103793859481812e-01 1.749990880489349365e-01 -2.593117952346801758e-02 2.012946307659149170e-01
7.145788520574569702e-02 2.116688340902328491e-01 9.988798201084136963e-02 -2.347501963376998901e-01 -1.421860456466674805e-01 1.712933555245399475e-02 1.887981891632080078e-01 3.395318686962127686e-01 -8.196035027503967285e-02 9.946037828922271729e-02 -1.261814534664154053e-01 1.790337264537811279e-02 3.618265502154827118e-03 -5.753704160451889038e-02 9.660052508115768433e-02 -2.855076687410473824e-03 -1.207125857472419739e-01 3.498355746269226074e-01 -8.695622906088829041e-03 -2.610132284462451935e-02 1.387022286653518677e-01 1.032471805810928345e-01 -3.785360455513000488e-01 9.705283492803573608e-02 3.028296530246734619e-01 2.135078608989715576e-01 -2.693012952804565430e-01 1.843771189451217651e-01 1.263566166162490845e-01 6.877261400222778320e-02 -2.674662470817565918e-01 1.081126853823661804e-01
2.731810808181762695e-01 1.533018499612808228e-01 1.116065680980682373e-01 -1.063554659485816956e-01 1.101383045315742493e-01 1.066782139241695404e-02 1.651775278151035309e-02 -1.722548604011535645e-01 -2.784701064229011536e-02 -4.504834115505218506e-02 -1.474339812994003296e-01 1.696406900882720947e-01 -1.362274885177612305e-01 -4.885338246822357178e-02 1.793273538351058960e-01 -7.309976220130920410e-02 -8.014212548732757568e-02 3.035084307193756104e-01 -5.461120977997779846e-02 4.948990046977996826e-02 1.602340862154960632e-02 2.191090285778045654e-01 -2.182868868112564087e-01 2.101096957921981812e-01 4.947565868496894836e-02 3.147604763507843018e-01 -4.896413087844848633e-01 7.524279877543449402e-03 -3.514908552169799805e-01 -1.031988710165023804e-01 -4.195092245936393738e-02 5.322535336017608643e-02
3.611879646778106689e-01 2.435214519500732422e-01 6.976173724979162216e-03 6.147858127951622009e-02 1.722287945449352264e-02 -7.817205041646957397e-02 -3.450009273365139961e-03 1.523700058460235596e-01 -2.015805393457412720e-01 7.368568331003189087e-02 -2.556006908416748047e-01 -9.639597497880458832e-03 5.118834972381591797e-02 -2.268610745668411255e-01 1.598922759294509888e-01 -1.191597282886505127e-01 -6.583561748266220093e-02 -5.211670324206352234e-02 2.625522315502166748e-01 -2.219161987304687500e-01 1.222250238060951233e-01 1.482995450496673584e-01 -5.471097230911254883e-01 -1.161518245935440063e-01 8.926671743392944336e-02 -1.587847433984279633e-02 -1.135701388120651245e-01 9.062930941581726074e-02 -1.702761054039001465e-01 6.345646828413009644e-02 -4.679279401898384094e-02 1.786362826824188232e-01
-1.530016511678695679e-01 1.028835847973823547e-01 3.249310255050659180e-01 -1.315881758928298950e-01 1.801830977201461792e-01 8.443045616149902344e-02 5.833657830953598022e-02 7.244097441434860229e-02 -1.111548915505409241e-01 -3.887401521205902100e-02 -3.841610252857208252e-02 2.674714326858520508e-01 7.237506657838821411e-02 -5.172061547636985779e-02 7.771661877632141113e-02 -2.084636837244033813e-01 -5.899790301918983459e-02 1.711268126964569092e-01 -1.089164540171623230e-01 -3.900576010346412659e-02 3.390625715255737305e-01 1.865070462226867676e-01 -3.302642405033111572e-01 1.970321387052536011e-01 2.226788848638534546e-01 -1.942783147096633911e-01 -2.461713701486587524e-01 -7.407790422439575195e-02 -1.172336488962173462e-01 -1.942991614341735840e-01 -2.803587019443511963e-01 -1.525209397077560425e-01
-6.687587127089500427e-03 -3.345519071444869041e-03 2.617080211639404297e-01 -2.538907527923583984e-01 6.517480313777923584e-02 1.486942023038864136e-01 2.093943953514099121e-01 -4.898050054907798767e-02 -1.810958832502365112e-01 1.711074858903884888e-01 -1.281387358903884888e-01 1.732558012008666992e-01 -7.093959301710128784e-02 -2.734076380729675293e-01 8.882942795753479004e-02 -2.197223901748657227e-01 8.468091487884521484e-02 6.390442699193954468e-02 7.914664596319198608e-02 1.709411293268203735e-01 -1.518521755933761597e-01 -1.594585925340652466e-01 -4.027879834175109863e-01 6.711965892463922501e-03 -1.064348369836807251e-01 -1.883019208908081055e-01 -1.752712875604629517e-01 1.014939472079277039e-01 -2.080937176942825317e-01 -2.308512032032012939e-01 -1.935898214578628540e-01 -2.655899226665496826e-01
2.112871110439300537e-01 2.118995934724807739e-01 3.776410818099975586e-01 9.718143194913864136e-02 4.455002024769783020e-02 4.351291432976722717e-02 -1.575792878866195679e-01 -3.748099505901336670e-02 -1.787745505571365356e-01 2.960716187953948975e-01 3.096783161163330078e-02 3.108155429363250732e-01 1.238140612840652466e-01 -1.217805594205856323e-01 5.312618985772132874e-02 -2.341157197952270508e-02 7.740151137113571167e-02 2.972092926502227783e-01 2.360571324825286865e-01 7.997054606676101685e-02 1.661027073860168457e-01 1.159049347043037415e-01 -3.150267004966735840e-01 2.803148515522480011e-02 1.578824520111083984e-01 1.841501444578170776e-01 -4.153702035546302795e-02 -1.763945072889328003e-01 -8.263889700174331665e-02 -1.404006481170654297e-01 -2.418070137500762939e-01 5.818405374884605408e-02
-1.952195912599563599e-02 -3.652494773268699646e-02 1.198678612709045410e-01 -6.503972411155700684e-02 2.235920429229736328e-01 2.966494262218475342e-01 2.048434764146804810e-01 -6.395114213228225708e-02 -2.987877428531646729e-01 3.797937035560607910e-01 -2.242404073476791382e-01 -3.113080002367496490e-02 1.485260482877492905e-02 -4.145744070410728455e-02 3.151732683181762695e-01 4.233410581946372986e-03 5.623122304677963257e-02 2.746838033199310303e-01 1.148673221468925476e-01 1.172618288546800613e-02 1.838936358690261841e-01 1.102220639586448669e-01 -8.851688355207443237e-02 1.516169682145118713e-02 -5.879070982336997986e-02 2.721952497959136963e-01 -1.455486752092838287e-02 -1.588130891323089600e-01 1.389567553997039795e-01 -2.849237620830535889e-01 -1.155883222818374634e-01 2.162694036960601807e-01
-9.420934319496154785e-02 3.238860070705413818e-01 1.835300326347351074e-01 -1.379811316728591919e-01 7.800991088151931763e-02 2.521896362304687500e-01 9.898250550031661987e-02 -1.219339683302678168e-04 -1.333871781826019287e-01 1.958113610744476318e-01 1.125449128448963165e-02 5.148521065711975098e-02 6.235323101282119751e-02 8.535216003656387329e-02 1.909453272819519043e-01 -3.133354708552360535e-02 1.113253086805343628e-01 6.363604217767715454e-02 2.958182990550994873e-01 -2.892177365720272064e-02 8.833673596382141113e-02 1.446122396737337112e-02 -3.094624578952789307e-01 -3.889447823166847229e-02 2.490739673376083374e-01 2.738034427165985107e-01 -1.488575525581836700e-02 4.802234470844268799e-01 -2.236738353967666626e-01 1.190820783376693726e-01 6.599883735179901123e-02 -1.533078495413064957e-03
-2.862860858440399170e-01 -1.382480561733245850e-01 2.930151224136352539e-01 1.870540976524353027e-01 -1.493148971349000931e-02 -1.852145344018936157e-01 6.324881315231323242e-02 5.510723963379859924e-02 -2.907102108001708984e-01 1.925808787345886230e-01 -2.454570978879928589e-01 2.500231564044952393e-01 1.643391400575637817e-01 1.237847357988357544e-01 4.030653238296508789e-01 4.732146114110946655e-02 4.785658419132232666e-02 -1.121771428734064102e-02 -4.216113314032554626e-02 -1.727959327399730682e-02 2.148708254098892212e-01 2.113440632820129395e-01 -2.718828618526458740e-01 -3.494926169514656067e-02 4.899791255593299866e-02 1.978814601898193359e-01 -1.147381812334060669e-01 6.024422124028205872e-02 1.556810550391674042e-02 -1.313305348157882690e-01 -1.591574251651763916e-01 -1.161102652549743652e-01
-7.849808037281036377e-02 2.245698571205139160e-01 1.939664334058761597e-01 -9.591764211654663086e-02 1.096629425883293152e-01 -5.679837986826896667e-02 1.988966166973114014e-01 4.309342429041862488e-02 -1.786745786666870117e-01 -7.719123363494873047e-02 -1.923836320638656616e-01 2.020044326782226562e-01 1.337577402591705322e-01 -2.003995925188064575e-01 -4.599370807409286499e-02 1.038226112723350525e-01 -2.965783178806304932e-01 1.593431532382965088e-01 6.955990195274353027e-02 -2.886252105236053467e-01 -2.236974611878395081e-02 1.993099693208932877e-03 -2.439100742340087891e-01 2.076649367809295654e-01 9.983399510383605957e-02 3.311911523342132568e-01 -2.312852591276168823e-01 2.651612274348735809e-02 -2.209361828863620758e-02 -2.821223139762878418e-01 -2.175707817077636719e-01 2.176846712827682495e-01
6.699674576520919800e-02 -1.960543692111968994e-01 3.582600653171539307e-01 -2.571635693311691284e-02 -3.100015409290790558e-02 8.648830652236938477e-02 3.253667652606964111e-01 -5.782341584563255310e-03 -8.031933009624481201e-02 8.300706744194030762e-02 1.709395088255405426e-02 1.959439814090728760e-01 -8.742740005254745483e-02 -8.412995934486389160e-02 2.009154409170150757e-01 -1.894337534904479980e-01 -1.710738614201545715e-02 1.145183444023132324e-01 -9.407421201467514038e-02 -1.700120270252227783e-01 -6.598195433616638184e-02 -1.247762516140937805e-02 -5.814992189407348633e-01 -5.486856773495674133e-02 -7.874293625354766846e-02 -9.530495107173919678e-02 -1.352652162313461304e-01 2.384978346526622772e-02 -1.252526044845581055e-01 1.929728388786315918e-01 -1.876591742038726807e-01 -2.271764129400253296e-01
-2.781646326184272766e-02 8.274915814399719238e-02 3.048568069934844971e-01 9.718653559684753418e-02 -2.786167198792099953e-03 4.379289597272872925e-02 -3.310889005661010742e-01 2.524333447217941284e-02 -2.981501221656799316e-01 1.103202030062675476e-01 -7.212957739830017090e-02 -8.486686646938323975e-02 -3.321560025215148926e-01 1.040754280984401703e-02 1.789298355579376221e-01 -6.353461742401123047e-02 6.568256765604019165e-02 7.416957616806030273e-02 1.375507563352584839e-01 1.235585436224937439e-01 1.995339430868625641e-02 6.477373838424682617e-02 -1.871644705533981323e-01 8.361005783081054688e-02 3.457998633384704590e-01 1.247074380517005920e-01 -3.548672497272491455e-01 -1.083530578762292862e-02 -3.570801615715026855e-01 -1.778669655323028564e-01 -6.618601083755493164e-02 -5.037281662225723267e-02
2.770160138607025146e-02 -7.117943465709686279e-02 9.347172081470489502e-02 -6.533890217542648315e-02 -2.692012349143624306e-03 -5.162747576832771301e-02 2.189489826560020447e-02 -3.368608653545379639e-01 -4.023567438125610352e-01 -8.846413344144821167e-02 -8.953818678855895996e-02 3.452995717525482178e-01 9.723344445228576660e-02 -5.882093310356140137e-02 2.148731201887130737e-01 -2.590907812118530273e-01 -1.085560582578182220e-02 -2.329932451248168945e-01 8.468545228242874146e-02 1.786399781703948975e-01 1.605207771062850952e-01 1.746200025081634521e-01 -4.346928298473358154e-01 1.211741715669631958e-01 3.519228473305702209e-02 1.555527001619338989e-01 -6.316540529951453209e-04 1.918441653251647949e-01 6.888311356306076050e-02 -1.338928043842315674e-01 -5.103802680969238281e-02 2.120769955217838287e-02
-9.134746342897415161e-02 -3.548150360584259033e-01 1.579422503709793091e-01 -3.410539776086807251e-02 6.932812184095382690e-02 6.174229551106691360e-03 -1.143894419074058533e-01 -6.070475652813911438e-02 -3.417757153511047363e-02 -4.754018783569335938e-02 -2.289171218872070312e-01 1.150737106800079346e-01 -9.773388504981994629e-02 -3.692644089460372925e-02 3.112345635890960693e-01 -2.498335093259811401e-01 -2.088103070855140686e-02 3.112948499619960785e-02 1.730048954486846924e-01 5.025641247630119324e-02 -2.396662160754203796e-02 6.066394504159688950e-03 -3.880124688148498535e-01 -1.590602844953536987e-02 1.041619703173637390e-01 2.933773100376129150e-01 -5.443923547863960266e-02 3.897479176521301270e-02 -1.364214122295379639e-01 7.235828787088394165e-02 -5.177721381187438965e-01 -1.223634183406829834e-02
1.643510758876800537e-01 2.516086697578430176e-01 -4.326964914798736572e-02 -2.496374696493148804e-01 8.005045354366302490e-02 -1.570463776588439941e-01 1.641940921545028687e-01 1.926048547029495239e-01 -3.398419916629791260e-01 2.737677991390228271e-01 6.219748873263597488e-03 3.019973933696746826e-01 1.827672570943832397e-01 -4.239697754383087158e-02 1.451958715915679932e-01 6.558488123118877411e-03 -2.598471045494079590e-01 1.703091561794281006e-01 -1.630492508411407471e-02 1.932231485843658447e-01 9.484225511550903320e-02 3.346482291817665100e-02 -1.753212362527847290e-01 6.954561173915863037e-02 -7.118293642997741699e-02 9.939088672399520874e-02 -2.456354647874832153e-01 -1.452875435352325439e-01 -1.586178988218307495e-01 -5.935499817132949829e-02 -3.006621003150939941e-01 1.306400150060653687e-01
-1.114996150135993958e-01 1.744219958782196045e-01 1.095744743943214417e-01 -3.473562300205230713e-01 2.471957057714462280e-01 -1.497384607791900635e-01 2.159192785620689392e-02 -1.900166124105453491e-01 -3.148687779903411865e-01 8.854696899652481079e-02 -9.994433820247650146e-02 1.524469703435897827e-01 8.602299541234970093e-02 4.448907077312469482e-02 3.500558435916900635e-01 1.822887212038040161e-01 -1.153586208820343018e-01 -8.612628281116485596e-02 -6.452864408493041992e-02 3.240633904933929443e-01 2.249492332339286804e-02 5.167135223746299744e-02 -1.907886415719985962e-01 1.124378815293312073e-01 2.132572531700134277e-01 7.952795363962650299e-03 -1.761095076799392700e-01 2.638766169548034668e-02 -2.688041031360626221e-01 5.285691842436790466e-02 -1.401358842849731445e-01 2.120314091444015503e-01
1.602453887462615967e-01 8.267510682344436646e-02 2.239740490913391113e-01 -3.774482756853103638e-02 8.257773006334900856e-04 -3.096827492117881775e-02 1.219005789607763290e-02 4.095026552677154541e-01 -7.304107397794723511e-02 1.465005278587341309e-01 -1.559301465749740601e-01 1.501089930534362793e-01 1.017608791589736938e-01 -1.428927779197692871e-01 1.805517077445983887e-02 -1.676342636346817017e-01 -2.137145772576332092e-02 -1.114505827426910400e-01 1.331176459789276123e-01 -1.775883436203002930e-01 1.195786222815513611e-01 2.639009952545166016e-01 -3.706144988536834717e-01 5.777199938893318176e-02 3.862849622964859009e-02 2.088427692651748657e-01 -3.852288126945495605e-01 4.838304221630096436e-02 -2.263455837965011597e-01 4.765555262565612793e-02 -2.791617810726165771e-01 -1.399005111306905746e-02
7.252874225378036499e-02 2.579849958419799805e-01 9.058737754821777344e-02 -1.226166188716888428e-01 1.781115531921386719e-01 -6.913995742797851562e-02 -6.973310559988021851e-02 4.550465941429138184e-01 -1.443881541490554810e-01 2.609374821186065674e-01 -1.185927018523216248e-01 -1.186332255601882935e-01 2.982809543609619141e-01 -2.601005434989929199e-01 1.292960494756698608e-01 6.535810232162475586e-02 -2.186752706766128540e-01 1.054984778165817261e-01 1.908125728368759155e-01 1.716250367462635040e-02 9.010796248912811279e-02 1.703992187976837158e-01 -2.674286067485809326e-01 3.575192391872406006e-02 1.051140651106834412e-01 2.284851968288421631e-01 -1.806061267852783203e-01 6.935656815767288208e-02 -1.662805080413818359e-01 1.374166309833526611e-01 -9.110187739133834839e-02 2.647504210472106934e-02
-2.020062357187271118e-01 1.777378469705581665e-01 2.481587231159210205e-01 9.805715829133987427e-02 1.095903962850570679e-01 1.073600873351097107e-01 5.670261010527610779e-02 -2.353227436542510986e-01 -2.825328111648559570e-01 3.186593949794769287e-01 -2.270204573869705200e-01 -3.726635500788688660e-02 -2.294719070196151733e-01 9.744118899106979370e-02 4.069881439208984375e-01 -1.053918078541755676e-01 -1.101868599653244019e-01 4.198145493865013123e-02 2.157368510961532593e-01 -1.279939860105514526e-01 4.743327200412750244e-02 2.127808332443237305e-02 -1.991771608591079712e-01 1.468421071767807007e-01 -2.330773919820785522e-01 2.166915535926818848e-01 1.239522248506546021e-01 1.011424213647842407e-01 3.855339717119932175e-03 -5.913148447871208191e-02 -4.830130189657211304e-02 1.661273986101150513e-01
-1.223106980323791504e-01 -1.340938359498977661e-01 1.900852024555206299e-01 -7.586129009723663330e-02 2.371446192264556885e-01 1.251199543476104736e-01 3.033144585788249969e-02 -2.174231410026550293e-01 -2.899306118488311768e-01 3.886703401803970337e-02 -2.521477341651916504e-01 9.301704168319702148e-02 1.572926342487335205e-01 1.703161746263504028e-01 2.416426837444305420e-01 -9.293089061975479126e-02 -1.657240465283393860e-02 -9.435103833675384521e-02 6.184589117765426636e-03 1.489490270614624023e-01 1.459494233131408691e-01 -1.170469596982002258e-01 -1.750619411468505859e-01 4.087571799755096436e-01 3.257900774478912354e-01 -1.062398180365562439e-01 -2.634772956371307373e-01 2.731497026979923248e-02 -1.599866747856140137e-01 2.101651430130004883e-01 -6.581374257802963257e-02 2.624863013625144958e-02
5.079900380223989487e-03 1.220877245068550110e-01 3.913650810718536377e-01 -1.827454417943954468e-01 5.681316182017326355e-02 1.518480926752090454e-01 -6.993180513381958008e-02 1.323195695877075195e-01 -1.604120880365371704e-01 1.898352056741714478e-01 -1.271912604570388794e-01 1.579819619655609131e-02 -9.862228482961654663e-02 1.456132978200912476e-01 -1.619419828057289124e-02 -5.343682318925857544e-02 -1.828939770348370075e-03 2.930539548397064209e-01 1.251100450754165649e-01 2.532782256603240967e-01 2.291278913617134094e-02 5.106347799301147461e-02 -1.186218336224555969e-01 -2.451885640621185303e-01 4.054840654134750366e-03 1.169540211558341980e-01 -2.088419198989868164e-01 4.169036149978637695e-01 -2.006854116916656494e-01 1.462577581405639648e-01 -2.524524033069610596e-01 1.950740814208984375e-01
-1.145416572690010071e-01 -1.440765261650085449e-01 2.402254492044448853e-01 1.003346890211105347e-01 -1.121368855237960815e-01 -1.070651188492774963e-01 1.235733553767204285e-01 1.585293747484683990e-02 -3.274711668491363525e-01 2.453919053077697754e-01 -1.322597563266754150e-01 2.653641104698181152e-01 5.957747995853424072e-02 1.347861737012863159e-01 3.701805174350738525e-01 1.261818408966064453e-01 1.059858351945877075e-01 -7.937437295913696289e-02 -1.434501111507415771e-01 -9.662603586912155151e-02 1.938913017511367798e-01 -5.592365935444831848e-02 -2.493140846490859985e-01 2.030090838670730591e-01 -2.921469695866107941e-02 1.235744878649711609e-01 -2.047886513173580170e-02 2.587511241436004639e-01 -1.023309677839279175e-01 -3.649803400039672852e-01 8.586300909519195557e-02 -5.157535895705223083e-02
-2.554307281970977783e-01 -1.364017575979232788e-01 1.882723569869995117e-01 -6.984009593725204468e-02 1.596176177263259888e-01 1.659558564424514771e-01 -5.109026283025741577e-02 -1.561584919691085815e-01 -4.032247141003608704e-02 1.395929721184074879e-03 -1.511225849390029907e-01 3.698631823062896729e-01 7.995594292879104614e-02 6.695371121168136597e-02 3.659764230251312256e-01 -3.791661933064460754e-02 -2.160294950008392334e-01 1.518201231956481934e-01 -9.761797264218330383e-03 1.423291265964508057e-01 1.554570645093917847e-01 2.424387484788894653e-01 -3.972457945346832275e-01 -5.115531384944915771e-02 1.531869620084762573e-01 2.714886665344238281e-01 -9.838852286338806152e-02 1.516465693712234497e-01 -3.429542109370231628e-02 3.039187006652355194e-02 -1.513549536466598511e-01 9.120508329942822456e-04
2.205964624881744385e-01 2.169202715158462524e-01 3.125519156455993652e-01 -2.046971619129180908e-01 3.194345859810709953e-03 -7.634089142084121704e-02 1.182305160909891129e-02 1.716285347938537598e-01 -1.512884497642517090e-01 1.583598256111145020e-01 -2.126448415219783783e-02 4.002602305263280869e-03 -1.177767738699913025e-01 7.483270764350891113e-02 7.885515689849853516e-02 -1.725927293300628662e-01 -2.639529407024383545e-01 1.192713752388954163e-01 -1.101542413234710693e-01 1.291783452033996582e-01 1.864573359489440918e-02 -2.851746045053005219e-02 -2.689997851848602295e-01 2.127393633127212524e-01 2.410001456737518311e-01 -1.291211694478988647e-01 -4.320408701896667480e-01 2.207807749509811401e-01 7.678002119064331055e-02 -6.068018451333045959e-02 -2.522613108158111572e-01 -1.023689582943916321e-01
1.228999271988868713e-01 1.271598488092422485e-01 3.156266212463378906e-01 -1.877587735652923584e-01 -1.317474693059921265e-01 -1.992120891809463501e-01 -1.000201627612113953e-01 1.403728872537612915e-01 -1.715181469917297363e-01 -2.180002257227897644e-02 -4.869429394602775574e-02 -2.776343189179897308e-02 7.793826609849929810e-02 -1.393845379352569580e-01 5.581049621105194092e-02 -3.367719948291778564e-01 1.832209900021553040e-02 -3.165488690137863159e-02 1.744350939989089966e-01 -2.941240370273590088e-01 2.603471279144287109e-01 1.725511550903320312e-01 -4.034199118614196777e-01 1.079162657260894775e-01 1.226142495870590210e-01 1.411515772342681885e-01 -2.057580798864364624e-01 1.268507540225982666e-02 -2.205962091684341431e-01 8.608699589967727661e-02 -1.386830862611532211e-02 2.192921042442321777e-01
-9.452095627784729004e-02 3.486862033605575562e-02 -1.056023761630058289e-01 4.589734226465225220e-02 7.903959602117538452e-02 -5.141172930598258972e-02 1.248496845364570618e-01 -6.338471174240112305e-02 -1.305633634328842163e-01 1.188867390155792236e-01 -3.730667233467102051e-01 2.205010801553726196e-01 -2.136220335960388184e-01 -1.166309136897325516e-02 1.909623146057128906e-01 4.012490808963775635e-02 -5.264669284224510193e-02 5.351324006915092468e-02 1.920112371444702148e-01 -4.137228708714246750e-03 1.342631578445434570e-01 2.636782526969909668e-01 -1.327415555715560913e-01 2.838879227638244629e-01 2.323839217424392700e-01 1.225566864013671875e-01 -3.525597155094146729e-01 2.440444678068161011e-01 -2.580297589302062988e-01 -5.077916011214256287e-02 1.915001426823437214e-03 -3.081274628639221191e-01
9.594048559665679932e-02 -3.870171308517456055e-02 2.535879015922546387e-01 9.576680511236190796e-02 1.518348008394241333e-01 4.085639491677284241e-02 1.426229905337095261e-02 8.458075672388076782e-02 -1.809288412332534790e-01 -2.217733301222324371e-02 -6.015353649854660034e-02 1.483193635940551758e-01 -1.083243824541568756e-02 -5.045487359166145325e-02 1.400408595800399780e-01 -1.127302274107933044e-01 -2.732195854187011719e-01 2.011867314577102661e-01 2.737114205956459045e-02 1.782965287566184998e-02 3.474316298961639404e-01 1.612075120210647583e-01 -2.275871932506561279e-01 3.613662719726562500e-02 2.620884776115417480e-01 -1.751182526350021362e-01 -2.831704318523406982e-01 2.702478766441345215e-01 -2.423398643732070923e-01 -2.233467847108840942e-01 -3.356636762619018555e-01 -7.947759702801704407e-03
-2.259245701134204865e-02 5.801636725664138794e-02 3.486116826534271240e-01 -8.085409551858901978e-02 8.178874105215072632e-02 6.156395003199577332e-02 -6.281799077987670898e-02 2.046464234590530396e-01 5.538972467184066772e-02 2.164485305547714233e-01 -5.200715661048889160e-01 -1.014899313449859619e-01 -1.266180276870727539e-01 1.659804880619049072e-01 2.853094637393951416e-01 -1.216568797826766968e-01 2.202813178300857544e-01 1.367467790842056274e-01 -1.266747117042541504e-01 -1.639564521610736847e-02 -2.443767040967941284e-01 -3.233136609196662903e-02 -1.724065244197845459e-01 1.412723064422607422e-01 -6.282544881105422974e-02 1.992452591657638550e-01 -2.095639854669570923e-01 1.814264953136444092e-01 -1.634152419865131378e-02 1.734410971403121948e-02 -9.090520441532135010e-03 1.617390066385269165e-01
-2.469087094068527222e-01 -2.067445963621139526e-01 2.755390405654907227e-01 -3.751755505800247192e-02 1.381025314331054688e-01 2.388736605644226074e-01 5.497887730598449707e-03 -3.542443364858627319e-02 -5.681309103965759277e-02 1.236856952309608459e-01 -2.294660061597824097e-01 3.246671259403228760e-01 2.366127818822860718e-01 1.511243171989917755e-02 3.135799169540405273e-01 2.499038726091384888e-02 -1.647232323884963989e-01 5.080256238579750061e-02 7.281714677810668945e-02 6.253173202276229858e-02 2.714621424674987793e-01 1.572442799806594849e-01 -4.096207618713378906e-01 -1.227346137166023254e-01 -1.284172106534242630e-02 2.240646183490753174e-01 -3.481588512659072876e-02 7.357995957136154175e-02 3.699481487274169922e-02 -5.879207700490951538e-02 -7.856541126966476440e-02 -1.469490379095077515e-01
-2.957252040505409241e-02 3.780959546566009521e-02 -1.601912975311279297e-01 1.491031944751739502e-01 1.677610166370868683e-02 1.955541409552097321e-02 2.467457391321659088e-02 1.152771487832069397e-01 -8.947456628084182739e-02 1.833332031965255737e-01 -3.360824286937713623e-01 3.108850419521331787e-01 -5.653552711009979248e-03 -2.810785546898841858e-02 2.000571340322494507e-01 4.045117646455764771e-03 -5.518795922398567200e-03 1.538901776075363159e-01 1.253170520067214966e-01 -1.913448423147201538e-01 -4.573127627372741699e-02 1.091037467122077942e-01 -2.322140932083129883e-01 2.004655748605728149e-01 1.891221851110458374e-01 5.485335737466812134e-02 -3.301987349987030029e-01 1.628425717353820801e-01 -3.196666538715362549e-01 -2.558891773223876953e-01 4.888025298714637756e-02 -3.385963439941406250e-01
7.927262037992477417e-02 9.486794471740722656e-02 -5.564093589782714844e-02 1.202880293130874634e-01 1.073717884719371796e-02 -1.393673270940780640e-01 -1.533520221710205078e-01 1.239803060889244080e-01 -1.365718841552734375e-01 7.319833338260650635e-02 -2.161969244480133057e-01 2.575942873954772949e-01 7.555920630693435669e-02 4.943063110113143921e-02 2.455686330795288086e-01 -5.802818760275840759e-02 -2.247835546731948853e-01 4.155224263668060303e-01 1.876296848058700562e-01 -6.368593126535415649e-02 1.786501705646514893e-01 9.299395233392715454e-02 -3.629414141178131104e-01 -2.990615181624889374e-02 2.401757389307022095e-01 2.470456808805465698e-01 -3.513669967651367188e-02 1.369142159819602966e-02 -3.594067692756652832e-02 -1.947726607322692871e-01 -2.916952967643737793e-01 1.403942853212356567e-01
-1.171636581420898438e-01 -2.724391818046569824e-01 3.439927399158477783e-01 1.097385659813880920e-01 -1.862272247672080994e-02 -1.901900023221969604e-02 -4.275627899914979935e-03 2.566798031330108643e-02 -1.809352487325668335e-01 4.457054287195205688e-02 -1.059457063674926758e-01 2.775467336177825928e-01 -1.219318285584449768e-01 -2.065013162791728973e-02 3.109205663204193115e-01 1.891647577285766602e-01 -5.323036760091781616e-02 9.000968188047409058e-02 -5.839116498827934265e-02 6.214065104722976685e-02 1.300469934940338135e-01 5.058440193533897400e-02 -3.189510703086853027e-01 2.816400490701198578e-02 2.065930366516113281e-01 4.616307020187377930e-01 -1.026842221617698669e-01 -1.220146846026182175e-02 -1.087848842144012451e-01 -2.871159613132476807e-01 -7.194332033395767212e-02 -5.863747000694274902e-02
1.556249801069498062e-02 -2.182496786117553711e-01 1.847233176231384277e-01 -5.494178459048271179e-02 -8.782209828495979309e-03 1.631803214550018311e-01 4.174901545047760010e-02 1.698174513876438141e-03 -4.192251861095428467e-01 -1.304473280906677246e-01 -9.418079257011413574e-02 1.285988390445709229e-01 1.582038402557373047e-01 1.832610070705413818e-01 2.852867543697357178e-01 -8.499254286289215088e-02 8.599626272916793823e-02 -1.809439659118652344e-01 2.689374685287475586e-01 8.161316066980361938e-02 1.213829740881919861e-01 -1.723466999828815460e-02 -3.224900066852569580e-01 8.721353858709335327e-02 1.721085309982299805e-01 -1.705065369606018066e-01 -1.081773787736892700e-01 3.844530284404754639e-01 -2.334243655204772949e-01 4.549854248762130737e-02 1.060768775641918182e-02 2.241605147719383240e-02
6.583798676729202271e-02 1.948137581348419189e-01 2.515153959393501282e-02 -2.152831256389617920e-01 2.218963950872421265e-02 -7.443176954984664917e-02 1.526452302932739258e-01 -7.766677881591022015e-04 -1.806906759738922119e-01 9.403879195451736450e-02 -1.835055351257324219e-01 3.575698137283325195e-01 -8.694764971733093262e-02 -1.234693974256515503e-01 2.989696264266967773e-01 3.842439353466033936e-01 -1.364701092243194580e-01 -1.151388511061668396e-01 1.173065155744552612e-01 1.470269709825515747e-01 8.532306179404258728e-03 7.140424847602844238e-02 -3.080363571643829346e-01 2.548796236515045166e-01 1.628758311271667480e-01 -9.112701565027236938e-02 -2.111076861619949341e-01 6.118611991405487061e-02 -1.497285068035125732e-01 8.985080569982528687e-02 -2.656999528408050537e-01 4.511049389839172363e-02
-6.634111702442169189e-02 -5.875588208436965942e-02 1.749501377344131470e-01 -5.086111649870872498e-02 3.282714262604713440e-02 -4.381259903311729431e-02 2.493273839354515076e-02 1.323588341474533081e-01 -4.543610215187072754e-01 2.737331092357635498e-01 -6.151464581489562988e-02 8.366759121417999268e-02 -1.573924906551837921e-02 2.024278789758682251e-01 -1.562605947256088257e-01 1.591914445161819458e-01 -1.172642186284065247e-01 2.225795686244964600e-01 -3.432964384555816650e-01 8.221747726202011108e-02 -1.633848249912261963e-01 -8.732163161039352417e-02 -1.412277817726135254e-01 1.992371976375579834e-01 2.699830234050750732e-01 1.450905501842498779e-01 -2.057169079780578613e-01 2.457821071147918701e-01 -2.715613245964050293e-01 -3.838054835796356201e-02 -2.618578961119055748e-03 3.019222803413867950e-02
4.698637500405311584e-02 2.596634030342102051e-01 3.055223226547241211e-01 6.190837174654006958e-02 -3.323998674750328064e-02 1.187006458640098572e-01 4.417826235294342041e-02 2.238257676362991333e-01 -1.684649437665939331e-01 1.269953250885009766e-01 -2.585974037647247314e-01 5.145798996090888977e-02 -2.755912542343139648e-01 -1.758978664875030518e-01 -4.468420147895812988e-02 2.792275696992874146e-02 1.214179210364818573e-02 1.756308972835540771e-01 3.189277648925781250e-02 1.453206837177276611e-01 1.329084634780883789e-01 -6.369556486606597900e-02 -3.371455669403076172e-01 4.381600916385650635e-01 1.770539432764053345e-01 6.689213961362838745e-02 6.945214420557022095e-02 8.498402684926986694e-02 -1.300568282604217529e-01 8.800201117992401123e-02 -2.052501142024993896e-01 2.170095741748809814e-01
8.360975235700607300e-02 -2.185940742492675781e-01 1.150199994444847107e-01 -4.692158475518226624e-02 -4.333888739347457886e-02 1.565763950347900391e-01 2.365091890096664429e-01 -2.565389573574066162e-01 -3.499403893947601318e-01 1.247901171445846558e-01 4.840275272727012634e-02 1.619793772697448730e-01 3.639846295118331909e-02 3.255736529827117920e-01 8.627516031265258789e-02 -9.683382511138916016e-02 -1.144178211688995361e-01 2.615764141082763672e-01 5.679198354482650757e-02 2.591975033283233643e-01 3.661744412966072559e-04 7.466531358659267426e-03 -4.132231175899505615e-01 7.562495023012161255e-02 2.823949605226516724e-02 1.578238010406494141e-01 1.189948618412017822e-01 1.378306597471237183e-01 2.693997137248516083e-02 -2.415155619382858276e-01 -2.032521516084671021e-01 -5.671504139900207520e-02
1.760993450880050659e-01 9.818745456868782640e-05 1.146178543567657471e-01 -3.169368579983711243e-02 -1.659752130508422852e-01 -1.005982160568237305e-01 -1.024026498198509216e-01 6.466770172119140625e-02 5.660023540258407593e-02 2.163147777318954468e-01 -2.120379954576492310e-01 2.584983110427856445e-01 1.435444802045822144e-01 1.422675792127847672e-02 3.580320775508880615e-01 1.304810643196105957e-01 5.680936202406883240e-02 1.532154977321624756e-01 -5.170553177595138550e-02 3.294478058815002441e-01 1.266380399465560913e-01 -1.942148059606552124e-02 -3.229224383831024170e-01 -3.213940560817718506e-02 1.205084398388862610e-01 3.810826241970062256e-01 -1.399059444665908813e-01 1.801156550645828247e-01 -9.229321777820587158e-02 1.164387762546539307e-01 -7.897013425827026367e-02 -2.738662660121917725e-01
1.740944832563400269e-01 -2.661874890327453613e-01 2.353053689002990723e-01 -4.104248881340026855e-01 5.287660285830497742e-02 9.605801850557327271e-02 1.151622757315635681e-01 1.973544657230377197e-01 -1.655972301959991455e-01 1.895491480827331543e-01 -1.186295226216316223e-01 4.904026910662651062e-02 1.738278269767761230e-01 -6.089997664093971252e-02 5.821399018168449402e-02 -2.649786770343780518e-01 1.047804057598114014e-01 -4.922805353999137878e-02 3.897655056789517403e-03 -9.692942351102828979e-02 -1.884816586971282959e-01 -2.687235772609710693e-01 -3.868234455585479736e-01 7.523076981306076050e-02 -2.982575213536620140e-03 -1.054899469017982483e-01 -2.847494184970855713e-01 2.560317143797874451e-02 -1.645046025514602661e-01 -2.409213595092296600e-02 1.113753393292427063e-02 -1.301676630973815918e-01
1.829410530626773834e-02 1.891767531633377075e-01 4.586164653301239014e-01 -1.542797684669494629e-01 8.373092859983444214e-02 2.501015961170196533e-01 -1.271331459283828735e-01 1.576225012540817261e-01 -1.641613245010375977e-01 1.073415130376815796e-01 -9.618172794580459595e-02 1.420641690492630005e-02 -4.325939342379570007e-02 6.610580533742904663e-02 1.777354180812835693e-01 -1.482932865619659424e-01 6.332612782716751099e-02 4.985172301530838013e-02 4.358781129121780396e-02 -2.037016861140727997e-02 5.482880026102066040e-02 -6.828406453132629395e-02 -3.048242330551147461e-01 -2.770043909549713135e-01 8.940792828798294067e-02 1.467022597789764404e-01 -9.479714184999465942e-02 4.725419878959655762e-01 -2.362869232892990112e-01 8.008518069982528687e-02 2.060164511203765869e-02 2.889745309948921204e-02
1.259718686342239380e-01 8.929590880870819092e-02 2.747299373149871826e-01 -2.475013898219913244e-04 2.368160150945186615e-02 -8.834021538496017456e-02 1.409216970205307007e-01 8.787988871335983276e-02 -2.055388092994689941e-01 1.136893853545188904e-01 -4.755942523479461670e-02 4.877688288688659668e-01 -7.559126615524291992e-02 1.158811897039413452e-01 1.907929927110671997e-01 -1.662237048149108887e-01 -2.514150440692901611e-01 1.594629287719726562e-01 3.694976679980754852e-03 1.059726905077695847e-02 -1.696852445602416992e-01 2.947009503841400146e-01 -2.119975350797176361e-02 3.682801499962806702e-02 4.129539057612419128e-02 2.607580721378326416e-01 -3.773840889334678650e-02 3.927766084671020508e-01 1.384752839803695679e-01 1.661947965621948242e-01 8.831886947154998779e-02 1.436015358194708824e-03
-4.406047239899635315e-02 1.031304746866226196e-01 -3.456835821270942688e-02 -1.319098472595214844e-01 -3.677394241094589233e-02 2.497820705175399780e-01 5.746199563145637512e-02 1.171861290931701660e-01 -3.838855624198913574e-01 1.486776322126388550e-01 -3.007682561874389648e-01 1.968327164649963379e-01 -6.296721100807189941e-02 2.250004559755325317e-01 7.123791426420211792e-02 -4.484767466783523560e-02 -2.549312412738800049e-01 1.136348620057106018e-01 -5.466160178184509277e-02 1.550139486789703369e-01 6.626206636428833008e-02 -1.944555640220642090e-01 -9.955559670925140381e-02 -7.888361066579818726e-02 1.418276727199554443e-01 1.664031594991683960e-01 1.051371823996305466e-02 5.034638643264770508e-01 -1.481942236423492432e-01 3.496754914522171021e-02 -1.858503520488739014e-01 -7.295130193233489990e-02
1.532080769538879395e-01 1.275962740182876587e-01 3.602150380611419678e-01 -5.116970464587211609e-02 -7.571005076169967651e-02 -1.395183950662612915e-01 -7.579753547906875610e-02 2.646077275276184082e-01 -3.478679060935974121e-02 -6.787608377635478973e-03 -1.495653837919235229e-01 1.897092014551162720e-01 2.541118264198303223e-01 -3.053732216358184814e-01 1.399707049131393433e-01 -2.169104516506195068e-01 -3.031745180487632751e-02 -5.172630026936531067e-02 1.695833653211593628e-01 -2.660776861011981964e-02 6.992624700069427490e-02 1.742449849843978882e-01 -3.048247098922729492e-01 -5.507095903158187866e-02 1.444359123706817627e-01 1.092540193349123001e-02 -4.632923305034637451e-01 1.489599943161010742e-01 -3.528150916099548340e-02 1.891595870256423950e-02 -6.694961339235305786e-02 1.211288496851921082e-01
1.863303184509277344e-01 -2.384499013423919678e-01 3.365166187286376953e-01 -2.748880684375762939e-01 4.830616526305675507e-04 1.919181668199598789e-03 1.864661276340484619e-01 9.391643851995468140e-02 -2.639731168746948242e-01 3.138831555843353271e-01 -8.958322554826736450e-02 1.230692677199840546e-02 8.912679553031921387e-02 -2.411081641912460327e-01 -4.247373715043067932e-02 -9.056338667869567871e-02 -8.898521959781646729e-02 -2.011547423899173737e-02 7.365136593580245972e-02 1.798525154590606689e-01 -9.804181754589080811e-02 -1.433810442686080933e-01 -2.708615660667419434e-01 -1.895723119378089905e-02 3.598372451961040497e-03 -1.500414311885833740e-01 -1.633048057556152344e-01 -4.570499807596206665e-02 -2.108713686466217041e-01 -2.565267980098724365e-01 -2.441924065351486206e-01 -2.288728505373001099e-01
1.808229088783264160e-01 -2.033042460680007935e-01 5.426769494079053402e-04 -6.886149197816848755e-02 1.467149555683135986e-01 1.622725278139114380e-02 -6.503728777170181274e-02 -1.521641761064529419e-01 -3.114477396011352539e-01 3.176167309284210205e-01 -3.000075221061706543e-01 3.806253671646118164e-01 5.897324904799461365e-02 7.284339517354965210e-02 -2.203353913500905037e-03 -3.581860065460205078e-01 2.799845067784190178e-03 2.213635444641113281e-01 2.015993297100067139e-01 2.508882880210876465e-01 -5.660982429981231689e-02 -5.902853608131408691e-02 -1.203276589512825012e-01 1.650558784604072571e-02 -4.940884932875633240e-02 -1.494002193212509155e-01 -1.253111064434051514e-01 1.626319140195846558e-01 -9.241027384996414185e-02 2.122466415166854858e-01 -8.373599499464035034e-02 -2.566938288509845734e-02
-1.888521015644073486e-01 1.374183297157287598e-01 1.598842889070510864e-01 1.643000841140747070e-01 2.124642282724380493e-01 -2.025303430855274200e-02 1.111689880490303040e-01 3.772666305303573608e-02 -2.555380463600158691e-01 1.233133394271135330e-02 -3.419718146324157715e-01 -1.942288503050804138e-02 -1.140402816236019135e-02 -1.678146570920944214e-01 2.331679165363311768e-01 -7.786533329635858536e-03 -2.776323556900024414e-01 2.552913501858711243e-02 8.294212073087692261e-02 3.022518754005432129e-01 1.962928920984268188e-01 -5.149937048554420471e-02 -4.895053505897521973e-01 -1.172449998557567596e-02 -8.389708399772644043e-02 1.839374005794525146e-01 1.215338706970214844e-02 -1.372428238391876221e-01 1.243987753987312317e-01 -1.683937907218933105e-01 5.084875598549842834e-02 6.994104385375976562e-02
-2.509738504886627197e-01 -8.273105323314666748e-02 1.585167050361633301e-01 -1.083122417330741882e-01 1.671250611543655396e-01 -1.820495575666427612e-01 -5.997677892446517944e-02 1.808721423149108887e-01 -3.028962910175323486e-01 -1.171850040555000305e-01 -1.776466220617294312e-01 1.461029201745986938e-01 -9.226318448781967163e-02 1.234579458832740784e-02 3.271887302398681641e-01 5.845735967159271240e-02 -1.377340853214263916e-01 2.156790345907211304e-01 6.526212394237518311e-02 1.913364827632904053e-01 2.917489409446716309e-01 1.644215285778045654e-01 -4.020701348781585693e-01 8.572304993867874146e-02 -1.289441436529159546e-01 1.840474009513854980e-01 2.493491470813751221e-01 -1.575954072177410126e-02 -6.572501361370086670e-02 9.828485548496246338e-02 5.026071146130561829e-02 -3.820550814270973206e-02
1.325137168169021606e-01 1.975035220384597778e-01 2.567603588104248047e-01 -1.305081248283386230e-01 -1.856114901602268219e-02 6.115641817450523376e-02 1.574096381664276123e-01 1.163221895694732666e-01 -2.367551177740097046e-01 2.214344590902328491e-01 -2.652765512466430664e-01 3.174492716789245605e-02 7.011225074529647827e-02 1.016206815838813782e-01 2.505689561367034912e-01 2.068184763193130493e-01 7.230397313833236694e-02 -1.396690160036087036e-01 1.267858892679214478e-01 2.530329227447509766e-01 3.328185379505157471e-01 7.896486669778823853e-02 -2.123504877090454102e-01 1.441541761159896851e-01 9.096009284257888794e-02 -8.793189190328121185e-03 -2.589030265808105469e-01 8.742186427116394043e-02 -1.121014133095741272e-01 1.216658800840377808e-01 -3.408626019954681396e-01 8.075111359357833862e-02
7.379844784736633301e-02 -1.247754041105508804e-02 3.320149183273315430e-01 -4.557036608457565308e-02 2.737794816493988037e-01 -2.236227691173553467e-01 1.207159459590911865e-01 -7.705296576023101807e-02 -1.618799269199371338e-01 9.290352463722229004e-02 -1.301833689212799072e-01 2.270378470420837402e-01 3.591459989547729492e-02 -1.717537045478820801e-01 3.574839234352111816e-02 1.918066442012786865e-01 -2.451524138450622559e-01 9.511081129312515259e-02 1.941333711147308350e-01 -1.498928219079971313e-01 2.035411894321441650e-01 4.674031212925910950e-02 -1.176738645881414413e-02 2.900319099426269531e-01 1.372753456234931946e-02 1.951607167720794678e-01 -2.795294523239135742e-01 2.060488015413284302e-01 -3.343863040208816528e-02 -1.544339209794998169e-01 -2.789821326732635498e-01 2.135149836540222168e-01
3.188832476735115051e-02 -2.882489264011383057e-01 2.259254306554794312e-01 -8.358330279588699341e-02 3.157749027013778687e-02 1.127117723226547241e-01 3.495016321539878845e-02 -8.263389766216278076e-02 -4.309755563735961914e-01 -2.957447431981563568e-02 -6.199658662080764771e-02 4.380591809749603271e-01 2.772756619378924370e-03 2.219207435846328735e-01 8.504067361354827881e-02 -1.545924413949251175e-02 8.702530711889266968e-02 1.724069565534591675e-01 1.908232271671295166e-01 2.826549410820007324e-01 5.845504999160766602e-02 -1.158079355955123901e-01 -3.349542617797851562e-01 1.329667568206787109e-01 1.177648529410362244e-01 -1.277600526809692383e-01 5.790563300251960754e-03 1.928766816854476929e-01 1.314437985420227051e-01 -1.038006320595741272e-01 -3.024196438491344452e-02 1.828413270413875580e-02
2.166366130113601685e-01 7.717115432024002075e-02 6.220930814743041992e-02 -2.437106519937515259e-01 4.572989046573638916e-02 -4.621097818017005920e-02 1.870326846837997437e-01 1.776082515716552734e-01 1.601274870336055756e-02 -4.277081415057182312e-02 -4.872599244117736816e-02 2.672089338302612305e-01 -5.899288877844810486e-02 -2.317730337381362915e-02 1.785601526498794556e-01 -1.626509577035903931e-01 -1.346794217824935913e-01 1.860130280256271362e-01 1.307936608791351318e-01 1.482999511063098907e-02 5.465791374444961548e-02 8.833975344896316528e-02 -1.721768528223037720e-01 3.912191092967987061e-01 -5.789821967482566833e-02 2.228632718324661255e-01 -3.816044032573699951e-01 -4.383613821119070053e-03 -3.726724982261657715e-01 -7.203626632690429688e-02 -2.583615183830261230e-01 4.286694154143333435e-02
2.424991130828857422e-02 1.762638539075851440e-01 3.509847819805145264e-01 2.221010252833366394e-02 3.012799620628356934e-01 -1.867463737726211548e-01 6.847707927227020264e-02 1.808790266513824463e-01 -1.428902149200439453e-01 -2.488368190824985504e-02 1.218276098370552063e-03 1.158318594098091125e-01 8.069930970668792725e-02 -7.160212099552154541e-02 1.008330062031745911e-01 4.188557341694831848e-02 -3.267849087715148926e-01 1.457017362117767334e-01 1.542522758245468140e-01 -2.710741758346557617e-01 7.039771974086761475e-02 -6.697423756122589111e-02 -2.907451987266540527e-01 3.210336863994598389e-01 -1.240974385291337967e-02 -2.544824033975601196e-02 -1.942074298858642578e-01 2.398719191551208496e-01 -2.581470310688018799e-01 4.496559128165245056e-02 -1.284293830394744873e-01 1.416028141975402832e-01
8.998917043209075928e-02 3.330880403518676758e-01 1.405587643384933472e-01 -1.648674458265304565e-01 -1.570211350917816162e-01 -2.165070772171020508e-01 1.449860781431198120e-01 6.523549556732177734e-02 -1.699666529893875122e-01 1.697863191366195679e-01 -2.810799479484558105e-01 1.738109812140464783e-02 1.887977570295333862e-01 9.546729922294616699e-02 -3.366369009017944336e-02 7.989152520895004272e-02 5.199120566248893738e-02 -1.449504494667053223e-01 1.597289294004440308e-01 3.295171260833740234e-02 1.907699257135391235e-01 1.485708504915237427e-01 -3.856832385063171387e-01 -1.847194693982601166e-02 -7.690598256886005402e-03 6.240103021264076233e-02 -1.498016119003295898e-01 1.834596879780292511e-02 -2.440790385007858276e-01 -1.219822838902473450e-02 -3.512204587459564209e-01 2.832466065883636475e-01
-1.110707782208919525e-02 3.587273955345153809e-01 2.432488203048706055e-01 -1.508439332246780396e-02 5.752021819353103638e-02 1.898858547210693359e-01 1.488300114870071411e-01 4.739830270409584045e-02 -5.105557441711425781e-01 2.013127207756042480e-01 -2.818292081356048584e-01 4.321544989943504333e-02 1.000526919960975647e-01 2.075184285640716553e-01 4.267869144678115845e-02 -1.474572718143463135e-01 5.205399170517921448e-02 4.870857298374176025e-02 -1.591974347829818726e-01 2.130643129348754883e-01 -8.387482166290283203e-02 3.299802169203758240e-02 -1.742470413446426392e-01 -1.122705414891242981e-01 1.354805529117584229e-01 -3.638747707009315491e-02 -6.344997882843017578e-02 2.700366973876953125e-01 -5.054153129458427429e-02 2.124967053532600403e-02 -1.823019236326217651e-01 -1.706607043743133545e-01
-1.614870429039001465e-01 -2.205415368080139160e-01 2.155703157186508179e-01 8.152320235967636108e-02 -7.818567007780075073e-02 1.889569163322448730e-01 1.028122827410697937e-01 -1.188071072101593018e-01 -3.813247978687286377e-01 -1.735986024141311646e-02 -1.712520420551300049e-02 4.921588003635406494e-01 9.082688391208648682e-02 4.082850739359855652e-02 6.828673928976058960e-02 6.364390999078750610e-02 -1.501595526933670044e-01 7.798729836940765381e-02 1.378716677427291870e-01 -6.594512611627578735e-02 8.010505884885787964e-02 8.784887939691543579e-02 -4.570986330509185791e-01 2.075469940900802612e-01 -1.950774341821670532e-02 -4.294344037771224976e-02 1.906247586011886597e-01 1.884719729423522949e-01 -2.883218973875045776e-02 4.908173158764839172e-02 -5.270833522081375122e-02 2.389303036034107208e-02
3.393668234348297119e-01 1.127778962254524231e-01 9.936684370040893555e-02 -2.375345304608345032e-02 9.067679941654205322e-02 -1.401139646768569946e-01 1.704537868499755859e-01 4.409055784344673157e-02 -3.119934797286987305e-01 1.180889159440994263e-01 -3.210777416825294495e-02 1.123692467808723450e-01 6.380166113376617432e-02 -1.020813137292861938e-01 2.244198322296142578e-01 -8.873389661312103271e-02 -2.616407871246337891e-01 1.030464321374893188e-01 -3.917214460670948029e-03 5.120957642793655396e-02 -1.896073818206787109e-01 1.139467060565948486e-01 -1.821334064006805420e-01 3.131915926933288574e-01 -1.470412909984588623e-01 1.031158491969108582e-01 -3.759951293468475342e-01 3.422914817929267883e-02 -2.243534028530120850e-01 6.438850611448287964e-02 -2.056387364864349365e-01 2.677213251590728760e-01
5.347714200615882874e-02 1.941239684820175171e-01 2.705455422401428223e-01 -6.846430152654647827e-02 -1.587630808353424072e-01 1.163074672222137451e-01 8.494468033313751221e-02 7.034201920032501221e-02 -4.021368175745010376e-02 3.462228775024414062e-01 -5.913640558719635010e-02 2.670585215091705322e-01 2.709950506687164307e-02 6.428855657577514648e-02 -9.806772321462631226e-02 -3.107494488358497620e-02 1.174003183841705322e-01 2.898937165737152100e-01 1.131925359368324280e-02 -1.479696780443191528e-01 -8.739757537841796875e-02 -1.661379337310791016e-01 -3.359637558460235596e-01 2.067501544952392578e-01 -2.984080836176872253e-02 -1.954295635223388672e-01 -1.927743256092071533e-01 2.894732356071472168e-01 -2.202185541391372681e-01 -2.290218695998191833e-02 -1.533780843019485474e-01 2.750177085399627686e-01
2.409429103136062622e-01 -1.251083761453628540e-01 2.488995939493179321e-01 -1.176467165350914001e-01 -2.449587285518646240e-01 2.004103958606719971e-01 4.551237449049949646e-02 -5.506293103098869324e-02 -2.609952688217163086e-01 4.574096798896789551e-01 -1.545229405164718628e-01 2.548465505242347717e-03 -7.472044974565505981e-02 -1.218570694327354431e-01 4.313810169696807861e-02 1.815423928201198578e-02 -7.259319722652435303e-02 -7.081966102123260498e-02 -7.750407606363296509e-02 7.265583425760269165e-02 -6.587479263544082642e-02 -1.083856374025344849e-01 -3.615641593933105469e-02 1.766153126955032349e-01 4.037562757730484009e-02 2.570580244064331055e-01 -1.022208258509635925e-01 1.717621982097625732e-01 -4.205169677734375000e-01 -1.417453587055206299e-01 -2.143949121236801147e-01 2.591549418866634369e-02
2.631576359272003174e-02 9.033932350575923920e-03 1.833773106336593628e-01 3.159197419881820679e-02 1.808844134211540222e-02 -2.260139882564544678e-01 -1.085598487406969070e-03 2.446977049112319946e-01 -3.177584111690521240e-01 7.440479844808578491e-02 5.780334770679473877e-02 -3.056315518915653229e-02 1.509317308664321899e-01 1.326291710138320923e-01 -1.776333451271057129e-01 -8.846084587275981903e-03 1.524106860160827637e-01 3.405269384384155273e-01 4.846007097512483597e-03 5.015916004776954651e-02 -1.420148275792598724e-02 1.263119578361511230e-01 -4.542096257209777832e-01 1.630698442459106445e-01 -8.648321963846683502e-03 3.094000220298767090e-01 -1.782010197639465332e-01 7.350878417491912842e-02 -1.361068617552518845e-02 1.474895030260086060e-01 -3.515779674053192139e-01 3.519970551133155823e-02
2.177144438028335571e-01 9.738966077566146851e-02 6.071641668677330017e-02 -1.756553724408149719e-02 2.733018398284912109e-01 6.783324480056762695e-02 1.620281785726547241e-01 8.281519263982772827e-02 -1.281467378139495850e-01 3.264304623007774353e-02 -3.146891891956329346e-01 1.479529440402984619e-01 -2.066653668880462646e-01 -9.127215598709881306e-04 2.161569595336914062e-01 -1.174411028623580933e-01 -1.313074864447116852e-02 1.262749284505844116e-01 -8.148562163114547729e-03 -1.167339757084846497e-01 9.447131305932998657e-02 1.055455952882766724e-01 -1.517451256513595581e-01 3.095261156558990479e-01 -3.204614622518420219e-03 1.581939309835433960e-01 -2.873971760272979736e-01 -8.717075735330581665e-02 -4.480333328247070312e-01 -2.968900203704833984e-01 -4.661182872951030731e-03 -1.106356382369995117e-01
1.292087882757186890e-01 8.676853775978088379e-02 1.336688995361328125e-01 3.699019551277160645e-02 1.641019247472286224e-02 -7.769184652715921402e-03 1.000975593924522400e-01 1.428718715906143188e-01 -2.025956213474273682e-01 3.739271759986877441e-01 -3.325434625148773193e-01 -1.103929057717323303e-01 -2.457020878791809082e-01 -1.856785267591476440e-01 2.867622375488281250e-01 -8.863212913274765015e-02 1.046991050243377686e-01 1.410837769508361816e-01 -1.225350350141525269e-01 1.019158512353897095e-01 2.367298752069473267e-01 7.385480403900146484e-02 -2.510367035865783691e-01 1.904545575380325317e-01 -1.519097983837127686e-01 2.791406773030757904e-02 -3.408666849136352539e-01 1.248728334903717041e-01 7.415344566106796265e-02 2.119760662317276001e-01 -4.097845871001482010e-03 1.185837686061859131e-01
1.546649932861328125e-01 1.234403103590011597e-01 1.335536390542984009e-01 -1.493322253227233887e-01 -4.103402048349380493e-02 -1.042164936661720276e-01 1.792050451040267944e-01 -2.930320426821708679e-02 -1.650261729955673218e-01 -8.497974276542663574e-02 -3.590861558914184570e-01 2.040150016546249390e-01 -1.117628365755081177e-01 -6.056202203035354614e-02 1.045479327440261841e-01 3.945281505584716797e-01 3.207925707101821899e-02 -6.402156502008438110e-02 2.117042243480682373e-01 1.136404424905776978e-01 1.392442882061004639e-01 1.526414602994918823e-01 -2.133504301309585571e-01 3.241567909717559814e-01 4.788168519735336304e-02 7.586570829153060913e-02 -2.112405747175216675e-01 1.273432523012161255e-01 -1.410388499498367310e-01 1.499913632869720459e-01 -3.250584304332733154e-01 1.197512894868850708e-01
-1.543082203716039658e-02 -2.555306255817413330e-01 1.834422945976257324e-01 -9.870433062314987183e-02 1.468438357114791870e-01 2.758742123842239380e-02 1.176445186138153076e-02 -2.551253736019134521e-01 -1.104630231857299805e-01 1.158866807818412781e-01 4.700530320405960083e-02 7.929062843322753906e-02 2.855627834796905518e-01 -1.346739381551742554e-01 9.076071530580520630e-02 -1.114693954586982727e-01 -1.064875125885009766e-01 5.817536264657974243e-02 -4.085678607225418091e-02 1.245273426175117493e-01 -5.337471514940261841e-02 -1.093999817967414856e-01 -5.368072390556335449e-01 3.253038525581359863e-01 1.705234944820404053e-01 -3.886397927999496460e-02 -2.162742912769317627e-01 6.801794469356536865e-02 -9.903794154524803162e-03 5.594372749328613281e-02 3.246478438377380371e-01 -1.331567764282226562e-01
-1.411150097846984863e-01 1.300268918275833130e-01 3.702414929866790771e-01 1.629378348588943481e-01 1.755640804767608643e-01 -1.044881120324134827e-01 1.495505869388580322e-01 5.474156513810157776e-02 -1.441598683595657349e-01 1.247641593217849731e-01 -1.485282331705093384e-01 1.818901449441909790e-01 4.460625350475311279e-02 -1.094776242971420288e-01 1.883145049214363098e-02 7.841771841049194336e-02 -3.319137990474700928e-01 1.035948023200035095e-01 -5.100952461361885071e-02 -6.932758539915084839e-02 -5.567478016018867493e-02 1.180610433220863342e-01 -7.970042526721954346e-02 4.598064422607421875e-01 2.763126045465469360e-02 1.938109248876571655e-01 -1.631212234497070312e-01 2.954028248786926270e-01 -3.439239412546157837e-02 -1.809918880462646484e-01 -2.361549288034439087e-01 1.243016272783279419e-01
-7.279002666473388672e-02 -3.923817723989486694e-02 4.412638545036315918e-01 -3.104940950870513916e-01 1.218873411417007446e-01 2.039300054311752319e-01 -6.043131276965141296e-02 -2.400989085435867310e-02 -3.183602690696716309e-01 3.162528574466705322e-01 -3.788907080888748169e-02 1.186395734548568726e-01 1.624608337879180908e-01 3.506705462932586670e-01 7.065261155366897583e-02 -8.419239521026611328e-02 1.991449156776070595e-03 1.466212868690490723e-01 -2.436292357742786407e-02 4.648574069142341614e-02 1.629152595996856689e-01 -1.225949823856353760e-01 -1.904765218496322632e-01 -5.885791033506393433e-02 1.314372569322586060e-01 2.868949472904205322e-01 -3.918039798736572266e-02 1.866702735424041748e-01 -3.059732541441917419e-02 9.656250476837158203e-02 -1.051790341734886169e-01 1.357840187847614288e-02
1.910255253314971924e-01 8.894937485456466675e-02 3.576554059982299805e-01 -1.635839045047760010e-01 1.383224222809076309e-02 -1.274834573268890381e-01 -2.767835743725299835e-02 2.056742757558822632e-01 -2.450443059206008911e-01 3.841006159782409668e-01 -6.183747202157974243e-02 -1.398000121116638184e-01 -2.728313393890857697e-02 1.116587743163108826e-01 2.180478721857070923e-01 8.008926175534725189e-03 -6.050923094153404236e-02 8.167625218629837036e-02 -1.659865081310272217e-01 -1.978778094053268433e-02 4.270746838301420212e-03 1.311336308717727661e-01 -2.094677835702896118e-01 2.243808656930923462e-02 5.298614501953125000e-02 -4.028118029236793518e-02 -4.466221332550048828e-01 1.924097239971160889e-01 3.234156593680381775e-02 -7.044591009616851807e-02 -3.148724734783172607e-01 6.077698618173599243e-02
1.628649532794952393e-01 1.510600447654724121e-01 1.719262748956680298e-01 -1.584364771842956543e-01 1.088592037558555603e-01 3.136558458209037781e-02 -1.402554363012313843e-01 1.042609512805938721e-01 -1.301371157169342041e-01 2.633943557739257812e-01 -3.701614737510681152e-01 -1.341727226972579956e-01 1.508101969957351685e-01 -2.791367657482624054e-02 2.585391402244567871e-01 -7.510802894830703735e-02 -1.974214464426040649e-01 1.724471747875213623e-01 9.271964430809020996e-02 1.790935099124908447e-01 -1.418113559484481812e-01 1.771296560764312744e-01 -2.508146762847900391e-01 -3.266380354762077332e-02 -1.265490651130676270e-01 3.896356523036956787e-01 2.757867574691772461e-01 1.612879931926727295e-01 -6.702806055545806885e-02 -1.199845746159553528e-01 -3.013714589178562164e-02 2.708251401782035828e-02
-8.161634206771850586e-02 2.923921644687652588e-01 3.100067973136901855e-01 -8.672453463077545166e-02 -4.631447792053222656e-02 1.822523623704910278e-01 8.451077342033386230e-02 2.837503887712955475e-02 -3.514523804187774658e-01 2.074886262416839600e-01 -2.469979524612426758e-01 1.444410830736160278e-01 -2.381827980279922485e-01 -1.344025880098342896e-01 -6.592743843793869019e-02 9.749061428010463715e-03 8.542254567146301270e-02 1.978328824043273926e-01 -1.270129233598709106e-01 5.884212441742420197e-03 -3.436141461133956909e-02 -6.241828575730323792e-02 -9.188450127840042114e-02 2.868572771549224854e-01 1.011646240949630737e-01 1.010025218129158020e-01 -2.176934927701950073e-01 3.147435933351516724e-02 -2.625486552715301514e-01 -9.608270227909088135e-02 9.231946617364883423e-02 3.454306125640869141e-01
-1.877281814813613892e-02 1.012069135904312134e-01 -1.325253248214721680e-01 -8.345905691385269165e-02 5.152373388409614563e-02 -2.387931756675243378e-02 9.235312044620513916e-02 -1.412849575281143188e-01 -1.387401372194290161e-01 1.197209656238555908e-01 -4.786456227302551270e-01 1.732626557350158691e-01 -1.026844903826713562e-01 -1.966404169797897339e-01 2.215844839811325073e-01 -9.022760391235351562e-02 3.664075583219528198e-02 2.327026426792144775e-02 1.533816605806350708e-01 -5.271840840578079224e-02 3.160315752029418945e-02 2.145708501338958740e-01 -1.180976927280426025e-01 2.213767170906066895e-01 2.315573096275329590e-01 2.623019553720951080e-02 -3.299140930175781250e-01 4.068264365196228027e-02 -2.987880706787109375e-01 -1.452901065349578857e-01 -1.766870617866516113e-01 -2.990228235721588135e-01
-6.364117562770843506e-02 2.116736471652984619e-01 1.950944960117340088e-01 1.727407239377498627e-02 2.802137136459350586e-01 -4.542222991585731506e-02 5.393939837813377380e-02 -1.981365233659744263e-01 -8.897988498210906982e-02 -8.689190447330474854e-02 -2.247360348701477051e-01 -3.527223691344261169e-02 1.928573250770568848e-01 1.278930809348821640e-02 1.189810037612915039e-01 -5.831610038876533508e-02 -2.777148485183715820e-01 2.566523253917694092e-01 2.293790727853775024e-01 1.423503708792850375e-04 2.101587653160095215e-01 -2.146978676319122314e-02 -3.101431429386138916e-01 1.950462311506271362e-01 1.527467966079711914e-01 -1.373229082673788071e-02 -2.050730586051940918e-01 2.523110806941986084e-02 5.732252076268196106e-02 -2.156390249729156494e-01 -3.758244514465332031e-01 1.902330964803695679e-01
1.414926797151565552e-01 5.785125121474266052e-02 7.320216298103332520e-02 -1.196594536304473877e-01 1.622492820024490356e-01 2.475884407758712769e-01 2.337378216907382011e-03 -3.063559718430042267e-02 -1.637743115425109863e-01 1.876135766506195068e-01 2.782576158642768860e-02 1.263177841901779175e-01 9.980880469083786011e-02 4.989695549011230469e-02 2.421990782022476196e-01 5.250550061464309692e-02 -1.333269774913787842e-01 3.080870807170867920e-01 1.336357146501541138e-01 2.223695628345012665e-04 2.422918677330017090e-01 1.004513502120971680e-01 -3.241238296031951904e-01 -2.465620934963226318e-01 1.608394086360931396e-01 3.655717968940734863e-01 -4.250798746943473816e-02 1.320745497941970825e-01 -8.467685431241989136e-02 -2.355393022298812866e-01 -2.841075956821441650e-01 1.686450988054275513e-01
5.860573798418045044e-02 2.591158747673034668e-01 2.811134159564971924e-01 1.111836954951286316e-01 1.836019754409790039e-02 2.138349972665309906e-02 -2.196020036935806274e-01 -1.604550182819366455e-01 -9.672787040472030640e-02 2.750395238399505615e-01 -8.478367328643798828e-02 2.500473856925964355e-01 1.815823018550872803e-01 2.506607212126255035e-02 1.147817224264144897e-01 -3.520536795258522034e-02 2.140754759311676025e-01 3.015554547309875488e-01 1.963201165199279785e-01 8.514659851789474487e-02 1.181846857070922852e-01 2.123520225286483765e-01 -4.105494618415832520e-01 1.865065656602382660e-02 3.165023028850555420e-01 9.743494540452957153e-02 -9.485821425914764404e-02 7.316836714744567871e-02 -8.914236724376678467e-02 -1.025542840361595154e-01 -7.965653389692306519e-02 3.463743999600410461e-02
-1.202699393033981323e-01 -4.530500248074531555e-02 1.194830387830734253e-01 -1.674026697874069214e-01 -5.900569632649421692e-02 1.161342114210128784e-02 2.541376054286956787e-01 5.977660045027732849e-02 -2.427774220705032349e-01 -2.604924887418746948e-02 -4.667288362979888916e-01 7.701157033443450928e-02 -1.564272344112396240e-01 -2.224047333002090454e-01 1.757699698209762573e-01 -6.455952674150466919e-02 -1.564035564661026001e-01 2.760687172412872314e-01 1.366875916719436646e-01 1.130283530801534653e-02 1.048100832849740982e-02 4.252557456493377686e-02 -1.061736792325973511e-01 1.905077882111072540e-02 -3.784126341342926025e-01 2.400401085615158081e-01 -2.209211140871047974e-01 7.701535522937774658e-02 7.413369417190551758e-02 -1.786129362881183624e-02 2.092445343732833862e-01 1.970595568418502808e-01
8.182601630687713623e-02 -9.811836481094360352e-02 1.440491080284118652e-01 -1.611636728048324585e-01 -1.952629722654819489e-02 1.054066885262727737e-02 2.017296999692916870e-01 -2.965300679206848145e-01 -4.274961650371551514e-01 -4.943808540701866150e-02 1.297062188386917114e-01 1.778291165828704834e-01 6.375585496425628662e-02 3.486892208456993103e-02 1.923382282257080078e-01 -2.132033705711364746e-01 7.068435102701187134e-02 -2.197620831429958344e-02 1.487952768802642822e-01 2.316734492778778076e-01 6.683842837810516357e-02 1.010655164718627930e-01 -5.241485834121704102e-01 -6.344167888164520264e-02 9.015695005655288696e-02 1.623555868864059448e-01 -1.435775309801101685e-01 1.108825281262397766e-01 -5.144462361931800842e-02 1.452722959220409393e-02 -1.952336132526397705e-01 -5.797357857227325439e-02
-8.358517289161682129e-02 -2.429781556129455566e-01 -1.934183388948440552e-02 -1.582211554050445557e-01 9.611636400222778320e-02 -7.465063780546188354e-02 3.497447967529296875e-01 -9.006134234368801117e-03 -1.845044344663619995e-01 2.083172649145126343e-01 4.388145729899406433e-02 2.467525452375411987e-01 1.480911374092102051e-01 -2.153830789029598236e-02 2.546197548508644104e-02 -1.690106093883514404e-01 -2.136739641427993774e-01 1.563716381788253784e-01 2.639470696449279785e-01 6.844961643218994141e-02 -3.121704608201980591e-02 -2.150730341672897339e-01 -4.710924029350280762e-01 1.241908594965934753e-02 6.478391122072935104e-03 -1.161289513111114502e-01 -1.270742863416671753e-01 2.770253419876098633e-01 -1.342094540596008301e-01 1.835117638111114502e-01 -8.723466098308563232e-02 -1.591695239767432213e-03
2.839536666870117188e-01 1.480112224817276001e-01 2.999850809574127197e-01 -8.694792538881301880e-02 -1.400326043367385864e-01 -3.538659587502479553e-02 1.004975736141204834e-01 2.195346802473068237e-01 -3.276999294757843018e-01 -1.847739331424236298e-02 -1.697779893875122070e-01 -2.243532054126262665e-02 -7.827777415513992310e-02 -1.244867295026779175e-01 -3.169403225183486938e-02 7.747024297714233398e-02 -1.004287526011466980e-01 6.566097587347030640e-02 3.265136480331420898e-02 -9.347622841596603394e-02 7.920222729444503784e-02 -6.439077854156494141e-02 -4.166632890701293945e-01 1.517989337444305420e-01 1.580816805362701416e-01 -1.547090336680412292e-02 -3.168089687824249268e-01 1.624205112457275391e-01 1.093830615282058716e-01 1.997473649680614471e-02 -3.643479347229003906e-01 1.634205728769302368e-01
7.069624494761228561e-03 -2.013770490884780884e-01 3.286680281162261963e-01 -2.229251414537429810e-01 2.433625794947147369e-02 1.505790203809738159e-01 1.550532430410385132e-01 1.596286296844482422e-01 -2.138599008321762085e-01 2.375537455081939697e-01 -2.311118692159652710e-02 1.142692938446998596e-01 1.125513389706611633e-01 -2.495631203055381775e-02 8.261057734489440918e-02 -2.935701310634613037e-01 -1.020412221550941467e-01 2.603683248162269592e-02 1.228715404868125916e-01 9.003767371177673340e-02 -1.620063483715057373e-01 -7.121547311544418335e-02 -3.476383090019226074e-01 2.390649169683456421e-01 1.353980600833892822e-01 -3.109244108200073242e-01 -1.874004304409027100e-01 -1.221419796347618103e-01 -1.155203059315681458e-01 -1.238186843693256378e-02 -1.282525807619094849e-01 -2.611975967884063721e-01
-8.557612448930740356e-02 -1.110280156135559082e-01 3.924812078475952148e-01 -2.529529929161071777e-01 -1.258546486496925354e-02 -1.102496907114982605e-01 1.020134985446929932e-01 -1.226946860551834106e-01 -9.114728122949600220e-02 4.228148981928825378e-02 -3.109083473682403564e-01 5.100149661302566528e-02 9.362968057394027710e-02 -1.148354411125183105e-01 1.171050593256950378e-01 2.784962952136993408e-02 -6.786308437585830688e-02 2.820948958396911621e-01 -1.516900062561035156e-01 -2.568036019802093506e-01 -2.380188852548599243e-01 2.741620540618896484e-01 -9.112875908613204956e-02 1.302179880440235138e-02 8.474633097648620605e-03 -5.256694927811622620e-02 3.309464314952492714e-03 2.780165374279022217e-01 -3.897973001003265381e-01 1.514989584684371948e-01 -9.983544796705245972e-02 1.766544952988624573e-02
-1.461962759494781494e-01 5.311051756143569946e-02 1.817571371793746948e-01 -4.631093237549066544e-03 6.061488762497901917e-02 -3.032361567020416260e-01 -3.130853772163391113e-01 1.945725977420806885e-01 -1.766692847013473511e-01 1.109273284673690796e-01 -3.681461811065673828e-01 3.217949299141764641e-03 6.581413000822067261e-02 1.364128738641738892e-01 2.136714905500411987e-01 4.810252040624618530e-02 -1.190383806824684143e-01 2.356253415346145630e-01 8.467981219291687012e-02 1.654801815748214722e-01 1.436159610748291016e-01 -6.490429490804672241e-02 -2.110400795936584473e-01 1.220225021243095398e-01 -3.016012310981750488e-01 3.042675554752349854e-01 -2.033331990242004395e-01 6.593862175941467285e-02 8.058673143386840820e-02 1.762218773365020752e-01 -7.675296813249588013e-02 -9.504210203886032104e-03
-3.331714272499084473e-01 1.733456104993820190e-01 1.808768212795257568e-01 1.116693466901779175e-01 2.300760522484779358e-02 1.196033060550689697e-01 -1.090250816196203232e-02 1.638952046632766724e-01 -3.053501546382904053e-01 1.583686023950576782e-01 -1.484956890344619751e-01 -1.048736125230789185e-01 -5.489044636487960815e-02 9.180491790175437927e-03 2.468602359294891357e-01 -3.128795027732849121e-01 -1.399411261081695557e-01 1.696572303771972656e-01 2.111762464046478271e-01 1.866256445646286011e-01 1.069617494940757751e-01 1.020200476050376892e-01 -6.908241659402847290e-02 2.057855427265167236e-01 2.695233225822448730e-01 1.257704198360443115e-01 -1.508938372135162354e-01 5.566176399588584900e-02 -1.339232176542282104e-01 -2.806124687194824219e-01 1.983803957700729370e-01 -1.073542013764381409e-01
-6.965132057666778564e-02 -6.341883540153503418e-02 2.535967826843261719e-01 -1.081853266805410385e-02 1.967271231114864349e-02 6.280521396547555923e-03 -3.338417783379554749e-02 -8.871199190616607666e-02 -3.406934142112731934e-01 1.938151270151138306e-01 6.266036629676818848e-02 2.103128433227539062e-01 -9.205610305070877075e-02 -1.449410617351531982e-01 3.589778542518615723e-01 1.520223915576934814e-01 -1.899321004748344421e-02 -3.759723603725433350e-01 2.532961964607238770e-02 -4.934227094054222107e-03 1.722580939531326294e-01 1.394209861755371094e-01 -3.069500923156738281e-01 -8.645210415124893188e-02 -5.154617875814437866e-02 3.923011124134063721e-01 -4.066743329167366028e-02 1.955576241016387939e-01 -1.568537056446075439e-01 -1.013549566268920898e-01 7.307701557874679565e-02 -6.465332955121994019e-02
-1.616398394107818604e-01 -1.971297115087509155e-01 1.264634728431701660e-01 -1.260676681995391846e-01 2.244226261973381042e-02 -5.897830054163932800e-02 2.117609679698944092e-01 -2.563427686691284180e-01 -4.517683982849121094e-01 -1.476888656616210938e-01 6.176624074578285217e-02 4.583058357238769531e-01 2.023209780454635620e-01 -4.008177667856216431e-02 1.583374887704849243e-01 -1.242751479148864746e-01 -5.676896870136260986e-02 -2.232879586517810822e-02 1.223533898591995239e-01 2.437158487737178802e-02 6.185246631503105164e-03 6.349492818117141724e-02 -3.467338085174560547e-01 1.838458515703678131e-02 5.538499727845191956e-02 2.048456668853759766e-01 -1.602334231138229370e-01 1.127893328666687012e-01 1.402397919446229935e-02 -6.945437192916870117e-02 -1.763805747032165527e-01 4.790262877941131592e-02
-4.404275119304656982e-02 3.334130346775054932e-01 2.381809055805206299e-01 2.182772383093833923e-02 2.805537171661853790e-02 -2.205765098333358765e-01 -2.265446074306964874e-02 1.671774685382843018e-01 -2.886947691440582275e-01 2.633303105831146240e-01 -2.434451282024383545e-01 1.551790088415145874e-01 2.020574212074279785e-01 -1.799454241991043091e-01 1.729882061481475830e-01 2.310261875391006470e-02 7.656762003898620605e-02 1.946811079978942871e-01 -2.018977515399456024e-02 1.595541983842849731e-01 2.581520080566406250e-01 2.653811573982238770e-01 -2.889136373996734619e-01 2.027036243816837668e-04 -7.814583182334899902e-02 1.169488579034805298e-01 -1.950657069683074951e-01 -1.269271969795227051e-01 9.389675408601760864e-02 -1.049128100275993347e-01 -7.841528207063674927e-02 1.483260840177536011e-01
1.825246959924697876e-01 -9.874248504638671875e-02 -6.713154911994934082e-02 -3.593153133988380432e-02 -2.824625000357627869e-02 -9.506157785654067993e-02 1.674094647169113159e-01 -9.133688360452651978e-02 -1.002101674675941467e-01 3.572558239102363586e-02 -3.096350729465484619e-01 2.001210600137710571e-01 3.904406726360321045e-02 -1.124499067664146423e-01 2.939030528068542480e-01 -2.216062508523464203e-02 -9.837945550680160522e-02 8.728855103254318237e-02 2.307191938161849976e-01 -8.310719579458236694e-02 1.196792349219322205e-01 9.478651732206344604e-02 -7.845638692378997803e-02 2.473745942115783691e-01 2.430052459239959717e-01 1.174264103174209595e-01 -3.108073472976684570e-01 1.190128698945045471e-01 -3.686037063598632812e-01 -2.451578378677368164e-01 1.035094857215881348e-01 -3.134800195693969727e-01
-3.336440026760101318e-02 1.864552646875381470e-01 4.333329498767852783e-01 -2.844370007514953613e-01 1.121670603752136230e-01 6.965422630310058594e-02 -2.487557008862495422e-02 -3.147925809025764465e-02 -2.589304149150848389e-01 1.816446632146835327e-01 -6.671041995286941528e-02 -1.177673134952783585e-02 -8.073227107524871826e-02 1.246607676148414612e-02 1.097786352038383484e-01 -6.967471539974212646e-02 1.328681707382202148e-01 1.913073658943176270e-01 5.394746735692024231e-02 1.992678046226501465e-01 -5.555477365851402283e-02 -3.464810550212860107e-02 -2.269353270530700684e-01 -9.818767011165618896e-02 -1.010415777564048767e-01 1.054697781801223755e-01 -1.154655963182449341e-01 5.522659420967102051e-01 -8.242665231227874756e-02 8.362093567848205566e-02 -4.090713709592819214e-02 -1.754076629877090454e-01
-5.174522474408149719e-02 6.982171535491943359e-02 1.258673369884490967e-01 -1.487665867898613214e-04 -2.674738168716430664e-01 1.400656998157501221e-01 1.889493316411972046e-01 -3.089886158704757690e-02 -2.525801062583923340e-01 4.929553270339965820e-01 -1.347658485174179077e-01 -2.756747417151927948e-02 8.830128610134124756e-02 -2.437533140182495117e-01 3.383466303348541260e-01 -3.873824840411543846e-03 -1.384105626493692398e-02 2.693159878253936768e-02 -1.294177919626235962e-01 -1.800160408020019531e-01 -5.687170475721359253e-02 1.769128292798995972e-01 -2.164826542139053345e-01 2.368801385164260864e-01 2.067620903253555298e-01 -2.825771272182464600e-02 1.044283509254455566e-01 1.908894330263137817e-01 -1.125255078077316284e-01 7.834383845329284668e-02 2.173664607107639313e-02 2.088334113359451294e-01
1.922865211963653564e-02 -3.323327898979187012e-01 4.072491824626922607e-01 -1.806657314300537109e-01 7.053750008344650269e-02 1.477141231298446655e-01 4.667827393859624863e-03 -1.424898207187652588e-01 -2.104368805885314941e-01 1.807079762220382690e-01 -8.559642732143402100e-02 7.631141692399978638e-02 2.794256433844566345e-02 -1.542814522981643677e-01 7.070523500442504883e-02 -2.475486546754837036e-01 1.278722286224365234e-02 2.842939198017120361e-01 -1.438716500997543335e-01 1.275623440742492676e-01 -3.390758335590362549e-01 -3.191727399826049805e-02 -3.219472765922546387e-01 8.422385901212692261e-02 8.846825361251831055e-02 -2.111397832632064819e-01 -2.114589810371398926e-01 7.875806838274002075e-02 -1.161879152059555054e-01 -1.409418042749166489e-02 2.016289532184600830e-02 -2.233436889946460724e-02
7.096979022026062012e-02 -8.647205680608749390e-02 -2.993563190102577209e-02 4.863811284303665161e-02 -1.366027295589447021e-01 2.760699205100536346e-02 1.030940040946006775e-01 2.236286550760269165e-01 -1.729113906621932983e-01 2.763600051403045654e-01 -3.114847540855407715e-01 -9.871198795735836029e-03 1.303649395704269409e-01 -3.579274518415331841e-03 2.195540219545364380e-01 9.173474460840225220e-02 -2.134502492845058441e-02 2.334376573562622070e-01 4.973488301038742065e-02 -2.923997938632965088e-01 5.485726520419120789e-02 1.003423482179641724e-01 -4.178413450717926025e-01 1.654784530401229858e-01 2.878035902976989746e-01 -1.542880982160568237e-01 -1.022002324461936951e-01 6.104094162583351135e-02 -1.207261309027671814e-01 2.039644271135330200e-01 -7.550676167011260986e-02 2.940856516361236572e-01
-3.143212944269180298e-02 1.368826031684875488e-01 -1.473910547792911530e-02 -1.369413733482360840e-01 1.839478760957717896e-01 4.187824204564094543e-02 2.794446647167205811e-01 3.806314431130886078e-03 -1.970391869544982910e-01 3.533024489879608154e-01 -2.905642986297607422e-01 2.196848541498184204e-01 -1.105209738016128540e-01 6.429754197597503662e-02 1.483694761991500854e-01 -2.661386728286743164e-01 -1.320473663508892059e-02 8.620278537273406982e-02 1.784502565860748291e-01 -5.624910444021224976e-02 2.043569386005401611e-01 5.967107601463794708e-03 -3.310934901237487793e-01 1.574409455060958862e-01 -1.238529011607170105e-01 1.992180943489074707e-02 -3.106760382652282715e-01 -1.293722987174987793e-01 2.554537951946258545e-01 1.495730876922607422e-01 4.973414167761802673e-02 -6.453726440668106079e-02
2.771626412868499756e-01 1.183642968535423279e-01 7.940135151147842407e-02 -1.657410860061645508e-01 -1.946454942226409912e-01 -9.503123909235000610e-02 -7.280962169170379639e-02 -5.688164010643959045e-02 -2.425949275493621826e-01 1.567739062011241913e-02 -2.053918391466140747e-01 1.249930262565612793e-01 3.782680956646800041e-03 9.834277629852294922e-02 5.481609702110290527e-01 1.192988753318786621e-01 2.683031372725963593e-02 1.630185544490814209e-01 -3.397226100787520409e-03 2.502193450927734375e-01 1.798280328512191772e-01 6.962930411100387573e-02 -2.314339578151702881e-01 -2.644270472228527069e-02 1.537376642227172852e-01 -3.608425334095954895e-02 -2.409042268991470337e-01 1.512227952480316162e-01 -1.888784915208816528e-01 -3.978317230939865112e-02 -2.326332330703735352e-01 -7.488055620342493057e-03
-1.375462859869003296e-01 9.986460208892822266e-02 2.702957689762115479e-01 2.112981826066970825e-01 3.216426670551300049e-01 -1.590925306081771851e-01 -8.249226957559585571e-02 -1.191898211836814880e-01 -1.618799567222595215e-01 -3.822259604930877686e-03 -1.832383871078491211e-02 4.952487722039222717e-02 5.563879385590553284e-04 2.059789001941680908e-01 1.430708318948745728e-01 -9.854878485202789307e-02 -3.127743899822235107e-01 -5.768993124365806580e-02 1.434254497289657593e-01 -2.436329424381256104e-02 1.945395320653915405e-01 1.045759618282318115e-01 -2.512897849082946777e-01 3.277652859687805176e-01 7.763910293579101562e-02 -4.675488173961639404e-02 -1.611833423376083374e-01 1.194675937294960022e-01 -2.202206104993820190e-01 -2.582921683788299561e-01 -3.052263259887695312e-01 5.906536430120468140e-02
4.665500670671463013e-02 2.271608561277389526e-01 2.043972909450531006e-01 -1.162173524498939514e-01 -1.001698430627584457e-02 -2.106043845415115356e-01 9.664788842201232910e-02 2.032252699136734009e-01 -3.084300458431243896e-01 1.157478168606758118e-01 1.702412031590938568e-02 3.440874814987182617e-01 -3.652188479900360107e-01 1.337832808494567871e-01 3.480196744203567505e-02 -1.508850604295730591e-01 -9.218292683362960815e-02 1.700371205806732178e-01 2.727791965007781982e-01 5.568070709705352783e-02 -7.523445785045623779e-02 6.869576126337051392e-02 -1.962748467922210693e-01 6.757063418626785278e-02 1.002375781536102295e-01 2.929874658584594727e-01 9.943850338459014893e-02 -3.702333942055702209e-02 -1.528200358152389526e-01 1.836225092411041260e-01 6.254775077104568481e-02 -2.384288907051086426e-01
-6.500875204801559448e-02 -1.070231199264526367e-02 -1.552119851112365723e-01 -1.410070806741714478e-01 1.414329409599304199e-01 -2.452594786882400513e-01 1.881281100213527679e-02 5.137847736477851868e-02 -3.138725459575653076e-01 -1.183383762836456299e-01 -1.758138537406921387e-01 1.835934817790985107e-01 2.775461077690124512e-01 2.262415597215294838e-03 2.372852526605129242e-02 -7.125079631805419922e-02 -7.264299690723419189e-02 2.482848316431045532e-01 -8.095858246088027954e-02 -2.824298106133937836e-02 -1.572458893060684204e-01 7.781723141670227051e-02 -3.235715031623840332e-01 3.554793000221252441e-01 3.355320096015930176e-01 1.048082634806632996e-01 -1.001693680882453918e-02 -8.322490006685256958e-02 -1.708423197269439697e-01 -1.978569030761718750e-01 -2.564893364906311035e-01 8.881499618291854858e-02
1.980179250240325928e-01 1.361287832260131836e-01 1.350985467433929443e-01 -1.348804533481597900e-01 -1.532994806766510010e-01 -3.766872361302375793e-02 1.155027523636817932e-01 2.313077300786972046e-01 -1.399878263473510742e-01 9.807196259498596191e-02 2.488453872501850128e-02 1.329568028450012207e-01 3.134976625442504883e-01 -1.528882384300231934e-01 1.558642983436584473e-01 -2.468300163745880127e-01 -8.970151841640472412e-02 -2.109355852007865906e-02 2.845547199249267578e-01 -1.351494938135147095e-01 2.707639038562774658e-01 -2.547633601352572441e-03 -3.736387789249420166e-01 -1.143015474081039429e-01 1.196122989058494568e-01 2.120329439640045166e-01 -1.857462823390960693e-01 -1.161072682589292526e-02 -2.889567613601684570e-01 -8.452375419437885284e-03 -1.875410825014114380e-01 1.153471022844314575e-01
-9.370512515306472778e-02 1.982104331254959106e-01 1.276516169309616089e-01 -2.691381275653839111e-01 1.663056761026382446e-01 -2.638402581214904785e-01 3.228187263011932373e-01 2.525862455368041992e-01 -2.324440181255340576e-01 7.792954146862030029e-02 -3.649568557739257812e-01 -3.988480195403099060e-02 -1.211121976375579834e-01 -1.600730605423450470e-02 3.433482348918914795e-01 -5.103413015604019165e-02 -1.173756867647171021e-01 3.300589323043823242e-01 5.719717592000961304e-02 1.108858361840248108e-01 4.029440227895975113e-03 -7.994276285171508789e-02 -1.369317322969436646e-01 -9.698407351970672607e-02 -1.280060559511184692e-01 8.359237015247344971e-02 -2.070435285568237305e-01 1.320310384035110474e-01 -3.810302540659904480e-02 5.921751260757446289e-02 6.762488186359405518e-02 3.956924378871917725e-02
2.441335916519165039e-01 7.635489851236343384e-02 1.238163113594055176e-01 -2.635424211621284485e-02 4.933551698923110962e-02 -1.512854397296905518e-01 -7.680761814117431641e-02 -5.343320593237876892e-02 -4.658895730972290039e-01 4.208425059914588928e-02 -8.930005133152008057e-02 7.520961016416549683e-02 3.424108922481536865e-01 -9.761928021907806396e-02 1.348651796579360962e-01 -3.136731684207916260e-01 1.621121466159820557e-01 3.802308142185211182e-01 -4.892843589186668396e-02 4.277367889881134033e-02 1.953913420438766479e-01 -6.266503036022186279e-02 -1.578140854835510254e-01 1.067369505763053894e-01 1.662987470626831055e-01 2.149574272334575653e-02 2.439934946596622467e-02 1.577813178300857544e-01 -3.030590116977691650e-01 8.322156034409999847e-03 9.820295870304107666e-02 3.316904185339808464e-03
-3.340991958975791931e-02 -2.037336826324462891e-01 3.719512224197387695e-01 -1.038783043622970581e-01 -1.028236225247383118e-01 5.543222068808972836e-04 2.468290477991104126e-01 -2.363590002059936523e-01 -3.082204461097717285e-01 1.141515374183654785e-01 -4.198470618575811386e-03 1.185361593961715698e-01 -1.150050014257431030e-01 -1.440287083387374878e-01 1.136686950922012329e-01 -4.274044185876846313e-02 1.926422491669654846e-02 1.595031283795833588e-02 1.716036051511764526e-01 3.356730565428733826e-02 -2.845975160598754883e-01 7.192208617925643921e-02 -4.569103121757507324e-01 1.079182419925928116e-02 -1.254176348447799683e-01 -1.529489010572433472e-01 -1.482558250427246094e-01 1.237479820847511292e-01 -1.590654551982879639e-01 2.602866385132074356e-03 -1.672073155641555786e-01 -2.326433509588241577e-01
-2.303316146135330200e-01 -1.950304210186004639e-01 1.901150494813919067e-01 1.084779947996139526e-02 3.274381905794143677e-02 -4.675645753741264343e-02 7.532802969217300415e-02 -9.782030247151851654e-03 -3.348101973533630371e-01 1.939399242401123047e-01 -1.277947276830673218e-01 2.759463787078857422e-01 -5.100552737712860107e-02 2.756936103105545044e-02 1.665485948324203491e-01 1.785061359405517578e-01 7.745046634227037430e-03 7.112512737512588501e-02 8.296652883291244507e-02 5.689597129821777344e-02 3.719368875026702881e-01 1.646987944841384888e-01 -3.560794293880462646e-01 -2.485571987926959991e-02 -7.068695873022079468e-02 3.299962282180786133e-01 6.080804765224456787e-02 2.457133680582046509e-01 -1.415348351001739502e-01 -2.110053747892379761e-01 -1.347412075847387314e-02 -8.747343719005584717e-02
4.647973179817199707e-02 1.651759296655654907e-01 -1.679499000310897827e-01 -2.175937592983245850e-01 -1.349661052227020264e-01 7.661558687686920166e-02 -3.319305554032325745e-02 7.478243857622146606e-02 -8.705322630703449249e-03 1.443947702646255493e-01 -3.241644203662872314e-01 -9.490516036748886108e-02 1.201989948749542236e-01 1.508267819881439209e-01 1.506982594728469849e-01 9.286754578351974487e-02 -1.101176738739013672e-01 1.740196198225021362e-01 4.468894302845001221e-01 1.261657774448394775e-01 -1.146198809146881104e-01 2.081885039806365967e-01 -3.229043781757354736e-01 -2.373345009982585907e-02 -1.812019012868404388e-02 3.972945809364318848e-01 -5.974227935075759888e-02 2.556283771991729736e-01 -1.098399609327316284e-01 -3.395452722907066345e-02 -3.183126822113990784e-02 3.405428724363446236e-03
4.594036377966403961e-03 -1.616483032703399658e-01 2.599397301673889160e-01 -7.590871304273605347e-03 1.687294989824295044e-01 -2.363059483468532562e-02 1.398986876010894775e-01 -8.961521089076995850e-02 -1.569299548864364624e-01 2.162657380104064941e-01 -1.897117942571640015e-01 1.560061722993850708e-01 -1.920465379953384399e-02 -2.350708991289138794e-01 1.574064344167709351e-01 -1.682197600603103638e-01 3.307508677244186401e-02 4.299474135041236877e-02 5.969337373971939087e-02 2.129665762186050415e-01 -2.776222825050354004e-01 -1.931533813476562500e-01 -4.574113786220550537e-01 2.338392436504364014e-01 1.210813224315643311e-01 -3.077892661094665527e-01 -2.663027495145797729e-02 1.558055579662322998e-01 -2.366894483566284180e-02 -4.892675951123237610e-02 -3.971395269036293030e-02 -2.002595961093902588e-01
1.317867785692214966e-01 2.453563958406448364e-01 1.552781760692596436e-01 -1.427133083343505859e-01 -3.982684016227722168e-02 -7.220886647701263428e-02 1.276762187480926514e-01 -1.522952914237976074e-01 -1.655155569314956665e-01 2.718483330681920052e-03 -3.798522055149078369e-02 3.847512006759643555e-01 -1.860884875059127808e-01 2.739426195621490479e-01 1.194577813148498535e-01 -3.362301588058471680e-01 1.103779822587966919e-01 2.681400440633296967e-02 9.658996015787124634e-02 -1.819285750389099121e-01 -1.667105555534362793e-01 9.741807729005813599e-02 -2.598769068717956543e-01 9.011727571487426758e-02 5.890538543462753296e-02 6.614482402801513672e-02 3.523009642958641052e-02 3.785361051559448242e-01 -2.217100560665130615e-01 2.612369367852807045e-03 -3.137788735330104828e-03 2.190156131982803345e-01
-1.742990165948867798e-01 5.360563471913337708e-02 9.646808356046676636e-02 -2.019767314195632935e-01 -1.007505729794502258e-01 -1.575536839663982391e-02 -6.215652078390121460e-02 1.923425048589706421e-01 3.829879686236381531e-02 2.031605988740921021e-01 -2.503165304660797119e-01 -1.335328724235296249e-02 -1.021446287631988525e-01 -1.840803474187850952e-01 2.035015225410461426e-01 1.168594211339950562e-01 -2.523369193077087402e-01 -5.331718549132347107e-02 1.757961660623550415e-01 2.343966662883758545e-01 2.044323980808258057e-01 4.689348489046096802e-02 -1.900214403867721558e-01 2.278804779052734375e-01 1.111296042799949646e-01 2.788850106298923492e-02 -3.332760035991668701e-01 7.608537375926971436e-02 -3.751345351338386536e-02 -4.330847263336181641e-01 -1.321310847997665405e-01 -1.990275830030441284e-01
7.691759616136550903e-02 7.477466017007827759e-02 -2.701508998870849609e-02 -2.109160423278808594e-01 -9.834977239370346069e-02 -7.497443258762359619e-02 -2.248907089233398438e-01 4.090292006731033325e-02 -1.258627325296401978e-01 8.637506514787673950e-02 -2.607895135879516602e-01 -3.527660295367240906e-02 1.297058016061782837e-01 2.057753205299377441e-01 7.578541338443756104e-02 -1.447368562221527100e-01 -1.515550762414932251e-01 1.735066324472427368e-01 3.477907776832580566e-01 7.746249437332153320e-02 -1.347089093178510666e-02 2.030149251222610474e-01 -3.412601649761199951e-01 5.870212242007255554e-02 -3.165463805198669434e-01 4.793376922607421875e-01 -1.327294260263442993e-01 -1.327718980610370636e-02 -3.930281102657318115e-02 1.538039185106754303e-02 -7.677844166755676270e-02 2.341376803815364838e-02
-2.405752688646316528e-01 2.561122551560401917e-02 7.645264267921447754e-02 -1.815598607063293457e-01 -6.847873330116271973e-02 -2.958502769470214844e-01 9.451791644096374512e-03 1.887785941362380981e-01 -2.647220790386199951e-01 3.147972226142883301e-01 -2.037066519260406494e-01 1.962848603725433350e-01 -1.245634034276008606e-01 -6.452952325344085693e-02 1.208054553717374802e-02 1.836569458246231079e-01 -1.346772015094757080e-01 2.252029627561569214e-01 4.046442732214927673e-02 -3.937460109591484070e-02 -1.434138715267181396e-01 2.831346541643142700e-02 -2.998558580875396729e-01 1.493600904941558838e-01 -3.404298722743988037e-01 1.874446421861648560e-01 -1.727469712495803833e-01 -1.316281855106353760e-01 -2.744440361857414246e-02 -1.440054029226303101e-01 1.931178271770477295e-01 9.667564928531646729e-02
-2.398316860198974609e-01 2.072263360023498535e-01 2.709556221961975098e-01 -6.167545542120933533e-02 -1.278359591960906982e-01 8.984997868537902832e-02 6.803718954324722290e-02 7.617965340614318848e-02 -3.935635387897491455e-01 2.292532473802566528e-01 -1.689002662897109985e-01 2.259256243705749512e-01 -1.652884632349014282e-01 -2.332396805286407471e-01 -2.434599027037620544e-02 8.596678823232650757e-02 -1.313310563564300537e-01 2.133800536394119263e-01 -5.987644568085670471e-02 6.132399290800094604e-02 2.818737179040908813e-02 4.486477375030517578e-02 -4.523933678865432739e-02 3.789974451065063477e-01 2.011101990938186646e-01 2.173656970262527466e-01 -1.022473573684692383e-01 -5.493083596229553223e-02 -2.585307657718658447e-01 -7.022155821323394775e-02 5.390089377760887146e-02 1.276295334100723267e-01
-1.338078081607818604e-01 -2.261604368686676025e-01 -5.776537954807281494e-02 7.022178173065185547e-02 1.794272959232330322e-01 8.681409806013107300e-02 2.607276141643524170e-01 1.003639250993728638e-01 -1.380812376737594604e-01 2.084955871105194092e-01 -2.853130400180816650e-01 1.008900403976440430e-01 9.874816983938217163e-02 7.289106398820877075e-02 1.874484568834304810e-01 -6.600631773471832275e-02 -6.621204316616058350e-03 3.480325639247894287e-01 1.044604480266571045e-01 2.174655497074127197e-01 2.573527954518795013e-02 6.043215747922658920e-03 -1.199461594223976135e-01 1.380655616521835327e-01 6.111373007297515869e-02 2.953978180885314941e-01 -6.382187455892562866e-02 -2.453679963946342468e-02 -1.002909317612648010e-01 -3.441146016120910645e-01 8.664547652006149292e-02 3.886473178863525391e-01
8.606059849262237549e-02 9.024546295404434204e-02 2.056688666343688965e-01 -3.182226717472076416e-01 -9.657865017652511597e-02 -2.658188939094543457e-01 1.904290616512298584e-01 8.713240176439285278e-02 -1.902019977569580078e-01 1.067539229989051819e-01 -1.854514032602310181e-01 2.215075343847274780e-01 -1.256421953439712524e-02 1.286662966012954712e-01 5.308862403035163879e-02 3.323252499103546143e-01 7.352533936500549316e-02 3.703523427248001099e-02 3.027311265468597412e-01 1.507992893457412720e-01 -2.930056862533092499e-02 -8.153478801250457764e-02 -2.080847173929214478e-01 9.718941897153854370e-02 2.140702754259109497e-01 -4.124348238110542297e-02 -2.087127268314361572e-01 1.750727295875549316e-01 -2.063598483800888062e-01 1.252725571393966675e-01 -3.038871288299560547e-01 4.754019156098365784e-02
-3.828403651714324951e-01 -2.129407376050949097e-01 3.254103958606719971e-01 1.403370592743158340e-02 6.601931154727935791e-02 -1.247525885701179504e-01 1.400967836380004883e-01 -9.003051556646823883e-03 -2.060907334089279175e-01 7.716643810272216797e-02 -8.772436529397964478e-02 2.060597985982894897e-01 5.141348019242286682e-02 1.240881308913230896e-01 2.892748117446899414e-01 9.466931968927383423e-02 2.172681242227554321e-01 5.571904405951499939e-02 1.852614060044288635e-02 -3.345144912600517273e-02 2.459819614887237549e-01 1.116054654121398926e-01 -2.558751702308654785e-01 2.823057211935520172e-02 -7.562983781099319458e-02 2.642010450363159180e-01 -2.081030607223510742e-01 2.985098659992218018e-01 -1.714523881673812866e-01 -1.329116821289062500e-01 -3.921969980001449585e-02 -7.458047568798065186e-02
1.443196237087249756e-01 -1.785168647766113281e-01 2.239020466804504395e-01 -3.104248940944671631e-01 -1.809327304363250732e-01 1.512813866138458252e-01 4.978522285819053650e-02 -1.042905300855636597e-01 -2.856564819812774658e-01 3.060568273067474365e-01 -3.004837222397327423e-02 -6.647623330354690552e-02 -2.871306613087654114e-02 -1.637987196445465088e-01 8.855850249528884888e-02 -2.213383167982101440e-01 3.041346557438373566e-02 -1.984367519617080688e-02 -6.655266880989074707e-02 1.703537106513977051e-01 -1.843104511499404907e-02 -6.920691579580307007e-02 -2.489016950130462646e-01 1.753563433885574341e-01 2.687156386673450470e-02 -1.051513254642486572e-01 -2.257996648550033569e-01 9.463259577751159668e-02 -4.922552406787872314e-01 -7.589881122112274170e-02 -7.286129891872406006e-02 -9.511161595582962036e-02
1.992768049240112305e-01 4.052323475480079651e-02 3.967654891312122345e-03 -2.849022746086120605e-01 7.116947323083877563e-02 4.815719276666641235e-02 -2.403132319450378418e-01 -1.534170955419540405e-01 -3.013707101345062256e-01 8.530309796333312988e-02 -4.871387209277600050e-04 2.894993722438812256e-01 -1.252963989973068237e-01 1.380464285612106323e-01 4.835871607065200806e-02 -1.668341606855392456e-01 1.174189746379852295e-01 1.304361969232559204e-01 1.715371608734130859e-01 -7.326701283454895020e-02 2.026865780353546143e-01 -1.942937448620796204e-02 -2.206563204526901245e-01 -6.803464889526367188e-02 1.765625178813934326e-01 2.421143352985382080e-01 -2.792388796806335449e-01 3.349930942058563232e-01 -1.285349726676940918e-01 -1.642169356346130371e-01 -1.403132826089859009e-01 1.959973424673080444e-01
1.164564937353134155e-01 1.367451101541519165e-01 7.590591907501220703e-02 -2.114744484424591064e-01 -6.518094986677169800e-02 -1.251021921634674072e-01 -1.272140443325042725e-01 6.726107746362686157e-02 -2.766526937484741211e-01 7.453831285238265991e-02 -9.656765311956405640e-02 5.338304489850997925e-02 2.138021290302276611e-01 1.522952169179916382e-01 3.491191267967224121e-01 2.043766528367996216e-01 -1.193736270070075989e-01 5.176373571157455444e-02 9.951412677764892578e-02 3.357141911983489990e-01 -8.768086880445480347e-02 -9.559602476656436920e-03 -4.700702130794525146e-01 1.646690815687179565e-01 -5.021497979760169983e-02 -3.382509574294090271e-02 -2.029434293508529663e-01 -2.341306656599044800e-01 3.120136912912130356e-03 -1.188906952738761902e-01 1.217441260814666748e-01 -1.605898588895797729e-01
6.545195728540420532e-02 1.465022265911102295e-01 1.917142271995544434e-01 1.730956435203552246e-01 1.020988449454307556e-01 1.453062053769826889e-02 2.341315895318984985e-01 -1.876071542501449585e-01 -3.851199448108673096e-01 8.087795972824096680e-02 -3.649985194206237793e-01 4.824157059192657471e-02 -2.180347144603729248e-01 1.564129590988159180e-01 1.817063689231872559e-01 -2.506032884120941162e-01 -8.126318454742431641e-02 9.993116557598114014e-02 1.081160902976989746e-01 2.169856801629066467e-02 1.303984522819519043e-01 1.437626183032989502e-01 -5.661363247781991959e-03 1.933805793523788452e-01 -4.708517342805862427e-02 3.354438841342926025e-01 6.299799680709838867e-02 2.593133151531219482e-01 -9.274549037218093872e-02 -1.434827893972396851e-01 1.081016659736633301e-02 1.718930602073669434e-01
3.264153003692626953e-01 1.228859648108482361e-01 2.886394262313842773e-01 -4.713609069585800171e-02 -2.812070958316326141e-02 -7.579165697097778320e-02 1.945192068815231323e-01 -2.466143518686294556e-01 -1.262434422969818115e-01 2.727043330669403076e-01 -3.778162002563476562e-01 -6.095679849386215210e-02 3.399197757244110107e-02 -3.137333551421761513e-04 1.264966279268264771e-01 -3.733990713953971863e-02 -8.099299669265747070e-02 -8.429440110921859741e-02 2.106832712888717651e-01 8.304640650749206543e-02 -2.074802294373512268e-02 2.846658229827880859e-01 -1.287883073091506958e-01 1.232956722378730774e-01 6.540676206350326538e-02 4.510808289051055908e-01 1.337851211428642273e-02 3.910414408892393112e-03 1.496983021497726440e-01 -1.455505639314651489e-01 -2.371558547019958496e-02 -4.475363343954086304e-02
1.134324967861175537e-01 2.068557590246200562e-01 2.454075365676544607e-05 -7.573709636926651001e-02 3.557120263576507568e-02 -6.607536226511001587e-02 -1.073319911956787109e-01 -1.514921784400939941e-01 -1.893080323934555054e-01 2.406032532453536987e-01 -2.376209795475006104e-01 -1.050142347812652588e-01 1.766381114721298218e-01 -2.597743831574916840e-02 1.631602495908737183e-01 1.280406117439270020e-01 -1.806845515966415405e-01 -4.115605354309082031e-02 -7.690067589282989502e-02 2.978472411632537842e-01 1.224755868315696716e-01 -1.186867579817771912e-01 -2.960596084594726562e-01 3.008437156677246094e-01 2.708152830600738525e-01 -4.120605532079935074e-03 -1.891686618328094482e-01 2.562531530857086182e-01 -3.197777271270751953e-01 1.099254041910171509e-01 -1.482076942920684814e-01 1.227516755461692810e-01
-1.642563194036483765e-01 -1.712468415498733521e-01 4.367996454238891602e-01 -2.027466744184494019e-01 -2.711169980466365814e-02 1.862723678350448608e-01 2.044988870620727539e-01 -2.097251452505588531e-02 -1.650580912828445435e-01 1.168653368949890137e-01 2.782304771244525909e-02 2.204371988773345947e-01 -8.571115136146545410e-02 1.970096379518508911e-01 3.806966543197631836e-01 7.191382348537445068e-02 -2.326113432645797729e-01 -4.040658846497535706e-02 4.306511953473091125e-02 4.327087476849555969e-02 8.915931731462478638e-02 -1.290396451950073242e-01 -2.791044116020202637e-01 -6.119683384895324707e-03 1.178171336650848389e-01 3.689427673816680908e-01 5.248451139777898788e-03 5.278287455439567566e-03 -1.116934269666671753e-01 7.558410614728927612e-02 -2.757900953292846680e-02 1.287005394697189331e-01
-3.912455216050148010e-02 2.090912014245986938e-01 3.358466327190399170e-01 8.751895278692245483e-02 -6.934851408004760742e-02 1.257601678371429443e-01 -2.157720029354095459e-01 -1.020409613847732544e-01 -1.784936338663101196e-01 8.137778937816619873e-02 -1.551132053136825562e-01 1.209491044282913208e-01 3.009110689163208008e-01 -1.033084988594055176e-01 -6.490928935818374157e-04 5.666714534163475037e-02 -1.650743186473846436e-01 3.736091256141662598e-01 1.138721778988838196e-01 1.073397845029830933e-01 4.646572098135948181e-02 5.735670402646064758e-02 -4.396745562553405762e-01 -4.052641615271568298e-02 1.307540535926818848e-01 2.748592495918273926e-01 1.599329710006713867e-01 -5.687368661165237427e-02 -5.383122339844703674e-02 -2.077687680721282959e-01 3.619411215186119080e-02 1.205821111798286438e-01
4.286897927522659302e-02 1.405164748430252075e-01 9.304232150316238403e-02 -2.528162002563476562e-01 1.943976730108261108e-01 -8.759405463933944702e-02 3.251737058162689209e-01 1.637750864028930664e-01 -2.272707223892211914e-01 2.370800524950027466e-01 -3.743910491466522217e-01 2.313707768917083740e-02 -1.372232139110565186e-01 -3.867381066083908081e-02 2.495729327201843262e-01 1.113021969795227051e-01 -1.553661525249481201e-01 3.714683353900909424e-01 1.467313617467880249e-01 9.213714301586151123e-02 3.603646531701087952e-02 -1.279395190067589283e-03 -1.179583966732025146e-01 -5.282899737358093262e-02 -2.058149874210357666e-01 9.568229317665100098e-02 -1.338292211294174194e-01 8.772631734609603882e-02 -2.039803713560104370e-01 -4.213927313685417175e-02 2.121415883302688599e-01 -9.271790832281112671e-02
1.253550872206687927e-02 7.881370186805725098e-02 2.789917886257171631e-01 4.937657341361045837e-02 1.710123270750045776e-01 -8.644393086433410645e-02 9.223722666501998901e-02 -8.758390694856643677e-02 -7.956029474735260010e-02 2.389718741178512573e-01 3.195633366703987122e-02 3.129743933677673340e-01 -8.071042597293853760e-02 2.414201796054840088e-01 -1.645894721150398254e-02 6.192159652709960938e-02 -1.889459341764450073e-01 -7.577210664749145508e-03 8.206521719694137573e-02 -8.605017513036727905e-02 1.183464676141738892e-01 -3.310308977961540222e-02 -2.657000124454498291e-01 3.668397068977355957e-01 1.248543933033943176e-01 -7.431581616401672363e-02 3.152975440025329590e-02 3.505494296550750732e-01 -3.519690334796905518e-01 -4.921644926071166992e-02 -2.922337055206298828e-01 4.778505489230155945e-02
-1.744659692049026489e-01 -1.482470184564590454e-01 2.223672866821289062e-01 -4.435119684785604477e-03 -1.793053448200225830e-01 -1.561394184827804565e-01 -7.401230931282043457e-02 -1.144345477223396301e-02 -7.070378959178924561e-02 2.567921578884124756e-01 -9.642435610294342041e-02 2.742720842361450195e-01 -7.329327613115310669e-02 1.579027473926544189e-01 1.631749123334884644e-01 -1.213751658797264099e-01 1.664578355848789215e-02 3.000556230545043945e-01 3.185770511627197266e-01 2.367619276046752930e-01 4.039733484387397766e-02 -3.772691264748573303e-02 -1.632970869541168213e-01 1.619542092084884644e-01 3.668899238109588623e-01 3.000169396400451660e-01 -1.335501372814178467e-01 1.982955485582351685e-01 -2.363732084631919861e-02 1.361273974180221558e-01 1.633329130709171295e-02 6.254634261131286621e-02
-2.950623929500579834e-01 1.269432306289672852e-01 2.927230894565582275e-01 1.027687788009643555e-01 6.219676136970520020e-02 1.484976895153522491e-02 -8.843550086021423340e-02 3.586331307888031006e-01 -1.913291215896606445e-01 2.051502615213394165e-01 -3.887169361114501953e-01 -1.147758588194847107e-02 7.995317131280899048e-02 -2.419353425502777100e-01 7.012914866209030151e-02 -5.541643500328063965e-02 2.510732598602771759e-02 1.865540072321891785e-02 1.706743389368057251e-01 -1.457028537988662720e-01 -1.394298523664474487e-01 4.562077298760414124e-02 -5.906202644109725952e-02 1.471561491489410400e-01 2.790310978889465332e-01 1.586592346429824829e-01 -2.402199804782867432e-01 2.100340127944946289e-01 -1.854289174079895020e-01 -1.283469349145889282e-01 -5.388797819614410400e-02 -2.435477450489997864e-02
9.887547232210636139e-03 7.995570451021194458e-02 2.677783370018005371e-01 -1.931949406862258911e-01 -4.332211241126060486e-02 1.321070492267608643e-01 -8.469511568546295166e-02 -6.098197400569915771e-02 -4.462897777557373047e-03 7.599202916026115417e-03 -1.137904226779937744e-01 2.736674249172210693e-01 2.660569250583648682e-01 -2.293567657470703125e-01 7.867492735385894775e-02 2.117770761251449585e-01 -6.496143341064453125e-02 1.244011968374252319e-01 4.354761168360710144e-02 -1.896600872278213501e-01 -3.323817253112792969e-01 7.540635019540786743e-02 -4.050608277320861816e-01 2.837984263896942139e-01 1.166946068406105042e-01 1.084901615977287292e-01 1.391686731949448586e-03 1.576817184686660767e-01 -2.557781040668487549e-01 1.700564324855804443e-01 -1.123112216591835022e-01 1.278960108757019043e-01
-6.536303460597991943e-02 -1.229488998651504517e-01 1.292662173509597778e-01 -3.354255557060241699e-01 5.643123388290405273e-02 1.657510250806808472e-01 -2.104406803846359253e-01 3.038498573005199432e-02 2.240497432649135590e-02 2.998637855052947998e-01 -5.643902346491813660e-02 9.841247461736202240e-03 9.044769406318664551e-02 1.041213124990463257e-01 2.925533652305603027e-01 5.302222445607185364e-02 -3.210685849189758301e-01 1.274180859327316284e-01 1.093889549374580383e-01 3.187385201454162598e-01 3.500409889966249466e-03 2.331431806087493896e-01 -3.432940840721130371e-01 1.179494783282279968e-01 -7.790856063365936279e-03 3.919391334056854248e-02 -3.548979014158248901e-02 2.546805441379547119e-01 1.393249928951263428e-01 -2.513464391231536865e-01 4.608037322759628296e-02 5.441863462328910828e-02
2.659370889887213707e-03 7.325697690248489380e-03 2.396809458732604980e-01 -2.602128088474273682e-01 9.008243680000305176e-02 1.506770551204681396e-01 9.452167898416519165e-02 -2.144403159618377686e-01 -3.254183828830718994e-01 -3.868502378463745117e-02 2.895004674792289734e-02 2.355065345764160156e-01 1.673315837979316711e-02 6.953584402799606323e-02 1.829871684312820435e-01 -1.429835800081491470e-02 4.001486301422119141e-01 1.363399177789688110e-01 1.748262047767639160e-01 1.799116469919681549e-02 9.009649604558944702e-02 2.042833156883716583e-02 -3.784550130367279053e-01 -1.145151183009147644e-01 3.288631513714790344e-02 1.508327722549438477e-01 -2.136748284101486206e-01 2.375147789716720581e-01 -5.789481475949287415e-02 1.306328326463699341e-01 -2.048009634017944336e-02 2.556066513061523438e-01
-1.349230706691741943e-01 2.753456830978393555e-01 2.951158583164215088e-01 -2.720794379711151123e-01 1.643633246421813965e-01 -5.464284680783748627e-03 -6.427246332168579102e-02 2.334146052598953247e-01 3.006470948457717896e-02 1.130964234471321106e-01 -9.073083847761154175e-02 1.434966027736663818e-01 1.040930449962615967e-01 -1.009718477725982666e-01 2.768042683601379395e-01 6.671034265309572220e-03 -9.667246788740158081e-02 4.545801579952239990e-01 -3.020717762410640717e-02 -7.326921075582504272e-02 1.617731451988220215e-01 6.726817041635513306e-02 -2.496235072612762451e-01 1.618754118680953979e-02 2.329053170979022980e-02 3.121313452720642090e-01 -2.469087988138198853e-01 -1.270816475152969360e-01 -1.354445517063140869e-01 5.649235099554061890e-02 -8.179942518472671509e-02 1.177279464900493622e-02
-2.254299260675907135e-02 2.285363823175430298e-01 3.541721999645233154e-01 -2.474477887153625488e-01 8.873946964740753174e-03 -1.810678988695144653e-01 -4.852169379591941833e-02 1.843869090080261230e-01 -3.775032237172126770e-02 1.225014925003051758e-01 -7.109545171260833740e-02 1.363711506128311157e-01 8.801490813493728638e-02 -8.317857235670089722e-02 2.598619461059570312e-01 -6.628146395087242126e-03 1.951368004083633423e-01 4.046428501605987549e-01 6.272384431213140488e-03 -1.376720964908599854e-01 5.071497987955808640e-03 1.050984710454940796e-01 -4.420820474624633789e-01 7.909502834081649780e-02 7.881726324558258057e-02 1.582479923963546753e-01 -1.565019786357879639e-01 -1.460056155920028687e-01 6.081557646393775940e-02 -1.542686074972152710e-01 -1.538620740175247192e-01 8.514357358217239380e-02
4.237498156726360321e-03 1.091880947351455688e-01 8.229044079780578613e-02 -1.140321567654609680e-01 -1.924814432859420776e-01 -1.064821779727935791e-01 3.125858679413795471e-02 -1.999748200178146362e-01 -1.801055818796157837e-01 4.818355664610862732e-02 -1.338609606027603149e-01 2.564438879489898682e-01 2.841970026493072510e-01 -4.832947254180908203e-02 7.600543648004531860e-02 -4.043955206871032715e-01 -1.454956084489822388e-01 3.773807287216186523e-01 1.819856232032179832e-03 1.013789139688014984e-02 1.890799403190612793e-01 -5.660446360707283020e-02 -1.851509958505630493e-01 1.450068056583404541e-01 4.669625312089920044e-02 1.254251450300216675e-01 4.276877641677856445e-02 4.267255961894989014e-01 -8.721162378787994385e-02 1.054238826036453247e-01 -9.188444912433624268e-02 -1.453241556882858276e-01
1.359168440103530884e-01 3.579367995262145996e-01 2.532827258110046387e-01 -1.231746226549148560e-01 6.316085904836654663e-02 -1.772483438253402710e-01 1.045114919543266296e-01 -1.769973486661911011e-01 -1.323533356189727783e-01 1.570633053779602051e-01 -1.657734811305999756e-01 1.468626558780670166e-01 -8.011345565319061279e-02 -7.772804796695709229e-02 9.929951280355453491e-02 -1.461798101663589478e-01 9.472859650850296021e-02 1.487893462181091309e-01 1.158251985907554626e-01 1.697092950344085693e-01 -9.294361807405948639e-03 2.480184137821197510e-01 -2.075402140617370605e-01 3.448994159698486328e-01 -3.304110467433929443e-02 2.288342863321304321e-01 3.945977240800857544e-02 1.280822604894638062e-01 1.929835230112075806e-01 -3.726238012313842773e-01 -1.302367001771926880e-01 8.590387180447578430e-03
7.498660683631896973e-02 -2.242183983325958252e-01 1.453639268875122070e-01 -5.264852941036224365e-02 2.146186083555221558e-01 1.779967844486236572e-01 -4.311390966176986694e-02 -3.017234206199645996e-01 -2.699625194072723389e-01 4.063137769699096680e-01 -1.535383313894271851e-01 8.281013369560241699e-02 2.353740036487579346e-01 1.002094522118568420e-02 1.491038948297500610e-01 -2.045465856790542603e-01 -1.053310185670852661e-01 -1.456273943185806274e-01 5.385548248887062073e-02 1.600395888090133667e-01 -9.479122608900070190e-02 -1.513692829757928848e-02 -2.780410349369049072e-01 -1.401008516550064087e-01 -1.397290974855422974e-01 9.702225774526596069e-02 -3.043760359287261963e-02 1.144567131996154785e-01 -2.802201509475708008e-01 4.377234727144241333e-02 -2.239912003278732300e-01 -1.450712382793426514e-01
6.052529439330101013e-02 8.879467099905014038e-02 4.354948177933692932e-03 9.760708198882639408e-04 2.216664999723434448e-01 1.538134962320327759e-01 1.784940212965011597e-01 2.122141048312187195e-02 -9.296090900897979736e-02 4.102697670459747314e-01 -2.893365919589996338e-01 9.771148860454559326e-02 -4.452708642929792404e-03 3.086361847817897797e-02 2.408355623483657837e-01 -4.118596911430358887e-01 9.036193788051605225e-02 1.680569350719451904e-01 -1.513239927589893341e-02 1.872428506612777710e-01 7.667681574821472168e-02 6.694108992815017700e-02 -2.923694252967834473e-01 -1.534433010965585709e-02 -1.210974380373954773e-01 2.907941043376922607e-01 -1.885032802820205688e-01 8.073459565639495850e-02 -3.652502223849296570e-02 2.259748280048370361e-01 1.503704935312271118e-01 2.092819288372993469e-02
9.829326719045639038e-02 -7.367735356092453003e-02 1.706652939319610596e-01 -2.089402526617050171e-01 -2.059310115873813629e-02 -2.402781993150711060e-01 1.644974350929260254e-01 9.885039925575256348e-02 -1.645052284002304077e-01 3.436911702156066895e-01 1.187814995646476746e-01 2.495232522487640381e-01 -3.131166100502014160e-02 1.944706290960311890e-01 1.743116676807403564e-01 -9.082145988941192627e-02 4.864811897277832031e-02 2.506406605243682861e-01 1.826079338788986206e-01 -1.288812160491943359e-01 1.350721810013055801e-03 -6.564542185515165329e-03 -1.076206192374229431e-01 -1.883705556392669678e-01 -9.316731244325637817e-02 3.387892246246337891e-01 -9.787642210721969604e-02 3.254676163196563721e-01 -2.469955682754516602e-01 -4.572994541376829147e-03 2.164974659681320190e-01 -9.502598643302917480e-02
-6.649192422628402710e-02 -1.715729087591171265e-01 6.813316047191619873e-02 -5.647756159305572510e-02 5.801898241043090820e-02 8.071218430995941162e-02 -2.339476719498634338e-02 -1.555453091859817505e-01 -4.197977185249328613e-01 1.477848552167415619e-02 6.145424023270606995e-02 2.759078443050384521e-01 -1.007262170314788818e-01 3.053226172924041748e-01 2.340870648622512817e-01 -1.878656744956970215e-01 7.893500477075576782e-02 2.198935151100158691e-01 3.359378874301910400e-01 1.359906643629074097e-01 1.233810633420944214e-01 2.020854204893112183e-01 -3.365962207317352295e-01 1.967619061470031738e-01 7.226996868848800659e-02 -3.961031883955001831e-02 -8.855503797531127930e-02 1.518686413764953613e-01 9.939327836036682129e-02 3.549993783235549927e-02 -1.090253666043281555e-01 1.383844614028930664e-01
1.296918541193008423e-01 -1.653715521097183228e-01 3.808613419532775879e-01 -1.018337532877922058e-01 7.538764923810958862e-02 2.345330081880092621e-02 -6.198712810873985291e-02 6.192217394709587097e-02 1.603623926639556885e-01 2.324719280004501343e-01 -2.910196185111999512e-01 -1.637881249189376831e-01 -4.998273774981498718e-02 2.420367300510406494e-01 4.503890499472618103e-02 1.424998492002487183e-01 -3.149845004081726074e-01 1.085526496171951294e-01 -1.122886165976524353e-01 4.253574460744857788e-02 -1.785205751657485962e-01 -4.273214191198348999e-02 -4.525180757045745850e-01 2.346821427345275879e-01 -1.814272627234458923e-02 1.600775122642517090e-01 3.013027831912040710e-02 8.708012849092483521e-02 -5.862269550561904907e-02 -2.124006897211074829e-01 -8.179770410060882568e-02 5.618221685290336609e-02
-1.394944339990615845e-01 2.910587750375270844e-02 1.022845879197120667e-01 7.932273298501968384e-02 1.079202145338058472e-01 -5.275699123740196228e-02 -2.535480260848999023e-01 -4.935422839480452240e-05 -3.450871109962463379e-01 1.180295646190643311e-01 -1.831746548414230347e-01 -8.030059933662414551e-02 3.609484434127807617e-02 8.423813432455062866e-02 4.063788652420043945e-01 -1.595661975443363190e-02 -1.518311500549316406e-01 2.066127508878707886e-01 6.291218847036361694e-02 5.181987956166267395e-02 1.218503192067146301e-01 2.259113639593124390e-01 -4.062144458293914795e-01 1.778014153242111206e-01 1.443984657526016235e-01 2.198409289121627808e-01 -3.300110623240470886e-02 -1.924490332603454590e-01 2.153843790292739868e-01 -1.948473900556564331e-01 1.011252105236053467e-01 2.505994401872158051e-02
3.529458045959472656e-01 1.116080209612846375e-01 3.949402868747711182e-01 -1.341975778341293335e-01 -2.151900716125965118e-02 -9.838999062776565552e-02 -6.336415559053421021e-02 2.151323556900024414e-01 -3.295096382498741150e-02 6.917294580489397049e-03 -8.444313704967498779e-02 1.067858338356018066e-01 1.605911701917648315e-01 -2.468031197786331177e-01 3.722015768289566040e-02 -5.668393895030021667e-02 -1.924344301223754883e-01 -1.000552996993064880e-01 1.285171061754226685e-01 2.800210937857627869e-02 1.044612303376197815e-01 1.557061523199081421e-01 -3.703981041908264160e-01 8.939023315906524658e-02 -2.324282750487327576e-02 5.982615053653717041e-02 -5.020551085472106934e-01 5.035392940044403076e-02 -1.056820750236511230e-01 4.589547589421272278e-02 1.043003425002098083e-02 2.820024080574512482e-02
1.043980494141578674e-01 -3.321042060852050781e-01 8.481110632419586182e-02 -1.223036721348762512e-01 1.054137945175170898e-01 -5.008504167199134827e-02 1.262529008090496063e-02 1.912684366106987000e-02 -3.790763914585113525e-01 1.350751519203186035e-01 -8.341445773839950562e-02 4.014680683612823486e-01 5.797749385237693787e-02 -9.367976337671279907e-03 7.615026086568832397e-02 -3.611003160476684570e-01 -1.367625594139099121e-01 1.339013129472732544e-01 1.012960821390151978e-01 2.512466013431549072e-01 -5.569331720471382141e-02 -1.006944105029106140e-01 -1.746881902217864990e-01 5.496154725551605225e-02 -1.031744629144668579e-01 -1.360512822866439819e-01 -6.199204921722412109e-02 2.807756662368774414e-01 -2.315921038389205933e-01 1.775870919227600098e-01 5.589177832007408142e-02 1.259547024965286255e-01
-7.318873703479766846e-02 5.102650076150894165e-02 4.102465212345123291e-01 -2.370254546403884888e-01 1.426095794886350632e-02 -1.112810522317886353e-01 6.491693109273910522e-02 2.123358994722366333e-01 -1.259753555059432983e-01 2.130863815546035767e-01 -2.747042775154113770e-01 3.273692727088928223e-01 -7.939826697111129761e-02 4.379130527377128601e-02 2.702181339263916016e-01 1.165025457739830017e-01 1.929432898759841919e-01 9.165956079959869385e-02 8.940948545932769775e-02 5.130751058459281921e-02 -6.418848782777786255e-02 8.815895020961761475e-02 6.882426887750625610e-02 1.772876381874084473e-01 3.905959129333496094e-01 8.590243756771087646e-02 2.385848574340343475e-02 1.267833169549703598e-02 -1.925471574068069458e-01 1.904151141643524170e-01 -1.635527312755584717e-01 -4.331862181425094604e-02
8.184017241001129150e-02 -2.003619372844696045e-01 3.065986931324005127e-01 -7.674874365329742432e-02 1.790954619646072388e-01 6.952255219221115112e-02 2.440343648195266724e-01 -1.055906619876623154e-02 -1.774276345968246460e-01 1.466976702213287354e-01 -1.116216480731964111e-01 1.056078672409057617e-01 -5.202669277787208557e-02 -2.814467251300811768e-01 1.444920450448989868e-01 -1.115043610334396362e-01 -8.241548389196395874e-02 1.778316199779510498e-01 -3.351826593279838562e-02 2.889520525932312012e-01 -2.415096610784530640e-01 -1.689681261777877808e-01 -3.947490155696868896e-01 1.912075728178024292e-01 -1.035347674041986465e-02 -2.521176338195800781e-01 -4.723995551466941833e-02 2.006041556596755981e-01 -9.392680972814559937e-02 -7.047938555479049683e-02 9.711942076683044434e-02 -1.821660995483398438e-01
-1.433182228356599808e-02 1.441860795021057129e-01 2.020871043205261230e-01 -7.773598283529281616e-02 6.836783140897750854e-02 -3.860981017351150513e-02 3.780382275581359863e-01 2.294242233037948608e-01 -2.195636928081512451e-01 1.318980157375335693e-01 -4.822943806648254395e-01 -6.304357945919036865e-02 -8.494387380778789520e-03 1.464439183473587036e-02 2.046949714422225952e-01 -5.579324439167976379e-02 3.779483959078788757e-02 1.941126734018325806e-01 -6.386296451091766357e-02 1.096703186631202698e-01 8.189596235752105713e-02 -4.083465039730072021e-02 -2.048150748014450073e-01 -9.161808341741561890e-02 -2.136782556772232056e-01 3.145884722471237183e-02 -3.652843534946441650e-01 3.058923408389091492e-02 -1.363204121589660645e-01 -1.491577364504337311e-02 2.192826122045516968e-01 1.452021896839141846e-01
-2.798685729503631592e-01 1.702398359775543213e-01 1.253156457096338272e-02 9.531533718109130859e-02 2.446358352899551392e-01 -2.253361046314239502e-01 6.151707097887992859e-02 1.733465120196342468e-02 -1.701309680938720703e-01 -4.888842999935150146e-02 -8.528829365968704224e-02 1.810432672500610352e-01 9.168376028537750244e-02 -1.386401355266571045e-01 2.468987554311752319e-01 -1.727414131164550781e-02 -3.262644708156585693e-01 8.227398991584777832e-02 1.219479888677597046e-01 2.203067988157272339e-01 2.158674895763397217e-01 9.617639333009719849e-02 -5.236928462982177734e-01 1.105625927448272705e-01 -9.890404343605041504e-02 1.819342225790023804e-01 -3.952820971608161926e-02 6.030320748686790466e-02 6.903065741062164307e-02 -1.309264451265335083e-01 1.268120259046554565e-01 5.875573679804801941e-02
5.281823500990867615e-02 -7.212039083242416382e-02 5.327594280242919922e-01 -3.155907094478607178e-01 -2.511739358305931091e-02 4.811310023069381714e-02 2.256121188402175903e-01 4.206584021449089050e-02 -2.566710710525512695e-01 2.439667135477066040e-01 -6.069897487759590149e-02 -3.037635609507560730e-02 8.175653219223022461e-02 -1.319357752799987793e-01 6.463009864091873169e-02 -1.492651402950286865e-01 6.108681485056877136e-02 -3.614445775747299194e-02 7.351650297641754150e-02 1.579536199569702148e-01 -8.446242660284042358e-02 -1.777867553755640984e-03 -2.619975507259368896e-01 1.363112330436706543e-01 -1.223746538162231445e-01 -2.746772766113281250e-01 -1.352226883172988892e-01 -5.570891872048377991e-02 -2.166279256343841553e-01 -1.823389977216720581e-01 -2.039767950773239136e-01 -9.519171714782714844e-02
-6.367503851652145386e-02 6.711217015981674194e-02 1.222747494466602802e-03 -4.609527438879013062e-02 1.737085133790969849e-01 7.006277143955230713e-02 -1.140963956713676453e-01 -8.300054073333740234e-02 4.765931516885757446e-02 1.200631260871887207e-01 -2.973328232765197754e-01 1.841613799333572388e-01 -3.756133839488029480e-02 1.778018195182085037e-03 3.682237565517425537e-01 -1.885982602834701538e-01 -3.642541822046041489e-03 -7.532539963722229004e-02 6.791347172111272812e-03 -8.975432813167572021e-02 7.620450854301452637e-02 -2.137402296066284180e-01 -5.126916766166687012e-01 9.771478921175003052e-02 2.386811189353466034e-02 2.172305881977081299e-01 -8.273483812808990479e-02 -1.184178665280342102e-01 -1.351843923330307007e-01 -2.697336375713348389e-01 -3.507505357265472412e-01 -4.876794666051864624e-02
-3.552942350506782532e-02 1.055525839328765869e-01 4.515135660767555237e-02 -2.612963318824768066e-01 2.083005607128143311e-01 -1.335504502058029175e-01 -1.439401954412460327e-01 2.019650638103485107e-01 -1.434226781129837036e-01 -3.285846114158630371e-02 -2.632125020027160645e-01 1.162199303507804871e-01 1.958699524402618408e-01 -9.190800040960311890e-02 1.711042076349258423e-01 1.483088433742523193e-01 -1.469619870185852051e-01 9.050516784191131592e-02 9.519685991108417511e-03 -7.900043576955795288e-02 -1.589894890785217285e-01 -1.215057075023651123e-01 -3.477123081684112549e-01 4.336905777454376221e-01 3.086970448493957520e-01 -2.806970477104187012e-02 4.161379486322402954e-02 1.743958294391632080e-01 -1.593960821628570557e-01 -1.851220987737178802e-02 -1.916033774614334106e-01 -1.272164583206176758e-01
5.531674623489379883e-02 1.943496763706207275e-01 7.213129848241806030e-02 -2.269482314586639404e-01 -7.788829505443572998e-02 -1.945613622665405273e-01 -1.452817320823669434e-01 -1.962106525897979736e-01 -1.578553020954132080e-01 1.583848744630813599e-01 -2.352900505065917969e-01 1.114581003785133362e-01 3.065509535372257233e-02 -3.660460934042930603e-02 2.947688102722167969e-01 1.175154820084571838e-01 -2.941156625747680664e-01 -5.583700165152549744e-02 1.260591484606266022e-02 -8.481827378273010254e-02 -3.024621903896331787e-01 1.051383689045906067e-01 -3.066331446170806885e-01 2.744385004043579102e-01 1.423197388648986816e-01 -1.488138437271118164e-01 -2.116098627448081970e-02 1.926075816154479980e-01 -2.635312080383300781e-01 1.598724871873855591e-01 -7.582751661539077759e-02 1.691472083330154419e-01
1.861017048358917236e-01 2.121106088161468506e-01 1.351844370365142822e-01 -8.662983030080795288e-02 2.389386296272277832e-02 -2.186282426118850708e-01 1.488084346055984497e-01 2.952507734298706055e-01 -1.915718764066696167e-01 1.534106284379959106e-01 -2.776331081986427307e-02 -2.680355124175548553e-02 1.515397578477859497e-01 -1.161109581589698792e-01 7.242032885551452637e-02 -3.006099537014961243e-02 1.547265797853469849e-01 1.979996114969253540e-01 -1.479740291833877563e-01 1.218380406498908997e-01 6.239594519138336182e-02 5.243661999702453613e-02 -4.064269363880157471e-01 2.037313133478164673e-01 1.810574680566787720e-01 3.831689357757568359e-01 -1.224125474691390991e-01 2.240695357322692871e-01 9.218301624059677124e-02 -1.513148546218872070e-01 -2.077475488185882568e-01 -5.399361252784729004e-03
1.356443166732788086e-01 -9.344317764043807983e-02 3.348786383867263794e-02 -5.185437947511672974e-02 -1.657975167036056519e-01 7.925473153591156006e-02 2.857496775686740875e-02 2.354483306407928467e-01 -8.007492870092391968e-02 6.550620496273040771e-02 -1.144313625991344452e-02 2.661830484867095947e-01 2.179849743843078613e-01 -2.163929305970668793e-02 7.336834818124771118e-02 6.574103981256484985e-02 -2.689385414123535156e-01 2.016211301088333130e-01 3.049191273748874664e-02 4.569509997963905334e-02 -3.217723071575164795e-01 1.284513622522354126e-01 -1.988950967788696289e-01 1.291789710521697998e-01 1.634955555200576782e-01 1.123241186141967773e-01 -1.241266950964927673e-01 1.023808941245079041e-01 -5.510092377662658691e-01 -1.779842227697372437e-01 -9.168187156319618225e-03 2.162577211856842041e-01
2.815564349293708801e-02 -5.553965270519256592e-02 6.755682826042175293e-02 -3.801397606730461121e-02 7.928358018398284912e-02 -2.170575968921184540e-02 -3.046867251396179199e-02 2.672459371387958527e-02 -2.406004220247268677e-01 1.589172482490539551e-01 -2.143973261117935181e-01 6.815135478973388672e-02 3.367965817451477051e-01 -1.375895738601684570e-01 3.790003061294555664e-01 1.140480861067771912e-01 -2.434631139039993286e-01 2.416419088840484619e-01 8.036758005619049072e-02 -4.081532657146453857e-01 5.675331875681877136e-02 -5.740623176097869873e-02 -2.972599565982818604e-01 -6.652162224054336548e-02 5.282376706600189209e-02 1.648830622434616089e-01 1.241655051708221436e-01 -1.709393970668315887e-02 -1.927835494279861450e-01 2.840750850737094879e-03 -1.344088762998580933e-01 2.607783377170562744e-01
1.283429861068725586e-01 -2.070312052965164185e-01 3.096399009227752686e-01 -4.328849911689758301e-01 -1.138319913297891617e-02 -2.075431868433952332e-02 2.630462944507598877e-01 3.077413514256477356e-02 -2.754406817257404327e-02 3.447353839874267578e-01 -3.984049707651138306e-02 7.412876188755035400e-02 1.139574050903320312e-01 4.568250384181737900e-03 1.158662736415863037e-01 -2.124788761138916016e-01 1.444547921419143677e-01 -5.735423415899276733e-02 7.623204588890075684e-02 -9.832341969013214111e-02 -1.279395632445812225e-02 -5.037098750472068787e-02 -3.047144114971160889e-01 3.325522691011428833e-02 4.186006262898445129e-02 -1.803776174783706665e-01 -2.229778617620468140e-01 4.058632999658584595e-02 -2.620676755905151367e-01 -2.111811637878417969e-01 -7.568258047103881836e-02 -2.179069370031356812e-01
-4.217114672064781189e-02 1.945558637380599976e-01 1.351384222507476807e-01 -2.228577155619859695e-03 2.401438504457473755e-01 -1.383444201201200485e-02 2.861837148666381836e-01 2.621227502822875977e-01 -8.264964073896408081e-02 2.013249844312667847e-01 -3.804252743721008301e-01 -7.826422154903411865e-02 8.059930801391601562e-02 -2.267889380455017090e-01 1.959653496742248535e-01 -1.376734673976898193e-01 1.639280021190643311e-01 1.724096685647964478e-01 -5.883534997701644897e-02 1.480580121278762817e-01 4.458478838205337524e-02 7.579424977302551270e-02 -3.384345769882202148e-01 1.297998875379562378e-01 -2.523075342178344727e-01 7.527285814285278320e-02 -2.014273852109909058e-01 1.800800859928131104e-01 -2.513875812292098999e-02 1.945719569921493530e-01 1.221354529261589050e-01 5.746474117040634155e-02
-1.317554116249084473e-01 -1.701406091451644897e-01 2.156800478696823120e-01 1.613632589578628540e-01 2.888417541980743408e-01 -1.897742450237274170e-01 -7.817991077899932861e-02 1.827077716588973999e-01 -2.203400284051895142e-01 -1.229945719242095947e-01 -3.533532321453094482e-01 2.359952777624130249e-02 8.406693488359451294e-02 -2.510197162628173828e-01 8.312942087650299072e-02 1.730826497077941895e-01 -1.243079006671905518e-01 3.100355267524719238e-01 9.857678413391113281e-02 1.359803136438131332e-02 -2.948194555938243866e-02 5.976521223783493042e-02 -3.735954165458679199e-01 -1.472951024770736694e-01 -1.793959438800811768e-01 5.415902286767959595e-02 -1.299392133951187134e-01 1.553834527730941772e-01 -4.483609274029731750e-02 -2.286792546510696411e-01 -6.270436197519302368e-02 6.776127219200134277e-02
-2.795759737491607666e-01 -2.237131595611572266e-01 2.668608427047729492e-01 1.811654716730117798e-01 -3.751802816987037659e-02 -2.083427831530570984e-02 7.840989530086517334e-02 1.271591782569885254e-01 -2.061273455619812012e-01 1.699448078870773315e-01 -5.028012022376060486e-02 2.313487529754638672e-01 5.517638102173805237e-02 1.662180572748184204e-01 3.791734576225280762e-01 2.397699803113937378e-01 -1.104097906500101089e-02 2.687236666679382324e-02 4.619837552309036255e-02 4.580436274409294128e-02 1.554039567708969116e-01 3.800328820943832397e-02 -3.864443004131317139e-01 9.294558316469192505e-03 -2.036055177450180054e-01 7.314205169677734375e-02 -1.509205549955368042e-01 2.452789247035980225e-01 -7.963990420103073120e-02 -1.975729167461395264e-01 -1.575632542371749878e-01 -6.477578729391098022e-02
-2.800015211105346680e-01 -1.849410235881805420e-01 2.024612873792648315e-01 -3.597241342067718506e-01 -1.201024577021598816e-01 2.061137557029724121e-01 -2.464248389005661011e-01 -8.012820035219192505e-02 -1.598335504531860352e-01 1.367221623659133911e-01 -1.100199148058891296e-01 5.722006410360336304e-02 1.200328171253204346e-01 1.804091781377792358e-01 1.640836447477340698e-01 -6.902293115854263306e-02 -1.669084876775741577e-01 1.413292139768600464e-01 -2.846513316035270691e-02 1.009563654661178589e-01 1.171261072158813477e-01 3.612463474273681641e-01 -3.452096283435821533e-01 2.086548209190368652e-01 1.054860502481460571e-01 2.367402315139770508e-01 8.200338482856750488e-02 5.532601103186607361e-02 -4.677842184901237488e-02 -8.127608150243759155e-02 -3.570728003978729248e-02 4.362244531512260437e-02
1.473396420478820801e-01 1.271620094776153564e-01 1.980261802673339844e-01 -8.652535080909729004e-02 1.528671979904174805e-01 -6.019474565982818604e-02 2.858160436153411865e-02 4.343945905566215515e-02 -5.897119641304016113e-02 8.851524442434310913e-02 2.565710805356502533e-02 2.048305869102478027e-01 1.029633358120918274e-02 -1.875966787338256836e-01 6.214325129985809326e-02 -6.062748655676841736e-02 -2.615568041801452637e-01 1.668513268232345581e-01 1.782767325639724731e-01 -8.598840795457363129e-03 3.305872678756713867e-01 1.896358877420425415e-01 -2.588925957679748535e-01 9.258267283439636230e-02 1.242180168628692627e-01 -7.194449007511138916e-02 -3.345744013786315918e-01 1.477896422147750854e-01 -3.308598101139068604e-01 -3.330120146274566650e-01 -2.532573044300079346e-01 -3.339007869362831116e-02
8.843396604061126709e-02 -1.476929336786270142e-01 9.911832213401794434e-02 -2.913830280303955078e-01 2.368777096271514893e-01 1.464036703109741211e-01 2.374950498342514038e-01 -2.163044661283493042e-01 -3.706121146678924561e-01 7.196331769227981567e-02 -3.571231663227081299e-02 1.354294866323471069e-01 1.577715426683425903e-01 -1.439093351364135742e-01 7.323495298624038696e-02 1.194844916462898254e-01 -1.611269414424896240e-01 -1.481083314865827560e-02 2.372941225767135620e-01 -8.695707470178604126e-02 1.138878539204597473e-01 2.267621755599975586e-01 -1.951149702072143555e-01 -2.139113545417785645e-01 -2.156657725572586060e-01 2.082889825105667114e-01 -2.541586458683013916e-01 1.496977806091308594e-01 -1.627304553985595703e-01 -5.962979421019554138e-02 -4.092323035001754761e-02 -1.436190158128738403e-01
-2.639029026031494141e-01 6.681641936302185059e-02 -9.361045807600021362e-02 -1.877256184816360474e-01 2.596668666228652000e-03 -4.034020751714706421e-02 -3.669762611389160156e-02 -7.640793174505233765e-02 -1.569883897900581360e-02 6.390758603811264038e-02 -1.870046406984329224e-01 3.488176688551902771e-02 1.119939982891082764e-01 9.884842485189437866e-02 5.047603249549865723e-01 -1.989291459321975708e-01 -3.214789032936096191e-01 1.355775892734527588e-01 -1.429030299186706543e-02 1.906957030296325684e-01 -7.624601572751998901e-02 2.718514204025268555e-01 -3.561389446258544922e-01 1.565986722707748413e-01 1.249544098973274231e-01 1.934226751327514648e-01 4.275774210691452026e-02 2.377837151288986206e-01 3.540123999118804932e-02 -2.604610659182071686e-02 9.187475591897964478e-02 6.883949041366577148e-02
1.150988116860389709e-01 1.813450008630752563e-01 1.068578436970710754e-01 3.465099260210990906e-02 -2.513902820646762848e-02 1.810726076364517212e-01 -1.237798333168029785e-01 -1.025549769401550293e-01 -1.739798784255981445e-01 3.520233929157257080e-01 -3.356267213821411133e-01 -9.753300994634628296e-02 -4.629721119999885559e-02 7.572519779205322266e-02 1.086300686001777649e-01 3.099073469638824463e-02 -7.217084616422653198e-02 1.089061703532934189e-02 2.036430686712265015e-01 1.121654957532882690e-01 1.273165941238403320e-01 2.782352566719055176e-01 -3.142312467098236084e-01 3.756102174520492554e-02 -2.446800768375396729e-01 3.445281684398651123e-01 -5.234505236148834229e-02 -1.369554735720157623e-02 -1.955796480178833008e-01 3.902889415621757507e-02 -1.232121437788009644e-01 -3.088623285293579102e-01
-3.677216470241546631e-01 -1.040179282426834106e-02 3.079728484153747559e-01 -1.357216387987136841e-01 -2.649524994194507599e-02 2.582439780235290527e-01 2.605945765972137451e-01 1.072319224476814270e-03 -2.123066186904907227e-01 -3.004614822566509247e-02 -7.987800985574722290e-02 2.006356567144393921e-01 1.466881930828094482e-01 3.106924593448638916e-01 1.839849054813385010e-01 1.501392200589179993e-02 -1.727344989776611328e-01 -6.245448440313339233e-02 1.479297038167715073e-02 8.934912085533142090e-02 3.332099691033363342e-02 -1.871386915445327759e-01 -3.165336549282073975e-01 1.369158774614334106e-01 2.101056277751922607e-01 3.287712633609771729e-01 -7.489705830812454224e-02 2.162353880703449249e-02 -1.219335347414016724e-01 2.343247644603252411e-02 2.193137258291244507e-02 -1.211063750088214874e-02
2.605152726173400879e-01 -4.557140544056892395e-02 6.727315485477447510e-02 -3.274829387664794922e-01 5.447564646601676941e-02 1.221481636166572571e-01 -9.619809687137603760e-03 1.934171169996261597e-01 1.253958940505981445e-01 3.711257874965667725e-02 -2.474071234464645386e-01 2.328528016805648804e-01 -2.158248871564865112e-01 -1.211140528321266174e-01 1.321480274200439453e-01 -1.639960110187530518e-01 4.508962109684944153e-02 2.741528674960136414e-02 5.677422881126403809e-02 5.260069295763969421e-02 -1.596833169460296631e-01 1.320881210267543793e-02 -4.020664989948272705e-01 1.145681273192167282e-02 2.371097505092620850e-01 4.186010956764221191e-01 2.240374684333801270e-02 2.513328380882740021e-02 4.184125736355781555e-02 3.441818803548812866e-02 -3.034502267837524414e-01 3.031640686094760895e-02
1.783509850502014160e-01 6.542271375656127930e-02 4.021689295768737793e-02 4.435334727168083191e-02 -1.549585140310227871e-03 -1.256229281425476074e-01 1.586205214262008667e-01 3.015465438365936279e-01 -3.232966363430023193e-01 1.607899367809295654e-01 -4.660258442163467407e-02 -3.983409330248832703e-02 1.627187877893447876e-01 5.667443200945854187e-02 9.108139574527740479e-02 -2.308678254485130310e-02 6.019219383597373962e-02 2.473841011524200439e-01 -1.789195835590362549e-01 4.521027579903602600e-02 6.728439033031463623e-02 6.128009408712387085e-02 -4.108714461326599121e-01 8.665411174297332764e-02 2.161736935377120972e-01 3.651732504367828369e-01 -3.037007451057434082e-01 9.389866888523101807e-02 9.203387051820755005e-02 6.048971787095069885e-02 -2.778224945068359375e-01 4.321787133812904358e-02
2.488035857677459717e-01 5.255265161395072937e-02 -5.665350705385208130e-02 -1.536245048046112061e-01 1.834133863449096680e-01 2.322833612561225891e-02 -4.766165092587471008e-02 1.747874468564987183e-01 -4.524298310279846191e-01 1.201481372117996216e-01 1.816887408494949341e-02 3.507474362850189209e-01 -4.702454060316085815e-02 1.592635959386825562e-01 3.527366220951080322e-01 8.129060268402099609e-02 -1.663209199905395508e-01 1.715251654386520386e-01 2.659570239484310150e-02 -8.050842583179473877e-02 -8.582811057567596436e-02 -7.166533172130584717e-02 -7.765205204486846924e-02 6.387961655855178833e-02 -7.960397750139236450e-02 1.619918644428253174e-01 1.256472468376159668e-01 1.381385922431945801e-01 -3.232190608978271484e-01 5.493346601724624634e-02 -1.440930664539337158e-01 2.405177801847457886e-01
3.733504116535186768e-01 3.641615062952041626e-02 4.873805642127990723e-01 -7.109087705612182617e-02 4.535746574401855469e-02 -1.293795853853225708e-01 8.010683953762054443e-02 1.578380018472671509e-01 -1.503496170043945312e-01 1.496623456478118896e-01 -1.371227800846099854e-01 -4.359532322268933058e-04 1.495162211358547211e-02 -6.464959681034088135e-02 -8.597845584154129028e-02 -7.348305732011795044e-02 -5.946866795420646667e-02 -8.811943978071212769e-02 1.824577152729034424e-01 4.305467382073402405e-02 -2.245657891035079956e-02 2.973425686359405518e-01 -3.713463842868804932e-01 -2.445372007787227631e-02 1.658158302307128906e-01 -4.810249805450439453e-02 -2.308692783117294312e-01 -9.347748011350631714e-02 -1.774379238486289978e-02 1.270606815814971924e-01 -2.754272520542144775e-01 1.659385710954666138e-01
-3.779148459434509277e-01 1.817283034324645996e-01 9.140933305025100708e-02 -6.468286365270614624e-02 -9.763874113559722900e-02 -2.033000290393829346e-01 -9.972093254327774048e-02 2.487645447254180908e-01 -2.200237810611724854e-01 1.224394962191581726e-01 -2.418307363986968994e-01 1.622420176863670349e-02 2.372067980468273163e-02 -6.272707879543304443e-02 3.126671910285949707e-01 -9.280907362699508667e-02 1.767247319221496582e-01 1.094311624765396118e-01 3.173013627529144287e-01 6.629650294780731201e-02 -8.748808503150939941e-02 9.591471403837203979e-02 -3.379639685153961182e-01 1.428900808095932007e-01 -1.678244769573211670e-01 -4.295669868588447571e-02 -2.064544260501861572e-01 -9.099409729242324829e-02 -1.785446405410766602e-01 -1.828090399503707886e-01 8.605547249317169189e-02 5.014847218990325928e-02
-2.098871022462844849e-01 -2.005723491311073303e-02 9.072439372539520264e-02 -3.820420205593109131e-01 -2.590192556381225586e-01 1.423125118017196655e-01 -1.091725900769233704e-01 8.326435089111328125e-02 -1.214230582118034363e-01 3.069388568401336670e-01 -1.178406476974487305e-01 1.804751604795455933e-01 -8.351974189281463623e-02 1.452297866344451904e-01 1.007855013012886047e-01 -1.259697675704956055e-01 -6.905464455485343933e-03 4.645492881536483765e-02 2.696018218994140625e-01 1.198696810752153397e-02 1.256586611270904541e-01 2.235629856586456299e-01 -3.514951169490814209e-01 2.473887652158737183e-01 -2.336075715720653534e-02 6.470610387623310089e-03 1.081979498267173767e-01 -5.818617343902587891e-02 -4.175468534231185913e-02 -3.599326610565185547e-01 1.086294725537300110e-01 3.641726076602935791e-02
3.797767162322998047e-01 -5.604363605380058289e-02 1.082686483860015869e-01 -2.483589351177215576e-01 1.440328508615493774e-01 9.398102760314941406e-02 -2.797808647155761719e-01 1.641804575920104980e-01 7.450284063816070557e-02 -2.220585942268371582e-02 -2.148003578186035156e-01 1.705885380506515503e-01 -2.180954217910766602e-01 -1.357725113630294800e-01 4.003583267331123352e-02 -7.589153945446014404e-02 -1.318929195404052734e-01 1.203591451048851013e-01 -5.997253954410552979e-02 8.440566807985305786e-02 -3.243724256753921509e-02 2.181829512119293213e-02 -3.902588784694671631e-01 2.632862329483032227e-02 8.716206252574920654e-02 4.810848832130432129e-01 -6.740833073854446411e-02 2.014021426439285278e-01 -8.505496382713317871e-02 2.939696423709392548e-02 -1.045690663158893585e-02 -1.695483550429344177e-02
-1.306925117969512939e-01 2.861804962158203125e-01 1.016391739249229431e-01 -4.300859756767749786e-03 1.388652324676513672e-01 -1.442951411008834839e-01 6.074631586670875549e-02 -4.751434549689292908e-02 -2.274715900421142578e-01 -7.216935604810714722e-02 -1.737803816795349121e-01 1.131892874836921692e-01 1.883369055576622486e-03 -2.359410934150218964e-02 3.070718348026275635e-01 5.565974116325378418e-02 -1.595797538757324219e-01 1.285332590341567993e-01 -2.816083729267120361e-01 4.059189558029174805e-01 4.061336815357208252e-02 1.166286095976829529e-01 -4.702156782150268555e-01 9.150723367929458618e-02 1.333499327301979065e-02 1.551130712032318115e-01 9.768839180469512939e-02 1.956132650375366211e-01 -7.175604254007339478e-02 -1.596733629703521729e-01 1.139951273798942566e-01 1.521403715014457703e-02
2.432757169008255005e-01 4.917897656559944153e-02 1.755711734294891357e-01 6.081388331949710846e-03 8.329039812088012695e-02 -7.032320648431777954e-02 1.645408719778060913e-01 1.848209947347640991e-01 -2.048719227313995361e-01 7.270437479019165039e-02 -5.929263308644294739e-02 2.331273555755615234e-01 -3.700153902173042297e-02 -2.482829838991165161e-01 1.932100802659988403e-01 -9.687241911888122559e-02 -1.886023581027984619e-01 1.136404126882553101e-01 8.553542941808700562e-02 6.749936193227767944e-02 -2.279473990201950073e-01 1.633904427289962769e-01 -9.809222817420959473e-02 3.634938597679138184e-01 6.044203415513038635e-02 2.549517154693603516e-02 -3.943634927272796631e-01 8.503959514200687408e-03 -3.358070254325866699e-01 8.814724534749984741e-02 -1.369868516921997070e-01 1.990155428647994995e-01
1.149300187826156616e-01 1.204948946833610535e-01 3.248521089553833008e-01 -1.441096663475036621e-01 -2.873488701879978180e-02 5.318183079361915588e-02 3.701914474368095398e-02 -3.118078112602233887e-01 -2.710559666156768799e-01 5.043146759271621704e-02 -6.435587070882320404e-03 3.186638951301574707e-01 1.661128699779510498e-01 1.754362434148788452e-01 1.359202861785888672e-01 -1.989870369434356689e-01 1.016797032207250595e-02 2.144823670387268066e-01 9.246493130922317505e-02 2.673530280590057373e-01 2.474327385425567627e-01 1.143928524106740952e-02 -2.846503555774688721e-01 -1.295197457075119019e-01 1.839654892683029175e-01 4.700088128447532654e-02 -1.872530579566955566e-01 2.714928686618804932e-01 -9.257395565509796143e-02 2.739536017179489136e-02 6.846846640110015869e-02 -7.457473874092102051e-02
4.189811646938323975e-03 -2.560762763023376465e-01 3.988071680068969727e-01 -6.042959913611412048e-02 1.088311523199081421e-01 8.015238493680953979e-02 1.665398776531219482e-01 -1.115693822503089905e-01 -1.271280497312545776e-01 2.307617217302322388e-01 -1.916244477033615112e-01 1.283590793609619141e-01 9.895322471857070923e-02 -1.430676877498626709e-01 4.331535845994949341e-02 -2.107119858264923096e-01 -3.992153704166412354e-02 1.750997006893157959e-01 4.050753638148307800e-02 9.182810783386230469e-02 -2.883669734001159668e-01 3.899535164237022400e-02 -3.379666507244110107e-01 1.240607202053070068e-01 1.088244374841451645e-02 -3.436889946460723877e-01 -2.649401426315307617e-01 3.757277270779013634e-03 -2.030816674232482910e-01 -6.296493858098983765e-02 9.290466085076332092e-03 -1.541286110877990723e-01
2.644154429435729980e-01 2.769563533365726471e-02 3.561702370643615723e-01 -1.093077808618545532e-01 -7.944940030574798584e-02 -9.424743242561817169e-03 1.659750193357467651e-02 2.760591208934783936e-01 -1.715053617954254150e-01 4.182643815875053406e-02 -2.012115865945816040e-01 -9.770942479372024536e-02 3.336100280284881592e-01 -1.040698662400245667e-01 2.582628652453422546e-02 -1.796518564224243164e-01 -2.241545319557189941e-01 -1.435662508010864258e-01 9.135895967483520508e-02 -1.380324214696884155e-01 1.559085845947265625e-01 1.919316947460174561e-01 -3.483793735504150391e-01 3.651141375303268433e-02 1.828824132680892944e-01 5.900355428457260132e-02 -2.875453233718872070e-01 1.566136628389358521e-01 -4.519085213541984558e-02 8.128621429204940796e-02 -1.576794236898422241e-01 1.077492162585258484e-01
-1.627848297357559204e-01 -7.261165231466293335e-02 3.741733133792877197e-01 -1.166338287293910980e-02 -1.018385775387287140e-02 -2.139952927827835083e-01 -1.195425689220428467e-01 3.256788253784179688e-01 -2.939888238906860352e-01 2.013427466154098511e-01 -1.379735320806503296e-01 1.780881136655807495e-01 -7.963368296623229980e-02 2.019805088639259338e-02 4.148437082767486572e-02 5.770625919103622437e-02 4.434902593493461609e-02 1.007851436734199524e-01 2.231130301952362061e-01 1.872351616621017456e-01 -2.607453614473342896e-02 1.625929772853851318e-01 -1.244086027145385742e-01 1.928172856569290161e-01 3.478906154632568359e-01 1.939467191696166992e-01 9.112676978111267090e-02 2.670605480670928955e-01 7.162624597549438477e-02 1.152731776237487793e-01 8.142478764057159424e-02 1.796138733625411987e-01
7.607402652502059937e-02 -9.391251951456069946e-02 3.179353773593902588e-01 -3.156775236129760742e-02 9.177721291780471802e-02 1.557385083287954330e-02 2.768901288509368896e-01 -8.923494815826416016e-02 -1.510326117277145386e-01 1.285872608423233032e-01 -1.764420121908187866e-01 2.029252052307128906e-01 -5.622653756290674210e-03 -1.844228208065032959e-01 1.178542822599411011e-01 -2.316264212131500244e-01 3.859683126211166382e-02 2.076466232538223267e-01 1.761513203382492065e-02 1.487437784671783447e-01 -2.577831149101257324e-01 -5.750063806772232056e-02 -4.511196017265319824e-01 2.065680325031280518e-01 2.062616795301437378e-01 -3.100433349609375000e-01 7.780332863330841064e-02 1.052393242716789246e-01 -6.542036682367324829e-02 -5.165790766477584839e-02 1.262298077344894409e-01 -1.229478269815444946e-01
-7.833470404148101807e-02 -1.431474536657333374e-01 2.152986526489257812e-01 -6.437855958938598633e-02 -6.595236063003540039e-02 9.199210256338119507e-02 6.254327297210693359e-02 -1.023053843528032303e-02 -4.262889623641967773e-01 9.422463923692703247e-02 -8.639562129974365234e-02 6.583682447671890259e-02 -6.037120893597602844e-02 1.416514515876770020e-01 2.817152142524719238e-01 9.523192048072814941e-02 -9.859731793403625488e-02 5.791566334664821625e-03 2.749667735770344734e-03 1.307390183210372925e-01 5.122214555740356445e-02 1.152822002768516541e-02 -1.108027622103691101e-01 1.960176974534988403e-01 3.606896102428436279e-01 4.289284348487854004e-02 -5.288084745407104492e-01 -1.134704500436782837e-01 -2.487108409404754639e-01 1.346911638975143433e-01 -7.502549886703491211e-02 3.337231278419494629e-02
1.615687757730484009e-01 1.433755755424499512e-01 1.475113779306411743e-01 -5.809092149138450623e-02 1.664468795061111450e-01 -2.699983678758144379e-02 9.325174987316131592e-02 1.286278963088989258e-01 -2.795533090829849243e-02 1.133571565151214600e-02 -1.025300025939941406e-01 3.354098498821258545e-01 -1.103369817137718201e-01 8.566360920667648315e-02 2.525442838668823242e-01 -6.502681970596313477e-02 -1.007861942052841187e-01 1.006003841757774353e-01 -1.921047642827033997e-02 -2.874588221311569214e-02 5.496509745717048645e-02 1.276866644620895386e-01 -2.576390504837036133e-01 3.022240400314331055e-01 -5.656991153955459595e-02 1.997052729129791260e-01 -4.059515595436096191e-01 -2.494272403419017792e-02 -4.375953674316406250e-01 1.850885897874832153e-02 -2.534365355968475342e-01 -2.980165183544158936e-03
-1.809958070516586304e-01 8.299707621335983276e-02 -1.545462906360626221e-01 -1.624286025762557983e-01 1.993071585893630981e-01 -1.179479286074638367e-01 -1.290373355150222778e-01 2.904008626937866211e-01 -1.167266964912414551e-01 1.253656148910522461e-01 -2.150024473667144775e-01 1.395363211631774902e-01 6.639739871025085449e-02 -1.728158444166183472e-01 1.600635945796966553e-01 -2.135111093521118164e-01 -2.825110554695129395e-01 1.928200870752334595e-01 -8.745845407247543335e-02 -1.166603714227676392e-01 1.279320716857910156e-01 1.451752632856369019e-01 -3.714540302753448486e-01 7.371114194393157959e-02 -1.565666645765304565e-01 1.556602865457534790e-01 -1.990336328744888306e-01 2.614755332469940186e-01 2.107433043420314789e-02 -2.530095279216766357e-01 1.158832535147666931e-01 3.504307195544242859e-02
1.423987001180648804e-01 5.159484595060348511e-02 2.277994751930236816e-01 -9.210491180419921875e-02 -3.303914889693260193e-02 1.206741407513618469e-01 7.141526322811841965e-03 2.166776508092880249e-01 -3.305780142545700073e-02 1.703788489103317261e-01 -1.441215630620718002e-02 2.527209520339965820e-01 3.619256615638732910e-02 -1.326633989810943604e-01 1.688864976167678833e-01 8.157736808061599731e-02 -3.344079852104187012e-01 8.494203537702560425e-02 1.638575196266174316e-01 -4.052757471799850464e-02 1.368217319250106812e-01 1.316983103752136230e-01 -9.156950563192367554e-02 2.912281751632690430e-01 1.648418307304382324e-01 -1.932569220662117004e-02 -3.575539290904998779e-01 1.435173004865646362e-01 -4.612391293048858643e-01 -4.455152899026870728e-02 1.048328280448913574e-01 1.650539785623550415e-01
1.655444648349657655e-04 -2.707985639572143555e-01 1.956984698772430420e-01 -4.138282686471939087e-02 6.204698234796524048e-02 1.539407670497894287e-01 2.247063517570495605e-01 -1.073031201958656311e-01 -3.035435080528259277e-01 9.210167825222015381e-02 1.516343001276254654e-02 1.742470860481262207e-01 2.537580430507659912e-01 6.269343942403793335e-02 4.958770871162414551e-01 -9.503110498189926147e-02 6.170678138732910156e-02 3.023593127727508545e-02 2.221150547266006470e-01 -8.955023251473903656e-03 9.817096590995788574e-02 2.749513089656829834e-01 -2.263411581516265869e-01 -3.148704767227172852e-02 -2.139170020818710327e-01 1.684825271368026733e-01 4.889895766973495483e-02 3.496542945504188538e-02 -1.666835099458694458e-01 6.672068499028682709e-03 -9.755989164113998413e-02 -1.895790398120880127e-01
2.328845858573913574e-01 1.186891719698905945e-01 1.472157686948776245e-01 4.631984233856201172e-02 -3.864370286464691162e-02 -4.604304209351539612e-02 2.532956004142761230e-01 -2.043478637933731079e-01 -1.935485601425170898e-01 -1.656203879974782467e-03 -2.041913121938705444e-01 1.570558100938796997e-01 -1.881930418312549591e-02 2.198714464902877808e-01 1.903906911611557007e-01 -3.672473877668380737e-02 -9.188580513000488281e-02 -1.235081776976585388e-01 -1.471132189035415649e-01 3.716965019702911377e-01 1.400515735149383545e-01 4.741728678345680237e-02 -2.638998925685882568e-01 1.710398346185684204e-01 3.399245142936706543e-01 -3.324932605028152466e-02 -2.011015415191650391e-01 1.757353991270065308e-01 -1.844294220209121704e-01 1.353191286325454712e-01 1.933987736701965332e-01 -1.620008498430252075e-01
1.883769929409027100e-01 -2.999104000627994537e-02 4.250499606132507324e-02 3.822787478566169739e-02 1.344617754220962524e-01 -2.241449430584907532e-02 -9.522713720798492432e-02 -8.971474319696426392e-02 -2.297534942626953125e-01 -1.223367638885974884e-02 -9.285151213407516479e-02 2.044845372438430786e-01 -1.975419521331787109e-01 -4.529860988259315491e-02 1.561310142278671265e-01 -4.349885880947113037e-02 -6.230442225933074951e-02 1.885446161031723022e-01 1.006346754729747772e-02 -2.637030780315399170e-01 8.483468741178512573e-02 1.329930219799280167e-02 -1.454492211341857910e-01 4.653732776641845703e-01 -1.071132421493530273e-01 3.539339900016784668e-01 -3.158960640430450439e-01 6.869859993457794189e-02 -3.645350337028503418e-01 -9.645825624465942383e-02 -3.032943420112133026e-02 -1.240830570459365845e-01
1.684579551219940186e-01 1.001281291246414185e-01 1.673136204481124878e-01 -2.088534086942672729e-02 -6.331770122051239014e-02 -1.766006946563720703e-01 -1.296464949846267700e-01 -1.345060765743255615e-01 -2.374239414930343628e-01 1.698531359434127808e-01 -5.320039764046669006e-02 3.557700812816619873e-01 4.348645731806755066e-02 1.703214943408966064e-01 -1.739168912172317505e-02 1.169686787761747837e-03 2.035389691591262817e-01 2.843518853187561035e-01 -3.901644796133041382e-02 -1.362462900578975677e-02 -1.894805729389190674e-01 -2.961772680282592773e-02 -3.836307227611541748e-01 4.977801069617271423e-02 3.875217586755752563e-02 2.358645200729370117e-01 -1.506761014461517334e-01 2.371692061424255371e-01 2.327536419034004211e-02 -2.519770860671997070e-01 -2.154944539070129395e-01 2.454812377691268921e-01
-1.153310760855674744e-02 1.062264069914817810e-01 8.602441847324371338e-02 -2.437465358525514603e-03 -2.055730521678924561e-01 1.862140446901321411e-01 -4.586616903543472290e-02 1.301782876253128052e-01 -1.466769278049468994e-01 2.318004667758941650e-01 -9.292420744895935059e-02 2.267852425575256348e-01 -7.932314276695251465e-02 -2.490257620811462402e-01 1.555845588445663452e-01 -1.426364779472351074e-01 -3.198866844177246094e-01 5.248712003231048584e-02 1.457349509000778198e-01 -4.876148700714111328e-02 8.755536749958992004e-03 1.794994324445724487e-01 -1.976666897535324097e-01 2.680616080760955811e-01 3.118334710597991943e-01 -8.714765310287475586e-02 -3.300738334655761719e-01 6.982553005218505859e-02 -3.040405511856079102e-01 3.388348966836929321e-02 -1.022561341524124146e-01 2.058937698602676392e-01
9.140601009130477905e-02 1.200621798634529114e-01 1.936784237623214722e-01 -2.262533158063888550e-01 -1.656618416309356689e-01 -2.635999619960784912e-01 -1.617682129144668579e-01 1.154036521911621094e-01 -1.387446373701095581e-02 1.869331598281860352e-01 -3.246392309665679932e-01 -4.060146585106849670e-02 1.283941864967346191e-01 -1.657536327838897705e-01 -8.118343353271484375e-02 -2.591651678085327148e-02 -1.790076345205307007e-01 9.652443230152130127e-02 6.466691941022872925e-02 3.136682212352752686e-01 1.917230151593685150e-02 1.068655475974082947e-01 -1.447283774614334106e-01 6.397651880979537964e-02 -1.795912832021713257e-01 4.219717085361480713e-01 -2.333177626132965088e-01 2.050357609987258911e-01 -8.261211216449737549e-02 -3.906437009572982788e-02 -2.462745010852813721e-01 4.653782024979591370e-02
-2.180176079273223877e-01 -1.615246534347534180e-01 1.464589685201644897e-01 -3.902150690555572510e-01 -2.153427340090274811e-02 1.703635305166244507e-01 -1.855064928531646729e-01 -5.597729608416557312e-02 -5.101453885436058044e-02 2.308045476675033569e-01 -2.034351378679275513e-01 5.368345603346824646e-02 7.566028088331222534e-02 1.439978182315826416e-01 3.202948868274688721e-01 -1.062443405389785767e-01 -1.434792280197143555e-01 2.109221071004867554e-01 -2.703986596316099167e-03 2.366692759096622467e-02 1.135605499148368835e-01 3.688112497329711914e-01 -2.979263067245483398e-01 7.571335136890411377e-02 7.380512356758117676e-02 2.375597506761550903e-01 1.503066569566726685e-01 1.914137005805969238e-01 -8.606228977441787720e-02 -6.802048534154891968e-02 5.191693454980850220e-02 -1.596705056726932526e-02
2.487228512763977051e-01 6.637717783451080322e-02 2.447834908962249756e-01 1.185299083590507507e-01 -1.217292174696922302e-01 1.893520802259445190e-01 1.995532512664794922e-01 1.208243444561958313e-01 1.214520037174224854e-01 3.865378499031066895e-01 -1.141855791211128235e-01 1.431172341108322144e-02 -3.360970318317413330e-02 2.344486564397811890e-01 2.867186069488525391e-01 -3.277399763464927673e-02 -9.537535905838012695e-02 4.854727163910865784e-02 2.077307701110839844e-01 -2.171478979289531708e-02 -2.541134059429168701e-01 1.623449921607971191e-01 -3.529500067234039307e-01 1.531165689229965210e-01 -1.742333471775054932e-01 2.038352638483047485e-01 -5.690932646393775940e-02 1.689573079347610474e-01 -7.107262965291738510e-03 -2.165247127413749695e-02 4.084622114896774292e-02 -1.948945969343185425e-01
3.401065766811370850e-01 -9.095449000597000122e-02 6.349624693393707275e-02 -1.310619115829467773e-01 1.890895701944828033e-02 -1.119828447699546814e-01 -1.818556785583496094e-01 2.439596652984619141e-01 -1.204628720879554749e-01 1.631971001625061035e-01 -7.071141898632049561e-02 2.343777865171432495e-01 -6.223914399743080139e-02 -9.611812978982925415e-02 3.188258707523345947e-01 8.768567442893981934e-02 1.655733212828636169e-02 1.578161492943763733e-02 -2.513383887708187103e-02 -1.915224455296993256e-02 7.665557786822319031e-03 -1.833760616136714816e-04 -3.440824747085571289e-01 -1.524495147168636322e-02 2.566208839416503906e-01 3.298448622226715088e-01 -5.557353049516677856e-02 3.320573270320892334e-01 5.474134348332881927e-03 1.004364863038063049e-01 -1.200755983591079712e-01 -3.051028847694396973e-01
7.915826141834259033e-02 -2.337877750396728516e-01 1.209085285663604736e-01 -2.192084491252899170e-01 -3.412704914808273315e-02 1.760856509208679199e-01 2.695071399211883545e-01 -1.737804263830184937e-01 -4.720931351184844971e-01 -8.586131781339645386e-02 -4.299463704228401184e-02 1.831677109003067017e-01 1.791699230670928955e-01 1.203642264008522034e-01 3.159031569957733154e-01 -1.403764337301254272e-01 7.616070657968521118e-02 -8.337531983852386475e-02 1.309998482465744019e-01 1.197489723563194275e-01 3.678658604621887207e-02 4.056644439697265625e-02 -4.266099631786346436e-01 1.499101426452398300e-02 1.122087519615888596e-02 5.145888775587081909e-02 -6.249389797449111938e-02 4.325158521533012390e-02 -3.997981920838356018e-02 -1.054730117321014404e-01 -1.880589425563812256e-01 1.534830182790756226e-01
1.006408259272575378e-01 -9.107621759176254272e-02 5.490005016326904297e-02 -1.585833281278610229e-01 -1.514857709407806396e-01 -4.754056036472320557e-02 2.468105554580688477e-01 -2.704857885837554932e-01 -2.897579669952392578e-01 -6.168914586305618286e-02 7.879906147718429565e-02 2.403106838464736938e-01 4.354140907526016235e-02 -5.207250267267227173e-02 3.392863571643829346e-01 -9.013763815164566040e-02 -2.056044042110443115e-01 -7.074153423309326172e-02 2.372239083051681519e-01 8.036532253026962280e-02 1.376058012247085571e-01 1.907386034727096558e-01 -4.589849412441253662e-01 -6.976465135812759399e-02 1.188617572188377380e-01 2.053982168436050415e-01 -4.088679328560829163e-02 2.193809300661087036e-01 7.350331544876098633e-02 -2.205245010554790497e-02 -1.312440484762191772e-01 6.681519001722335815e-02
-8.978112787008285522e-02 -2.257574647665023804e-01 2.773663997650146484e-01 -3.242860734462738037e-01 2.912247180938720703e-02 1.329628974199295044e-01 -6.421832740306854248e-02 -1.153342798352241516e-01 7.461934536695480347e-02 1.278547197580337524e-01 -2.176075577735900879e-01 3.250700607895851135e-02 2.980272173881530762e-01 9.952590614557266235e-02 8.986404538154602051e-02 2.379405684769153595e-02 -4.740569368004798889e-02 1.383638381958007812e-01 1.325143575668334961e-01 1.915270537137985229e-01 2.304568588733673096e-01 4.485915601253509521e-01 -3.046052157878875732e-01 1.248613446950912476e-01 5.282173305749893188e-02 2.629498541355133057e-01 -9.490493685007095337e-02 5.427810549736022949e-02 8.599159121513366699e-02 -2.444851852487772703e-04 8.945294469594955444e-02 8.716569095849990845e-02
5.558845400810241699e-02 -3.014394342899322510e-01 2.138924747705459595e-01 -2.132437564432621002e-02 -1.888195574283599854e-01 1.314665228128433228e-01 2.057187706232070923e-01 -2.031448334455490112e-01 -4.944125711917877197e-01 5.725444108247756958e-02 7.708639651536941528e-02 2.051397413015365601e-01 4.516865685582160950e-02 1.217606514692306519e-01 2.265513837337493896e-01 -1.240764707326889038e-01 4.608283191919326782e-02 -1.313619613647460938e-01 7.528556883335113525e-02 9.387314319610595703e-02 1.386242508888244629e-01 5.373041331768035889e-02 -4.242967665195465088e-01 -9.667757898569107056e-03 -1.716139167547225952e-02 1.436368525028228760e-01 -9.533552080392837524e-02 1.276358217000961304e-01 -2.178592234849929810e-01 -9.802450239658355713e-02 -3.063427843153476715e-02 -5.984998121857643127e-02
8.475378900766372681e-02 -1.969934999942779541e-01 4.543909430503845215e-02 -1.146950758993625641e-02 -6.103241816163063049e-02 9.192009270191192627e-02 8.135934919118881226e-02 5.283416807651519775e-02 -2.922388613224029541e-01 3.615132272243499756e-01 -1.934620887041091919e-01 1.751022189855575562e-01 9.706415235996246338e-02 2.677393555641174316e-01 1.696019321680068970e-01 -1.197448968887329102e-01 -1.429670155048370361e-01 -1.233821287751197815e-01 1.446622312068939209e-01 2.638069987297058105e-01 8.624838292598724365e-02 -2.118782848119735718e-01 -1.725668311119079590e-01 -2.174521796405315399e-02 1.540405154228210449e-01 2.145695388317108154e-01 -7.386907190084457397e-02 2.122319489717483521e-01 -2.877687811851501465e-01 2.160018533468246460e-01 -1.854328215122222900e-01 -1.701412945985794067e-01
1.787133216857910156e-01 -2.635003626346588135e-01 1.126328781247138977e-01 1.370753347873687744e-01 1.262227743864059448e-01 -1.372201442718505859e-01 9.394798427820205688e-02 2.227363735437393188e-01 -1.441592909395694733e-02 5.701726302504539490e-02 -2.704811394214630127e-01 2.486544251441955566e-01 2.135593146085739136e-01 -1.829810738563537598e-01 2.878941297531127930e-01 1.982550173997879028e-01 -5.833334848284721375e-02 1.607818901538848877e-01 7.176525890827178955e-02 1.564389467239379883e-02 5.806197971105575562e-02 7.451038062572479248e-02 -4.587405622005462646e-01 -4.334523156285285950e-02 -1.636074334383010864e-01 7.724799960851669312e-02 -6.137829273939132690e-02 -5.899168178439140320e-02 1.175674274563789368e-01 -3.353496789932250977e-01 -1.015869900584220886e-01 -4.185494035482406616e-02
8.313038945198059082e-02 -4.590126127004623413e-02 1.480746120214462280e-01 -5.197190865874290466e-02 -1.076047569513320923e-01 1.617975980043411255e-01 -4.726636782288551331e-02 2.678491920232772827e-02 -1.435174494981765747e-01 3.049528300762176514e-01 -5.309354886412620544e-02 -2.636167407035827637e-01 1.453055143356323242e-01 1.770213693380355835e-01 1.781068295240402222e-01 -3.936619162559509277e-01 -1.822915673255920410e-01 -3.206822276115417480e-01 6.871591508388519287e-02 7.400119304656982422e-02 -3.625956922769546509e-02 1.988676190376281738e-01 -4.412851333618164062e-01 1.477317214012145996e-01 1.780927763320505619e-03 2.980683185160160065e-02 -1.348742544651031494e-01 1.008896902203559875e-01 -1.930029839277267456e-01 9.235993027687072754e-02 -4.011967778205871582e-02 -1.423416584730148315e-01
3.409131988883018494e-02 -3.196165859699249268e-01 2.270085513591766357e-01 -1.290511488914489746e-01 1.017718389630317688e-01 2.656638324260711670e-01 1.432821601629257202e-01 -7.276607304811477661e-02 -4.272726178169250488e-01 6.239453330636024475e-02 -1.943218857049942017e-01 6.184250116348266602e-02 1.377204209566116333e-01 8.009102195501327515e-02 -1.569315195083618164e-01 1.003125160932540894e-01 -1.230412051081657410e-01 2.519698739051818848e-01 -7.208149880170822144e-02 7.677440997213125229e-03 2.198217958211898804e-01 1.662821322679519653e-01 -2.809952795505523682e-01 -1.425739228725433350e-01 -7.088988274335861206e-02 1.556035280227661133e-01 -1.424412131309509277e-01 1.658769845962524414e-01 -1.320460587739944458e-01 7.404856383800506592e-03 -1.628606617450714111e-01 -2.311445474624633789e-01
6.127205863595008850e-02 -1.493880432099103928e-02 -4.866126179695129395e-02 -1.540302932262420654e-01 1.006630510091781616e-01 -1.485481560230255127e-01 1.091504003852605820e-02 -1.277795433998107910e-02 -2.242281138896942139e-01 2.828014194965362549e-01 -1.804040521383285522e-01 2.013026326894760132e-01 -4.156427830457687378e-02 -1.723595261573791504e-01 1.499909162521362305e-02 -1.424507703632116318e-02 -3.085699081420898438e-01 5.534434691071510315e-02 -9.917021542787551880e-02 -1.551131904125213623e-02 7.158378511667251587e-02 1.353812217712402344e-01 -1.309524029493331909e-01 1.058268770575523376e-01 -6.026112660765647888e-02 7.279124855995178223e-02 -4.877219200134277344e-01 -9.171071648597717285e-02 -3.084652721881866455e-01 -4.075313210487365723e-01 -3.307686001062393188e-02 -1.567381471395492554e-01
1.941672265529632568e-01 9.820439666509628296e-02 1.535297334194183350e-01 4.137397743761539459e-03 -3.157169744372367859e-02 -1.203015632927417755e-02 1.076191365718841553e-01 2.019861191511154175e-01 -2.333710491657257080e-01 1.733670681715011597e-01 -1.491549313068389893e-01 -2.808558382093906403e-02 1.162231042981147766e-01 1.707239449024200439e-01 1.591082066297531128e-01 -2.296293154358863831e-02 -9.276679158210754395e-02 8.472029119729995728e-02 -2.102502249181270599e-02 -1.433893293142318726e-01 2.007105387747287750e-02 -1.083717495203018188e-01 -5.081593394279479980e-01 1.008488163352012634e-01 3.559559285640716553e-01 -6.582681555300951004e-03 -1.524261236190795898e-01 1.673845499753952026e-01 1.110783815383911133e-01 -7.024509459733963013e-02 -3.417845368385314941e-01 2.647173404693603516e-01
8.933695405721664429e-02 -2.260954827070236206e-01 1.353648006916046143e-01 9.412860497832298279e-03 -2.871283702552318573e-02 8.364950306713581085e-03 -3.381874039769172668e-02 6.982988864183425903e-02 1.319765299558639526e-01 6.095951423048973083e-02 -2.825016081333160400e-01 1.109716370701789856e-01 2.432041168212890625e-01 1.326092481613159180e-01 4.014754295349121094e-02 4.991403967142105103e-02 -3.109041750431060791e-01 -1.764265000820159912e-01 -1.361376792192459106e-01 1.839411407709121704e-01 -1.968420594930648804e-01 -4.307366441935300827e-03 -5.179078578948974609e-01 1.102276220917701721e-01 -2.334807999432086945e-02 2.877455055713653564e-01 -8.893547952175140381e-02 2.224365621805191040e-01 1.783019304275512695e-02 -1.192290112376213074e-01 4.942832514643669128e-02 2.539182007312774658e-01
1.741270422935485840e-01 -1.391851995140314102e-02 1.567595154047012329e-01 -1.389224082231521606e-01 -1.944149844348430634e-02 5.296968668699264526e-02 -5.638822913169860840e-02 1.029777154326438904e-01 -2.744628489017486572e-01 1.363030672073364258e-01 -2.312843203544616699e-01 6.412930786609649658e-02 2.162211090326309204e-01 -2.823549807071685791e-01 1.179409325122833252e-01 -8.787368237972259521e-02 -7.765967398881912231e-02 -4.605635255575180054e-02 -1.310021877288818359e-01 -2.735655009746551514e-01 1.415647417306900024e-01 2.943655550479888916e-01 -4.557674527168273926e-01 -1.062429919838905334e-01 2.583354711532592773e-01 8.670628070831298828e-02 -3.030493259429931641e-01 -7.643292099237442017e-02 -2.789606153964996338e-02 -4.722377657890319824e-02 7.774408161640167236e-02 4.669670015573501587e-02
-2.117714136838912964e-01 1.674367636442184448e-01 2.871150374412536621e-01 -8.058998733758926392e-03 6.609589606523513794e-02 -6.015830487012863159e-02 1.467443555593490601e-01 3.991635739803314209e-01 -2.389456629753112793e-01 2.059015631675720215e-01 -2.828448712825775146e-01 -2.650487236678600311e-02 1.703985184431076050e-01 -7.382339239120483398e-02 8.431781083345413208e-02 2.302341312170028687e-01 -2.645120956003665924e-02 1.034037321805953979e-01 1.507199853658676147e-01 2.402531972620636225e-04 2.082450501620769501e-02 -1.918965950608253479e-02 -2.022050134837627411e-02 4.023983180522918701e-01 2.241322398185729980e-01 1.457678228616714478e-01 -2.960174977779388428e-01 6.818200647830963135e-02 -6.386388093233108521e-02 -4.875493794679641724e-02 -4.724302142858505249e-02 1.061963886022567749e-01
2.131134569644927979e-01 5.195366963744163513e-02 2.443686574697494507e-01 -2.763200923800468445e-02 -9.839542955160140991e-02 -1.836424171924591064e-01 -4.647883400321006775e-02 2.400451749563217163e-01 3.698013722896575928e-02 2.585893571376800537e-01 -3.691035211086273193e-01 -2.834507264196872711e-02 1.386407464742660522e-01 -9.664399176836013794e-02 1.601840406656265259e-01 1.155234035104513168e-02 7.929693907499313354e-02 1.028994396328926086e-01 -9.857209771871566772e-02 1.045531556010246277e-01 5.196123197674751282e-02 -7.436098903417587280e-02 -1.998360902070999146e-01 1.376478672027587891e-01 2.320370376110076904e-01 4.965998828411102295e-01 -1.361856311559677124e-01 -3.814725577831268311e-02 -1.623057574033737183e-01 3.225602582097053528e-02 -1.083097085356712341e-01 -2.537345588207244873e-01
1.560401618480682373e-01 3.295319080352783203e-01 1.474760323762893677e-01 -3.413116559386253357e-02 2.374378591775894165e-01 -3.401171416044235229e-02 2.614713609218597412e-01 6.566469371318817139e-02 -9.991641342639923096e-02 7.544437795877456665e-02 -3.178152143955230713e-01 1.695008389651775360e-02 -5.873448401689529419e-02 -1.021368578076362610e-01 2.438298016786575317e-01 -2.984470501542091370e-02 1.134504601359367371e-01 2.182141542434692383e-01 2.335968166589736938e-01 6.656178738921880722e-03 -2.392761223018169403e-02 2.173867523670196533e-01 -1.639171987771987915e-01 3.911610841751098633e-01 -7.670555263757705688e-02 1.985539346933364868e-01 -3.938629105687141418e-02 3.057436645030975342e-01 1.150786429643630981e-01 -1.473843753337860107e-01 -4.986686259508132935e-02 4.629844799637794495e-02
1.646006405353546143e-01 2.945756018161773682e-01 1.828139871358871460e-01 -3.354867100715637207e-01 -3.862721845507621765e-02 6.562889367341995239e-02 -1.052890941500663757e-01 -1.420080810785293579e-01 -3.008769154548645020e-01 -1.052765082567930222e-02 -7.384420186281204224e-02 1.819295883178710938e-01 -5.828778073191642761e-02 5.923395976424217224e-02 8.828127384185791016e-02 -1.982764601707458496e-01 3.698301613330841064e-01 4.652037844061851501e-02 -1.478186100721359253e-01 1.592540591955184937e-01 -2.949661947786808014e-02 -4.996503517031669617e-02 -3.242341279983520508e-01 -1.423577405512332916e-02 1.345630884170532227e-01 3.235566914081573486e-01 -2.126027345657348633e-01 4.286220669746398926e-02 -1.212835013866424561e-01 -9.094202518463134766e-02 -5.074962228536605835e-02 1.722485274076461792e-01
2.947872281074523926e-01 1.077294051647186279e-01 1.570513397455215454e-01 -5.851311143487691879e-03 -9.755279123783111572e-02 -8.382844924926757812e-02 2.076521217823028564e-01 1.400419920682907104e-01 -3.129777610301971436e-01 3.207932412624359131e-01 1.470059435814619064e-02 1.487359404563903809e-02 1.448895186185836792e-01 -1.634710282087326050e-01 -3.813694417476654053e-02 -3.547057509422302246e-02 7.075560837984085083e-02 2.968900501728057861e-01 -1.239597424864768982e-01 1.464444696903228760e-01 8.595681190490722656e-02 1.013418659567832947e-02 -3.318191170692443848e-01 1.559618711471557617e-01 2.599200010299682617e-01 1.013957634568214417e-01 -2.148359864950180054e-01 1.678868532180786133e-01 -5.297974497079849243e-02 -1.227098330855369568e-01 -2.118894606828689575e-01 2.428341954946517944e-01
2.251945249736309052e-02 5.962161347270011902e-02 3.043368756771087646e-01 2.616924932226538658e-03 5.486857146024703979e-02 -1.190483123064041138e-01 -9.798054397106170654e-02 -1.626989394426345825e-01 -2.956233620643615723e-01 7.930457592010498047e-03 -2.158743441104888916e-01 1.413850039243698120e-01 3.741416931152343750e-01 -1.588552743196487427e-01 2.043115049600601196e-01 -2.779275178909301758e-01 -6.466295570135116577e-02 3.139667809009552002e-01 1.281576305627822876e-01 5.361414328217506409e-02 4.576117694377899170e-01 -8.967933803796768188e-02 -6.644002348184585571e-02 4.553218930959701538e-02 8.364408463239669800e-02 1.065898239612579346e-01 -1.800602674484252930e-01 -1.187300030142068863e-02 -3.645150735974311829e-02 -6.605871766805648804e-02 -8.670590817928314209e-02 -4.098999127745628357e-02
-5.237216129899024963e-02 -6.178929656744003296e-02 1.241724044084548950e-01 4.767941776663064957e-03 2.241664081811904907e-01 3.376836655661463737e-03 -1.600120216608047485e-01 -1.802932471036911011e-01 -7.199977338314056396e-02 -1.850000619888305664e-01 -3.163534104824066162e-01 -1.260976400226354599e-02 -2.385298907756805420e-01 -1.415940374135971069e-01 1.968754678964614868e-01 -3.070978224277496338e-01 -8.713275194168090820e-02 7.888288050889968872e-02 -7.085481286048889160e-02 9.810858219861984253e-02 -8.614683896303176880e-02 -4.054257180541753769e-03 -4.317359626293182373e-01 5.492252856492996216e-02 2.010325193405151367e-01 1.640928089618682861e-01 -8.102019131183624268e-02 9.192400425672531128e-02 -1.708822846412658691e-01 -3.088311553001403809e-01 -2.901136577129364014e-01 -5.962910875678062439e-02
-1.155426353216171265e-01 -4.312929213047027588e-01 2.005895674228668213e-01 -2.289184927940368652e-01 1.798463170416653156e-03 -5.633195117115974426e-02 1.044500023126602173e-01 -3.229343891143798828e-01 -2.318386882543563843e-01 9.511386603116989136e-02 -2.286122441291809082e-01 -2.763275802135467529e-02 1.153700277209281921e-01 1.693317294120788574e-01 -8.043920248746871948e-02 -1.216519325971603394e-01 -1.560099571943283081e-01 1.229644417762756348e-01 1.099040955305099487e-01 1.612527878023684025e-03 1.036990508437156677e-01 -1.843683719635009766e-01 -2.236590087413787842e-01 2.727048695087432861e-01 -1.127701476216316223e-01 -4.998686909675598145e-02 -2.995064556598663330e-01 1.539755761623382568e-01 -1.741972267627716064e-01 7.107620686292648315e-02 -1.307430565357208252e-01 -9.354932606220245361e-02
3.095328211784362793e-01 2.168651521205902100e-01 4.652456343173980713e-01 -2.274667024612426758e-01 4.772368445992469788e-02 -6.896208226680755615e-02 7.782306522130966187e-03 3.108371496200561523e-01 -8.243695646524429321e-02 1.833819448947906494e-01 -1.196557432413101196e-01 -2.923058904707431793e-02 9.995921701192855835e-02 -1.213175803422927856e-01 -6.994768232107162476e-02 -1.228388398885726929e-02 -1.653584688901901245e-01 -3.732179105281829834e-02 5.382734909653663635e-02 -1.303041875362396240e-01 4.352496191859245300e-02 1.177668273448944092e-01 -3.438844978809356689e-01 2.132942155003547668e-02 1.622169464826583862e-01 7.652574032545089722e-02 -2.790567576885223389e-01 2.650056779384613037e-01 -5.664780735969543457e-02 6.983400881290435791e-02 -1.482203006744384766e-01 8.053944259881973267e-02
-5.904554575681686401e-02 5.242301523685455322e-02 -2.841041795909404755e-02 -8.097309619188308716e-02 1.156331785023212433e-02 -5.008354410529136658e-02 1.152158528566360474e-01 1.022381484508514404e-01 -7.191751897335052490e-02 9.527972340583801270e-02 -3.379938602447509766e-01 9.163986891508102417e-02 -2.732363715767860413e-02 -2.093647420406341553e-01 1.464746147394180298e-01 5.835642572492361069e-03 -9.698031097650527954e-02 2.283746749162673950e-01 1.899743638932704926e-02 -5.159992352128028870e-02 2.203380316495895386e-01 1.532542239874601364e-02 -1.778793036937713623e-01 4.244912862777709961e-01 2.317297309637069702e-01 6.569302082061767578e-02 -2.925539016723632812e-01 1.071871630847454071e-02 -4.269298017024993896e-01 -3.734564408659934998e-02 3.365877643227577209e-02 -3.214969336986541748e-01
1.273295134305953979e-01 1.442085653543472290e-01 3.390508592128753662e-01 -9.886338375508785248e-03 8.543799817562103271e-02 2.319700084626674652e-03 -6.366454809904098511e-02 4.151467606425285339e-02 -2.471523433923721313e-01 1.651107519865036011e-01 -5.657246336340904236e-02 2.946504354476928711e-01 2.108701318502426147e-01 7.042796164751052856e-02 4.729355499148368835e-02 7.208868116140365601e-02 1.085746884346008301e-01 3.772242665290832520e-01 2.415453046560287476e-01 6.511629372835159302e-02 1.798841655254364014e-01 2.281605005264282227e-01 -1.995793431997299194e-01 -3.930701687932014465e-02 2.001087069511413574e-01 1.481990069150924683e-01 -1.829867362976074219e-01 -6.922043114900588989e-02 -1.969156563282012939e-01 -3.272451460361480713e-01 -8.019644767045974731e-02 6.774481385946273804e-02
1.824310421943664551e-01 2.833644747734069824e-01 2.330963462591171265e-01 2.448644191026687622e-01 1.303807944059371948e-01 9.552980214357376099e-02 2.043560743331909180e-01 2.466488480567932129e-01 1.008356437087059021e-01 1.910833567380905151e-01 -1.513342708349227905e-01 3.121235072612762451e-01 -7.346996665000915527e-02 1.025086715817451477e-01 2.094669342041015625e-01 2.815132774412631989e-02 1.267057284712791443e-02 3.096277713775634766e-01 -1.494596302509307861e-01 1.330103576183319092e-01 -1.557889133691787720e-01 5.985331535339355469e-02 -2.303251028060913086e-01 1.265232861042022705e-01 4.279601946473121643e-02 6.898046284914016724e-02 -1.917164772748947144e-02 2.400762140750885010e-01 -2.477665394544601440e-01 -2.173953056335449219e-01 -9.798476099967956543e-02 3.994280006736516953e-03
8.448715507984161377e-02 -6.813626736402511597e-02 1.225861907005310059e-01 -4.555858969688415527e-01 -9.859680384397506714e-02 -1.607803553342819214e-01 1.406347900629043579e-01 -1.991982758045196533e-01 4.085936769843101501e-02 1.192443221807479858e-01 -1.493379473686218262e-01 -2.105108946561813354e-01 -9.517072699964046478e-03 -3.764722868800163269e-02 3.884933590888977051e-01 -1.057486012578010559e-01 -2.358390241861343384e-01 -3.045133315026760101e-02 1.955233514308929443e-01 1.723982244729995728e-01 1.215339973568916321e-01 1.061099842190742493e-01 -2.969103157520294189e-01 -1.122563425451517105e-02 1.737936884164810181e-01 2.144643962383270264e-01 1.083697751164436340e-01 -1.728420555591583252e-01 -1.563786417245864868e-01 -1.858984231948852539e-01 4.463282972574234009e-02 -8.275887370109558105e-02
1.243089586496353149e-01 -3.008744418621063232e-01 1.802177429199218750e-01 -9.201035648584365845e-02 1.167841479182243347e-01 1.777204871177673340e-01 1.271781772375106812e-01 -1.363639384508132935e-01 -4.471849501132965088e-01 -5.150226503610610962e-02 1.253479719161987305e-01 6.988203525543212891e-02 2.473785728216171265e-01 8.138068951666355133e-03 3.285305202007293701e-01 -2.324301451444625854e-01 -9.704875946044921875e-02 -1.623036265373229980e-01 1.690531075000762939e-01 1.252941936254501343e-01 -1.313517219386994839e-03 4.787381365895271301e-02 -2.476128339767456055e-01 8.399857580661773682e-02 5.715300887823104858e-02 3.581028198823332787e-03 -9.770970791578292847e-02 3.404224514961242676e-01 -2.027309387922286987e-01 -1.527806650847196579e-02 -1.146190240979194641e-02 7.593182474374771118e-02
2.148822844028472900e-01 -1.747388094663619995e-01 3.930028080940246582e-01 3.008564747869968414e-02 -1.289071291685104370e-01 -1.126150563359260559e-01 -1.769923716783523560e-01 2.437750399112701416e-01 5.332687869668006897e-02 7.541365176439285278e-02 -4.717801213264465332e-01 1.372649334371089935e-02 1.371877938508987427e-01 2.031685858964920044e-01 -7.487389445304870605e-02 -2.250718027353286743e-01 -3.959898650646209717e-02 -1.267039403319358826e-02 -2.560759149491786957e-02 2.298006266355514526e-01 6.105421856045722961e-02 -2.573697455227375031e-02 -3.345569074153900146e-01 1.562668979167938232e-01 5.442058667540550232e-02 2.493040859699249268e-01 -9.431593865156173706e-02 -1.866515539586544037e-02 -9.632928296923637390e-03 1.106343492865562439e-01 -5.527067184448242188e-02 1.206259056925773621e-01
-2.485755831003189087e-02 1.625034362077713013e-01 2.285494357347488403e-01 2.998930215835571289e-02 2.520708441734313965e-01 -1.583167463541030884e-01 -1.302472408860921860e-02 1.437765359878540039e-01 -2.152702361345291138e-01 3.133317828178405762e-02 1.796117722988128662e-01 3.373899757862091064e-01 -1.279447525739669800e-01 2.093133330345153809e-01 4.200879856944084167e-02 -1.655465513467788696e-01 7.461198419332504272e-02 3.836998343467712402e-02 -1.003077160567045212e-02 8.848273009061813354e-02 -7.528024166822433472e-02 1.228572428226470947e-01 -2.256129831075668335e-01 8.076404780149459839e-02 1.164929941296577454e-01 2.730298042297363281e-01 -8.898283541202545166e-02 4.872123003005981445e-01 -2.599021494388580322e-01 -1.285767704248428345e-01 4.452921450138092041e-02 1.224740296602249146e-01
-5.821466818451881409e-02 1.197080314159393311e-01 2.134514451026916504e-01 -1.388628929853439331e-01 -6.104098260402679443e-02 1.217010244727134705e-01 6.181815266609191895e-02 2.297474890947341919e-01 4.320587217807769775e-02 3.515171706676483154e-01 -4.690034314990043640e-02 2.045586556196212769e-01 -1.033097431063652039e-01 -1.689340025186538696e-01 5.400279909372329712e-02 3.228388354182243347e-02 3.068139404058456421e-02 1.943046748638153076e-01 -1.816251724958419800e-01 1.661038771271705627e-02 -2.390348166227340698e-01 1.109765619039535522e-01 -3.762295246124267578e-01 2.618587017059326172e-02 8.539021760225296021e-02 -1.219900920987129211e-01 8.306180126965045929e-03 2.469287961721420288e-01 -4.880123734474182129e-01 9.502603206783533096e-04 -1.568023711442947388e-01 -6.494811736047267914e-03
-1.291030794382095337e-01 -2.304303497076034546e-01 3.843609690666198730e-01 -1.781071126461029053e-01 9.907494485378265381e-02 7.709811627864837646e-02 2.202056646347045898e-01 -1.605484336614608765e-01 -3.279970288276672363e-01 -3.790746256709098816e-02 -1.080406531691551208e-01 2.432710677385330200e-01 8.416964858770370483e-02 1.672536134719848633e-01 3.514231145381927490e-01 -8.012983947992324829e-02 -5.331347510218620300e-02 -1.276645660400390625e-01 -3.884547576308250427e-02 9.794830530881881714e-02 6.086893752217292786e-02 7.855490595102310181e-02 -2.181823998689651489e-01 -3.883208555635064840e-04 1.824271529912948608e-01 2.339893728494644165e-01 1.730670593678951263e-02 8.824364840984344482e-02 -2.303830534219741821e-01 1.346200704574584961e-01 -2.093220502138137817e-01 -1.305663138628005981e-01
6.643528491258621216e-02 -2.095046192407608032e-01 6.369028985500335693e-02 -1.717126816511154175e-01 -1.556379646062850952e-01 6.018170341849327087e-02 1.283100619912147522e-02 2.886930108070373535e-02 -6.787536293268203735e-02 3.477258086204528809e-01 -1.831013709306716919e-01 2.744470536708831787e-01 2.382281571626663208e-01 -2.240753024816513062e-01 1.376130580902099609e-01 1.978734582662582397e-01 -5.086267739534378052e-02 2.527999877929687500e-01 8.131707459688186646e-02 -3.468820452690124512e-01 -1.247285306453704834e-02 1.325360387563705444e-01 -1.904519051313400269e-01 2.359541654586791992e-01 -8.691835403442382812e-02 -2.642095647752285004e-02 -8.495255559682846069e-02 1.649703681468963623e-01 -2.946231663227081299e-01 1.566826552152633667e-01 -4.518899321556091309e-02 1.752336323261260986e-01
1.787319779396057129e-04 -2.908465266227722168e-01 2.417431473731994629e-01 -8.776591718196868896e-02 -4.399035498499870300e-02 2.285061031579971313e-01 1.443407684564590454e-01 1.446359790861606598e-02 -4.241173267364501953e-01 3.053005225956439972e-02 -1.008416116237640381e-01 2.694237828254699707e-01 1.942544728517532349e-01 1.380486041307449341e-01 1.411445140838623047e-01 -1.645818725228309631e-02 -1.131604388356208801e-01 -2.003737241029739380e-01 2.736869081854820251e-02 1.650218367576599121e-01 6.144086271524429321e-02 2.410097047686576843e-02 -3.468306660652160645e-01 7.786041498184204102e-02 1.650428920984268188e-01 -2.322362959384918213e-01 -4.720367491245269775e-03 3.247919082641601562e-01 -9.057639539241790771e-02 8.693233132362365723e-02 -1.143319979310035706e-01 7.973469048738479614e-02
-5.790026858448982239e-02 1.373693943023681641e-01 3.248488008975982666e-01 4.966449365019798279e-02 -1.629427820444107056e-02 -1.614387482404708862e-01 6.118356809020042419e-02 7.976174354553222656e-02 -2.477004677057266235e-01 6.345420330762863159e-02 -3.720537424087524414e-01 -1.425453573465347290e-01 1.717780530452728271e-02 -2.496337294578552246e-01 1.803210675716400146e-01 4.809842631220817566e-02 1.360815018415451050e-01 -1.056128069758415222e-01 9.317663311958312988e-02 1.448739022016525269e-01 -6.281865388154983521e-02 7.947121560573577881e-02 -2.413404434919357300e-01 7.907099276781082153e-02 1.762310266494750977e-01 -1.375207901000976562e-01 -3.805778026580810547e-01 -7.038769125938415527e-02 -1.892389208078384399e-01 -9.342024475336074829e-02 1.299794465303421021e-01 3.413001298904418945e-01
1.477410793304443359e-01 2.054647058248519897e-01 3.676517307758331299e-01 -4.765421152114868164e-02 5.621504504233598709e-03 1.361049711704254150e-01 -1.290341615676879883e-01 -9.667530655860900879e-02 -3.383537232875823975e-01 9.914089739322662354e-02 6.550157815217971802e-02 3.345058560371398926e-01 -8.348468691110610962e-02 -1.972690373659133911e-01 8.914208412170410156e-02 1.107262074947357178e-01 -6.166402716189622879e-03 1.050462871789932251e-01 1.496207118034362793e-01 1.657735407352447510e-01 3.376354575157165527e-01 2.015369236469268799e-01 -3.870770037174224854e-01 -1.021055057644844055e-01 1.001287251710891724e-01 1.234258636832237244e-01 8.686012774705886841e-02 1.707792580127716064e-01 -2.763879485428333282e-02 -5.213270196691155434e-04 -3.999809920787811279e-02 8.505735546350479126e-02
1.788434833288192749e-01 -2.465127110481262207e-01 -4.568264633417129517e-02 -1.662325114011764526e-01 1.370836347341537476e-01 -4.550915211439132690e-02 1.335211377590894699e-02 -8.119566366076469421e-03 -4.371716976165771484e-01 2.677145302295684814e-01 -1.148310154676437378e-01 3.833251893520355225e-01 1.160896643996238708e-01 -4.148737341165542603e-02 2.842494845390319824e-02 -3.013769984245300293e-01 -9.605421870946884155e-02 2.193008363246917725e-01 2.214861810207366943e-01 1.819294989109039307e-01 -7.078392058610916138e-02 -1.941941864788532257e-02 -1.891921013593673706e-01 9.965995699167251587e-02 -1.396374553442001343e-01 -6.921971589326858521e-02 -1.320628169924020767e-02 2.207165956497192383e-01 -2.010989040136337280e-01 1.338083148002624512e-01 5.776894837617874146e-02 -3.493725508451461792e-02
1.542800366878509521e-01 7.533365488052368164e-02 7.304508984088897705e-02 -2.618285119533538818e-01 -1.547844260931015015e-01 -2.645354568958282471e-01 -3.540491312742233276e-02 1.798858195543289185e-01 -2.903803884983062744e-01 1.047891303896903992e-01 -1.360304802656173706e-01 2.729988396167755127e-01 -3.776534199714660645e-01 1.821100711822509766e-01 1.466228514909744263e-01 -5.651123821735382080e-02 -1.816451102495193481e-01 7.854368537664413452e-02 2.260869592428207397e-01 5.523727461695671082e-02 4.769464954733848572e-02 -4.112766310572624207e-02 -1.442124992609024048e-01 1.540421992540359497e-01 5.586268380284309387e-02 1.576695740222930908e-01 -7.055725157260894775e-02 3.022945225238800049e-01 2.373495884239673615e-02 2.358210384845733643e-01 1.851783841848373413e-01 -1.537576019763946533e-01
-7.928474247455596924e-02 1.033622622489929199e-01 2.740245163440704346e-01 1.009584777057170868e-02 1.431084573268890381e-01 1.698742657899856567e-01 1.693979203701019287e-01 1.616236865520477295e-01 4.594636335968971252e-02 3.896936476230621338e-01 -1.359942704439163208e-01 8.886308968067169189e-02 8.900289423763751984e-03 2.115601301193237305e-01 2.197841927409172058e-02 -5.432407930493354797e-02 3.423719480633735657e-02 -2.373782992362976074e-01 2.833204567432403564e-01 -5.350396037101745605e-02 -1.444008201360702515e-01 2.601961791515350342e-01 -3.924884498119354248e-01 1.678990870714187622e-01 -9.391698986291885376e-02 2.423700094223022461e-01 -1.043404415249824524e-01 1.651389598846435547e-01 -4.775135964155197144e-02 2.639364078640937805e-02 -1.304247379302978516e-01 -1.946678161621093750e-01
-2.275094538927078247e-01 -6.647174060344696045e-02 2.423594594001770020e-01 -3.005780279636383057e-01 -2.725379355251789093e-02 1.921119987964630127e-01 -1.247231736779212952e-01 1.203376650810241699e-01 -3.100239038467407227e-01 1.453432887792587280e-01 -1.920920982956886292e-02 3.154606092721223831e-03 2.590031027793884277e-01 2.674352526664733887e-01 6.075103767216205597e-03 -2.878312170505523682e-01 -7.008109986782073975e-02 1.503815501928329468e-01 2.161113470792770386e-01 -1.775276511907577515e-01 1.911231428384780884e-01 3.324325662106275558e-03 -3.592939674854278564e-01 -3.701837733387947083e-02 -1.942203193902969360e-01 2.576440945267677307e-02 8.877334743738174438e-02 1.513372510671615601e-01 -2.002989500761032104e-01 -1.751544699072837830e-02 -1.668459852226078510e-03 7.480961084365844727e-02
1.644701808691024780e-01 -1.092212349176406860e-01 1.568294763565063477e-01 -2.384549081325531006e-01 2.307274788618087769e-01 -5.324805155396461487e-02 -3.646821975708007812e-01 1.117035895586013794e-01 2.560701780021190643e-02 8.067159354686737061e-02 -2.402064651250839233e-01 1.629594117403030396e-01 -2.064668983221054077e-01 6.464505940675735474e-02 1.627473235130310059e-01 -3.757283091545104980e-02 1.956133358180522919e-02 1.665633358061313629e-02 6.585549563169479370e-02 3.245246112346649170e-01 -2.187313586473464966e-01 2.941825091838836670e-01 -3.318795561790466309e-01 5.321089178323745728e-02 8.704619854688644409e-02 2.454709112644195557e-01 -1.766205579042434692e-01 4.651023074984550476e-02 3.448710963129997253e-02 1.831481903791427612e-01 -1.352741569280624390e-01 2.645831555128097534e-04
8.856006897985935211e-03 -2.580130100250244141e-01 3.810072243213653564e-01 -6.804899126291275024e-02 -1.656647324562072754e-01 4.717054963111877441e-02 2.381109148263931274e-01 -1.912220120429992676e-01 -2.597716748714447021e-01 -3.469733521342277527e-02 -2.047244608402252197e-01 -6.937704980373382568e-02 -5.252863466739654541e-02 -3.159506944939494133e-03 9.299878031015396118e-02 -1.759282797574996948e-01 -1.727224886417388916e-01 2.090128958225250244e-01 7.936004549264907837e-02 3.861360019072890282e-03 -6.627596169710159302e-02 -1.672344356775283813e-01 -4.493958353996276855e-01 1.419164389371871948e-01 -2.054077386856079102e-01 -1.249048709869384766e-01 -1.701361238956451416e-01 -1.554767135530710220e-02 -4.817259684205055237e-02 1.160696074366569519e-01 -1.035363748669624329e-01 -2.346460372209548950e-01
-3.003844991326332092e-02 -3.102990388870239258e-01 5.951553583145141602e-02 -2.871090769767761230e-01 -7.060191780328750610e-02 1.730173453688621521e-02 -7.712312787771224976e-02 -6.600202620029449463e-02 -3.114824742078781128e-02 3.988519310951232910e-02 -4.767212271690368652e-02 4.729758948087692261e-02 -1.078035831451416016e-01 -1.630784720182418823e-01 1.424849331378936768e-01 -3.132683038711547852e-01 -2.213645167648792267e-02 1.549402922391891479e-01 1.447553634643554688e-01 2.403181344270706177e-01 -1.669291704893112183e-01 -8.260019123554229736e-02 -4.170764982700347900e-01 1.646896265447139740e-02 -8.012511534616351128e-04 3.391902744770050049e-01 -1.377512961626052856e-01 2.119676023721694946e-01 -5.823354050517082214e-02 6.952890753746032715e-02 -2.345826625823974609e-01 -2.884407639503479004e-01
3.095047548413276672e-02 4.313043132424354553e-02 1.301833987236022949e-01 4.543436691164970398e-02 -9.588191658258438110e-02 -1.659471541643142700e-01 -2.905058208853006363e-03 -7.558261603116989136e-02 -6.733174622058868408e-02 -1.486355662345886230e-01 -3.591994941234588623e-01 7.375667244195938110e-02 -3.390633268281817436e-03 1.087682843208312988e-01 2.330155670642852783e-01 -2.054661214351654053e-01 -2.002452164888381958e-01 -9.058436006307601929e-02 -7.231991738080978394e-02 -7.019441574811935425e-02 -5.862646922469139099e-02 -3.270784914493560791e-01 -4.966701269149780273e-01 1.184922978281974792e-01 8.345935493707656860e-02 1.736041605472564697e-01 -2.394389808177947998e-01 -7.172211259603500366e-02 -1.433126330375671387e-01 -2.346118837594985962e-01 -1.924427151679992676e-01 -1.564522236585617065e-01
1.163183525204658508e-01 -1.224631667137145996e-01 6.243050098419189453e-02 1.235880926251411438e-01 -1.464397311210632324e-01 2.651039361953735352e-01 2.276529818773269653e-01 -2.332676053047180176e-01 -2.788944840431213379e-01 4.604818224906921387e-01 -1.244464330375194550e-02 -2.843471802771091461e-02 7.959734648466110229e-02 -2.772782444953918457e-01 1.021059826016426086e-01 -1.477274596691131592e-01 3.335019201040267944e-02 -4.761563614010810852e-02 -2.748615667223930359e-02 1.190291568636894226e-01 1.553351338952779770e-02 7.018705457448959351e-02 -2.215363681316375732e-01 7.307263463735580444e-02 -9.325177408754825592e-03 2.609607577323913574e-01 -2.073656469583511353e-01 5.263135209679603577e-02 -3.048002421855926514e-01 1.186516359448432922e-01 -2.205909639596939087e-01 -2.432299032807350159e-02
1.408287733793258667e-01 -3.270696997642517090e-01 7.812772691249847412e-02 -1.141323447227478027e-01 1.785067021846771240e-01 -9.240737557411193848e-02 -1.710235700011253357e-02 -1.127277761697769165e-01 -4.576124548912048340e-01 -1.776451617479324341e-02 -1.489561945199966431e-01 1.198825687170028687e-01 8.312789350748062134e-02 1.561645418405532837e-01 2.171945720911026001e-01 -1.946301311254501343e-01 -1.012896671891212463e-01 -1.320706903934478760e-01 2.133243530988693237e-01 -3.947142977267503738e-03 7.396909594535827637e-02 1.350702792406082153e-01 -1.377619206905364990e-01 3.245080262422561646e-02 1.860328465700149536e-01 -1.571500748395919800e-01 -1.257759779691696167e-01 4.240177273750305176e-01 -2.042113095521926880e-01 7.040242850780487061e-02 1.331672668457031250e-01 4.175006225705146790e-02
8.644647896289825439e-02 -2.661858797073364258e-01 2.985954880714416504e-01 -1.215217709541320801e-01 -5.298791453242301941e-02 1.799781620502471924e-01 2.589078545570373535e-01 -2.950736694037914276e-02 -2.370410561561584473e-01 2.762875556945800781e-01 -7.214193791151046753e-02 8.890974521636962891e-02 1.675788611173629761e-01 -2.708550393581390381e-01 2.177409380674362183e-01 -1.524247974157333374e-01 4.235379397869110107e-02 -5.936127901077270508e-02 1.334993839263916016e-01 1.689840257167816162e-01 -1.506061702966690063e-01 -2.201628386974334717e-01 -2.421583384275436401e-01 1.489045023918151855e-01 -7.144711911678314209e-02 -1.013857051730155945e-01 -2.002159506082534790e-01 1.119194850325584412e-01 -2.087230682373046875e-01 -2.450072318315505981e-01 -6.643928587436676025e-02 -1.313502341508865356e-01
3.831633925437927246e-02 1.825064420700073242e-01 1.817665845155715942e-01 -2.227627933025360107e-01 -1.842518001794815063e-01 -6.088452041149139404e-02 1.524571478366851807e-01 2.372341901063919067e-01 -3.428312838077545166e-01 2.285411953926086426e-01 -1.789764761924743652e-01 2.918486297130584717e-01 -9.180595725774765015e-02 6.731072813272476196e-02 -1.873873472213745117e-01 -1.748192012310028076e-01 -1.076414599083364010e-03 -2.864501252770423889e-02 9.746373444795608521e-02 -1.041788235306739807e-01 1.563626974821090698e-01 5.088340863585472107e-02 -1.586958318948745728e-01 9.413045644760131836e-02 1.334930360317230225e-01 3.684890270233154297e-01 1.729144006967544556e-01 2.697868645191192627e-01 -1.808362752199172974e-01 4.736115783452987671e-02 1.486476361751556396e-01 6.470948457717895508e-02
-3.533310890197753906e-01 1.866872981190681458e-02 1.910479962825775146e-01 -7.138856500387191772e-02 1.470636129379272461e-01 -2.533834241330623627e-02 1.530027091503143311e-01 1.651057004928588867e-01 -1.850322782993316650e-01 6.929840892553329468e-02 -3.419821560382843018e-01 -2.536788582801818848e-02 -8.506292849779129028e-02 4.757711663842201233e-02 -3.174979239702224731e-02 -1.366827785968780518e-01 -9.420108795166015625e-02 2.783569097518920898e-01 1.292675137519836426e-01 2.158115357160568237e-01 5.912997946143150330e-02 -9.962432086467742920e-02 -1.547183841466903687e-01 1.852714866399765015e-01 -1.765846312046051025e-01 2.086924165487289429e-01 -6.312718987464904785e-02 -1.026929393410682678e-01 -2.294737696647644043e-01 1.367057394236326218e-02 -2.469677776098251343e-01 3.873240351676940918e-01
3.204659819602966309e-01 -2.578806877136230469e-01 9.634120017290115356e-02 -2.258441448211669922e-01 2.143928706645965576e-01 8.906424790620803833e-02 -1.398576498031616211e-01 1.996363848447799683e-01 -2.918481640517711639e-02 1.027138382196426392e-01 -2.940752208232879639e-01 9.674166887998580933e-02 -2.043112218379974365e-01 -2.195453047752380371e-01 1.411024481058120728e-01 2.434570528566837311e-02 1.490926556289196014e-02 -2.252805978059768677e-01 1.300749033689498901e-01 3.433319926261901855e-02 5.849008262157440186e-02 -6.980068981647491455e-02 -3.306777775287628174e-01 -4.071166366338729858e-02 7.689353078603744507e-02 4.191785752773284912e-01 -1.672679483890533447e-01 3.618865087628364563e-02 -7.375309616327285767e-02 8.108802884817123413e-02 -1.675570160150527954e-01 -1.190125755965709686e-02
1.716958135366439819e-01 2.985941469669342041e-01 2.933915555477142334e-01 -4.558034706860780716e-03 -7.493939995765686035e-02 -1.585023999214172363e-01 2.577548846602439880e-02 2.398435473442077637e-01 -2.461434006690979004e-01 -3.340948373079299927e-02 -1.211413443088531494e-01 -3.917439375072717667e-03 3.035729825496673584e-01 -1.209230571985244751e-01 8.705516904592514038e-02 -1.341644078493118286e-01 -5.163868144154548645e-02 -7.207949459552764893e-02 -4.446355160325765610e-03 -4.366286471486091614e-02 -4.229053854942321777e-02 1.219554767012596130e-01 -3.957634866237640381e-01 -6.114527210593223572e-02 2.467592954635620117e-01 1.896068155765533447e-01 -1.192906722426414490e-01 1.745585948228836060e-01 -2.206214070320129395e-01 -1.527867019176483154e-01 -9.821017831563949585e-02 2.959076762199401855e-01
2.690456062555313110e-02 -7.069705985486507416e-03 3.046320080757141113e-01 -1.825229525566101074e-01 7.462037354707717896e-02 1.433724313974380493e-01 1.465843319892883301e-01 9.973304718732833862e-02 -1.027913987636566162e-01 2.814843356609344482e-01 -3.893487751483917236e-01 2.184060662984848022e-01 1.318171024322509766e-01 -1.007148101925849915e-01 -2.860128507018089294e-02 -2.807502746582031250e-01 -1.662029325962066650e-01 7.462795823812484741e-02 3.480908460915088654e-03 -2.357032522559165955e-02 1.923469156026840210e-01 9.536336362361907959e-02 1.296733468770980835e-01 2.109801173210144043e-01 -2.063003331422805786e-01 3.458839356899261475e-01 -1.128766611218452454e-01 1.115156486630439758e-01 2.828737534582614899e-02 -2.494295835494995117e-01 1.552405953407287598e-01 -6.029317155480384827e-02
-1.272905617952346802e-01 8.154709637165069580e-02 8.452288806438446045e-02 8.042921870946884155e-02 -2.004863321781158447e-01 1.747744977474212646e-01 1.781064718961715698e-01 1.868687272071838379e-01 -3.256235420703887939e-01 3.222097158432006836e-01 -6.960165500640869141e-02 1.814181208610534668e-01 3.644280135631561279e-02 2.291006036102771759e-02 -7.819070667028427124e-02 1.104901731014251709e-01 -3.126356005668640137e-02 7.498353719711303711e-02 -2.614641003310680389e-02 2.049457840621471405e-02 -1.873822659254074097e-01 1.472868025302886963e-01 -2.318711727857589722e-01 1.265866309404373169e-01 1.848325431346893311e-01 1.521839350461959839e-01 -3.143829703330993652e-01 8.516597747802734375e-02 -4.377757608890533447e-01 2.056974917650222778e-01 -1.349340528249740601e-01 9.215914458036422729e-02
-1.827573031187057495e-01 -3.106400556862354279e-02 2.295024394989013672e-01 -8.433590829372406006e-02 -4.863655567169189453e-02 -2.067314386367797852e-01 -7.785281166434288025e-03 1.290704607963562012e-01 -3.326790034770965576e-01 3.582691252231597900e-01 -3.151697814464569092e-01 1.308622211217880249e-01 -3.008332103490829468e-03 1.727169007062911987e-02 2.046044729650020599e-02 -9.693442285060882568e-02 1.163906883448362350e-02 -1.180855333805084229e-01 6.352744996547698975e-02 -1.353040896356105804e-02 -2.245689183473587036e-01 3.044977784156799316e-01 -1.973903328180313110e-01 2.407288700342178345e-01 -2.659426331520080566e-01 -6.377379596233367920e-02 -1.516997721046209335e-02 -2.771335244178771973e-01 -1.740016043186187744e-01 -1.067600324749946594e-01 1.573024690151214600e-01 -4.255079850554466248e-02
4.017293918877840042e-03 1.806644499301910400e-01 1.079814359545707703e-01 -6.073956936597824097e-02 4.959280043840408325e-02 2.097234129905700684e-01 -1.462132763117551804e-02 1.389665752649307251e-01 -3.194438517093658447e-01 1.932005584239959717e-01 -2.966103255748748779e-01 3.327848315238952637e-01 -2.404154278337955475e-03 1.436162590980529785e-01 1.283001005649566650e-01 -1.208918839693069458e-01 3.421558737754821777e-01 1.526723802089691162e-01 -1.707440316677093506e-01 -1.560723930597305298e-01 1.092623844742774963e-01 -2.412476809695363045e-03 -1.503774970769882202e-01 3.473831415176391602e-01 3.053912892937660217e-02 1.368559300899505615e-01 4.239647090435028076e-02 1.921151578426361084e-01 -1.291200071573257446e-01 7.732624560594558716e-02 -2.127485573291778564e-01 1.442888975143432617e-01
-1.566413417458534241e-02 1.297026276588439941e-01 1.843605339527130127e-01 -1.246962845325469971e-01 3.613078594207763672e-01 2.231988869607448578e-02 9.529549628496170044e-02 1.516598649322986603e-02 -4.384670779109001160e-02 4.673243314027786255e-02 -1.715619713068008423e-01 5.859890580177307129e-02 9.994190931320190430e-02 -6.240123882889747620e-02 5.393139552325010300e-03 5.607250705361366272e-02 -2.266881763935089111e-01 6.410667300224304199e-02 2.421748489141464233e-01 -2.385443001985549927e-01 1.841580569744110107e-01 -4.892585426568984985e-02 -1.077258959412574768e-01 2.922396957874298096e-01 -4.041737318038940430e-02 1.445781588554382324e-01 -1.619309484958648682e-01 3.261899054050445557e-01 -2.955275774002075195e-01 -3.275435268878936768e-01 -2.718044519424438477e-01 1.048267632722854614e-01
-2.987914681434631348e-01 -1.759175062179565430e-01 2.258514761924743652e-01 -8.452028036117553711e-02 1.265320330858230591e-01 2.654021680355072021e-01 -1.484690420329570770e-02 1.068867444992065430e-01 -7.246910780668258667e-02 1.013017594814300537e-01 -3.178099095821380615e-01 2.073578089475631714e-01 1.697559207677841187e-01 4.841538891196250916e-02 4.268976747989654541e-01 -7.611723244190216064e-02 -4.092693328857421875e-02 1.444887071847915649e-01 -7.086584717035293579e-02 8.483339101076126099e-02 2.565780878067016602e-01 1.118021830916404724e-01 -3.355271816253662109e-01 -1.071174517273902893e-01 1.934496909379959106e-01 2.288468331098556519e-01 1.429107971489429474e-02 6.012981012463569641e-02 1.826172135770320892e-02 -4.915151745080947876e-02 -5.051252618432044983e-02 -9.353889524936676025e-02
1.547808349132537842e-01 -2.511782757937908173e-02 1.373523920774459839e-01 -1.788354013115167618e-03 1.618854552507400513e-01 2.238921448588371277e-02 8.943788707256317139e-02 1.229753792285919189e-01 -1.358622759580612183e-01 1.122974902391433716e-01 -7.120931893587112427e-02 1.629976779222488403e-01 -9.934562444686889648e-02 -3.724348545074462891e-02 2.976653873920440674e-01 -1.765613853931427002e-01 -1.287973821163177490e-01 1.419278383255004883e-01 -1.163652539253234863e-01 -4.247279465198516846e-02 3.077590651810169220e-02 1.668683141469955444e-01 -2.156375199556350708e-01 3.684000372886657715e-01 -1.923707276582717896e-01 1.979523897171020508e-01 -4.788067340850830078e-01 -1.402769535779953003e-01 -2.211845666170120239e-01 2.417822182178497314e-02 -2.584565579891204834e-01 9.192220121622085571e-02
1.969525218009948730e-01 2.237163335084915161e-01 2.276476025581359863e-01 -2.273785173892974854e-01 1.270639151334762573e-01 -1.985735595226287842e-01 1.101387664675712585e-01 7.125768065452575684e-02 -2.869875431060791016e-01 2.251015156507492065e-01 5.336889252066612244e-02 3.294540643692016602e-01 -2.577552795410156250e-01 6.983504444360733032e-02 2.975409328937530518e-01 -1.767992377281188965e-01 -2.638421058654785156e-01 2.861739508807659149e-02 9.869267791509628296e-02 1.367050856351852417e-01 2.092306502163410187e-02 -6.200545001775026321e-03 -1.306418143212795258e-02 1.907238066196441650e-01 2.468844875693321228e-02 1.861955374479293823e-01 1.163700595498085022e-01 2.648833394050598145e-01 -3.885894641280174255e-02 -4.974886029958724976e-02 1.807365864515304565e-01 -8.837760239839553833e-02
4.164383560419082642e-02 2.568777203559875488e-01 4.306887388229370117e-01 2.747329883277416229e-02 -6.869664043188095093e-02 9.376909583806991577e-02 -2.294931858777999878e-01 2.895257622003555298e-02 -1.865242570638656616e-01 2.551239430904388428e-01 -9.203305235132575035e-04 3.039944171905517578e-01 4.535721242427825928e-02 -1.819496229290962219e-02 1.805557608604431152e-01 3.538919612765312195e-02 1.628955006599426270e-01 1.200230494141578674e-01 2.257770001888275146e-01 1.285980790853500366e-01 1.423166692256927490e-01 8.950228989124298096e-02 -2.103351652622222900e-01 1.188040301203727722e-01 3.164179027080535889e-01 1.518858522176742554e-01 -6.915881484746932983e-02 9.866751730442047119e-02 -1.371608525514602661e-01 -3.010019063949584961e-01 7.697226107120513916e-02 -4.857752844691276550e-02
-2.695590853691101074e-01 4.173656553030014038e-02 1.466300338506698608e-01 4.137324169278144836e-02 9.169468283653259277e-02 7.817316055297851562e-02 7.199187576770782471e-02 2.935089468955993652e-01 -1.671258360147476196e-01 2.340681850910186768e-01 -1.566089987754821777e-01 1.715971231460571289e-01 -1.249030828475952148e-01 -1.599330902099609375e-01 3.052526116371154785e-01 -1.540361940860748291e-01 -2.162719964981079102e-01 1.229260563850402832e-01 3.204874098300933838e-01 9.461885690689086914e-02 4.128261283040046692e-02 1.406207978725433350e-01 -4.535025916993618011e-03 5.168273299932479858e-02 3.499950766563415527e-01 2.600823044776916504e-01 -1.772972643375396729e-01 1.884608343243598938e-02 -2.910420671105384827e-02 -2.455647289752960205e-01 3.049157932400703430e-02 1.415314525365829468e-01
1.693427860736846924e-01 2.495096996426582336e-03 9.047167748212814331e-02 -8.909313380718231201e-02 1.937582530081272125e-02 -2.669727504253387451e-01 1.311222463846206665e-01 9.785379469394683838e-02 -3.381913304328918457e-01 6.480281054973602295e-02 -8.124461024999618530e-02 -3.182727843523025513e-02 1.339094340801239014e-01 7.344459742307662964e-02 9.999541193246841431e-02 6.983860582113265991e-02 1.717965118587017059e-02 3.456291556358337402e-01 -1.895263493061065674e-01 -1.764949224889278412e-02 2.715264633297920227e-02 5.866046249866485596e-02 -3.600872457027435303e-01 7.368062436580657959e-02 1.397027075290679932e-01 3.623894751071929932e-01 -3.544939160346984863e-01 1.289541125297546387e-01 8.161175996065139771e-02 1.240144744515419006e-01 -2.763706445693969727e-01 7.464418560266494751e-02
2.313791215419769287e-01 -5.998841300606727600e-02 8.429188281297683716e-02 -3.302339836955070496e-02 -1.215600073337554932e-01 -7.764748483896255493e-02 -3.915195167064666748e-01 2.735960781574249268e-01 -5.499510839581489563e-02 1.894488632678985596e-01 -5.000370740890502930e-01 1.088623851537704468e-01 1.762165501713752747e-02 -4.438465833663940430e-02 -1.165673229843378067e-02 2.683918923139572144e-02 1.033398211002349854e-01 1.325348913669586182e-01 1.038877815008163452e-01 1.026870086789131165e-01 -1.082438230514526367e-01 -1.770063191652297974e-01 -3.023728728294372559e-01 2.029150575399398804e-01 -5.935200676321983337e-02 1.690161377191543579e-01 -2.505487501621246338e-01 1.005250662565231323e-01 -1.369023025035858154e-01 8.953560888767242432e-02 1.029633432626724243e-01 1.192380934953689575e-01
-4.716014266014099121e-01 1.365280449390411377e-01 1.999092400074005127e-01 1.662990264594554901e-02 1.059202626347541809e-01 4.962791875004768372e-02 -1.439279913902282715e-01 8.036410063505172729e-02 -3.079020380973815918e-01 2.940355539321899414e-01 -3.111521899700164795e-01 7.895428687334060669e-02 2.819238975644111633e-02 2.718625776469707489e-02 1.181779354810714722e-01 -3.311599791049957275e-02 -4.085994884371757507e-02 -2.442734874784946442e-02 2.167777717113494873e-01 -2.990920655429363251e-02 9.634170681238174438e-02 7.031936198472976685e-02 -2.014599926769733429e-02 2.353158593177795410e-01 1.554007232189178467e-01 -2.227774239145219326e-04 -2.474815547466278076e-01 6.487422436475753784e-02 -2.790389657020568848e-01 -2.384294420480728149e-01 3.052947483956813812e-02 -1.775998324155807495e-01
1.373508423566818237e-01 1.764245033264160156e-01 6.584297865629196167e-02 -2.802475094795227051e-01 -3.527097031474113464e-02 1.147601753473281860e-01 -1.095370873808860779e-01 3.034472465515136719e-02 -2.108217328786849976e-01 1.837117373943328857e-01 -1.061948761343955994e-01 3.234269618988037109e-01 5.299281701445579529e-02 -9.311432950198650360e-03 3.552140593528747559e-01 1.907903105020523071e-01 -2.150603830814361572e-01 1.490497291088104248e-01 5.769630428403615952e-03 2.437162548303604126e-01 3.035675287246704102e-01 1.597194373607635498e-01 -3.172195255756378174e-01 7.769699394702911377e-02 -2.277150303125381470e-01 -1.592779345810413361e-02 -1.087605804204940796e-01 -1.719810366630554199e-01 -9.299991279840469360e-02 3.802734240889549255e-02 -1.335321664810180664e-01 8.114485442638397217e-02
-3.332901298999786377e-01 -2.242859005928039551e-01 1.834998577833175659e-01 3.196774795651435852e-02 1.255705803632736206e-01 -8.923327177762985229e-02 4.000424593687057495e-02 -1.077040936797857285e-02 -1.273285001516342163e-01 9.674359112977981567e-02 -1.598280668258666992e-01 3.119838535785675049e-01 3.251249727327376604e-04 9.097349643707275391e-02 3.354721069335937500e-01 -1.748747006058692932e-02 7.644680887460708618e-02 -5.720317363739013672e-02 2.794051356613636017e-02 -1.246404927223920822e-02 3.279330432415008545e-01 2.206071168184280396e-01 -3.472259342670440674e-01 7.166537642478942871e-02 1.306024640798568726e-01 3.266372978687286377e-01 -1.120049804449081421e-01 1.595961898565292358e-01 -2.125254273414611816e-01 -9.984391182661056519e-02 4.987373016774654388e-03 -3.290588501840829849e-03
1.302211433649063110e-01 -9.557963162660598755e-02 9.800167381763458252e-02 7.099531590938568115e-02 -2.257647514343261719e-01 1.895445734262466431e-01 1.099318787455558777e-01 -3.114631772041320801e-01 -5.103525519371032715e-01 -8.842881023883819580e-02 -5.165206268429756165e-02 1.197180971503257751e-01 -1.294562071561813354e-01 1.031588092446327209e-01 3.480509221553802490e-01 4.319843649864196777e-02 -8.086348325014114380e-02 1.889174282550811768e-01 1.469891816377639771e-01 1.535392254590988159e-01 6.179853156208992004e-02 -5.203180387616157532e-02 -4.061009585857391357e-01 6.042968109250068665e-02 -2.343078143894672394e-02 -1.561812311410903931e-02 -2.807688340544700623e-02 1.043070629239082336e-01 -6.405734270811080933e-02 -4.012466408312320709e-03 -1.100481674075126648e-01 -1.907593458890914917e-01
1.230943873524665833e-01 3.038969263434410095e-02 3.203344345092773438e-01 -1.119283139705657959e-01 7.267408818006515503e-02 -2.045731432735919952e-02 4.825231134891510010e-01 3.142885491251945496e-02 -2.781246304512023926e-01 -1.699246168136596680e-01 2.382920356467366219e-03 7.761145383119583130e-02 1.489478349685668945e-01 2.485548853874206543e-01 4.432929679751396179e-02 -3.398251831531524658e-01 -1.099451631307601929e-01 1.984442919492721558e-01 2.289847433567047119e-01 -7.668754458427429199e-02 -2.116679027676582336e-02 1.042672805488109589e-02 -2.485584318637847900e-01 2.612529993057250977e-01 -9.141924977302551270e-02 7.639427483081817627e-02 -2.335618995130062103e-02 1.363481134176254272e-01 9.925460070371627808e-02 2.203494869172573090e-02 1.449853777885437012e-01 1.026434600353240967e-01
-4.790714383125305176e-02 -1.510695088654756546e-02 3.228060603141784668e-01 1.219755783677101135e-01 4.059704020619392395e-02 -9.333189227618277073e-04 4.536060094833374023e-01 2.253395318984985352e-01 -5.903056636452674866e-02 -6.272371858358383179e-02 -3.451315164566040039e-01 2.599269151687622070e-02 2.239783667027950287e-02 6.638746708631515503e-02 -1.910952664911746979e-02 -2.395405247807502747e-02 -7.521855086088180542e-02 3.963316977024078369e-01 8.139477670192718506e-02 2.374039776623249054e-02 1.158669218420982361e-02 7.461589574813842773e-02 -2.960456609725952148e-01 1.792993694543838501e-01 1.020591408014297485e-01 1.038018986582756042e-01 -5.908403545618057251e-03 1.922976225614547729e-01 1.386612653732299805e-01 -2.676442861557006836e-01 1.801126003265380859e-01 -1.011324003338813782e-01
-1.872218102216720581e-01 8.410007506608963013e-02 2.568577527999877930e-01 -1.977549791336059570e-01 2.833031117916107178e-02 1.686189323663711548e-01 -6.165690347552299500e-02 1.538076698780059814e-01 -4.000715911388397217e-01 7.472346723079681396e-02 -2.324932664632797241e-01 1.248537302017211914e-01 -4.550851136445999146e-02 6.914860755205154419e-02 3.207666277885437012e-01 -9.391500800848007202e-02 1.070923432707786560e-01 1.667124480009078979e-01 3.344812989234924316e-02 1.787775312550365925e-03 -1.726879626512527466e-01 5.492698028683662415e-02 1.151038557291030884e-01 1.637864410877227783e-01 2.443099468946456909e-01 2.678543888032436371e-02 -1.034688428044319153e-01 1.210862845182418823e-01 -1.465520709753036499e-01 -4.699090421199798584e-01 2.927127107977867126e-02 -5.884325597435235977e-03
-8.486350066959857941e-03 1.712064445018768311e-01 2.364704012870788574e-01 -1.440851986408233643e-01 3.220277139917016029e-03 -9.303379803895950317e-02 -1.445757150650024414e-01 1.245357617735862732e-01 -3.656594455242156982e-01 2.189756743609905243e-02 -1.722748577594757080e-01 5.471959710121154785e-02 5.058345571160316467e-02 -1.134496834129095078e-02 3.667043149471282959e-01 2.427298724651336670e-01 -3.876341506838798523e-02 9.121412783861160278e-02 -6.199025362730026245e-02 1.846529394388198853e-01 4.590603709220886230e-02 -7.781483978033065796e-02 -3.821959495544433594e-01 2.304814606904983521e-01 -2.607560455799102783e-01 1.152347866445779800e-02 -1.352939754724502563e-01 -1.101744249463081360e-01 1.205059364438056946e-01 -2.609394025057554245e-03 7.947419583797454834e-02 3.337514400482177734e-01
7.406356930732727051e-02 -2.741610072553157806e-02 1.742643564939498901e-01 -1.499327719211578369e-01 1.832483559846878052e-01 -7.016822695732116699e-02 -6.849617930129170418e-04 2.930329181253910065e-02 -1.585369184613227844e-02 2.324280738830566406e-01 -4.775282740592956543e-02 1.609822362661361694e-01 -8.293220400810241699e-02 -1.997837722301483154e-01 3.220065310597419739e-02 -1.727818697690963745e-01 -3.316769003868103027e-01 -6.989727169275283813e-02 -1.487270463258028030e-02 -3.721695393323898315e-02 2.963217198848724365e-01 3.503583669662475586e-01 -2.010045945644378662e-01 2.139354348182678223e-01 5.874144285917282104e-02 -1.091729756444692612e-02 -3.100187182426452637e-01 1.404982358217239380e-01 -2.655894756317138672e-01 -3.113284111022949219e-01 -1.827319711446762085e-01 -8.885545283555984497e-02
1.324443966150283813e-01 1.074485033750534058e-01 -9.325325489044189453e-02 -2.252545952796936035e-01 1.080347504466772079e-02 -1.225153729319572449e-01 -1.274533420801162720e-01 -5.885397270321846008e-02 -4.643358588218688965e-01 1.108656749129295349e-01 1.213382706046104431e-01 3.033361136913299561e-01 -1.823868155479431152e-01 2.633907459676265717e-02 3.110930025577545166e-01 1.454148292541503906e-01 -1.710009723901748657e-01 3.010793030261993408e-02 9.686377644538879395e-02 1.546159200370311737e-02 -3.050467669963836670e-01 -1.772894710302352905e-01 -1.472926288843154907e-01 8.303412050008773804e-02 1.550935804843902588e-01 1.584191471338272095e-01 -1.468623727560043335e-01 2.534419000148773193e-01 -2.343207150697708130e-01 -4.673139005899429321e-02 3.096010070294141769e-03 7.231118530035018921e-02
1.295926570892333984e-01 7.801108062267303467e-02 9.185933321714401245e-02 -1.072256490588188171e-01 2.149245142936706543e-01 7.818374037742614746e-02 -1.288751959800720215e-01 1.304137855768203735e-01 -2.825964391231536865e-01 3.072566390037536621e-01 -1.350017189979553223e-01 1.103323847055435181e-01 -1.122483164072036743e-01 1.526096276938915253e-02 -1.450895052403211594e-02 1.562193781137466431e-01 1.141462996602058411e-01 1.244921609759330750e-01 1.387161463499069214e-01 -1.682960987091064453e-01 3.408291377127170563e-03 -8.849056065082550049e-02 -5.136067271232604980e-01 -1.317983269691467285e-01 3.638273775577545166e-01 6.439742445945739746e-02 -1.322094947099685669e-01 9.045813977718353271e-02 2.702033333480358124e-02 -1.649550795555114746e-01 -2.582007348537445068e-01 8.522663265466690063e-02
2.267186343669891357e-01 4.264199640601873398e-03 3.193831741809844971e-01 -2.146602421998977661e-01 2.549415826797485352e-01 1.016399189829826355e-01 2.066605985164642334e-01 -1.924697458744049072e-01 -1.303061246871948242e-01 1.871798038482666016e-01 2.257605642080307007e-02 1.047162115573883057e-01 7.350457366555929184e-03 -2.794979214668273926e-01 1.442137509584426880e-01 -1.074164211750030518e-01 -6.667862087488174438e-02 4.272805899381637573e-02 9.198433160781860352e-02 2.960675954818725586e-01 -1.093884706497192383e-01 -2.951011806726455688e-02 -4.252092838287353516e-01 2.992425560951232910e-01 1.940761059522628784e-01 -7.032000273466110229e-02 7.516327500343322754e-02 1.382774263620376587e-01 -2.013580687344074249e-02 7.565200328826904297e-02 9.734036773443222046e-02 -5.345777049660682678e-02
1.040435582399368286e-01 2.665003836154937744e-01 1.676143109798431396e-01 2.045412780717015266e-03 -1.479944884777069092e-01 -3.104117512702941895e-02 3.242540359497070312e-01 1.180571243166923523e-01 -1.777950078248977661e-01 2.879894524812698364e-02 -3.292176723480224609e-01 8.497337996959686279e-02 -1.731836497783660889e-01 -2.004084885120391846e-01 4.647335410118103027e-02 6.685739755630493164e-02 -2.683878876268863678e-02 1.912320256233215332e-01 1.760176569223403931e-01 1.183789074420928955e-01 1.702890843152999878e-01 7.205566763877868652e-02 -2.106674611568450928e-01 3.731095492839813232e-01 2.516311965882778168e-02 9.373771399259567261e-02 -1.379456073045730591e-01 2.184404432773590088e-01 -2.211933769285678864e-02 5.978804826736450195e-02 -2.075506933033466339e-02 3.775596320629119873e-01
-1.194245591759681702e-01 -2.823095023632049561e-01 1.603798270225524902e-01 -1.932720988988876343e-01 -2.668652683496475220e-02 1.997826546430587769e-01 1.234273165464401245e-01 -9.659323841333389282e-02 -4.378963410854339600e-01 -9.115449339151382446e-02 -8.006884902715682983e-02 2.487059384584426880e-01 5.891114473342895508e-02 1.844305992126464844e-01 2.773791551589965820e-01 9.656957536935806274e-02 -6.808532029390335083e-02 7.003241032361984253e-02 2.251901626586914062e-01 -1.807468198239803314e-02 2.735482342541217804e-02 -6.557843089103698730e-02 -3.273285329341888428e-01 -1.169210020452737808e-02 1.061783656477928162e-01 -1.714894473552703857e-01 -9.833701699972152710e-02 2.701485455036163330e-01 -2.366113364696502686e-01 -5.189649295061826706e-03 -3.172451630234718323e-02 1.801038235425949097e-01
2.963372766971588135e-01 7.921357452869415283e-02 2.089521139860153198e-01 5.342293530702590942e-02 -1.249580681324005127e-01 -3.607596755027770996e-01 8.347339928150177002e-02 1.912572830915451050e-01 -1.195485740900039673e-01 1.627270728349685669e-01 3.573476523160934448e-02 -8.536496758460998535e-02 1.663397252559661865e-01 -1.849135197699069977e-02 1.538423746824264526e-01 -5.463676527142524719e-02 1.646668463945388794e-02 2.581337392330169678e-01 -3.683822602033615112e-02 1.418142616748809814e-01 1.177037581801414490e-01 -7.963696122169494629e-02 -4.881874322891235352e-01 2.930515818297863007e-02 1.427693516016006470e-01 1.443632394075393677e-01 -3.299162089824676514e-01 1.824878901243209839e-01 -1.012493446469306946e-01 -2.450594492256641388e-02 4.240544140338897705e-02 1.493667364120483398e-01
8.468573540449142456e-02 -9.195559471845626831e-02 3.596757948398590088e-01 -1.574724614620208740e-01 -1.594902388751506805e-02 6.100078579038381577e-03 2.183967381715774536e-01 -2.100640442222356796e-03 -3.367373943328857422e-01 3.747039437294006348e-01 8.289457298815250397e-03 -6.821122020483016968e-02 1.390226930379867554e-01 -1.505500674247741699e-01 2.385239154100418091e-01 -1.923080086708068848e-01 2.151550352573394775e-02 -2.554496191442012787e-02 -5.257297679781913757e-02 1.085681933909654617e-02 -5.232016369700431824e-02 -9.201960265636444092e-02 -2.627311646938323975e-01 1.765581406652927399e-02 -6.864280253648757935e-02 -2.777702808380126953e-01 -2.297764569520950317e-01 4.999088495969772339e-02 -3.255559206008911133e-01 -1.062312275171279907e-01 -1.288416236639022827e-01 -1.795878857374191284e-01
-6.452413648366928101e-02 -6.638669967651367188e-02 1.515378803014755249e-01 -1.333599388599395752e-01 6.673391908407211304e-02 -8.534810505807399750e-03 2.808965742588043213e-01 -2.860282361507415771e-01 -5.382216572761535645e-01 -1.320621520280838013e-01 3.366120532155036926e-02 2.806800305843353271e-01 8.055374771356582642e-02 -1.477167010307312012e-01 2.680814266204833984e-01 -1.343893259763717651e-01 -8.600100874900817871e-03 2.748963236808776855e-02 7.748860120773315430e-02 2.115510106086730957e-01 1.034018918871879578e-01 7.494740933179855347e-02 -2.960084974765777588e-01 -1.095833331346511841e-01 -8.491960912942886353e-02 2.002795636653900146e-01 -1.719896197319030762e-01 5.304855853319168091e-02 -9.789912961423397064e-03 -9.548398107290267944e-02 -1.534033864736557007e-01 1.323120854794979095e-02
1.187874525785446167e-01 2.959455363452434540e-02 -3.903903812170028687e-02 -1.615364402532577515e-01 1.055838689208030701e-01 -2.555412612855434418e-02 -1.069526076316833496e-01 2.850730121135711670e-01 -3.795244097709655762e-01 2.319987118244171143e-01 -2.805445492267608643e-01 1.858798116445541382e-01 7.243106514215469360e-02 7.884199917316436768e-02 8.178061246871948242e-02 2.949216067790985107e-01 -1.139448359608650208e-01 8.945647627115249634e-03 8.641816675662994385e-02 -1.554099470376968384e-01 2.432992309331893921e-01 7.988473773002624512e-02 -4.873804152011871338e-01 -7.168791443109512329e-02 1.627914309501647949e-01 6.203879415988922119e-02 6.794904824346303940e-03 -7.165068387985229492e-02 8.268146961927413940e-02 -1.261947751045227051e-01 6.966262310743331909e-02 1.433820277452468872e-01
-4.685753211379051208e-02 -4.452987015247344971e-01 3.217261135578155518e-01 -2.127008885145187378e-01 1.458754390478134155e-01 1.226885393261909485e-01 1.332764178514480591e-01 -2.226811796426773071e-01 -4.100308716297149658e-01 -6.691221613436937332e-03 -1.751018315553665161e-01 4.767363518476486206e-02 1.694307923316955566e-01 6.813289970159530640e-02 -3.133893385529518127e-02 1.051316633820533752e-01 -1.849684566259384155e-01 8.675716817378997803e-02 2.770305983722209930e-02 -1.830019406042993069e-03 1.860666424036026001e-01 1.735452562570571899e-01 -3.127445876598358154e-01 -9.308812022209167480e-02 -4.749049991369247437e-02 1.390722990036010742e-01 -2.056332081556320190e-01 3.317349404096603394e-02 1.012185588479042053e-02 1.027733087539672852e-01 -1.000788435339927673e-01 -3.476438298821449280e-02
7.088833302259445190e-02 -1.360121816396713257e-01 3.558171987533569336e-01 -6.705074571073055267e-03 1.833354495465755463e-02 1.904496699571609497e-01 2.709832787513732910e-01 -1.145316064357757568e-01 -2.440492361783981323e-01 -1.056106910109519958e-01 -1.119723543524742126e-01 3.672536015510559082e-01 1.482435464859008789e-01 2.520228326320648193e-01 2.040528655052185059e-01 2.056404482573270798e-03 -2.811214923858642578e-01 1.112043410539627075e-01 3.392050564289093018e-01 -1.205447912216186523e-01 3.932765126228332520e-02 -9.043129161000251770e-03 -2.341703176498413086e-01 3.886411339044570923e-02 -4.945907741785049438e-02 6.854294985532760620e-02 1.237061396241188049e-01 9.875886142253875732e-02 -1.457739621400833130e-01 -4.966521635651588440e-03 -3.019245713949203491e-02 2.192245870828628540e-01
2.252332419157028198e-01 -1.994940489530563354e-01 3.335269913077354431e-02 -1.726789921522140503e-01 2.875025868415832520e-01 6.906219571828842163e-02 1.905909329652786255e-01 -1.135210040956735611e-02 -2.516340315341949463e-01 1.038840934634208679e-01 -9.165332466363906860e-02 2.750619947910308838e-01 -9.953888365998864174e-04 1.050145477056503296e-01 -4.454892128705978394e-02 -1.718126386404037476e-01 2.287338487803936005e-02 -1.441806703805923462e-01 6.651910487562417984e-03 1.051814854145050049e-01 1.090420130640268326e-02 6.840371340513229370e-02 -3.428868949413299561e-01 5.215581059455871582e-01 2.495477497577667236e-01 -5.148524791002273560e-02 4.804661124944686890e-02 -1.748496443033218384e-01 -5.780060589313507080e-02 -9.143609553575515747e-02 -4.197349771857261658e-02 1.260020434856414795e-01
-5.926337838172912598e-02 -1.028011664748191833e-01 2.254914194345474243e-01 -2.945792376995086670e-01 1.494624763727188110e-01 -2.693517878651618958e-02 2.906060218811035156e-01 -8.161278069019317627e-02 -2.836952507495880127e-01 1.343287825584411621e-01 4.184978827834129333e-02 3.304709196090698242e-01 7.865639030933380127e-02 -1.390485763549804688e-01 -7.485298067331314087e-02 -1.638966053724288940e-01 -5.197710171341896057e-02 1.500823944807052612e-01 2.867854945361614227e-02 1.489665359258651733e-01 -3.952449932694435120e-02 -1.689252853393554688e-01 -4.330314099788665771e-01 2.700090706348419189e-01 9.691755473613739014e-02 -7.618446648120880127e-02 3.541969135403633118e-02 1.372744888067245483e-01 -1.424505263566970825e-01 2.483838796615600586e-01 2.491843141615390778e-02 -9.990569204092025757e-02
-6.915562599897384644e-02 -2.105873376131057739e-01 2.710938751697540283e-01 -6.606593728065490723e-02 -1.923844404518604279e-02 -5.494124256074428558e-03 2.173686325550079346e-01 -2.254223525524139404e-01 -3.242185115814208984e-01 3.546408936381340027e-02 -1.927567869424819946e-01 -2.396625652909278870e-02 -6.385844945907592773e-02 1.104021593928337097e-01 1.069516763091087341e-01 -1.115343496203422546e-01 -1.232264041900634766e-01 2.358742505311965942e-01 -6.035782769322395325e-02 3.393781483173370361e-01 -1.186052337288856506e-01 -1.718750409781932831e-02 -3.885519206523895264e-01 1.476476192474365234e-01 -2.224192023277282715e-01 -1.887272298336029053e-01 -2.610713243484497070e-01 8.374051004648208618e-02 3.415034338831901550e-02 9.298544377088546753e-02 -1.551865041255950928e-01 -1.391679793596267700e-01
2.707923352718353271e-01 2.124321162700653076e-01 9.865848720073699951e-02 -4.411578550934791565e-02 -8.503226935863494873e-02 -4.517039954662322998e-01 1.008851975202560425e-01 4.922689497470855713e-02 -2.434882074594497681e-01 1.427000164985656738e-01 -2.335876673460006714e-01 -2.561803162097930908e-02 2.831709086894989014e-01 -7.045555859804153442e-02 2.581830136477947235e-02 -1.688143759965896606e-01 3.971880301833152771e-02 3.121588230133056641e-01 -1.323264930397272110e-02 2.196399569511413574e-01 2.145663648843765259e-01 1.683267056941986084e-01 -3.160912096500396729e-01 1.052621752023696899e-01 1.924172937870025635e-01 4.405333194881677628e-03 -1.147502884268760681e-01 4.115211591124534607e-02 7.907427102327346802e-02 5.754924565553665161e-02 -3.716551139950752258e-02 -3.402329608798027039e-02
2.410130947828292847e-01 6.957549601793289185e-02 2.456804215908050537e-01 -3.055930323898792267e-02 -1.159031167626380920e-01 1.090958043932914734e-01 3.728251904249191284e-02 2.991805076599121094e-01 -2.209866791963577271e-01 9.819500893354415894e-02 9.101420640945434570e-02 -6.567558646202087402e-02 -1.327759176492691040e-01 -2.724338173866271973e-01 1.859670579433441162e-01 -1.219771653413772583e-01 -2.737158238887786865e-01 1.104326918721199036e-01 1.409785300493240356e-01 -1.158841922879219055e-01 -5.704661831259727478e-03 -1.863227784633636475e-02 -3.468574583530426025e-01 9.696468710899353027e-02 1.624889969825744629e-01 3.799369558691978455e-02 -4.263279736042022705e-01 1.061479970812797546e-01 -1.148018017411231995e-01 -1.189184188842773438e-01 -2.104061394929885864e-01 6.469906866550445557e-02
2.096968144178390503e-01 9.477914869785308838e-02 3.265599012374877930e-01 -2.065737694501876831e-01 9.085254371166229248e-02 -3.198014199733734131e-02 -3.544624894857406616e-02 2.752526402473449707e-01 -1.562635153532028198e-01 9.499303996562957764e-02 -1.917119771242141724e-01 3.906427323818206787e-02 5.900292657315731049e-03 -2.883025407791137695e-01 -3.981942310929298401e-02 -1.258073002099990845e-01 -2.311601787805557251e-01 -2.192728817462921143e-01 9.029252082109451294e-02 -2.976519986987113953e-02 1.868375241756439209e-01 1.060049161314964294e-01 -3.281392753124237061e-01 -1.114577054977416992e-01 1.249775588512420654e-01 1.114099249243736267e-01 -4.047390818595886230e-01 9.507987648248672485e-02 -9.748307615518569946e-02 6.005261465907096863e-02 -1.189662888646125793e-01 1.849307566881179810e-01
-1.615831404924392700e-01 -2.581146657466888428e-01 1.072483435273170471e-01 -1.216331571340560913e-01 6.270017474889755249e-03 -2.804055213928222656e-01 1.076928433030843735e-02 2.728629708290100098e-01 -1.820669770240783691e-01 1.751105934381484985e-01 -3.294097483158111572e-01 1.446545273065567017e-01 -1.727755963802337646e-01 1.295138001441955566e-01 1.118628308176994324e-01 -7.627046853303909302e-02 2.413342893123626709e-01 8.269366621971130371e-02 1.907668411731719971e-01 -2.267334908246994019e-01 1.797661036252975464e-01 4.505791142582893372e-02 -7.247381657361984253e-02 1.394281536340713501e-01 1.272328663617372513e-02 5.572387576103210449e-02 -5.044052004814147949e-02 4.304963350296020508e-01 -1.962304562330245972e-01 -1.639739573001861572e-01 1.084130816161632538e-02 -3.100857697427272797e-02
1.928433775901794434e-02 1.756617575883865356e-01 -4.066729918122291565e-02 -1.891445964574813843e-01 2.345751821994781494e-01 -1.255432963371276855e-01 1.365715116262435913e-01 -2.940456755459308624e-02 -2.540125846862792969e-01 1.307925581932067871e-02 3.388679120689630508e-03 3.294169604778289795e-01 1.017425656318664551e-01 2.491507446393370628e-03 2.711068689823150635e-01 1.902750432491302490e-01 -2.798395454883575439e-01 9.419860690832138062e-02 3.118116594851016998e-02 1.041500493884086609e-01 -8.979901671409606934e-03 2.426451444625854492e-01 -3.608776330947875977e-01 2.419946640729904175e-01 1.881048530340194702e-01 6.469667702913284302e-02 -1.836014539003372192e-01 -1.826008260250091553e-01 -2.313897758722305298e-01 -4.482100531458854675e-02 -1.967626959085464478e-01 -1.071960944682359695e-02
-7.555019110441207886e-02 1.608880460262298584e-01 7.643914967775344849e-02 5.955305695533752441e-02 2.729516327381134033e-01 -2.059319168329238892e-01 -9.153632447123527527e-03 1.659393161535263062e-01 -2.945625185966491699e-01 1.914953142404556274e-01 -2.112084627151489258e-01 9.677460789680480957e-02 3.242349028587341309e-01 -7.989396154880523682e-02 2.776119709014892578e-01 7.561521604657173157e-03 -1.910554021596908569e-01 1.279972344636917114e-01 1.163103617727756500e-02 -1.571651846170425415e-01 1.434677243232727051e-01 8.980095386505126953e-02 -4.364025294780731201e-01 1.133487224578857422e-01 4.070024564862251282e-02 -3.841514512896537781e-02 -4.187999293208122253e-02 -1.905618906021118164e-01 4.970689490437507629e-02 -1.274106353521347046e-01 -1.797632128000259399e-01 2.157677412033081055e-01
1.325365453958511353e-01 -2.932238578796386719e-01 3.709447756409645081e-02 -6.177730113267898560e-02 -7.986155897378921509e-02 -6.346197426319122314e-02 9.054790437221527100e-02 -2.972761392593383789e-01 -4.709883928298950195e-01 3.890933841466903687e-02 -6.996177136898040771e-02 2.324163615703582764e-01 8.705511689186096191e-02 -1.421299874782562256e-01 1.904326081275939941e-01 -1.709673851728439331e-01 1.026001051068305969e-01 -3.494669124484062195e-02 1.991989165544509888e-01 8.606646955013275146e-02 8.021759241819381714e-02 1.874539107084274292e-01 -4.615316689014434814e-01 -8.229720592498779297e-02 7.782404124736785889e-02 1.961313039064407349e-01 -8.861038088798522949e-02 1.007988005876541138e-01 1.214011535048484802e-01 -7.849781215190887451e-02 -2.313250675797462463e-02 6.773981451988220215e-02
-1.990691870450973511e-01 1.247134953737258911e-01 2.261035293340682983e-01 -1.239994093775749207e-01 1.182779893279075623e-01 1.594220995903015137e-01 1.971796527504920959e-02 9.274201095104217529e-02 -3.880712091922760010e-01 4.039767384529113770e-02 -4.147188663482666016e-01 -6.300710141658782959e-02 -1.024777218699455261e-01 -9.231576323509216309e-02 2.951429188251495361e-01 7.021121680736541748e-02 6.693319976329803467e-02 1.321127265691757202e-01 1.164943501353263855e-01 -4.483786877244710922e-03 -1.108883917331695557e-01 5.208370089530944824e-02 7.955152541399002075e-02 2.860535979270935059e-01 1.915794312953948975e-01 1.518430113792419434e-01 -3.384671639651060104e-03 2.786113619804382324e-01 -4.399948194622993469e-02 -3.189642429351806641e-01 -1.044405847787857056e-01 -1.773972180671989918e-03
-6.458798050880432129e-02 5.351947993040084839e-02 2.478040009737014771e-01 1.992177963256835938e-02 -7.166211958974599838e-03 -8.301428705453872681e-02 1.088080555200576782e-01 -7.648581266403198242e-02 -1.931539326906204224e-01 2.450737804174423218e-01 -2.336087524890899658e-01 3.579192459583282471e-01 -2.941373884677886963e-01 3.364641591906547546e-02 3.692222759127616882e-02 -2.503170073032379150e-01 -2.267589718103408813e-01 1.623003929853439331e-01 7.562666386365890503e-02 -8.788757026195526123e-02 1.748344898223876953e-01 -4.967677593231201172e-02 -3.026266098022460938e-01 5.055416375398635864e-02 -4.586404561996459961e-02 2.397663444280624390e-01 -2.401608228683471680e-01 6.527262739837169647e-03 3.182057440280914307e-01 1.682769954204559326e-01 5.302390828728675842e-02 -8.207213878631591797e-02
-2.322027385234832764e-01 2.353283576667308807e-02 1.777054071426391602e-01 -1.029355153441429138e-01 1.080437451601028442e-01 -1.240883395075798035e-02 -1.035531833767890930e-01 2.207206934690475464e-01 -3.690359592437744141e-01 1.412842422723770142e-01 -2.335463464260101318e-01 -1.664688438177108765e-02 -1.862132698297500610e-01 -5.986000224947929382e-02 2.891670763492584229e-01 -7.948990911245346069e-02 4.391761124134063721e-02 -3.355579078197479248e-02 1.819911897182464600e-01 1.169740036129951477e-01 -1.295934617519378662e-01 1.035501062870025635e-01 4.468095302581787109e-02 1.541490703821182251e-01 2.114722877740859985e-01 -2.136843837797641754e-02 -2.136198133230209351e-01 2.886627912521362305e-01 -1.914535164833068848e-01 -3.706372082233428955e-01 2.006587758660316467e-02 -2.030281871557235718e-01
-1.556507218629121780e-02 1.448803544044494629e-01 7.019447535276412964e-02 1.218490451574325562e-01 7.777845859527587891e-02 -7.110199332237243652e-02 1.329261958599090576e-01 -1.077114716172218323e-01 -2.836783528327941895e-01 2.033399939537048340e-01 -3.216854035854339600e-01 2.372734397649765015e-01 -2.363864630460739136e-01 1.076329350471496582e-01 2.536481022834777832e-01 -2.773666083812713623e-01 9.068673849105834961e-02 2.425004094839096069e-01 1.827777624130249023e-01 -1.861883997917175293e-01 2.701537683606147766e-02 2.510414924472570419e-03 -2.537562251091003418e-01 2.712847888469696045e-01 1.387520879507064819e-01 5.546461790800094604e-02 -1.594922542572021484e-01 3.338271751999855042e-02 2.347413301467895508e-01 9.142726659774780273e-02 1.616709679365158081e-01 -1.263898164033889771e-01
3.424835205078125000e-02 -2.032831311225891113e-01 3.496314585208892822e-01 -2.736134827136993408e-01 -9.888689219951629639e-02 1.483360826969146729e-01 1.029693260788917542e-01 -3.629169985651969910e-02 -3.342641890048980713e-02 -2.223912030458450317e-01 -2.778107523918151855e-01 2.108509689569473267e-01 -1.769276685081422329e-03 -7.783504202961921692e-03 1.585613936185836792e-01 -1.541286110877990723e-01 2.444444969296455383e-02 4.543739184737205505e-02 -1.565108299255371094e-01 4.889910668134689331e-02 -5.030063912272453308e-02 3.818466663360595703e-01 -2.878767848014831543e-01 -1.833621561527252197e-01 -8.741647936403751373e-03 1.237771734595298767e-01 -8.452687412500381470e-02 1.805499047040939331e-01 -3.155476152896881104e-01 -1.292978376150131226e-01 3.796843439340591431e-02 -1.681391745805740356e-01
2.990612946450710297e-02 -7.066513597965240479e-02 1.189920604228973389e-01 -1.188222095370292664e-01 -4.867874830961227417e-02 4.594284668564796448e-02 3.039974719285964966e-02 -2.631331980228424072e-01 -8.317314088344573975e-02 -2.790133003145456314e-03 -3.978719115257263184e-01 -5.838305875658988953e-02 2.080489695072174072e-01 8.071386255323886871e-03 2.035157680511474609e-01 -1.706351488828659058e-01 -2.213693857192993164e-01 6.198433041572570801e-02 -1.404964085668325424e-02 2.437631040811538696e-01 -3.775544837117195129e-02 2.042990475893020630e-01 -4.303077757358551025e-01 3.991891443729400635e-02 -1.477084606885910034e-01 1.347428411245346069e-01 9.933142364025115967e-02 1.227230206131935120e-02 -6.536778807640075684e-02 2.750259339809417725e-01 -2.859489023685455322e-01 -2.336961477994918823e-01
9.428271651268005371e-02 -1.525534689426422119e-01 1.334816664457321167e-01 -2.237715572118759155e-01 2.602630853652954102e-02 -1.981971040368080139e-02 1.811419129371643066e-01 -9.441227465867996216e-02 -5.270508527755737305e-01 -2.697188258171081543e-01 -1.637794971466064453e-01 1.928342431783676147e-01 -3.930057585239410400e-02 3.719509765505790710e-02 3.845999836921691895e-01 -1.735778898000717163e-01 1.138248741626739502e-01 -1.159248203039169312e-01 1.677818745374679565e-01 7.715196162462234497e-02 8.232107013463973999e-02 8.072558045387268066e-02 -3.228283524513244629e-01 -7.880260795354843140e-02 1.320177223533391953e-02 -7.744937390089035034e-02 -1.301758736371994019e-01 7.037249207496643066e-02 5.518134683370590210e-03 -1.703468523919582367e-02 -1.498471349477767944e-01 1.630093604326248169e-01
5.010150838643312454e-03 -2.986035682260990143e-02 -1.138478219509124756e-01 -1.421967148780822754e-01 1.408899575471878052e-01 -1.500975489616394043e-01 9.872313588857650757e-02 -8.937370777130126953e-02 -5.319871008396148682e-02 2.054054662585258484e-02 -3.070447444915771484e-01 2.345761656761169434e-01 -1.475640684366226196e-01 -1.144853085279464722e-01 2.737401127815246582e-01 2.565358392894268036e-02 -8.135189861059188843e-02 1.526434719562530518e-01 1.808028221130371094e-01 -1.233873665332794189e-01 3.266593441367149353e-02 -7.071101665496826172e-02 -2.530658245086669922e-01 1.450687050819396973e-01 2.622052431106567383e-01 4.268558695912361145e-02 -4.624608457088470459e-01 -3.990096971392631531e-02 -3.250670731067657471e-01 -5.339350178837776184e-02 5.981663241982460022e-02 -2.750286459922790527e-01
1.239334493875503540e-01 -4.209287837147712708e-02 -6.799549609422683716e-02 -2.250167727470397949e-01 2.488013803958892822e-01 2.164657264947891235e-01 -8.608037605881690979e-03 8.831191807985305786e-02 -2.859943807125091553e-01 4.652420282363891602e-01 -3.616221547126770020e-01 7.408857345581054688e-02 4.425575584173202515e-02 1.737875863909721375e-02 1.171669065952301025e-01 -8.160576969385147095e-02 6.044521927833557129e-02 1.615780740976333618e-01 6.023083254694938660e-02 1.126267015933990479e-01 7.381019648164510727e-03 9.815583378076553345e-02 -2.048370093107223511e-01 1.574628800153732300e-01 -1.009561419486999512e-01 2.020661532878875732e-01 1.315063685178756714e-01 9.470690786838531494e-02 1.368316411972045898e-01 3.160207271575927734e-01 1.538456678390502930e-01 -1.084766536951065063e-01
-2.472613900899887085e-01 2.944732606410980225e-01 2.386313825845718384e-01 -1.060365419834852219e-02 -2.833432704210281372e-02 2.571840956807136536e-02 -9.641221910715103149e-02 3.449259400367736816e-01 -3.777678906917572021e-01 2.423819154500961304e-01 -2.623342275619506836e-01 -5.469803139567375183e-02 6.939297169446945190e-02 -4.103417322039604187e-02 1.415029764175415039e-01 9.196653217077255249e-02 4.409316927194595337e-02 5.871664732694625854e-02 2.415276169776916504e-01 -9.859573096036911011e-02 -4.259124770760536194e-02 1.105364188551902771e-01 -1.143986582756042480e-01 2.210288345813751221e-01 2.073758542537689209e-01 2.449427843093872070e-01 -2.342591434717178345e-01 2.667025104165077209e-02 -1.906974911689758301e-01 -4.777701571583747864e-02 8.670412003993988037e-02 5.412601307034492493e-02
1.351969093084335327e-01 -2.345380187034606934e-02 3.680731728672981262e-02 -1.744115650653839111e-01 -1.682025641202926636e-01 1.064112707972526550e-01 1.505352705717086792e-01 6.629773974418640137e-02 7.836004346609115601e-02 3.744899034500122070e-01 -3.325455784797668457e-01 -3.432967467233538628e-03 -7.279102504253387451e-02 -2.239670455455780029e-01 1.721416860818862915e-01 -4.452193155884742737e-02 -5.503763258457183838e-02 1.229663938283920288e-01 -5.116222798824310303e-02 -1.104968041181564331e-01 6.814992427825927734e-02 -1.606209129095077515e-01 -2.469465732574462891e-01 1.947035193443298340e-01 -5.903701297938823700e-03 3.033280074596405029e-01 -2.176800221204757690e-01 3.361793160438537598e-01 -1.783920079469680786e-01 9.952834248542785645e-02 1.113103404641151428e-01 2.641851603984832764e-01
2.317847311496734619e-02 -1.800165921449661255e-01 9.294178336858749390e-02 -7.278453558683395386e-02 -1.628297567367553711e-02 -2.728299982845783234e-02 1.085762828588485718e-01 -6.513936910778284073e-03 -2.813999354839324951e-01 1.586893051862716675e-01 2.807920053601264954e-02 2.601646780967712402e-01 1.662854999303817749e-01 -1.753975152969360352e-01 -9.893698990345001221e-02 -1.544982939958572388e-01 -2.619772255420684814e-01 2.933800220489501953e-01 2.379431575536727905e-01 1.091375425457954407e-01 -4.641760513186454773e-02 -1.776563674211502075e-01 -4.097857177257537842e-01 5.742680281400680542e-02 -8.985266834497451782e-02 -5.263458192348480225e-02 -1.237823218107223511e-01 2.457014620304107666e-01 -2.671385109424591064e-01 2.737732827663421631e-01 1.023209467530250549e-01 6.224513798952102661e-02
-5.819969624280929565e-02 -8.174391090869903564e-02 4.085608124732971191e-01 -2.356939315795898438e-01 -1.349417716264724731e-01 -1.546500530093908310e-02 6.941084563732147217e-02 -5.326135549694299698e-03 -1.290039420127868652e-01 1.747100502252578735e-01 -1.998262107372283936e-01 4.046399891376495361e-01 1.145600676536560059e-01 -3.179524466395378113e-02 1.837830543518066406e-01 1.667753010988235474e-01 2.914251945912837982e-02 1.478162854909896851e-01 -1.089024357497692108e-02 -3.310166597366333008e-01 -7.848755270242691040e-02 5.413674935698509216e-02 -2.321710139513015747e-01 -5.670499801635742188e-02 -1.517294198274612427e-01 -1.208951324224472046e-01 1.214873045682907104e-02 1.748170107603073120e-01 -2.766133248805999756e-01 -6.879070401191711426e-02 -1.850354224443435669e-01 -1.875553429126739502e-01
-6.991415470838546753e-02 -1.629514843225479126e-01 3.321722149848937988e-01 -1.428775340318679810e-01 -1.344377268105745316e-02 2.577311694622039795e-01 -1.339765340089797974e-01 -1.852934956550598145e-01 -2.191611230373382568e-01 -1.754723042249679565e-01 -2.765071392059326172e-01 3.594160377979278564e-01 -1.207414939999580383e-01 1.352941989898681641e-01 2.620669603347778320e-01 -7.376608997583389282e-02 6.832479033619165421e-03 -3.706623241305351257e-02 -1.351751536130905151e-01 1.266260147094726562e-01 1.114254668354988098e-01 2.191601842641830444e-01 -3.430657386779785156e-01 -6.106640025973320007e-02 2.027394324541091919e-01 3.978705033659934998e-02 -1.573172658681869507e-01 3.106097504496574402e-02 -1.218795329332351685e-01 -1.446942389011383057e-01 -2.741066552698612213e-02 7.011542469263076782e-02
-1.135828346014022827e-01 1.916074156761169434e-01 1.944029778242111206e-01 -1.082078292965888977e-01 2.791768014430999756e-01 -1.543707698583602905e-01 1.546342819929122925e-01 1.270032972097396851e-01 -1.497095357626676559e-02 2.392532527446746826e-01 -4.871218204498291016e-01 9.416056424379348755e-02 -2.607561945915222168e-01 5.088291596621274948e-03 2.287928909063339233e-01 -1.157094072550535202e-02 -6.145092193037271500e-04 1.917247921228408813e-01 -3.631900623440742493e-02 1.339641511440277100e-01 1.371954232454299927e-01 -3.854974359273910522e-02 -3.064412176609039307e-01 2.202827036380767822e-01 -2.090048044919967651e-01 -7.284537702798843384e-02 -9.104603528976440430e-02 1.049742698669433594e-01 -5.612554401159286499e-02 1.732158213853836060e-01 8.464054763317108154e-02 -8.702087402343750000e-02
-2.997768484055995941e-02 -2.531470358371734619e-01 3.126922249794006348e-01 -1.553710252046585083e-01 -1.364425290375947952e-02 2.641417682170867920e-01 1.286341845989227295e-01 -1.110237240791320801e-01 -3.846905827522277832e-01 -1.165817212313413620e-02 -1.271091997623443604e-01 1.104691252112388611e-01 2.069168984889984131e-01 2.142834365367889404e-01 2.000622153282165527e-01 -4.724148195236921310e-03 -1.052891910076141357e-01 -2.000547349452972412e-01 6.097690761089324951e-02 8.751815557479858398e-02 3.930401429533958435e-02 1.048421785235404968e-01 -3.396397531032562256e-01 8.338818699121475220e-02 5.080164596438407898e-02 -2.270269989967346191e-01 -1.143715605139732361e-01 3.170768022537231445e-01 -1.409100443124771118e-01 4.224419593811035156e-02 -4.094626009464263916e-02 1.435999274253845215e-01
-1.813954487442970276e-02 -1.769642233848571777e-01 1.109844818711280823e-01 -1.176746096462011337e-02 5.011779256165027618e-03 1.126223579049110413e-01 5.416790023446083069e-02 -4.756243154406547546e-02 -1.304547339677810669e-01 3.663806021213531494e-01 -3.382470011711120605e-01 1.218544021248817444e-01 1.794421225786209106e-01 -1.985502243041992188e-01 3.319355845451354980e-01 1.873056292533874512e-01 -1.926605552434921265e-01 1.314150243997573853e-01 -4.246187210083007812e-02 -1.072510704398155212e-01 2.091117501258850098e-01 1.343602091073989868e-01 -1.528448313474655151e-01 1.306565850973129272e-02 -7.751952111721038818e-02 3.198290765285491943e-01 1.250979900360107422e-01 1.112963557243347168e-01 6.077779084444046021e-02 1.752350479364395142e-02 -2.139639258384704590e-01 3.185437917709350586e-01
-5.222579464316368103e-03 -8.528778702020645142e-02 7.946367561817169189e-02 -1.582814157009124756e-01 1.695798784494400024e-01 -1.122745424509048462e-01 1.695906817913055420e-01 -1.206630393862724304e-01 -1.981312334537506104e-01 1.218285337090492249e-01 1.495263129472732544e-01 4.453630447387695312e-01 2.820221781730651855e-01 3.314711153507232666e-02 5.082255229353904724e-02 -2.771081402897834778e-02 -2.791911363601684570e-01 7.683818042278289795e-02 1.695152223110198975e-01 2.721750140190124512e-01 5.783979222178459167e-02 1.231665536761283875e-01 -3.564960062503814697e-01 2.362849563360214233e-01 -8.992843329906463623e-02 -7.757516205310821533e-02 -2.272195070981979370e-01 5.250810086727142334e-02 -4.085903242230415344e-02 2.169340550899505615e-01 -8.002946525812149048e-02 -7.829352468252182007e-02
4.676362499594688416e-02 2.302719950675964355e-01 2.468364983797073364e-01 -3.096200525760650635e-01 -7.357580214738845825e-02 -8.726336807012557983e-02 3.568543866276741028e-02 3.098495900630950928e-01 -2.765788435935974121e-01 7.868062704801559448e-02 -5.068258196115493774e-02 -3.258979320526123047e-02 -1.597425155341625214e-02 1.655994951725006104e-01 2.176086455583572388e-01 -2.631184160709381104e-01 -3.008823692798614502e-01 5.859066545963287354e-02 2.715859189629554749e-02 3.783856285735964775e-03 2.621224820613861084e-01 1.240550726652145386e-02 -1.273663341999053955e-01 2.788355760276317596e-02 3.640401363372802734e-02 -1.076074764132499695e-01 -3.285770416259765625e-01 2.829580903053283691e-01 -2.095103077590465546e-02 -1.529669314622879028e-01 -1.962385177612304688e-01 -5.700152739882469177e-02
2.608119249343872070e-01 7.686787843704223633e-02 3.893518745899200439e-01 -8.258247375488281250e-02 -5.943964794278144836e-02 -1.476853489875793457e-01 3.315862966701388359e-03 -9.169199317693710327e-02 -2.090080827474594116e-01 3.702205419540405273e-01 -1.046081110835075378e-01 3.186883032321929932e-01 4.429952800273895264e-02 2.320045679807662964e-01 1.316024959087371826e-01 -2.295580506324768066e-01 -6.895247101783752441e-02 2.665362358093261719e-01 1.296561677008867264e-03 -1.707955300807952881e-01 -5.153660103678703308e-02 -1.251824200153350830e-02 -9.891282021999359131e-02 -5.002128332853317261e-02 7.557561621069908142e-03 8.962744474411010742e-02 -1.395132988691329956e-01 3.597286939620971680e-01 3.580657392740249634e-02 3.227417916059494019e-02 1.315143257379531860e-01 -1.348622739315032959e-01
-2.212525159120559692e-02 7.150733470916748047e-02 1.701304763555526733e-01 -4.220135882496833801e-02 3.676593303680419922e-02 6.101601198315620422e-02 -6.998106092214584351e-02 -2.715646475553512573e-02 -7.511799782514572144e-02 4.398536086082458496e-01 -3.163044452667236328e-01 2.756916284561157227e-01 2.444054484367370605e-01 5.318608134984970093e-02 2.813303098082542419e-02 -2.472052872180938721e-01 -4.678507894277572632e-02 2.239993065595626831e-01 2.045155763626098633e-01 5.931390821933746338e-02 -1.018056347966194153e-01 7.760369777679443359e-02 -1.276419591158628464e-02 4.298456013202667236e-01 -2.513563334941864014e-01 1.862972676753997803e-01 -1.005937382578849792e-01 3.984107449650764465e-02 1.211269944906234741e-01 -1.678468137979507446e-01 -7.302754675038158894e-04 4.318959265947341919e-02
-2.619727551937103271e-01 -5.284511297941207886e-02 2.903784215450286865e-01 -1.382877826690673828e-01 -1.477110385894775391e-01 4.103817511349916458e-03 -1.240992452949285507e-02 -1.022551134228706360e-01 -7.953567057847976685e-02 3.381589651107788086e-01 -2.280844449996948242e-01 1.874041259288787842e-01 5.276742950081825256e-02 3.057664036750793457e-01 4.886425659060478210e-02 3.938538953661918640e-02 -1.975728124380111694e-01 -1.028184294700622559e-01 1.317340582609176636e-01 2.159214951097965240e-02 -2.470807284116744995e-01 1.069714054465293884e-01 -8.170772343873977661e-02 2.948595881462097168e-01 1.755201667547225952e-01 2.232408225536346436e-01 -2.532677352428436279e-01 -1.732520060613751411e-03 7.282537408173084259e-04 -3.445714339613914490e-02 -2.870108485221862793e-01 -1.508684903383255005e-01
-1.827278286218643188e-01 -2.035103440284729004e-01 6.286000460386276245e-02 -9.784155525267124176e-03 7.664234936237335205e-02 -7.434462010860443115e-02 1.810128837823867798e-01 -2.271196618676185608e-02 -3.096269667148590088e-01 -1.183455064892768860e-01 4.203657060861587524e-02 3.371931612491607666e-01 8.219634741544723511e-02 -3.553452342748641968e-02 2.374361604452133179e-01 -1.811757385730743408e-01 1.141315698623657227e-02 -8.986451476812362671e-02 1.421613097190856934e-01 -7.518981397151947021e-02 2.319778352975845337e-01 2.846275568008422852e-01 -2.825504839420318604e-01 1.268110573291778564e-01 2.822623401880264282e-02 3.891422152519226074e-01 -8.727639913558959961e-02 2.243807315826416016e-01 -2.357574403285980225e-01 -1.939914189279079437e-02 -6.903666257858276367e-02 -1.348189711570739746e-01
1.792056299746036530e-02 -1.733307242393493652e-01 -5.829909932799637318e-04 -1.408447623252868652e-01 -2.612108588218688965e-01 1.114503741264343262e-01 -1.162690520286560059e-01 1.331982165575027466e-01 4.795982688665390015e-02 2.519898116588592529e-01 -2.452643364667892456e-01 -4.149874672293663025e-02 7.957699894905090332e-02 -5.347719416022300720e-02 2.535190284252166748e-01 9.559839218854904175e-02 -3.191109001636505127e-01 1.865013539791107178e-01 6.464418768882751465e-02 1.374341733753681183e-02 -8.042335510253906250e-02 3.721433579921722412e-01 -5.233737826347351074e-01 7.689298689365386963e-02 1.724261045455932617e-01 9.774053096771240234e-02 1.691532880067825317e-02 -2.349860593676567078e-02 -2.796776406466960907e-02 -1.028986051678657532e-01 -9.276842325925827026e-02 4.164370894432067871e-02
-1.176333520561456680e-02 -1.805802136659622192e-01 1.136068329215049744e-01 3.735985979437828064e-02 2.326021790504455566e-01 -1.030371859669685364e-01 -8.677011728286743164e-02 -4.919439926743507385e-02 -2.358671575784683228e-01 8.253110572695732117e-03 -1.711720824241638184e-01 2.002048194408416748e-01 -3.096200823783874512e-01 -6.933024525642395020e-02 3.402462601661682129e-01 -2.119739949703216553e-01 -7.677794247865676880e-02 -1.158462464809417725e-01 -3.254242613911628723e-02 2.412394806742668152e-02 1.673685163259506226e-01 -1.512650251388549805e-01 -3.701385259628295898e-01 3.180484054610133171e-03 1.432118657976388931e-02 2.100251317024230957e-01 1.506685763597488403e-01 1.271501630544662476e-01 -1.287225484848022461e-01 -1.734959483146667480e-01 -3.721025288105010986e-01 -1.210331469774246216e-01
4.661751911044120789e-03 -6.547375768423080444e-02 2.503245696425437927e-02 -1.513110846281051636e-01 -1.367544196546077728e-02 -6.320537626743316650e-02 1.516797393560409546e-01 -2.174347490072250366e-01 -4.557515382766723633e-01 -4.181687161326408386e-02 -9.713647887110710144e-03 3.085088431835174561e-01 1.034266948699951172e-01 2.492822706699371338e-01 1.736936122179031372e-01 -2.151990979909896851e-01 1.582380831241607666e-01 1.609397679567337036e-01 2.438259720802307129e-01 7.027245312929153442e-02 1.940253227949142456e-01 1.707015633583068848e-01 -4.284285306930541992e-01 -1.445840578526258469e-03 -4.329939559102058411e-02 1.267760097980499268e-01 1.455656904727220535e-02 7.472148537635803223e-02 -7.101295143365859985e-02 -1.588979810476303101e-01 -1.480443924665451050e-01 -4.511411860585212708e-02
-1.297173053026199341e-01 3.525213897228240967e-02 1.385333575308322906e-02 -2.347864955663681030e-02 2.720148265361785889e-01 -5.295884981751441956e-02 -7.628062367439270020e-02 -8.264459669589996338e-02 -1.507939845323562622e-01 3.376087248325347900e-01 -4.121809899806976318e-01 1.784734427928924561e-01 -2.757240831851959229e-01 1.412797421216964722e-01 -1.150650754570960999e-01 1.239809244871139526e-01 -1.268213391304016113e-01 9.455894678831100464e-02 -8.462272584438323975e-02 1.362034380435943604e-01 -2.032137289643287659e-02 5.798206105828285217e-02 -4.510068297386169434e-01 1.177973672747612000e-01 -1.979819387197494507e-01 2.665867805480957031e-01 -1.149246469140052795e-01 5.355629697442054749e-02 9.250912815332412720e-02 3.726397454738616943e-02 8.772289752960205078e-02 -1.135944724082946777e-01
1.142200008034706116e-01 -5.559885501861572266e-02 2.837873995304107666e-01 -2.796118259429931641e-01 1.515482068061828613e-01 2.145067602396011353e-01 2.405757158994674683e-01 -3.879153132438659668e-01 -2.699263095855712891e-01 1.278205960988998413e-01 2.578010782599449158e-02 1.084424704313278198e-01 7.819502800703048706e-02 -8.751197904348373413e-02 1.541589293628931046e-02 -2.529492974281311035e-01 -1.316134184598922729e-01 8.895789831876754761e-02 3.022817969322204590e-01 -6.530870450660586357e-04 -5.873548611998558044e-02 -1.192797198891639709e-01 -3.530401885509490967e-01 9.321887046098709106e-02 5.110223591327667236e-02 -1.589790880680084229e-01 -1.405168175697326660e-01 1.309981048107147217e-01 -1.583231240510940552e-01 8.452312648296356201e-02 4.840338230133056641e-02 3.512444347143173218e-02
1.255344003438949585e-01 -2.192448675632476807e-01 3.712644577026367188e-01 -1.456391904503107071e-02 -3.618738381192088127e-03 6.798265129327774048e-02 2.291959971189498901e-01 2.572402125224471092e-03 -1.587720662355422974e-01 7.949608564376831055e-02 -1.322267055511474609e-01 1.737656444311141968e-01 -1.323922723531723022e-01 -1.603166013956069946e-01 8.615579456090927124e-02 -1.803264915943145752e-01 8.022574707865715027e-03 1.216586977243423462e-01 1.600496470928192139e-01 1.233111396431922913e-01 -3.250083029270172119e-01 -2.063500881195068359e-01 -4.575045108795166016e-01 1.319787502288818359e-01 1.108839586377143860e-01 -2.365231513977050781e-01 -1.314110457897186279e-01 1.395463943481445312e-01 -5.674777179956436157e-02 2.239057607948780060e-02 9.095999598503112793e-02 -1.759913116693496704e-01
-7.647403329610824585e-02 2.428661733865737915e-01 2.299471199512481689e-01 -5.981530621647834778e-02 1.682599931955337524e-01 -1.449914574623107910e-01 1.167670413851737976e-01 9.237056225538253784e-02 2.500772662460803986e-02 2.069969177246093750e-01 -2.422336116433143616e-02 2.413309663534164429e-01 6.028965115547180176e-02 -7.478663325309753418e-02 1.395111083984375000e-01 -7.961939275264739990e-02 -1.353353559970855713e-01 -1.831656135618686676e-02 8.242917805910110474e-02 3.286316758021712303e-03 3.107646703720092773e-01 1.522108465433120728e-01 -2.651292085647583008e-01 1.877970546483993530e-01 2.455871850252151489e-01 -6.613691151142120361e-02 -3.008681833744049072e-01 9.515821188688278198e-02 -4.085020124912261963e-01 -2.091716974973678589e-01 -1.698529869318008423e-01 1.240206658840179443e-01
-3.864922374486923218e-02 4.770008102059364319e-02 2.926437556743621826e-01 -5.568614229559898376e-02 -5.338611453771591187e-02 -7.571254670619964600e-02 3.993073403835296631e-01 3.063451945781707764e-01 -1.263903379440307617e-01 1.102529317140579224e-01 -3.741687238216400146e-01 -2.074829675257205963e-02 4.814541712403297424e-02 -5.215501412749290466e-02 1.454128473997116089e-01 -2.221084833145141602e-01 1.857993565499782562e-02 3.915363848209381104e-01 3.781136125326156616e-02 1.680459827184677124e-01 1.712108254432678223e-01 -6.043767556548118591e-02 -1.535096317529678345e-01 3.076689839363098145e-01 -7.533783465623855591e-02 -4.183182865381240845e-02 1.428045239299535751e-02 -1.470287591218948364e-01 -4.037747159600257874e-02 6.230132654309272766e-03 7.442359626293182373e-02 1.748537272214889526e-01
8.809754997491836548e-02 -1.921926736831665039e-01 1.549509167671203613e-01 -3.097388148307800293e-01 -1.971020847558975220e-01 -1.753358915448188782e-02 1.290916949510574341e-01 -2.808209061622619629e-01 -1.517690867185592651e-01 5.786759313195943832e-03 -1.388675123453140259e-01 7.383625954389572144e-02 1.533228904008865356e-01 -1.070745065808296204e-01 -2.713825181126594543e-02 -1.131567806005477905e-01 -6.775080412626266479e-02 5.285585299134254456e-02 -2.336919307708740234e-03 5.164048075675964355e-02 4.260858148336410522e-02 1.271997839212417603e-01 -6.238942146301269531e-01 1.725664883852005005e-01 6.770641356706619263e-02 -3.195345029234886169e-02 2.960088849067687988e-02 5.862316489219665527e-02 -4.673545807600021362e-02 1.744212955236434937e-01 1.190017610788345337e-01 -3.171641826629638672e-01
-2.676705718040466309e-01 1.231940463185310364e-01 7.379528135061264038e-02 -2.275875806808471680e-01 6.217911466956138611e-02 1.172678992152214050e-01 -1.400030106306076050e-01 1.980391889810562134e-01 -2.475005239248275757e-01 2.681930661201477051e-01 -2.792117893695831299e-01 1.023605689406394958e-01 -5.626453086733818054e-02 -5.255405977368354797e-02 1.393788009881973267e-01 -7.026588916778564453e-02 -7.379565387964248657e-03 -2.195473015308380127e-01 1.423109229654073715e-02 4.727593064308166504e-02 4.798377864062786102e-03 2.054820656776428223e-01 -1.908249258995056152e-01 1.030669510364532471e-01 4.854624345898628235e-02 6.953988969326019287e-02 -1.445078253746032715e-01 -5.567857623100280762e-02 -1.810609549283981323e-01 -4.968968331813812256e-01 2.756260931491851807e-01 -2.779943868517875671e-02
-9.531567990779876709e-02 -4.173914715647697449e-02 -1.226414963603019714e-01 -2.769359648227691650e-01 2.073879390954971313e-01 -2.225284650921821594e-02 -1.653599292039871216e-01 -1.817709999158978462e-03 -1.094743236899375916e-01 2.322242110967636108e-01 1.978521700948476791e-03 -2.124532870948314667e-02 3.729453776031732559e-03 -2.142109721899032593e-01 2.797658741474151611e-01 -8.124382048845291138e-02 -4.035855829715728760e-02 1.126777380704879761e-01 2.528144419193267822e-01 1.845846772193908691e-01 3.139160946011543274e-02 1.879030093550682068e-02 -3.889296650886535645e-01 1.406852453947067261e-01 -1.544143110513687134e-01 3.810277283191680908e-01 2.410740703344345093e-01 8.194009959697723389e-02 -8.587356656789779663e-02 -6.344795227050781250e-02 -2.936125099658966064e-01 -1.152167618274688721e-01
-3.549148514866828918e-02 5.186951160430908203e-02 3.136073946952819824e-01 1.238617021590471268e-02 6.236768141388893127e-02 -2.957837581634521484e-01 3.074534833431243896e-01 2.483612895011901855e-01 -2.248669713735580444e-01 3.768943846225738525e-01 -1.019357368350028992e-01 1.037395447492599487e-01 1.968286745250225067e-02 1.261125057935714722e-01 1.722608692944049835e-02 2.479045838117599487e-02 5.826231092214584351e-02 -7.801686227321624756e-02 -1.612740457057952881e-01 -1.684142649173736572e-01 2.352260947227478027e-01 -1.270487755537033081e-01 -2.998813986778259277e-01 1.174159422516822815e-01 4.456889629364013672e-02 1.525792628526687622e-01 8.015915006399154663e-02 2.015743553638458252e-01 -9.802851825952529907e-02 -1.832925677299499512e-01 1.893925368785858154e-01 -1.689561456441879272e-01
-1.095135509967803955e-01 -1.558799594640731812e-01 4.806967452168464661e-03 -3.467515707015991211e-01 -6.657344102859497070e-02 -4.769317433238029480e-02 5.181631073355674744e-02 -9.481669217348098755e-02 -4.868844524025917053e-03 1.866673827171325684e-01 -3.816274404525756836e-01 2.581688947975635529e-02 1.068300157785415649e-01 1.829133182764053345e-01 -1.144029945135116577e-01 -3.284171968698501587e-02 1.008835062384605408e-02 1.966338306665420532e-01 3.021051883697509766e-01 1.008254811167716980e-01 5.154773592948913574e-03 2.944277822971343994e-01 -2.855765223503112793e-01 -3.805162012577056885e-02 1.270077824592590332e-01 1.822661906480789185e-01 -5.514107644557952881e-02 1.423081755638122559e-01 -3.448255732655525208e-02 -1.770487576723098755e-01 -5.725347250699996948e-02 4.080222249031066895e-01
-1.314766556024551392e-01 -5.296686291694641113e-02 1.955661922693252563e-01 6.174818053841590881e-02 3.762293756008148193e-01 9.774959087371826172e-02 -1.724251061677932739e-01 -1.340002864599227905e-01 -2.351378798484802246e-01 4.046283662319183350e-01 -4.191984236240386963e-01 2.128394544124603271e-01 -1.114592403173446655e-01 -6.627127528190612793e-02 -6.588193029165267944e-02 8.267318457365036011e-02 -1.728927940130233765e-01 2.151606380939483643e-01 2.203528024256229401e-02 2.461558282375335693e-01 4.468535631895065308e-02 -4.574876651167869568e-02 -1.864907443523406982e-01 -2.673024497926235199e-02 -9.884054213762283325e-02 2.223477810621261597e-01 3.094121627509593964e-02 9.881271421909332275e-02 5.030390992760658264e-02 5.531544983386993408e-02 9.503493458032608032e-02 -9.812512993812561035e-02
6.794282048940658569e-02 -1.097118854522705078e-01 2.702033817768096924e-01 -2.759577333927154541e-01 -1.134004741907119751e-01 5.026062577962875366e-02 2.748571336269378662e-01 -1.463570147752761841e-01 8.771061152219772339e-02 3.325520157814025879e-01 -1.269738674163818359e-01 2.465211898088455200e-01 1.431948691606521606e-01 -1.501369625329971313e-01 2.128901630640029907e-01 -9.054882079362869263e-02 -1.071974784135818481e-01 -6.377284973859786987e-02 -1.236422136425971985e-01 -1.855367571115493774e-01 -2.187834531068801880e-01 1.766692399978637695e-01 -1.211399435997009277e-01 9.324774146080017090e-02 -2.470988333225250244e-01 2.803812026977539062e-01 9.989988990128040314e-03 2.066224366426467896e-01 -1.946410834789276123e-01 -4.353879764676094055e-02 -1.900556236505508423e-01 -6.326065212488174438e-02
-1.388591676950454712e-01 5.693668127059936523e-02 2.414876371622085571e-01 6.884086132049560547e-02 6.851287186145782471e-02 -9.305742383003234863e-02 5.093752220273017883e-02 3.317976593971252441e-01 -2.925902605056762695e-01 4.589492920786142349e-03 -2.919295430183410645e-01 1.637004017829895020e-01 -1.982998549938201904e-01 -1.410756260156631470e-01 4.466570168733596802e-02 -2.133236527442932129e-01 6.031305715441703796e-02 2.653287649154663086e-01 1.304704248905181885e-01 -8.048474043607711792e-02 -1.915181577205657959e-01 -1.026210859417915344e-01 -2.268172353506088257e-01 2.525434494018554688e-01 -1.898410618305206299e-01 3.114612698554992676e-01 -1.330449432134628296e-01 -2.525714598596096039e-02 -1.772797480225563049e-02 1.143067609518766403e-02 1.052061989903450012e-01 2.472513616085052490e-01
-1.673008352518081665e-01 -1.764219850301742554e-01 -7.760183070786297321e-04 -1.490867137908935547e-01 7.654412835836410522e-02 -5.536482110619544983e-02 1.214123368263244629e-01 -3.910983726382255554e-02 -1.620084196329116821e-01 2.686809897422790527e-01 5.992408841848373413e-02 2.249820083379745483e-01 1.021422520279884338e-01 -4.776576906442642212e-02 1.615134626626968384e-01 -3.977843821048736572e-01 -2.014678567647933960e-01 -4.344615712761878967e-02 2.082900106906890869e-01 1.103527471423149109e-01 -8.738682419061660767e-02 -1.029749661684036255e-01 -3.478179574012756348e-01 1.434349119663238525e-01 -2.289534658193588257e-01 -1.333060115575790405e-01 -1.854486912488937378e-01 3.416516184806823730e-01 -1.327391713857650757e-01 1.360004395246505737e-01 1.309213042259216309e-01 1.067323833703994751e-01
5.299127195030450821e-03 4.070390164852142334e-01 3.209690153598785400e-01 -1.206570640206336975e-01 2.411570101976394653e-01 -1.027019172906875610e-01 2.996042743325233459e-02 1.047965288162231445e-01 -5.542593449354171753e-02 3.655854612588882446e-02 -4.677495360374450684e-01 6.540311127901077271e-02 -1.155238598585128784e-01 -6.751249730587005615e-02 2.496209144592285156e-01 1.377389729022979736e-01 -1.576580107212066650e-01 3.085911273956298828e-01 2.203666046261787415e-02 -4.169837012887001038e-02 -4.728354513645172119e-02 7.140672206878662109e-02 -2.809957861900329590e-01 -1.004814356565475464e-01 -1.268371194601058960e-01 6.076380982995033264e-02 -1.771050542593002319e-01 -5.733707919716835022e-02 -9.283518046140670776e-02 -1.488807946443557739e-01 7.436968386173248291e-02 4.320711363106966019e-03
-2.943857908248901367e-01 1.459027975797653198e-01 3.698459267616271973e-01 -7.829543948173522949e-02 3.509798645973205566e-02 -1.426466852426528931e-01 1.478534936904907227e-01 3.275206983089447021e-01 -1.887894123792648315e-01 3.454334139823913574e-01 -2.539193630218505859e-01 1.117921844124794006e-01 6.091180443763732910e-02 -6.864692270755767822e-02 1.676975041627883911e-01 -6.569126993417739868e-02 8.027984201908111572e-02 7.475611567497253418e-02 -5.868210643529891968e-02 1.321275951340794563e-03 -1.758492439985275269e-01 5.562222376465797424e-02 -8.294008672237396240e-02 2.272506654262542725e-01 -2.499987632036209106e-01 2.045169472694396973e-01 3.928458318114280701e-03 -1.038113683462142944e-01 -2.099198251962661743e-01 -1.114399135112762451e-01 2.095398157835006714e-01 -4.578009620308876038e-02
-1.551013290882110596e-01 2.841688692569732666e-01 -5.556206777691841125e-02 -3.328456580638885498e-01 -2.614722214639186859e-02 -1.390351206064224243e-01 1.696158647537231445e-01 9.564692527055740356e-02 -6.305435299873352051e-02 2.862303890287876129e-02 -7.282970845699310303e-02 7.663389202207326889e-03 1.210066750645637512e-01 9.245629608631134033e-02 2.368470877408981323e-01 1.227362919598817825e-02 -3.357311487197875977e-01 8.172911405563354492e-02 5.277791246771812439e-02 2.832359969615936279e-01 1.028006970882415771e-01 3.410258591175079346e-01 -3.998714387416839600e-01 9.497719258069992065e-02 4.734135791659355164e-02 2.302152961492538452e-01 4.027753323316574097e-02 1.850109547376632690e-01 -1.657211221754550934e-02 -2.082333415746688843e-01 -2.655843272805213928e-02 -1.302333828061819077e-02
-7.676669955253601074e-02 1.165075153112411499e-01 3.574616909027099609e-01 -9.521584957838058472e-03 -1.150662824511528015e-01 -7.050386071205139160e-02 -1.686679720878601074e-01 7.896751165390014648e-02 -2.830954790115356445e-01 1.789958775043487549e-01 -2.573373168706893921e-02 1.964267343282699585e-01 -8.979500830173492432e-02 -2.164086103439331055e-01 -2.024404145777225494e-02 2.543040812015533447e-01 6.758539378643035889e-02 -1.401076614856719971e-01 4.017094075679779053e-01 8.960050344467163086e-02 1.025010496377944946e-01 1.297399699687957764e-01 -3.169348537921905518e-01 1.536556985229253769e-02 1.085586696863174438e-01 1.833093315362930298e-01 1.889988183975219727e-01 2.516314014792442322e-02 -2.709532082080841064e-01 -1.836551725864410400e-01 -3.883489593863487244e-02 1.278655380010604858e-01
1.415101587772369385e-01 -1.004434749484062195e-01 2.246635966002941132e-03 -9.901766479015350342e-02 7.178512215614318848e-02 -1.030455380678176880e-01 4.162454977631568909e-02 1.001065745949745178e-01 -1.602729558944702148e-01 3.098506927490234375e-01 -2.466650903224945068e-01 6.036584451794624329e-02 1.404670812189579010e-02 -2.871273159980773926e-01 7.933106273412704468e-02 2.810873389244079590e-01 -1.193867996335029602e-02 -3.534747287631034851e-02 6.656762957572937012e-02 -1.632490903139114380e-01 1.507085859775543213e-01 -8.106537908315658569e-02 -4.771852791309356689e-01 4.077153280377388000e-02 9.106104075908660889e-02 -1.795029193162918091e-01 -2.800619900226593018e-01 1.961571723222732544e-02 -1.796791255474090576e-01 -1.626845300197601318e-01 1.456046476960182190e-02 3.301565051078796387e-01
-9.039929509162902832e-02 -2.088182419538497925e-01 1.970818340778350830e-01 -1.499667298048734665e-02 4.820998013019561768e-02 -1.042589917778968811e-02 -9.993270784616470337e-02 -7.187032699584960938e-02 -1.003215312957763672e-01 -7.220172323286533356e-03 -3.406912982463836670e-01 6.263998895883560181e-02 -1.491332948207855225e-01 -6.471904367208480835e-02 1.990872025489807129e-01 -2.781507372856140137e-01 -4.494603723287582397e-02 6.034240871667861938e-02 5.135644227266311646e-02 -1.718020141124725342e-01 1.146976649761199951e-01 -1.069621890783309937e-01 -4.306040108203887939e-01 8.674320578575134277e-02 1.342723816633224487e-01 2.439373284578323364e-01 -3.483065590262413025e-02 -8.390525728464126587e-02 -2.058957889676094055e-02 -1.391209959983825684e-01 -4.262787401676177979e-01 -2.745776772499084473e-01
-1.772306263446807861e-01 2.389881759881973267e-02 2.354267388582229614e-01 4.292428493499755859e-02 -1.000763252377510071e-01 4.799181595444679260e-02 4.478876944631338120e-03 2.442403286695480347e-01 -8.292297273874282837e-02 2.142119258642196655e-01 -9.127048403024673462e-02 1.375703662633895874e-01 1.257124692201614380e-01 -4.065888226032257080e-01 1.611089557409286499e-01 -5.416006967425346375e-02 -1.041269153356552124e-01 2.037615329027175903e-01 2.181306295096874237e-02 4.834223166108131409e-02 -5.894321203231811523e-02 3.225163221359252930e-01 -1.340568959712982178e-01 2.577096596360206604e-02 7.053762674331665039e-02 -7.503814250230789185e-02 -4.615287780761718750e-01 4.801175370812416077e-02 -2.831612229347229004e-01 -1.646935641765594482e-01 -1.800380945205688477e-01 4.234487935900688171e-02
-1.753685437142848969e-02 3.353145346045494080e-02 1.274544149637222290e-01 -1.802537441253662109e-01 -3.703797236084938049e-02 -4.015179723501205444e-02 -4.293859750032424927e-02 -2.097562551498413086e-01 7.629326730966567993e-02 2.267549484968185425e-01 -2.730990648269653320e-01 -1.868885457515716553e-01 3.694921359419822693e-02 1.663045734167098999e-01 1.744012981653213501e-01 -1.460889130830764771e-01 -1.244586110115051270e-01 -8.291098289191722870e-03 3.182237595319747925e-02 4.053744971752166748e-01 7.670619338750839233e-02 2.846782207489013672e-01 -4.156542122364044189e-01 -5.520888045430183411e-02 2.579624950885772705e-01 4.406419023871421814e-02 -1.800958812236785889e-02 9.788860380649566650e-02 -1.576163172721862793e-01 -2.427640855312347412e-01 1.338721066713333130e-01 1.724640429019927979e-01
1.580570191144943237e-01 1.158709153532981873e-01 2.358812838792800903e-01 1.152652874588966370e-01 1.729849167168140411e-02 -6.312108039855957031e-02 -5.924729630351066589e-02 -4.066563025116920471e-02 -2.139734327793121338e-01 2.168758660554885864e-01 -1.322686821222305298e-01 8.320312201976776123e-02 1.309953033924102783e-01 -3.114252388477325439e-01 3.305267095565795898e-01 -1.408116221427917480e-01 -3.649001419544219971e-01 1.654851995408535004e-02 8.985369652509689331e-02 -1.760562807321548462e-01 9.577929973602294922e-02 3.024138808250427246e-01 -7.605572789907455444e-02 1.539849340915679932e-01 -6.454882770776748657e-02 1.425504237413406372e-01 -2.131687849760055542e-01 9.123630076646804810e-02 -1.853163242340087891e-01 -1.153815686702728271e-01 1.006557140499353409e-02 3.068092167377471924e-01
4.985376447439193726e-02 -3.336196839809417725e-01 2.538291513919830322e-01 -2.751835286617279053e-01 1.190602704882621765e-01 5.482354760169982910e-02 2.574288249015808105e-01 -1.705922484397888184e-01 -3.033790886402130127e-01 4.401273280382156372e-02 -1.276535987854003906e-01 -2.445928193628787994e-02 1.311069075018167496e-02 4.604166746139526367e-02 -1.420836597681045532e-01 1.164005175232887268e-01 -2.795090377330780029e-01 1.703933775424957275e-01 3.240334615111351013e-02 1.050211414694786072e-01 3.067542314529418945e-01 1.774370968341827393e-01 -3.541784882545471191e-01 -4.935903102159500122e-02 -7.277144491672515869e-02 8.317144960165023804e-02 -9.553150832653045654e-02 1.656499505043029785e-01 -9.471121430397033691e-02 5.420916527509689331e-02 -2.400392666459083557e-02 -2.294405102729797363e-01
-1.384080797433853149e-01 -6.393525749444961548e-02 1.766668409109115601e-01 7.817351818084716797e-02 9.585888683795928955e-02 -2.884452044963836670e-02 1.853530406951904297e-01 -1.729478687047958374e-01 -1.447538882493972778e-01 1.658247262239456177e-01 -3.244004845619201660e-01 2.060796767473220825e-01 -1.904283016920089722e-01 1.351596266031265259e-01 2.008795738220214844e-01 -9.722198359668254852e-03 -1.298713777214288712e-02 4.146603345870971680e-01 1.934798955917358398e-01 2.982817888259887695e-01 3.631066158413887024e-02 6.907539814710617065e-02 -2.387348711490631104e-01 -3.720388561487197876e-02 3.157250210642814636e-02 1.559512615203857422e-01 -9.088405966758728027e-02 3.022056072950363159e-03 -2.893012203276157379e-02 -2.673847079277038574e-01 -8.469089865684509277e-02 3.129442632198333740e-01
1.669235676527023315e-01 2.263950407505035400e-01 6.622021645307540894e-02 1.135140880942344666e-01 -4.210020899772644043e-01 9.223303198814392090e-02 -3.321019932627677917e-03 9.673667699098587036e-02 -1.760867983102798462e-02 3.490354418754577637e-01 -2.072970718145370483e-01 1.153856217861175537e-01 -1.083802282810211182e-01 -1.695496588945388794e-01 3.216812610626220703e-01 7.628625258803367615e-03 -1.989663951098918915e-02 -3.841045871376991272e-02 5.275018513202667236e-02 -9.408181160688400269e-02 1.161394715309143066e-01 -1.630910336971282959e-01 -4.294812977313995361e-01 2.426764219999313354e-01 3.067092783749103546e-02 2.526046633720397949e-01 -6.794306635856628418e-02 -1.597960293292999268e-02 -8.636816591024398804e-02 6.340302526950836182e-02 -6.730391085147857666e-02 5.891953408718109131e-02
1.468125730752944946e-01 -1.698660105466842651e-01 2.527041733264923096e-01 -1.269925534725189209e-01 9.859370440244674683e-02 -5.956961214542388916e-02 2.263105213642120361e-01 -1.468337476253509521e-01 -1.751416772603988647e-01 3.030181527137756348e-01 -7.061634957790374756e-02 9.795138239860534668e-02 2.240879647433757782e-02 -1.578849852085113525e-01 1.910234093666076660e-01 -1.328810602426528931e-01 -1.808785274624824524e-02 1.493290066719055176e-01 1.005937233567237854e-01 1.787292957305908203e-01 -2.846057116985321045e-01 -1.266470104455947876e-01 -4.545218944549560547e-01 1.258993297815322876e-01 4.063036292791366577e-02 -3.319754302501678467e-01 -1.227135583758354187e-01 5.837444216012954712e-03 -1.072394996881484985e-01 -5.874800309538841248e-02 -2.936763502657413483e-02 -1.999272853136062622e-01
-1.351535916328430176e-01 -2.053465545177459717e-01 2.256197482347488403e-01 -6.017106771469116211e-02 1.161998137831687927e-01 -1.252326369285583496e-02 1.552907228469848633e-01 -9.053638577461242676e-02 -3.702164590358734131e-01 -1.152556985616683960e-01 9.433843940496444702e-02 4.174871146678924561e-01 5.518193542957305908e-02 -1.584400534629821777e-01 2.150212675333023071e-01 -5.335994996130466461e-03 4.590772837400436401e-02 -1.277168393135070801e-01 5.340086296200752258e-02 -9.964843094348907471e-02 5.575448647141456604e-02 1.893591731786727905e-01 -2.532358169555664062e-01 4.082835838198661804e-02 5.319989472627639771e-02 4.473873376846313477e-01 -1.486572325229644775e-01 1.599053591489791870e-01 -1.560242325067520142e-01 -4.910548776388168335e-02 -9.755561500787734985e-02 -9.073146432638168335e-02
-2.008538544178009033e-01 1.034282073378562927e-01 2.385360151529312134e-01 -1.877145916223526001e-01 -1.599173545837402344e-01 2.005193531513214111e-01 -2.696778811514377594e-02 1.306531280279159546e-01 -3.937809765338897705e-01 1.685552895069122314e-01 -2.068650871515274048e-01 2.578050494194030762e-01 -3.130528330802917480e-01 -2.223917841911315918e-01 -8.660635352134704590e-02 9.178225696086883545e-02 -1.152604967355728149e-01 2.508396804332733154e-01 1.000447422266006470e-01 -2.842910774052143097e-02 2.296742238104343414e-02 1.059577837586402893e-01 -9.431672096252441406e-02 3.436247408390045166e-01 6.224556267261505127e-02 1.084250360727310181e-01 4.629851132631301880e-02 -1.142048016190528870e-01 -2.068189680576324463e-01 -1.292415410280227661e-01 -6.831370759755373001e-03 3.220961987972259521e-02
8.206814527511596680e-02 -1.224155128002166748e-01 2.920733988285064697e-01 -3.177757561206817627e-01 2.232437282800674438e-01 -3.624292090535163879e-02 2.300775051116943359e-01 -2.515441179275512695e-01 -3.532145544886589050e-02 2.043971568346023560e-01 1.154944114387035370e-02 2.187253683805465698e-01 -2.180663682520389557e-02 -7.794351875782012939e-02 1.372115463018417358e-01 -1.726090312004089355e-01 -1.300695389509201050e-01 7.161672413349151611e-02 4.394669085741043091e-02 2.023749649524688721e-01 -1.946528702974319458e-01 -1.791825145483016968e-01 -3.473341166973114014e-01 3.204033374786376953e-01 1.970325410366058350e-01 -6.339235603809356689e-02 -3.212504833936691284e-02 1.268189400434494019e-01 -1.442468613386154175e-01 7.041756063699722290e-02 1.853125840425491333e-01 -1.291045732796192169e-02
8.804274350404739380e-02 -2.545843422412872314e-01 2.864316999912261963e-01 -1.351058185100555420e-01 -1.138250902295112610e-01 -6.108639389276504517e-02 -8.356891572475433350e-02 7.013741880655288696e-02 -2.568176090717315674e-01 -1.988716423511505127e-01 -1.747633367776870728e-01 1.808955450542271137e-03 -2.008665949106216431e-01 -3.823705017566680908e-02 6.657112389802932739e-02 7.384791225194931030e-02 1.815884411334991455e-01 1.695394963026046753e-01 2.534905970096588135e-01 1.323908008635044098e-02 2.417448908090591431e-01 5.964091792702674866e-02 -1.460137218236923218e-01 3.332199454307556152e-01 9.083376079797744751e-02 2.186549752950668335e-01 -1.166373714804649353e-01 7.309813052415847778e-02 -3.655887842178344727e-01 -1.632081419229507446e-01 2.460082527250051498e-03 -2.345041334629058838e-01
-5.621407181024551392e-02 2.996437251567840576e-02 1.165871471166610718e-01 -9.371834993362426758e-02 1.753006428480148315e-01 -2.033263444900512695e-01 7.603181153535842896e-02 -1.299442201852798462e-01 -1.545697152614593506e-01 -1.779695004224777222e-01 -2.299060672521591187e-01 2.401978969573974609e-01 -2.528440207242965698e-02 4.273656383156776428e-02 1.648292392492294312e-01 -1.940836310386657715e-01 -1.537572871893644333e-02 1.015875190496444702e-01 1.919870078563690186e-01 -1.221506521105766296e-01 8.485952019691467285e-02 9.825142472982406616e-02 -5.195005983114242554e-02 3.639494776725769043e-01 2.624129056930541992e-01 2.792845070362091064e-01 -3.615989983081817627e-01 1.526723653078079224e-01 -2.401315122842788696e-01 -6.441436707973480225e-02 1.249535679817199707e-01 -2.295890450477600098e-01
-1.363561209291219711e-02 2.638607472181320190e-02 2.095704227685928345e-01 -5.249544512480497360e-03 1.595973521471023560e-01 -1.994793862104415894e-01 5.803400650620460510e-02 -1.248325332999229431e-01 -1.698265224695205688e-01 -1.484290659427642822e-01 -2.623310387134552002e-01 2.196277081966400146e-01 -3.609624132513999939e-02 -7.958811521530151367e-02 -8.476071991026401520e-03 -7.249378599226474762e-03 -1.424981057643890381e-01 3.202392905950546265e-02 1.062495112419128418e-01 -1.668475568294525146e-01 1.166492775082588196e-01 1.572061926126480103e-01 -1.279389858245849609e-01 4.144920110702514648e-01 2.705694437026977539e-01 3.178215920925140381e-01 -2.677388191223144531e-01 1.495231091976165771e-01 -2.800695598125457764e-01 1.143739521503448486e-01 1.012855321168899536e-01 -1.956491768360137939e-01
1.108705401420593262e-01 -1.453958749771118164e-01 9.853552281856536865e-02 -3.228824734687805176e-01 -1.809391528367996216e-01 1.402057707309722900e-01 2.407242357730865479e-01 8.916977792978286743e-02 -1.498899459838867188e-01 2.931808531284332275e-01 -2.121624536812305450e-02 -2.391811162233352661e-01 1.757135242223739624e-01 -2.707223966717720032e-02 2.372172176837921143e-01 -6.945347040891647339e-02 1.030336469411849976e-01 -1.109180301427841187e-01 4.578695818781852722e-02 9.379949420690536499e-02 -1.893875002861022949e-01 1.207046508789062500e-01 -2.590495049953460693e-01 1.580642312765121460e-01 8.760625123977661133e-02 1.532476246356964111e-01 -1.746051311492919922e-01 -2.347577922046184540e-02 -3.840971887111663818e-01 7.932385057210922241e-02 -2.066113799810409546e-01 -2.011846452951431274e-01
1.327725201845169067e-01 9.405423887073993683e-03 9.968372434377670288e-02 -1.117223426699638367e-01 9.409733116626739502e-02 8.949349075555801392e-02 -9.260123968124389648e-02 1.451710611581802368e-01 -3.139770627021789551e-01 2.083701044321060181e-01 -9.881894290447235107e-02 4.724791646003723145e-02 1.892015710473060608e-02 2.922817766666412354e-01 1.397796273231506348e-01 1.247464213520288467e-02 2.419842593371868134e-02 3.247388601303100586e-01 2.337346971035003662e-02 2.417697459459304810e-01 2.345838993787765503e-01 1.442883759737014771e-01 -2.799646854400634766e-01 1.325370520353317261e-01 2.967565655708312988e-01 1.806664913892745972e-01 -2.367397993803024292e-01 1.168072447180747986e-01 8.217887580394744873e-02 -1.350660026073455811e-01 -2.817996144294738770e-01 1.491203308105468750e-01
1.776271164417266846e-01 -1.616948693990707397e-01 1.359508335590362549e-01 6.790835410356521606e-02 1.952030509710311890e-01 -1.142462808638811111e-02 -8.031536638736724854e-02 1.215211972594261169e-01 -2.309449464082717896e-01 1.018113270401954651e-01 -1.938804090023040771e-01 7.390262931585311890e-02 2.658134512603282928e-02 -1.488692462444305420e-01 1.726204343140125275e-02 -1.039390481309965253e-04 -1.495177447795867920e-01 7.789535820484161377e-02 -4.705883562564849854e-02 1.625091433525085449e-01 8.842829614877700806e-02 5.329707860946655273e-01 -2.929807007312774658e-01 3.189663589000701904e-01 -7.748369127511978149e-02 -1.815083473920822144e-01 3.903906559571623802e-03 -3.802938014268875122e-02 -3.759418129920959473e-01 -4.942502826452255249e-02 -3.381674177944660187e-03 -9.559746086597442627e-02
6.524915993213653564e-02 1.639157831668853760e-01 4.233849793672561646e-02 -1.435565054416656494e-01 -1.380371153354644775e-01 -1.364644318819046021e-01 -8.036945760250091553e-02 4.532931372523307800e-02 -1.489942967891693115e-01 3.002518117427825928e-01 -2.510288953781127930e-01 -1.148202940821647644e-01 1.453261524438858032e-01 -2.171253859996795654e-01 2.043847739696502686e-01 -8.873762190341949463e-02 4.043493419885635376e-02 1.624681502580642700e-01 -2.822312414646148682e-01 5.798916146159172058e-02 9.441547840833663940e-02 1.670705825090408325e-01 -4.524692595005035400e-01 7.721652835607528687e-02 -1.341923256404697895e-03 1.031703576445579529e-01 -1.844034641981124878e-01 -5.215228721499443054e-02 -2.641226351261138916e-01 -6.389760226011276245e-02 4.079541563987731934e-02 3.352283239364624023e-01
3.800027817487716675e-02 2.135663479566574097e-01 2.273057848215103149e-01 -1.129704713821411133e-01 1.595653146505355835e-01 1.673700809478759766e-01 -9.747002273797988892e-02 -7.161904871463775635e-02 -1.757626086473464966e-01 2.059059143066406250e-01 -1.342212557792663574e-01 -8.918045461177825928e-02 1.856645345687866211e-01 9.270343184471130371e-02 3.039739727973937988e-01 -1.402586549520492554e-01 -7.759001851081848145e-02 -1.343073206953704357e-03 1.145099774003028870e-01 2.536310553550720215e-01 -1.470230817794799805e-01 -3.510781005024909973e-02 -2.559567093849182129e-01 -2.143651545047760010e-01 -1.120247095823287964e-01 1.906083822250366211e-01 -9.792106598615646362e-02 3.860228359699249268e-01 -1.239937692880630493e-01 2.303641885519027710e-01 -1.592186093330383301e-01 -2.167066037654876709e-01
-6.249799206852912903e-02 -2.497608363628387451e-01 2.405605316162109375e-01 -7.668637484312057495e-02 -2.890498563647270203e-02 1.331184059381484985e-01 1.961092948913574219e-01 -3.731976076960563660e-02 -4.072487056255340576e-01 -5.891745537519454956e-02 -1.116202920675277710e-01 3.783338069915771484e-01 1.145572587847709656e-01 1.984158456325531006e-01 1.728063374757766724e-01 1.258712112903594971e-01 -2.327258232980966568e-03 2.726291120052337646e-02 1.469961553812026978e-01 8.347874879837036133e-02 3.173202276229858398e-02 4.902395606040954590e-02 -3.691445887088775635e-01 -2.406379953026771545e-02 1.421681940555572510e-01 -1.528692990541458130e-01 -1.628719419240951538e-01 3.042034208774566650e-01 -1.380124092102050781e-01 1.196116581559181213e-01 8.281796908704563975e-05 1.511793136596679688e-01
1.790778636932373047e-01 -5.252705514430999756e-02 3.450095951557159424e-01 7.550244778394699097e-02 -4.840705171227455139e-02 1.344689130783081055e-01 -2.190805971622467041e-01 8.379832655191421509e-02 1.624840795993804932e-01 2.100977748632431030e-01 -4.158325493335723877e-01 -1.027430444955825806e-01 1.871639639139175415e-01 1.783352345228195190e-01 1.393461376428604126e-01 -1.303151398897171021e-01 -5.100687220692634583e-02 6.816715747117996216e-02 1.172786280512809753e-01 5.865864083170890808e-02 -7.136594504117965698e-02 -7.809673249721527100e-02 -4.180883169174194336e-01 7.760471850633621216e-02 6.955140084028244019e-02 3.114284574985504150e-01 -1.419752687215805054e-01 6.999894976615905762e-02 -1.058884486556053162e-01 1.888883262872695923e-01 7.447318732738494873e-02 1.094195395708084106e-01
-2.349266856908798218e-01 -2.575967311859130859e-01 1.700193881988525391e-01 5.134771391749382019e-02 -1.420860886573791504e-01 -1.923140287399291992e-01 1.537465602159500122e-01 6.760070472955703735e-02 -3.723244369029998779e-01 8.242093771696090698e-02 -1.692385375499725342e-01 1.512638926506042480e-01 -3.348997235298156738e-02 7.476243656128644943e-03 1.803203374147415161e-01 1.570824384689331055e-01 1.556757092475891113e-01 -1.425879895687103271e-01 -1.021580323576927185e-01 3.907103091478347778e-02 2.552789449691772461e-01 9.858543425798416138e-02 -3.920426070690155029e-01 -1.489674765616655350e-02 1.527276188135147095e-01 2.497029155492782593e-01 -7.630791515111923218e-02 1.931958794593811035e-01 -2.460538446903228760e-01 -3.663238883018493652e-02 -1.169427856802940369e-01 -1.284545511007308960e-01
-2.043039351701736450e-01 -2.586567103862762451e-01 5.409750714898109436e-02 -1.798860281705856323e-01 1.593347042798995972e-01 2.706050314009189606e-02 1.974021494388580322e-01 -9.194301813840866089e-02 -3.664777874946594238e-01 -1.731568872928619385e-01 1.021005138754844666e-01 4.340690672397613525e-01 5.447181314229965210e-02 3.638109425082802773e-03 2.255198312923312187e-03 -1.670644059777259827e-02 -5.216653645038604736e-02 8.491728454828262329e-02 2.411826103925704956e-01 2.698043175041675568e-02 -5.557058379054069519e-02 -8.334689587354660034e-02 -4.408792853355407715e-01 -4.986832290887832642e-02 -4.053932055830955505e-02 7.628543674945831299e-02 -6.921037286520004272e-02 2.021602094173431396e-01 -2.588614523410797119e-01 3.851155936717987061e-02 -1.320656985044479370e-01 -3.680890426039695740e-02
5.198079347610473633e-02 -2.533978819847106934e-01 2.786044180393218994e-01 -7.562476396560668945e-02 -1.239783689379692078e-01 -1.085159927606582642e-01 -1.012347638607025146e-01 -5.145041272044181824e-02 -1.490593701601028442e-01 -2.120979875326156616e-01 -2.783509492874145508e-01 3.813200071454048157e-02 -4.934740811586380005e-02 -2.952351607382297516e-02 -3.569319844245910645e-02 8.525205776095390320e-03 2.581578493118286133e-01 1.087929233908653259e-01 2.680458724498748779e-01 -2.007567882537841797e-01 2.597831785678863525e-01 2.895010076463222504e-02 -2.374318689107894897e-01 3.886160552501678467e-01 1.257996708154678345e-01 1.222549006342887878e-01 -2.569676339626312256e-01 9.120816737413406372e-02 -2.130632549524307251e-01 -9.034905582666397095e-02 3.268740605562925339e-03 -1.840302795171737671e-01
6.794085353612899780e-02 3.752381727099418640e-02 2.192981243133544922e-01 -1.409308463335037231e-01 -3.714417666196823120e-02 -1.440901607275009155e-01 1.965765841305255890e-02 8.612255752086639404e-02 -2.550415098667144775e-01 1.086597666144371033e-01 -2.049972414970397949e-01 -5.787725746631622314e-02 2.910385094583034515e-02 -2.542363107204437256e-01 2.683366239070892334e-01 1.412018239498138428e-01 -1.468925457447767258e-02 1.526452153921127319e-01 -2.592673338949680328e-02 1.120931580662727356e-01 8.134917914867401123e-02 3.244538605213165283e-01 -3.839160203933715820e-01 8.367739617824554443e-02 4.676803946495056152e-02 -3.111147284507751465e-01 -2.795912921428680420e-01 -1.664267480373382568e-01 -1.857239305973052979e-01 6.044692546129226685e-02 2.718327380716800690e-02 2.639232873916625977e-01
1.452077627182006836e-01 -1.391432136297225952e-01 1.770251244306564331e-01 -3.025158122181892395e-02 9.927917271852493286e-02 -9.767328947782516479e-02 1.696298867464065552e-01 -3.494948521256446838e-02 -1.781315803527832031e-01 3.560593426227569580e-01 -4.470366537570953369e-01 1.098314225673675537e-01 6.446405500173568726e-02 2.012918740510940552e-01 2.418759465217590332e-02 -9.848958253860473633e-02 -1.002256721258163452e-01 1.880246549844741821e-01 1.285925209522247314e-01 -8.579724468290805817e-03 9.347487986087799072e-02 1.102119907736778259e-01 7.008465379476547241e-02 3.107545673847198486e-01 -2.577323913574218750e-01 3.824826180934906006e-01 6.981826573610305786e-02 8.218084275722503662e-02 7.492322474718093872e-02 -7.556536793708801270e-02 -1.782101392745971680e-01 -2.708234824240207672e-02
-5.019411444664001465e-03 1.179090738296508789e-01 1.402212828397750854e-01 8.080288767814636230e-03 1.584686338901519775e-01 1.160608455538749695e-01 2.473898530006408691e-01 9.874640032649040222e-03 -3.636587560176849365e-01 1.382442861795425415e-01 -3.536492586135864258e-01 -1.162877976894378662e-01 -1.019438803195953369e-01 -1.352512985467910767e-01 1.403893977403640747e-01 -1.271727830171585083e-01 -5.140696838498115540e-02 1.742550283670425415e-01 2.947177290916442871e-01 -8.755589276552200317e-02 -6.269264966249465942e-02 2.178532630205154419e-02 -1.239842921495437622e-01 3.113729506731033325e-02 -2.740308046340942383e-01 2.791881263256072998e-01 -2.149561494588851929e-01 1.811740249395370483e-01 3.916279599070549011e-02 -1.467655450105667114e-01 3.055091500282287598e-01 1.232417449355125427e-01
2.712615728378295898e-01 2.918754220008850098e-01 2.616441547870635986e-01 -8.362559974193572998e-02 2.380559444427490234e-01 1.558189280331134796e-02 1.293343119323253632e-02 -1.510189771652221680e-01 -1.836816221475601196e-01 1.180763021111488342e-01 -2.111860811710357666e-01 2.244434505701065063e-02 -1.900764107704162598e-01 -3.878020122647285461e-02 1.481308639049530029e-01 -1.193882524967193604e-02 6.718489527702331543e-02 1.157543584704399109e-01 6.021671369671821594e-02 2.158948332071304321e-01 -8.748258650302886963e-02 2.265827655792236328e-01 -1.434934586286544800e-01 3.558891117572784424e-01 -7.532576471567153931e-02 1.142203509807586670e-01 -9.372182935476303101e-02 4.222399294376373291e-01 1.368345916271209717e-01 -1.646906733512878418e-01 -6.216569244861602783e-02 -5.910434201359748840e-02
-1.098933443427085876e-01 1.153662130236625671e-01 -1.515206992626190186e-01 -3.414572477340698242e-01 1.201926451176404953e-02 -1.327911764383316040e-01 -2.567397356033325195e-01 1.610944718122482300e-01 -1.560209244489669800e-01 2.021793276071548462e-01 -1.286590993404388428e-01 -1.339125301456078887e-04 3.338434174656867981e-02 -6.308416277170181274e-02 1.428526639938354492e-01 -1.223835945129394531e-01 -1.645708829164505005e-01 1.078790947794914246e-01 -2.941008843481540680e-02 -9.400704503059387207e-02 2.648536860942840576e-01 5.193802714347839355e-02 -4.291353523731231689e-01 1.553032398223876953e-01 7.957765832543373108e-03 -1.171795204281806946e-01 -2.060764133930206299e-01 1.455971002578735352e-01 -2.274754494428634644e-01 -8.753756433725357056e-02 -3.079329617321491241e-02 3.685177862644195557e-01
2.056754427030682564e-03 -4.169951751828193665e-02 3.267239332199096680e-01 -1.306607276201248169e-01 8.138941228389739990e-02 1.138050928711891174e-01 -1.978173106908798218e-02 1.373805850744247437e-01 -2.722678780555725098e-01 2.023294866085052490e-01 -3.001739680767059326e-01 -1.867084205150604248e-01 -8.887284249067306519e-02 1.581065356731414795e-02 1.055361330509185791e-01 9.976623952388763428e-02 -4.988982155919075012e-02 1.429055929183959961e-01 3.039946854114532471e-01 -9.095322340726852417e-02 -3.274509310722351074e-01 5.501460656523704529e-02 2.091503888368606567e-02 2.275819629430770874e-01 8.482462912797927856e-02 2.015761733055114746e-01 4.027604311704635620e-02 3.284748494625091553e-01 -1.243903860449790955e-01 -2.632443010807037354e-01 -7.032105326652526855e-02 -1.821672767400741577e-01
1.564958393573760986e-01 2.787479460239410400e-01 2.846518158912658691e-01 -1.654944717884063721e-01 -8.375959098339080811e-02 -1.587985903024673462e-01 -3.446239745244383812e-03 1.293360888957977295e-01 -1.789936423301696777e-01 1.992524266242980957e-01 -1.456432938575744629e-01 1.977553591132164001e-02 -1.256756484508514404e-01 -5.972249060869216919e-02 -4.984416440129280090e-02 -8.350995928049087524e-02 -2.258508503437042236e-01 1.249226257205009460e-01 -4.058879986405372620e-02 -1.613627672195434570e-01 -2.207552082836627960e-02 -4.330182448029518127e-02 -2.098789513111114502e-01 2.240863144397735596e-01 2.208116799592971802e-01 1.622348725795745850e-01 -3.937969207763671875e-01 2.060002237558364868e-01 -6.674768030643463135e-02 -1.741722924634814262e-03 -1.316173374652862549e-01 3.646381199359893799e-01
-1.885973662137985229e-01 -1.215863227844238281e-01 5.208362266421318054e-02 -2.388018555939197540e-02 1.077331304550170898e-01 -1.971133798360824585e-01 1.020731329917907715e-01 2.503281235694885254e-01 -3.106971681118011475e-01 2.158850058913230896e-02 -3.445962369441986084e-01 1.351820677518844604e-01 8.674867451190948486e-02 -2.514946162700653076e-01 2.816077768802642822e-01 2.147129029035568237e-01 4.421991109848022461e-02 8.268215507268905640e-02 -8.376452326774597168e-02 1.280761808156967163e-01 3.416636884212493896e-01 -6.778185814619064331e-02 -3.539244532585144043e-01 -4.214243963360786438e-02 -5.200603604316711426e-02 1.008740812540054321e-01 -6.198052316904067993e-02 -7.084590848535299301e-03 -1.667214781045913696e-01 -7.570836693048477173e-02 4.521372914314270020e-02 2.443358600139617920e-01
1.617463529109954834e-01 2.792695537209510803e-02 2.927110493183135986e-01 2.130078338086605072e-02 4.797488451004028320e-02 1.228591129183769226e-01 6.508152931928634644e-02 1.242425441741943359e-01 -1.268417537212371826e-01 2.342431247234344482e-01 -8.355432748794555664e-02 1.188942193984985352e-01 1.383202802389860153e-02 -2.598303258419036865e-01 7.459814846515655518e-02 -7.862006872892379761e-02 -3.898194432258605957e-01 1.448045670986175537e-01 2.250474542379379272e-01 -2.978315651416778564e-01 1.492842882871627808e-01 2.187029719352722168e-01 -1.905302852392196655e-01 4.120668396353721619e-02 -1.178772374987602234e-01 1.813465058803558350e-01 -2.169021666049957275e-01 -9.591601788997650146e-02 -2.135478854179382324e-01 2.509679645299911499e-02 3.491871803998947144e-02 3.278077542781829834e-01
-1.069832071661949158e-01 -4.910868778824806213e-02 4.432852268218994141e-01 1.134329587221145630e-01 4.691125825047492981e-02 1.113580632954835892e-02 -1.170864403247833252e-01 -1.397015303373336792e-01 -1.033595353364944458e-01 3.740293681621551514e-01 -3.940326273441314697e-01 -2.899071946740150452e-02 -5.594694614410400391e-02 6.744945049285888672e-02 1.888855248689651489e-01 6.102044880390167236e-02 -7.989317178726196289e-02 3.941091895103454590e-02 1.232664287090301514e-02 -5.573421344161033630e-02 -2.406462468206882477e-02 2.583476714789867401e-02 -1.694034934043884277e-01 1.537449806928634644e-01 -2.354025281965732574e-02 3.268859684467315674e-01 1.367331892251968384e-01 -4.533902555704116821e-02 -3.375183045864105225e-01 6.854601204395294189e-02 1.656215190887451172e-01 2.201719433069229126e-01
9.070617705583572388e-02 -1.723159551620483398e-01 2.921029329299926758e-01 -1.128456741571426392e-01 1.370358616113662720e-01 4.502281174063682556e-02 2.647048532962799072e-01 -3.354058414697647095e-02 -1.724742203950881958e-01 1.225838810205459595e-01 -6.937095522880554199e-02 2.895390093326568604e-01 4.215810075402259827e-02 -1.785853207111358643e-01 9.610056877136230469e-02 -2.637966871261596680e-01 -7.869742065668106079e-02 -2.290511503815650940e-02 9.902191907167434692e-02 2.854680716991424561e-01 -1.907817460596561432e-02 -2.753206491470336914e-01 -3.963606655597686768e-01 1.994792520999908447e-01 1.210285723209381104e-02 -5.862544104456901550e-02 -9.329871833324432373e-02 1.675342619419097900e-01 -1.407518088817596436e-01 2.704645991325378418e-01 1.179196164011955261e-01 8.837866783142089844e-02
1.465566549450159073e-02 1.568124741315841675e-01 1.345249265432357788e-01 -4.103032499551773071e-02 1.425497680902481079e-01 -2.243018299341201782e-01 4.022898375988006592e-01 -7.257171720266342163e-02 -4.276984035968780518e-01 1.047208383679389954e-01 -2.990331053733825684e-01 2.187047339975833893e-02 -3.001075424253940582e-02 1.023834291845560074e-02 1.768645197153091431e-01 2.371213771402835846e-02 -9.808057546615600586e-02 2.877676784992218018e-01 1.345118880271911621e-01 -9.243749082088470459e-02 -8.680025488138198853e-02 -6.518616527318954468e-02 -7.317813485860824585e-02 2.246155589818954468e-02 -2.537457346916198730e-01 8.015041053295135498e-02 -2.421879023313522339e-01 1.352736353874206543e-01 -9.381594508886337280e-02 -2.037357240915298462e-01 2.573366761207580566e-01 5.558426026254892349e-03
6.111090257763862610e-02 -1.672390848398208618e-01 4.068733453750610352e-01 -2.531515806913375854e-02 3.874360024929046631e-02 1.049087047576904297e-01 2.027026563882827759e-01 -1.749849878251552582e-02 -1.278858631849288940e-01 1.146402806043624878e-01 -1.807293593883514404e-01 1.027439981698989868e-01 -1.230190619826316833e-01 -1.219939813017845154e-01 1.191835403442382812e-01 -1.819891184568405151e-01 -1.987627893686294556e-02 1.431265920400619507e-01 8.641090244054794312e-02 2.917506396770477295e-01 -1.990074962377548218e-01 -5.383974686264991760e-02 -4.926566779613494873e-01 1.367623805999755859e-01 1.328793168067932129e-01 -2.651148140430450439e-01 -7.018842548131942749e-02 9.683424979448318481e-02 -2.216103114187717438e-02 1.280590239912271500e-02 6.070109829306602478e-02 -2.723639905452728271e-01
-2.241472005844116211e-01 -2.741543389856815338e-02 3.574247360229492188e-01 -3.323229253292083740e-01 1.188182681798934937e-01 1.196671500802040100e-01 -5.217095464468002319e-02 1.723878383636474609e-01 -2.264666408300399780e-01 5.019622445106506348e-01 2.207118645310401917e-02 1.927389502525329590e-01 1.473333835601806641e-01 1.420504599809646606e-01 1.532665938138961792e-01 -8.605588227510452271e-02 1.243331134319305420e-01 -9.688365459442138672e-02 1.983726397156715393e-02 2.997927740216255188e-02 1.589799672365188599e-01 1.541240364313125610e-01 -1.392642855644226074e-01 -6.230336427688598633e-02 -2.793381921947002411e-02 1.939014643430709839e-01 -2.460871078073978424e-02 2.977785468101501465e-01 7.875577546656131744e-03 2.085576951503753662e-02 -8.012639731168746948e-02 5.702711641788482666e-02
-2.348138242959976196e-01 7.852537184953689575e-02 3.288792073726654053e-01 -1.365929376333951950e-02 -2.561007738113403320e-01 6.005311384797096252e-02 9.470684826374053955e-02 -2.742074802517890930e-02 -3.707534074783325195e-01 4.128525257110595703e-01 -1.208501383662223816e-01 3.076355531811714172e-02 -5.260653048753738403e-02 -1.976191252470016479e-01 -1.478363871574401855e-01 -1.120408251881599426e-01 -6.212746351957321167e-02 9.535578638315200806e-02 3.402978554368019104e-02 4.010768234729766846e-02 1.798134595155715942e-01 -6.248465552926063538e-02 -9.686046838760375977e-02 2.280160188674926758e-01 8.423342555761337280e-02 1.041368991136550903e-01 1.082670018076896667e-01 -8.178837597370147705e-02 -3.975291252136230469e-01 -7.005896419286727905e-02 -1.926806271076202393e-01 4.475313797593116760e-02
2.587217688560485840e-01 -9.827118366956710815e-02 1.704265624284744263e-01 -2.232327759265899658e-01 7.997137308120727539e-02 3.571429848670959473e-02 -5.913326516747474670e-02 1.899749785661697388e-01 8.064365386962890625e-02 6.712070852518081665e-02 -6.462935358285903931e-02 1.255033910274505615e-01 -1.849518418312072754e-01 3.444990515708923340e-02 6.388748437166213989e-02 -2.576672704890370369e-04 2.053786665201187134e-01 -3.026047945022583008e-01 3.129788041114807129e-01 3.068525530397891998e-02 1.520574986934661865e-01 6.541369110345840454e-02 -5.131655335426330566e-01 2.640275955200195312e-01 -1.260963827371597290e-01 2.563033699989318848e-01 -7.251808792352676392e-02 8.677093684673309326e-02 -5.559503659605979919e-02 -8.297581225633621216e-02 -1.645608246326446533e-01 -4.820873588323593140e-02
-3.031430542469024658e-01 6.788820493966341019e-03 2.464248090982437134e-01 -6.937570869922637939e-02 3.083917126059532166e-02 1.650467365980148315e-01 1.366062462329864502e-01 7.459916919469833374e-02 -2.022429704666137695e-01 9.394691884517669678e-02 -2.152305245399475098e-01 7.056081295013427734e-02 5.555222276598215103e-03 2.871465086936950684e-01 2.297540009021759033e-01 5.883970856666564941e-02 -7.976627349853515625e-02 -2.486644983291625977e-01 1.280868798494338989e-01 1.225090324878692627e-01 3.091656416654586792e-02 -3.446741998195648193e-01 -2.462824583053588867e-01 1.256411820650100708e-01 1.955201774835586548e-01 2.891932129859924316e-01 -3.331086039543151855e-01 -3.866920992732048035e-02 -1.327554583549499512e-01 -3.487047180533409119e-02 2.438146620988845825e-02 -2.788945287466049194e-02
-4.379210621118545532e-02 -8.284410834312438965e-02 1.917738914489746094e-01 -1.346654593944549561e-01 1.944212913513183594e-01 2.061982750892639160e-01 1.889435797929763794e-01 -1.823697984218597412e-01 -4.032501578330993652e-01 5.768433958292007446e-02 2.116757445037364960e-02 4.249262809753417969e-01 1.080853417515754700e-01 7.274024933576583862e-02 1.360706388950347900e-01 -4.630812630057334900e-02 -5.544290412217378616e-03 2.006905525922775269e-01 2.011507749557495117e-01 2.002725303173065186e-01 9.834354370832443237e-02 8.764187991619110107e-02 -2.211808115243911743e-01 3.172414377331733704e-02 3.095779418945312500e-01 -4.812881350517272949e-02 -8.674895018339157104e-02 1.498645246028900146e-01 -8.212500810623168945e-02 4.295707494020462036e-02 -2.821707352995872498e-02 -2.770664393901824951e-01
1.507809013128280640e-01 1.507219523191452026e-01 8.780436217784881592e-02 1.357264537364244461e-02 -2.129009664058685303e-01 -1.487057004123926163e-02 1.351744960993528366e-02 3.300489112734794617e-02 -3.690228760242462158e-01 3.857242166996002197e-01 3.420968772843480110e-03 1.640557944774627686e-01 1.304439604282379150e-01 -3.993107378482818604e-02 -2.859879517927765846e-03 3.394881635904312134e-02 -5.266851186752319336e-02 4.124504327774047852e-01 3.280672803521156311e-02 1.065646708011627197e-01 8.186580985784530640e-02 -1.053402274847030640e-01 -2.335559576749801636e-01 1.049246639013290405e-01 3.676567077636718750e-01 8.116462850011885166e-04 -2.315793186426162720e-01 1.784216016530990601e-01 -6.973616778850555420e-03 -2.456876486539840698e-01 6.775818020105361938e-02 1.177322342991828918e-01
3.274869523011147976e-04 -1.725844442844390869e-01 1.324931383132934570e-01 -7.520923018455505371e-02 1.346727367490530014e-02 6.758058071136474609e-02 1.312452256679534912e-01 -1.509714573621749878e-01 -5.331556797027587891e-01 -1.671683490276336670e-01 3.507544100284576416e-02 1.644972860813140869e-01 1.266865432262420654e-01 -1.086178198456764221e-01 3.682802319526672363e-01 -1.499865204095840454e-01 2.210921794176101685e-02 -1.695993095636367798e-01 1.648960262537002563e-01 2.611088752746582031e-01 1.041395962238311768e-01 1.227073594927787781e-01 -3.031972050666809082e-01 6.849883496761322021e-02 -6.520625203847885132e-02 6.119193881750106812e-02 -1.593188941478729248e-01 1.344175487756729126e-01 3.723803907632827759e-02 -1.362763047218322754e-01 -2.080956101417541504e-01 1.179886981844902039e-01
1.714880019426345825e-01 -2.908846437931060791e-01 2.691817581653594971e-01 -9.627653658390045166e-02 1.325801163911819458e-01 -2.571180695667862892e-03 8.282840996980667114e-02 -2.739185392856597900e-01 -4.378499388694763184e-01 2.372567504644393921e-01 4.471405223011970520e-02 2.723840475082397461e-01 2.348916605114936829e-02 -2.375488402321934700e-03 8.172791451215744019e-02 -8.714310079813003540e-02 -2.668473310768604279e-02 1.199234351515769958e-01 1.167396381497383118e-01 1.099947690963745117e-01 -6.475533545017242432e-02 -1.478343456983566284e-01 -2.776037752628326416e-01 4.759597405791282654e-02 -1.256176969036459923e-03 -5.259781703352928162e-02 -1.839904189109802246e-01 1.179199293255805969e-01 -2.301168590784072876e-01 3.382905721664428711e-01 3.709117695689201355e-02 1.593283191323280334e-02
2.181608043611049652e-02 4.531723633408546448e-02 7.832347601652145386e-02 -5.702906474471092224e-02 2.591438591480255127e-01 1.644121110439300537e-01 1.201981455087661743e-01 -2.117485702037811279e-01 8.354227989912033081e-02 3.036366999149322510e-01 -3.691193461418151855e-01 1.789998821914196014e-02 -9.640813618898391724e-02 -8.462774753570556641e-02 1.089742332696914673e-01 -1.540665924549102783e-01 1.831514686346054077e-01 -1.084327623248100281e-01 -4.107651114463806152e-02 -3.770394250750541687e-02 3.010800108313560486e-02 -1.315413862466812134e-01 -4.076891541481018066e-01 1.756650656461715698e-01 -1.515695899724960327e-01 3.620275557041168213e-01 -1.187892630696296692e-01 1.980260610580444336e-01 1.918942853808403015e-02 -2.005157992243766785e-02 2.381997369229793549e-02 2.727817296981811523e-01
1.235219016671180725e-01 1.569620706140995026e-02 -1.025082394480705261e-01 6.589645147323608398e-02 -1.272602528333663940e-01 8.717427402734756470e-02 1.228765211999416351e-02 1.469699591398239136e-01 -2.624627351760864258e-01 3.903923332691192627e-01 -6.329901516437530518e-02 2.142567634582519531e-01 -1.463163085281848907e-02 1.675737351179122925e-01 -3.771393001079559326e-02 1.211990639567375183e-01 -1.555572003126144409e-01 4.755742475390434265e-02 -3.810192272067070007e-02 3.633157163858413696e-02 -9.142563492059707642e-02 2.503439486026763916e-01 -2.997785210609436035e-01 1.332028061151504517e-01 1.479291319847106934e-01 -5.012056231498718262e-02 -2.928702831268310547e-01 2.923147082328796387e-01 -3.908735811710357666e-01 1.743984520435333252e-01 -1.147176995873451233e-01 9.296380728483200073e-02
1.899432390928268433e-01 -2.327448427677154541e-01 2.903231084346771240e-01 -5.006928741931915283e-02 -1.394090056419372559e-01 -1.042053997516632080e-01 8.260484039783477783e-02 -2.775717526674270630e-02 -3.183069825172424316e-02 1.422057300806045532e-01 -1.572352051734924316e-01 2.323781996965408325e-01 -3.236651793122291565e-02 -2.472428418695926666e-02 6.185297667980194092e-02 2.645741105079650879e-01 -1.214794814586639404e-01 6.488548964262008667e-02 -8.184427767992019653e-02 2.181725949048995972e-01 -1.984550505876541138e-01 2.167475670576095581e-01 -4.079618155956268311e-01 -1.365000605583190918e-01 2.946815919131040573e-03 6.717667914927005768e-03 -8.309450000524520874e-02 1.396059989929199219e-01 -2.629828453063964844e-01 2.424201816320419312e-01 -3.106696605682373047e-01 1.184961497783660889e-01
-7.710228860378265381e-02 2.162058949470520020e-01 1.604608595371246338e-01 -1.680637300014495850e-01 -3.247243911027908325e-02 -1.153079643845558167e-01 3.209600150585174561e-01 -3.002183977514505386e-03 -2.537793219089508057e-01 7.365083694458007812e-02 -4.498706459999084473e-01 1.317424513399600983e-02 -6.415677815675735474e-02 -7.969576865434646606e-02 7.304486632347106934e-02 7.995153777301311493e-03 -9.187837690114974976e-02 4.553012549877166748e-01 -4.591069184243679047e-03 1.398215144872665405e-01 -8.606827259063720703e-02 5.178887024521827698e-02 -2.376599609851837158e-01 -6.322806328535079956e-02 -2.574870884418487549e-01 4.200881347060203552e-02 -1.482060104608535767e-01 2.983635105192661285e-02 -1.084633693099021912e-01 -1.059222668409347534e-01 2.106436491012573242e-01 1.534074246883392334e-01
2.934028804302215576e-01 2.606598734855651855e-01 7.447676360607147217e-02 -1.578555256128311157e-01 -1.153784543275833130e-01 7.232352346181869507e-02 -1.205106228590011597e-01 1.005607843399047852e-01 3.533939644694328308e-02 3.490664660930633545e-01 -2.039690315723419189e-01 2.691120207309722900e-01 2.276772167533636093e-03 -1.104657277464866638e-01 5.503729917109012604e-03 -9.443123638629913330e-02 -4.549091309309005737e-02 2.321733385324478149e-01 -1.804062724113464355e-01 1.758800446987152100e-01 1.448467671871185303e-01 -1.722773611545562744e-01 -2.575881481170654297e-01 1.234176456928253174e-01 1.310851424932479858e-01 2.988504171371459961e-01 -1.637856066226959229e-01 2.004889398813247681e-01 -2.608675360679626465e-01 -1.123389974236488342e-02 -1.427950412034988403e-01 -1.639461703598499298e-02
1.760333031415939331e-01 2.402199804782867432e-02 4.281202852725982666e-01 -5.309746135026216507e-03 3.104639984667301178e-02 1.246759742498397827e-01 1.316424906253814697e-01 -2.198474258184432983e-01 -2.307033836841583252e-01 -6.808640062808990479e-02 5.434884130954742432e-02 1.869969516992568970e-01 1.071698442101478577e-01 2.563959956169128418e-01 -9.090276807546615601e-02 -2.638086080551147461e-01 -2.346502542495727539e-01 -3.387325629591941833e-02 2.162893563508987427e-01 -4.487787932157516479e-02 2.760937213897705078e-01 -6.576313078403472900e-02 -4.059370458126068115e-01 1.786609143018722534e-01 -2.886015363037586212e-02 6.538970023393630981e-02 -5.430368334054946899e-02 1.309259235858917236e-01 -1.432003527879714966e-01 -3.579289093613624573e-02 -1.496976464986801147e-01 -2.070918679237365723e-02
2.871957048773765564e-02 -1.030026748776435852e-01 1.417975425720214844e-01 -1.356366127729415894e-01 7.485125958919525146e-02 1.034977063536643982e-01 -2.212424129247665405e-01 -5.231970176100730896e-02 -1.305110603570938110e-01 -5.162701755762100220e-02 -7.451064884662628174e-02 2.863390147686004639e-01 -2.544365227222442627e-01 -2.323087304830551147e-02 2.591123580932617188e-01 -1.406613886356353760e-01 -1.093632355332374573e-01 2.163606286048889160e-01 -1.419212967157363892e-01 2.586487913504242897e-03 3.389821946620941162e-01 1.814622730016708374e-01 -4.349751472473144531e-01 9.163022041320800781e-02 9.643220901489257812e-02 -9.996059350669384003e-03 -3.177585825324058533e-02 -8.521183580160140991e-02 -3.148485422134399414e-01 -2.329015731811523438e-01 -1.647276282310485840e-01 9.151366539299488068e-03
2.842516005039215088e-01 -1.270138025283813477e-01 1.594880521297454834e-01 -4.920846968889236450e-02 1.593463718891143799e-01 -1.580140180885791779e-02 -5.158263072371482849e-02 -7.005242258310317993e-02 -1.454756408929824829e-01 -2.642226219177246094e-02 -2.472272515296936035e-01 1.436275541782379150e-01 -2.235333435237407684e-02 1.374546438455581665e-01 8.689047396183013916e-02 -3.927759453654289246e-02 -1.047304719686508179e-01 9.443080425262451172e-02 5.585012957453727722e-02 -2.488509118556976318e-01 7.378105819225311279e-02 1.076297760009765625e-01 -1.205924153327941895e-01 4.116280972957611084e-01 1.531499065458774567e-02 2.141607850790023804e-01 -4.551959037780761719e-01 1.833106391131877899e-02 -2.116879075765609741e-01 -2.513018250465393066e-01 4.245550185441970825e-02 -2.460864186286926270e-01
-1.519384831190109253e-01 1.206526011228561401e-01 2.860125005245208740e-01 -4.720506817102432251e-02 -2.528877556324005127e-01 -1.312457025051116943e-01 1.346432268619537354e-01 1.362800300121307373e-01 6.247348710894584656e-02 4.210854321718215942e-02 -3.374789059162139893e-01 -3.539963066577911377e-02 1.766731776297092438e-02 3.220939934253692627e-01 1.982561498880386353e-01 2.284378372132778168e-02 -2.273823469877243042e-01 -4.597361385822296143e-02 6.561556458473205566e-02 -4.131426662206649780e-02 -2.127953022718429565e-01 -1.474088579416275024e-01 -4.694321751594543457e-01 7.525678724050521851e-02 1.188843846321105957e-01 2.530888319015502930e-01 -9.457597136497497559e-02 1.667575538158416748e-01 -2.972116880118846893e-02 1.265702396631240845e-01 9.198174811899662018e-03 -1.046141907572746277e-01
6.088335812091827393e-02 1.038121804594993591e-01 1.351653486490249634e-01 -2.628226578235626221e-01 -2.552306279540061951e-03 -3.208162635564804077e-02 9.085536003112792969e-02 1.295064836740493774e-01 -2.133792489767074585e-01 2.526974678039550781e-01 6.021770182996988297e-03 8.105467073619365692e-03 -1.223131343722343445e-01 2.412141673266887665e-02 9.143839776515960693e-02 -1.334702521562576294e-01 -3.621466755867004395e-01 1.261275708675384521e-01 -1.822334714233875275e-02 -2.187644988298416138e-01 2.048872262239456177e-01 8.918039500713348389e-02 -3.209238946437835693e-01 1.057671085000038147e-01 6.967820972204208374e-02 -5.072043463587760925e-02 -4.618370532989501953e-01 6.695076823234558105e-02 -2.102295681834220886e-02 -3.556673973798751831e-02 -3.655913770198822021e-01 -3.123581781983375549e-02
1.393862068653106689e-01 -1.608189493417739868e-01 1.059219166636466980e-01 -7.084844261407852173e-02 -6.529388576745986938e-02 1.391250789165496826e-01 6.907214224338531494e-02 -5.364076048135757446e-02 -4.041205942630767822e-01 1.332963854074478149e-01 -2.111248970031738281e-01 3.155296295881271362e-02 1.458184272050857544e-01 1.477553099393844604e-01 1.342288255691528320e-01 -2.670601606369018555e-01 5.004837736487388611e-02 2.584961354732513428e-01 8.763627707958221436e-02 7.387670129537582397e-02 1.041826047003269196e-02 1.742525771260261536e-02 -4.387693479657173157e-02 -1.948990970849990845e-01 8.429422974586486816e-03 3.119501471519470215e-01 -1.540240198373794556e-01 3.651990890502929688e-01 -2.943794727325439453e-01 2.109143733978271484e-01 -6.216947361826896667e-02 -1.893298029899597168e-01
1.409206986427307129e-01 -1.151517108082771301e-01 1.256885389011586085e-05 -2.110167592763900757e-01 -1.016032695770263672e-01 1.756681352853775024e-01 -2.226553671061992645e-02 1.304039508104324341e-01 -1.185275614261627197e-01 3.758619725704193115e-01 -1.253663450479507446e-01 -6.679051369428634644e-02 1.033248081803321838e-01 2.129060328006744385e-01 -3.949545323848724365e-02 -2.695123553276062012e-01 -9.512300044298171997e-02 -1.267037391662597656e-01 2.761869132518768311e-01 -1.925735026597976685e-01 -4.795768484473228455e-02 1.252690404653549194e-01 -4.442021846771240234e-01 2.145676761865615845e-01 -1.726830191910266876e-02 1.515515800565481186e-02 2.854766324162483215e-03 2.028709948062896729e-01 -1.899733692407608032e-01 1.917905360460281372e-02 1.439596712589263916e-01 -2.434783577919006348e-01
1.506774872541427612e-01 -2.259033918380737305e-01 5.167193412780761719e-01 -2.336595058441162109e-01 1.937327347695827484e-02 3.656394779682159424e-02 2.470493018627166748e-01 -6.300418172031641006e-03 1.806444860994815826e-02 2.213244140148162842e-01 -1.575589478015899658e-01 7.551749795675277710e-02 7.253807038068771362e-02 -7.161203026771545410e-02 7.643252611160278320e-02 -1.183067485690116882e-01 -1.030879169702529907e-01 -4.534318298101425171e-02 1.719808876514434814e-01 1.873851008713245392e-02 -1.985000520944595337e-01 -7.382404059171676636e-02 -3.024405241012573242e-01 -1.017639040946960449e-01 -9.314994513988494873e-02 -1.340412199497222900e-01 -1.331300437450408936e-01 1.163688600063323975e-01 -1.703371703624725342e-01 -7.494109869003295898e-02 -2.923746407032012939e-01 -2.539738714694976807e-01
-6.465497612953186035e-02 9.128309786319732666e-02 -7.221578806638717651e-02 -4.084886983036994934e-02 1.547671556472778320e-01 -7.479789108037948608e-02 1.695611625909805298e-01 -5.968296527862548828e-02 -4.308438003063201904e-01 -2.715901471674442291e-02 -3.438400328159332275e-01 1.489794403314590454e-01 -1.625482738018035889e-01 3.266486153006553650e-02 2.250903993844985962e-01 -2.561728842556476593e-02 -6.693744659423828125e-02 2.768669426441192627e-01 2.540757954120635986e-01 -9.866362810134887695e-02 4.546003043651580811e-02 2.257474511861801147e-01 -3.369643539190292358e-02 1.220013648271560669e-01 1.380537170916795731e-02 1.535331010818481445e-01 -2.076854109764099121e-01 2.823610007762908936e-01 6.849589943885803223e-02 -6.487917155027389526e-02 3.280031979084014893e-01 1.598839908838272095e-01
2.903535962104797363e-01 1.549445092678070068e-01 2.947061359882354736e-01 -2.659111022949218750e-01 1.028587073087692261e-01 3.389768302440643311e-02 1.430408209562301636e-01 1.229633912444114685e-01 -1.689939349889755249e-01 3.422060012817382812e-01 -7.967093586921691895e-02 3.568887412548065186e-01 -6.951741874217987061e-02 1.848324686288833618e-01 2.061394304037094116e-01 -2.472524791955947876e-01 -4.073616489768028259e-02 1.942060291767120361e-01 1.254772096872329712e-01 1.950369961559772491e-02 1.526885014027357101e-02 3.706265613436698914e-02 1.822491548955440521e-02 -2.992148324847221375e-02 3.074388206005096436e-01 6.267251819372177124e-02 4.483129829168319702e-02 2.942568063735961914e-01 6.492915749549865723e-02 -6.627063453197479248e-02 6.288692355155944824e-02 -8.290172368288040161e-02
-4.050984606146812439e-02 5.793655291199684143e-02 1.812367737293243408e-01 -1.653591543436050415e-01 6.261008977890014648e-02 3.114074096083641052e-02 1.407116353511810303e-01 -2.198742032051086426e-01 -3.912268579006195068e-01 6.989423185586929321e-02 -1.243729591369628906e-01 1.952007561922073364e-01 6.021617725491523743e-02 2.321651279926300049e-01 3.190692365169525146e-01 2.375894635915756226e-01 -8.251358568668365479e-02 -9.058591723442077637e-02 -1.027851104736328125e-01 1.609895974397659302e-01 -5.376419052481651306e-02 5.323730781674385071e-02 -2.895964384078979492e-01 1.146644651889801025e-01 6.979119032621383667e-02 -2.188768386840820312e-01 -1.061212550848722458e-02 3.044688105583190918e-01 -3.069239556789398193e-01 1.197040677070617676e-01 -1.596813946962356567e-01 2.499516680836677551e-02
5.816774815320968628e-02 2.672626078128814697e-02 9.977336972951889038e-02 9.016793221235275269e-02 -5.065160617232322693e-02 -2.857207357883453369e-01 1.956398338079452515e-01 1.042509973049163818e-01 -1.532225906848907471e-01 4.461210072040557861e-01 -2.645087540149688721e-01 -8.930598199367523193e-02 2.257835119962692261e-01 -4.324972257018089294e-02 2.128081172704696655e-01 -1.579662412405014038e-01 1.701558008790016174e-02 9.383238852024078369e-02 1.039707940071821213e-02 6.363052874803543091e-02 -1.297974586486816406e-01 -2.749477885663509369e-02 -6.685374677181243896e-02 2.633183598518371582e-01 -3.283652663230895996e-01 3.278218805789947510e-01 -1.487148851156234741e-01 1.165728345513343811e-01 -1.232922971248626709e-01 -1.591488718986511230e-01 -1.391666531562805176e-01 7.340124994516372681e-02
-6.876741070300340652e-03 1.533924639225006104e-01 1.927825212478637695e-01 -1.559642702341079712e-01 2.108752354979515076e-02 -1.903259009122848511e-01 -6.548747420310974121e-02 3.845736384391784668e-01 -2.871577739715576172e-01 1.461724042892456055e-01 -6.865298748016357422e-02 -9.388743340969085693e-02 4.348918050527572632e-02 -3.272125124931335449e-01 1.041807010769844055e-01 -1.819579601287841797e-01 -3.246925026178359985e-02 1.865149438381195068e-01 -8.594812452793121338e-02 1.274853199720382690e-01 2.946534939110279083e-02 3.584867715835571289e-02 -3.322235122323036194e-02 2.587866187095642090e-01 1.060591428540647030e-03 2.575623393058776855e-01 -4.254345297813415527e-01 6.428276747465133667e-02 -2.340216189622879028e-01 8.751852065324783325e-02 3.384187072515487671e-02 1.051536351442337036e-01
2.338373959064483643e-01 7.970671355724334717e-02 5.996738374233245850e-02 1.908016949892044067e-01 2.127332426607608795e-02 -1.619541198015213013e-01 4.799785837531089783e-02 1.495413780212402344e-01 -3.856643140316009521e-01 8.663105219602584839e-02 -1.497544944286346436e-01 6.572469323873519897e-02 1.050148904323577881e-01 -2.897206842899322510e-01 1.908318698406219482e-01 3.486140817403793335e-02 -2.919381484389305115e-02 8.113570511341094971e-02 2.000831365585327148e-01 1.541548371315002441e-01 -1.522459462285041809e-02 6.902454793453216553e-02 -3.285679221153259277e-01 2.090776562690734863e-01 1.280664801597595215e-01 -2.490382939577102661e-01 -1.871439665555953979e-01 -4.634914919734001160e-02 -2.314073294401168823e-01 -3.419208899140357971e-02 1.924020648002624512e-01 3.111318349838256836e-01
4.314630478620529175e-02 1.193022802472114563e-01 1.903448104858398438e-01 -2.488287985324859619e-01 -1.885643154382705688e-01 -2.622590363025665283e-01 -4.802488908171653748e-02 6.134589388966560364e-02 -4.046833515167236328e-01 1.715109795331954956e-01 4.446547012776136398e-03 -1.153414025902748108e-01 -2.412522882223129272e-01 1.799225341528654099e-03 2.024286222876980901e-04 -1.845227926969528198e-01 -2.158441692590713501e-01 1.396376937627792358e-01 4.164080694317817688e-02 -1.021461188793182373e-01 1.351534724235534668e-01 -9.140376001596450806e-03 -2.078207582235336304e-01 -3.041561692953109741e-02 4.435071721673011780e-02 3.587778657674789429e-02 -3.587267994880676270e-01 2.465474307537078857e-01 -1.805338412523269653e-01 -2.317484766244888306e-01 -2.364967018365859985e-01 3.024808131158351898e-02
-1.075394917279481888e-02 9.466530382633209229e-02 2.058370560407638550e-01 -1.809611916542053223e-01 4.174673929810523987e-02 -1.712279766798019409e-01 1.221117079257965088e-01 2.407200932502746582e-01 -2.559833526611328125e-01 3.872855007648468018e-02 -2.032689899206161499e-01 -7.999480515718460083e-02 4.528342559933662415e-02 8.417116105556488037e-02 -2.357364259660243988e-02 -8.677108585834503174e-02 -6.336607038974761963e-02 2.371208965778350830e-01 -1.109995618462562561e-01 -1.522350460290908813e-01 4.048745334148406982e-02 -9.595465660095214844e-02 -4.261701405048370361e-01 -1.155458670109510422e-02 3.812648952007293701e-01 3.296469151973724365e-02 -1.640904247760772705e-01 2.715887427330017090e-01 7.279513776302337646e-02 1.630778983235359192e-02 -1.929020434617996216e-01 3.188596665859222412e-01
-2.436684370040893555e-01 -8.503858000040054321e-02 1.101827831007540226e-03 -1.184509322047233582e-01 -8.145672082901000977e-02 -8.794966340065002441e-02 9.173375368118286133e-02 1.738050132989883423e-01 -3.855253010988235474e-02 5.230774730443954468e-02 -1.729007512331008911e-01 1.450518071651458740e-01 -9.715380519628524780e-02 -1.869544237852096558e-01 3.087276220321655273e-01 -1.517310291528701782e-01 -2.111963927745819092e-01 -9.513149410486221313e-02 2.956593632698059082e-01 2.092813849449157715e-01 -2.050017565488815308e-01 2.953017950057983398e-01 -7.884540408849716187e-02 1.217588558793067932e-01 1.899560540914535522e-01 2.522720992565155029e-01 -2.580600082874298096e-01 2.054889798164367676e-01 -2.147779017686843872e-01 -1.351418346166610718e-01 1.166866198182106018e-01 -1.636895239353179932e-01
-4.691678285598754883e-02 -1.878408640623092651e-01 6.239086017012596130e-02 -2.057219594717025757e-01 1.409637331962585449e-01 -1.901861578226089478e-01 2.500879764556884766e-01 -1.363105028867721558e-01 -2.581559419631958008e-01 4.493486136198043823e-02 -5.336125195026397705e-02 1.916522532701492310e-01 6.742786616086959839e-02 -1.130318194627761841e-01 -6.595090776681900024e-02 -1.366604119539260864e-01 -1.986349225044250488e-01 1.498216986656188965e-01 3.033469915390014648e-01 2.144066542387008667e-01 2.001943737268447876e-01 -4.006176441907882690e-02 -3.069954514503479004e-01 1.110011786222457886e-01 -1.090261489152908325e-01 -1.534434854984283447e-01 -8.293196558952331543e-02 3.852791190147399902e-01 -1.896263360977172852e-01 2.164053022861480713e-01 -6.178548187017440796e-02 -7.103672623634338379e-02
-4.832096397876739502e-02 2.092450857162475586e-01 -1.440238505601882935e-01 -1.427644193172454834e-01 -2.463175542652606964e-02 -1.689553856849670410e-01 2.725430205464363098e-02 1.410289406776428223e-01 -2.481643706560134888e-01 3.287167102098464966e-02 -1.091446727514266968e-01 -1.255442053079605103e-01 7.006189227104187012e-02 -1.761079579591751099e-01 3.026418387889862061e-01 1.129589825868606567e-01 -2.572097480297088623e-01 1.098065972328186035e-01 -2.604838460683822632e-02 8.777098730206489563e-03 -2.388861216604709625e-02 9.286428987979888916e-02 -3.712941706180572510e-01 7.895670831203460693e-02 -6.479337811470031738e-02 3.408412039279937744e-01 -1.232180744409561157e-01 3.740367293357849121e-01 5.691299960017204285e-02 -2.445916682481765747e-01 1.435641199350357056e-01 2.024055868387222290e-01
-4.110915958881378174e-02 1.170866414904594421e-01 3.006266355514526367e-01 -4.256852865219116211e-01 3.476798534393310547e-02 -1.572392582893371582e-01 2.303615361452102661e-01 1.210359707474708557e-01 -2.373370677232742310e-01 1.750506311655044556e-01 6.064162030816078186e-02 2.295253425836563110e-01 -2.235820591449737549e-01 6.628765910863876343e-02 9.597132354974746704e-02 -2.510519921779632568e-01 -1.541899517178535461e-02 1.122414991259574890e-01 2.507483661174774170e-01 -4.198364540934562683e-02 3.468466922640800476e-02 2.349159717559814453e-01 -7.898377627134323120e-02 2.295380085706710815e-01 2.100279778242111206e-01 1.002872958779335022e-01 -2.723376732319593430e-03 2.082788944244384766e-01 4.319765418767929077e-02 7.321157306432723999e-02 1.981690227985382080e-01 -1.121341884136199951e-01
-2.276360057294368744e-02 3.595558181405067444e-02 -3.068583644926548004e-02 -8.744177222251892090e-02 9.664464741945266724e-02 -7.708625495433807373e-02 5.121634900569915771e-02 -1.330073624849319458e-01 -2.380492985248565674e-01 4.637030363082885742e-01 -2.731199860572814941e-01 1.677448153495788574e-01 -1.851082146167755127e-01 -6.327037513256072998e-02 6.250938028097152710e-02 -2.454529888927936554e-02 -1.872643269598484039e-02 2.912776470184326172e-01 5.942746624350547791e-02 9.880554676055908203e-02 2.726098895072937012e-01 1.559166908264160156e-01 -2.293204069137573242e-01 2.171074002981185913e-01 -1.252487152814865112e-01 2.818982005119323730e-01 -2.293065786361694336e-01 -4.220851510763168335e-02 1.095187515020370483e-01 1.420707255601882935e-01 8.567847311496734619e-02 2.256822586059570312e-01
1.010763272643089294e-01 -1.442841738462448120e-01 2.282434403896331787e-01 -2.862084209918975830e-01 1.816929280757904053e-01 2.087017446756362915e-01 8.562442660331726074e-02 -4.491978883743286133e-02 -4.337325096130371094e-01 -1.055470332503318787e-01 -1.585543900728225708e-01 6.480070203542709351e-02 1.649734526872634888e-01 -1.986006349325180054e-01 -1.004454419016838074e-01 1.723694503307342529e-01 -1.612745225429534912e-01 3.539526462554931641e-02 3.745887055993080139e-02 2.146462909877300262e-02 1.306103318929672241e-01 1.101057603955268860e-01 -2.555769085884094238e-01 -1.794014275074005127e-01 -1.324348747730255127e-01 3.841817975044250488e-01 -1.675178557634353638e-01 1.196636557579040527e-01 -1.004955619573593140e-01 -1.669182926416397095e-01 2.543993107974529266e-02 -1.097183302044868469e-01
2.472303574904799461e-03 4.948784038424491882e-02 3.853336721658706665e-02 -1.833492815494537354e-01 -1.105073392391204834e-01 -1.753620207309722900e-01 -2.375631034374237061e-01 1.362777650356292725e-01 -2.012957781553268433e-01 2.092761397361755371e-01 -9.758218377828598022e-02 -2.636170946061611176e-02 3.114439547061920166e-01 -2.349014580249786377e-01 -5.504508968442678452e-03 -1.414486020803451538e-01 -1.393449157476425171e-01 1.279461234807968140e-01 -4.286649450659751892e-02 3.264466766268014908e-03 1.073432117700576782e-01 2.451153993606567383e-01 -3.620650172233581543e-01 1.160621177405118942e-02 -9.636967629194259644e-02 1.461825668811798096e-01 -3.399375975131988525e-01 3.092226199805736542e-02 -2.999383211135864258e-01 -2.468148432672023773e-02 4.188270866870880127e-02 3.126689493656158447e-01
-3.870173543691635132e-02 -1.686754226684570312e-01 2.141957879066467285e-01 -2.297636121511459351e-01 2.113131135702133179e-01 1.735679954290390015e-01 -7.383344322443008423e-02 -1.797807663679122925e-01 -2.489316165447235107e-01 6.185049563646316528e-02 -2.944522500038146973e-01 2.789914309978485107e-01 2.461844533681869507e-01 4.323893412947654724e-02 7.280454784631729126e-02 1.290053576231002808e-01 -9.108004719018936157e-02 -1.979224383831024170e-02 7.816762477159500122e-02 -8.006710559129714966e-02 1.254717558622360229e-01 1.431948691606521606e-01 -3.863204717636108398e-01 -2.391914725303649902e-01 -1.485522836446762085e-01 1.349302083253860474e-01 -1.606773138046264648e-01 1.844993233680725098e-01 -7.722111791372299194e-02 -5.583627521991729736e-02 6.026570871472358704e-02 -2.594642341136932373e-01
1.198395118117332458e-01 -2.511457502841949463e-01 3.734153509140014648e-01 -8.286119997501373291e-02 1.319997906684875488e-01 -3.258969634771347046e-02 2.332265824079513550e-01 -7.647071778774261475e-02 -2.126964777708053589e-01 1.828121244907379150e-01 -2.246735543012619019e-01 1.734454333782196045e-01 1.595055311918258667e-02 -2.447416186332702637e-01 1.092978417873382568e-01 -1.330891102552413940e-01 -9.783837199211120605e-02 -1.026901882141828537e-02 4.814717918634414673e-02 1.035618185997009277e-01 -2.105254977941513062e-01 -1.209554374217987061e-01 -3.001632392406463623e-01 1.437016427516937256e-01 1.693559587001800537e-01 -2.919042706489562988e-01 -9.981186687946319580e-02 1.240711435675621033e-01 -1.190072968602180481e-01 -7.380586117506027222e-02 7.873229682445526123e-02 -3.016999959945678711e-01
-3.250657767057418823e-02 -4.452440142631530762e-02 1.362212598323822021e-01 -1.950915157794952393e-01 8.477656170725822449e-03 -3.157299757003784180e-02 3.238848745822906494e-01 -2.097959369421005249e-01 -5.057700276374816895e-01 -1.962645202875137329e-01 -1.853174716234207153e-01 3.024440705776214600e-01 5.819855630397796631e-02 5.290035530924797058e-02 2.988322377204895020e-01 -2.224599719047546387e-01 5.354252457618713379e-02 1.127209439873695374e-01 1.420772969722747803e-01 1.595284491777420044e-01 1.488359570503234863e-01 5.033659562468528748e-02 -3.042882978916168213e-01 2.890935353934764862e-02 -7.556447293609380722e-03 4.025493189692497253e-02 3.513785079121589661e-02 1.308383345603942871e-01 5.112493410706520081e-02 -2.661598287522792816e-02 -1.475571841001510620e-01 -2.827505767345428467e-02
1.580839306116104126e-01 -2.819156348705291748e-01 3.979431986808776855e-01 -2.161943539977073669e-02 7.080266624689102173e-02 -6.599989533424377441e-02 2.082819938659667969e-01 -7.636725157499313354e-02 -2.015650272369384766e-02 8.705805242061614990e-02 -1.222165301442146301e-01 4.334940388798713684e-02 -1.291597634553909302e-01 -5.825573578476905823e-02 -4.323764145374298096e-02 -2.569094896316528320e-01 -8.545105904340744019e-02 1.771227270364761353e-01 1.426809579133987427e-01 1.474279165267944336e-01 -2.230428904294967651e-01 -1.403001546859741211e-01 -4.404823184013366699e-01 9.045784920454025269e-02 -1.360562145709991455e-01 -9.141787886619567871e-02 -2.312529236078262329e-01 1.128214448690414429e-01 -6.893786042928695679e-02 -5.525737255811691284e-02 -2.141272723674774170e-01 -2.573653459548950195e-01
-3.024690449237823486e-01 3.047877252101898193e-01 5.802794173359870911e-02 -6.263230741024017334e-02 -7.215671986341476440e-02 -6.969836354255676270e-02 9.253703174181282520e-04 3.766920268535614014e-01 -1.532850563526153564e-01 1.939001232385635376e-01 -2.731927931308746338e-01 1.998404562473297119e-01 9.038013406097888947e-03 -1.101296208798885345e-02 4.019457474350929260e-02 -4.964208602905273438e-02 6.860442459583282471e-02 1.427846103906631470e-01 1.950148940086364746e-01 2.087881714105606079e-01 -9.263288974761962891e-02 2.964532077312469482e-01 -2.699052095413208008e-01 1.402790099382400513e-01 -8.188858628273010254e-02 3.024541214108467102e-02 -1.212516576051712036e-01 -1.795921660959720612e-02 -2.700089514255523682e-01 -2.311896383762359619e-01 1.683017909526824951e-01 5.817318335175514221e-02
3.829647898674011230e-01 4.489674046635627747e-02 1.389635354280471802e-01 -2.509124279022216797e-01 1.386218145489692688e-02 5.671405419707298279e-02 1.821762472391128540e-01 3.195968568325042725e-01 -2.523263692855834961e-01 1.503650099039077759e-01 -1.680965423583984375e-01 1.072048321366310120e-01 9.811677783727645874e-02 -5.934809148311614990e-02 -1.311277002096176147e-01 1.903438121080398560e-01 -1.886149793863296509e-01 1.004577651619911194e-01 6.215374916791915894e-02 -2.865984439849853516e-01 -6.498546898365020752e-02 7.886753231287002563e-02 -3.594249486923217773e-01 1.212190985679626465e-01 2.460860311985015869e-01 1.730749569833278656e-02 -1.570886522531509399e-01 4.325785487890243530e-02 6.667330861091613770e-02 4.314356297254562378e-02 -2.352775335311889648e-01 5.150196328759193420e-02
-1.589490026235580444e-01 2.095316350460052490e-01 -1.410940941423177719e-02 -7.600787281990051270e-02 -1.224859878420829773e-01 -7.687246799468994141e-02 -1.898653618991374969e-02 -6.587030738592147827e-02 -1.286565139889717102e-02 9.576515108346939087e-02 -1.903124898672103882e-01 9.856650233268737793e-02 1.597691923379898071e-01 2.847508341073989868e-02 3.263233602046966553e-01 -7.417774200439453125e-02 -4.473640322685241699e-01 2.847523428499698639e-02 5.159032717347145081e-02 3.400375843048095703e-01 2.543932013213634491e-02 2.603676617145538330e-01 -3.840783834457397461e-01 4.586055502295494080e-02 -7.823909819126129150e-02 3.191460072994232178e-01 -7.888206280767917633e-03 1.720578074455261230e-01 1.182489190250635147e-02 -1.726294159889221191e-01 -2.040887065231800079e-02 1.891297847032546997e-02
-8.204568177461624146e-02 1.777566969394683838e-01 1.858229786157608032e-01 -4.689171165227890015e-02 9.099390357732772827e-02 -1.153785735368728638e-01 1.112297177314758301e-01 9.996640682220458984e-02 -2.877303063869476318e-01 1.630679965019226074e-01 -4.161463081836700439e-01 8.573357760906219482e-02 -2.311723865568637848e-02 -1.287037581205368042e-01 2.513518035411834717e-01 -1.892684027552604675e-02 -2.190980613231658936e-01 4.561811387538909912e-01 -1.221323907375335693e-01 7.650921493768692017e-02 -1.151979342103004456e-01 6.924445182085037231e-02 -1.392049640417098999e-01 -1.629717051982879639e-01 -2.448595762252807617e-01 1.195649355649948120e-01 -2.167392820119857788e-01 2.598421834409236908e-02 -6.576094031333923340e-02 -1.684096008539199829e-01 1.201279982924461365e-01 -2.331357821822166443e-02
6.559737026691436768e-02 -3.428522944450378418e-01 1.168350130319595337e-01 -2.719330787658691406e-01 -4.063670709729194641e-02 -1.214472856372594833e-02 -1.512301713228225708e-01 -2.842815220355987549e-01 -9.098923206329345703e-02 1.914817243814468384e-01 -1.907569169998168945e-01 8.078151196241378784e-02 1.496710330247879028e-01 5.866725742816925049e-02 1.066270172595977783e-01 -2.048720978200435638e-02 -1.759289503097534180e-01 5.769589915871620178e-02 -1.475326865911483765e-01 2.708768472075462341e-02 -3.041050136089324951e-01 3.076726011931896210e-02 -3.537368178367614746e-01 1.032053083181381226e-01 6.836343556642532349e-02 1.373139023780822754e-01 -5.463708937168121338e-02 1.567761152982711792e-01 -1.135952547192573547e-01 4.460164532065391541e-02 -3.793400526046752930e-01 -2.523961365222930908e-01
1.700225323438644409e-01 3.781214356422424316e-01 4.325740635395050049e-01 -1.737900078296661377e-01 -8.433292061090469360e-02 -3.948693629354238510e-03 -5.887338519096374512e-02 6.547782570123672485e-02 -1.467387229204177856e-01 4.285096749663352966e-02 -3.004238940775394440e-03 2.165000885725021362e-01 -1.360050588846206665e-02 -2.284738235175609589e-02 2.844127118587493896e-01 -1.899163722991943359e-01 1.369046270847320557e-01 3.780351579189300537e-01 -3.193019330501556396e-02 -1.452101022005081177e-01 -5.932564660906791687e-02 -8.817964792251586914e-02 -3.865606486797332764e-01 8.651911467313766479e-02 9.430330246686935425e-02 1.339707672595977783e-01 -6.009494513273239136e-02 -6.959749758243560791e-02 3.708596900105476379e-02 -1.125605180859565735e-01 7.625306397676467896e-02 -2.952440455555915833e-02
-1.609642431139945984e-02 1.055641621351242065e-01 5.773622915148735046e-02 -2.498742341995239258e-01 -6.040520966053009033e-02 -3.010817058384418488e-02 1.183533892035484314e-01 -1.392706632614135742e-01 -3.456125855445861816e-01 2.289517372846603394e-01 -3.259118795394897461e-01 1.811340600252151489e-01 9.922766685485839844e-02 -8.850507438182830811e-02 5.235599353909492493e-02 1.960915774106979370e-01 -5.807422567158937454e-03 -1.129852011799812317e-01 3.547602295875549316e-01 -9.296368062496185303e-02 2.824940532445907593e-02 -3.935118019580841064e-02 -2.503511607646942139e-01 -1.680289208889007568e-01 1.634504348039627075e-01 2.767305970191955566e-01 1.194662749767303467e-01 8.343122154474258423e-02 -2.179794162511825562e-01 1.681824028491973877e-01 -2.573590576648712158e-01 -8.935711532831192017e-02
-2.256560623645782471e-01 1.220599487423896790e-01 1.479371786117553711e-01 3.827352449297904968e-02 2.961536310613155365e-02 -2.020860165357589722e-01 1.120004877448081970e-01 1.053421571850776672e-01 -3.796460330486297607e-01 -2.299644798040390015e-02 -3.018350303173065186e-01 2.353616207838058472e-01 -1.278011780232191086e-02 -2.659359276294708252e-01 2.077355980873107910e-01 7.648301869630813599e-02 -1.872660964727401733e-02 3.479197025299072266e-01 1.421579569578170776e-01 -6.305161863565444946e-02 1.422275453805923462e-01 2.164267376065254211e-02 -3.605335354804992676e-01 -2.740687225013971329e-03 1.003426313400268555e-01 1.328295916318893433e-01 -5.743262544274330139e-02 -1.436185091733932495e-01 1.172860115766525269e-01 -1.574313938617706299e-01 7.165344059467315674e-02 2.069807052612304688e-01
9.359082579612731934e-02 -2.044815272092819214e-01 4.457460939884185791e-01 -6.200611963868141174e-02 1.351929754018783569e-01 1.302636265754699707e-01 1.683161109685897827e-01 -7.081770896911621094e-02 -2.200314253568649292e-01 9.615299850702285767e-02 -2.099023759365081787e-01 6.981597840785980225e-02 -5.718802288174629211e-02 -3.163287937641143799e-01 -1.997470855712890625e-02 -7.299315929412841797e-02 -1.139921471476554871e-01 1.398716717958450317e-01 5.551018193364143372e-02 1.813628077507019043e-01 -1.240970715880393982e-01 -1.698367744684219360e-01 -3.875281214714050293e-01 1.370198726654052734e-01 2.093717083334922791e-02 -2.489065378904342651e-01 -1.169890388846397400e-01 2.484590560197830200e-01 -9.926662594079971313e-02 -1.067210063338279724e-01 -3.763563581742346287e-04 -1.478680223226547241e-01
1.928849071264266968e-01 3.668706119060516357e-02 1.075228452682495117e-01 1.489666663110256195e-02 1.957655698060989380e-02 9.416673332452774048e-02 -7.690887153148651123e-02 1.920732557773590088e-01 -1.936838626861572266e-01 8.204863965511322021e-02 -2.184913121163845062e-02 2.194055169820785522e-01 4.817973822355270386e-03 -1.127989664673805237e-01 7.616766542196273804e-02 -5.921136960387229919e-02 -3.262655436992645264e-01 6.256836652755737305e-02 1.602556854486465454e-01 5.918785929679870605e-02 -1.065236851572990417e-01 8.829291164875030518e-02 -1.856949031352996826e-01 4.047578275203704834e-01 5.957893561571836472e-03 7.699438929557800293e-02 -4.373731613159179688e-01 5.355652049183845520e-02 -4.066902995109558105e-01 1.741557270288467407e-01 -1.515852957963943481e-01 8.280557394027709961e-02
-1.279752403497695923e-01 -2.215241938829421997e-01 3.150998800992965698e-02 9.501383453607559204e-02 2.025309950113296509e-01 -3.236944973468780518e-01 4.842156916856765747e-02 -1.717587113380432129e-01 -2.212202101945877075e-01 6.938354671001434326e-02 -7.822515815496444702e-02 7.390845566987991333e-02 -2.034435421228408813e-01 2.611763030290603638e-02 4.403963387012481689e-01 -4.811083152890205383e-02 -1.702348142862319946e-02 -1.235717982053756714e-01 -1.209120675921440125e-01 -2.292884141206741333e-02 7.455371320247650146e-02 -1.068231184035539627e-03 -4.422719776630401611e-01 -3.293165564537048340e-02 -8.482329547405242920e-02 2.361542135477066040e-01 -1.792339831590652466e-01 2.537818849086761475e-01 -2.016718834638595581e-01 -6.123015284538269043e-02 2.295607514679431915e-02 -7.630159705877304077e-02
1.315239965915679932e-01 -1.213801875710487366e-01 8.241264149546623230e-03 -7.046861201524734497e-02 -6.385649740695953369e-02 -1.357436627149581909e-01 7.207914441823959351e-02 2.153402417898178101e-01 -2.099113762378692627e-01 1.109114214777946472e-01 -1.125885397195816040e-01 -2.395860478281974792e-02 2.131671011447906494e-01 -1.792513281106948853e-01 -8.575189858675003052e-02 1.286613643169403076e-01 1.115556880831718445e-01 2.896190285682678223e-01 1.848351657390594482e-01 5.417766794562339783e-02 -6.703240424394607544e-02 1.454283595085144043e-01 -2.077151536941528320e-01 3.670035600662231445e-01 -2.743872813880443573e-02 5.177083611488342285e-01 -1.606019288301467896e-01 2.484711110591888428e-01 4.991450160741806030e-02 -1.158768832683563232e-01 -3.002034313976764679e-02 8.798937499523162842e-02
-6.050703674554824829e-02 6.415494531393051147e-02 1.877022385597229004e-01 -1.258292198181152344e-01 -9.776963293552398682e-02 -1.342525184154510498e-01 1.223949268460273743e-01 1.035243496298789978e-01 -2.083029448986053467e-01 6.288197636604309082e-02 -3.073616325855255127e-01 7.272004336118698120e-02 -2.158195972442626953e-01 -9.538237005472183228e-02 2.846556603908538818e-01 -1.678068004548549652e-02 1.441989541053771973e-01 2.755961194634437561e-02 2.482266575098037720e-01 -1.912535727024078369e-01 3.429734706878662109e-02 -3.804375231266021729e-02 -9.496467560529708862e-02 1.465847641229629517e-01 2.646842002868652344e-01 1.399976480752229691e-02 -5.456506833434104919e-02 2.432683855295181274e-01 -3.984098136425018311e-01 -2.395055741071701050e-01 2.581888139247894287e-01 -1.890655905008316040e-01
-1.300441473722457886e-01 1.258896142244338989e-01 1.723861247301101685e-01 -3.717860206961631775e-02 5.620989017188549042e-03 8.124423213303089142e-03 1.107746139168739319e-01 2.315756678581237793e-01 -4.405665397644042969e-01 -5.379017442464828491e-02 -3.284229636192321777e-01 2.431671917438507080e-01 -1.809849888086318970e-01 -2.028200626373291016e-01 8.051862567663192749e-02 -1.324651390314102173e-01 4.242584109306335449e-04 2.321251034736633301e-01 2.211036831140518188e-01 1.354618519544601440e-01 -2.721667885780334473e-01 7.067836821079254150e-02 -2.090561538934707642e-01 4.625048488378524780e-02 -1.171155646443367004e-01 1.713156998157501221e-01 -1.594646871089935303e-01 -1.948864758014678955e-01 4.665394127368927002e-02 2.150717750191688538e-02 -6.676303595304489136e-02 2.205338180065155029e-01
1.678551584482192993e-01 8.903235942125320435e-02 7.436842657625675201e-03 -1.659941487014293671e-02 -3.786566853523254395e-02 1.525485366582870483e-01 1.181594952940940857e-01 1.248655766248703003e-01 -2.000527530908584595e-01 4.554063081741333008e-02 -2.030222117900848389e-01 1.355039477348327637e-01 -5.946231260895729065e-02 -8.505035936832427979e-02 2.405088394880294800e-01 -7.956647127866744995e-02 -2.974946498870849609e-01 -5.646957829594612122e-02 3.052062354981899261e-02 3.681063279509544373e-02 -8.507660031318664551e-02 6.938850134611129761e-02 -2.517897486686706543e-01 3.370012640953063965e-01 9.042608737945556641e-02 -3.931931033730506897e-02 -4.940857291221618652e-01 3.592703258618712425e-03 -3.229969739913940430e-01 6.089423783123493195e-03 -1.683258116245269775e-01 2.512703835964202881e-01
1.017950028181076050e-01 1.611330658197402954e-01 2.421483099460601807e-01 1.899141669273376465e-01 2.852558717131614685e-02 -1.874809414148330688e-01 1.951200217008590698e-01 1.104045286774635315e-01 -2.406786978244781494e-01 5.555104091763496399e-02 -1.937027424573898315e-01 -1.462028473615646362e-01 2.238405048847198486e-01 -9.299953281879425049e-02 -3.927280381321907043e-02 8.739204704761505127e-02 -1.089795827865600586e-01 2.432195097208023071e-01 1.266778707504272461e-01 6.455497350543737411e-03 -1.405799090862274170e-01 2.456141561269760132e-01 -1.068487092852592468e-01 4.355356395244598389e-01 1.158795952796936035e-01 3.166333734989166260e-01 -2.260477840900421143e-01 2.348464280366897583e-01 -7.409810274839401245e-02 9.784109890460968018e-03 2.796524204313755035e-02 1.684509404003620148e-02
6.537207961082458496e-02 3.976789303123950958e-03 2.045476138591766357e-01 1.382746994495391846e-01 1.015758216381072998e-01 -4.044915735721588135e-02 -2.712387032806873322e-02 3.335028886795043945e-01 -4.650571048259735107e-01 8.613007143139839172e-03 -3.117185533046722412e-01 1.909719109535217285e-01 -1.341767758131027222e-01 -1.219929978251457214e-01 5.245976895093917847e-02 -7.007325440645217896e-02 1.854535639286041260e-01 3.143033087253570557e-01 1.343090385198593140e-01 1.183355748653411865e-01 -2.461704313755035400e-01 3.270622342824935913e-02 -1.984428465366363525e-01 2.023916840553283691e-01 -1.229455396533012390e-01 -2.232195623219013214e-02 -1.845263838768005371e-01 -1.824887245893478394e-01 -5.277062300592660904e-03 1.289778798818588257e-01 4.171647876501083374e-02 1.081459969282150269e-01
-2.906368970870971680e-01 -1.637628115713596344e-02 1.746412068605422974e-01 -1.671067774295806885e-01 9.139482676982879639e-02 -1.707050651311874390e-01 -9.875062853097915649e-02 2.036497294902801514e-01 -1.145750433206558228e-01 1.423524171113967896e-01 -2.672257423400878906e-01 -6.454661488533020020e-02 1.485796272754669189e-01 -2.111293822526931763e-01 1.425978839397430420e-01 -8.406405895948410034e-02 -1.128577962517738342e-01 -1.110615059733390808e-01 3.240625560283660889e-01 2.324943840503692627e-01 9.167859680019319057e-04 -6.971789896488189697e-02 -4.748498797416687012e-01 1.203929856419563293e-01 -2.681552171707153320e-01 8.755336701869964600e-02 6.879872828722000122e-02 -8.702082931995391846e-02 -5.284359678626060486e-02 -1.374416947364807129e-01 -8.972293138504028320e-02 1.204495280981063843e-01
-1.387766934931278229e-02 1.631555706262588501e-01 5.702953040599822998e-02 -1.494786441326141357e-01 4.729510471224784851e-02 -1.688869744539260864e-01 -1.443971246480941772e-01 -1.590608954429626465e-01 -4.319110214710235596e-01 1.325622051954269409e-01 -3.250397145748138428e-01 -1.380182206630706787e-01 3.773473575711250305e-02 3.522035479545593262e-02 2.389668077230453491e-01 1.931183189153671265e-01 3.954265639185905457e-02 -2.358813583850860596e-02 -2.184712886810302734e-01 1.793071925640106201e-01 -7.789204269647598267e-02 -1.668745651841163635e-02 -3.000978827476501465e-01 1.974276602268218994e-01 -5.152908340096473694e-02 4.239903688430786133e-01 -1.684681884944438934e-02 -6.447250489145517349e-03 3.331452608108520508e-02 -6.787574850022792816e-03 7.344564050436019897e-02 1.952318102121353149e-01
2.002042084932327271e-01 9.209605306386947632e-02 1.706208335235714912e-03 -3.314228057861328125e-01 -2.128359675407409668e-01 -2.637467719614505768e-02 -2.580101788043975830e-01 4.971532523632049561e-02 -1.339854747056961060e-01 1.873714029788970947e-01 -2.427507489919662476e-01 6.021740660071372986e-02 1.115858480334281921e-01 5.863828957080841064e-02 -5.002039298415184021e-02 5.107880011200904846e-02 -2.827292382717132568e-01 1.829929500818252563e-01 2.613775059580802917e-02 3.550180792808532715e-02 1.741624027490615845e-01 -1.837007105350494385e-01 -2.547328174114227295e-01 2.537174224853515625e-01 1.897836774587631226e-01 1.093996092677116394e-01 -5.443893745541572571e-02 2.315447330474853516e-01 -2.978461682796478271e-01 1.801720857620239258e-01 -2.278292924165725708e-01 5.994202569127082825e-02
1.204613074660301208e-01 1.746290735900402069e-02 7.786871492862701416e-02 -1.174542680382728577e-01 3.168183937668800354e-02 3.240091502666473389e-01 -7.361943367868661880e-03 -2.996493689715862274e-02 -1.382251232862472534e-01 3.826599419116973877e-01 -2.982226014137268066e-01 1.969708800315856934e-01 -3.960495442152023315e-02 4.461585357785224915e-02 5.304277688264846802e-02 7.942072115838527679e-03 -8.299427479505538940e-02 -7.758045941591262817e-02 1.360017657279968262e-01 -7.628234475851058960e-02 1.005309224128723145e-01 2.242159247398376465e-01 -3.478989005088806152e-01 -1.316091567277908325e-01 -2.352391183376312256e-01 2.607362568378448486e-01 6.004866957664489746e-02 1.747386306524276733e-01 -4.707592353224754333e-02 1.015497073531150818e-01 -1.225279644131660461e-01 -3.711124658584594727e-01
5.848457291722297668e-02 3.247026503086090088e-01 1.099800541996955872e-01 -1.261169314384460449e-01 8.253712952136993408e-02 1.601179130375385284e-02 -1.528611183166503906e-01 -7.604949176311492920e-02 -1.403010934591293335e-01 2.785020135343074799e-02 -3.210877254605293274e-02 3.543794155120849609e-01 -7.211202383041381836e-02 4.147683456540107727e-02 7.282759249210357666e-02 -1.448298394680023193e-01 1.959500648081302643e-02 3.600552976131439209e-01 2.598227560520172119e-01 1.200857311487197876e-01 1.621188782155513763e-02 -2.457868754863739014e-01 -3.327352404594421387e-01 -4.288834705948829651e-02 8.948210626840591431e-02 3.880580365657806396e-01 -2.389020472764968872e-01 -2.494388073682785034e-02 -1.747232489287853241e-02 -1.504336744546890259e-01 -1.406135410070419312e-01 4.973364248871803284e-02
-5.880022048950195312e-02 -3.757816851139068604e-01 1.595225036144256592e-01 -7.678160071372985840e-02 6.065911054611206055e-02 4.526565223932266235e-02 9.416767954826354980e-02 -2.092661708593368530e-01 -4.539838433265686035e-01 6.996854394674301147e-02 -9.326213598251342773e-02 -7.173296064138412476e-02 3.514177352190017700e-02 1.862361878156661987e-01 -5.697840079665184021e-02 -1.165515258908271790e-01 -3.086972534656524658e-01 2.818043231964111328e-01 2.515703998506069183e-02 1.914312317967414856e-02 9.481376037001609802e-03 -1.808273419737815857e-02 -2.526959180831909180e-01 3.143621385097503662e-01 -1.697774827480316162e-01 -1.400447636842727661e-01 -1.516510993242263794e-01 1.640896499156951904e-01 -6.202306598424911499e-02 -3.144456818699836731e-02 -5.797129869461059570e-02 -2.065193355083465576e-01
[truncated: 3,271,469 more chars]
