# Supplementary material for: The Language of Innovation
Source: PLoS One. 2020 Apr 30;15(4):e0230107. doi: 10.1371/journal.pone.0230107 (PMC7194493; doi:10.1371/journal.pone.0230107)
Supplement: S8 File — (GZ) [file pone.0230107.s008.tar.gz › 1986-1990/V2Run_16_VS_4500_embeddings1986-1990ED32.txt]

-1.795156449079513550e-01 8.118145167827606201e-02 1.212062463164329529e-01 1.638848036527633667e-01 -1.366856843233108521e-01 3.525952994823455811e-02 -1.048816889524459839e-01 8.968845009803771973e-02 4.084119796752929688e-01 -2.102861404418945312e-01 1.240593716502189636e-01 -1.154386848211288452e-01 1.021217480301856995e-01 -9.875431656837463379e-02 4.031950375065207481e-04 1.114578358829021454e-02 -2.055393904447555542e-01 1.070134192705154419e-01 -2.710026800632476807e-01 -1.724729537963867188e-01 8.559320122003555298e-02 -1.758294254541397095e-01 2.176727354526519775e-01 -5.881650745868682861e-02 9.802898019552230835e-02 -8.297456055879592896e-02 7.515296339988708496e-02 1.126655563712120056e-02 2.974743545055389404e-01 -2.962479889392852783e-01 -3.627365231513977051e-01 2.110670357942581177e-01
1.520057320594787598e-01 1.288560330867767334e-01 1.669909805059432983e-01 -1.730086356401443481e-01 1.221794448792934418e-02 -2.984455227851867676e-01 4.230899736285209656e-02 -1.642551571130752563e-01 3.092435300350189209e-01 -7.191528379917144775e-02 1.642053723335266113e-01 4.904071241617202759e-02 1.403265744447708130e-01 1.464744061231613159e-01 4.663597047328948975e-02 1.184070855379104614e-01 3.017021343111991882e-02 -5.963111296296119690e-02 -1.427935212850570679e-01 -2.151201218366622925e-01 3.337321877479553223e-01 1.280388981103897095e-01 4.700354300439357758e-03 3.403511436772532761e-05 2.408088296651840210e-01 4.306416027247905731e-03 3.651876747608184814e-01 3.742931876331567764e-03 1.029572561383247375e-01 -7.026653736829757690e-02 -4.114827513694763184e-01 -1.476658582687377930e-01
2.056404948234558105e-01 1.656166613101959229e-01 -1.181716620922088623e-01 -1.519219726324081421e-01 9.116045199334621429e-03 -2.403199523687362671e-01 -2.570573389530181885e-01 -1.524190902709960938e-01 2.806552350521087646e-01 -1.667896807193756104e-01 1.482072919607162476e-01 -7.124476134777069092e-02 4.054191112518310547e-01 1.457836329936981201e-01 6.474994122982025146e-02 1.012225747108459473e-01 -3.039601743221282959e-01 -3.566619381308555603e-02 -1.229837685823440552e-01 -2.813400328159332275e-01 -5.261290818452835083e-02 6.272838264703750610e-02 -9.294582158327102661e-02 -1.911330968141555786e-01 1.093161925673484802e-01 5.142183974385261536e-03 1.181293185800313950e-02 3.006917238235473633e-01 -1.277081817388534546e-01 -1.561965197324752808e-01 -1.347201019525527954e-01 1.058565154671669006e-01
2.453671768307685852e-02 1.180022507905960083e-01 1.303496211767196655e-01 -3.939955532550811768e-01 1.563307493925094604e-01 -2.318024784326553345e-01 -2.222129255533218384e-01 4.923676699399948120e-02 2.245038896799087524e-01 -2.252454608678817749e-01 1.060674488544464111e-01 7.642196863889694214e-02 -5.201294552534818649e-04 1.716706342995166779e-02 2.930661477148532867e-02 2.210099548101425171e-01 -1.893530488014221191e-01 2.075321972370147705e-01 -1.847332119941711426e-01 -2.388008385896682739e-01 -1.126644164323806763e-01 -7.036752253770828247e-02 2.370557747781276703e-02 -4.658463969826698303e-02 1.559491604566574097e-01 2.306410074234008789e-01 3.737892955541610718e-02 -1.081660315394401550e-01 9.346587210893630981e-02 -8.618523180484771729e-02 -1.634219437837600708e-01 4.371631443500518799e-01
2.085342854261398315e-01 2.194646000862121582e-01 5.120054259896278381e-02 -1.718832850456237793e-01 2.196583747863769531e-01 -1.961203664541244507e-01 8.070635050535202026e-02 -3.452119231224060059e-02 4.198185503482818604e-01 -3.756273537874221802e-02 1.384084969758987427e-01 -2.729216217994689941e-01 1.247794330120086670e-01 -2.709782309830188751e-02 -1.370457112789154053e-01 -7.714466005563735962e-02 -8.771472424268722534e-02 -2.588354423642158508e-02 -3.255251049995422363e-01 -2.886369824409484863e-01 7.331844419240951538e-02 -1.367972344160079956e-01 -4.623688757419586182e-02 3.138284012675285339e-02 6.712982803583145142e-02 -1.110348626971244812e-01 -4.214465245604515076e-02 -1.704024523496627808e-01 3.063037246465682983e-02 1.235037520527839661e-01 -4.212609827518463135e-01 5.720644444227218628e-02
1.066528484225273132e-01 -1.804110797820612788e-04 -1.732246279716491699e-01 -3.508513271808624268e-01 -3.413789719343185425e-02 -4.358748793601989746e-01 -1.736388653516769409e-01 6.464314460754394531e-02 2.257757931947708130e-01 -2.754755616188049316e-01 2.285154163837432861e-01 4.287035763263702393e-02 3.198005557060241699e-01 1.507683545351028442e-01 2.654816396534442902e-02 -3.742121160030364990e-03 1.881073266267776489e-01 5.974677577614784241e-02 -5.025415495038032532e-02 -1.329535841941833496e-01 3.000965900719165802e-02 -1.714646816253662109e-01 8.062357455492019653e-02 -9.072536975145339966e-02 9.741295874118804932e-02 -9.132919460535049438e-02 7.992660999298095703e-02 8.002621680498123169e-02 8.551955223083496094e-02 -8.658467233180999756e-02 -3.066712319850921631e-01 2.443989068269729614e-01
-9.427024982869625092e-03 1.308571398258209229e-01 8.950792253017425537e-02 -2.772706151008605957e-01 4.571594670414924622e-02 -1.709921658039093018e-01 2.575874328613281250e-01 2.524091675877571106e-02 2.162159234285354614e-01 -2.049481421709060669e-01 1.161472126841545105e-01 5.474145989865064621e-03 2.358767092227935791e-01 -9.992060810327529907e-02 -5.908248201012611389e-02 3.359692916274070740e-02 -5.480841733515262604e-03 3.010217472910881042e-02 -1.117482408881187439e-01 -2.935441434383392334e-01 -5.457533895969390869e-02 -4.581977054476737976e-02 3.022899292409420013e-02 5.398183315992355347e-02 -1.057732254266738892e-01 2.170766890048980713e-01 1.566465646028518677e-01 3.657487332820892334e-01 7.332547754049301147e-02 -1.225978508591651917e-02 -3.995605111122131348e-01 3.698265850543975830e-01
1.791471987962722778e-01 1.740351468324661255e-01 -3.747526183724403381e-02 -2.610794007778167725e-01 1.656322330236434937e-01 2.645021677017211914e-02 1.051975190639495850e-01 1.520141512155532837e-01 3.929631114006042480e-01 -2.128794789314270020e-01 1.881472766399383545e-02 -1.402435898780822754e-01 7.295704632997512817e-02 -1.399538130499422550e-03 -9.683212637901306152e-02 9.798717498779296875e-02 1.313441097736358643e-01 -1.566714420914649963e-02 -1.766856759786605835e-01 -3.655139505863189697e-01 1.548783034086227417e-01 1.745200008153915405e-01 1.882569044828414917e-01 1.813067309558391571e-02 1.532336026430130005e-01 -6.557811051607131958e-02 2.246912010014057159e-02 -2.755655944347381592e-01 2.368939369916915894e-01 2.309763431549072266e-01 -2.532551586627960205e-01 1.064053252339363098e-01
6.529252976179122925e-02 2.068634629249572754e-01 2.694022469222545624e-02 -3.653491288423538208e-02 8.144345879554748535e-02 2.940707840025424957e-03 6.838297843933105469e-02 2.344364523887634277e-01 2.942302823066711426e-01 5.279436334967613220e-02 -1.090426594018936157e-01 -2.168099880218505859e-01 -1.316219717264175415e-01 1.116547137498855591e-01 1.401528716087341309e-01 1.518652290105819702e-01 -1.539106070995330811e-01 1.870104521512985229e-01 -2.851060628890991211e-01 -1.064752861857414246e-01 2.600322961807250977e-01 -1.637396514415740967e-01 1.044044718146324158e-01 8.980872482061386108e-02 8.505909889936447144e-02 -9.190788492560386658e-03 1.762811094522476196e-01 -7.786577939987182617e-02 1.135561764240264893e-01 -1.190415322780609131e-01 -5.722893476486206055e-01 1.170546095818281174e-02
-7.593738846480846405e-03 3.424567580223083496e-01 1.915048509836196899e-01 -5.452681332826614380e-02 -1.131733506917953491e-01 -1.560419052839279175e-01 -1.518432646989822388e-01 1.026831846684217453e-02 4.091573953628540039e-01 -2.884656749665737152e-02 -7.610925287008285522e-02 -1.170867979526519775e-01 -1.402419875375926495e-04 2.978540211915969849e-02 -3.186298534274101257e-02 1.221648603677749634e-01 -8.119086176156997681e-02 1.826411634683609009e-01 -1.013541892170906067e-01 -3.911903128027915955e-02 2.281619608402252197e-01 7.154202461242675781e-02 9.712550789117813110e-02 -9.576910734176635742e-02 1.804232895374298096e-01 -2.124527245759963989e-01 3.088774383068084717e-01 8.757937699556350708e-02 -1.948098689317703247e-01 1.287147253751754761e-01 -4.638788402080535889e-01 1.134669594466686249e-02
-1.562885791063308716e-01 1.524761617183685303e-01 -9.022243320941925049e-02 -2.049829810857772827e-01 1.313122212886810303e-01 -2.337799221277236938e-01 1.600351035594940186e-01 -7.804615050554275513e-02 2.510811984539031982e-01 -2.809498608112335205e-01 3.244508206844329834e-01 -1.310725659132003784e-01 -4.752278700470924377e-02 -6.522685289382934570e-02 2.035413831472396851e-01 -2.467436045408248901e-01 3.940447792410850525e-02 -3.140208423137664795e-01 1.259972304105758667e-01 -1.786413043737411499e-01 -1.547804176807403564e-01 -1.584808342158794403e-03 2.798012793064117432e-01 -2.034633606672286987e-02 -4.063226282596588135e-02 -2.000411152839660645e-01 -1.760210990905761719e-01 1.230642944574356079e-01 4.940374568104743958e-02 -6.271451711654663086e-02 -2.837481796741485596e-01 -5.131525918841362000e-03
1.579860895872116089e-01 -1.868321895599365234e-01 1.064113602042198181e-01 -9.412330389022827148e-02 9.078571200370788574e-02 -2.615290880203247070e-01 1.670145094394683838e-01 8.854725956916809082e-02 3.300777077674865723e-01 2.386866323649883270e-02 2.743631601333618164e-01 -6.466384232044219971e-02 1.943999342620372772e-02 -2.011276632547378540e-01 4.500587284564971924e-02 5.924173444509506226e-02 -2.588025629520416260e-01 1.492850780487060547e-01 -1.439199899323284626e-03 -3.959442675113677979e-01 1.346163153648376465e-01 -8.089369535446166992e-02 2.483341991901397705e-01 7.797078788280487061e-02 3.039867430925369263e-02 -2.003516405820846558e-01 -5.632791668176651001e-02 -3.414218127727508545e-02 -3.305325284600257874e-02 -1.515838950872421265e-01 -3.831053078174591064e-01 1.324308365583419800e-01
3.466143906116485596e-01 1.892444789409637451e-01 -9.402633458375930786e-02 -2.702599167823791504e-01 6.864400953054428101e-02 -2.561107575893402100e-01 6.975359469652175903e-02 3.815121576189994812e-02 5.160454194992780685e-03 -3.530364111065864563e-02 -2.750130183994770050e-02 -3.031998276710510254e-01 2.944389879703521729e-01 -2.262349613010883331e-02 2.063123434782028198e-01 -9.598989784717559814e-02 -6.260351091623306274e-02 -1.487598288804292679e-02 -2.392887473106384277e-01 -1.469426155090332031e-01 1.449520736932754517e-01 -1.597945839166641235e-01 9.627597033977508545e-02 7.768554985523223877e-02 2.456577271223068237e-01 -8.406713604927062988e-02 -8.128863573074340820e-02 2.562393844127655029e-01 -4.334182664752006531e-02 -1.693412810564041138e-01 -3.451897799968719482e-01 1.354980617761611938e-01
1.177281588315963745e-01 2.069080770015716553e-01 1.026202291250228882e-01 -2.818033695220947266e-01 4.819358512759208679e-02 -1.080798953771591187e-01 -7.356213033199310303e-02 9.274541586637496948e-02 2.811321616172790527e-01 1.248609721660614014e-01 4.101707041263580322e-02 -6.485972553491592407e-02 -2.692171139642596245e-03 3.261063992977142334e-01 9.614159166812896729e-02 1.061436235904693604e-01 -3.387059271335601807e-01 9.547118097543716431e-02 6.438269466161727905e-02 -2.895394563674926758e-01 1.194621622562408447e-01 -1.465016975998878479e-02 1.820723712444305420e-01 -2.532045543193817139e-02 4.534060880541801453e-02 -9.805893152952194214e-02 1.413503885269165039e-01 -1.292088627815246582e-01 9.460977464914321899e-02 5.977161601185798645e-02 -5.250412821769714355e-01 3.689087927341461182e-02
-2.953397296369075775e-02 3.731537461280822754e-01 1.585065126419067383e-01 -1.103973668068647385e-02 2.179132252931594849e-01 -4.058223962783813477e-01 2.264009714126586914e-01 4.945939779281616211e-02 1.784260272979736328e-01 1.379416733980178833e-01 1.788561977446079254e-02 -8.279896527528762817e-02 1.858625262975692749e-01 1.027717068791389465e-01 -1.027568243443965912e-02 2.401698678731918335e-01 -2.898136377334594727e-01 -1.171530932188034058e-01 -1.884030699729919434e-01 -3.035995736718177795e-02 -1.071894615888595581e-01 3.093819320201873779e-01 2.488627880811691284e-01 6.754922121763229370e-02 -7.169765979051589966e-02 -2.742766588926315308e-02 -1.106159761548042297e-01 -5.364170297980308533e-02 -3.125090152025222778e-02 3.217416256666183472e-02 -2.345644980669021606e-01 1.481473147869110107e-01
-6.873571127653121948e-02 1.658880710601806641e-02 1.436459273099899292e-01 -3.893370330333709717e-01 2.473075985908508301e-01 -1.609928607940673828e-01 1.476045995950698853e-01 1.671054661273956299e-01 2.401320934295654297e-01 -2.345115095376968384e-01 1.666377671062946320e-02 -1.131519898772239685e-01 4.600328858941793442e-03 3.397149592638015747e-02 8.288528770208358765e-02 -1.507791578769683838e-01 -1.717867255210876465e-01 1.704470664262771606e-01 -2.073199898004531860e-01 -5.460451543331146240e-02 1.167406365275382996e-01 -4.730848222970962524e-02 -2.763953758403658867e-03 -6.059963721781969070e-03 1.039092093706130981e-01 -1.525630205869674683e-01 8.583510667085647583e-02 3.047606945037841797e-01 1.779270619153976440e-01 9.496058523654937744e-02 -2.715384364128112793e-01 4.003834426403045654e-01
-2.328955531120300293e-01 1.647033244371414185e-01 -1.984558999538421631e-01 -1.067927479743957520e-01 4.690138399600982666e-01 -1.753609627485275269e-01 1.697025150060653687e-01 -5.444980785250663757e-02 7.349880039691925049e-02 -1.749380379915237427e-01 7.054071128368377686e-02 -1.699106395244598389e-01 6.964117288589477539e-02 -1.684711426496505737e-01 -5.176644027233123779e-02 1.870929896831512451e-01 9.107213467359542847e-02 -3.186851441860198975e-01 1.366725862026214600e-01 -6.916640698909759521e-02 1.031309273093938828e-02 -5.599575117230415344e-02 1.131127178668975830e-01 -7.736276835203170776e-02 2.202122658491134644e-01 9.057369315996766090e-04 2.053693532943725586e-01 1.713174628093838692e-03 6.404494494199752808e-02 -2.084016054868698120e-01 -3.548127114772796631e-01 1.585844308137893677e-01
-3.570550680160522461e-02 -7.576946169137954712e-03 5.005994345992803574e-03 -7.920922338962554932e-02 1.117616072297096252e-01 -4.913607239723205566e-02 1.955496221780776978e-01 -1.558825820684432983e-01 2.125310301780700684e-01 -2.377819865942001343e-01 -1.927002519369125366e-02 -1.716435551643371582e-01 5.993578955531120300e-02 -1.689906045794487000e-02 -1.266498118638992310e-01 2.415977567434310913e-01 -2.506312727928161621e-01 5.659263115376234055e-03 -1.566608995199203491e-01 -2.663164436817169189e-01 3.537656664848327637e-01 3.144105151295661926e-02 3.312974423170089722e-02 1.147395297884941101e-01 2.732044160366058350e-01 2.445333600044250488e-01 2.957454510033130646e-02 9.133869409561157227e-02 1.239980477839708328e-02 1.295590251684188843e-01 -3.717293441295623779e-01 3.280260562896728516e-01
3.299911320209503174e-02 2.908588945865631104e-01 4.676362033933401108e-03 1.132234930992126465e-02 -1.550648510456085205e-01 -4.493346810340881348e-01 2.678152024745941162e-01 1.892656274139881134e-02 2.954232990741729736e-01 -7.398957014083862305e-02 -2.467097528278827667e-02 9.222794324159622192e-02 1.698823273181915283e-01 -9.540279209613800049e-02 -7.687762379646301270e-03 1.306513994932174683e-01 -1.264477223157882690e-01 1.575000211596488953e-02 -2.241847813129425049e-01 -2.202104330062866211e-01 -2.115922719240188599e-01 9.228195250034332275e-02 1.063216254115104675e-01 2.342173308134078979e-01 1.733999997377395630e-01 -9.709125012159347534e-02 -1.025184318423271179e-01 2.348558977246284485e-02 2.482012212276458740e-01 -7.865359634160995483e-02 -3.245646953582763672e-01 3.242095559835433960e-02
5.637152493000030518e-02 4.299751296639442444e-02 -3.990665078163146973e-02 -1.601433753967285156e-01 -2.365005575120449066e-02 7.814399152994155884e-02 -1.630789488554000854e-01 9.828741103410720825e-02 3.466229140758514404e-01 5.697783082723617554e-02 -1.505264192819595337e-01 1.141277179121971130e-01 7.286984473466873169e-02 -2.855825126171112061e-01 1.409807503223419189e-01 7.993405312299728394e-02 -1.995048671960830688e-01 -1.419181227684020996e-01 -2.391451746225357056e-01 -2.872588634490966797e-01 -1.205339133739471436e-01 -2.382426708936691284e-01 8.597631007432937622e-02 -5.471782060340046883e-05 2.648644447326660156e-01 -3.250461071729660034e-02 2.045667171478271484e-01 3.917682543396949768e-02 -7.264730334281921387e-02 -1.293414235115051270e-01 -4.732342660427093506e-01 1.171489879488945007e-01
-3.009661287069320679e-02 1.896393001079559326e-01 8.026461303234100342e-02 -2.491102069616317749e-01 2.192814648151397705e-01 -1.162569671869277954e-01 2.425836622714996338e-01 2.251874357461929321e-01 2.555902302265167236e-01 -1.857209950685501099e-01 1.602001786231994629e-01 -9.661390446126461029e-03 3.191180229187011719e-01 1.504498720169067383e-01 -7.027884572744369507e-02 -1.281197667121887207e-01 8.625069260597229004e-02 1.925095021724700928e-01 -1.055055782198905945e-01 -1.649147272109985352e-01 2.135280966758728027e-01 1.219876483082771301e-02 7.893633842468261719e-02 -7.393879815936088562e-03 8.886653184890747070e-02 -7.529452908784151077e-03 -1.236215531826019287e-01 1.674659848213195801e-01 2.283520847558975220e-01 2.596937119960784912e-01 -3.211065828800201416e-01 2.079499959945678711e-01
-1.837262064218521118e-01 3.252999112010002136e-02 2.181604355573654175e-01 -8.764141798019409180e-02 1.002580299973487854e-01 -2.025293558835983276e-01 1.885296255350112915e-01 -4.280016571283340454e-02 1.563653945922851562e-01 -8.868464827537536621e-02 2.595419883728027344e-01 -6.354757398366928101e-02 1.998245716094970703e-01 1.962369829416275024e-01 6.388626992702484131e-02 -3.378585278987884521e-01 8.197051286697387695e-02 1.091786101460456848e-01 -2.346801757812500000e-01 -1.347116529941558838e-01 1.753889620304107666e-01 -6.522222887724637985e-03 1.904334276914596558e-01 1.781106144189834595e-01 9.623732417821884155e-02 6.504078209400177002e-02 -1.651399955153465271e-02 2.310418933629989624e-01 1.509214192628860474e-01 6.761001423001289368e-03 -4.371623396873474121e-01 2.221490144729614258e-01
3.795450925827026367e-02 -5.786980316042900085e-02 -7.011908292770385742e-02 -2.224294692277908325e-01 3.048729896545410156e-01 -2.603485062718391418e-02 -4.187301546335220337e-02 -1.318117529153823853e-01 2.706414163112640381e-01 -1.810083389282226562e-01 5.620503053069114685e-02 -4.398227110505104065e-02 -5.356413125991821289e-02 -2.059865444898605347e-01 -1.004878729581832886e-01 1.046945452690124512e-01 -3.116471171379089355e-01 -1.381846051663160324e-02 -1.429923176765441895e-01 9.313525259494781494e-02 1.415762901306152344e-01 3.324474766850471497e-02 2.697473857551813126e-03 -1.299058496952056885e-01 1.169967427849769592e-01 -8.080822229385375977e-02 3.510086834430694580e-01 7.641848921775817871e-02 3.148579504340887070e-03 -3.494055569171905518e-01 -3.355975449085235596e-01 3.196101188659667969e-01
1.554496884346008301e-01 2.384109348058700562e-01 -9.460528381168842316e-03 -4.572097361087799072e-01 2.952412366867065430e-01 -6.632055342197418213e-02 1.603288203477859497e-01 -3.088789060711860657e-03 1.852332800626754761e-01 -2.053648531436920166e-01 -2.640993148088455200e-02 6.212544068694114685e-02 2.112524062395095825e-01 -1.550812423229217529e-01 -1.520030293613672256e-02 8.497548103332519531e-02 -7.064118236303329468e-02 2.471251934766769409e-01 -9.756980836391448975e-02 -3.130614459514617920e-01 1.714770644903182983e-01 -2.474583387374877930e-01 5.974487960338592529e-02 -3.396331518888473511e-02 1.497304886579513550e-01 -1.458583027124404907e-01 -7.911106199026107788e-02 -9.968161582946777344e-02 -1.588538289070129395e-01 -2.262808382511138916e-02 -2.549635469913482666e-01 1.257722526788711548e-01
3.145608007907867432e-01 3.109441101551055908e-01 -1.660365797579288483e-02 -1.256621479988098145e-01 -2.002410441637039185e-01 -5.670246854424476624e-02 1.302270591259002686e-01 -5.144737288355827332e-02 1.818038970232009888e-01 -7.964541018009185791e-02 1.573422551155090332e-01 -1.635264903306961060e-01 -5.066473037004470825e-02 -1.768137365579605103e-01 -1.779258064925670624e-02 -1.341317401966080070e-04 -2.303556054830551147e-01 1.916033960878849030e-02 -4.958297684788703918e-02 -3.131288662552833557e-02 -1.135256066918373108e-01 5.676922202110290527e-02 -6.737294048070907593e-02 -7.471615076065063477e-02 1.030988097190856934e-01 -1.308649182319641113e-01 6.497656553983688354e-02 -3.473136201500892639e-02 2.100603431463241577e-01 -1.338112354278564453e-01 -6.071303486824035645e-01 2.311220020055770874e-01
5.854647606611251831e-02 3.248718678951263428e-01 1.142504811286926270e-01 -1.673049628734588623e-01 8.195917308330535889e-02 -2.603477239608764648e-01 1.371862599626183510e-03 -6.513242609798908234e-03 1.731295138597488403e-01 -2.306336611509323120e-01 2.897244393825531006e-01 -7.062836736440658569e-02 1.248339265584945679e-01 -4.430373013019561768e-02 -5.318687856197357178e-02 -1.689025759696960449e-01 -9.973268210887908936e-02 1.150669082999229431e-01 -2.708350718021392822e-01 -2.358791604638099670e-02 3.157492578029632568e-01 -1.465479880571365356e-01 2.249463275074958801e-02 4.809732735157012939e-02 4.771558940410614014e-02 2.513029575347900391e-01 -4.186991974711418152e-02 2.590872943401336670e-01 2.795163989067077637e-01 1.197961270809173584e-01 -2.656371295452117920e-01 1.897502690553665161e-01
1.237753555178642273e-01 1.629378199577331543e-01 -2.627061121165752411e-02 -2.414088547229766846e-01 -1.480478676967322826e-03 -8.102907240390777588e-02 -2.852235138416290283e-01 -1.624832302331924438e-01 4.271625354886054993e-02 -1.748280972242355347e-01 2.006962746381759644e-01 -3.824279606342315674e-01 4.321788549423217773e-01 1.338058710098266602e-01 -5.707851424813270569e-02 -5.190078169107437134e-02 1.065480057150125504e-03 1.931221783161163330e-02 -1.197165250778198242e-01 -2.624118626117706299e-01 -9.457551874220371246e-03 7.963743060827255249e-02 4.671662673354148865e-02 -3.595575317740440369e-02 6.154466792941093445e-02 8.104208856821060181e-02 1.170404851436614990e-01 1.528379917144775391e-01 -5.114374682307243347e-02 -1.297894865274429321e-01 -3.936668634414672852e-01 1.999158859252929688e-01
3.809759393334388733e-02 1.641003191471099854e-01 5.703412741422653198e-02 -9.081187844276428223e-02 2.910774052143096924e-01 -2.408296763896942139e-01 -1.776926070451736450e-01 9.076459705829620361e-02 3.538757860660552979e-01 -2.713362872600555420e-01 3.432804718613624573e-02 1.501373797655105591e-01 2.214622050523757935e-01 3.148216754198074341e-02 -1.470162123441696167e-01 3.609083965420722961e-02 -1.549893524497747421e-02 -3.217945992946624756e-02 -1.174002960324287415e-01 -1.209553405642509460e-01 -1.246024519205093384e-01 -1.864162236452102661e-01 4.162530228495597839e-02 -2.840258821379393339e-04 2.108113914728164673e-01 -6.703197211027145386e-02 -3.267962336540222168e-01 4.967674985527992249e-02 1.346970200538635254e-01 2.195804566144943237e-02 -4.100861549377441406e-01 2.352987229824066162e-01
-1.896284371614456177e-01 1.651846021413803101e-01 1.041470021009445190e-01 -4.411692917346954346e-01 1.019577533006668091e-01 -8.522000163793563843e-02 8.003359287977218628e-02 9.990216046571731567e-02 1.745874434709548950e-01 -8.625362999737262726e-03 1.524867564439773560e-01 8.164023980498313904e-03 -1.196774840354919434e-02 -6.341765820980072021e-02 1.518547534942626953e-01 -1.305059641599655151e-01 4.509410262107849121e-02 -4.442072659730911255e-02 -2.699316442012786865e-01 -7.030829042196273804e-02 2.720209360122680664e-01 9.683474898338317871e-03 -4.338358342647552490e-02 -8.144689723849296570e-03 -7.097594905644655228e-03 1.762495636940002441e-01 -1.429811399430036545e-02 1.720602512359619141e-01 1.649741083383560181e-01 1.662629693746566772e-01 -5.301063060760498047e-01 2.108487784862518311e-01
-1.297059059143066406e-01 1.270396709442138672e-01 1.888118833303451538e-01 -9.221896529197692871e-02 -2.482594549655914307e-02 -2.416234463453292847e-02 6.204741820693016052e-02 1.479266434907913208e-01 3.381606936454772949e-01 6.047455593943595886e-02 -2.317391894757747650e-02 7.919312268495559692e-02 2.231349349021911621e-01 2.439419031143188477e-01 1.647902280092239380e-01 -2.386163026094436646e-01 -3.759419620037078857e-01 1.414077579975128174e-01 9.496383368968963623e-02 -6.636472791433334351e-02 9.973773360252380371e-02 1.353322807699441910e-02 1.049723625183105469e-01 -3.277107477188110352e-01 1.804889887571334839e-01 1.972264498472213745e-01 6.141838058829307556e-02 -2.139850556850433350e-01 2.643339037895202637e-01 -2.493021190166473389e-01 -1.457223594188690186e-01 -1.229538209736347198e-02
1.796252876520156860e-01 2.244483083486557007e-01 1.226517334580421448e-01 4.568912461400032043e-02 -4.628792405128479004e-03 -1.543800830841064453e-01 -1.412385329604148865e-02 -1.826890110969543457e-01 2.756409347057342529e-01 -9.491337835788726807e-02 6.563882809132337570e-03 -2.431855350732803345e-01 1.815139949321746826e-01 6.630832701921463013e-02 2.901901304721832275e-01 -1.889638900756835938e-01 8.256240189075469971e-02 -9.117978811264038086e-02 -1.342286765575408936e-01 -2.584012970328330994e-02 2.489719390869140625e-01 -1.559828668832778931e-01 3.823092579841613770e-01 -9.279292821884155273e-02 2.959681451320648193e-01 -3.140791878104209900e-02 2.639252245426177979e-01 -2.619497179985046387e-01 -1.367700695991516113e-01 9.930673241615295410e-02 -7.674599438905715942e-02 7.174619287252426147e-02
-1.281050741672515869e-01 3.755733370780944824e-01 5.521643161773681641e-02 -2.473488152027130127e-01 1.145185753703117371e-01 -1.927780956029891968e-01 -1.968822441995143890e-02 6.313394755125045776e-02 4.355206340551376343e-02 6.521297246217727661e-02 2.483839988708496094e-01 -3.806302249431610107e-01 6.858582794666290283e-02 -1.881365925073623657e-01 8.539544790983200073e-02 -7.432436943054199219e-02 -1.475740820169448853e-01 -2.006813436746597290e-01 5.445049703121185303e-02 -1.429658830165863037e-01 1.682152450084686279e-01 -9.448692202568054199e-02 2.079412937164306641e-01 1.313549727201461792e-01 2.093584835529327393e-01 -1.184476613998413086e-01 -3.060389123857021332e-02 -3.618934154510498047e-01 -5.498510971665382385e-02 -1.442569643259048462e-01 -2.472165524959564209e-01 -1.121989358216524124e-02
-2.396982163190841675e-01 8.674323558807373047e-02 9.030120074748992920e-02 -3.463459014892578125e-01 1.449366807937622070e-01 -2.667597532272338867e-01 -4.670686274766921997e-02 1.212755739688873291e-01 3.298122286796569824e-01 -9.606996923685073853e-02 2.145167887210845947e-01 -1.386621296405792236e-01 2.056646496057510376e-01 5.527664721012115479e-02 1.149611994624137878e-01 -1.753387898206710815e-01 3.863715007901191711e-02 1.664462387561798096e-01 -2.036580741405487061e-01 -1.984191238880157471e-01 2.270145118236541748e-01 -6.264783442020416260e-02 9.757950901985168457e-03 -9.250648319721221924e-03 1.865583360195159912e-01 1.778486073017120361e-01 5.703007802367210388e-02 2.923983633518218994e-01 -1.665286719799041748e-02 1.468218415975570679e-01 -8.925068378448486328e-02 2.731711566448211670e-01
4.929409548640251160e-02 9.074497967958450317e-02 -7.675374858081340790e-03 -2.995284497737884521e-01 -2.958019971847534180e-01 -1.472758352756500244e-01 1.506911963224411011e-01 -1.939124166965484619e-01 1.525195240974426270e-01 -6.681819260120391846e-02 -1.956809461116790771e-01 -9.200017899274826050e-02 9.762937575578689575e-02 1.499697417020797729e-01 -2.379993796348571777e-01 2.664966508746147156e-02 -1.280506253242492676e-01 1.677038222551345825e-01 1.758914440870285034e-02 -1.231092959642410278e-01 3.215731680393218994e-01 -2.915983796119689941e-01 1.409081518650054932e-01 -1.987306177616119385e-01 8.165481686592102051e-02 8.595066517591476440e-02 1.030752509832382202e-01 1.582728698849678040e-02 1.866948604583740234e-02 -5.908970162272453308e-02 -4.664508104324340820e-01 1.099127680063247681e-01
3.747313097119331360e-02 2.194456905126571655e-01 -1.057501044124364853e-02 -4.026159271597862244e-02 -8.703573793172836304e-02 -1.055138632655143738e-01 2.503608763217926025e-01 8.451129496097564697e-02 2.983517944812774658e-01 -3.275378942489624023e-01 1.679518520832061768e-01 -8.423671871423721313e-02 3.828655229881405830e-03 -3.621454238891601562e-01 2.329477518796920776e-01 -5.014510825276374817e-02 -3.987690210342407227e-01 -1.863380670547485352e-01 3.589870035648345947e-02 -2.341310828924179077e-01 6.324074417352676392e-02 1.841316116042435169e-03 2.193255871534347534e-01 -1.571121215820312500e-01 6.098593026399612427e-02 7.822416722774505615e-02 4.482799768447875977e-02 1.351106911897659302e-01 2.217120081186294556e-01 3.730916976928710938e-02 -1.705367416143417358e-01 -6.530374288558959961e-02
-1.839719265699386597e-01 4.259602129459381104e-01 1.826294362545013428e-01 -1.148126125335693359e-01 8.628964424133300781e-03 1.589791476726531982e-01 -1.604989469051361084e-01 -9.781590849161148071e-02 3.514161109924316406e-01 1.614455431699752808e-01 2.842025458812713623e-01 -8.544134348630905151e-02 -6.534123420715332031e-02 -2.617714367806911469e-02 1.248113717883825302e-02 1.905334442853927612e-01 -2.491476833820343018e-01 9.954952448606491089e-02 -3.440956771373748779e-01 -2.451156824827194214e-01 1.243929658085107803e-02 -1.291243284940719604e-01 1.106773018836975098e-01 1.011642441153526306e-01 3.116137534379959106e-02 -2.111729979515075684e-01 -1.508521437644958496e-01 -3.594975173473358154e-02 -1.323044300079345703e-02 -2.113995701074600220e-02 -1.495406031608581543e-01 1.268049329519271851e-01
-1.031632646918296814e-01 1.905259490013122559e-02 2.102560997009277344e-01 -1.411893665790557861e-01 3.375333547592163086e-01 -2.367369234561920166e-01 6.912304461002349854e-02 1.439067423343658447e-01 1.892110705375671387e-01 -1.896385662257671356e-02 4.383223503828048706e-02 -6.510616093873977661e-02 3.467623889446258545e-01 3.300403058528900146e-02 1.528140064328908920e-02 4.534161463379859924e-02 -4.442539066076278687e-02 3.928110003471374512e-02 -1.646910458803176880e-01 -1.096141338348388672e-02 -6.000655516982078552e-02 -5.989146232604980469e-02 -6.411327421665191650e-02 6.923333555459976196e-02 2.090793401002883911e-01 -1.389434635639190674e-01 -1.437958423048257828e-02 1.010109484195709229e-01 1.072044968605041504e-01 -1.632071584463119507e-01 -4.857693016529083252e-01 4.111769795417785645e-01
-1.911613941192626953e-01 1.163083687424659729e-01 -1.563396453857421875e-01 1.204545125365257263e-01 2.093936800956726074e-01 -1.263116598129272461e-01 5.179987102746963501e-02 -1.629406586289405823e-02 4.494357109069824219e-01 -1.831081360578536987e-01 3.069162964820861816e-01 -1.044191494584083557e-01 1.612606942653656006e-01 9.885463118553161621e-02 -6.467423588037490845e-02 -2.427824288606643677e-01 -1.620797663927078247e-01 1.086108461022377014e-01 3.253911137580871582e-01 1.394050121307373047e-01 -7.738602906465530396e-02 -2.584913074970245361e-01 -7.844088226556777954e-02 -6.696029752492904663e-02 2.805086374282836914e-01 9.022244811058044434e-02 1.399926990270614624e-01 -6.133588403463363647e-02 7.401084899902343750e-02 -3.756732866168022156e-02 -1.857883036136627197e-01 1.014417409896850586e-01
-1.076985225081443787e-01 5.353355035185813904e-02 5.573123320937156677e-02 2.591793611645698547e-02 2.130803018808364868e-01 -1.746502704918384552e-02 7.850647717714309692e-02 -3.207518458366394043e-01 1.557497680187225342e-01 -2.593162357807159424e-01 1.061528176069259644e-01 -2.652327716350555420e-01 1.701553612947463989e-01 -2.961058914661407471e-01 2.480166107416152954e-01 1.263844072818756104e-01 1.855159737169742584e-02 4.143410827964544296e-03 -1.020534038543701172e-01 -1.581446081399917603e-01 1.329658925533294678e-01 -6.688367575407028198e-02 3.441525995731353760e-01 9.531016461551189423e-03 7.252939045429229736e-02 -1.799784451723098755e-01 8.371359109878540039e-02 2.891313284635543823e-02 3.167344033718109131e-01 1.697778515517711639e-02 -1.464397758245468140e-01 -3.402150571346282959e-01
1.079363003373146057e-01 1.551137417554855347e-01 -3.224999308586120605e-01 -1.942716389894485474e-01 1.405370384454727173e-01 6.898860633373260498e-02 6.751482188701629639e-02 -5.837612226605415344e-02 4.016760289669036865e-01 -1.243451237678527832e-02 2.972581684589385986e-01 -1.238221377134323120e-01 -1.559791713953018188e-01 -5.701550468802452087e-02 1.863704621791839600e-01 1.436868309974670410e-02 1.150686740875244141e-01 8.724556118249893188e-02 2.745053470134735107e-01 2.652001194655895233e-02 -1.092102378606796265e-02 -1.927677989006042480e-01 1.775861978530883789e-01 -2.517749965190887451e-01 1.697404868900775909e-02 2.491568475961685181e-01 7.232634723186492920e-02 -1.309713721275329590e-01 1.766110658645629883e-01 1.064649298787117004e-01 -2.911778092384338379e-01 1.455152034759521484e-01
-8.516873419284820557e-02 4.526267647743225098e-01 9.452708065509796143e-02 -1.452156454324722290e-01 1.808042451739311218e-02 1.349536702036857605e-02 -1.561844795942306519e-01 -7.130116224288940430e-02 1.749739646911621094e-01 1.099012419581413269e-01 -1.405989378690719604e-01 -1.242270246148109436e-01 1.974243819713592529e-01 -2.719331085681915283e-01 1.204921603202819824e-01 2.351118065416812897e-02 -1.695837229490280151e-01 1.130358502268791199e-01 4.471795633435249329e-02 -1.938422918319702148e-01 1.460507512092590332e-01 -1.670902371406555176e-01 3.053019940853118896e-01 1.818034648895263672e-01 1.455637365579605103e-01 -4.852271452546119690e-02 3.839103505015373230e-02 -1.881640404462814331e-01 1.242002174258232117e-01 -3.870107531547546387e-01 -1.631700098514556885e-01 1.144722774624824524e-01
-3.040878772735595703e-01 2.241285592317581177e-01 -1.717186123132705688e-01 -1.869805753231048584e-01 1.189848035573959351e-01 -7.721296697854995728e-02 -2.233795821666717529e-02 -2.583212256431579590e-01 3.587010204792022705e-01 -1.079596057534217834e-01 -1.153358891606330872e-01 -1.498573422431945801e-01 8.757416903972625732e-02 1.370413601398468018e-01 1.416909843683242798e-01 1.430412977933883667e-01 -2.231709286570549011e-02 9.021428227424621582e-02 -2.988119721412658691e-01 7.143989205360412598e-02 2.069982737302780151e-01 2.428023964166641235e-01 9.192772954702377319e-02 8.006850630044937134e-02 3.499739170074462891e-01 -3.123713657259941101e-02 -5.671915411949157715e-02 7.213511317968368530e-02 2.180209755897521973e-01 -7.991681247949600220e-02 1.028664689511060715e-02 2.384030818939208984e-01
1.921680718660354614e-01 8.476002514362335205e-02 -2.590520977973937988e-01 -4.407590925693511963e-01 1.210891455411911011e-01 -8.994594216346740723e-02 -1.622858494520187378e-01 -1.324118375778198242e-01 1.474149078130722046e-01 -2.305830866098403931e-01 1.918329298496246338e-01 -1.121790781617164612e-01 3.227387964725494385e-01 -1.929832622408866882e-02 2.623963728547096252e-02 2.976131141185760498e-01 -1.904876977205276489e-01 1.383725106716156006e-01 -1.307128369808197021e-02 -1.144117768853902817e-02 -4.238587990403175354e-02 -3.722558729350566864e-03 8.978665620088577271e-02 5.693341791629791260e-02 2.650060355663299561e-01 -5.084160342812538147e-02 -2.034879326820373535e-01 6.833525747060775757e-02 -4.260826483368873596e-02 -4.320873413234949112e-03 -3.304501175880432129e-01 1.050727292895317078e-01
8.649945259094238281e-02 8.488030731678009033e-02 2.914931476116180420e-01 -3.993635475635528564e-01 1.350118219852447510e-01 -2.114936858415603638e-01 5.114889144897460938e-02 3.975094109773635864e-02 1.004009544849395752e-01 -2.053937762975692749e-01 2.115834951400756836e-01 -8.840924501419067383e-02 2.823748886585235596e-01 -1.067022755742073059e-01 -1.365781426429748535e-01 4.203931614756584167e-02 -4.612304270267486572e-02 9.608441591262817383e-02 -6.830917298793792725e-02 -4.060601815581321716e-02 4.669881612062454224e-02 -3.443007469177246094e-01 1.562408953905105591e-01 4.763198643922805786e-02 1.553785800933837891e-01 -7.123763114213943481e-02 -1.142100766301155090e-01 2.347649186849594116e-01 -2.356014028191566467e-02 1.833774298429489136e-01 -2.783402204513549805e-01 2.884391546249389648e-01
-1.894319653511047363e-01 1.246391609311103821e-01 -2.716032266616821289e-01 2.361306175589561462e-02 4.342027306556701660e-01 -1.702397763729095459e-01 8.497617393732070923e-02 3.890453651547431946e-02 3.111081123352050781e-01 -2.920210361480712891e-01 1.698457896709442139e-01 -1.121341437101364136e-01 1.045478731393814087e-01 -3.163732215762138367e-02 1.157963946461677551e-01 -4.933485388755798340e-02 -2.354147881269454956e-01 -3.474498167634010315e-02 -1.465136110782623291e-01 4.032376781105995178e-02 -2.143736034631729126e-01 -2.999060088768601418e-03 2.786260843276977539e-01 4.567409679293632507e-02 -7.889333367347717285e-02 1.959009096026420593e-02 1.349914371967315674e-01 9.905962646007537842e-02 1.950995475053787231e-01 -2.632527947425842285e-01 -2.145178318023681641e-01 -5.758382380008697510e-02
-7.097043097019195557e-03 7.897663116455078125e-02 1.095814853906631470e-01 -3.843150436878204346e-01 4.182421788573265076e-02 -4.394805133342742920e-01 7.833153754472732544e-02 1.312839239835739136e-01 3.078208267688751221e-01 -1.295250058174133301e-01 5.990882962942123413e-02 -6.025663577020168304e-03 2.487410902976989746e-01 3.162513300776481628e-02 -1.369188278913497925e-01 -5.276481062173843384e-02 -1.965790241956710815e-01 -1.084272488951683044e-01 -2.602733969688415527e-01 1.494673788547515869e-01 1.737881898880004883e-01 -1.048110127449035645e-01 3.024794757366180420e-01 -6.983132567256689072e-03 -6.028257682919502258e-02 9.423229098320007324e-02 -3.916065394878387451e-02 -1.401523947715759277e-01 1.343970894813537598e-01 1.040723174810409546e-01 -1.148708015680313110e-01 2.592137455940246582e-01
-1.421554535627365112e-01 2.541892230510711670e-01 2.435149401426315308e-01 -1.378575116395950317e-01 2.347724139690399170e-01 -2.663891315460205078e-01 1.077028065919876099e-01 2.259013056755065918e-02 4.588039219379425049e-02 -1.139745563268661499e-01 8.577458560466766357e-02 -4.149887263774871826e-01 1.767534613609313965e-01 -2.484579384326934814e-01 6.975894421339035034e-02 -1.744855195283889771e-01 6.703544408082962036e-02 -1.761492937803268433e-01 2.580072581768035889e-01 -7.950633019208908081e-02 -8.652295917272567749e-02 -3.813256323337554932e-02 2.501370012760162354e-01 9.849127382040023804e-02 1.303864829242229462e-02 1.474590599536895752e-02 1.161679923534393311e-01 2.233641892671585083e-01 3.519751131534576416e-02 -2.846595942974090576e-01 -1.720641553401947021e-01 -1.022766605019569397e-01
-8.498959243297576904e-02 2.201523035764694214e-01 1.597820222377777100e-02 -2.045280337333679199e-01 3.196550533175468445e-02 -8.131957054138183594e-02 2.122114896774291992e-01 -2.210222631692886353e-01 2.406075894832611084e-01 1.277678087353706360e-02 3.129020631313323975e-01 8.627663552761077881e-02 2.997862100601196289e-01 1.173474714159965515e-01 -1.523668020963668823e-01 -9.759835153818130493e-02 -6.067781522870063782e-02 1.567428112030029297e-01 -4.025120139122009277e-01 -4.721633344888687134e-02 -1.608125679194927216e-02 -1.530566066503524780e-01 -1.978509314358234406e-02 -5.300085619091987610e-02 3.281557261943817139e-01 -6.892375648021697998e-02 -3.413251042366027832e-02 1.220469996333122253e-01 6.648475676774978638e-02 2.187799662351608276e-01 -1.531568169593811035e-01 2.780177295207977295e-01
-1.129572913050651550e-01 4.665602445602416992e-01 2.056676335632801056e-02 -3.225559294223785400e-01 2.728482522070407867e-02 -6.378134246915578842e-03 -1.844910979270935059e-01 -1.394679248332977295e-01 4.006521105766296387e-01 1.559224575757980347e-01 9.576970338821411133e-02 -8.673678152263164520e-03 -4.626835510134696960e-02 3.662149980664253235e-02 2.493894398212432861e-01 -6.472235918045043945e-02 -3.881523385643959045e-02 7.081203907728195190e-02 3.582461550831794739e-02 -3.443897962570190430e-01 -3.561757132411003113e-02 -6.091438978910446167e-02 7.016427814960479736e-02 2.017033398151397705e-01 3.557991385459899902e-01 -3.261409327387809753e-02 -1.136183291673660278e-01 7.718962151557207108e-03 1.036504507064819336e-01 -7.287259399890899658e-02 -2.895696461200714111e-02 1.111919805407524109e-01
-1.721217334270477295e-01 4.748900234699249268e-01 1.682756654918193817e-02 -1.256560087203979492e-01 -1.116530671715736389e-01 -7.778174430131912231e-02 -9.687386453151702881e-02 -4.820007085800170898e-02 9.819625318050384521e-02 1.385733634233474731e-01 1.088999882340431213e-01 -9.686987847089767456e-02 1.204973012208938599e-01 -1.089440286159515381e-01 2.652325928211212158e-01 -3.691003471612930298e-02 -1.460231989622116089e-01 -8.184156566858291626e-02 5.687297135591506958e-02 -2.413469254970550537e-01 2.389716953039169312e-01 -3.616056591272354126e-02 2.200274169445037842e-01 1.506170183420181274e-01 2.969770431518554688e-01 1.673498749732971191e-02 2.207128107547760010e-01 -2.564182579517364502e-01 1.399441957473754883e-01 -1.050705537199974060e-01 -3.007407188415527344e-01 8.569955080747604370e-02
-2.027798295021057129e-01 1.756317466497421265e-01 5.098024383187294006e-02 9.027751535177230835e-02 2.568635940551757812e-01 3.148209676146507263e-02 -1.265892684459686279e-01 -3.582794964313507080e-02 6.493054330348968506e-02 -3.506670519709587097e-02 4.527023434638977051e-02 -9.674901515245437622e-02 2.103142142295837402e-01 -1.187899615615606308e-02 -3.017086684703826904e-01 -1.245224103331565857e-01 -3.581596910953521729e-02 -1.821851730346679688e-01 -9.913286566734313965e-02 -1.092107892036437988e-01 -1.445587873458862305e-01 -6.812860071659088135e-02 2.261783927679061890e-01 -1.070096064358949661e-02 1.602487564086914062e-01 -3.435090556740760803e-02 2.486978620290756226e-01 4.681369289755821228e-02 9.720787405967712402e-02 -2.079398371279239655e-02 -4.637968242168426514e-01 4.650959074497222900e-01
-5.183290317654609680e-02 3.912180960178375244e-01 -3.255018591880798340e-02 -7.045534998178482056e-02 9.332003444433212280e-02 -2.858988344669342041e-01 -2.593834511935710907e-02 2.316535450518131256e-02 2.250368744134902954e-01 1.161199412308633327e-03 -1.029973626136779785e-01 -1.796375364065170288e-01 6.507691740989685059e-02 -1.339008510112762451e-01 9.459359198808670044e-02 -2.983249425888061523e-01 -4.375583827495574951e-01 -5.367396771907806396e-02 -1.027614325284957886e-01 1.159301921725273132e-01 1.592670828104019165e-01 -8.792220801115036011e-02 2.230846434831619263e-01 2.435992509126663208e-01 2.044055312871932983e-01 7.910082489252090454e-02 7.079445570707321167e-02 -5.874792486429214478e-02 -1.756984740495681763e-01 -2.022695392370223999e-01 -1.664835512638092041e-01 1.280935853719711304e-01
-1.551571935415267944e-01 7.752260565757751465e-02 -4.950643051415681839e-03 -2.842884957790374756e-01 2.012986093759536743e-01 -2.961982786655426025e-01 -1.638686507940292358e-01 1.943423151969909668e-01 2.916685044765472412e-01 -1.604254692792892456e-01 -2.467954009771347046e-01 -7.601573318243026733e-02 -5.582771450281143188e-02 3.917559981346130371e-02 3.484373167157173157e-02 -9.295192360877990723e-02 -1.713981926441192627e-01 -3.381549566984176636e-02 -3.087009787559509277e-01 -2.076383382081985474e-01 3.501928970217704773e-02 -1.775045096874237061e-01 1.803646385669708252e-01 -1.783296018838882446e-01 7.544605527073144913e-03 1.609570235013961792e-01 -1.669141650199890137e-01 -5.752338096499443054e-02 -1.883836835622787476e-02 -2.849759347736835480e-02 -3.962054848670959473e-01 1.513930559158325195e-01
5.486954003572463989e-03 1.152963563799858093e-01 7.474837824702262878e-03 -2.226200848817825317e-01 1.738595515489578247e-01 -1.718515455722808838e-01 9.316274896264076233e-03 -8.097498863935470581e-02 2.342844754457473755e-01 -1.617982387542724609e-01 1.789413690567016602e-01 -1.201732307672500610e-01 2.321914769709110260e-02 -1.210846379399299622e-01 -2.928641140460968018e-01 2.145210355520248413e-01 -2.297203615307807922e-02 1.800212711095809937e-01 -2.792867124080657959e-01 8.728696405887603760e-02 4.770231619477272034e-02 -7.368520647287368774e-02 1.876394078135490417e-02 1.384878307580947876e-01 4.565776586532592773e-01 -2.466707527637481689e-01 3.199975192546844482e-02 5.300690978765487671e-02 -9.006396681070327759e-02 -1.357882767915725708e-01 -3.059957623481750488e-01 2.387895435094833374e-01
1.574773192405700684e-01 1.367268562316894531e-01 -1.088887751102447510e-01 -2.391095310449600220e-01 -4.230442270636558533e-02 -2.767127752304077148e-01 2.129723504185676575e-02 1.858532130718231201e-01 1.320217549800872803e-01 1.255284845829010010e-01 2.198513895273208618e-01 -1.664439737796783447e-01 3.949454724788665771e-01 -2.101234495639801025e-01 1.153419539332389832e-01 3.453491255640983582e-02 -3.589177429676055908e-01 -4.301929473876953125e-02 6.315914541482925415e-02 1.096273288130760193e-01 6.369389593601226807e-02 -8.896386623382568359e-02 1.797228753566741943e-01 -4.530174285173416138e-02 -1.519771665334701538e-01 -1.591957360506057739e-01 8.152347058057785034e-02 -8.518628776073455811e-02 2.169526666402816772e-01 -4.287082701921463013e-02 -3.797079920768737793e-01 4.283348843455314636e-02
-1.074582263827323914e-01 3.666420876979827881e-01 -8.161621540784835815e-02 -3.088984787464141846e-01 4.987769294530153275e-03 -2.247534394264221191e-01 7.601477205753326416e-02 -5.836438387632369995e-02 7.065153121948242188e-02 1.041506081819534302e-01 8.711121045053005219e-04 -4.240992665290832520e-01 9.582297876477241516e-03 6.987931579351425171e-02 1.747118085622787476e-01 -1.012139096856117249e-01 -1.214248836040496826e-01 -1.479949802160263062e-01 1.754291728138923645e-02 -2.655548453330993652e-01 2.709900401532649994e-02 -1.304420642554759979e-02 2.117866128683090210e-01 1.339647080749273300e-02 1.971284449100494385e-01 9.903328865766525269e-02 1.580570936203002930e-01 -3.590015769004821777e-01 5.863981321454048157e-02 -6.331845372915267944e-02 -2.945188283920288086e-01 -2.546148560941219330e-02
-4.524023458361625671e-02 6.190864369273185730e-02 8.365634083747863770e-02 -1.344385594129562378e-01 -1.595347654074430466e-03 -1.065428704023361206e-01 7.318127434700727463e-03 1.967326998710632324e-01 2.787469029426574707e-01 4.185384884476661682e-02 2.916989289224147797e-02 -8.991214632987976074e-02 2.177352756261825562e-01 2.288858406245708466e-02 7.724159210920333862e-02 -3.225841745734214783e-02 -1.500282883644104004e-01 2.255762964487075806e-01 -3.326630890369415283e-01 -1.492787152528762817e-01 2.780362665653228760e-01 -2.530977725982666016e-01 1.250139623880386353e-01 -9.713968634605407715e-02 3.916687890887260437e-02 3.143805563449859619e-01 3.219857439398765564e-02 1.577089577913284302e-01 1.843045055866241455e-01 2.153504490852355957e-01 -3.226230144500732422e-01 3.035364449024200439e-01
-7.466457784175872803e-02 7.850169390439987183e-02 1.201152428984642029e-01 -2.676740661263465881e-02 1.745564937591552734e-01 5.678741633892059326e-02 8.533879369497299194e-02 -1.401138454675674438e-01 3.994964808225631714e-02 -1.825081408023834229e-01 1.638505607843399048e-01 -1.950863450765609741e-01 -2.067015469074249268e-01 -8.568143844604492188e-02 -3.292195498943328857e-02 5.093120411038398743e-02 8.179776370525360107e-02 -1.302362829446792603e-01 -4.856377094984054565e-02 -1.687543839216232300e-01 1.782363951206207275e-01 -1.606947928667068481e-01 9.534404426813125610e-02 -1.398587673902511597e-01 6.022140756249427795e-02 1.971129886806011200e-02 3.983498215675354004e-01 3.448830544948577881e-02 -1.516541689634323120e-01 -1.918410807847976685e-01 -5.362906455993652344e-01 3.269950449466705322e-01
-1.520557701587677002e-01 6.438197195529937744e-02 1.737134009599685669e-01 -3.046457767486572266e-01 1.384642869234085083e-01 1.758116632699966431e-01 7.029339671134948730e-02 2.872816324234008789e-01 1.697973906993865967e-01 -1.603807359933853149e-01 2.390494644641876221e-01 -2.926793098449707031e-01 1.249366924166679382e-01 1.565501689910888672e-01 -8.427972346544265747e-02 -5.516961682587862015e-03 5.954667553305625916e-02 -2.306924611330032349e-01 -2.188789099454879761e-02 -2.840740978717803955e-01 1.023312658071517944e-01 2.009032964706420898e-01 1.309784650802612305e-01 -1.221190690994262695e-01 8.796035498380661011e-02 -1.834971830248832703e-03 -2.350935041904449463e-01 2.166868746280670166e-01 -5.556183308362960815e-02 -1.968350857496261597e-01 -2.607448995113372803e-01 -1.641921401023864746e-01
2.632673084735870361e-01 1.105226054787635803e-01 2.073743194341659546e-01 -4.437164664268493652e-01 2.845391631126403809e-01 -4.489506483078002930e-01 -1.127426922321319580e-01 7.416144013404846191e-02 1.554591953754425049e-01 -2.202978581190109253e-01 2.274521291255950928e-01 -1.063610240817070007e-01 8.200984448194503784e-02 -1.002183929085731506e-02 -1.520415022969245911e-02 1.463569402694702148e-01 -7.273788005113601685e-02 4.759857803583145142e-02 -1.246919408440589905e-01 -1.562537848949432373e-01 -1.160600110888481140e-01 -3.635642305016517639e-02 2.294789701700210571e-01 5.694988742470741272e-02 1.303056627511978149e-01 1.097621098160743713e-01 -4.969158209860324860e-03 1.530309859663248062e-02 -3.300587832927703857e-02 1.521436311304569244e-02 -2.493900209665298462e-01 5.114068090915679932e-02
-1.870484352111816406e-01 -1.285308878868818283e-02 2.707051932811737061e-01 -2.090242058038711548e-01 1.012620776891708374e-01 -1.949921101331710815e-01 -2.447842806577682495e-01 1.918139010667800903e-01 1.765240430831909180e-01 -4.643764346837997437e-02 -4.433323070406913757e-02 -1.078981906175613403e-01 8.782065659761428833e-02 8.842561393976211548e-02 -8.985076099634170532e-02 -7.225873321294784546e-02 -3.094548285007476807e-01 3.895498812198638916e-02 4.870299994945526123e-02 -3.650697171688079834e-01 4.614701122045516968e-02 -5.693591013550758362e-02 -6.078221835196018219e-03 -1.265407353639602661e-01 3.937380760908126831e-02 1.017482057213783264e-01 -1.242075264453887939e-01 2.193212807178497314e-01 1.923169940710067749e-01 -1.230316702276468277e-02 -5.072420239448547363e-01 5.407768487930297852e-02
2.587500512599945068e-01 -1.768141868524253368e-03 -1.832602024078369141e-01 -1.496497392654418945e-01 1.629427671432495117e-01 -5.074911937117576599e-02 -1.755109801888465881e-02 -4.288327693939208984e-02 3.766091167926788330e-01 -3.946667537093162537e-02 1.306660473346710205e-02 -3.902296349406242371e-02 2.211570143699645996e-01 5.948739126324653625e-03 -6.242302805185317993e-02 -1.227441802620887756e-01 -1.880230754613876343e-01 7.860007882118225098e-02 -1.767163872718811035e-01 -2.216664552688598633e-01 2.544754743576049805e-01 2.138319462537765503e-01 1.477972865104675293e-01 5.311867967247962952e-02 1.886250376701354980e-01 1.282114088535308838e-01 3.546432778239250183e-02 -3.207377493381500244e-01 2.869287272915244102e-03 -1.355397701263427734e-01 -3.868906497955322266e-01 2.270344644784927368e-01
9.339490532875061035e-02 3.078566789627075195e-01 5.929157510399818420e-02 -2.990330159664154053e-01 6.802885793149471283e-03 -2.342699617147445679e-01 3.317030668258666992e-01 1.459639221429824829e-01 3.228577077388763428e-01 -2.924443483352661133e-01 3.465662002563476562e-01 -4.234875738620758057e-02 -1.209404617547988892e-01 -2.319040745496749878e-01 1.312771141529083252e-01 -1.412956565618515015e-01 -1.112864241003990173e-01 -2.116293907165527344e-01 8.007270097732543945e-02 -1.408634036779403687e-01 -5.379019305109977722e-02 7.309079915285110474e-02 1.454751193523406982e-01 -7.709646970033645630e-02 -1.577428542077541351e-02 1.351359933614730835e-01 -6.016483902931213379e-02 1.416442450135946274e-02 1.820857226848602295e-01 -6.913731992244720459e-02 -8.649303764104843140e-02 1.162848994135856628e-01
1.754318326711654663e-01 -1.888268999755382538e-02 6.275089830160140991e-02 -3.225181102752685547e-01 1.680028885602951050e-01 -6.638221442699432373e-02 -1.119749322533607483e-01 9.601650387048721313e-02 2.763724029064178467e-01 7.312469929456710815e-02 3.386704027652740479e-01 3.046519868075847626e-02 8.866614848375320435e-02 -7.390744984149932861e-02 -1.324158813804388046e-02 2.526145875453948975e-01 -1.611947268247604370e-01 -1.554562803357839584e-02 -3.204737007617950439e-01 4.190435633063316345e-02 -8.864678442478179932e-02 -7.138133794069290161e-02 2.531835138797760010e-01 7.165421545505523682e-02 9.486711025238037109e-02 -1.678699105978012085e-01 -5.538692697882652283e-02 -1.004948988556861877e-01 8.968936279416084290e-03 -3.022235333919525146e-01 -4.185585677623748779e-01 4.496508091688156128e-02
-1.696819663047790527e-01 1.573133319616317749e-01 -1.694621741771697998e-01 -1.751809939742088318e-02 2.010236084461212158e-01 1.414465904235839844e-02 1.347647756338119507e-01 -6.373398751020431519e-02 1.154895424842834473e-01 -3.012512326240539551e-01 1.065046638250350952e-01 -3.771843612194061279e-01 7.465926557779312134e-02 -9.404041618108749390e-02 1.765471696853637695e-01 -9.827228263020515442e-03 -1.922389566898345947e-01 -3.492154479026794434e-01 -1.340034008026123047e-01 -6.655140966176986694e-02 -2.175683528184890747e-01 -8.679224550724029541e-02 2.538006007671356201e-01 -1.757564954459667206e-02 -2.918767929077148438e-02 -7.645656820386648178e-03 2.508496940135955811e-01 8.710668236017227173e-02 1.413711905479431152e-01 2.736523933708667755e-02 -3.949414789676666260e-01 -4.684883728623390198e-02
-2.426182180643081665e-01 1.530160456895828247e-01 -7.316397130489349365e-02 -1.785990893840789795e-01 7.666624337434768677e-02 -3.732311353087425232e-02 -2.076395452022552490e-01 -2.775916755199432373e-01 2.826919555664062500e-01 -9.258120507001876831e-02 -1.719306111335754395e-01 -3.140569925308227539e-01 1.223396584391593933e-01 4.153542965650558472e-02 -1.853205263614654541e-01 3.351270854473114014e-01 -1.827896237373352051e-01 5.276761576533317566e-02 -9.426864981651306152e-02 -1.433444619178771973e-01 1.075066030025482178e-01 -1.299989521503448486e-01 1.864231377840042114e-01 2.010734677314758301e-01 -6.254435330629348755e-02 4.603841807693243027e-03 -3.641049191355705261e-02 -6.592998653650283813e-02 4.014417231082916260e-01 -1.157060042023658752e-01 -1.230719536542892456e-01 6.661996245384216309e-02
-3.083305358886718750e-01 2.202968001365661621e-01 -1.559518277645111084e-01 6.046595796942710876e-02 3.735036253929138184e-01 -6.041344255208969116e-02 -8.844492584466934204e-02 5.603455007076263428e-02 1.222058534622192383e-01 -3.558541834354400635e-01 1.645370870828628540e-01 -1.790408790111541748e-01 2.605413496494293213e-01 -1.213273406028747559e-01 2.006102353334426880e-01 3.705762699246406555e-02 -9.917282313108444214e-02 -2.780047953128814697e-01 -1.755185872316360474e-01 -7.170511782169342041e-02 -2.152118533849716187e-01 -1.502689626067876816e-02 2.631903886795043945e-01 -7.986475527286529541e-02 4.652983509004116058e-03 -2.688395231962203979e-02 5.692525953054428101e-02 4.871079325675964355e-02 -4.545256495475769043e-02 -2.455630153417587280e-01 -1.844433695077896118e-01 -3.726916387677192688e-02
6.891316268593072891e-03 4.097171723842620850e-01 1.692069023847579956e-01 7.885482162237167358e-03 -3.966348618268966675e-02 -6.108427792787551880e-02 7.855689525604248047e-02 -2.715657465159893036e-02 1.328788399696350098e-01 9.236780554056167603e-02 -6.444261968135833740e-02 -1.403697729110717773e-01 2.153049856424331665e-01 6.903215497732162476e-02 -5.275137722492218018e-02 2.098819985985755920e-02 -1.298840045928955078e-01 1.844577342271804810e-01 1.379160732030868530e-01 -2.222467660903930664e-01 3.066129684448242188e-01 -2.373649477958679199e-01 2.194689959287643433e-01 1.554486751556396484e-01 1.509892195463180542e-01 -6.825665384531021118e-02 1.751994937658309937e-01 -1.155351623892784119e-01 5.542889609932899475e-02 -4.767046570777893066e-01 -1.723757535219192505e-01 1.151600629091262817e-01
3.278437256813049316e-01 2.200374901294708252e-01 2.129254490137100220e-02 -7.540334761142730713e-02 -1.201177611947059631e-01 -1.157135069370269775e-01 -4.115894436836242676e-03 -1.480479687452316284e-01 4.812777340412139893e-01 -1.328711165115237236e-03 3.144066035747528076e-02 -1.964114010334014893e-01 2.012040168046951294e-01 -2.500789053738117218e-02 -1.212454866617918015e-02 1.046010628342628479e-01 -1.407539993524551392e-01 -7.791377604007720947e-02 -5.037418007850646973e-02 -7.609903812408447266e-02 1.396967917680740356e-01 -1.142992153763771057e-01 2.524865269660949707e-01 2.240745536983013153e-02 1.440543979406356812e-01 -7.363352179527282715e-02 3.853739500045776367e-01 -1.120447367429733276e-01 1.727875322103500366e-01 5.887877568602561951e-02 -1.184529438614845276e-02 3.362614512443542480e-01
-1.830416359007358551e-02 1.460614055395126343e-01 1.125626340508460999e-01 6.963221728801727295e-02 1.040373928844928741e-02 -3.670212626457214355e-02 -3.233044221997261047e-02 2.126880586147308350e-01 2.574595212936401367e-01 -1.811314523220062256e-01 1.491148322820663452e-01 -2.350034117698669434e-01 -8.260650187730789185e-02 1.150929648429155350e-02 -1.687456816434860229e-01 -1.524201631546020508e-01 -7.043915987014770508e-02 -2.596887052059173584e-01 -1.238647177815437317e-01 -2.070155739784240723e-02 2.012605369091033936e-01 1.746942400932312012e-01 2.797851264476776123e-01 -3.700577914714813232e-01 2.634571492671966553e-01 4.624008014798164368e-02 -2.624808251857757568e-01 1.378313079476356506e-02 -1.342920493334531784e-02 1.236483007669448853e-01 -3.120207488536834717e-01 2.235590517520904541e-01
-1.255961656570434570e-01 1.462523639202117920e-01 1.062701549381017685e-02 -3.447782695293426514e-01 2.845431864261627197e-01 -2.403600364923477173e-01 -1.151416152715682983e-01 -3.379859402775764465e-02 1.755171269178390503e-01 -2.220246195793151855e-01 -7.311877608299255371e-02 -5.950381979346275330e-02 3.859638571739196777e-01 -7.044810056686401367e-02 -1.429261267185211182e-01 -2.159788310527801514e-01 -1.957378685474395752e-01 -1.423540562391281128e-01 1.634853333234786987e-02 -3.121691048145294189e-01 4.572423174977302551e-02 -8.546736091375350952e-03 5.711228586733341217e-03 1.881697680801153183e-03 1.018511801958084106e-01 2.599320411682128906e-01 -1.752304732799530029e-01 1.866326034069061279e-01 -2.544393064454197884e-03 -4.653957113623619080e-02 -1.797635108232498169e-01 2.103834301233291626e-01
-8.695106953382492065e-04 8.594674617052078247e-02 -7.397508621215820312e-02 -2.013406008481979370e-01 1.609043180942535400e-01 7.635945081710815430e-02 3.144637122750282288e-02 4.179643467068672180e-02 3.426433205604553223e-01 -2.584173977375030518e-01 2.298641502857208252e-01 2.908339165151119232e-02 5.367453396320343018e-02 2.719449400901794434e-01 -8.293143659830093384e-02 5.586425215005874634e-02 -8.299817144870758057e-02 -3.474137559533119202e-02 -3.471456170082092285e-01 -4.290150105953216553e-01 -5.300568416714668274e-03 -1.702171266078948975e-01 -9.879068471491336823e-03 1.114197969436645508e-01 1.044773608446121216e-01 1.479759663343429565e-01 6.949834525585174561e-03 -3.954716026782989502e-02 -3.364024683833122253e-03 1.165287941694259644e-01 -3.929964303970336914e-01 1.755273342132568359e-01
1.256644874811172485e-01 1.456387788057327271e-01 6.244806572794914246e-02 -3.837114870548248291e-01 -8.274232968688011169e-03 -2.259934544563293457e-01 -1.295947134494781494e-01 3.700925409793853760e-02 1.636646240949630737e-01 -5.530726537108421326e-02 1.509733945131301880e-01 -2.208005636930465698e-01 3.278476893901824951e-01 9.482440352439880371e-02 1.364451646804809570e-01 9.829765558242797852e-02 -8.109556883573532104e-02 1.393951773643493652e-01 -1.491165757179260254e-01 -1.460003852844238281e-01 1.245243027806282043e-01 -6.529276072978973389e-02 1.584947556257247925e-01 -3.701016679406166077e-02 -1.575764082372188568e-02 -5.362492799758911133e-02 -8.206024020910263062e-02 5.123175978660583496e-01 -1.199700757861137390e-01 4.285055398941040039e-02 -2.986845374107360840e-01 5.313527956604957581e-02
-3.900379687547683716e-02 3.944427892565727234e-02 2.068440318107604980e-01 -3.789416253566741943e-01 9.660936146974563599e-02 -2.028649449348449707e-01 -3.700507432222366333e-02 5.055817216634750366e-02 4.476033747196197510e-01 -3.300205767154693604e-01 -2.623506188392639160e-01 6.804510951042175293e-02 1.221790537238121033e-01 -3.246105462312698364e-02 7.398282736539840698e-02 -1.756880432367324829e-01 1.260677725076675415e-01 -6.576753407716751099e-02 -6.802574545145034790e-02 -2.231487035751342773e-01 7.832472026348114014e-02 -5.790938064455986023e-02 9.710841625928878784e-02 -3.258925303816795349e-02 2.343501597642898560e-01 2.344083189964294434e-01 -1.680405586957931519e-01 3.569886460900306702e-02 1.296148896217346191e-01 1.009341403841972351e-01 -2.449016124010086060e-01 -1.103099063038825989e-02
-1.063802391290664673e-01 2.880980670452117920e-01 -9.899861365556716919e-02 -3.587407171726226807e-01 -2.559472247958183289e-02 -3.073861598968505859e-01 -1.153424382209777832e-02 -6.147901341319084167e-02 1.715753376483917236e-01 -4.950571060180664062e-02 4.402717947959899902e-02 -1.174902468919754028e-01 3.382042050361633301e-01 -6.697750836610794067e-02 -1.070654764771461487e-01 -4.397668875753879547e-03 -1.837295740842819214e-01 3.837539553642272949e-01 -1.689742435701191425e-03 1.344306021928787231e-02 7.864170521497726440e-02 -1.218304336071014404e-01 8.840498328208923340e-02 1.457949727773666382e-01 6.526245921850204468e-02 1.317335069179534912e-01 2.255740761756896973e-01 -1.260399818420410156e-01 1.924948096275329590e-01 1.944510489702224731e-01 -2.795257568359375000e-01 1.321462541818618774e-01
-1.286233365535736084e-01 9.537272155284881592e-02 -1.171461716294288635e-01 9.371091425418853760e-02 1.274211704730987549e-01 -3.548316285014152527e-02 -5.560823250561952591e-03 -1.884454488754272461e-01 7.303704321384429932e-02 -4.105453193187713623e-01 7.626874744892120361e-02 -2.927505075931549072e-01 -6.843061000108718872e-02 -1.000661998987197876e-01 1.582640856504440308e-01 -9.984523057937622070e-02 -1.070258915424346924e-01 -2.234085053205490112e-01 3.992625698447227478e-02 -1.100081726908683777e-01 -1.937995702028274536e-01 2.800804190337657928e-02 3.351596891880035400e-01 -1.196201704442501068e-02 1.172949224710464478e-01 -7.717924192547798157e-03 -5.998807400465011597e-02 1.411386281251907349e-01 2.459588795900344849e-01 -2.604083418846130371e-01 -4.383508861064910889e-01 -5.208249669522047043e-03
-1.499439775943756104e-01 7.812353316694498062e-03 -1.815436631441116333e-01 -2.901232838630676270e-01 1.109933853149414062e-01 -2.264237999916076660e-01 2.196901440620422363e-01 3.421038389205932617e-02 1.225000172853469849e-01 3.790580853819847107e-02 -1.450722515583038330e-01 -3.286823257803916931e-02 7.163158059120178223e-02 1.764781028032302856e-01 -1.276969164609909058e-01 7.940013706684112549e-02 -2.444819808006286621e-01 2.180428802967071533e-01 5.228929594159126282e-02 -2.033079415559768677e-01 2.989195287227630615e-01 -1.773465573787689209e-01 3.978686928749084473e-01 -1.126748248934745789e-01 2.327388972043991089e-01 9.124128846451640129e-04 1.111414865590631962e-03 1.172763332724571228e-01 -7.278721779584884644e-02 2.939463034272193909e-02 -3.406079113483428955e-01 1.287157088518142700e-01
1.274262964725494385e-01 1.720214486122131348e-01 1.864659339189529419e-01 -2.658543586730957031e-01 -1.965464055538177490e-01 2.106936573982238770e-01 -1.281337141990661621e-01 2.350206971168518066e-01 1.441226750612258911e-01 1.615719944238662720e-01 4.826814681291580200e-02 -2.393961548805236816e-01 -9.944556513801217079e-04 8.279751241207122803e-02 4.914911836385726929e-02 3.325939178466796875e-02 -1.326934248208999634e-01 -8.432404696941375732e-02 -3.114353120326995850e-01 -9.419924020767211914e-02 -1.251631081104278564e-01 -9.715026617050170898e-02 2.313557267189025879e-01 -1.714903414249420166e-01 1.147292181849479675e-01 1.722306758165359497e-01 1.216414384543895721e-02 -1.422916650772094727e-01 1.160003244876861572e-01 -3.869687318801879883e-01 -1.980961412191390991e-01 2.699374556541442871e-01
-3.860149160027503967e-02 9.765473753213882446e-02 5.058890953660011292e-02 -1.184597462415695190e-01 7.833666354417800903e-02 2.761111594736576080e-02 1.003705430775880814e-02 -1.437823921442031860e-01 3.954616487026214600e-01 5.605250597000122070e-02 -1.794054359197616577e-01 -2.568408846855163574e-03 2.045006453990936279e-01 1.921488493680953979e-01 2.889843285083770752e-01 1.808537542819976807e-01 -9.589567780494689941e-02 -1.750242710113525391e-01 -3.569634573068469763e-04 -2.539184093475341797e-01 1.018774956464767456e-01 1.842064782977104187e-02 1.200472936034202576e-01 6.485451757907867432e-02 1.620869338512420654e-01 1.605012267827987671e-02 2.725279629230499268e-01 -7.490309327840805054e-02 -2.756519615650177002e-01 -3.370137512683868408e-01 -2.230641245841979980e-01 2.804464101791381836e-01
4.416141286492347717e-02 4.785052239894866943e-01 1.719918549060821533e-01 -2.704087793827056885e-01 -1.464399248361587524e-01 1.613255143165588379e-01 7.882833480834960938e-02 -2.326184213161468506e-01 2.106550335884094238e-01 1.641911566257476807e-01 1.370342969894409180e-01 -1.379104703664779663e-01 -8.638642728328704834e-02 -2.573071978986263275e-03 6.089796498417854309e-02 1.829284876585006714e-01 5.275612231343984604e-03 1.676317304372787476e-01 1.699136383831501007e-02 -3.143969178199768066e-01 -7.713496685028076172e-02 -1.189549565315246582e-01 1.829298585653305054e-01 2.288528718054294586e-02 1.602162867784500122e-01 -5.606722086668014526e-02 -1.583521366119384766e-01 -5.558514595031738281e-02 2.177224606275558472e-01 -1.456715315580368042e-01 -2.253614217042922974e-01 2.169647514820098877e-01
-1.793843656778335571e-01 2.057835310697555542e-01 1.716410368680953979e-01 -2.377128899097442627e-01 -1.488027125597000122e-01 -3.693867027759552002e-01 -4.543071612715721130e-02 -8.791993558406829834e-02 2.910084724426269531e-01 -1.329301893711090088e-01 -8.012372255325317383e-02 2.537682594265788794e-04 2.924389839172363281e-01 1.163878664374351501e-01 -2.010666728019714355e-01 1.809476912021636963e-01 -1.215392053127288818e-01 -9.036044031381607056e-02 -3.068578541278839111e-01 -5.511017143726348877e-02 -6.873028725385665894e-02 -1.625994294881820679e-01 1.796189695596694946e-01 4.175265133380889893e-02 -1.162482947111129761e-01 1.761178225278854370e-01 -6.664275377988815308e-02 8.584515005350112915e-02 -1.641111820936203003e-01 -2.432362586259841919e-01 -1.414363831281661987e-01 2.058260887861251831e-01
-2.285303175449371338e-01 1.476864367723464966e-01 9.319476038217544556e-02 -8.796212077140808105e-02 2.342707216739654541e-01 -2.146184593439102173e-01 5.949712172150611877e-02 -1.005293950438499451e-01 1.161565631628036499e-01 -6.335998326539993286e-02 1.064992621541023254e-01 -3.363828957080841064e-01 -3.415040671825408936e-02 -1.188000366091728210e-01 2.187704890966415405e-01 -3.199989795684814453e-01 -2.759160399436950684e-01 -1.162831559777259827e-01 1.247546747326850891e-01 -3.805932775139808655e-02 -5.555886030197143555e-02 -4.122697282582521439e-03 2.352448552846908569e-01 -1.627743840217590332e-01 -2.476172987371683121e-03 -1.842585653066635132e-01 1.701718568801879883e-01 2.050037384033203125e-01 3.159943521022796631e-01 -1.639598459005355835e-01 -2.512427270412445068e-01 3.169251605868339539e-02
-9.253139048814773560e-02 2.467392534017562866e-01 -6.400956958532333374e-02 -1.904001682996749878e-01 -4.394805431365966797e-02 -1.454840302467346191e-01 -1.638380438089370728e-01 -1.532016694545745850e-01 1.005131006240844727e-01 -4.364700242877006531e-02 -2.760938741266727448e-02 -8.873073011636734009e-02 -4.724597185850143433e-02 1.932551413774490356e-01 5.023927241563796997e-02 1.777215301990509033e-01 -1.604792326688766479e-01 8.787656575441360474e-02 -2.236987054347991943e-01 1.901851594448089600e-01 2.445278763771057129e-01 3.371706604957580566e-02 -3.056588582694530487e-02 -1.720457971096038818e-01 3.221775293350219727e-01 1.280797421932220459e-01 3.367117345333099365e-01 1.083995029330253601e-01 1.043579503893852234e-01 2.383348904550075531e-02 -4.802753329277038574e-01 1.544746011495590210e-01
-2.113845050334930420e-01 1.086775586009025574e-01 1.817847788333892822e-01 -1.974287033081054688e-01 -4.607922956347465515e-02 -1.985868662595748901e-01 -3.021247312426567078e-02 -1.229227259755134583e-01 1.906553208827972412e-01 7.029535621404647827e-02 1.282638609409332275e-01 -1.911555230617523193e-01 4.641959071159362793e-02 2.193733118474483490e-02 2.885694503784179688e-01 -1.865553557872772217e-01 -5.556837096810340881e-02 -3.197158128023147583e-02 3.898723423480987549e-02 -2.139323502779006958e-01 1.182608399540185928e-02 -1.112456843256950378e-01 3.135269284248352051e-01 2.080174982547760010e-01 1.654997467994689941e-01 9.964084625244140625e-02 -6.893024593591690063e-02 -3.946768343448638916e-01 5.402929708361625671e-02 -3.082954585552215576e-01 -3.028062283992767334e-01 7.697748392820358276e-02
-9.684097766876220703e-02 1.094937324523925781e-01 3.031234256923198700e-02 -9.931286424398422241e-02 2.652692794799804688e-01 -9.532903134822845459e-02 -1.147035062313079834e-01 -2.829696536064147949e-01 1.575133800506591797e-01 7.205716520547866821e-02 -6.561730802059173584e-02 -2.811456620693206787e-01 5.478372052311897278e-02 -4.149767011404037476e-02 1.185596361756324768e-01 1.881382465362548828e-01 -2.253312021493911743e-01 3.802945837378501892e-02 1.695926934480667114e-01 -8.108490705490112305e-02 2.956234216690063477e-01 -9.100259095430374146e-02 3.913890421390533447e-01 -5.881296843290328979e-02 -6.617432087659835815e-02 5.293339490890502930e-02 -6.132281944155693054e-02 2.992527373135089874e-02 3.067196607589721680e-01 -3.478019833564758301e-01 -2.450314760208129883e-01 -2.904310636222362518e-02
1.560268402099609375e-01 1.326459497213363647e-01 5.433292314410209656e-02 -4.024495482444763184e-01 1.713261902332305908e-01 -5.054011195898056030e-02 1.859742589294910431e-02 -7.720495760440826416e-02 9.021619707345962524e-02 -3.302754461765289307e-01 4.946826491504907608e-03 -1.066735982894897461e-01 2.824465930461883545e-01 -1.747777014970779419e-01 4.681158065795898438e-02 3.050747513771057129e-02 -5.927743762731552124e-02 1.301063895225524902e-01 -3.665377795696258545e-01 -3.357523083686828613e-01 3.195803984999656677e-02 -1.505060940980911255e-01 2.474159449338912964e-01 -5.230564996600151062e-02 1.107480004429817200e-01 3.891664370894432068e-02 -1.668659783899784088e-02 -8.329901844263076782e-02 -1.269788444042205811e-01 2.387244552373886108e-01 -2.009789049625396729e-01 1.523557156324386597e-01
2.308339178562164307e-01 1.032846048474311829e-01 -1.589126326143741608e-02 -1.650171875953674316e-01 5.616291612386703491e-02 -8.006577193737030029e-02 -1.343825161457061768e-01 1.708922982215881348e-01 2.868329584598541260e-01 1.970374397933483124e-02 1.453213691711425781e-01 8.697446435689926147e-02 1.961292624473571777e-01 -2.051873803138732910e-01 8.517751842737197876e-02 -3.545769304037094116e-02 -1.120146363973617554e-01 2.640045583248138428e-01 -2.117941379547119141e-01 -1.037088185548782349e-01 -4.347678273916244507e-02 -6.132893613539636135e-04 3.589648008346557617e-01 9.122394956648349762e-03 2.400870621204376221e-01 -2.056314200162887573e-01 5.707014352083206177e-02 -2.375319153070449829e-01 -1.092798635363578796e-01 -4.506767541170120239e-02 -4.029678702354431152e-01 2.160174995660781860e-01
-1.184384748339653015e-01 -5.690965428948402405e-02 -4.585334286093711853e-02 -3.183657228946685791e-01 2.008520960807800293e-01 -4.156986996531486511e-02 -3.081982582807540894e-02 1.191750392317771912e-01 3.277793228626251221e-01 -1.648845970630645752e-01 1.591750681400299072e-01 -1.938826292753219604e-01 2.845145165920257568e-01 -1.028767153620719910e-01 -4.430329427123069763e-02 -2.614821791648864746e-01 5.606676265597343445e-02 -4.463967308402061462e-02 -1.497722119092941284e-01 -2.533439099788665771e-01 1.078897789120674133e-01 -2.149623632431030273e-01 8.613567799329757690e-02 -2.096033282577991486e-02 2.009430713951587677e-02 2.772793173789978027e-01 -1.646385639905929565e-01 1.724669635295867920e-01 1.185635626316070557e-01 8.316666632890701294e-02 -3.023659586906433105e-01 2.421460449695587158e-01
-1.256510019302368164e-01 -2.620205283164978027e-01 -4.293670877814292908e-02 -4.003910720348358154e-01 2.775114960968494415e-02 -1.450027227401733398e-01 7.780687510967254639e-02 -4.510614648461341858e-02 3.769115209579467773e-01 -2.221924811601638794e-01 1.351238191127777100e-01 4.728925600647926331e-02 2.596110999584197998e-01 7.266678661108016968e-02 -1.648543030023574829e-01 -4.975330457091331482e-02 -1.713642477989196777e-01 8.130797743797302246e-02 -1.611566096544265747e-01 -1.231012344360351562e-01 1.419335603713989258e-01 -7.516857981681823730e-02 2.029688209295272827e-01 -1.681651622056961060e-01 1.427361043170094490e-03 1.076539903879165649e-01 -1.801937818527221680e-01 8.014705032110214233e-02 1.052813380956649780e-01 1.928322166204452515e-01 -3.668131530284881592e-01 5.983735248446464539e-02
7.716746628284454346e-02 3.440283536911010742e-01 -6.495168805122375488e-02 -3.663187623023986816e-01 -6.545630842447280884e-02 4.108101129531860352e-01 2.672434784471988678e-04 1.417969763278961182e-01 1.690914332866668701e-01 1.959068328142166138e-02 2.536304593086242676e-01 -2.158900797367095947e-01 -9.514126926660537720e-03 3.798835724592208862e-02 -1.604947298765182495e-01 5.778695270419120789e-02 -6.364931911230087280e-02 -1.486437469720840454e-01 -6.972261518239974976e-02 -9.617538005113601685e-02 1.744355708360671997e-01 -1.715316772460937500e-01 1.949330866336822510e-01 1.789883896708488464e-02 1.653708517551422119e-01 -8.491703867912292480e-02 7.159207016229629517e-02 -2.340597063302993774e-01 1.069175750017166138e-01 -3.271899223327636719e-01 -1.489153653383255005e-01 5.092636682093143463e-03
1.149428263306617737e-01 2.554990649223327637e-01 -8.645788580179214478e-02 -2.055155634880065918e-01 3.526056557893753052e-02 -1.616583466529846191e-01 7.583224773406982422e-02 5.729105323553085327e-02 2.612513601779937744e-01 -1.056650951504707336e-01 2.902407646179199219e-01 -5.912902206182479858e-02 2.202457636594772339e-01 -7.338441908359527588e-02 3.060103058815002441e-01 8.987195789813995361e-03 -2.747925519943237305e-01 9.008321911096572876e-02 -4.697459749877452850e-03 1.637300699949264526e-01 4.335963353514671326e-02 -1.890213415026664734e-02 -7.656159996986389160e-02 1.726859360933303833e-01 3.398710861802101135e-02 -1.918179541826248169e-01 -1.757075339555740356e-01 -2.770610153675079346e-01 8.391632139682769775e-02 -1.295248419046401978e-01 -4.229697585105895996e-01 1.547095924615859985e-01
1.275373250246047974e-01 1.194999553263187408e-02 3.755694255232810974e-02 -1.257442682981491089e-01 2.361913025379180908e-01 -2.604884505271911621e-01 2.922771573066711426e-01 -6.876359879970550537e-02 3.277311027050018311e-01 1.252168715000152588e-01 -1.588392704725265503e-01 -2.286271899938583374e-01 1.292970180511474609e-01 2.181402593851089478e-01 1.533639729022979736e-01 -2.452291955705732107e-04 -1.210825145244598389e-01 -1.616415083408355713e-01 -7.892367988824844360e-02 -2.625746726989746094e-01 1.707019954919815063e-01 -4.673234373331069946e-02 1.562282145023345947e-01 -2.025115936994552612e-01 5.764736235141754150e-02 4.638688266277313232e-02 3.280684053897857666e-01 -5.770868808031082153e-02 3.620381280779838562e-02 -1.757017821073532104e-01 -1.003336235880851746e-01 3.045919239521026611e-01
1.011533215641975403e-01 4.121455550193786621e-01 2.295997887849807739e-01 -3.667141497135162354e-01 -2.220829427242279053e-01 -2.328980527818202972e-02 5.743521731346845627e-03 -2.834047079086303711e-01 2.571446895599365234e-01 1.487634330987930298e-01 2.793493270874023438e-01 -9.137550741434097290e-02 4.210523888468742371e-02 -6.217260845005512238e-03 3.184481263160705566e-01 3.776260465383529663e-02 -6.218555197119712830e-02 -3.602248057723045349e-02 -1.864499598741531372e-01 -1.697559505701065063e-01 3.161422908306121826e-02 -1.486687958240509033e-01 2.001442462205886841e-01 2.378493919968605042e-02 5.451854690909385681e-02 -1.862088888883590698e-01 -1.284578889608383179e-01 1.019815281033515930e-01 -7.556746248155832291e-03 1.138722673058509827e-01 -9.739997237920761108e-02 -6.065389886498451233e-02
1.121040284633636475e-01 2.849411070346832275e-01 1.055569946765899658e-01 -1.840276867151260376e-01 -1.059609651565551758e-01 -1.555631607770919800e-01 -1.231863573193550110e-01 -8.378548175096511841e-02 2.497688978910446167e-01 1.066513657569885254e-01 -9.878022968769073486e-02 -4.686022177338600159e-02 3.037165403366088867e-01 -1.937675848603248596e-02 6.945321708917617798e-02 -7.436068356037139893e-02 -7.337380200624465942e-02 1.450598984956741333e-01 1.929594129323959351e-01 -2.001317292451858521e-01 2.430912256240844727e-01 -1.656964719295501709e-01 3.812447488307952881e-01 5.703429877758026123e-02 1.101387739181518555e-01 -1.211945787072181702e-01 3.178522735834121704e-02 -2.133492976427078247e-01 2.155296206474304199e-01 -3.040616214275360107e-01 -2.081411182880401611e-01 1.431366801261901855e-01
9.736281633377075195e-02 9.242919087409973145e-02 -8.508130908012390137e-02 -3.017791807651519775e-01 3.068917393684387207e-01 -7.030741870403289795e-02 1.837661266326904297e-01 1.896684616804122925e-01 3.252193629741668701e-01 -4.775935411453247070e-02 2.590544819831848145e-01 -1.199778467416763306e-01 1.246412247419357300e-01 1.086349412798881531e-01 -5.229870602488517761e-02 -1.353625357151031494e-01 -7.464866340160369873e-02 7.109955698251724243e-02 -2.823213934898376465e-01 -8.738708496093750000e-02 2.295660972595214844e-01 5.864363536238670349e-02 1.419220864772796631e-01 1.805396080017089844e-01 -3.049706481397151947e-02 2.149329632520675659e-01 1.971189081668853760e-01 -1.415046155452728271e-01 1.391109228134155273e-01 -3.247653134167194366e-03 -2.309902608394622803e-01 3.021261692047119141e-01
-4.919380694627761841e-02 1.025281473994255066e-01 3.939811512827873230e-02 -2.723925411701202393e-01 3.286694586277008057e-01 -3.375169634819030762e-01 -3.790827468037605286e-02 1.521788984537124634e-01 1.897878944873809814e-01 -5.599117279052734375e-02 1.072021946310997009e-01 -1.810761988162994385e-01 2.121105045080184937e-01 1.526824664324522018e-02 -5.211503058671951294e-02 -2.856048941612243652e-01 -1.135732382535934448e-01 -3.021617233753204346e-02 4.035247862339019775e-02 -4.061602354049682617e-01 7.449609786272048950e-02 2.593854628503322601e-02 1.158079579472541809e-01 -2.766355574131011963e-01 4.482446983456611633e-02 1.459567397832870483e-01 -1.310222297906875610e-01 7.658182829618453979e-02 1.620806008577346802e-01 2.239264845848083496e-01 -2.123650312423706055e-01 8.609259128570556641e-02
-4.877109825611114502e-02 9.380843490362167358e-02 -6.053061038255691528e-02 -8.472273498773574829e-02 -4.800957441329956055e-02 -7.862872630357742310e-02 -1.447769999504089355e-01 -1.231283843517303467e-01 1.253029555082321167e-01 6.226863712072372437e-03 5.257971212267875671e-02 -4.156719744205474854e-01 3.213084340095520020e-01 1.130023226141929626e-01 1.290193498134613037e-01 1.207478716969490051e-01 -7.504855841398239136e-02 6.305058300495147705e-02 -1.248038411140441895e-01 -1.000979691743850708e-01 -1.349028497934341431e-01 3.917179405689239502e-01 1.085574552416801453e-01 2.083225175738334656e-02 1.448501795530319214e-01 -1.752190664410591125e-02 5.047168210148811340e-02 3.237815797328948975e-01 1.540002077817916870e-01 -6.632676720619201660e-02 -3.855000734329223633e-01 2.653096914291381836e-01
-9.122194349765777588e-02 2.689413428306579590e-01 -5.248769372701644897e-02 -3.540142774581909180e-01 1.550355087965726852e-02 -3.387897312641143799e-01 -2.054510638117790222e-02 6.591533124446868896e-02 3.904104530811309814e-01 -7.000212790444493294e-04 -6.933217495679855347e-02 -1.263182312250137329e-01 5.887276306748390198e-02 -3.272436186671257019e-02 -1.883805692195892334e-01 -2.136118412017822266e-01 -9.554325044155120850e-02 2.753109931945800781e-01 -2.653188705444335938e-01 -6.660705804824829102e-02 9.594353288412094116e-02 9.468962997198104858e-02 1.905729472637176514e-01 1.637889742851257324e-01 -5.043459683656692505e-02 -3.818478807806968689e-02 2.537372112274169922e-01 1.773773878812789917e-01 6.568637490272521973e-02 2.577702701091766357e-02 -2.546241879463195801e-01 4.373870417475700378e-02
-1.035843044519424438e-01 1.080125495791435242e-01 -6.848161667585372925e-02 -2.482840269804000854e-01 8.368516713380813599e-02 7.158728688955307007e-02 -1.401508599519729614e-01 4.781464487314224243e-02 4.403918981552124023e-01 1.075777038931846619e-01 1.977254748344421387e-01 -3.615615367889404297e-01 9.798490256071090698e-02 7.603067904710769653e-02 -2.906809151172637939e-01 -1.048916727304458618e-01 -1.761819273233413696e-01 -2.556369006633758545e-01 -2.261624038219451904e-01 1.008703783154487610e-01 -3.437998145818710327e-02 -9.405203908681869507e-02 1.498071998357772827e-01 -3.105666041374206543e-01 1.761614903807640076e-02 -1.802625507116317749e-01 -1.279179155826568604e-01 1.672835499048233032e-01 -8.713755011558532715e-02 7.758024334907531738e-02 -7.705961912870407104e-02 8.749472349882125854e-02
-1.306726336479187012e-01 4.359876811504364014e-01 1.456283181905746460e-01 -5.000780895352363586e-02 -8.231165818870067596e-03 -1.240448504686355591e-01 -1.903875172138214111e-01 -7.885301858186721802e-02 2.638152539730072021e-01 1.644353717565536499e-01 3.802285715937614441e-02 -2.480256371200084686e-02 1.844834536314010620e-01 -3.202703967690467834e-02 2.729803323745727539e-02 -2.180828596465289593e-04 3.908606991171836853e-02 1.297591775655746460e-01 2.439064085483551025e-01 -3.290226161479949951e-01 7.308994233608245850e-02 -2.169752120971679688e-01 3.573865890502929688e-01 -7.937005907297134399e-02 2.401396781206130981e-01 5.578562617301940918e-02 -4.442816227674484253e-02 -1.802328228950500488e-01 1.756109446287155151e-01 -2.526545226573944092e-01 -3.144852072000503540e-02 1.151156127452850342e-01
3.126636520028114319e-02 2.166785895824432373e-01 -1.968241482973098755e-02 -2.724192738533020020e-01 1.073242425918579102e-01 7.354383822530508041e-03 -2.727419734001159668e-01 -2.377592027187347412e-01 9.897821396589279175e-02 3.426259756088256836e-02 6.618828326463699341e-02 -2.699295282363891602e-01 3.878626227378845215e-01 -8.543170057237148285e-03 1.832212805747985840e-01 2.557547092437744141e-01 8.669882081449031830e-03 -2.655272744596004486e-02 -2.662940323352813721e-01 3.568508476018905640e-02 -5.959921330213546753e-02 3.262235820293426514e-01 1.908603906631469727e-01 -9.698908776044845581e-02 3.063447587192058563e-02 -5.807484686374664307e-02 -2.060956135392189026e-02 1.734042614698410034e-01 1.427299231290817261e-01 1.588846184313297272e-02 -3.122074306011199951e-01 1.249052658677101135e-01
3.799207974225282669e-03 1.203562989830970764e-01 2.007064074277877808e-01 -4.301676452159881592e-01 -1.577776297926902771e-02 -5.220144614577293396e-02 -1.172311231493949890e-01 -1.001164913177490234e-01 1.672731339931488037e-01 -9.401734173297882080e-02 -2.038131207227706909e-01 -1.070540845394134521e-01 2.399024814367294312e-01 2.193007022142410278e-01 -2.122849822044372559e-01 1.700881272554397583e-01 -2.230012565851211548e-01 1.626179218292236328e-01 8.233356056734919548e-04 -2.202055305242538452e-01 3.020237684249877930e-01 -1.099618971347808838e-01 1.934273540973663330e-01 -3.208516538143157959e-02 -1.855272054672241211e-02 2.822980880737304688e-01 -1.076098810881376266e-02 6.218779087066650391e-02 -3.241306915879249573e-02 -5.983288586139678955e-02 -3.123622834682464600e-01 1.064533367753028870e-01
-1.825881749391555786e-01 2.653241157531738281e-01 1.623094230890274048e-01 -4.328638315200805664e-01 -1.394915878772735596e-01 -5.806659907102584839e-02 -2.679996788501739502e-01 -1.577876210212707520e-01 2.432450652122497559e-01 1.102739050984382629e-01 2.001910507678985596e-01 7.507327944040298462e-02 4.482902586460113525e-02 5.838099122047424316e-02 1.313841640949249268e-01 1.754425913095474243e-01 -2.932340800762176514e-01 1.810334175825119019e-01 9.523545205593109131e-02 -1.279597431421279907e-01 3.555896878242492676e-02 -2.056369334459304810e-01 2.069600969552993774e-01 -3.454127907752990723e-02 1.584906131029129028e-01 -1.708643734455108643e-01 1.310869306325912476e-01 4.045329242944717407e-02 1.113161146640777588e-01 -2.347069531679153442e-01 -3.638299554586410522e-02 1.370484679937362671e-01
-1.343299895524978638e-01 2.557415366172790527e-01 2.130974829196929932e-01 -6.179709360003471375e-02 4.994546994566917419e-02 -4.021447598934173584e-01 -1.304997596889734268e-02 -2.464851886034011841e-01 2.778007388114929199e-01 -2.130504250526428223e-01 2.440733462572097778e-01 -5.539838597178459167e-02 9.096185117959976196e-02 -1.243986785411834717e-01 2.368581891059875488e-01 -6.123977899551391602e-02 -2.533774375915527344e-01 -4.478967189788818359e-02 7.772946357727050781e-02 -1.046561673283576965e-01 7.787743955850601196e-02 1.508598625659942627e-01 7.191873341798782349e-02 -2.046783827245235443e-02 1.706871837377548218e-01 4.744995851069688797e-03 4.321041330695152283e-02 -3.134153783321380615e-01 -2.707552909851074219e-02 2.164531499147415161e-02 -3.537288904190063477e-01 1.348639745265245438e-02
1.726713180541992188e-01 -6.869919598102569580e-02 1.878674887120723724e-02 -2.631064057350158691e-01 9.970555454492568970e-02 -4.408922046422958374e-02 -5.977668985724449158e-02 1.749591343104839325e-02 3.063720166683197021e-01 -2.850500307977199554e-02 1.796904057264328003e-01 1.363454461097717285e-01 2.928191423416137695e-01 -2.569000124931335449e-01 5.216511338949203491e-02 1.314385235309600830e-01 -1.383953839540481567e-01 1.170103698968887329e-01 -1.400618404150009155e-01 -1.533945053815841675e-01 -9.640877693891525269e-02 -1.248371824622154236e-01 2.834807634353637695e-01 1.390763223171234131e-01 2.511232197284698486e-01 -1.701325923204421997e-01 -4.469333682209253311e-03 -3.540125442668795586e-03 -1.428221613168716431e-01 -8.675885200500488281e-02 -4.237752258777618408e-01 2.504079639911651611e-01
3.270221054553985596e-01 9.135171025991439819e-02 2.022807896137237549e-01 -1.298692524433135986e-01 3.338726162910461426e-01 1.093766689300537109e-01 1.483785063028335571e-01 -5.072521045804023743e-02 2.277418822050094604e-01 3.024764545261859894e-02 4.153299033641815186e-01 -1.633885204792022705e-01 1.815445572137832642e-01 4.695273190736770630e-02 -8.313794434070587158e-02 1.796758174896240234e-01 -6.757597438991069794e-03 -2.050407081842422485e-01 -4.736992344260215759e-02 -2.292375713586807251e-01 6.491570919752120972e-02 2.481247931718826294e-01 1.178668290376663208e-01 -8.805609494447708130e-02 1.715208441019058228e-01 -1.166194975376129150e-01 3.094632551074028015e-02 -6.684895604848861694e-02 1.243038624525070190e-01 5.122647061944007874e-02 -2.851701080799102783e-01 1.428948789834976196e-01
-1.367057580500841141e-02 1.304303407669067383e-01 -4.036419093608856201e-03 -2.728151082992553711e-01 -5.448744166642427444e-03 -5.371493846178054810e-02 2.859676778316497803e-01 1.094024907797574997e-02 1.868586689233779907e-01 -1.297334730625152588e-01 5.113432928919792175e-02 1.638228595256805420e-01 1.389649808406829834e-01 1.067728642374277115e-02 -2.379030883312225342e-01 1.334355920553207397e-01 5.637294426560401917e-02 -4.215594530105590820e-01 -2.870821952819824219e-01 -1.328110992908477783e-01 4.920743405818939209e-02 -3.880672156810760498e-02 2.036960124969482422e-01 9.766637533903121948e-02 2.737451493740081787e-01 3.429289534687995911e-02 2.838586829602718353e-02 3.335000574588775635e-02 -1.286753565073013306e-01 -1.076372265815734863e-01 -3.180160820484161377e-01 3.245082795619964600e-01
1.409374736249446869e-02 4.104191958904266357e-01 1.093658283352851868e-01 -2.432244867086410522e-01 3.488418832421302795e-02 2.014882303774356842e-02 1.299301683902740479e-01 -1.386623680591583252e-01 1.940068453550338745e-01 -1.210747584700584412e-01 8.878371119499206543e-02 -3.482101857662200928e-01 5.764025449752807617e-02 -5.444495379924774170e-02 -5.865225195884704590e-02 5.257509648799896240e-02 -2.407316565513610840e-01 -1.902016997337341309e-01 2.486028224229812622e-01 -2.277902960777282715e-01 9.029987454414367676e-02 3.951065707951784134e-03 1.898294538259506226e-01 -6.011343002319335938e-02 1.111424639821052551e-01 -6.757310032844543457e-02 1.593012362718582153e-01 -3.574818372726440430e-01 -5.873747542500495911e-02 -1.315141171216964722e-01 -7.958091795444488525e-02 -2.752786576747894287e-01
1.296593844890594482e-01 1.080204248428344727e-01 6.156378984451293945e-02 4.140703007578849792e-02 1.032459512352943420e-01 1.709523648023605347e-01 -1.455213725566864014e-01 -1.882667243480682373e-01 2.350016087293624878e-01 2.316803187131881714e-01 2.142929136753082275e-01 -1.394915729761123657e-01 1.153040900826454163e-01 3.836935386061668396e-02 5.667217075824737549e-02 -7.727941963821649551e-03 5.465184524655342102e-02 4.652079939842224121e-02 7.613512128591537476e-02 -2.789240777492523193e-01 2.151858359575271606e-01 -1.665908992290496826e-01 3.319478034973144531e-01 -1.591801345348358154e-01 -1.050226613879203796e-01 -2.545503973960876465e-01 1.905117928981781006e-02 6.549389660358428955e-02 -6.481898576021194458e-02 -6.834893673658370972e-02 -5.200800895690917969e-01 1.379301697015762329e-01
-3.009036183357238770e-01 1.009657904505729675e-01 -1.239967793226242065e-01 2.432606928050518036e-02 2.658174633979797363e-01 -2.617402561008930206e-02 2.131844311952590942e-01 -8.350493758916854858e-02 3.646954894065856934e-01 -2.862805426120758057e-01 6.880774348974227905e-02 -1.593980193138122559e-01 1.144400984048843384e-01 -1.211785748600959778e-01 1.672842055559158325e-01 1.265449225902557373e-01 -2.364156246185302734e-01 -1.477754563093185425e-01 -5.395574960857629776e-03 -1.552939713001251221e-01 -3.054840564727783203e-01 -1.170575171709060669e-01 1.380538940429687500e-01 -7.274082303047180176e-02 -4.650362953543663025e-02 1.243131086230278015e-01 -3.779082745313644409e-02 -9.627085179090499878e-02 1.023342758417129517e-01 -3.339014351367950439e-01 -2.239800840616226196e-01 -9.466226398944854736e-02
1.196657046675682068e-01 1.592086255550384521e-01 3.306861221790313721e-02 -1.081478893756866455e-01 8.436204493045806885e-02 -6.583793461322784424e-02 2.928472459316253662e-01 1.580004394054412842e-01 3.899196386337280273e-01 3.430762887001037598e-02 -5.567502975463867188e-02 -2.185700386762619019e-01 1.978344470262527466e-01 2.052991837263107300e-01 1.655674278736114502e-01 7.218084484338760376e-02 2.255354262888431549e-02 -2.531740665435791016e-01 1.195979788899421692e-01 -3.116103112697601318e-01 1.349577307701110840e-01 -2.662606835365295410e-01 1.476480215787887573e-01 -1.129616051912307739e-01 1.587714552879333496e-01 -6.445230543613433838e-02 2.565018832683563232e-01 -2.304171025753021240e-02 -1.591226309537887573e-01 -1.964320987462997437e-01 -9.611117094755172729e-02 1.971385478973388672e-01
6.789821386337280273e-02 3.444036543369293213e-01 1.321667730808258057e-01 -1.066420227289199829e-01 1.122447773814201355e-01 -2.216416895389556885e-01 -7.995361089706420898e-02 -6.369092315435409546e-02 2.126863747835159302e-01 -4.750499501824378967e-02 1.032876074314117432e-01 -9.757356345653533936e-02 1.843967586755752563e-01 1.133037060499191284e-01 -1.422258019447326660e-01 9.644695371389389038e-02 9.024920314550399780e-02 -7.946366816759109497e-02 -1.280819252133369446e-02 -1.477198768407106400e-02 8.385603129863739014e-02 -5.150352953933179379e-04 6.117352843284606934e-01 2.147351801395416260e-01 2.474954277276992798e-01 -7.193519175052642822e-02 1.848781406879425049e-01 1.597958505153656006e-01 -1.189533099532127380e-01 -1.546675413846969604e-01 1.254681944847106934e-01 9.771698713302612305e-02
2.647607326507568359e-01 7.055336236953735352e-02 1.301239132881164551e-01 1.509552597999572754e-01 -7.632707059383392334e-02 1.770971715450286865e-02 7.573880255222320557e-02 -8.596025407314300537e-02 4.993610680103302002e-01 -1.613256894052028656e-02 2.377220690250396729e-01 -3.120166063308715820e-01 2.402018606662750244e-01 -1.073494255542755127e-01 3.523393720388412476e-02 -7.286446541547775269e-02 -1.190437823534011841e-01 -8.256154134869575500e-03 -6.565997004508972168e-02 -1.523555517196655273e-01 1.361337900161743164e-01 -5.781538039445877075e-02 1.432273685932159424e-01 -3.584209457039833069e-02 2.147454917430877686e-01 -1.200506389141082764e-01 3.547168076038360596e-01 -1.495156735181808472e-01 -4.929784312844276428e-02 2.740413695573806763e-02 -1.758611500263214111e-01 2.417186796665191650e-01
-1.915015131235122681e-01 -4.052764549851417542e-02 9.755898267030715942e-02 -1.724987328052520752e-01 8.019264042377471924e-02 -2.143029868602752686e-01 -6.597613543272018433e-02 2.357478253543376923e-02 3.221863806247711182e-01 -7.026980817317962646e-02 6.760260462760925293e-02 -2.558433264493942261e-02 2.391040176153182983e-01 -1.471164915710687637e-02 1.865075714886188507e-02 -2.839311659336090088e-01 -1.912191659212112427e-01 -8.532112091779708862e-02 -1.255792081356048584e-01 -2.772579193115234375e-01 8.283218741416931152e-02 -9.826020151376724243e-02 -4.762998316437005997e-03 2.968356478959321976e-03 1.754707396030426025e-01 3.752685189247131348e-01 -1.642941832542419434e-01 1.381771564483642578e-01 2.354996502399444580e-01 -8.467073552310466766e-03 -2.820118665695190430e-01 3.271523714065551758e-01
-2.384900748729705811e-01 2.331840544939041138e-01 -2.343659549951553345e-01 -6.428036838769912720e-02 2.351494729518890381e-01 6.736212223768234253e-02 -3.048510476946830750e-02 -9.111917018890380859e-02 2.418740093708038330e-01 -3.535990118980407715e-01 6.620620936155319214e-02 -2.695676088333129883e-01 -2.081368863582611084e-02 -1.901715695858001709e-01 1.241844892501831055e-01 -2.799618989229202271e-02 -2.053884230554103851e-02 -1.987236440181732178e-01 -2.498453259468078613e-01 -1.698434054851531982e-01 -1.519136428833007812e-01 1.056316345930099487e-01 1.569156050682067871e-01 -3.475194051861763000e-02 -9.445386379957199097e-02 -2.375146560370922089e-02 9.248239547014236450e-02 4.719823226332664490e-02 2.250172346830368042e-01 -1.160442903637886047e-01 -4.106465876102447510e-01 -5.467769876122474670e-02
2.175766676664352417e-01 9.538437426090240479e-02 9.352497756481170654e-02 2.405712753534317017e-02 -2.505981363356113434e-02 -2.092555612325668335e-01 1.967481225728988647e-01 7.949511706829071045e-02 4.716266691684722900e-01 -3.091267049312591553e-01 1.328048557043075562e-01 -7.892578840255737305e-02 -9.310647845268249512e-02 -1.491315364837646484e-01 1.056505963206291199e-01 -1.010397356003522873e-02 -1.057702898979187012e-01 -9.026288241147994995e-02 1.368145048618316650e-01 6.545887142419815063e-02 6.432916224002838135e-02 1.383346766233444214e-01 4.730952382087707520e-01 -1.114015281200408936e-01 7.215806841850280762e-02 2.535329163074493408e-01 9.788669645786285400e-02 8.984991163015365601e-02 8.561813831329345703e-02 -2.204231321811676025e-01 -1.120585352182388306e-01 5.748315900564193726e-02
-1.297546774148941040e-01 1.395636349916458130e-01 1.086182966828346252e-01 -3.956972360610961914e-01 -4.426686093211174011e-02 1.951575130224227905e-01 -5.319049581885337830e-02 7.611302286386489868e-02 2.152426987886428833e-01 -6.167627125978469849e-02 1.683773696422576904e-01 -1.117001175880432129e-01 -5.644968897104263306e-02 1.628758572041988373e-02 3.548938781023025513e-02 -2.211155891418457031e-01 8.383388072252273560e-02 2.950617969036102295e-01 4.964298754930496216e-02 -3.439511060714721680e-01 2.248716205358505249e-01 3.147841244935989380e-02 2.879067957401275635e-01 -2.874746024608612061e-01 2.721128761768341064e-01 1.792143285274505615e-01 -4.222269728779792786e-02 -1.183913461863994598e-02 2.689117565751075745e-02 -2.300464659929275513e-01 3.261834755539894104e-02 8.565673977136611938e-02
-2.375935390591621399e-02 2.386524528264999390e-01 1.415554732084274292e-01 -2.909093201160430908e-01 -2.697253525257110596e-01 2.724976278841495514e-02 -3.027836978435516357e-01 -9.103236347436904907e-02 2.702172696590423584e-01 -1.177270039916038513e-01 -1.742886938154697418e-02 -8.279985189437866211e-02 5.293279886245727539e-02 -1.381374746561050415e-01 7.934495061635971069e-02 -1.264496892690658569e-02 -1.812970340251922607e-01 3.390943706035614014e-01 1.285737901926040649e-01 -2.459486871957778931e-01 -5.629428103566169739e-02 -1.211911812424659729e-01 2.605587542057037354e-01 -2.396886497735977173e-01 2.993853092193603516e-01 3.191237151622772217e-02 -1.071152687072753906e-01 3.865012153983116150e-02 -1.348904967308044434e-01 -2.053681313991546631e-01 -9.345107525587081909e-02 3.440586477518081665e-02
1.741563230752944946e-01 -1.374494284391403198e-01 -2.673543989658355713e-01 -3.179292976856231689e-01 3.199724107980728149e-02 3.483217582106590271e-02 -3.160360082983970642e-02 1.709461398422718048e-02 4.525411427021026611e-01 -6.663974374532699585e-03 2.494623363018035889e-01 -2.229648409411311150e-03 1.894652694463729858e-01 -2.470059841871261597e-01 -7.825545966625213623e-02 6.575269252061843872e-02 -1.913542449474334717e-01 -2.677213773131370544e-02 -1.650849729776382446e-01 -2.360209971666336060e-01 1.358880847692489624e-01 -2.608375549316406250e-01 3.036876954138278961e-02 1.114948540925979614e-01 2.168762385845184326e-01 -8.172522485256195068e-02 1.379263699054718018e-01 -9.200847893953323364e-02 1.352464705705642700e-01 -3.194711357355117798e-02 -2.791689634323120117e-01 4.077526554465293884e-02
-1.701682358980178833e-01 2.935745418071746826e-01 7.090229541063308716e-02 -2.797712683677673340e-01 -1.702507287263870239e-01 -3.353898823261260986e-01 7.542912848293781281e-03 -1.430528145283460617e-02 2.301332205533981323e-01 -1.726799309253692627e-01 7.919032871723175049e-02 -6.719988584518432617e-02 2.746912539005279541e-01 -1.493585109710693359e-02 -2.643381059169769287e-01 2.526358067989349365e-01 -1.670374274253845215e-01 -9.344044327735900879e-02 -3.712684214115142822e-01 -5.234569683670997620e-02 3.533552214503288269e-02 -8.562096953392028809e-02 2.034729421138763428e-01 2.042092680931091309e-01 -6.065684184432029724e-02 6.545360386371612549e-02 -1.384895890951156616e-01 8.896030485630035400e-02 -1.492019649595022202e-02 1.208943128585815430e-01 -1.869140863418579102e-01 5.615229532122612000e-02
-4.654431715607643127e-02 3.506612181663513184e-01 3.799075260758399963e-02 -2.472650408744812012e-01 -2.518927492201328278e-02 -3.226969540119171143e-01 1.004783529788255692e-02 4.622560739517211914e-02 2.848324477672576904e-01 -8.374639600515365601e-02 1.282919794321060181e-01 -2.361918389797210693e-01 -1.444979608058929443e-01 -3.580626845359802246e-02 -1.517591178417205811e-01 8.758079260587692261e-02 -1.572300493717193604e-01 -2.215819805860519409e-01 1.800785660743713379e-01 -1.345766186714172363e-01 2.425591796636581421e-01 -5.049185082316398621e-02 3.162788227200508118e-02 1.181714609265327454e-01 1.668740957975387573e-01 -8.822564780712127686e-02 -1.320873051881790161e-01 -3.150467574596405029e-01 5.171842128038406372e-02 -1.676805615425109863e-01 -3.253565430641174316e-01 -4.838534072041511536e-02
7.013583928346633911e-02 1.487120538949966431e-01 4.166200757026672363e-02 -3.371943533420562744e-01 -3.422522917389869690e-03 -2.881357669830322266e-01 -8.612776547670364380e-02 1.065534576773643494e-01 3.327791765332221985e-02 -1.438193619251251221e-01 1.076581850647926331e-01 -2.694948017597198486e-01 4.152001142501831055e-01 -3.444577753543853760e-02 1.898838728666305542e-01 -5.308941751718521118e-02 -1.465963721275329590e-01 1.442951499484479427e-03 -2.710665464401245117e-01 -9.812510758638381958e-02 5.992074683308601379e-02 -2.341781258583068848e-01 5.948336422443389893e-02 -1.259260773658752441e-01 8.349145948886871338e-02 -1.079379692673683167e-01 4.602466896176338196e-02 2.278152406215667725e-01 -1.823549903929233551e-02 2.856812253594398499e-02 -2.909923493862152100e-01 3.104427456855773926e-01
-1.988993436098098755e-01 1.163823455572128296e-01 2.001131027936935425e-01 -3.284851610660552979e-01 7.708031684160232544e-02 -3.221889734268188477e-01 1.328683365136384964e-02 6.671611964702606201e-02 2.049729228019714355e-01 -4.674713686108589172e-02 1.769323348999023438e-01 1.641118666157126427e-03 2.924772500991821289e-01 -2.933726087212562561e-02 -1.275232136249542236e-01 3.594236448407173157e-02 -2.947402298450469971e-01 4.103267565369606018e-02 -2.534402012825012207e-01 5.609114305116236210e-04 -1.246981844305992126e-01 9.101074188947677612e-03 3.301758170127868652e-01 1.038103178143501282e-01 -1.040288209915161133e-01 1.939670443534851074e-01 -7.696377485990524292e-02 -1.135353464633226395e-02 -3.654613718390464783e-02 1.135032996535301208e-01 -2.915225923061370850e-01 2.513818144798278809e-01
-4.640776664018630981e-02 -7.890270650386810303e-02 -1.596583724021911621e-01 -3.475263416767120361e-01 2.188578248023986816e-01 -3.295458257198333740e-01 -1.653696410357952118e-02 5.963752046227455139e-02 4.348340630531311035e-01 -1.456048339605331421e-01 5.179708823561668396e-02 1.677882224321365356e-01 1.976855695247650146e-01 -2.114916034042835236e-02 -4.291208460927009583e-03 -4.246348049491643906e-03 -2.024642974138259888e-01 -1.553088426589965820e-01 -2.641322612762451172e-01 -3.908509314060211182e-01 -2.740373089909553528e-02 -4.398981109261512756e-02 -1.529423147439956665e-02 -2.120387852191925049e-01 2.308103889226913452e-01 -4.100739955902099609e-02 -3.134270012378692627e-02 -7.715583592653274536e-02 3.189351782202720642e-02 -4.605878889560699463e-02 -6.121372058987617493e-02 -6.767386104911565781e-03
2.964111864566802979e-01 2.383275143802165985e-02 -8.761424571275711060e-02 -1.318814754486083984e-01 1.205235794186592102e-01 3.914951533079147339e-02 1.121033728122711182e-01 -1.030528843402862549e-01 4.341959357261657715e-01 8.383412659168243408e-02 1.946483738720417023e-02 -2.948020994663238525e-01 2.046712636947631836e-01 -1.242292523384094238e-01 2.088655233383178711e-01 -1.208784952759742737e-01 -5.635515600442886353e-02 -2.566041052341461182e-01 -1.648630648851394653e-01 -2.136390060186386108e-01 1.102588400244712830e-01 -8.858883380889892578e-02 1.806505918502807617e-01 1.588582545518875122e-01 2.450687438249588013e-01 -2.000212483108043671e-02 3.525154292583465576e-01 -6.009266525506973267e-02 1.552392244338989258e-01 9.444118291139602661e-02 -8.538523316383361816e-02 2.218350768089294434e-02
-1.841220539063215256e-03 3.391862511634826660e-01 2.066828459501266479e-01 -8.454126864671707153e-02 -5.580499768257141113e-02 -2.718968391418457031e-01 1.243443414568901062e-02 -1.235240921378135681e-01 1.765325516462326050e-01 -5.934487283229827881e-02 3.928820136934518814e-03 -8.955689519643783569e-02 -1.140703633427619934e-01 -2.147140502929687500e-01 8.724068850278854370e-02 -1.963665336370468140e-02 -2.716437578201293945e-01 -2.675859332084655762e-01 1.587609201669692993e-01 -2.055139690637588501e-01 1.342609431594610214e-02 1.861851513385772705e-01 2.326603978872299194e-01 -6.841070484369993210e-03 3.593868613243103027e-01 1.314294636249542236e-01 -2.659986540675163269e-02 -1.540493816137313843e-01 1.275026947259902954e-01 -3.726787865161895752e-01 -6.989772617816925049e-02 6.122746039181947708e-03
1.979788094758987427e-01 -2.829263359308242798e-02 1.708107590675354004e-01 -1.914425939321517944e-01 2.819058001041412354e-01 -1.394760757684707642e-01 3.126642666757106781e-03 3.162059932947158813e-02 3.898435097653418779e-04 -3.514932394027709961e-01 2.761169075965881348e-01 -1.435797959566116333e-01 3.429007828235626221e-01 -3.015627618879079819e-03 2.050234563648700714e-02 5.718024913221597672e-03 -9.932958334684371948e-02 1.016966328024864197e-01 -2.816277742385864258e-01 -1.146681755781173706e-01 -3.847999905701726675e-04 -2.520792186260223389e-01 3.581432402133941650e-01 7.940445095300674438e-02 5.968892574310302734e-02 1.345098167657852173e-01 6.084441393613815308e-02 8.624082803726196289e-02 -2.420075703412294388e-03 4.115487262606620789e-02 -1.867976784706115723e-01 2.749934196472167969e-01
-6.642041355371475220e-02 1.137450337409973145e-01 -6.434018164873123169e-02 -3.097436130046844482e-01 3.233818113803863525e-01 -8.393059670925140381e-02 -1.213879212737083435e-01 4.725378379225730896e-02 1.694311797618865967e-01 -9.709258377552032471e-02 -7.445015013217926025e-02 -2.030330002307891846e-01 5.993916839361190796e-02 -1.093375906348228455e-01 -1.370875984430313110e-01 1.645684540271759033e-01 3.928929194808006287e-02 -2.742635011672973633e-01 -3.316851258277893066e-01 -2.153846919536590576e-01 -8.762536197900772095e-02 -1.648494303226470947e-01 2.591405808925628662e-01 3.707200288772583008e-02 1.539936661720275879e-01 5.786032229661941528e-02 3.922052085399627686e-01 5.770806595683097839e-02 -6.643486022949218750e-02 -5.361357331275939941e-02 4.076912999153137207e-02 2.791787385940551758e-01
-9.202245622873306274e-02 6.753339618444442749e-02 3.712426871061325073e-02 6.693393737077713013e-02 2.883732318878173828e-01 9.114676713943481445e-02 -1.258558332920074463e-01 -9.702188521623611450e-02 1.300151944160461426e-01 -2.246636003255844116e-01 2.171650528907775879e-01 -2.535667419433593750e-01 -2.488634362816810608e-02 -1.864828169345855713e-01 -1.362214535474777222e-01 1.680962592363357544e-01 -1.527246460318565369e-02 -1.221869364380836487e-01 -1.096910238265991211e-01 4.112409427762031555e-02 1.732297688722610474e-01 -9.476033598184585571e-02 8.215175569057464600e-02 -1.810743212699890137e-01 3.727344870567321777e-01 1.768005266785621643e-02 4.279083907604217529e-01 2.610174007713794708e-02 7.365114986896514893e-02 -2.005802392959594727e-01 -2.724309563636779785e-01 2.302902340888977051e-01
1.095208451151847839e-01 2.071570418775081635e-02 -6.434075534343719482e-02 -2.106238454580307007e-01 1.518769413232803345e-01 -1.611757874488830566e-01 -1.554202754050493240e-03 -9.760249406099319458e-02 8.467473834753036499e-02 -1.067139301449060440e-02 4.093739390373229980e-01 -4.046826064586639404e-02 1.715300679206848145e-01 2.452258765697479248e-01 -9.282521158456802368e-02 5.718379467725753784e-02 -2.435462474822998047e-01 -3.044828400015830994e-02 -1.863610893487930298e-01 -1.030373349785804749e-01 2.232061028480529785e-01 -2.205929756164550781e-01 1.609925925731658936e-01 -1.487466394901275635e-01 2.473411709070205688e-01 4.487842917442321777e-01 1.191768199205398560e-01 -9.788595139980316162e-02 -6.397414207458496094e-02 6.146670132875442505e-02 -2.200241386890411377e-01 -8.821138739585876465e-02
-2.917872369289398193e-02 1.633147597312927246e-01 -4.492149874567985535e-02 -4.075513184070587158e-01 -3.601461276412010193e-02 -2.312242239713668823e-01 -1.922022923827171326e-02 -1.354709640145301819e-02 2.949004806578159332e-02 -1.986905783414840698e-01 9.109400212764739990e-02 -3.214060366153717041e-01 5.156522989273071289e-01 2.229396849870681763e-01 1.228973641991615295e-01 1.727045327425003052e-01 -2.815258130431175232e-02 2.719114907085895538e-02 1.670643687248229980e-02 -3.431986272335052490e-02 -9.789377450942993164e-03 -3.582417592406272888e-02 -6.070249527692794800e-02 -8.039134740829467773e-02 1.025257036089897156e-01 4.713884368538856506e-02 -4.713910166174173355e-03 2.968173325061798096e-01 1.299350410699844360e-01 -1.258193235844373703e-02 -3.176914453506469727e-01 5.681015923619270325e-02
-3.729219362139701843e-02 2.756300568580627441e-01 -8.868690580129623413e-03 -1.674014031887054443e-01 5.334351956844329834e-02 8.333433070220053196e-04 -2.286276407539844513e-02 1.049454137682914734e-01 2.137089967727661133e-01 -3.015909790992736816e-01 8.928366750478744507e-02 -3.024723529815673828e-01 -1.613879948854446411e-01 8.502442389726638794e-02 -1.238789558410644531e-01 -9.741897135972976685e-02 1.072257310152053833e-01 -2.024604082107543945e-01 -3.406048417091369629e-01 -9.462012350559234619e-02 1.436520665884017944e-01 1.216832324862480164e-01 2.367040514945983887e-01 -3.351528048515319824e-01 9.605503082275390625e-02 1.673870086669921875e-01 -1.279915273189544678e-01 2.190693169832229614e-01 -3.671171376481652260e-03 -2.630254626274108887e-02 -2.494735121726989746e-01 2.003495395183563232e-01
7.425574213266372681e-02 -8.336532115936279297e-02 -1.317414641380310059e-01 -1.984040588140487671e-01 -1.175203919410705566e-02 -5.003797635436058044e-02 -8.364571258425712585e-03 1.368619035929441452e-02 2.016319632530212402e-01 -4.043370485305786133e-02 2.767487168312072754e-01 -6.378673762083053589e-02 4.067854285240173340e-01 -1.800838112831115723e-01 -1.955506354570388794e-01 2.736984491348266602e-01 -2.396215349435806274e-01 -2.374437265098094940e-02 -2.686978504061698914e-02 -2.202101051807403564e-01 -1.526497155427932739e-01 -2.047948539257049561e-01 1.086087897419929504e-01 1.963057219982147217e-01 3.244957029819488525e-01 -1.892611831426620483e-01 -8.570048958063125610e-02 5.661233887076377869e-02 -2.073379233479499817e-02 -3.229132294654846191e-02 -2.941668331623077393e-01 1.773914098739624023e-01
-4.293429851531982422e-02 2.160416245460510254e-01 -1.664468459784984589e-02 -6.554607301950454712e-02 2.113882265985012054e-02 -1.040011942386627197e-01 3.218302726745605469e-01 -4.754940792918205261e-02 3.204883635044097900e-02 -2.290966957807540894e-01 3.515541553497314453e-01 -1.043789312243461609e-01 1.308774799108505249e-01 -4.002495110034942627e-02 8.866919577121734619e-02 -3.161731064319610596e-01 -3.012187965214252472e-02 -3.571079671382904053e-01 -3.370709344744682312e-02 -2.013862580060958862e-01 2.050316035747528076e-01 -1.893686056137084961e-01 2.709593176841735840e-01 1.017069965600967407e-01 1.295428127050399780e-01 -8.662070147693157196e-03 -4.318208084441721439e-04 -1.142165809869766235e-01 1.396175473928451538e-01 -2.748093307018280029e-01 -1.576376557350158691e-01 -1.835806220769882202e-01
-2.483844943344593048e-02 3.013943433761596680e-01 6.262522190809249878e-02 -2.283011227846145630e-01 -1.245138347148895264e-01 -2.055790871381759644e-01 1.635652966797351837e-02 -7.465074956417083740e-02 3.067755997180938721e-01 -4.859589040279388428e-02 1.570662558078765869e-01 3.833208978176116943e-02 1.853131651878356934e-01 -8.391013741493225098e-02 -1.954514384269714355e-01 2.146756649017333984e-01 -2.012442201375961304e-01 -2.908072471618652344e-01 -4.638965725898742676e-01 3.272120282053947449e-02 -2.316242307424545288e-01 -4.816048219799995422e-02 1.656915098428726196e-01 -2.665028208866715431e-03 7.561423815786838531e-03 1.915657520294189453e-01 4.978660494089126587e-02 1.732412427663803101e-01 -3.625221783295273781e-03 -1.672805100679397583e-02 -1.185238063335418701e-01 1.796056032180786133e-01
1.579419076442718506e-01 5.061979293823242188e-01 8.426288515329360962e-02 1.013864874839782715e-01 1.568485647439956665e-01 -5.812285002321004868e-03 2.791637368500232697e-02 -8.920993655920028687e-03 3.599201738834381104e-01 4.994498565793037415e-02 -6.077789887785911560e-02 -2.527961730957031250e-01 2.358637750148773193e-01 1.136543378233909607e-01 9.854356199502944946e-02 -8.902061730623245239e-02 -1.370358914136886597e-01 -8.715230971574783325e-02 -5.261102318763732910e-02 -1.199496611952781677e-01 2.414673417806625366e-01 -8.876351267099380493e-02 1.420245170593261719e-01 -1.448492258787155151e-01 1.451475918292999268e-01 -1.500954329967498779e-01 3.499862551689147949e-01 -1.956603080034255981e-01 -6.869476288557052612e-02 -6.922221183776855469e-02 -1.563689857721328735e-01 -3.038385137915611267e-02
9.653168916702270508e-02 2.041454464197158813e-01 -7.367660850286483765e-02 -1.908268332481384277e-01 3.113371431827545166e-01 -1.398774236440658569e-01 1.367847025394439697e-01 5.042442679405212402e-02 3.727473616600036621e-01 1.326273530721664429e-01 1.310092508792877197e-01 -2.705767564475536346e-02 3.902166709303855896e-02 7.704297080636024475e-03 6.904677301645278931e-02 -5.167368799448013306e-02 1.378536969423294067e-02 -2.013413235545158386e-02 -4.267123043537139893e-01 -2.784194648265838623e-01 3.358045816421508789e-01 -3.328236937522888184e-02 1.699295938014984131e-01 4.596845246851444244e-04 9.052518755197525024e-02 1.369933634996414185e-01 -3.137430548667907715e-02 -8.157124742865562439e-03 2.516746819019317627e-01 7.687456905841827393e-02 -1.206604316830635071e-01 2.668361663818359375e-01
-1.492784172296524048e-01 1.010410487651824951e-01 -5.955678969621658325e-02 -3.098032772541046143e-01 2.129488624632358551e-02 1.827412545680999756e-01 -1.364217996597290039e-01 -3.000127971172332764e-01 3.210792839527130127e-01 3.208231553435325623e-02 -5.374299734830856323e-02 -5.531739816069602966e-02 4.968754202127456665e-02 2.368822693824768066e-01 -4.050476476550102234e-03 7.153677940368652344e-02 -8.213482797145843506e-03 -1.654254347085952759e-01 1.473026871681213379e-01 -5.402235314249992371e-02 -1.048277691006660461e-01 -6.628664582967758179e-02 2.264695912599563599e-01 -3.625554740428924561e-01 6.886893510818481445e-02 3.169783353805541992e-01 -8.867868781089782715e-02 -2.031742408871650696e-02 -3.669373691082000732e-02 -2.001119256019592285e-01 -3.823422491550445557e-01 -2.215436100959777832e-02
5.746851116418838501e-02 9.075974673032760620e-02 5.604505911469459534e-02 -1.647283583879470825e-01 1.223701238632202148e-01 -6.540922820568084717e-02 1.281203031539916992e-01 1.212047189474105835e-01 1.482012271881103516e-01 -2.161569297313690186e-01 7.769897580146789551e-02 -2.469552904367446899e-01 1.813822537660598755e-01 3.974501043558120728e-02 -2.956071794033050537e-01 1.095473393797874451e-01 -8.124157041311264038e-02 -1.309943050146102905e-01 -4.244384169578552246e-01 2.997602522373199463e-02 2.877860963344573975e-01 1.662872917950153351e-02 2.590439021587371826e-01 -7.155299931764602661e-02 3.626077771186828613e-01 -1.099019348621368408e-01 1.588390469551086426e-01 1.077617630362510681e-01 -6.513627618551254272e-02 -1.703131645917892456e-01 -9.497795253992080688e-02 2.354738712310791016e-01
-6.674189865589141846e-02 1.791034489870071411e-01 -1.608829051256179810e-01 -1.924758702516555786e-01 1.177410334348678589e-01 -3.127203881740570068e-02 -1.641317605972290039e-01 -2.279443889856338501e-01 5.422665923833847046e-02 -1.695130020380020142e-01 9.231450408697128296e-02 -2.879021465778350830e-01 2.828573882579803467e-01 -1.922355405986309052e-02 1.050658598542213440e-01 2.142540067434310913e-01 -1.073332317173480988e-02 1.479966342449188232e-01 -2.241080701351165771e-01 -1.792945265769958496e-01 -1.153706610202789307e-01 3.100238442420959473e-01 8.727112412452697754e-02 9.988025575876235962e-02 1.046425029635429382e-01 1.202312111854553223e-01 4.871511459350585938e-02 2.530328333377838135e-01 2.629299461841583252e-01 -1.106441691517829895e-01 -3.317940235137939453e-01 1.780999451875686646e-01
-1.701997518539428711e-01 1.669623106718063354e-01 2.654436528682708740e-01 -4.089725017547607422e-01 -2.291431277990341187e-01 -2.961530387401580811e-01 -2.809824980795383453e-02 7.304536551237106323e-02 2.403488159179687500e-01 -1.248964760452508926e-02 -8.048090338706970215e-02 1.265383213758468628e-01 1.610457301139831543e-01 3.680841531604528427e-03 -1.716343462467193604e-01 2.530951797962188721e-01 -1.600615978240966797e-01 1.170161813497543335e-01 -1.418926417827606201e-01 -2.847960218787193298e-02 1.118033379316329956e-01 -4.966823011636734009e-02 2.496288865804672241e-01 -1.242258325219154358e-01 -8.433529734611511230e-02 2.682429254055023193e-01 1.740440577268600464e-01 5.585745908319950104e-03 8.021176792681217194e-03 -1.155389398336410522e-01 -2.727268636226654053e-01 9.522370994091033936e-02
-2.100145071744918823e-02 3.530947566032409668e-01 1.403174847364425659e-01 -2.528119981288909912e-01 2.514097094535827637e-01 -1.726789772510528564e-01 -8.475055545568466187e-02 3.926088660955429077e-02 2.416283488273620605e-01 2.681378722190856934e-01 -2.269511073827743530e-01 -3.036114200949668884e-02 8.750119060277938843e-02 1.369729787111282349e-01 -1.181261688470840454e-01 1.816841363906860352e-01 -3.730793297290802002e-02 4.371844697743654251e-03 5.257327854633331299e-02 -3.201316297054290771e-01 1.198327392339706421e-01 -1.686818897724151611e-01 2.024242132902145386e-01 -6.871999800205230713e-02 4.166199266910552979e-02 1.605698764324188232e-01 2.082892954349517822e-01 -7.125940173864364624e-02 3.333004936575889587e-02 -9.889371693134307861e-02 -3.752755820751190186e-01 1.027878671884536743e-01
-1.476685255765914917e-01 1.632688641548156738e-01 -1.393092274665832520e-01 -2.697647213935852051e-01 6.216995045542716980e-02 1.060454547405242920e-02 4.416812956333160400e-02 1.277085300534963608e-02 1.346867084503173828e-01 6.836257874965667725e-02 -2.023485451936721802e-01 -1.231867671012878418e-01 5.822669342160224915e-02 2.519262135028839111e-01 -1.731643080711364746e-02 8.567635715007781982e-02 -3.585836887359619141e-01 1.136560738086700439e-01 1.182297170162200928e-01 -2.883138358592987061e-01 2.515713684260845184e-02 -1.899329721927642822e-01 2.434588819742202759e-01 -1.011469736695289612e-01 2.488374263048171997e-01 4.291404411196708679e-02 1.506522148847579956e-01 4.500159248709678650e-02 -1.387047767639160156e-01 7.529450207948684692e-02 -3.816437125205993652e-01 3.098032474517822266e-01
-8.413129299879074097e-02 1.560175865888595581e-01 8.102731406688690186e-02 -2.503556311130523682e-01 -1.045203879475593567e-01 7.797548919916152954e-02 9.989795275032520294e-03 2.709397971630096436e-01 2.071935385465621948e-01 -1.994942724704742432e-01 3.203338980674743652e-01 -1.720189750194549561e-01 1.919986307621002197e-01 -9.844125062227249146e-02 -5.583696067333221436e-02 -1.502476632595062256e-01 -3.879947960376739502e-02 -6.426125019788742065e-02 -2.455258667469024658e-01 8.696864545345306396e-02 3.697754442691802979e-02 1.691744625568389893e-01 2.752113342285156250e-01 -1.249930486083030701e-01 9.106019139289855957e-02 2.606517970561981201e-01 -1.856381744146347046e-01 2.869030088186264038e-02 -4.154890403151512146e-02 -4.444030523300170898e-01 -4.524067789316177368e-02 -1.184485480189323425e-01
-6.952582299709320068e-02 2.597648203372955322e-01 -5.078827217221260071e-02 -2.362857311964035034e-01 4.659678041934967041e-02 -1.678600460290908813e-01 -7.587412744760513306e-02 -6.056201457977294922e-02 2.094889581203460693e-01 4.219206422567367554e-02 1.288440227508544922e-01 -3.568095862865447998e-01 4.956254735589027405e-02 -4.287145286798477173e-02 2.213599383831024170e-01 -1.369240283966064453e-01 -1.914085298776626587e-01 -9.988136589527130127e-02 8.770626038312911987e-02 -2.854451835155487061e-01 1.138136833906173706e-01 -5.420866608619689941e-02 2.772845029830932617e-01 1.222839131951332092e-01 6.192719936370849609e-02 -3.055901080369949341e-02 3.257045522332191467e-02 -4.353421032428741455e-01 -4.115313291549682617e-02 -1.938343048095703125e-01 -2.976016998291015625e-01 3.436509892344474792e-02
-2.369941174983978271e-01 2.308637052774429321e-01 -7.129980623722076416e-02 -3.519177436828613281e-01 8.215802162885665894e-02 -2.903560101985931396e-01 1.743589937686920166e-01 1.103460639715194702e-01 1.619013100862503052e-01 -3.574680984020233154e-01 1.656102538108825684e-01 -3.702069446444511414e-02 3.592883294913917780e-04 -3.853197097778320312e-01 2.280136793851852417e-01 2.709926478564739227e-02 -1.372197866439819336e-01 -1.865039952099323273e-02 1.150274798274040222e-01 -1.267461776733398438e-01 1.774748042225837708e-02 -5.835230462253093719e-03 2.883965671062469482e-01 -2.328319475054740906e-02 9.915701299905776978e-02 7.347906648647040129e-05 1.867664307355880737e-01 -1.216658577322959900e-01 1.114898771047592163e-01 1.226477883756160736e-02 -1.413517892360687256e-01 -1.391737163066864014e-01
9.980665892362594604e-02 5.953696742653846741e-02 -1.211369708180427551e-01 -3.551494181156158447e-01 2.971911430358886719e-01 -1.872260570526123047e-01 1.668136119842529297e-01 1.003424525260925293e-01 3.675665855407714844e-01 -1.248296946287155151e-01 8.126176148653030396e-02 -1.985851675271987915e-01 2.716715075075626373e-02 8.922528359107673168e-04 -8.736719191074371338e-02 -1.964379847049713135e-02 5.354401469230651855e-02 -7.472504675388336182e-02 -4.407573640346527100e-01 -2.408726960420608521e-01 7.777897268533706665e-02 -8.102036267518997192e-02 2.006619125604629517e-01 1.594659835100173950e-01 8.396641165018081665e-02 2.698957920074462891e-01 -3.068991936743259430e-02 5.523035675287246704e-02 -6.019838619977235794e-03 9.050592780113220215e-02 -1.941882520914077759e-01 1.003150939941406250e-01
-1.912203431129455566e-01 2.631486952304840088e-01 -1.789770573377609253e-01 -7.246573269367218018e-02 2.518451213836669922e-01 4.972511157393455505e-02 1.474894583225250244e-01 1.385498642921447754e-01 1.721652448177337646e-01 -2.990449666976928711e-01 1.386953145265579224e-01 -2.177738696336746216e-01 3.754078969359397888e-02 -1.898739635944366455e-01 1.732384413480758667e-01 1.491667330265045166e-01 1.082020998001098633e-02 -1.211281269788742065e-01 -3.709638118743896484e-02 -8.373786509037017822e-02 -1.701360791921615601e-01 -8.866210281848907471e-02 2.946822345256805420e-01 2.467912063002586365e-02 -7.831598073244094849e-02 -1.185593008995056152e-01 1.993928700685501099e-01 2.111088857054710388e-02 2.255049347877502441e-01 -1.570478975772857666e-01 -4.003507494926452637e-01 -1.760118752717971802e-01
4.562023561447858810e-03 6.133451685309410095e-02 -1.348870247602462769e-01 -9.346368163824081421e-02 1.399268358945846558e-01 -1.870665550231933594e-01 1.213283687829971313e-01 -2.299099564552307129e-01 6.416646391153335571e-02 3.464849665760993958e-02 1.316851936280727386e-02 -1.707019284367561340e-02 -1.688893139362335205e-02 -6.145911291241645813e-02 -6.980721652507781982e-02 -4.619714617729187012e-02 -1.177094206213951111e-01 3.067405894398689270e-02 1.432649604976177216e-02 -1.473661139607429504e-02 -3.645690679550170898e-01 6.847649067640304565e-02 4.681966602802276611e-01 -2.774795293807983398e-01 2.515919804573059082e-01 -4.574314877390861511e-02 2.347157597541809082e-01 1.974813491106033325e-01 3.155474066734313965e-01 -1.543941944837570190e-01 -1.234623566269874573e-01 2.883205413818359375e-01
1.329289376735687256e-01 6.481190770864486694e-02 -1.372268944978713989e-01 -1.865046098828315735e-02 -3.952082246541976929e-02 1.169916912913322449e-01 -1.442283242940902710e-01 -1.733888499438762665e-02 3.997161686420440674e-01 -4.678423702716827393e-02 1.446067243814468384e-01 2.224162407219409943e-02 6.681229919195175171e-02 7.172656804323196411e-02 -1.976330131292343140e-01 1.011318564414978027e-01 2.192428261041641235e-01 2.825008938089013100e-03 -5.601293593645095825e-02 -2.227243185043334961e-01 2.409964650869369507e-01 -2.622784376144409180e-01 4.391023814678192139e-01 -2.304215878248214722e-01 5.057599768042564392e-02 -1.518166344612836838e-02 -2.901172637939453125e-01 4.447645694017410278e-02 3.081866167485713959e-02 -2.494696378707885742e-01 -2.301321774721145630e-01 4.077519848942756653e-02
-2.382366806268692017e-01 9.735871106386184692e-02 1.214972212910652161e-01 -2.603857815265655518e-01 -1.536639481782913208e-01 4.557472467422485352e-02 8.465199917554855347e-02 -1.385230123996734619e-01 1.052231714129447937e-01 -1.735851401463150978e-03 6.429426372051239014e-02 -1.491572260856628418e-01 1.467825621366500854e-01 2.177924364805221558e-01 8.217308670282363892e-02 5.477841943502426147e-02 -3.219427466392517090e-01 1.371598243713378906e-01 -2.635042965412139893e-01 2.426631003618240356e-01 2.900720536708831787e-01 2.719867825508117676e-01 1.706594824790954590e-01 -1.364489048719406128e-01 2.639486789703369141e-01 -7.908640801906585693e-02 5.735429003834724426e-02 3.127955272793769836e-02 1.095980778336524963e-01 -6.585712730884552002e-02 -2.611596286296844482e-01 2.481604814529418945e-01
-3.173351287841796875e-01 3.008937835693359375e-01 5.592190846800804138e-02 -1.648938357830047607e-01 -1.165244844742119312e-03 -1.426276564598083496e-01 4.174166172742843628e-02 -2.047183066606521606e-01 1.906484663486480713e-01 2.800244092941284180e-01 3.883651196956634521e-01 -3.364434093236923218e-02 8.777439594268798828e-02 -9.693068452179431915e-03 2.748857736587524414e-01 1.719382852315902710e-01 -4.148777574300765991e-02 1.072323769330978394e-01 4.593398794531822205e-02 -2.660049498081207275e-01 -3.612926928326487541e-03 -2.101565301418304443e-01 1.956223547458648682e-01 -4.108381271362304688e-02 3.627799451351165771e-01 -9.569740295410156250e-02 4.445255547761917114e-02 -1.017329841852188110e-01 -3.079868853092193604e-02 -5.952879413962364197e-02 1.085533513105474412e-04 8.364343643188476562e-02
-2.858961820602416992e-01 1.665788739919662476e-01 1.507346481084823608e-01 -2.730815708637237549e-01 -1.272855550050735474e-01 -4.047982990741729736e-01 7.835042662918567657e-03 8.292602002620697021e-02 1.794632375240325928e-01 2.121052891016006470e-01 7.380675524473190308e-02 -1.991669684648513794e-01 -2.954577468335628510e-02 -3.323317319154739380e-02 1.910814493894577026e-01 -7.113749533891677856e-02 -9.820620715618133545e-02 -1.494605392217636108e-01 5.946446210145950317e-02 -1.093444898724555969e-01 -1.224643364548683167e-02 -5.525305494666099548e-02 2.870039343833923340e-01 1.116256862878799438e-01 1.949451863765716553e-01 -5.974227190017700195e-02 1.430533081293106079e-01 -2.549630403518676758e-01 2.481550537049770355e-02 -2.266095131635665894e-01 -3.056643605232238770e-01 1.496907472610473633e-01
-1.441494524478912354e-01 8.065823465585708618e-02 1.418777406215667725e-01 -1.708244681358337402e-01 -1.174190044403076172e-01 1.429590629413723946e-03 2.762473933398723602e-02 4.509526118636131287e-02 1.265846937894821167e-01 6.861645728349685669e-02 -4.508574679493904114e-02 -3.686707466840744019e-02 -7.476741075515747070e-02 -7.829087972640991211e-02 -1.589212417602539062e-01 -6.219351664185523987e-02 -8.735127002000808716e-02 1.599525958299636841e-01 -1.420669406652450562e-01 -3.397959470748901367e-01 2.429506480693817139e-01 -2.241335958242416382e-01 2.212597727775573730e-01 -1.123570054769515991e-01 1.998820304870605469e-01 2.365423887968063354e-01 -2.152966111898422241e-01 2.651439607143402100e-01 -1.286708265542984009e-01 -1.075022965669631958e-01 -4.678619205951690674e-01 2.063604444265365601e-01
-8.921165764331817627e-02 2.996021509170532227e-01 -9.826495498418807983e-02 -1.510926932096481323e-01 2.852002345025539398e-02 -1.989469081163406372e-01 -1.520525664091110229e-01 -2.549037337303161621e-01 1.357973814010620117e-01 -7.148301601409912109e-02 1.745473444461822510e-01 -3.973576128482818604e-01 3.700093328952789307e-01 -4.039331153035163879e-02 4.650277085602283478e-03 1.760247200727462769e-01 9.411605447530746460e-02 1.756094247102737427e-01 -1.850709170103073120e-01 6.119098886847496033e-02 -1.227235794067382812e-01 1.541505903005599976e-01 -1.112803537398576736e-02 -4.957887530326843262e-02 7.550830394029617310e-02 -9.570193290710449219e-02 -1.188682839274406433e-01 1.912826895713806152e-01 1.978056579828262329e-01 -9.678531438112258911e-02 -3.100322484970092773e-01 1.748117357492446899e-01
1.001590564846992493e-01 9.445662051439285278e-02 9.582959860563278198e-02 -9.289701282978057861e-02 2.280998528003692627e-01 -1.168776154518127441e-01 2.055672407150268555e-01 2.813064679503440857e-02 5.237279534339904785e-01 1.617108471691608429e-02 1.041991636157035828e-01 -2.500855624675750732e-01 2.871004343032836914e-01 2.655562460422515869e-01 1.819872409105300903e-01 9.325077384710311890e-02 -1.094884052872657776e-01 -2.383626699447631836e-01 1.847022473812103271e-01 -2.621773779392242432e-01 5.973840504884719849e-02 -7.359417527914047241e-02 1.381446868181228638e-01 -8.428806811571121216e-02 2.131200283765792847e-01 6.147585064172744751e-02 1.382764428853988647e-01 -5.522239953279495239e-02 -1.121685579419136047e-01 5.675193294882774353e-02 7.321850210428237915e-02 1.114310994744300842e-01
-1.619006991386413574e-01 -4.667503014206886292e-02 9.651176631450653076e-02 -2.522476613521575928e-01 3.218966424465179443e-01 -8.630654960870742798e-02 1.287641003727912903e-02 4.698862321674823761e-03 7.417459040880203247e-02 -2.499085664749145508e-01 4.719072952866554260e-03 -7.404535263776779175e-02 -3.960281610488891602e-02 1.669446825981140137e-01 -1.604764908552169800e-01 2.660257369279861450e-02 -2.957995235919952393e-02 -5.366453900933265686e-02 4.840655252337455750e-02 1.652888022363185883e-02 -1.326847076416015625e-01 1.495270133018493652e-01 2.748073041439056396e-01 -2.467269301414489746e-01 5.300126671791076660e-01 -1.794268935918807983e-01 2.252106815576553345e-01 3.127685049548745155e-03 3.005280345678329468e-02 3.370723221451044083e-03 -2.571561336517333984e-01 2.108148634433746338e-01
-3.897975087165832520e-01 1.982740759849548340e-01 -1.213779225945472717e-01 1.287139803171157837e-01 1.177568659186363220e-01 -1.471916735172271729e-01 3.306217789649963379e-01 7.500541955232620239e-02 2.712764441967010498e-01 -2.911160588264465332e-01 8.123635500669479370e-02 -1.391954869031906128e-01 9.912125766277313232e-02 -5.284372717142105103e-02 7.012070715427398682e-02 -3.050629496574401855e-01 -6.336054950952529907e-02 -2.038111686706542969e-01 -8.084403723478317261e-02 -1.654919981956481934e-01 -1.225711479783058167e-01 -2.231289260089397430e-02 2.284069359302520752e-01 -4.071267321705818176e-02 2.212334722280502319e-01 -1.223481297492980957e-01 9.375409781932830811e-02 5.745155736804008484e-02 2.006649672985076904e-01 -7.659125328063964844e-02 -2.421068996191024780e-01 -4.986892268061637878e-02
-2.362401597201824188e-02 -3.793189674615859985e-02 3.522883355617523193e-01 -2.634014785289764404e-01 2.123688608407974243e-01 -2.087820172309875488e-01 -1.687263548374176025e-01 3.945909813046455383e-02 8.921494334936141968e-02 -2.902722656726837158e-01 4.976905509829521179e-02 1.807180345058441162e-01 -1.586954854428768158e-02 1.464346647262573242e-01 -4.612258076667785645e-02 -6.621388345956802368e-02 -1.153466850519180298e-02 -1.092901229858398438e-01 -1.836578696966171265e-01 -9.032047539949417114e-02 -6.574134528636932373e-02 -7.625413686037063599e-02 2.391004264354705811e-01 -9.600271284580230713e-02 4.982409477233886719e-01 7.693358510732650757e-02 9.161645174026489258e-02 7.128827855922281742e-04 -5.413381755352020264e-02 -1.278485953807830811e-01 -3.427942693233489990e-01 -2.029183693230152130e-02
-8.978163450956344604e-02 2.769635319709777832e-01 8.483289927244186401e-02 -1.663246750831604004e-01 -1.119280084967613220e-01 -1.357821561396121979e-02 6.352368742227554321e-02 3.564491271972656250e-01 2.168543040752410889e-01 -1.226548105478286743e-01 2.321387380361557007e-01 -3.333974182605743408e-01 -3.952560201287269592e-02 2.115947008132934570e-01 3.039143234491348267e-02 -1.376403868198394775e-01 1.412972956895828247e-01 -1.858896017074584961e-02 -2.139867097139358521e-01 7.036830484867095947e-02 -1.534796059131622314e-01 2.723020687699317932e-02 3.772933483123779297e-01 -1.831217855215072632e-01 1.542806476354598999e-01 2.139433473348617554e-01 1.156227141618728638e-01 1.598504036664962769e-01 1.025941967964172363e-01 1.293717771768569946e-01 -1.001855209469795227e-01 1.619333028793334961e-01
-1.695343293249607086e-02 -1.046657189726829529e-01 -1.362319886684417725e-01 -2.022822797298431396e-01 -1.495088357478380203e-02 -1.368600875139236450e-01 2.248597703874111176e-02 7.356285303831100464e-02 4.614928960800170898e-01 5.195492878556251526e-03 1.080514863133430481e-01 -2.673088610172271729e-01 9.499199688434600830e-02 -3.300261497497558594e-02 -1.874083578586578369e-01 3.617472574114799500e-02 -1.280990540981292725e-01 2.550839185714721680e-01 -5.627207085490226746e-02 -4.719401299953460693e-01 -3.480955585837364197e-02 -1.001663580536842346e-01 1.247317623347043991e-02 -4.252494871616363525e-02 2.348840534687042236e-01 -1.287233829498291016e-01 1.956155002117156982e-01 -4.806351661682128906e-02 -7.438913732767105103e-02 -2.338133566081523895e-02 -3.110757172107696533e-01 1.612132489681243896e-01
1.906897407025098801e-03 3.560706675052642822e-01 1.971106827259063721e-01 -4.873616695404052734e-01 -1.889877021312713623e-01 -2.486911863088607788e-01 -8.549216389656066895e-02 -3.073209337890148163e-02 7.222564518451690674e-02 6.670315749943256378e-03 -5.334697291254997253e-02 -4.695150419138371944e-04 7.964089512825012207e-02 -8.098071068525314331e-02 4.500236362218856812e-02 2.076901048421859741e-01 -1.836618185043334961e-01 5.367365106940269470e-02 -2.757753133773803711e-01 1.053487658500671387e-01 2.113221213221549988e-02 1.165454313158988953e-01 2.917127311229705811e-01 1.134709939360618591e-01 -1.940567605197429657e-02 2.071621417999267578e-01 1.426101326942443848e-01 9.055911749601364136e-02 1.882109940052032471e-01 -6.432519294321537018e-03 -2.793177366256713867e-01 6.141936779022216797e-02
-6.163678131997585297e-03 9.994635730981826782e-02 -8.908508718013763428e-02 1.146048307418823242e-02 1.704249531030654907e-01 2.360186167061328888e-02 6.438760459423065186e-02 -2.811654284596443176e-02 1.591257303953170776e-01 7.242094725370407104e-02 2.682551741600036621e-01 -4.529495164752006531e-02 3.230526447296142578e-01 3.225779235363006592e-01 2.441865019500255585e-02 -1.201255246996879578e-01 -7.487011700868606567e-02 1.071592979133129120e-02 1.436142772436141968e-01 1.031037643551826477e-01 1.246042326092720032e-01 7.685546576976776123e-02 3.626389205455780029e-01 2.588535845279693604e-01 4.165292084217071533e-01 -1.469574030488729477e-02 9.382949024438858032e-02 1.732837259769439697e-01 -8.418656885623931885e-02 -1.567918360233306885e-01 -2.214636802673339844e-01 2.629850208759307861e-01
1.117556095123291016e-01 1.045878827571868896e-01 9.962739050388336182e-02 -3.136966228485107422e-01 -2.825634926557540894e-02 -1.627472229301929474e-02 -2.393553555011749268e-01 4.824733734130859375e-02 1.905809789896011353e-01 -2.387763112783432007e-01 -3.994920477271080017e-02 7.394242286682128906e-02 1.185621470212936401e-01 3.720761463046073914e-02 8.743478357791900635e-02 3.358319699764251709e-01 8.195391856133937836e-03 4.950974881649017334e-02 -6.839530915021896362e-02 -2.788159437477588654e-02 -2.411902695894241333e-01 -1.045199856162071228e-01 1.446816325187683105e-01 2.408821322023868561e-02 5.258167162537574768e-02 1.700005382299423218e-01 -2.562423795461654663e-02 -5.869313701987266541e-02 3.499874472618103027e-02 -1.758463978767395020e-01 -6.269184350967407227e-01 1.084750592708587646e-01
-8.522003144025802612e-02 1.507607847452163696e-01 -7.129503041505813599e-02 -2.159661352634429932e-01 7.634580135345458984e-02 -2.993430495262145996e-01 5.855222046375274658e-02 2.261957675218582153e-01 2.357665300369262695e-01 -8.058268576860427856e-02 1.959631145000457764e-01 5.344854295253753662e-02 1.797063052654266357e-01 -7.403255254030227661e-02 -1.206138059496879578e-01 -3.566593527793884277e-01 -2.013015933334827423e-02 6.015580892562866211e-02 3.677089884877204895e-02 -3.412283957004547119e-01 7.542578130960464478e-02 -1.072993203997612000e-01 3.263757750391960144e-02 1.388452295213937759e-02 3.512724637985229492e-01 2.138696163892745972e-01 -7.461980730295181274e-02 -3.544565662741661072e-02 -1.496726460754871368e-02 9.157072752714157104e-02 -3.714769780635833740e-01 1.501858532428741455e-01
-1.390644311904907227e-01 4.185678064823150635e-02 1.744361370801925659e-01 -5.988791584968566895e-02 -1.345777958631515503e-01 7.010850310325622559e-02 1.253309845924377441e-01 1.976668387651443481e-01 4.479175508022308350e-01 -2.232207208871841431e-01 1.659522503614425659e-01 -9.933132678270339966e-02 5.508692935109138489e-02 -1.188097894191741943e-02 -1.318977624177932739e-01 -3.383462876081466675e-02 1.153646688908338547e-02 -1.710346639156341553e-01 -6.897483766078948975e-02 -2.937224507331848145e-01 3.345300257205963135e-02 1.806054264307022095e-01 1.674474924802780151e-01 -6.089412420988082886e-02 4.257192835211753845e-02 8.758820593357086182e-02 -3.305790126323699951e-01 5.654805526137351990e-02 -7.252775877714157104e-02 -3.118076026439666748e-01 -3.771599531173706055e-01 7.005243003368377686e-02
-1.710563302040100098e-01 3.154461085796356201e-01 -1.674776375293731689e-01 -1.139318645000457764e-01 1.084774211049079895e-01 -1.513767391443252563e-01 9.089830517768859863e-02 3.612327948212623596e-02 1.194398924708366394e-01 -1.164668500423431396e-01 1.033998951315879822e-01 1.863631419837474823e-02 -2.131144553422927856e-01 8.373824506998062134e-02 1.218903362751007080e-01 6.312228739261627197e-02 6.453619152307510376e-02 6.809654086828231812e-02 -1.093830019235610962e-01 -1.564591675996780396e-01 2.481610514223575592e-03 1.243342831730842590e-01 3.193647861480712891e-01 -1.333425194025039673e-01 5.068052932620048523e-02 3.606323599815368652e-01 1.970157772302627563e-01 -9.615110605955123901e-02 -2.498781979084014893e-01 9.729041159152984619e-02 -4.920333027839660645e-01 -2.535287290811538696e-02
-3.293299674987792969e-01 2.875230312347412109e-01 5.097644403576850891e-02 -1.470817625522613525e-01 2.306492626667022705e-01 -8.093740046024322510e-02 9.124748408794403076e-02 -2.268966436386108398e-01 7.723528891801834106e-02 -3.555454015731811523e-01 -3.626523539423942566e-02 -2.058421075344085693e-01 8.974318206310272217e-02 -1.521646231412887573e-01 9.137778729200363159e-02 -1.898349523544311523e-01 -1.000873148441314697e-01 -1.706035286188125610e-01 1.630149334669113159e-01 -9.019938111305236816e-02 -1.449067145586013794e-01 1.501986831426620483e-01 3.857353329658508301e-01 7.179641723632812500e-02 9.693125635385513306e-02 -8.418613672256469727e-02 1.842134445905685425e-01 -4.568023979663848877e-02 1.197063401341438293e-01 -8.074988424777984619e-02 -2.619104981422424316e-01 -1.161105372011661530e-02
-1.696901768445968628e-01 4.924550056457519531e-01 1.564255952835083008e-01 -2.737328112125396729e-01 -5.820082128047943115e-02 1.234782766550779343e-02 -6.491085141897201538e-02 -8.318620733916759491e-03 3.224529325962066650e-01 2.196734994649887085e-01 1.485354751348495483e-01 3.551824018359184265e-02 -4.785590618848800659e-02 8.323224633932113647e-02 1.462269276380538940e-01 1.057486385107040405e-01 4.960153251886367798e-02 7.763998955488204956e-02 1.039733365178108215e-02 -3.377952873706817627e-01 -1.711892895400524139e-02 -3.706535696983337402e-02 2.198848128318786621e-01 -5.067439377307891846e-02 2.510313987731933594e-01 -4.525052756071090698e-02 1.088636964559555054e-01 -7.053966075181961060e-02 1.710314452648162842e-01 -3.002909123897552490e-01 -1.389645338058471680e-01 -9.065094590187072754e-02
3.518845885992050171e-02 1.291625499725341797e-01 5.926610529422760010e-02 1.735995523631572723e-02 7.973913848400115967e-02 3.148949146270751953e-01 9.066915512084960938e-02 -2.024004459381103516e-01 2.794138491153717041e-01 -1.376582831144332886e-01 -1.453368663787841797e-01 -5.354451388120651245e-02 2.124936133623123169e-01 1.604765951633453369e-01 -9.518688917160034180e-02 1.452224701642990112e-01 1.042075455188751221e-01 -7.825153321027755737e-02 1.164253801107406616e-01 -1.717699915170669556e-01 -2.566974237561225891e-02 -1.633391976356506348e-01 -2.308663446456193924e-03 -2.667740881443023682e-01 8.758033066987991333e-02 1.702894419431686401e-01 -5.371301434934139252e-03 5.871091969311237335e-03 1.351292133331298828e-01 -2.413045167922973633e-01 -5.731188654899597168e-01 -3.539873287081718445e-02
-2.447738200426101685e-01 1.614676862955093384e-01 -2.223833352327346802e-01 -2.199398577213287354e-01 1.391222029924392700e-01 -1.808082461357116699e-01 2.420056462287902832e-01 -8.606122434139251709e-02 1.333910077810287476e-01 -3.417397737503051758e-01 1.185366958379745483e-01 -1.522388756275177002e-01 1.064881980419158936e-01 -1.090131625533103943e-01 7.195917516946792603e-02 -7.235316187143325806e-02 -3.265001997351646423e-02 -3.399823009967803955e-01 1.644990742206573486e-01 -9.751402586698532104e-02 4.188414663076400757e-02 -2.234237454831600189e-02 3.473400771617889404e-01 3.737870138138532639e-03 1.390487104654312134e-01 -2.606207132339477539e-01 -2.708947844803333282e-02 1.081040650606155396e-01 2.163280397653579712e-01 -2.379282414913177490e-01 -1.151199638843536377e-01 1.576810702681541443e-02
1.679332107305526733e-01 1.571645289659500122e-01 -4.990174993872642517e-02 7.069274038076400757e-02 2.188819199800491333e-01 -2.774348258972167969e-01 1.129218265414237976e-01 3.563402593135833740e-02 1.687058806419372559e-01 1.134744584560394287e-01 9.770963340997695923e-02 -2.258676439523696899e-01 -3.764594718813896179e-02 2.473556846380233765e-01 6.046714261174201965e-02 -1.141511201858520508e-01 -2.864117324352264404e-01 -1.405558139085769653e-01 -1.306519955396652222e-01 -7.143648713827133179e-02 -1.357138305902481079e-01 -6.519436836242675781e-02 4.953904747962951660e-01 2.195045202970504761e-01 2.488169819116592407e-01 1.103502884507179260e-01 2.127118557691574097e-01 7.600137591361999512e-02 7.126940786838531494e-02 -2.071981877088546753e-01 -5.817532166838645935e-02 5.283666029572486877e-02
-1.964406967163085938e-01 1.563574522733688354e-01 8.183348923921585083e-02 -1.243439912796020508e-01 -6.274423003196716309e-02 -4.079579561948776245e-02 -4.371364042162895203e-02 -2.769200801849365234e-01 3.267082870006561279e-01 -9.042824804782867432e-02 -1.832933574914932251e-01 -2.464394569396972656e-01 2.745644748210906982e-01 1.990679092705249786e-02 -4.337100684642791748e-02 1.405538916587829590e-01 -2.583592012524604797e-02 1.427814811468124390e-01 -3.401328027248382568e-01 -1.561857014894485474e-02 1.130025386810302734e-01 2.303273826837539673e-01 -8.158241212368011475e-02 -2.400116175413131714e-01 1.401620060205459595e-01 1.232377514243125916e-01 -1.294799149036407471e-01 4.112955927848815918e-02 2.980062365531921387e-01 -1.001542527228593826e-02 -2.677636444568634033e-01 2.073183506727218628e-01
-8.807354420423507690e-02 8.460898697376251221e-02 -1.171954274177551270e-01 1.105782911181449890e-01 -9.504505991935729980e-02 1.194876730442047119e-01 5.079539120197296143e-02 -1.432232707738876343e-01 3.774208724498748779e-01 -2.550926208496093750e-01 -1.060155928134918213e-01 1.216994598507881165e-01 1.975804418325424194e-01 1.914662271738052368e-01 -1.342900246381759644e-01 1.700869575142860413e-02 -4.295410588383674622e-02 8.912038058042526245e-02 7.839528471231460571e-02 -1.177325397729873657e-01 3.154359757900238037e-02 -2.883313894271850586e-01 1.780382692813873291e-01 -2.874826788902282715e-01 -2.673295326530933380e-02 2.152464240789413452e-01 -3.848362341523170471e-02 2.890235558152198792e-02 1.471405029296875000e-01 -3.966110646724700928e-01 -3.498792648315429688e-01 7.830876857042312622e-02
3.045777417719364166e-02 1.237818598747253418e-02 1.033416017889976501e-01 -1.228837072849273682e-01 4.774064756929874420e-03 2.517974972724914551e-01 -1.167869940400123596e-02 2.094618976116180420e-01 2.638116478919982910e-01 -2.100429832935333252e-01 2.288883924484252930e-01 -1.864295452833175659e-02 1.114058271050453186e-01 5.456468090415000916e-02 -1.102664470672607422e-01 6.784476339817047119e-02 -2.074004858732223511e-01 -1.307801604270935059e-01 -2.193899601697921753e-01 -1.700303852558135986e-01 2.291269004344940186e-01 -2.124446034431457520e-01 1.919858157634735107e-01 -3.780135884881019592e-02 3.012155294418334961e-01 -2.858740277588367462e-02 -3.180681467056274414e-01 3.164483904838562012e-01 1.938863098621368408e-01 -2.075175940990447998e-01 -9.027886390686035156e-02 -1.111784577369689941e-01
-1.818715967237949371e-02 8.873526751995086670e-02 2.036837935447692871e-01 -1.784890890121459961e-01 4.652319476008415222e-02 5.728578567504882812e-02 2.007473111152648926e-01 -9.123285417445003986e-04 6.680976599454879761e-02 -2.291890084743499756e-01 1.723327934741973877e-01 -9.436312317848205566e-02 2.058732509613037109e-01 -1.515822391957044601e-02 -9.270542114973068237e-02 1.287552267313003540e-01 -9.853123873472213745e-02 -4.700734093785285950e-02 -3.943019807338714600e-01 -3.343568742275238037e-02 1.681900620460510254e-01 4.864274337887763977e-02 5.859156325459480286e-02 1.726239733397960663e-02 3.413381576538085938e-01 -8.004032075405120850e-02 2.090602070093154907e-01 1.714619845151901245e-01 -4.010126739740371704e-02 -3.220447897911071777e-01 -2.763098776340484619e-01 3.587991893291473389e-01
-2.560258209705352783e-01 3.235913515090942383e-01 1.831976920366287231e-01 -3.291193246841430664e-01 -2.370895743370056152e-01 1.753181815147399902e-01 1.005004644393920898e-01 -3.122077137231826782e-02 -9.508136659860610962e-02 2.613949216902256012e-02 2.214651703834533691e-01 -7.646873593330383301e-02 1.576448678970336914e-01 -7.200776785612106323e-02 -1.887407600879669189e-01 -2.147554233670234680e-02 -2.714926600456237793e-01 -1.639202535152435303e-01 -1.893155276775360107e-01 -2.575952708721160889e-01 -3.941687569022178650e-02 -9.227799624204635620e-02 1.209012493491172791e-01 -3.094647526741027832e-01 1.869423836469650269e-01 1.247796788811683655e-01 8.962924033403396606e-02 3.268026188015937805e-02 3.162100538611412048e-02 -2.454462349414825439e-01 3.139828145503997803e-02 1.184036433696746826e-01
3.873217701911926270e-01 -3.745748102664947510e-02 -1.560055762529373169e-01 -2.559919357299804688e-01 3.037813119590282440e-03 -5.039311945438385010e-02 3.697195323184132576e-03 2.451456710696220398e-02 3.711486458778381348e-01 -1.169194281101226807e-01 3.522831946611404419e-02 -1.089661382138729095e-02 2.728032507002353668e-02 -1.219152137637138367e-01 5.634436011314392090e-02 9.610359370708465576e-02 -1.059583947062492371e-01 -1.258505284786224365e-01 -9.393814206123352051e-02 -9.488661587238311768e-02 -1.348605304956436157e-01 -2.162491977214813232e-01 2.187707275152206421e-01 2.656266279518604279e-02 4.816852509975433350e-01 -1.714520156383514404e-01 6.954500079154968262e-02 -2.653663605451583862e-02 1.579211652278900146e-02 1.580758541822433472e-01 -3.456731736660003662e-01 6.820095330476760864e-02
-1.019059717655181885e-01 5.300644636154174805e-01 2.327275276184082031e-01 -3.070395588874816895e-01 -3.427109494805335999e-02 -7.250954955816268921e-02 -7.626651972532272339e-02 -9.201905876398086548e-02 2.142364829778671265e-01 1.223899722099304199e-01 2.771156430244445801e-01 -3.641803190112113953e-02 6.786490231752395630e-02 1.172692924737930298e-01 2.939113676548004150e-01 1.173156052827835083e-01 -1.162346154451370239e-01 8.493683487176895142e-02 -3.633456677198410034e-02 -3.558809459209442139e-01 -4.398420825600624084e-02 -1.344023793935775757e-01 1.456132680177688599e-01 1.015509665012359619e-01 7.074362039566040039e-02 -2.074888944625854492e-01 7.177031040191650391e-02 3.192821145057678223e-02 4.085458815097808838e-02 -1.266545355319976807e-01 -8.668431639671325684e-02 4.829890280961990356e-02
-1.446302235126495361e-01 1.784004569053649902e-01 -6.675583869218826294e-02 2.330690920352935791e-01 4.488441348075866699e-01 -1.254078596830368042e-01 1.420217379927635193e-02 7.548821717500686646e-02 2.762412130832672119e-01 -2.404396235942840576e-01 2.226324081420898438e-01 -2.385032922029495239e-01 -6.158993020653724670e-02 -2.127183973789215088e-01 -1.808265447616577148e-01 1.681271754205226898e-02 -8.196715265512466431e-02 -2.206121087074279785e-01 -1.215004548430442810e-01 -1.525182723999023438e-01 1.169850118458271027e-02 -1.399888396263122559e-01 7.140304148197174072e-02 6.429664045572280884e-02 1.626018881797790527e-01 -6.981202960014343262e-02 1.650955975055694580e-01 9.446321427822113037e-02 8.343683183193206787e-02 -1.860761940479278564e-01 -3.331003189086914062e-01 1.957701891660690308e-02
1.346236169338226318e-01 2.978843152523040771e-01 -5.694306269288063049e-02 -1.300274282693862915e-01 2.937724292278289795e-01 -2.561945319175720215e-01 -7.433538138866424561e-02 -1.550638861954212189e-02 1.612818837165832520e-01 2.937765233218669891e-02 1.217435225844383240e-01 -2.042957246303558350e-01 -3.422879576683044434e-01 2.436942607164382935e-01 9.050793945789337158e-02 1.869345754384994507e-01 -1.386201381683349609e-01 6.302747875452041626e-02 -2.895656041800975800e-02 -2.596114873886108398e-01 2.361553460359573364e-01 -3.498839586973190308e-02 3.261108994483947754e-01 -9.388231486082077026e-02 3.041270673274993896e-01 -4.772131145000457764e-02 1.378010347252711654e-04 -7.512379437685012817e-02 -4.988849908113479614e-02 -7.275987416505813599e-02 -1.755253374576568604e-01 9.789734333753585815e-02
8.738741278648376465e-02 7.091425359249114990e-02 -1.165743544697761536e-01 -2.625220417976379395e-01 -3.429274540394544601e-03 2.432159185409545898e-01 1.399431675672531128e-01 -2.116455137729644775e-01 1.160226017236709595e-01 -2.662125788629055023e-02 3.857626765966415405e-02 2.130475128069519997e-03 2.216681540012359619e-01 -1.248707994818687439e-01 4.540772363543510437e-02 -2.343671023845672607e-01 -1.675162911415100098e-01 1.868534684181213379e-01 -7.014480978250503540e-02 -3.129002749919891357e-01 -2.667313516139984131e-01 -1.995117813348770142e-01 3.633352220058441162e-01 6.463606655597686768e-02 1.988233774900436401e-01 1.132298484444618225e-01 -3.984032198786735535e-02 -3.110486268997192383e-02 -1.199160367250442505e-01 -1.234343573451042175e-01 -3.826688826084136963e-01 -3.659484209492802620e-04
3.489525988698005676e-02 2.558214664459228516e-01 -3.087390586733818054e-02 -1.338890790939331055e-01 -1.837572008371353149e-01 -2.901720069348812103e-02 2.581857740879058838e-01 1.834830939769744873e-01 2.252952009439468384e-01 -2.304927632212638855e-02 3.118384182453155518e-01 -1.929467171430587769e-01 2.218085527420043945e-01 2.458240687847137451e-01 3.491640836000442505e-02 2.738395631313323975e-01 -1.387154757976531982e-01 4.872354492545127869e-02 -2.618888020515441895e-02 -1.220471113920211792e-01 7.722469419240951538e-02 -1.474832594394683838e-01 2.878760099411010742e-01 1.054887324571609497e-01 2.730771005153656006e-01 1.180478781461715698e-01 -6.990397814661264420e-03 -8.324111998081207275e-02 1.387746538966894150e-02 -2.383991479873657227e-01 1.975207924842834473e-01 2.397679388523101807e-01
1.034335345029830933e-01 1.378789246082305908e-01 -6.111335009336471558e-02 -2.983957827091217041e-01 -2.254710346460342407e-01 1.069278568029403687e-01 -5.646413564682006836e-02 -1.284648925065994263e-01 1.874377280473709106e-01 -2.889273688197135925e-02 4.023633003234863281e-01 -5.631735175848007202e-02 2.316960692405700684e-01 2.225941568613052368e-01 -9.948753751814365387e-03 2.825072109699249268e-01 1.531366910785436630e-02 -1.287808865308761597e-01 6.248568743467330933e-02 1.111354306340217590e-01 2.655805787071585655e-03 -3.344126045703887939e-01 2.559382617473602295e-01 -2.065669596195220947e-01 1.803933084011077881e-01 1.974004954099655151e-01 -6.446875631809234619e-02 -1.613661497831344604e-01 3.375617414712905884e-02 -3.955943882465362549e-02 -1.013020277023315430e-01 2.088533192873001099e-01
3.551764413714408875e-02 -6.251774728298187256e-02 -1.428288370370864868e-01 -1.196810081601142883e-01 2.194274663925170898e-01 -2.109263092279434204e-02 -1.555289477109909058e-01 1.110362354665994644e-02 2.345668822526931763e-01 -2.062188833951950073e-01 1.574012339115142822e-01 2.442019060254096985e-02 6.148622184991836548e-02 -1.306757479906082153e-01 -1.319479346275329590e-01 1.713579893112182617e-01 -1.459140777587890625e-01 -1.787299290299415588e-02 -2.483346164226531982e-01 -9.169569611549377441e-02 1.937063038349151611e-02 -1.962370425462722778e-01 1.198317930102348328e-01 -1.727029830217361450e-01 2.308004945516586304e-01 -7.927770167589187622e-02 8.294663578271865845e-02 -3.019264638423919678e-01 1.162727363407611847e-03 -3.712468966841697693e-02 -5.901069045066833496e-01 1.212127357721328735e-01
6.868652999401092529e-02 4.580889940261840820e-01 1.271193176507949829e-01 6.039723753929138184e-02 -4.033864289522171021e-02 -2.356683909893035889e-01 1.985850557684898376e-02 -1.469949036836624146e-01 2.738182246685028076e-01 2.370834201574325562e-01 1.333541870117187500e-01 -1.947193592786788940e-01 9.453932195901870728e-02 -1.203844323754310608e-01 -3.097293153405189514e-02 -1.031779199838638306e-01 -2.218995839357376099e-01 1.598146259784698486e-01 1.250627040863037109e-01 1.168266534805297852e-01 1.401714831590652466e-01 1.072371751070022583e-01 2.141445726156234741e-01 -1.502171456813812256e-01 3.486325442790985107e-01 -7.265742868185043335e-02 3.426554321777075529e-04 -9.268096834421157837e-02 4.243483999744057655e-04 -2.471113801002502441e-01 -1.587179303169250488e-01 1.980713009834289551e-01
-8.585819741711020470e-04 1.128232255578041077e-01 -9.412244707345962524e-02 -3.391843736171722412e-01 8.666588366031646729e-02 3.465186059474945068e-02 6.218182295560836792e-02 -9.427998214960098267e-02 4.074401855468750000e-01 1.876107901334762573e-01 -3.059637546539306641e-01 -5.896628648042678833e-02 7.637780904769897461e-02 7.465900480747222900e-02 3.816130012273788452e-02 6.994319148361682892e-03 -4.008620977401733398e-01 3.340204060077667236e-02 1.077506095170974731e-01 -1.462237536907196045e-01 1.423249244689941406e-01 -6.388658285140991211e-02 2.220600992441177368e-01 -2.707330584526062012e-01 1.921736001968383789e-01 1.374465674161911011e-01 -2.177117019891738892e-01 2.221692204475402832e-01 -1.271038800477981567e-01 -4.111746326088905334e-02 -9.118296205997467041e-02 1.010264828801155090e-01
-6.806545704603195190e-02 1.924384832382202148e-01 6.006276980042457581e-02 -1.929351389408111572e-01 -1.037671938538551331e-01 1.359783262014389038e-01 1.099670529365539551e-01 3.188740313053131104e-01 4.029981493949890137e-01 -2.016108930110931396e-01 1.346171051263809204e-01 -1.918180286884307861e-01 -4.137717478442937136e-04 -4.466835036873817444e-02 -9.491454064846038818e-02 6.786551326513290405e-02 -1.248730625957250595e-02 -2.974058687686920166e-01 -1.120202988386154175e-01 -1.641939729452133179e-01 1.066593974828720093e-01 2.309831678867340088e-01 2.569058351218700409e-02 -1.510713696479797363e-01 1.388480812311172485e-01 1.242114827036857605e-01 -2.356823086738586426e-01 4.146461188793182373e-02 -1.310677975416183472e-01 -2.554678618907928467e-01 -3.310374021530151367e-01 -2.375237457454204559e-02
1.293999403715133667e-01 3.876919448375701904e-01 1.416241656988859177e-02 -2.320212721824645996e-01 1.103587672114372253e-01 -3.518961668014526367e-01 1.869430094957351685e-01 6.692790985107421875e-02 3.151707053184509277e-01 7.080490142107009888e-02 1.013377904891967773e-01 2.824494801461696625e-02 2.460599094629287720e-01 -8.885936439037322998e-02 -3.285980969667434692e-02 2.443127632141113281e-01 -1.777815520763397217e-01 -2.159726768732070923e-01 -2.540881335735321045e-01 -9.740586578845977783e-02 -1.026875153183937073e-01 -1.385705918073654175e-02 1.041145473718643188e-01 3.291166424751281738e-01 1.030623689293861389e-01 2.127005904912948608e-02 9.840563684701919556e-02 1.286498550325632095e-02 1.004712656140327454e-01 -2.089556157588958740e-01 -4.389158263802528381e-02 7.475081365555524826e-03
8.270823210477828979e-02 2.918509542942047119e-01 1.149673089385032654e-01 -2.460243552923202515e-01 1.125210374593734741e-01 3.852456063032150269e-02 7.270471006631851196e-02 -1.034490168094635010e-01 2.696622014045715332e-01 -8.569657802581787109e-02 1.966560631990432739e-01 9.154099225997924805e-02 -3.421574458479881287e-02 3.385038971900939941e-01 -7.927823811769485474e-02 2.241123020648956299e-01 -2.144159972667694092e-01 7.100090384483337402e-02 1.986809521913528442e-01 5.499840155243873596e-02 3.417313396930694580e-01 -1.420031953603029251e-02 1.943758875131607056e-01 -5.274840816855430603e-02 1.069403961300849915e-01 -2.346611320972442627e-01 1.678527593612670898e-01 8.612111210823059082e-02 -7.497869897633790970e-03 -1.055657267570495605e-01 -3.608042597770690918e-01 1.009351909160614014e-01
-1.516226083040237427e-01 7.239040732383728027e-02 2.648248374462127686e-01 -1.626123487949371338e-02 4.116078466176986694e-02 4.148960858583450317e-02 3.838355094194412231e-02 -1.155357155948877335e-02 3.768556118011474609e-01 -3.628778830170631409e-02 2.519388794898986816e-01 8.941474556922912598e-02 8.740323781967163086e-02 1.367037296295166016e-01 -6.484548002481460571e-02 1.664243340492248535e-01 -2.629228681325912476e-02 1.430545747280120850e-01 -3.479201793670654297e-01 1.113547086715698242e-01 3.878628090023994446e-02 3.117747008800506592e-01 2.049720287322998047e-01 1.412196736782789230e-02 3.681614696979522705e-01 4.333010688424110413e-02 -6.797931343317031860e-02 9.062704443931579590e-02 3.072845935821533203e-01 8.234920352697372437e-02 -2.361634522676467896e-01 1.433824747800827026e-01
9.399054199457168579e-02 6.459660828113555908e-03 1.421845704317092896e-01 -9.585897438228130341e-03 3.074238300323486328e-01 -2.878156006336212158e-01 -1.672210991382598877e-01 -3.750879168510437012e-01 2.149365842342376709e-01 9.097104892134666443e-03 7.264871895313262939e-02 8.392025530338287354e-02 1.425004154443740845e-01 -1.654380708932876587e-01 6.401015073060989380e-02 7.386642694473266602e-02 -5.068141967058181763e-02 3.506879135966300964e-02 -1.409833729267120361e-01 3.962459787726402283e-02 -2.307547330856323242e-01 -1.113023161888122559e-01 4.068549275398254395e-01 -2.195885628461837769e-01 1.796316355466842651e-01 4.321218933910131454e-03 -9.250432252883911133e-02 9.346060454845428467e-02 -3.247864916920661926e-02 -2.115131765604019165e-01 -1.854478865861892700e-01 2.731144726276397705e-01
-1.707432717084884644e-01 3.047775328159332275e-01 2.753358483314514160e-01 -1.420441716909408569e-01 2.305200397968292236e-01 6.074157543480396271e-03 2.557301819324493408e-01 -6.180988857522606850e-04 1.041167378425598145e-01 9.502063691616058350e-02 -3.578231111168861389e-02 -1.156052947044372559e-01 3.322615921497344971e-01 2.293711751699447632e-01 7.977794855833053589e-02 1.331012509763240814e-02 -1.758009046316146851e-01 2.340220510959625244e-01 8.335121721029281616e-02 -4.059515520930290222e-02 -1.246855705976486206e-01 1.447284221649169922e-02 1.272603124380111694e-01 -3.657818138599395752e-01 4.399177432060241699e-02 1.162957027554512024e-01 -1.800764352083206177e-01 -5.601361766457557678e-02 -3.695292025804519653e-02 -2.218013852834701538e-01 -2.954870164394378662e-01 -1.020657718181610107e-01
-6.722131278365850449e-03 2.311098575592041016e-01 5.259625241160392761e-02 -8.472701907157897949e-02 1.225317120552062988e-01 -1.055444851517677307e-01 -5.830432474613189697e-02 3.100666031241416931e-02 1.322895288467407227e-01 9.775201231241226196e-02 -5.824169516563415527e-02 -3.755774199962615967e-01 -8.335249498486518860e-03 1.870226114988327026e-02 9.019338339567184448e-02 1.784185022115707397e-01 -4.176404178142547607e-01 -2.596254646778106689e-01 -3.064480144530534744e-03 -4.076240658760070801e-01 1.064108610153198242e-01 -7.797297090291976929e-02 3.499867618083953857e-01 -6.317798048257827759e-02 1.223150491714477539e-01 -1.173255667090415955e-01 2.037917822599411011e-01 -2.225245535373687744e-01 -3.714495804160833359e-03 -6.868490576744079590e-02 -1.164058968424797058e-01 6.521169096231460571e-02
-1.345987915992736816e-01 6.401121616363525391e-02 -2.390604652464389801e-02 -3.277801871299743652e-01 -1.452326625585556030e-01 1.035660784691572189e-02 5.125994607806205750e-02 -2.179903909564018250e-02 2.668314874172210693e-01 -1.793130338191986084e-01 1.546589098870754242e-02 1.235937923192977905e-01 2.198088318109512329e-01 1.465187221765518188e-01 -8.821262419223785400e-02 -1.028153598308563232e-01 -1.393997967243194580e-01 1.823702603578567505e-01 -2.290667593479156494e-01 -3.879040479660034180e-01 3.909813761711120605e-01 -1.739046275615692139e-01 2.692549526691436768e-01 -4.148137941956520081e-02 -1.073580086231231689e-01 -6.932256370782852173e-02 6.084881722927093506e-02 3.502554446458816528e-02 -8.897410333156585693e-02 -6.570797413587570190e-02 -1.323003619909286499e-01 2.729656696319580078e-01
-1.280945539474487305e-01 1.883154064416885376e-01 -7.455681264400482178e-02 -2.591996490955352783e-01 1.076805442571640015e-01 2.026951462030410767e-01 5.568765848875045776e-02 4.322416335344314575e-02 2.022977173328399658e-01 1.185355708003044128e-02 9.248641133308410645e-02 1.225337088108062744e-01 7.701496034860610962e-02 9.570607542991638184e-02 -9.101234376430511475e-02 3.079887107014656067e-02 -1.375071853399276733e-01 4.346344992518424988e-02 -1.887878775596618652e-01 -5.401382446289062500e-01 1.910071521997451782e-01 -5.372279137372970581e-02 2.190889418125152588e-01 -1.388799697160720825e-01 -1.079863011837005615e-01 1.170529574155807495e-01 2.989483997225761414e-02 1.635058522224426270e-01 1.675622910261154175e-02 -9.507988393306732178e-02 -3.572518825531005859e-01 2.898190021514892578e-01
-8.870033174753189087e-02 3.341480195522308350e-01 -1.008893847465515137e-01 5.212496593594551086e-02 -5.827175453305244446e-02 -1.862034946680068970e-01 -7.343661040067672729e-02 6.993460003286600113e-03 1.307877153158187866e-01 -3.301353454589843750e-01 1.931356042623519897e-01 -1.196420043706893921e-01 -4.320340696722269058e-03 1.858560740947723389e-01 3.203789591789245605e-01 9.802150726318359375e-02 -1.711006164550781250e-01 3.434292972087860107e-02 1.122978329658508301e-01 -2.239555120468139648e-01 1.199250146746635437e-01 -3.522120043635368347e-02 2.790249884128570557e-01 2.839114144444465637e-02 2.647157013416290283e-01 2.871022820472717285e-01 1.648445427417755127e-01 9.356159716844558716e-02 -1.490464955568313599e-01 2.398943305015563965e-01 -1.213748529553413391e-01 1.706432253122329712e-01
-7.554840762168169022e-03 2.776347994804382324e-01 -1.016246974468231201e-01 -1.701883673667907715e-01 -6.164539977908134460e-02 1.051296666264533997e-02 1.377599779516458511e-02 3.559365123510360718e-02 -4.807662218809127808e-02 -3.034564293920993805e-02 2.234511673450469971e-01 -3.539970815181732178e-01 1.676162779331207275e-01 1.201467216014862061e-01 -3.093739748001098633e-01 4.193562865257263184e-01 -2.572788000106811523e-01 -3.374119848012924194e-02 -6.914246082305908203e-02 -1.314061433076858521e-01 -1.205321252346038818e-01 -2.034892588853836060e-01 2.887635231018066406e-01 -7.073380053043365479e-02 1.502671688795089722e-01 2.955438494682312012e-01 6.064761057496070862e-02 7.638668268918991089e-02 4.740301892161369324e-02 -1.184464097023010254e-01 -1.185294017195701599e-01 4.643245413899421692e-02
-8.342565968632698059e-03 1.576494127511978149e-01 -2.146215550601482391e-02 -1.278898119926452637e-02 1.913183033466339111e-01 1.573463827371597290e-01 -1.392512917518615723e-01 -3.195262514054775238e-03 3.463334441184997559e-01 -2.604552805423736572e-01 -5.803815275430679321e-02 -1.684568673372268677e-01 -4.647085443139076233e-02 -2.828314304351806641e-01 2.530596554279327393e-01 -1.963670402765274048e-01 -1.551532298326492310e-01 -9.354516863822937012e-02 1.888097524642944336e-01 2.326023578643798828e-02 8.943679183721542358e-02 -4.891003668308258057e-02 1.909189969301223755e-01 -1.204023584723472595e-01 4.076594486832618713e-02 2.704718410968780518e-01 3.324719369411468506e-01 -1.151898428797721863e-01 1.521120667457580566e-01 -1.263391673564910889e-01 -3.372808396816253662e-01 8.704122155904769897e-02
8.018637448549270630e-02 1.556455790996551514e-01 3.121858835220336914e-01 -5.927819386124610901e-02 -1.006104052066802979e-01 1.263122558593750000e-01 3.951394185423851013e-02 3.023468144237995148e-02 1.379076987504959106e-01 -3.330633938312530518e-01 1.843530386686325073e-01 -3.438582718372344971e-01 -9.432823210954666138e-02 1.819556802511215210e-01 2.008367329835891724e-02 -1.631736755371093750e-01 -5.009365826845169067e-02 -6.664671748876571655e-02 3.674586489796638489e-02 -1.291189715266227722e-02 2.313476353883743286e-01 -1.436179131269454956e-01 2.998055517673492432e-01 -3.024464547634124756e-01 1.650011539459228516e-01 3.258186280727386475e-01 8.445405960083007812e-02 1.179124563932418823e-01 1.061602085828781128e-01 6.862995773553848267e-02 -2.184659242630004883e-01 8.068104833364486694e-02
7.326979190111160278e-02 3.747247755527496338e-01 6.512873619794845581e-02 -1.242242678999900818e-01 2.380819618701934814e-01 3.149117529392242432e-02 -7.289756089448928833e-02 7.806273549795150757e-02 2.689728736877441406e-01 -5.165691673755645752e-02 3.438566625118255615e-01 -2.180940657854080200e-01 1.775794848799705505e-02 2.899217009544372559e-01 2.277764081954956055e-01 5.041703698225319386e-04 9.653660655021667480e-02 4.163630679249763489e-02 -2.081975340843200684e-03 -2.268183231353759766e-01 -2.440323005430400372e-04 3.673412650823593140e-02 3.270271122455596924e-01 9.734892100095748901e-02 6.750653684139251709e-02 -1.029867753386497498e-01 2.361079454421997070e-01 1.646676361560821533e-01 -1.740902215242385864e-01 -6.229373812675476074e-02 4.875776171684265137e-02 2.711448073387145996e-01
-1.931853443384170532e-01 3.206994533538818359e-01 3.805064409971237183e-02 -1.644819229841232300e-01 2.716933935880661011e-02 -2.319672405719757080e-01 1.669957675039768219e-02 -6.614545732736587524e-02 1.852744370698928833e-01 7.975418120622634888e-02 1.055802851915359497e-01 -2.977353036403656006e-01 -9.676385670900344849e-02 4.580994322896003723e-02 -3.232993185520172119e-02 3.815667703747749329e-02 -2.805579006671905518e-01 -4.632103815674781799e-02 -6.709117442369461060e-02 -1.108470037579536438e-01 9.333512187004089355e-02 6.873991340398788452e-02 2.577862739562988281e-01 3.844760358333587646e-02 1.711945831775665283e-01 -1.972344666719436646e-01 1.585231274366378784e-01 -2.713001966476440430e-01 -6.525049358606338501e-02 -1.131632924079895020e-01 -4.482291042804718018e-01 -2.318483740091323853e-01
-2.489305436611175537e-01 2.062261253595352173e-01 2.294358611106872559e-01 -2.439048886299133301e-01 1.760483980178833008e-01 2.792961895465850830e-01 3.989122435450553894e-02 1.990187354385852814e-02 5.708089470863342285e-01 9.110646694898605347e-02 -3.507185727357864380e-02 -3.960962593555450439e-02 8.538471907377243042e-02 6.141758710145950317e-02 -1.569463014602661133e-01 1.495459862053394318e-02 -1.184391900897026062e-01 -3.608850389719009399e-02 9.043572843074798584e-02 -1.105185784399509430e-02 -2.105044275522232056e-01 -2.085884660482406616e-01 -1.406226400285959244e-02 -6.566888839006423950e-02 4.362037032842636108e-02 3.058044938370585442e-03 4.480082914233207703e-02 2.906626164913177490e-01 2.213377133011817932e-02 -1.672011464834213257e-01 -2.101076394319534302e-01 -1.502957195043563843e-01
6.423575431108474731e-02 2.332473546266555786e-01 -1.337637100368738174e-02 -3.782240748405456543e-01 -7.829320430755615234e-02 2.711547315120697021e-01 -2.520716562867164612e-02 5.332187563180923462e-02 8.867169171571731567e-02 5.961402133107185364e-02 6.031843274831771851e-02 -1.087955385446548462e-01 1.402562558650970459e-01 1.685524284839630127e-01 -8.152387104928493500e-03 -3.620945289731025696e-02 -1.927851885557174683e-01 3.360369801521301270e-01 -1.209396198391914368e-01 -1.632367968559265137e-01 2.229214906692504883e-01 -1.573139727115631104e-01 3.698435425758361816e-01 -2.363918125629425049e-01 1.500872820615768433e-01 1.177014969289302826e-02 -2.108219861984252930e-01 -7.966922223567962646e-02 5.907373502850532532e-02 -1.564923077821731567e-01 -2.737120091915130615e-01 6.269671022891998291e-02
-2.201327234506607056e-01 -1.338609214872121811e-02 3.757976368069648743e-02 -3.032996952533721924e-01 1.007613092660903931e-01 -3.121165037155151367e-01 3.181758150458335876e-02 1.129747629165649414e-01 3.387427628040313721e-01 -4.790451750159263611e-02 1.473795473575592041e-01 -1.305324137210845947e-01 1.933054178953170776e-01 1.475700177252292633e-02 -6.790231168270111084e-02 -1.210572943091392517e-01 -1.239751502871513367e-01 -7.596070319414138794e-02 -1.516112983226776123e-01 -2.113526910543441772e-01 7.502704113721847534e-02 -1.875888705253601074e-01 -6.451500207185745239e-02 -6.434719543904066086e-03 1.801524013280868530e-01 1.569174081087112427e-01 -2.104106992483139038e-01 2.499238252639770508e-01 3.286662101745605469e-01 8.165992796421051025e-03 -1.613432466983795166e-01 3.036651313304901123e-01
-1.450286526232957840e-02 2.167383879423141479e-01 4.953598603606224060e-02 -9.432481601834297180e-03 -9.696231782436370850e-02 -2.793389260768890381e-01 3.126078546047210693e-01 2.255910187959671021e-01 3.578857779502868652e-01 -3.006341755390167236e-01 1.961236447095870972e-01 -8.031782507896423340e-02 1.193326804786920547e-02 -3.516381680965423584e-01 2.351714372634887695e-01 -1.879033632576465607e-02 -1.173817664384841919e-01 -2.562751471996307373e-01 8.440824225544929504e-03 6.815823167562484741e-02 1.204231232404708862e-01 2.422304637730121613e-02 2.976455390453338623e-01 -7.476875092834234238e-03 1.301773786544799805e-01 1.564427018165588379e-01 -1.294516958296298981e-02 -1.291143801063299179e-02 2.778260037302970886e-02 -7.895898818969726562e-02 -1.821974813938140869e-01 3.910164535045623779e-02
2.608755528926849365e-01 5.370986461639404297e-02 9.025135636329650879e-02 -1.707076840102672577e-02 -5.445250496268272400e-02 -7.876884192228317261e-02 2.509647049009799957e-02 -1.120582744479179382e-01 4.406746625900268555e-01 -1.254667043685913086e-01 1.506404578685760498e-01 8.600968867540359497e-02 1.205389760434627533e-02 2.739493176341056824e-02 -1.085582897067070007e-01 6.047268584370613098e-02 -3.101201951503753662e-01 2.260485440492630005e-01 -1.660842746496200562e-01 -8.214472234249114990e-02 -2.436798624694347382e-02 -1.669226884841918945e-01 2.027405053377151489e-01 -5.634613335132598877e-03 3.520233333110809326e-01 -3.324094712734222412e-01 2.395535558462142944e-01 1.175394877791404724e-01 1.127656102180480957e-01 -1.514375805854797363e-01 -1.473918408155441284e-01 1.664742827415466309e-01
-2.488686144351959229e-01 1.169358640909194946e-01 -1.561515480279922485e-01 -1.495409905910491943e-01 1.234016045928001404e-01 -1.395262032747268677e-01 1.968523710966110229e-01 -6.926120072603225708e-02 2.057635039091110229e-01 -3.400217890739440918e-01 1.069610938429832458e-01 -1.104585528373718262e-01 4.512538760900497437e-02 -1.455585658550262451e-01 1.742437332868576050e-01 -1.864994168281555176e-01 -1.726149767637252808e-01 -3.613748252391815186e-01 9.392686933279037476e-02 -1.897203773260116577e-01 -3.445895016193389893e-02 -1.215287763625383377e-02 3.218487799167633057e-01 7.580043748021125793e-03 1.169077306985855103e-01 -1.744280010461807251e-01 6.013216078281402588e-02 2.062152028083801270e-01 1.655590981245040894e-01 -2.131049335002899170e-01 -2.366124540567398071e-01 1.464331336319446564e-02
-1.368871778249740601e-01 -3.732893243432044983e-02 2.037355005741119385e-01 -9.309537708759307861e-03 4.462228715419769287e-02 6.847013533115386963e-02 8.258745074272155762e-02 2.378987520933151245e-01 3.033820688724517822e-01 -1.086793020367622375e-01 2.060101181268692017e-01 -3.412703573703765869e-01 -9.139426052570343018e-02 -8.666107803583145142e-02 3.431980684399604797e-02 9.986627846956253052e-03 -1.006695907562971115e-02 -9.467051923274993896e-02 -1.858394593000411987e-01 -2.042636275291442871e-01 7.914834469556808472e-02 2.208461761474609375e-01 2.717835307121276855e-01 -8.950019627809524536e-02 2.272891402244567871e-01 1.697052419185638428e-01 -2.285446524620056152e-01 1.676934063434600830e-01 -1.669438183307647705e-01 -3.215116262435913086e-01 -2.705140411853790283e-01 2.846213616430759430e-02
-1.263862699270248413e-01 2.716414630413055420e-01 4.565301537513732910e-02 -2.480338066816329956e-01 7.930067367851734161e-03 9.702732786536216736e-03 -1.480026245117187500e-01 2.356574125587940216e-02 2.432304471731185913e-01 3.043140284717082977e-02 1.942620426416397095e-01 6.559687852859497070e-02 3.433826565742492676e-02 -9.230040013790130615e-02 -2.179545722901821136e-02 2.269982919096946716e-02 -1.021395102143287659e-01 3.653271198272705078e-01 2.491162158548831940e-02 -3.291599750518798828e-01 6.739127635955810547e-02 2.597956061363220215e-01 3.011687099933624268e-01 -3.138537406921386719e-01 3.557196557521820068e-01 1.940786391496658325e-01 -1.627604365348815918e-01 6.697788834571838379e-02 1.119099278002977371e-02 -1.654489897191524506e-02 -3.888717666268348694e-02 1.439411775209009647e-03
-2.628930807113647461e-01 2.931348383426666260e-01 -1.370189189910888672e-01 6.556993722915649414e-02 3.716288208961486816e-01 2.226288802921772003e-02 -2.016036398708820343e-02 -4.567890986800193787e-02 1.863662898540496826e-01 -2.618433237075805664e-01 1.229882836341857910e-01 -2.714204788208007812e-01 -4.034923762083053589e-02 -1.151274219155311584e-01 1.456289142370223999e-01 -2.561010792851448059e-02 -5.575047060847282410e-02 -2.421512603759765625e-01 -1.218389272689819336e-01 1.290911529213190079e-02 -1.441530436277389526e-01 5.597255751490592957e-02 3.551383614540100098e-01 8.873327821493148804e-02 8.822543174028396606e-02 -1.271487623453140259e-01 -5.088687874376773834e-03 4.962069541215896606e-02 2.353034019470214844e-01 -3.687985613942146301e-02 -3.591250181198120117e-01 7.176028192043304443e-02
-1.190221384167671204e-01 1.784287989139556885e-01 6.432434171438217163e-02 -2.879178225994110107e-01 1.135305166244506836e-01 -2.116150921210646629e-03 -1.335375010967254639e-01 -1.544353961944580078e-01 1.787107735872268677e-01 1.767873466014862061e-01 9.451826661825180054e-02 -3.244055509567260742e-01 -4.696539416909217834e-02 -1.238476037979125977e-01 -1.752787381410598755e-01 3.135649859905242920e-01 -1.127239242196083069e-01 2.259031087160110474e-01 -6.020174175500869751e-02 3.352948278188705444e-02 2.483398765325546265e-01 -3.194286227226257324e-01 2.131164073944091797e-01 -5.354744568467140198e-02 -2.307625953108072281e-03 1.219059005379676819e-01 2.746774815022945404e-02 1.171102970838546753e-01 3.085963129997253418e-01 -2.223227620124816895e-01 -1.548371016979217529e-01 9.991468489170074463e-02
1.024752482771873474e-01 7.009476423263549805e-02 5.400519073009490967e-02 -1.825393885374069214e-01 2.492859512567520142e-01 -8.000830560922622681e-02 8.882881700992584229e-02 5.902557820081710815e-02 2.195732891559600830e-01 -2.419936805963516235e-01 1.131738424301147461e-01 6.813805550336837769e-02 2.617892324924468994e-01 1.163152046501636505e-02 -4.010700061917304993e-02 3.751919567584991455e-01 -1.309589389711618423e-02 1.642083376646041870e-01 -7.015376538038253784e-02 6.837888062000274658e-02 -2.520388364791870117e-01 9.429597295820713043e-03 3.480044603347778320e-01 9.281665086746215820e-02 1.806741505861282349e-01 1.968774944543838501e-01 1.999956555664539337e-02 -1.540179103612899780e-01 -1.354523450136184692e-01 -2.909973859786987305e-01 -3.023087084293365479e-01 1.146630048751831055e-01
4.034267738461494446e-02 2.001999765634536743e-01 -3.520094975829124451e-02 -1.763982176780700684e-01 1.767546683549880981e-01 -2.986808717250823975e-01 -7.684455811977386475e-02 -1.896127313375473022e-02 1.596080958843231201e-01 3.160395845770835876e-02 1.052620261907577515e-01 3.664361685514450073e-02 -1.238043047487735748e-02 -2.645577490329742432e-01 -2.667540907859802246e-01 1.166159659624099731e-01 4.929642379283905029e-02 1.999747902154922485e-01 -4.300930304452776909e-04 8.822788298130035400e-02 -2.332651913166046143e-01 -2.503897845745086670e-01 3.584337532520294189e-01 -1.246558129787445068e-01 3.082846105098724365e-01 -9.338007122278213501e-02 -9.234433621168136597e-02 2.988175675272941589e-02 -5.322476476430892944e-02 -1.349667459726333618e-01 -3.592359423637390137e-01 1.755496263504028320e-01
7.158878445625305176e-02 4.545181244611740112e-02 -1.542971190065145493e-02 -2.543633282184600830e-01 1.153944134712219238e-01 -7.550410926342010498e-02 1.754674017429351807e-01 -1.531229764223098755e-01 1.061023622751235962e-01 -1.318050082772970200e-02 3.355731070041656494e-01 -3.755875304341316223e-02 9.997811168432235718e-03 2.256909608840942383e-01 -1.798485219478607178e-02 2.085015624761581421e-01 -1.710134595632553101e-01 -1.512965112924575806e-01 -1.643845140933990479e-01 -4.141457080841064453e-01 2.728434503078460693e-01 -1.540864557027816772e-01 4.422767832875251770e-02 -1.930739134550094604e-01 1.817737370729446411e-01 3.534236550331115723e-01 -3.031814657151699066e-02 6.602527201175689697e-02 5.947584658861160278e-02 -9.045651182532310486e-03 -2.678556442260742188e-01 8.743436634540557861e-02
2.245208621025085449e-01 1.088659688830375671e-01 1.442279368638992310e-01 -1.459468752145767212e-01 3.015759885311126709e-01 -2.718804776668548584e-01 -1.411610692739486694e-01 -1.707368940114974976e-01 5.644370242953300476e-02 -9.109935909509658813e-02 1.981992870569229126e-01 4.571984335780143738e-02 4.494645595550537109e-01 -5.603053793311119080e-02 -2.110376954078674316e-01 -1.539977490901947021e-01 -5.194967240095138550e-02 -1.835380941629409790e-01 -9.875641018152236938e-02 7.112991809844970703e-02 3.811878710985183716e-02 -1.237048432230949402e-01 1.036366373300552368e-01 -1.803532093763351440e-01 1.972307860851287842e-01 -7.621402293443679810e-02 1.911830157041549683e-02 -9.201621264219284058e-02 2.728186845779418945e-01 -1.280418485403060913e-01 -1.792818456888198853e-01 2.601819634437561035e-01
6.801106967031955719e-03 8.113983273506164551e-02 3.108047246932983398e-01 -2.562263309955596924e-01 1.987202167510986328e-01 -3.963864594697952271e-02 2.112878113985061646e-02 1.133759394288063049e-01 1.617644280195236206e-01 -2.016762495040893555e-01 -2.361435443162918091e-01 9.714654088020324707e-02 1.934405267238616943e-01 1.932768821716308594e-01 -1.988362371921539307e-01 1.301909387111663818e-01 -7.542004436254501343e-02 2.562603726983070374e-02 1.289584785699844360e-01 -2.520323991775512695e-01 -2.461244165897369385e-01 -1.512023210525512695e-01 4.852966666221618652e-01 -1.773284673690795898e-01 6.290891021490097046e-02 -2.111415937542915344e-02 -4.857154563069343567e-02 6.266684085130691528e-02 1.265522986650466919e-01 1.956604048609733582e-02 -1.971494853496551514e-01 1.029811725020408630e-01
-2.194113731384277344e-01 3.103611469268798828e-01 -2.318399995565414429e-01 1.438953578472137451e-01 3.310920596122741699e-01 3.817846253514289856e-02 1.517425775527954102e-01 -1.465838402509689331e-01 1.396096944808959961e-01 -7.731207460165023804e-02 9.128449857234954834e-02 -1.990061402320861816e-01 5.848232284188270569e-02 -1.682891994714736938e-01 1.881619244813919067e-01 -3.882647678256034851e-02 -1.838710755109786987e-01 -2.232064306735992432e-01 -2.211781442165374756e-01 -7.908504456281661987e-02 -2.476187646389007568e-01 -2.924529463052749634e-02 2.257686108350753784e-01 -1.324028372764587402e-01 1.079259365797042847e-01 1.516848988831043243e-02 1.333930641412734985e-01 5.636636540293693542e-02 8.761552721261978149e-02 -3.017797470092773438e-01 -2.853676676750183105e-01 -3.035152144730091095e-02
-1.890830695629119873e-01 3.348727896809577942e-02 1.621671169996261597e-01 3.267265856266021729e-02 -5.503449961543083191e-02 -1.417420525103807449e-02 7.139705866575241089e-02 3.132202476263046265e-02 1.916154772043228149e-01 -3.351012170314788818e-01 2.050816118717193604e-01 -3.787697851657867432e-01 3.254402428865432739e-02 -7.433480583131313324e-03 -1.534316539764404297e-01 1.981105655431747437e-02 1.126122400164604187e-01 -1.554138213396072388e-01 -5.257170647382736206e-02 -2.717104256153106689e-01 1.445693522691726685e-01 5.744454264640808105e-02 3.152233660221099854e-01 -1.359471827745437622e-01 2.551140487194061279e-01 1.979185342788696289e-01 -3.041743636131286621e-01 2.195094823837280273e-01 -1.244873926043510437e-01 -9.948776662349700928e-02 -1.741970777511596680e-01 1.034203544259071350e-01
3.782244399189949036e-02 2.333985120058059692e-01 2.953677773475646973e-01 -2.360133230686187744e-01 -1.389621794223785400e-01 1.833418756723403931e-01 -1.648616641759872437e-01 -1.018534451723098755e-01 2.553342878818511963e-01 -2.213104665279388428e-01 1.838473528623580933e-01 1.882201582193374634e-01 1.822766214609146118e-01 -1.247080415487289429e-01 -4.617077857255935669e-02 6.155654042959213257e-02 -5.736348405480384827e-02 -5.642880219966173172e-03 -1.406606137752532959e-01 -1.986698508262634277e-01 -4.202783480286598206e-02 1.827681809663772583e-01 3.883646726608276367e-01 -1.273058801889419556e-01 4.828413575887680054e-02 1.994639784097671509e-01 -3.114837408065795898e-01 1.633805632591247559e-01 1.518246680498123169e-01 -1.095684990286827087e-01 -2.264654031023383141e-03 8.305271714925765991e-02
-1.083565205335617065e-01 5.496263504028320312e-01 3.625137507915496826e-01 -2.564813792705535889e-01 -7.483626157045364380e-02 -5.116764456033706665e-02 -6.843473762273788452e-02 -2.029107958078384399e-01 1.144978627562522888e-01 6.139574199914932251e-02 2.915943264961242676e-01 1.738858222961425781e-01 1.007743850350379944e-01 -9.202241152524948120e-02 1.108172684907913208e-01 1.452557444572448730e-01 -1.431632637977600098e-01 -5.467759445309638977e-02 -7.408570498228073120e-02 -3.380426764488220215e-01 3.256051242351531982e-02 -1.358395516872406006e-01 1.303548961877822876e-01 -1.608834415674209595e-02 7.967957109212875366e-02 -6.937230378389358521e-02 -7.327459007501602173e-02 -4.267032817006111145e-02 -2.775986678898334503e-02 -1.940846294164657593e-01 -1.011813730001449585e-01 6.091666594147682190e-02
7.488746941089630127e-02 4.090679585933685303e-01 2.743586003780364990e-01 2.197373285889625549e-02 1.100586205720901489e-01 2.542801573872566223e-02 -1.759420335292816162e-02 4.849450662732124329e-02 3.034346401691436768e-01 1.938030570745468140e-01 -1.165314391255378723e-01 -1.627545207738876343e-01 2.349261343479156494e-01 6.871104985475540161e-02 9.532336145639419556e-02 -1.340566575527191162e-01 -1.994692385196685791e-01 1.663321405649185181e-01 8.338979631662368774e-02 -8.578861504793167114e-02 5.341877415776252747e-02 3.076875023543834686e-02 1.428056657314300537e-01 -4.021511375904083252e-01 1.057218164205551147e-01 -4.865571856498718262e-02 -1.430031806230545044e-01 2.336401492357254028e-02 1.396709382534027100e-01 -1.598609536886215210e-01 -3.632000982761383057e-01 -1.908760168589651585e-03
-1.171414107084274292e-01 1.894039660692214966e-01 -7.663882523775100708e-02 -3.516009449958801270e-01 5.980531871318817139e-02 -2.851396501064300537e-01 -1.131634265184402466e-01 5.974233895540237427e-02 2.409861832857131958e-01 -1.837347634136676788e-02 -2.887989021837711334e-02 -1.540705561637878418e-01 1.997075080871582031e-01 -1.497150398790836334e-02 -2.059496492147445679e-01 -1.812666207551956177e-01 -1.902016699314117432e-01 2.018731385469436646e-01 -2.929101288318634033e-01 -2.443849854171276093e-02 6.766770780086517334e-02 6.978110969066619873e-02 2.210556566715240479e-01 1.223487406969070435e-01 3.806591557804495096e-04 1.587401628494262695e-01 2.129680961370468140e-01 2.615896761417388916e-01 4.021663218736648560e-02 1.212014257907867432e-01 -3.528434336185455322e-01 6.994358450174331665e-02
-3.437232673168182373e-01 1.258243471384048462e-01 1.320840977132320404e-02 -6.327136605978012085e-02 -2.168291434645652771e-02 7.019921392202377319e-02 -1.339299976825714111e-01 1.751006841659545898e-01 2.097487747669219971e-01 9.025419503450393677e-02 1.769071072340011597e-01 -8.333279192447662354e-02 2.315237969160079956e-01 -1.679291427135467529e-01 2.856338024139404297e-01 -4.835630580782890320e-02 -3.013513423502445221e-02 -8.521097898483276367e-02 2.034668773412704468e-01 -2.384926825761795044e-01 -2.031127512454986572e-01 5.529298633337020874e-02 2.980767786502838135e-01 -3.665382415056228638e-02 2.737399935722351074e-01 4.826474934816360474e-02 2.445178478956222534e-01 -9.033387899398803711e-02 1.462245546281337738e-02 1.567402929067611694e-01 -3.752014338970184326e-01 4.289573058485984802e-03
-3.185163222951814532e-05 3.432579040527343750e-01 5.759474262595176697e-02 -2.695734798908233643e-01 2.047492414712905884e-01 1.597979962825775146e-01 1.990055479109287262e-02 4.609967768192291260e-02 2.333378046751022339e-01 1.585166454315185547e-01 1.697744578123092651e-01 -4.330592975020408630e-02 2.851243615150451660e-01 8.098217099905014038e-02 3.530495613813400269e-02 -6.004896014928817749e-02 -3.482397273182868958e-02 3.420703113079071045e-01 1.429054141044616699e-01 -2.180844396352767944e-01 -8.248496800661087036e-03 2.062295973300933838e-01 -7.804561872035264969e-03 -2.574461996555328369e-01 2.140853554010391235e-01 1.242594420909881592e-01 -5.164571851491928101e-02 -8.534125238656997681e-02 8.710516989231109619e-02 -2.221189588308334351e-01 -3.235642313957214355e-01 -7.240132987499237061e-02
-4.153823480010032654e-02 5.674243718385696411e-02 5.287043005228042603e-02 1.866610720753669739e-02 1.660855561494827271e-01 2.472019046545028687e-01 1.263579912483692169e-02 -6.908780336380004883e-02 5.017809867858886719e-01 2.336245775222778320e-02 8.420085906982421875e-02 -7.562835514545440674e-02 -8.927433937788009644e-02 1.248731240630149841e-01 -3.837614133954048157e-02 2.398864924907684326e-01 2.164639532566070557e-01 1.033101603388786316e-01 7.512834668159484863e-02 -5.262158066034317017e-02 -8.294639736413955688e-02 -1.812233477830886841e-01 2.762335836887359619e-01 -2.038936167955398560e-01 3.207197189331054688e-01 3.128839433193206787e-01 9.023412317037582397e-02 -7.698624581098556519e-02 2.398765236139297485e-01 -6.576293148100376129e-03 -2.262859195470809937e-01 5.835946649312973022e-02
1.391303241252899170e-01 4.327491223812103271e-01 1.502508074045181274e-01 -1.820882409811019897e-01 -8.727182634174823761e-03 -1.117215156555175781e-01 4.774959757924079895e-02 -1.108861714601516724e-01 3.066983819007873535e-01 1.460695564746856689e-01 2.528584897518157959e-01 -2.181235998868942261e-01 1.656432300806045532e-01 -1.933495849370956421e-01 -3.414361178874969482e-02 -1.303826123476028442e-01 -2.430917173624038696e-01 2.215247601270675659e-01 7.383711636066436768e-02 1.023323759436607361e-01 2.526565194129943848e-01 1.348993182182312012e-01 2.947858721017837524e-02 -6.498990207910537720e-02 2.605721056461334229e-01 -1.116438433527946472e-01 9.611960500478744507e-02 -9.860525280237197876e-02 -6.303262710571289062e-02 -1.321294158697128296e-01 -1.047522127628326416e-01 2.401215583086013794e-01
-2.030334770679473877e-01 -1.634189933538436890e-01 1.865363270044326782e-01 3.576859831809997559e-02 3.184689581394195557e-01 -1.903744339942932129e-01 -1.251791715621948242e-01 -1.725029945373535156e-01 3.194021582603454590e-01 -5.413058027625083923e-02 1.503246873617172241e-01 -2.287894934415817261e-01 2.002528011798858643e-01 2.890783250331878662e-01 3.170657437294721603e-03 1.104728505015373230e-01 -2.113724052906036377e-01 1.015753000974655151e-01 1.522986777126789093e-02 -1.160129010677337646e-01 2.380968630313873291e-01 -2.680405080318450928e-01 2.065577059984207153e-01 -1.557596623897552490e-01 -6.257590651512145996e-02 -1.419784426689147949e-01 1.059452369809150696e-01 1.693739891052246094e-01 1.523456275463104248e-01 -1.161064878106117249e-01 -1.515389233827590942e-01 -9.666196256875991821e-02
2.660111784934997559e-01 1.756282448768615723e-01 -1.103684492409229279e-02 -9.620772302150726318e-02 1.149977967143058777e-01 -1.070131063461303711e-01 1.389253437519073486e-01 -9.024514257907867432e-02 3.058595061302185059e-01 -8.340053260326385498e-02 2.108790725469589233e-01 -5.349937081336975098e-02 -1.368060242384672165e-02 1.083340048789978027e-01 -5.511543899774551392e-02 4.174958914518356323e-02 -1.289575546979904175e-01 7.077347952872514725e-03 -2.733888328075408936e-01 -3.239703178405761719e-01 1.128364428877830505e-01 -2.129649668931961060e-01 -2.502494491636753082e-03 -2.136454135179519653e-01 1.536308079957962036e-01 4.126054644584655762e-01 1.830651052296161652e-02 1.603529900312423706e-01 5.356816202402114868e-02 3.718728572130203247e-02 -3.643333017826080322e-01 1.239029467105865479e-01
4.315001964569091797e-01 1.862088590860366821e-01 1.993180215358734131e-01 6.374469399452209473e-02 1.555270999670028687e-01 -2.319523990154266357e-01 2.132697030901908875e-02 -5.620475113391876221e-02 6.957762688398361206e-02 -1.621927917003631592e-01 -6.103344634175300598e-02 -3.269539773464202881e-01 1.738134324550628662e-01 -6.042600795626640320e-02 -5.012065544724464417e-02 1.663793623447418213e-01 -1.305941375903785229e-03 3.392508253455162048e-02 -1.302868034690618515e-02 -2.636271715164184570e-01 -3.951790556311607361e-02 -1.864341646432876587e-01 3.990147411823272705e-01 3.440974652767181396e-02 2.138091921806335449e-01 8.623905479907989502e-03 -6.512425839900970459e-02 -5.267830193042755127e-02 6.381749361753463745e-02 -8.576060831546783447e-02 -2.324416190385818481e-01 2.492206394672393799e-01
-2.184230536222457886e-01 -5.757279694080352783e-02 -1.728077381849288940e-01 -2.735529243946075439e-01 2.461520284414291382e-01 -2.782308757305145264e-01 1.181133314967155457e-01 1.625876873731613159e-01 4.581980705261230469e-01 -2.230208814144134521e-01 1.251633763313293457e-01 -1.333968639373779297e-01 7.977835088968276978e-02 9.347645938396453857e-02 3.474166989326477051e-02 5.604925006628036499e-02 1.889213547110557556e-02 2.146684005856513977e-02 -9.539302438497543335e-02 -2.394353598356246948e-01 6.764296442270278931e-02 -3.454323112964630127e-02 5.842828750610351562e-02 5.311847850680351257e-02 5.964352749288082123e-03 2.970792651176452637e-01 -1.776255667209625244e-01 -7.381381839513778687e-02 2.018689364194869995e-01 4.150530323386192322e-02 -1.462630480527877808e-01 2.913596332073211670e-01
-2.631229162216186523e-01 6.804298609495162964e-02 1.199467554688453674e-01 -1.268650889396667480e-01 -6.872058659791946411e-02 4.316772148013114929e-02 -3.290645033121109009e-02 5.919532850384712219e-02 2.819212973117828369e-01 -2.908424660563468933e-02 3.789426013827323914e-02 -3.305750340223312378e-02 1.804286986589431763e-01 -8.278052508831024170e-02 -8.263536542654037476e-02 3.725104033946990967e-02 8.002275228500366211e-02 -4.005145281553268433e-02 -4.149799942970275879e-01 -7.654152810573577881e-02 3.479962646961212158e-01 1.275458373129367828e-02 2.848218977451324463e-01 -5.776103213429450989e-02 4.074219465255737305e-01 1.691812425851821899e-01 -1.247817426919937134e-01 3.039304912090301514e-01 1.880048513412475586e-01 -1.550125926733016968e-01 4.656295292079448700e-03 -1.580633968114852905e-02
-1.325572133064270020e-01 1.931319683790206909e-01 2.821776866912841797e-01 -1.439310889691114426e-02 1.982700526714324951e-01 -1.428815186955034733e-03 -7.349897921085357666e-02 1.988301984965801239e-02 1.029654964804649353e-01 1.161921843886375427e-01 -1.128132417798042297e-01 -6.044103950262069702e-02 3.764631152153015137e-01 6.319931149482727051e-02 1.581061631441116333e-01 -3.612306714057922363e-02 -1.497879922389984131e-01 -4.656755924224853516e-02 -1.069509014487266541e-01 1.669781506061553955e-01 1.585303097963333130e-01 7.615062594413757324e-02 2.132135182619094849e-01 -3.530353903770446777e-01 4.674500226974487305e-01 1.097967997193336487e-01 -5.271644517779350281e-02 1.617139875888824463e-01 -1.253167726099491119e-02 -2.193482220172882080e-01 -4.314044024795293808e-03 1.869452297687530518e-01
-1.898499578237533569e-01 -1.791049540042877197e-01 2.527052350342273712e-02 -8.381691575050354004e-02 3.352033495903015137e-01 4.962809756398200989e-02 -1.470953226089477539e-01 -2.797948382794857025e-02 2.665845453739166260e-01 5.063414573669433594e-02 2.088157087564468384e-01 -1.220965087413787842e-01 3.269847333431243896e-01 1.644646823406219482e-01 9.500276297330856323e-02 2.929070778191089630e-02 -1.596134342253208160e-02 9.798921644687652588e-02 5.330704152584075928e-02 -1.504627764225006104e-01 1.911412179470062256e-01 -3.890662193298339844e-01 2.784089744091033936e-01 -9.674712270498275757e-02 5.520471022464334965e-04 -1.954982727766036987e-01 1.107255965471267700e-01 -4.919034615159034729e-02 8.971588313579559326e-02 1.157912537455558777e-01 -3.539631664752960205e-01 -3.484555706381797791e-02
2.494286373257637024e-02 2.769571840763092041e-01 -6.947262585163116455e-02 -3.494322597980499268e-01 8.598531782627105713e-02 -1.562551036477088928e-02 -1.215036287903785706e-01 -4.167849943041801453e-02 2.394452840089797974e-01 6.640551239252090454e-02 2.605090439319610596e-01 1.230520308017730713e-01 9.616124629974365234e-02 7.352183759212493896e-02 3.217121353372931480e-03 3.160526975989341736e-02 -5.597621202468872070e-02 2.626927196979522705e-01 2.228868938982486725e-02 -3.133305013179779053e-01 5.646292120218276978e-02 2.674900293350219727e-01 2.363717406988143921e-01 -1.714170873165130615e-01 3.024249672889709473e-01 1.909592896699905396e-01 -1.505476087331771851e-01 -2.365786815062165260e-03 -2.155434042215347290e-01 -1.981829255819320679e-01 -1.540980488061904907e-01 -1.425030827522277832e-01
1.242566108703613281e-01 4.802600666880607605e-02 2.271405756473541260e-01 -1.568913310766220093e-01 2.185941487550735474e-01 -3.414071723818778992e-02 -1.002614647150039673e-01 7.027032971382141113e-02 1.409867703914642334e-01 -3.004706501960754395e-01 2.085383087396621704e-01 -2.981433086097240448e-02 3.712015450000762939e-01 -1.280676424503326416e-01 1.470321863889694214e-01 -3.071968629956245422e-02 -8.626164495944976807e-02 8.486288040876388550e-02 -2.287833690643310547e-01 2.317652106285095215e-02 1.068120971322059631e-01 -1.860189139842987061e-01 1.491956561803817749e-01 4.423535615205764771e-02 1.280667185783386230e-01 5.546298250555992126e-02 1.630293577909469604e-02 2.301084101200103760e-01 4.340966418385505676e-02 -5.482376739382743835e-02 -2.890042662620544434e-01 4.603907763957977295e-01
-7.073055207729339600e-02 1.830008327960968018e-01 5.529039353132247925e-02 -8.783280849456787109e-03 5.213401466608047485e-02 -1.726025938987731934e-01 9.182662516832351685e-02 1.049079746007919312e-01 1.547981202602386475e-01 1.148551888763904572e-02 9.514211118221282959e-02 -2.970146536827087402e-01 6.697610765695571899e-02 5.026995763182640076e-02 1.970580071210861206e-01 6.566615402698516846e-02 -2.800758481025695801e-01 1.425961125642061234e-02 6.895006448030471802e-02 -3.841673135757446289e-01 3.642998635768890381e-01 -6.112549826502799988e-02 3.357684910297393799e-01 1.739854663610458374e-01 3.765876963734626770e-02 4.340763017535209656e-02 2.832939624786376953e-01 -1.538977026939392090e-01 -1.975564658641815186e-01 -8.979943580925464630e-03 -2.336033880710601807e-01 1.534166038036346436e-01
-2.735584974288940430e-01 2.186811268329620361e-01 -1.105527281761169434e-01 -2.552850171923637390e-02 3.034385144710540771e-01 -7.557725161314010620e-02 2.611371874809265137e-01 1.924964785575866699e-01 2.521542906761169434e-01 -3.535459041595458984e-01 5.674965213984251022e-03 -1.875891685485839844e-01 8.797514252364635468e-03 -1.556289643049240112e-01 4.653219878673553467e-02 -2.078486382961273193e-01 -1.281953752040863037e-01 -2.728696763515472412e-01 3.879548609256744385e-02 -1.843075454235076904e-01 -5.215287581086158752e-02 -7.620822638273239136e-02 2.677531838417053223e-01 2.883056364953517914e-02 5.390203744173049927e-02 -1.927337944507598877e-01 -9.018486365675926208e-03 1.268667280673980713e-01 1.812747567892074585e-01 -1.474471986293792725e-01 -1.741312444210052490e-01 1.393046677112579346e-01
-1.671134978532791138e-01 -4.904597252607345581e-02 7.845100760459899902e-02 -2.629622519016265869e-01 1.399985551834106445e-01 -3.651158809661865234e-01 -1.637946516275405884e-01 1.170864552259445190e-01 4.184102714061737061e-01 -1.578394770622253418e-01 3.416321277618408203e-01 -8.389971405267715454e-02 1.553672850131988525e-01 -4.998467396944761276e-03 -1.079436391592025757e-02 -2.595435380935668945e-01 -1.228390783071517944e-01 -5.883487313985824585e-02 -2.264565676450729370e-01 -2.679985165596008301e-01 9.072548151016235352e-02 -1.532818228006362915e-01 5.841091647744178772e-02 4.213961213827133179e-02 6.172308698296546936e-02 1.768943816423416138e-01 -2.010251432657241821e-01 -6.156848743557929993e-02 3.092638589441776276e-02 2.498310990631580353e-02 -9.994243830442428589e-02 1.268787086009979248e-01
6.317434599623084068e-04 1.428120136260986328e-01 2.829384207725524902e-01 -8.476608246564865112e-02 4.569507017731666565e-02 -1.182158440351486206e-01 1.127769947052001953e-01 8.233648538589477539e-02 2.622446119785308838e-01 -4.595817532390356064e-03 2.989009618759155273e-01 3.059607744216918945e-01 2.195325121283531189e-02 2.734167575836181641e-01 3.156439960002899170e-02 1.841484755277633667e-01 -1.591800898313522339e-01 1.428360939025878906e-01 -6.647373735904693604e-02 7.200638204813003540e-02 1.662220954895019531e-01 -7.969665527343750000e-02 3.172743022441864014e-01 -2.128477990627288818e-01 4.157175123691558838e-01 -3.825885429978370667e-02 1.842582970857620239e-01 1.525381952524185181e-01 -4.883345216512680054e-02 -2.079163677990436554e-02 -1.074918657541275024e-01 1.172317489981651306e-01
-3.032223284244537354e-01 1.303951591253280640e-01 -1.712006032466888428e-01 -1.911388337612152100e-01 1.215102449059486389e-01 -6.563043594360351562e-02 2.314028292894363403e-01 1.016543209552764893e-01 1.418219953775405884e-01 -2.975605130195617676e-01 9.273156523704528809e-02 -1.181400045752525330e-01 7.302021980285644531e-02 -8.467878401279449463e-02 1.690968424081802368e-01 -2.308698445558547974e-01 -1.249913200736045837e-01 -3.096098303794860840e-01 2.078035920858383179e-01 -1.364123821258544922e-01 7.288125902414321899e-02 -8.412307128310203552e-03 1.567857712507247925e-01 -8.960875123739242554e-02 2.120354473590850830e-01 -2.693908214569091797e-01 -4.472623765468597412e-02 1.698440760374069214e-01 1.956268101930618286e-01 -2.028788328170776367e-01 -2.616554200649261475e-01 9.545069932937622070e-02
2.158367931842803955e-01 1.947920471429824829e-01 1.729110926389694214e-01 -6.492935866117477417e-02 1.181108653545379639e-01 -8.941506594419479370e-02 7.894078642129898071e-02 -4.295868054032325745e-02 2.895827293395996094e-01 -1.646308302879333496e-01 1.340182870626449585e-01 -1.972058117389678955e-01 2.936509847640991211e-01 -9.337767958641052246e-02 6.192375347018241882e-02 1.478937715291976929e-01 -1.159104108810424805e-01 1.149148866534233093e-01 -6.991676241159439087e-02 5.467911064624786377e-02 2.644425630569458008e-02 8.448684960603713989e-02 -4.077575355768203735e-02 1.336729526519775391e-01 2.777346074581146240e-01 -1.156561970710754395e-01 1.101368740200996399e-01 -7.723171263933181763e-03 4.477348178625106812e-02 6.950025260448455811e-02 -5.670590996742248535e-01 2.643547356128692627e-01
1.659451723098754883e-01 1.212769150733947754e-01 -1.982621103525161743e-02 -3.739559352397918701e-01 7.450864464044570923e-02 -2.680886983871459961e-01 -7.973057031631469727e-02 9.824243187904357910e-02 1.643756031990051270e-01 -1.282846927642822266e-01 9.195844829082489014e-02 -3.031892478466033936e-01 4.632668793201446533e-01 -1.172457709908485413e-01 7.310080528259277344e-02 4.933255538344383240e-02 -1.504928320646286011e-01 4.569048061966896057e-02 -1.603011935949325562e-01 -8.903412520885467529e-02 8.462690562009811401e-02 -1.587260961532592773e-01 1.614539623260498047e-01 3.172646090388298035e-02 1.638664677739143372e-02 -7.440736144781112671e-02 7.418742030858993530e-02 3.421998620033264160e-01 -5.272282660007476807e-02 1.138118561357259750e-02 -2.306654751300811768e-01 2.043912857770919800e-01
-2.026278823614120483e-01 3.431939780712127686e-01 -7.989637553691864014e-02 -3.554807901382446289e-01 8.755391836166381836e-02 1.403881460428237915e-01 -1.148579046130180359e-01 9.747564047574996948e-02 7.444132864475250244e-02 -1.263763010501861572e-01 2.061396688222885132e-01 7.599628530442714691e-03 2.910098731517791748e-01 -1.455609202384948730e-01 -3.682803511619567871e-01 9.568276256322860718e-02 4.985175281763076782e-02 1.587448716163635254e-01 -9.158518165349960327e-02 -1.956033259630203247e-01 1.017475277185440063e-01 2.208122424781322479e-02 1.861076951026916504e-01 -2.695891261100769043e-01 2.084097415208816528e-01 1.547125428915023804e-01 -6.662718951702117920e-02 6.804955750703811646e-02 6.402000039815902710e-02 4.870637506246566772e-02 -1.800917983055114746e-01 -1.891685128211975098e-01
-4.068419709801673889e-02 2.026875615119934082e-01 1.079729273915290833e-01 -2.619660496711730957e-01 4.634750187397003174e-01 -1.046235039830207825e-01 -8.840786665678024292e-02 -3.403325006365776062e-02 2.829047739505767822e-01 -1.544340252876281738e-01 7.776758074760437012e-02 2.433065325021743774e-03 3.689781427383422852e-01 -6.629143655300140381e-02 -2.308985590934753418e-01 -6.087381765246391296e-02 -2.081206999719142914e-02 2.198270708322525024e-02 -2.032013535499572754e-01 -5.565297231078147888e-02 3.868924081325531006e-02 -3.843593969941139221e-02 1.042010495439171791e-03 2.612785995006561279e-01 8.233717828989028931e-02 -1.417911499738693237e-01 1.104723513126373291e-01 2.647824883460998535e-01 3.921051695942878723e-02 -1.337704360485076904e-01 -2.512735128402709961e-01 1.625926643610000610e-01
-1.682912558317184448e-01 5.401844382286071777e-01 -3.515517339110374451e-02 2.851935848593711853e-02 -1.207473054528236389e-01 1.521557420492172241e-01 -1.019652336835861206e-01 -2.064420133829116821e-01 1.669066697359085083e-01 7.544367760419845581e-02 1.633868366479873657e-01 -3.280157744884490967e-01 9.299504011869430542e-02 -2.869714498519897461e-01 1.777496486902236938e-01 -4.410353302955627441e-02 -8.151718974113464355e-02 -1.356456130743026733e-01 1.511467397212982178e-01 -2.002166956663131714e-01 -3.911036252975463867e-02 -3.484392166137695312e-02 2.325593084096908569e-01 -2.102479711174964905e-02 2.261397540569305420e-01 9.304358810186386108e-02 -5.141171440482139587e-02 -1.962351948022842407e-01 8.214727044105529785e-03 -1.282280217856168747e-02 -1.975534409284591675e-01 9.617552161216735840e-02
9.557177126407623291e-02 1.357200741767883301e-01 -3.417595624923706055e-01 3.000374883413314819e-02 -1.738169044256210327e-01 -3.335034251213073730e-01 1.525340974330902100e-01 -2.372534573078155518e-02 2.117006629705429077e-01 5.161631852388381958e-02 3.435897827148437500e-01 -1.950220167636871338e-01 1.728949695825576782e-01 -7.347998023033142090e-02 1.079513281583786011e-01 -1.340997964143753052e-02 -8.520849794149398804e-02 -1.395208686590194702e-01 7.513350248336791992e-02 -2.416229099035263062e-01 9.477072209119796753e-02 -2.520325779914855957e-02 -1.420465558767318726e-01 -6.169126927852630615e-02 1.870332472026348114e-02 -1.330704987049102783e-01 4.005884379148483276e-02 -5.834711715579032898e-02 2.040257602930068970e-01 -1.183315664529800415e-01 -3.779518902301788330e-01 3.047779202461242676e-01
6.268347054719924927e-02 2.134839296340942383e-01 -1.281733065843582153e-01 -4.128744006156921387e-01 -1.278003007173538208e-01 -7.192778587341308594e-02 -1.071158275008201599e-01 1.033127084374427795e-01 2.235455513000488281e-01 -1.712225973606109619e-01 3.503953805193305016e-03 -3.005515635013580322e-01 3.385567665100097656e-01 -4.149300977587699890e-02 2.221926748752593994e-01 1.079267784953117371e-01 5.338427796959877014e-02 6.883866153657436371e-03 -2.403762191534042358e-01 6.071233376860618591e-02 -1.827193200588226318e-01 -7.997071743011474609e-02 2.916493453085422516e-03 -1.545183062553405762e-01 1.044711619615554810e-01 1.174080371856689453e-02 8.210066705942153931e-02 3.991777896881103516e-01 3.188418224453926086e-02 -3.697833046317100525e-02 -2.322889268398284912e-01 1.069894134998321533e-01
5.342788994312286377e-02 3.970174491405487061e-01 -1.047160252928733826e-01 -1.156584545969963074e-01 3.314766883850097656e-01 -1.299331933259963989e-01 -4.058263823390007019e-02 -1.599280536174774170e-02 -3.208984807133674622e-02 1.712110340595245361e-01 5.357272922992706299e-02 -5.220225453376770020e-02 -6.319027394056320190e-02 1.941728442907333374e-01 -1.547942906618118286e-01 1.382835805416107178e-01 -2.736730575561523438e-01 -1.048573777079582214e-01 -1.795287877321243286e-01 -1.553331464529037476e-01 2.703596353530883789e-01 -3.056695759296417236e-01 3.318548202514648438e-01 4.301463253796100616e-03 1.659668385982513428e-01 1.682491749525070190e-01 9.887824952602386475e-02 -5.573372170329093933e-02 7.400769740343093872e-02 -8.300163596868515015e-02 -2.021935880184173584e-01 1.577662229537963867e-01
-8.736211806535720825e-02 3.058723639696836472e-03 9.571868926286697388e-02 -1.982232183218002319e-01 4.274368584156036377e-01 -1.764663159847259521e-01 5.941725149750709534e-02 5.624208599328994751e-02 2.847276329994201660e-01 -1.740670949220657349e-01 2.088887989521026611e-01 8.859083801507949829e-02 2.764576971530914307e-01 2.610718086361885071e-02 -2.263950854539871216e-01 3.603719547390937805e-02 -1.731825619935989380e-01 1.005463674664497375e-01 -1.681746914982795715e-02 9.924974292516708374e-02 6.267098337411880493e-02 -1.881993375718593597e-02 -2.622125111520290375e-02 9.879817813634872437e-02 1.493337750434875488e-01 -6.748261302709579468e-02 4.296810179948806763e-02 1.547312140464782715e-01 8.259224146604537964e-02 -8.801961690187454224e-02 -4.358069002628326416e-01 3.297683298587799072e-01
-2.402864694595336914e-01 4.348758608102798462e-02 -1.399593651294708252e-01 1.069439724087715149e-01 8.610387146472930908e-02 7.922259159386157990e-03 1.300530228763818741e-02 -1.750708371400833130e-01 4.349385499954223633e-01 -1.212209686636924744e-01 2.290323749184608459e-02 3.818665072321891785e-02 2.698826491832733154e-01 1.362782269716262817e-01 -1.978307515382766724e-01 1.965040415525436401e-01 7.727979868650436401e-02 -1.334548592567443848e-01 -5.044647678732872009e-02 -2.026863694190979004e-01 -3.038535639643669128e-02 -1.553561240434646606e-01 1.867396235466003418e-01 -3.390220403671264648e-01 -4.462479054927825928e-02 2.760351598262786865e-01 -1.815127432346343994e-01 9.387771785259246826e-02 5.979885533452033997e-02 -1.031030807644128799e-02 -2.317756116390228271e-01 2.764370739459991455e-01
-4.111239686608314514e-02 3.849678635597229004e-01 1.167584285140037537e-01 3.058893978595733643e-02 1.050244048237800598e-01 6.964512914419174194e-02 -1.902475208044052124e-02 -2.211543358862400055e-02 4.070329070091247559e-01 6.039742752909660339e-02 -1.586410403251647949e-01 -5.287899076938629150e-02 3.620880544185638428e-01 1.739238947629928589e-01 1.344443708658218384e-01 -1.309425681829452515e-01 -1.897642761468887329e-01 1.120558306574821472e-01 1.093382537364959717e-01 -7.082241773605346680e-02 -4.777604714035987854e-02 3.561063436791300774e-03 2.082086056470870972e-01 -4.165550768375396729e-01 6.096701696515083313e-02 -1.043092310428619385e-01 -1.576522588729858398e-01 -1.566794812679290771e-01 2.467059157788753510e-02 -1.314904242753982544e-01 -2.258648872375488281e-01 8.561078459024429321e-02
-2.116169482469558716e-01 3.490246236324310303e-01 -1.466641016304492950e-02 -4.885963862761855125e-04 1.617595553398132324e-01 2.049108743667602539e-01 -2.474081330001354218e-02 9.387735277414321899e-02 4.350045621395111084e-01 -1.133412215858697891e-02 1.607204526662826538e-01 -6.781984865665435791e-02 -2.086969837546348572e-02 -1.727634854614734650e-02 -1.709535568952560425e-01 -3.394740447402000427e-02 -4.925765842199325562e-02 -1.200904604047536850e-03 -1.933139003813266754e-02 2.192020565271377563e-01 -6.080925837159156799e-02 -5.279065370559692383e-01 7.356014847755432129e-02 -7.848450914025306702e-03 1.547876894474029541e-01 1.849496960639953613e-01 2.161642611026763916e-01 5.181716382503509521e-02 1.626322716474533081e-01 -4.012414067983627319e-02 -1.677658855915069580e-01 4.707898572087287903e-02
4.657158255577087402e-02 -2.518014237284660339e-02 1.636718660593032837e-01 1.495670080184936523e-01 9.966295212507247925e-02 -3.201343864202499390e-02 1.602577567100524902e-01 -4.282760024070739746e-01 2.509442567825317383e-01 2.176872454583644867e-02 1.047792434692382812e-01 7.033217698335647583e-03 1.027267277240753174e-01 3.424934297800064087e-02 1.184661313891410828e-01 9.567859768867492676e-02 -3.243213519454002380e-02 8.918334543704986572e-02 -5.944264307618141174e-02 -2.592362761497497559e-01 2.573006153106689453e-01 -4.146577417850494385e-01 3.221279978752136230e-01 -4.293277859687805176e-02 5.836433917284011841e-02 -1.763822324573993683e-02 1.808866709470748901e-01 1.693335473537445068e-01 4.964579641819000244e-02 -3.285827487707138062e-02 -3.534990549087524414e-01 3.839567676186561584e-02
-1.436631083488464355e-01 2.752555608749389648e-01 5.394376069307327271e-02 -2.840213775634765625e-01 1.232994645833969116e-01 -2.076183259487152100e-01 -1.606432199478149414e-01 -2.964967302978038788e-02 1.324866414070129395e-01 3.489224240183830261e-02 1.180073916912078857e-01 -2.432768195867538452e-01 7.497175037860870361e-02 -1.788276135921478271e-01 1.731435656547546387e-01 -2.746561169624328613e-01 -2.343062311410903931e-01 -2.102280221879482269e-02 6.555640697479248047e-02 -1.286105960607528687e-01 6.547605246305465698e-02 -2.175237052142620087e-02 1.518003940582275391e-01 6.185518577694892883e-02 5.560299381613731384e-02 2.865512296557426453e-02 4.697829484939575195e-02 -4.270404875278472900e-01 6.682681292295455933e-02 -1.808727979660034180e-01 -3.968498408794403076e-01 9.574075043201446533e-02
-5.962972715497016907e-02 2.854852378368377686e-01 5.018351972103118896e-02 -4.403270035982131958e-02 3.193228319287300110e-02 -1.729740947484970093e-01 -2.642890997231006622e-02 -8.921673148870468140e-02 1.527672708034515381e-01 3.245790302753448486e-02 9.851659834384918213e-02 -2.938625812530517578e-01 6.832460314035415649e-02 -1.271913498640060425e-01 8.051153272390365601e-02 -1.768655776977539062e-01 -1.059089228510856628e-01 1.693260483443737030e-02 -3.532401844859123230e-02 -2.758375704288482666e-01 7.169152796268463135e-02 1.282219439744949341e-01 2.829359173774719238e-01 1.278121620416641235e-01 1.540085673332214355e-01 8.859026432037353516e-02 -1.784256547689437866e-01 -4.937683045864105225e-01 4.143942147493362427e-02 -2.658113837242126465e-01 -2.975734770298004150e-01 1.299485117197036743e-01
-2.014741897583007812e-01 2.920754551887512207e-01 8.045682311058044434e-02 1.495368480682373047e-01 -4.278821870684623718e-02 1.578749902546405792e-02 1.559473574161529541e-01 -6.558168679475784302e-02 2.074064165353775024e-01 2.112794369459152222e-01 -2.386789023876190186e-02 -1.174694485962390900e-02 4.077537059783935547e-01 7.967194914817810059e-02 5.189110338687896729e-02 -9.045135974884033203e-02 -3.316307365894317627e-01 3.129556402564048767e-02 1.875168085098266602e-01 -2.357307821512222290e-01 -5.496319383382797241e-02 -1.949472725391387939e-01 1.715593636035919189e-01 -3.305373489856719971e-01 8.462187647819519043e-02 -1.046008914709091187e-01 -9.714266657829284668e-02 -3.174192830920219421e-02 -1.720862463116645813e-02 -2.439167201519012451e-01 -2.600850164890289307e-01 7.301369309425354004e-02
-1.800459176301956177e-01 3.478764593601226807e-01 6.205519288778305054e-02 -1.269717663526535034e-01 6.851007789373397827e-02 -1.949254423379898071e-01 -6.588885933160781860e-02 -1.664854735136032104e-01 2.415729761123657227e-01 1.673453673720359802e-02 2.610170245170593262e-01 -4.075742959976196289e-01 -3.716957196593284607e-02 -1.511087566614151001e-01 2.901800274848937988e-01 -1.455881595611572266e-01 -1.508758664131164551e-01 -2.204963192343711853e-02 1.783664971590042114e-01 -1.781447976827621460e-01 -1.174072772264480591e-01 -1.206543296575546265e-02 8.778209239244461060e-02 4.714828357100486755e-02 2.133483290672302246e-01 1.259436458349227905e-02 8.489269018173217773e-02 -2.441296577453613281e-01 -4.268394317477941513e-03 -1.000674366950988770e-01 -3.066184222698211670e-01 4.644490778446197510e-02
1.587183326482772827e-01 1.075058504939079285e-01 1.233201399445533752e-01 1.607156693935394287e-01 6.338021904230117798e-02 -4.409408196806907654e-02 1.227450370788574219e-01 -1.985199302434921265e-01 4.873406291007995605e-01 -4.240706190466880798e-02 4.352245926856994629e-01 -1.452318131923675537e-01 -1.830740459263324738e-02 -1.876799911260604858e-01 1.582788974046707153e-01 1.690196245908737183e-01 -1.263772100210189819e-01 3.601783886551856995e-02 1.895655840635299683e-01 -6.088140979409217834e-02 8.604891598224639893e-02 -2.055878937244415283e-01 8.274650573730468750e-02 -7.128382474184036255e-02 1.485256999731063843e-01 4.401163384318351746e-02 2.294511795043945312e-01 -9.036262333393096924e-02 1.028031185269355774e-01 -1.048833429813385010e-01 -2.406028360128402710e-01 2.000165134668350220e-01
-2.617465704679489136e-02 2.848745584487915039e-01 1.922254264354705811e-01 -3.036804199218750000e-01 -2.734593115746974945e-02 4.558175057172775269e-02 -2.787362933158874512e-01 -3.086275160312652588e-01 1.841613948345184326e-01 -7.065539807081222534e-02 2.559689879417419434e-01 5.714937299489974976e-02 1.478429436683654785e-01 2.858767658472061157e-02 -1.053983643651008606e-01 1.956406980752944946e-02 -1.930838227272033691e-01 6.348261982202529907e-02 7.559014856815338135e-02 -2.479314506053924561e-01 -1.861234568059444427e-02 2.284642122685909271e-02 2.371945381164550781e-01 -2.776175737380981445e-01 -1.048609539866447449e-01 7.098852843046188354e-02 -3.285876810550689697e-01 3.594734519720077515e-02 1.933724135160446167e-01 -2.197144180536270142e-02 -4.393047187477350235e-03 2.558711171150207520e-01
-1.508597433567047119e-01 3.898915648460388184e-01 4.192691296339035034e-02 -3.064790554344654083e-02 2.701380252838134766e-01 6.708879023790359497e-02 3.205279633402824402e-02 2.984590455889701843e-02 2.850396335124969482e-01 -3.031119406223297119e-01 1.998969912528991699e-01 6.260619312524795532e-02 2.075626105070114136e-01 9.230347350239753723e-04 1.516523212194442749e-01 5.877938494086265564e-02 -2.772192470729351044e-02 -6.838625669479370117e-02 1.503303050994873047e-01 8.859850466251373291e-02 -1.285195946693420410e-01 -2.939614951610565186e-01 -2.358973622322082520e-01 1.691433787345886230e-02 1.019909158349037170e-01 1.604117006063461304e-01 1.271573752164840698e-01 -3.699189424514770508e-02 2.423197180032730103e-01 -2.566866874694824219e-01 -2.126054167747497559e-01 1.958514600992202759e-01
-5.236176028847694397e-02 2.585261166095733643e-01 1.724627614021301270e-01 1.126236934214830399e-02 1.730206981301307678e-02 -8.315514773130416870e-02 -1.038086339831352234e-01 1.073238775134086609e-01 2.353428006172180176e-01 1.180092468857765198e-01 1.237944141030311584e-01 -7.495279423892498016e-03 2.471278011798858643e-01 -1.605346500873565674e-01 8.231551200151443481e-02 -1.823852658271789551e-01 -4.557882621884346008e-02 -1.252187043428421021e-01 2.013848870992660522e-01 -1.329475641250610352e-01 1.378962248563766479e-01 -1.505847903899848461e-03 4.668775796890258789e-01 8.501400798559188843e-02 2.286949604749679565e-01 1.426456570625305176e-01 2.007885426282882690e-01 4.309181496500968933e-02 9.450229257345199585e-02 -1.463533937931060791e-01 -3.849276602268218994e-01 -2.142825573682785034e-01
-1.822054088115692139e-01 2.180276066064834595e-01 5.400053411722183228e-02 -3.568187654018402100e-01 2.461283951997756958e-01 -3.555406928062438965e-01 -5.496856197714805603e-02 7.210075110197067261e-02 -2.337497286498546600e-02 -2.138452678918838501e-01 1.021609827876091003e-01 -2.469835281372070312e-01 3.756811916828155518e-01 6.952738016843795776e-02 4.656209424138069153e-02 1.264401823282241821e-01 -2.637419477105140686e-02 1.979841589927673340e-01 -9.772695600986480713e-02 -8.984264731407165527e-02 7.033336162567138672e-02 2.450991272926330566e-01 5.163621529936790466e-02 -2.476937025785446167e-01 8.964262157678604126e-02 1.361909881234169006e-02 1.175955533981323242e-01 2.379561215639114380e-01 1.365763843059539795e-01 6.274965405464172363e-02 -1.128436923027038574e-01 -1.069092303514480591e-01
1.956496536731719971e-01 8.252062648534774780e-02 -1.570225879549980164e-02 -3.031184375286102295e-01 2.334678769111633301e-01 -2.436206340789794922e-01 -2.339679375290870667e-02 -1.619232147932052612e-01 3.835152983665466309e-01 -1.412727832794189453e-01 1.347457170486450195e-01 -2.348853461444377899e-02 -2.036352157592773438e-01 1.457862090319395065e-02 -3.864959999918937683e-02 -9.351716935634613037e-02 -1.963100582361221313e-01 -1.595677249133586884e-02 -3.428534567356109619e-01 -1.309846192598342896e-01 1.156146079301834106e-01 -2.433191984891891479e-01 1.758307963609695435e-01 -1.907001249492168427e-02 1.317370831966400146e-01 7.336080819368362427e-02 -3.680522367358207703e-02 -1.041965484619140625e-01 2.594667077064514160e-01 2.250442355871200562e-01 -2.327219992876052856e-01 8.132220245897769928e-03
-1.282950639724731445e-01 3.351790010929107666e-01 2.054816037416458130e-01 -1.299956813454627991e-02 1.549287587404251099e-01 1.893321424722671509e-01 1.080982014536857605e-02 -6.497336924076080322e-02 3.977455198764801025e-01 2.841893583536148071e-02 2.448920607566833496e-01 2.143582403659820557e-01 2.459881901741027832e-01 -1.815100014209747314e-01 -1.463624238967895508e-01 7.320462912321090698e-02 -3.121224641799926758e-01 6.745590269565582275e-02 1.492963135242462158e-01 1.522918194532394409e-01 -1.206567659974098206e-01 -9.587027132511138916e-02 1.602429002523422241e-01 -1.810913532972335815e-01 -4.703494906425476074e-02 1.341920047998428345e-01 -1.500074863433837891e-01 1.991312801837921143e-01 -2.873174473643302917e-02 -1.287770122289657593e-01 -2.234712243080139160e-01 7.099177222698926926e-03
-2.067169100046157837e-01 2.692247554659843445e-02 5.101130157709121704e-02 -2.753277122974395752e-01 1.236630007624626160e-01 -2.039765119552612305e-01 -2.519242465496063232e-01 1.057480797171592712e-01 1.989735960960388184e-01 -4.217801392078399658e-01 2.040318027138710022e-02 -1.782806515693664551e-01 1.150876283645629883e-01 8.742359280586242676e-02 -1.598415821790695190e-01 -2.253778278827667236e-01 -1.733733266592025757e-01 -5.034068226814270020e-02 -1.683280318975448608e-01 -3.642027378082275391e-01 -6.099642440676689148e-02 -2.715642005205154419e-02 1.583705842494964600e-01 -2.668305672705173492e-02 1.399905383586883545e-01 2.899945676326751709e-01 2.656803280115127563e-02 7.092979550361633301e-02 1.323449909687042236e-01 2.405489608645439148e-02 -1.717558801174163818e-01 -1.371853947639465332e-01
2.443112060427665710e-02 -1.471671015024185181e-01 1.496776044368743896e-01 -1.976305395364761353e-01 -9.680207818746566772e-02 -1.450158655643463135e-01 2.167050391435623169e-01 -6.304295361042022705e-02 3.572053015232086182e-01 4.237722023390233517e-04 3.141387701034545898e-01 -8.816702663898468018e-02 1.937428265810012817e-01 1.110172793269157410e-01 -1.420974284410476685e-01 1.011014804244041443e-01 -1.124736294150352478e-01 7.540995627641677856e-02 -4.316407144069671631e-01 9.181809425354003906e-02 -2.757192961871623993e-02 4.222035780549049377e-02 8.246604353189468384e-02 -5.976389721035957336e-02 2.828542590141296387e-01 -1.589838415384292603e-01 -1.407827734947204590e-01 2.284340187907218933e-02 5.294452980160713196e-02 -1.989389769732952118e-02 -2.870959341526031494e-01 2.887524962425231934e-01
-1.994144320487976074e-01 -9.822621941566467285e-02 -1.831270158290863037e-01 -2.936993027105927467e-03 2.195186167955398560e-01 5.568439140915870667e-02 -1.394341886043548584e-01 -1.440352648496627808e-01 3.974964618682861328e-01 1.884860694408416748e-01 3.956914842128753662e-01 -1.387387514114379883e-01 4.672507196664810181e-02 1.675865054130554199e-01 -2.158202417194843292e-02 5.052600428462028503e-02 6.238177046179771423e-02 5.388170853257179260e-02 -1.306703239679336548e-01 -1.406049132347106934e-01 6.419055163860321045e-02 -1.664523929357528687e-01 1.852263510227203369e-01 -2.083837985992431641e-01 -4.628323391079902649e-02 -1.066194921731948853e-01 1.333491876721382141e-02 2.123798429965972900e-01 -2.112688422203063965e-01 -1.878028549253940582e-02 -3.759395182132720947e-01 1.568988859653472900e-01
-4.107828065752983093e-02 -1.224079262465238571e-02 6.612952053546905518e-02 -8.591473102569580078e-02 -2.515897452831268311e-01 -6.562423706054687500e-02 1.156261283904314041e-02 6.901032477617263794e-02 8.958999067544937134e-02 -6.451876461505889893e-02 3.112947642803192139e-01 -1.962034553289413452e-01 1.809500902891159058e-01 1.282197237014770508e-01 -2.788684368133544922e-01 3.585922718048095703e-01 -1.873453408479690552e-01 -4.386585205793380737e-02 -1.131119653582572937e-01 -1.294474303722381592e-01 -1.081082522869110107e-01 -2.037237584590911865e-02 3.494060039520263672e-01 -4.676139354705810547e-02 2.695794403553009033e-01 3.297806382179260254e-01 4.232696071267127991e-02 2.322078868746757507e-02 3.773324936628341675e-02 -1.771090179681777954e-01 -2.973483502864837646e-01 5.353767797350883484e-02
1.303948760032653809e-01 1.734087169170379639e-01 -1.442020535469055176e-01 -4.350298643112182617e-02 2.645480334758758545e-01 3.179204463958740234e-02 -3.341890275478363037e-01 1.827380657196044922e-01 1.667751371860504150e-01 -1.208437457680702209e-01 2.017438560724258423e-01 -2.632951140403747559e-01 -1.235887315124273300e-02 1.191637814044952393e-01 -6.131107732653617859e-02 1.492876559495925903e-01 -3.624067008495330811e-01 -1.398582458496093750e-01 -3.751144930720329285e-02 -3.577350676059722900e-01 3.144726753234863281e-01 -9.331870079040527344e-02 2.259433865547180176e-01 -7.223365455865859985e-02 4.943234845995903015e-02 -1.220655888319015503e-01 1.991982311010360718e-01 1.904155127704143524e-02 -4.418453946709632874e-02 -5.219041183590888977e-02 -1.168766468763351440e-01 3.814330324530601501e-02
4.157049953937530518e-02 9.242791682481765747e-02 6.396974623203277588e-02 -2.799644768238067627e-01 2.673811018466949463e-01 -1.144305691123008728e-01 1.953476369380950928e-01 -1.207043156027793884e-01 8.269832283258438110e-02 -4.287514835596084595e-02 1.106502860784530640e-01 -7.440736144781112671e-02 -6.700547784566879272e-02 -4.719570279121398926e-02 6.443340331315994263e-02 1.654593944549560547e-01 -1.528335511684417725e-01 -1.935593634843826294e-01 -2.812234163284301758e-01 -2.857312262058258057e-01 1.965935081243515015e-01 -1.349816918373107910e-01 1.489708572626113892e-01 -1.117364317178726196e-01 1.505698561668395996e-01 3.090701401233673096e-01 5.221350863575935364e-02 3.164068982005119324e-02 -7.985592819750308990e-03 1.675237864255905151e-01 -3.873890042304992676e-01 3.033424913883209229e-01
-2.107234597206115723e-01 3.031704425811767578e-01 -9.485641121864318848e-02 -6.310223042964935303e-02 -2.029735967516899109e-02 -2.461806088685989380e-01 4.133799672126770020e-02 -8.850560337305068970e-02 1.172094047069549561e-01 -1.330665796995162964e-01 3.188856318593025208e-02 9.642803110182285309e-03 -1.617365032434463501e-01 9.061427786946296692e-03 -2.361248061060905457e-02 1.772474050521850586e-01 -1.482190191745758057e-01 4.049066603183746338e-01 -1.392313092947006226e-01 -2.681209444999694824e-01 1.750087141990661621e-01 2.088578604161739349e-02 2.996044754981994629e-01 -2.184281349182128906e-01 6.147266924381256104e-02 3.710867166519165039e-01 1.565821319818496704e-01 -5.470746755599975586e-02 1.228452660143375397e-02 -1.939137466251850128e-02 -2.049838751554489136e-01 1.791767776012420654e-01
-2.328172177076339722e-01 1.726225167512893677e-01 -4.922469332814216614e-02 -1.661749631166458130e-01 8.894914388656616211e-02 2.181535027921199799e-02 -2.331802845001220703e-01 -1.463163197040557861e-01 1.920321583747863770e-01 6.976186484098434448e-02 -2.010882459580898285e-02 -2.439684420824050903e-01 1.624817848205566406e-01 -1.909221410751342773e-01 1.421052217483520508e-01 1.867409795522689819e-01 -1.698319613933563232e-01 2.359474897384643555e-01 -2.396600507199764252e-02 2.173674404621124268e-01 1.935951113700866699e-01 -7.038334012031555176e-02 3.650638759136199951e-01 6.922911107540130615e-02 -1.024961937218904495e-02 2.444850653409957886e-01 6.893491744995117188e-02 1.400395184755325317e-01 2.917482554912567139e-01 -2.089204937219619751e-01 -1.767259538173675537e-01 1.585341393947601318e-01
3.124304302036762238e-02 3.860604465007781982e-01 1.948593258857727051e-01 -1.324776262044906616e-01 1.925806701183319092e-01 -1.925764381885528564e-01 -9.399552643299102783e-02 -1.258205063641071320e-02 1.425486356019973755e-01 -2.542304098606109619e-01 2.993845939636230469e-01 -1.596161872148513794e-01 -8.479665964841842651e-02 -6.023256108164787292e-02 -1.092751473188400269e-01 -1.072817202657461166e-02 -3.721967712044715881e-02 -2.470431476831436157e-01 2.361903488636016846e-01 -1.806558966636657715e-01 2.247480861842632294e-02 -1.143786013126373291e-01 1.563465297222137451e-01 8.517710119485855103e-02 -2.894706279039382935e-02 2.042310871183872223e-02 1.983296424150466919e-01 1.128771454095840454e-01 1.768452972173690796e-01 -1.685188263654708862e-01 -2.730150520801544189e-01 -3.235613703727722168e-01
-1.553268730640411377e-01 3.639594651758670807e-03 -1.679346412420272827e-01 -3.213486075401306152e-01 1.826231330633163452e-01 -3.005882203578948975e-01 -6.442082673311233521e-02 -3.932762192562222481e-04 4.741159081459045410e-01 -2.112298458814620972e-02 1.064434200525283813e-01 -7.464366033673286438e-03 6.760030239820480347e-02 5.726799741387367249e-02 9.010126441717147827e-02 -2.089218348264694214e-01 -4.780339542776346207e-03 -1.749678850173950195e-01 -2.703403830528259277e-01 -1.640966981649398804e-01 9.361810237169265747e-02 -9.764704853296279907e-02 1.946659833192825317e-01 6.564424932003021240e-02 7.065977156162261963e-02 1.938581764698028564e-01 -1.491652876138687134e-01 1.067402958869934082e-02 -3.550034598447382450e-04 1.512606889009475708e-01 -2.533415257930755615e-01 2.777646183967590332e-01
2.182549796998500824e-02 7.136943191289901733e-02 -2.878451347351074219e-01 -3.180947899818420410e-01 1.082424521446228027e-01 -1.446029841899871826e-01 -1.503299921751022339e-02 -1.618894189596176147e-01 1.588022522628307343e-02 -9.866992384195327759e-02 1.448742896318435669e-01 -3.096383810043334961e-01 3.632531762123107910e-01 4.293162375688552856e-02 -1.517045404762029648e-02 6.575193256139755249e-02 -1.197335645556449890e-01 5.173655599355697632e-02 -2.660661041736602783e-01 2.377818152308464050e-02 -1.019718348979949951e-01 1.297130286693572998e-01 3.409096971154212952e-02 -1.747794151306152344e-01 1.700477600097656250e-01 -8.144661039113998413e-02 1.312728412449359894e-02 2.242603152990341187e-01 1.541724652051925659e-01 -6.373511254787445068e-02 -4.672682881355285645e-01 8.148454129695892334e-02
-1.648696064949035645e-01 2.493708580732345581e-01 -3.226019069552421570e-02 -1.714721918106079102e-01 1.342484205961227417e-01 -1.147795021533966064e-01 7.237087190151214600e-02 3.111015446484088898e-02 2.227618247270584106e-01 -5.989694222807884216e-02 -2.173862904310226440e-01 -1.683166474103927612e-01 2.409321069717407227e-02 1.801739037036895752e-01 -1.040699183940887451e-01 1.426882594823837280e-01 -4.264470934867858887e-01 2.494171410799026489e-01 -8.453284204006195068e-02 -3.775252401828765869e-01 7.382497936487197876e-02 -1.140516027808189392e-01 1.539788246154785156e-01 3.912827000021934509e-02 2.423793822526931763e-01 -1.921532675623893738e-02 1.304444074630737305e-01 2.217081040143966675e-01 -1.033510267734527588e-01 9.204111993312835693e-03 -2.760735452175140381e-01 7.052368484437465668e-03
-1.146102026104927063e-01 5.588597059249877930e-02 1.192593574523925781e-01 -9.340022504329681396e-02 8.589757978916168213e-02 -9.935702383518218994e-02 -6.163609772920608521e-02 -3.063575923442840576e-02 1.385859102010726929e-01 3.424345552921295166e-01 2.629707157611846924e-01 -1.946435868740081787e-01 1.672086566686630249e-01 -7.108606863766908646e-03 -2.603741288185119629e-01 1.778163611888885498e-01 -1.668641460128128529e-03 3.254417702555656433e-02 -1.119389906525611877e-01 -2.536622285842895508e-01 4.046873003244400024e-02 -3.037356957793235779e-02 3.720472455024719238e-01 -1.680192202329635620e-01 5.064346641302108765e-02 9.651542454957962036e-02 2.711312472820281982e-01 2.219234108924865723e-01 -4.476372897624969482e-02 4.371299222111701965e-02 2.318200282752513885e-02 4.261883199214935303e-01
-3.436653017997741699e-01 2.414838522672653198e-01 -2.516320943832397461e-01 -3.306543827056884766e-02 1.955420821905136108e-01 -1.159291714429855347e-02 -5.012809112668037415e-02 -3.637563437223434448e-02 1.915372163057327271e-01 1.132313534617424011e-01 4.514860734343528748e-02 -1.547155827283859253e-01 1.520079672336578369e-01 1.061445549130439758e-01 9.750756621360778809e-02 -2.692585065960884094e-02 -1.037182137370109558e-01 1.640885174274444580e-01 -1.247795224189758301e-01 1.570087224245071411e-01 8.449475467205047607e-02 3.101875260472297668e-02 1.334301829338073730e-01 -2.071520090103149414e-01 1.117141246795654297e-01 1.861196011304855347e-01 -2.440187186002731323e-01 -3.404436111450195312e-01 1.681708097457885742e-01 -2.024022042751312256e-01 -3.885029852390289307e-01 -8.602467924356460571e-02
-2.544465661048889160e-01 2.384865731000900269e-01 4.578739777207374573e-02 -7.850228995084762573e-02 -2.656671218574047089e-02 -1.884103119373321533e-01 -9.820657223463058472e-02 -1.695983707904815674e-01 2.543110251426696777e-01 -1.922154575586318970e-01 1.261346638202667236e-01 -2.182272970676422119e-01 9.539035707712173462e-02 -2.830719947814941406e-01 1.904126852750778198e-01 -1.718986183404922485e-01 -3.550589382648468018e-01 -1.691944152116775513e-02 9.965078532695770264e-02 -2.298790030181407928e-02 8.871311321854591370e-03 6.580876559019088745e-02 1.379038095474243164e-01 -7.480218261480331421e-02 2.059302628040313721e-01 1.122806593775749207e-01 1.349919885396957397e-01 -3.556459546089172363e-01 3.031826764345169067e-02 8.007143437862396240e-02 -3.185889720916748047e-01 3.058919496834278107e-02
-2.145569622516632080e-01 -2.183158695697784424e-02 1.369568333029747009e-02 -1.568718850612640381e-01 1.162032559514045715e-01 -1.169149875640869141e-01 -9.842779487371444702e-02 -2.755256891250610352e-01 4.714379310607910156e-01 -6.399645656347274780e-02 1.114514470100402832e-01 2.995791099965572357e-02 2.055693715810775757e-01 1.510029286146163940e-01 -1.078514009714126587e-01 -1.045587286353111267e-01 -5.291951075196266174e-02 -9.201881289482116699e-02 4.217726364731788635e-02 1.642456352710723877e-01 -7.482520770281553268e-03 -4.101951718330383301e-01 3.533451855182647705e-01 -1.412197351455688477e-01 -5.487871915102005005e-02 -4.531940445303916931e-03 -7.109571248292922974e-02 1.612327247858047485e-01 -2.188400775194168091e-01 -1.059050671756267548e-02 -2.245776802301406860e-01 5.447841063141822815e-02
6.401835381984710693e-02 2.166543006896972656e-01 1.051861196756362915e-01 9.754920750856399536e-02 -9.230555966496467590e-03 -2.943946421146392822e-01 -8.874865621328353882e-02 -3.213712573051452637e-01 2.042620033025741577e-01 1.836856007575988770e-01 4.407422617077827454e-02 -1.431815922260284424e-01 3.567921742796897888e-02 2.403387874364852905e-01 -6.953774951398372650e-03 1.931992024183273315e-01 -4.668185859918594360e-02 -2.189064770936965942e-01 -2.709762752056121826e-01 -2.267345637083053589e-01 -4.152453690767288208e-02 -3.885612264275550842e-02 3.982537984848022461e-01 1.612047404050827026e-01 1.163724735379219055e-01 1.019398123025894165e-01 1.922575235366821289e-01 1.059464812278747559e-01 -1.054321601986885071e-02 -1.741699874401092529e-01 -2.443455159664154053e-01 1.054552644491195679e-01
-1.225890815258026123e-01 1.525296568870544434e-01 9.168168157339096069e-02 1.952211256138980389e-03 4.272453784942626953e-01 -9.616412222385406494e-02 7.902582292445003986e-04 -1.026597023010253906e-01 2.191896885633468628e-01 -1.409075688570737839e-02 1.661621928215026855e-01 -1.072788983583450317e-01 2.936139702796936035e-01 -7.934298366308212280e-02 -1.291389763355255127e-01 -1.178372055292129517e-01 1.960272341966629028e-02 -2.476844489574432373e-01 -1.716997027397155762e-01 -1.955588012933731079e-01 -2.973423898220062256e-01 -8.198400586843490601e-02 9.573151171207427979e-02 -1.399626880884170532e-01 8.235897123813629150e-02 -1.787969917058944702e-01 2.705247104167938232e-01 1.003515124320983887e-01 -3.959104046225547791e-02 -3.138556331396102905e-02 -1.209863573312759399e-01 3.847126662731170654e-01
2.680962439626455307e-03 4.583077132701873779e-01 4.181604087352752686e-02 -9.121404588222503662e-02 1.686909794807434082e-02 -2.044775933027267456e-01 -1.815779879689216614e-02 -2.490647435188293457e-01 2.785652279853820801e-01 2.116960883140563965e-01 2.634791433811187744e-01 -1.868730485439300537e-01 2.011923640966415405e-01 -2.332448512315750122e-01 7.219603657722473145e-02 5.617890134453773499e-02 -1.581351608037948608e-01 8.812356740236282349e-02 1.446248590946197510e-01 -1.925906836986541748e-01 3.573333472013473511e-02 4.719476774334907532e-02 2.176825404167175293e-01 6.755214184522628784e-02 7.442825287580490112e-02 -3.196846693754196167e-02 1.969729810953140259e-01 -2.356347292661666870e-01 3.811338916420936584e-02 -1.914354711771011353e-01 -2.188796103000640869e-01 1.108508035540580750e-01
2.317160554230213165e-02 -5.659663584083318710e-03 3.823934793472290039e-01 -1.321068406105041504e-01 2.448136955499649048e-01 -1.962141543626785278e-01 -7.992694526910781860e-02 -6.951551884412765503e-02 7.603543251752853394e-02 -1.941136270761489868e-01 5.461084470152854919e-02 2.541377209126949310e-02 -2.874975837767124176e-02 6.819093972444534302e-02 -1.598677933216094971e-01 3.111130744218826294e-02 3.968851640820503235e-02 -6.632046401500701904e-02 -7.792790234088897705e-02 -3.346807137131690979e-02 -1.520392000675201416e-01 -1.382691115140914917e-01 3.546391427516937256e-01 -2.144025564193725586e-01 1.990762203931808472e-01 -1.765794306993484497e-01 3.835261240601539612e-02 2.441926002502441406e-01 3.428374826908111572e-01 -1.573049426078796387e-01 -2.912774085998535156e-01 2.466418296098709106e-01
-2.980830892920494080e-02 3.176053166389465332e-01 5.444234237074851990e-02 -1.230118647217750549e-01 6.533934921026229858e-02 -2.064629495143890381e-01 -2.085183262825012207e-01 -1.283485293388366699e-01 3.397268950939178467e-01 -2.152708917856216431e-01 1.148677915334701538e-01 -6.286297738552093506e-02 5.683741718530654907e-02 -4.009553492069244385e-01 1.685431152582168579e-01 -1.173048764467239380e-01 -2.956663370132446289e-01 -1.147857233881950378e-01 5.292459577322006226e-02 -8.574040234088897705e-02 1.332028508186340332e-01 -1.382679957896471024e-02 9.221717715263366699e-02 -6.538926064968109131e-02 -2.098121680319309235e-02 2.736889757215976715e-02 2.671500202268362045e-03 -2.719282209873199463e-01 -8.309811353683471680e-02 -1.848956048488616943e-01 -3.591369986534118652e-01 3.942865878343582153e-02
-2.421656996011734009e-01 -6.194903329014778137e-02 7.755679637193679810e-02 -2.080304324626922607e-01 6.947523355484008789e-02 -4.906369373202323914e-02 1.016121655702590942e-01 -9.318903088569641113e-02 1.657251417636871338e-01 -1.819202899932861328e-01 1.343665868043899536e-01 4.168412648141384125e-03 4.649017751216888428e-02 -1.161413192749023438e-01 -1.161239966750144958e-01 -1.475801914930343628e-01 1.910563744604587555e-02 1.650211215019226074e-01 -3.739562034606933594e-01 1.008898094296455383e-01 1.806080341339111328e-01 -2.611677534878253937e-02 4.667880758643150330e-02 1.558049470186233521e-01 4.213430285453796387e-01 2.352530658245086670e-01 -1.826758384704589844e-01 3.035694360733032227e-02 1.105463504791259766e-01 -2.750603854656219482e-01 -3.274149298667907715e-01 1.811545342206954956e-01
-1.814413517713546753e-01 1.286957710981369019e-01 -8.492112904787063599e-02 -2.922757565975189209e-01 1.048825532197952271e-01 -2.124496549367904663e-01 9.436982125043869019e-02 6.143533810973167419e-02 1.242193877696990967e-01 2.459933906793594360e-01 -1.284888386726379395e-01 -7.709414511919021606e-02 7.432953268289566040e-02 -4.361284524202346802e-02 -5.748036503791809082e-02 2.697440050542354584e-02 -3.616339564323425293e-01 2.829523524269461632e-03 4.903534799814224243e-02 -7.304680347442626953e-02 2.669253051280975342e-01 -1.197992265224456787e-01 4.591063857078552246e-01 -1.486880034208297729e-01 2.564093768596649170e-01 -5.550795234739780426e-03 1.227713450789451599e-01 -2.181668579578399658e-01 -2.216508239507675171e-01 3.144029527902603149e-02 -1.554432958364486694e-01 1.395291090011596680e-01
1.181256994605064392e-01 2.101610004901885986e-01 -3.098561055958271027e-02 -1.040190085768699646e-01 -7.922436296939849854e-02 -1.753066182136535645e-01 3.339557051658630371e-01 1.142018884420394897e-01 3.691921830177307129e-01 -3.672568202018737793e-01 1.622664183378219604e-01 -5.003831535577774048e-02 -5.234630405902862549e-02 -2.737573087215423584e-01 2.144627571105957031e-01 3.319693729281425476e-02 -1.393862366676330566e-01 -1.329396665096282959e-01 1.932681202888488770e-01 -4.187823086977005005e-02 -1.303188968449831009e-03 1.657537370920181274e-02 3.585948050022125244e-01 -3.537213429808616638e-02 1.154537945985794067e-01 2.237828671932220459e-01 -1.173115707933902740e-02 7.868012785911560059e-02 3.942997381091117859e-02 -1.151178032159805298e-01 -2.100838124752044678e-01 9.339606016874313354e-02
-4.073608200997114182e-03 6.013098359107971191e-02 4.798011481761932373e-02 -2.684696018695831299e-02 1.678284555673599243e-01 1.379524078220129013e-02 -6.389921903610229492e-02 9.679435938596725464e-02 3.482468128204345703e-01 6.807721685618162155e-03 2.199248969554901123e-01 -1.732551008462905884e-01 2.576713263988494873e-01 9.058324247598648071e-02 1.237094178795814514e-01 5.710727069526910782e-03 -3.654779493808746338e-02 -8.962483704090118408e-02 1.290430594235658646e-02 8.920838683843612671e-02 1.799170076847076416e-01 -6.818271428346633911e-02 3.774515986442565918e-01 2.152248919010162354e-01 3.892971873283386230e-01 -2.750915288925170898e-01 1.480930894613265991e-01 3.604582846164703369e-01 -1.049816533923149109e-01 2.346059679985046387e-02 1.335618179291486740e-02 1.665830910205841064e-01
-2.772557735443115234e-01 3.637970685958862305e-01 -3.429252281785011292e-02 1.260485351085662842e-01 7.562097907066345215e-02 1.912891715764999390e-01 -7.981376349925994873e-02 -2.007350698113441467e-02 4.376784265041351318e-01 -1.159196794033050537e-01 5.568704754114151001e-02 -1.026114895939826965e-01 9.784794412553310394e-03 -1.460230499505996704e-01 -4.987627267837524414e-02 9.861364215612411499e-02 2.900478616356849670e-02 9.550072252750396729e-02 4.884986951947212219e-02 1.839529275894165039e-01 4.886493552476167679e-03 -3.651702702045440674e-01 1.492478400468826294e-01 -2.195892482995986938e-01 3.748590052127838135e-01 1.100363582372665405e-01 1.693397313356399536e-01 1.005135998129844666e-01 1.141028627753257751e-01 2.169850096106529236e-02 -1.309320628643035889e-01 -1.669927872717380524e-02
3.825083374977111816e-02 4.570504724979400635e-01 2.433738708496093750e-01 -8.945118635892868042e-02 3.176062107086181641e-01 -1.621236503124237061e-01 -3.983025625348091125e-02 4.670669883489608765e-02 1.221929416060447693e-01 -1.695467531681060791e-01 -1.204303577542304993e-01 -1.631454676389694214e-01 1.444777250289916992e-01 7.877886295318603516e-02 4.247943460941314697e-01 -5.168053321540355682e-03 -1.534465998411178589e-01 -1.225344464182853699e-01 6.108061224222183228e-02 -6.802637875080108643e-02 7.915874570608139038e-02 -1.102648526430130005e-01 1.635570973157882690e-01 -3.568225800991058350e-01 5.079103633761405945e-02 6.326956301927566528e-02 -3.497609123587608337e-02 -5.056237336248159409e-03 -1.194970309734344482e-01 -1.264199167490005493e-01 -1.905786544084548950e-01 -7.279825955629348755e-02
-1.676660478115081787e-01 -1.873771697282791138e-01 1.954533606767654419e-01 -2.230298966169357300e-01 2.977476716041564941e-01 3.678358346223831177e-02 4.359102249145507812e-02 -1.203759685158729553e-01 3.657594323158264160e-01 1.051921118050813675e-02 1.943998485803604126e-01 1.845581382513046265e-01 3.221248984336853027e-01 1.933858394622802734e-01 2.379401922225952148e-01 2.381345927715301514e-01 -8.607476204633712769e-02 1.253406107425689697e-01 7.689595967531204224e-02 -9.639628976583480835e-02 1.876777410507202148e-01 -9.598894417285919189e-02 3.508382141590118408e-01 -1.646406948566436768e-01 -8.157651126384735107e-02 3.778307884931564331e-02 9.815391153097152710e-02 2.596115460619330406e-03 3.290874511003494263e-02 -1.236766278743743896e-01 -1.024290546774864197e-01 6.824615597724914551e-02
-1.280412971973419189e-01 3.099488615989685059e-01 1.128111556172370911e-01 -1.939182728528976440e-01 2.957548499107360840e-01 -1.244932487607002258e-01 5.139117687940597534e-02 1.910529658198356628e-02 1.985048353672027588e-01 -2.262661308050155640e-01 4.444868117570877075e-02 -3.812876939773559570e-01 7.509249448776245117e-02 -1.676519960165023804e-01 4.513009637594223022e-02 -2.994523048400878906e-01 -4.474590718746185303e-02 -6.972090899944305420e-02 2.133043706417083740e-01 -2.224728837609291077e-02 -7.962608337402343750e-02 -4.776219278573989868e-02 3.945154547691345215e-01 -9.739217162132263184e-02 -5.348939821124076843e-02 -1.032593026757240295e-01 2.856899797916412354e-02 8.637549728155136108e-02 1.030562520027160645e-01 -4.780287295579910278e-02 -1.607687473297119141e-01 -2.840088009834289551e-01
-2.889361679553985596e-01 -9.152209386229515076e-03 -2.027821689844131470e-01 4.746150225400924683e-02 1.182015240192413330e-01 -4.595571756362915039e-02 1.660766778513789177e-03 -2.824864983558654785e-01 4.038347601890563965e-01 -6.976737082004547119e-02 2.021833062171936035e-01 -3.392590284347534180e-01 2.806093096733093262e-01 -7.331078499555587769e-02 2.292036712169647217e-01 5.536811053752899170e-02 -8.173888549208641052e-03 -8.167158812284469604e-02 1.745799034833908081e-01 -6.482265144586563110e-02 2.683283388614654541e-01 -7.119357585906982422e-02 3.243243396282196045e-01 9.655096381902694702e-02 -5.370124801993370056e-02 3.313298895955085754e-02 1.441399455070495605e-01 -6.551566533744335175e-03 8.913547545671463013e-02 -1.873019635677337646e-01 -5.328300222754478455e-02 -9.935809671878814697e-02
-1.348594427108764648e-01 7.591734081506729126e-02 2.688976526260375977e-01 -4.529183804988861084e-01 1.051513627171516418e-01 -6.140203401446342468e-02 -3.560935705900192261e-02 -2.831456661224365234e-01 1.513908058404922485e-01 6.164298951625823975e-02 1.763606369495391846e-01 -2.387330681085586548e-01 9.953723102807998657e-02 -1.651119440793991089e-01 -5.050270631909370422e-02 7.234457880258560181e-04 -1.109365448355674744e-01 6.224464252591133118e-02 1.499690860509872437e-01 9.691901504993438721e-02 2.084235250949859619e-01 -1.504683792591094971e-01 3.327417373657226562e-02 -1.659813337028026581e-02 -1.223437339067459106e-01 9.568866342306137085e-02 1.386435031890869141e-01 2.535622417926788330e-01 1.900913119316101074e-01 -3.741963505744934082e-01 -2.201622277498245239e-01 2.700384939089417458e-03
-1.554890275001525879e-01 1.171038672327995300e-01 -1.976073086261749268e-01 2.022554278373718262e-01 2.358240634202957153e-01 -1.589837074279785156e-01 -4.672738164663314819e-02 -3.166810423135757446e-02 3.032531738281250000e-01 -3.026440739631652832e-01 3.795619606971740723e-01 -1.212349161505699158e-01 -8.161278814077377319e-02 -1.397164762020111084e-01 -1.359092742204666138e-01 5.437462031841278076e-02 -8.185753971338272095e-02 -1.530355662107467651e-01 9.981653839349746704e-02 -1.715627759695053101e-01 1.182611882686614990e-01 6.363765895366668701e-02 -5.497881770133972168e-02 -2.663561403751373291e-01 2.432458251714706421e-01 -6.667084526270627975e-04 2.037111967802047729e-01 -1.204175576567649841e-01 2.027943879365921021e-01 1.989701949059963226e-02 -2.541625797748565674e-01 1.591837108135223389e-01
-1.727640032768249512e-01 2.153541594743728638e-01 2.357031702995300293e-01 -1.515438705682754517e-01 -2.122740894556045532e-01 -2.734996974468231201e-01 -1.999524608254432678e-02 -1.035654097795486450e-01 3.457168936729431152e-01 -2.062997817993164062e-01 1.541130989789962769e-01 -1.893617957830429077e-01 -7.235003262758255005e-02 -3.680024743080139160e-01 3.325426578521728516e-01 -1.358796954154968262e-01 -1.055564060807228088e-01 1.591465622186660767e-02 -1.277477890253067017e-01 -8.365499973297119141e-02 1.061891987919807434e-01 1.599657684564590454e-01 1.270563453435897827e-01 -4.775497689843177795e-02 5.637361109256744385e-02 2.014172077178955078e-01 3.413378074765205383e-02 -9.200435131788253784e-02 -1.840916648507118225e-02 1.530907023698091507e-02 -2.799606025218963623e-01 2.321480773389339447e-02
-1.110968142747879028e-01 1.887506693601608276e-01 -3.939715027809143066e-01 6.643989682197570801e-02 2.780251801013946533e-01 2.012390829622745514e-02 9.540513157844543457e-02 -2.723956480622291565e-02 2.909516096115112305e-01 -3.172335624694824219e-01 1.289600729942321777e-01 -3.618161678314208984e-01 3.654139116406440735e-02 -2.298741191625595093e-01 1.436330974102020264e-01 6.884644925594329834e-02 -1.377579867839813232e-01 -1.650317758321762085e-01 2.479913830757141113e-02 -1.661657691001892090e-01 -1.277560144662857056e-01 1.109189167618751526e-01 2.478705644607543945e-01 -6.909999251365661621e-02 8.904558420181274414e-02 -1.044056043028831482e-01 5.727076530456542969e-02 4.943203181028366089e-03 1.006341874599456787e-01 -8.870970457792282104e-02 -2.813467085361480713e-01 6.254380941390991211e-02
1.288521736860275269e-01 4.931122660636901855e-01 1.638696179725229740e-03 5.681682378053665161e-02 1.452186554670333862e-01 1.026820093393325806e-01 1.110808476805686951e-01 -1.714789122343063354e-01 7.110772281885147095e-02 -5.165592953562736511e-02 1.299098283052444458e-01 -5.790832266211509705e-02 1.648666709661483765e-01 9.205511957406997681e-02 1.559348851442337036e-01 2.193239331245422363e-01 -9.596015512943267822e-02 -2.690235376358032227e-01 -1.713734865188598633e-01 1.072782650589942932e-01 1.240025162696838379e-01 8.275866508483886719e-02 4.360527694225311279e-01 -6.455193739384412766e-03 2.214334011077880859e-01 9.910326451063156128e-02 1.217895448207855225e-01 2.599239647388458252e-01 -1.511443853378295898e-01 6.154350936412811279e-03 -1.588910371065139771e-01 5.793991312384605408e-02
4.613216035068035126e-03 1.697379797697067261e-01 6.496128439903259277e-02 -3.154216110706329346e-01 -2.372972480952739716e-02 -5.713585391640663147e-02 7.931105047464370728e-02 -5.821687635034322739e-03 8.081259578466415405e-02 6.589319556951522827e-03 2.670952975749969482e-01 -6.490106135606765747e-02 -7.801125943660736084e-02 -9.377845376729965210e-02 -2.975662350654602051e-01 -1.630884259939193726e-01 1.206880733370780945e-01 -2.179090976715087891e-01 -3.935547769069671631e-01 -1.548206806182861328e-01 1.230234280228614807e-01 -3.959504142403602600e-02 2.041348367929458618e-01 -1.699598878622055054e-01 1.790116131305694580e-01 1.031070426106452942e-01 1.191609948873519897e-01 1.275959908962249756e-01 2.150787264108657837e-01 -4.311402738094329834e-01 -7.098288089036941528e-02 -8.157926797866821289e-02
-2.769927084445953369e-01 -1.884697079658508301e-01 1.806889921426773071e-01 -6.185771152377128601e-02 3.647401630878448486e-01 -6.244013085961341858e-02 -2.469711005687713623e-02 -1.677961051464080811e-01 2.710098028182983398e-01 -1.250769793987274170e-01 2.491738088428974152e-02 -9.057059884071350098e-02 3.126815259456634521e-01 1.733007133007049561e-01 1.377847492694854736e-01 1.999709457159042358e-01 -3.788165003061294556e-02 5.158221721649169922e-02 7.006564736366271973e-02 -7.644720375537872314e-02 1.711028218269348145e-01 -2.410992830991744995e-01 3.681311011314392090e-01 -5.493202805519104004e-02 9.748359769582748413e-02 -1.279523968696594238e-01 4.292276129126548767e-02 1.057344749569892883e-01 -1.391904652118682861e-01 -1.263708174228668213e-01 -2.117289304733276367e-01 -2.025522291660308838e-01
-1.308482792228460312e-02 -1.028012186288833618e-01 -7.048036903142929077e-02 -4.226393103599548340e-01 1.647123247385025024e-01 -3.230341374874114990e-01 -1.942893564701080322e-01 -1.943738013505935669e-02 2.801074087619781494e-01 -1.389358788728713989e-01 1.293047238141298294e-02 2.329474547877907753e-03 9.536534547805786133e-03 1.383526474237442017e-01 1.870454102754592896e-02 -2.244345657527446747e-02 -2.083994746208190918e-01 -2.397535890340805054e-01 -1.334584504365921021e-01 -2.516326904296875000e-01 4.780102893710136414e-02 -1.102464720606803894e-01 2.223446816205978394e-01 -6.716559827327728271e-02 2.067801058292388916e-01 2.286115139722824097e-01 -1.586917787790298462e-01 1.720222532749176025e-01 -2.149114198982715607e-02 1.232435703277587891e-01 -2.696977853775024414e-01 1.715415865182876587e-01
4.636604711413383484e-02 9.553512930870056152e-02 9.932407736778259277e-02 -2.822650969028472900e-01 -1.754362136125564575e-01 2.609154209494590759e-02 3.126356005668640137e-01 1.412020772695541382e-01 2.126484215259552002e-01 -9.068978577852249146e-02 2.176451832056045532e-01 -2.119042724370956421e-01 2.815271914005279541e-01 2.544846832752227783e-01 -6.653415970504283905e-03 1.328180432319641113e-01 1.191671416163444519e-01 -1.081908047199249268e-01 1.186394765973091125e-01 -1.522193253040313721e-01 -1.174794510006904602e-02 9.716102480888366699e-02 3.600129187107086182e-01 -3.032756447792053223e-01 -9.564083814620971680e-02 -9.917171299457550049e-02 1.325453221797943115e-01 6.662509404122829437e-03 3.286696374416351318e-01 -8.757736533880233765e-03 -4.853560030460357666e-02 -3.547123074531555176e-02
1.970470845699310303e-01 -2.292399853467941284e-02 5.266101565212011337e-03 -1.706055551767349243e-01 3.028030097484588623e-01 -1.591946333646774292e-01 5.649604648351669312e-02 -2.908059954643249512e-02 1.086237430572509766e-01 -1.743857562541961670e-01 3.049408197402954102e-01 -1.090871393680572510e-01 1.433395445346832275e-01 -5.905786529183387756e-02 -5.724249035120010376e-02 2.014187425374984741e-01 -3.661537542939186096e-02 -2.584179937839508057e-01 -9.468852728605270386e-02 1.201749742031097412e-01 -3.351828083395957947e-03 6.001859158277511597e-02 1.772024631500244141e-01 -1.892374604940414429e-01 3.188085556030273438e-01 -9.105309098958969116e-02 6.179448217153549194e-02 2.368382178246974945e-02 2.563920319080352783e-01 1.962601095438003540e-01 -3.019560277462005615e-01 3.512395322322845459e-01
-1.301714628934860229e-01 1.313047260046005249e-01 -3.710627555847167969e-02 -1.361832469701766968e-01 1.453228481113910675e-02 2.150938808917999268e-01 1.659326702356338501e-01 2.965537011623382568e-01 3.355855345726013184e-01 -1.192983165383338928e-01 5.445732921361923218e-02 -2.342178672552108765e-01 1.722149699926376343e-01 -1.571504473686218262e-01 1.448180228471755981e-01 1.197469085454940796e-01 4.592255502939224243e-02 3.171226009726524353e-03 -2.442612946033477783e-01 9.998413920402526855e-02 1.820088922977447510e-01 -2.079185694456100464e-01 3.600287809967994690e-02 -1.044412255287170410e-01 4.581271111965179443e-01 -2.813975885510444641e-02 -2.355102002620697021e-01 2.546644806861877441e-01 -8.525642007589340210e-02 -7.288767397403717041e-02 -7.247966527938842773e-02 -2.076974324882030487e-02
1.091978847980499268e-01 -8.587513864040374756e-02 2.993377149105072021e-01 -3.001960515975952148e-01 -7.012024987488985062e-03 -2.550423443317413330e-01 -7.424598187208175659e-02 7.712975889444351196e-02 2.274291366338729858e-01 3.061373531818389893e-02 1.589712202548980713e-01 -2.145919054746627808e-01 -7.249607145786285400e-02 2.459923475980758667e-01 9.161677211523056030e-02 3.038847446441650391e-01 -3.427184000611305237e-02 -1.925169229507446289e-01 -9.388978779315948486e-02 -1.661075055599212646e-01 -8.070784062147140503e-02 1.321178525686264038e-01 2.694749236106872559e-01 -2.746570706367492676e-01 1.827119290828704834e-01 -1.528804749250411987e-01 1.594322025775909424e-01 -4.470273107290267944e-02 -9.174153208732604980e-02 -1.087692826986312866e-01 -1.017592623829841614e-01 2.692425549030303955e-01
-1.590419262647628784e-01 1.188273876905441284e-01 2.247190922498703003e-01 -3.285746872425079346e-01 -1.087234169244766235e-01 -3.584513068199157715e-01 -2.023935504257678986e-02 1.508333086967468262e-01 2.353575080633163452e-01 -6.221302226185798645e-02 -8.995054662227630615e-02 -3.513036668300628662e-02 2.946560680866241455e-01 1.258004903793334961e-01 -1.395216286182403564e-01 1.854773312807083130e-01 -3.676241040229797363e-01 -1.479492336511611938e-01 -2.982994616031646729e-01 1.011059135198593140e-01 -1.416985988616943359e-01 -2.508137561380863190e-02 1.823482215404510498e-01 3.621397912502288818e-02 9.811285883188247681e-02 -2.471208805218338966e-03 7.654467225074768066e-02 9.073425829410552979e-02 2.519933283329010010e-01 -4.672706499695777893e-02 -9.414723515510559082e-02 6.139282509684562683e-02
1.170838549733161926e-01 4.284604191780090332e-01 1.514206975698471069e-01 -1.914854198694229126e-01 2.713445015251636505e-02 -6.228778138756752014e-02 -1.117164492607116699e-01 -1.325309723615646362e-01 2.483198344707489014e-01 1.218281388282775879e-01 -6.445600837469100952e-02 5.023369565606117249e-02 2.390336245298385620e-01 5.974916368722915649e-02 7.211299240589141846e-02 -4.097398836165666580e-03 -5.757759511470794678e-02 2.118105292320251465e-01 8.161798864603042603e-02 -1.483706980943679810e-01 8.771415799856185913e-02 -2.823894619941711426e-01 3.636770248413085938e-01 -9.239604324102401733e-02 1.256878823041915894e-01 -2.975438255816698074e-04 -2.529492601752281189e-03 -2.232704609632492065e-01 2.566477060317993164e-01 -3.485486209392547607e-01 -3.400906547904014587e-02 9.790945798158645630e-03
3.252968937158584595e-02 2.123372703790664673e-01 6.679166853427886963e-02 -3.813851773738861084e-01 1.327039003372192383e-01 -5.446662008762359619e-02 1.114993616938591003e-01 1.380567699670791626e-01 5.089813470840454102e-02 -2.109023183584213257e-01 1.392245888710021973e-01 -1.003285720944404602e-01 5.338065624237060547e-01 -1.393572539091110229e-01 1.635386645793914795e-01 1.294016242027282715e-01 -9.604460000991821289e-02 1.008684001863002777e-02 -1.756248325109481812e-01 -1.445863097906112671e-01 1.071733832359313965e-01 -7.547362148761749268e-02 6.186150759458541870e-02 -1.481401361525058746e-02 -8.720281720161437988e-02 4.663935303688049316e-02 -2.481391420587897301e-03 2.903251051902770996e-01 1.134231835603713989e-01 7.961726188659667969e-02 -2.701071798801422119e-01 2.427974492311477661e-01
6.011842191219329834e-02 2.375138103961944580e-01 8.017599582672119141e-02 -2.073947712779045105e-02 -1.478118821978569031e-02 -1.754824221134185791e-01 2.149078994989395142e-01 -7.723018527030944824e-02 1.418896615505218506e-01 4.737972095608711243e-02 1.276995986700057983e-01 -1.703806519508361816e-01 2.381283640861511230e-01 1.494619101285934448e-01 -8.812410384416580200e-02 -5.488540604710578918e-02 -1.690595597028732300e-02 -4.452495649456977844e-02 1.936257183551788330e-01 -2.077604271471500397e-02 -5.301696807146072388e-02 1.182597130537033081e-02 4.729548692703247070e-01 8.067888021469116211e-02 3.705960810184478760e-01 -8.904611319303512573e-02 8.456743508577346802e-02 3.564251959323883057e-01 -1.350402384996414185e-01 1.731614209711551666e-02 -1.225431188941001892e-01 3.256762623786926270e-01
-1.499443799257278442e-01 1.764391213655471802e-01 -3.346515074372291565e-02 -2.334227114915847778e-01 -9.087038785219192505e-02 -1.083048135042190552e-01 1.583744287490844727e-01 -8.569695800542831421e-02 3.054369390010833740e-01 1.063637062907218933e-01 -1.002752259373664856e-01 -1.187086030840873718e-01 -5.258900672197341919e-02 1.886120587587356567e-01 -3.272205591201782227e-02 2.889749407768249512e-01 -2.692321240901947021e-01 6.976209580898284912e-02 1.375838834792375565e-02 -2.410511523485183716e-01 9.535124897956848145e-02 -1.194878593087196350e-01 1.791606992483139038e-01 -1.195361539721488953e-01 2.932835817337036133e-01 -1.622259169816970825e-01 2.966148555278778076e-01 3.019893169403076172e-01 -4.605371877551078796e-02 1.123850271105766296e-01 -2.533195614814758301e-01 1.042107418179512024e-01
-2.707989513874053955e-01 8.538789302110671997e-02 1.597885936498641968e-01 -1.488997638225555420e-01 -1.059281900525093079e-01 2.689215727150440216e-02 4.558702930808067322e-02 -1.799171119928359985e-01 1.349037587642669678e-01 -9.229627996683120728e-02 1.296214312314987183e-01 -3.102979250252246857e-02 1.112422272562980652e-01 2.859606146812438965e-01 -7.318923622369766235e-02 7.989636063575744629e-02 -2.353977560997009277e-01 3.229367434978485107e-01 -2.337551712989807129e-01 9.085859172046184540e-03 2.648737132549285889e-01 8.556945621967315674e-02 1.574350297451019287e-01 -2.510333992540836334e-02 3.216195106506347656e-01 -4.513437673449516296e-02 3.031057864427566528e-02 -1.370486710220575333e-02 1.533157527446746826e-01 -2.223453372716903687e-01 -1.296271979808807373e-01 4.015729725360870361e-01
2.188394069671630859e-01 1.034556254744529724e-01 -1.650429219007492065e-01 -8.062336593866348267e-02 2.711523771286010742e-01 -2.175860106945037842e-01 9.014820307493209839e-02 -1.683400422334671021e-01 1.443919092416763306e-01 -1.213267538696527481e-02 2.968896627426147461e-01 -2.404462099075317383e-01 5.131953954696655273e-02 7.588595151901245117e-02 -1.318973600864410400e-01 1.427710056304931641e-01 -1.727870702743530273e-01 1.060757115483283997e-01 -2.697992026805877686e-01 -2.548489868640899658e-01 2.077753245830535889e-01 -2.124028503894805908e-01 1.526259630918502808e-01 -1.465930938720703125e-01 1.617725044488906860e-01 3.270439803600311279e-01 -1.026405841112136841e-01 -9.887116029858589172e-03 8.546548336744308472e-02 3.243539109826087952e-02 -2.626797854900360107e-01 6.459723412990570068e-02
-1.274673342704772949e-01 -2.663334086537361145e-02 1.885077506303787231e-01 -2.596625387668609619e-01 3.901449963450431824e-02 -2.124853804707527161e-02 -2.977500669658184052e-02 -2.426237463951110840e-01 6.387302875518798828e-01 -1.940002739429473877e-01 8.784330636262893677e-02 1.394908577203750610e-01 4.403776675462722778e-02 2.709195576608181000e-02 6.742692086845636368e-03 9.537725150585174561e-02 6.748054176568984985e-02 -2.287954092025756836e-01 -9.164704382419586182e-02 -3.661866113543510437e-02 7.513407617807388306e-02 -4.808867722749710083e-02 1.688692569732666016e-01 -3.335715532302856445e-01 -1.194493696093559265e-01 -1.465275436639785767e-01 9.113174863159656525e-03 -1.637080102227628231e-03 -1.214824467897415161e-01 2.999656368046998978e-03 -1.876270323991775513e-01 1.832306683063507080e-01
-9.098652750253677368e-02 6.775447726249694824e-02 -4.804997146129608154e-02 -3.298619389533996582e-01 6.716167181730270386e-02 -3.546451777219772339e-02 -2.337956055998802185e-02 -1.068600565195083618e-01 3.355219364166259766e-01 2.330595627427101135e-02 1.705351173877716064e-01 -2.797258086502552032e-02 7.916846871376037598e-02 8.253979682922363281e-02 -8.674339205026626587e-02 2.817467153072357178e-01 -1.648163944482803345e-01 7.111515104770660400e-02 -2.063162624835968018e-01 2.500385232269763947e-02 3.282446786761283875e-02 2.558557987213134766e-01 3.857127204537391663e-02 -8.122394233942031860e-02 4.423364698886871338e-01 -7.305003702640533447e-02 4.567095264792442322e-02 1.032498702406883240e-01 4.786909520626068115e-01 2.393206767737865448e-02 -8.381430525332689285e-04 1.476795822381973267e-01
5.611822381615638733e-02 2.264688536524772644e-02 -5.260310694575309753e-02 -1.850292235612869263e-01 8.245081454515457153e-02 -2.646039426326751709e-02 1.625183969736099243e-01 -7.017665356397628784e-02 1.784956008195877075e-01 -1.360882222652435303e-01 -1.433760970830917358e-01 -6.507076323032379150e-02 3.615420162677764893e-01 -1.761393100023269653e-01 -6.839029490947723389e-02 -8.863432705402374268e-02 -5.704996362328529358e-02 2.940233945846557617e-01 -8.306938409805297852e-02 -5.621516108512878418e-01 -4.257834982126951218e-03 -9.699408710002899170e-02 3.097631335258483887e-01 -9.406483173370361328e-02 1.623558700084686279e-01 -1.635228991508483887e-01 -1.142599359154701233e-01 -1.365813165903091431e-01 -2.691228501498699188e-02 -8.342732489109039307e-02 -2.142907977104187012e-01 7.613531500101089478e-02
-1.038943752646446228e-01 5.090888142585754395e-01 9.405833482742309570e-02 -3.173342943191528320e-01 -1.129806041717529297e-01 -8.350245654582977295e-02 -4.220651462674140930e-02 -3.047813177108764648e-01 2.395810633897781372e-01 9.320783615112304688e-02 3.129026666283607483e-02 -6.713687907904386520e-03 1.201125606894493103e-01 -5.378961563110351562e-03 2.794073820114135742e-01 1.806920617818832397e-01 -9.325309097766876221e-02 1.592914462089538574e-01 1.454659104347229004e-01 -1.676257103681564331e-01 8.129036054015159607e-03 -6.927441060543060303e-02 1.646558791399002075e-01 4.543300345540046692e-02 2.108984738588333130e-01 -1.461720615625381470e-01 -1.354449093341827393e-01 -8.732602745294570923e-02 1.112462431192398071e-01 -2.206310033798217773e-01 -1.986526697874069214e-01 6.395079940557479858e-02
3.610599786043167114e-02 3.292996883392333984e-01 -5.104980431497097015e-03 -2.221705913543701172e-01 1.217232346534729004e-01 -1.090333014726638794e-01 1.241110488772392273e-01 -1.689738184213638306e-01 1.005394160747528076e-01 4.037045314908027649e-02 -4.301080852746963501e-02 -4.439069926738739014e-01 -2.548871561884880066e-02 -1.996379047632217407e-01 -6.339847296476364136e-02 -1.369732320308685303e-01 6.159538403153419495e-03 -6.274500489234924316e-02 2.461391538381576538e-01 -2.186225056648254395e-01 2.685816586017608643e-02 7.783600687980651855e-02 3.357312977313995361e-01 6.333003193140029907e-02 2.428566068410873413e-01 -2.145697548985481262e-02 1.532034762203693390e-02 -1.902514696121215820e-01 -1.436444222927093506e-01 -1.277986615896224976e-01 -3.005800545215606689e-01 -1.929734498262405396e-01
-8.179298788309097290e-02 2.013058066368103027e-01 2.007490247488021851e-01 -3.971109166741371155e-02 -4.539787396788597107e-02 -2.964958846569061279e-01 1.343326121568679810e-01 -1.272766590118408203e-01 1.988162398338317871e-01 -1.120279878377914429e-01 2.261574566364288330e-01 -2.603623867034912109e-01 1.680115908384323120e-01 6.851315498352050781e-03 -3.564641997218132019e-02 -1.212164107710123062e-02 -4.172948300838470459e-01 -1.720375120639801025e-01 1.031206175684928894e-01 1.544539630413055420e-01 5.881635844707489014e-02 3.533582016825675964e-02 3.535903096199035645e-01 2.104618698358535767e-01 2.314447313547134399e-01 2.129317522048950195e-01 -1.603939235210418701e-01 -1.148841902613639832e-01 6.274568289518356323e-02 5.590687505900859833e-03 -5.144343245774507523e-03 1.786368638277053833e-01
-1.422529518604278564e-01 1.171525660902261734e-02 1.746566742658615112e-01 -2.711910903453826904e-01 -1.992615461349487305e-01 8.245010860264301300e-03 2.286420911550521851e-01 1.156407520174980164e-01 1.726906299591064453e-01 -1.502059400081634521e-02 3.152813315391540527e-01 -3.205867111682891846e-01 1.928957849740982056e-01 1.170744150876998901e-01 7.181562483310699463e-02 2.309163212776184082e-01 1.130488812923431396e-01 5.944781750440597534e-02 -3.977011144161224365e-02 -1.297261118888854980e-01 2.397914081811904907e-01 2.321618199348449707e-01 4.262814521789550781e-01 -4.152043908834457397e-02 1.557661145925521851e-01 -3.647534176707267761e-02 2.043194510042667389e-02 -5.307022482156753540e-02 -1.843069940805435181e-01 -1.108666732907295227e-01 -8.197029680013656616e-02 -1.310069262981414795e-01
3.993295133113861084e-02 2.432342171669006348e-01 3.083715587854385376e-02 -1.983923912048339844e-01 -3.446099162101745605e-02 2.651918828487396240e-01 9.528611600399017334e-02 -2.539569735527038574e-01 1.929465979337692261e-01 -1.173323094844818115e-01 3.784026578068733215e-02 -1.277743130922317505e-01 1.288199424743652344e-01 1.424286663532257080e-01 5.401037260890007019e-02 1.154693961143493652e-01 -4.103594124317169189e-01 1.099500805139541626e-01 -3.205422759056091309e-01 -4.900728911161422729e-02 -1.472018808126449585e-01 2.036130577325820923e-01 1.671685725450515747e-01 -5.135765299201011658e-02 4.020918309688568115e-01 -2.876422367990016937e-02 1.930530071258544922e-01 5.991308391094207764e-02 1.390295922756195068e-01 5.419426411390304565e-02 -9.777463227510452271e-02 1.320111602544784546e-01
8.753816038370132446e-02 5.231476575136184692e-02 -4.819693043828010559e-02 -3.868105411529541016e-01 -2.115974761545658112e-02 5.583321303129196167e-02 4.418339207768440247e-02 -2.896699123084545135e-02 2.722115218639373779e-01 -1.260787993669509888e-01 1.828231364488601685e-01 1.404994446784257889e-02 -3.151453658938407898e-02 -1.113944202661514282e-01 -1.046948805451393127e-01 -1.345755159854888916e-01 -1.658396981656551361e-02 3.166916072368621826e-01 -2.745984792709350586e-01 -3.827507793903350830e-01 1.616621576249599457e-02 -6.670685112476348877e-02 3.709312081336975098e-01 -1.562402397394180298e-01 1.442109793424606323e-01 -2.537843771278858185e-02 -1.401239186525344849e-01 6.834527850151062012e-02 -2.594043910503387451e-01 -1.724141538143157959e-01 -1.672384887933731079e-01 -7.275211811065673828e-02
-2.062903791666030884e-01 1.737677454948425293e-01 -4.253622889518737793e-02 -2.857099175453186035e-01 1.642228066921234131e-01 -3.916122019290924072e-01 -3.533927723765373230e-02 6.895244866609573364e-02 2.671765983104705811e-01 -1.849033236503601074e-01 -1.099120825529098511e-02 -8.016642183065414429e-02 3.363787233829498291e-01 -6.741734594106674194e-02 -1.906743049621582031e-01 -8.151496201753616333e-02 -1.643068194389343262e-01 2.081321179866790771e-01 -1.276801526546478271e-01 7.071302086114883423e-02 9.722192585468292236e-02 1.994589567184448242e-01 9.516336768865585327e-02 3.412234038114547729e-02 5.436411127448081970e-02 1.863613426685333252e-01 2.364811301231384277e-01 2.269941866397857666e-01 2.312862724065780640e-01 -4.402158781886100769e-03 -1.862009912729263306e-01 -1.630700193345546722e-02
3.822739720344543457e-01 2.258245795965194702e-01 1.256119161844253540e-01 -1.358083784580230713e-01 2.120342999696731567e-01 -2.371439635753631592e-01 6.783565878868103027e-02 -1.995936334133148193e-01 6.110709160566329956e-02 -6.656534969806671143e-02 1.659672558307647705e-01 -1.955846548080444336e-01 1.929024308919906616e-01 -4.498499631881713867e-02 -5.850889161229133606e-02 1.736461520195007324e-01 -1.716375909745693207e-02 1.748641431331634521e-01 1.160788629204034805e-02 -1.944507062435150146e-01 5.895551294088363647e-02 4.842089489102363586e-02 3.978503942489624023e-01 -7.060816884040832520e-02 3.637906312942504883e-01 -4.572776332497596741e-02 2.675509452819824219e-01 5.731713399291038513e-02 -6.121710687875747681e-02 2.919417247176170349e-02 -1.240011081099510193e-01 9.512932598590850830e-02
1.159960553050041199e-01 3.014334477484226227e-02 1.278863847255706787e-01 -4.733653366565704346e-01 2.134145945310592651e-01 -1.380053162574768066e-01 -1.030322536826133728e-01 -3.857161477208137512e-02 3.785317540168762207e-01 -5.407452117651700974e-03 -1.480569541454315186e-01 -9.055947512388229370e-02 -1.362869292497634888e-01 2.205555289983749390e-01 6.586676929146051407e-03 3.169339895248413086e-02 -6.408297270536422729e-02 -1.941245347261428833e-01 -1.266434937715530396e-01 -2.939160764217376709e-01 1.451655775308609009e-01 -2.602543234825134277e-01 2.361416667699813843e-01 1.997085474431514740e-02 2.184704542160034180e-01 1.724394597113132477e-02 1.599323004484176636e-01 -3.297234326601028442e-02 1.557483226060867310e-01 -5.081277713179588318e-02 -1.729825139045715332e-01 -7.854801416397094727e-02
-2.180880755186080933e-01 1.163379102945327759e-01 -1.332536041736602783e-01 -2.698146998882293701e-01 -1.490899026393890381e-01 1.072407737374305725e-01 2.630042731761932373e-01 -2.122891135513782501e-02 1.849765181541442871e-01 -2.424716204404830933e-01 2.973702847957611084e-01 -2.053417861461639404e-01 1.220344528555870056e-01 -1.990224719047546387e-01 1.547498106956481934e-01 -2.445694208145141602e-01 -2.306419610977172852e-01 -2.321706861257553101e-01 1.276574283838272095e-02 -8.162758499383926392e-02 -5.493790283799171448e-02 -7.903796434402465820e-02 2.612603008747100830e-01 1.293924450874328613e-01 1.598461419343948364e-01 -2.653330862522125244e-01 7.940053939819335938e-02 -8.498353883624076843e-03 2.801725268363952637e-02 -1.218694821000099182e-01 -2.210627049207687378e-01 9.002527594566345215e-02
-1.085375323891639709e-01 -2.029025927186012268e-02 1.290446668863296509e-01 -1.788955479860305786e-01 -2.187612652778625488e-02 -2.081828415393829346e-01 1.123807579278945923e-01 -8.464103564620018005e-03 -2.915336750447750092e-02 -2.475167959928512573e-01 2.745538055896759033e-01 -7.884646207094192505e-02 3.365594148635864258e-02 2.611495787277817726e-03 -2.531892955303192139e-01 1.558845341205596924e-01 -2.697083167731761932e-02 -1.758737266063690186e-01 -4.320121407508850098e-01 -1.351113319396972656e-01 1.211611405014991760e-01 -2.429073117673397064e-02 4.064776301383972168e-01 7.863489538431167603e-02 2.216942012310028076e-01 1.840105466544628143e-02 -3.806736692786216736e-02 9.695535153150558472e-02 -1.147179231047630310e-01 -2.255257517099380493e-01 -2.976137995719909668e-01 1.149702891707420349e-01
-5.535692349076271057e-02 4.175672829151153564e-01 6.188529729843139648e-02 -3.166421502828598022e-02 -1.508106850087642670e-02 -3.634727895259857178e-01 -5.821341648697853088e-02 -1.147338449954986572e-01 7.276316732168197632e-02 -2.271306328475475311e-02 1.011701077222824097e-01 -3.525071963667869568e-02 4.789694398641586304e-02 -2.667669653892517090e-01 1.411057263612747192e-01 7.879874855279922485e-02 -3.156286478042602539e-01 -2.040022015571594238e-01 1.004385948181152344e-01 -2.134446054697036743e-01 1.140183210372924805e-01 9.856989234685897827e-02 1.165169700980186462e-01 -7.876019924879074097e-02 9.564843773841857910e-02 -1.407700218260288239e-02 -1.071365736424922943e-02 -8.900535106658935547e-02 -8.698770403861999512e-02 -2.021829038858413696e-01 -4.918977618217468262e-01 6.934630125761032104e-02
1.242762953042984009e-01 1.551460325717926025e-01 3.962855786085128784e-02 -2.250898927450180054e-01 2.626405358314514160e-01 5.064564757049083710e-03 1.368399560451507568e-01 1.841480843722820282e-02 2.569100260734558105e-01 7.299473881721496582e-02 2.290664017200469971e-01 -1.230020150542259216e-01 7.523010671138763428e-02 3.532458096742630005e-02 -1.322786659002304077e-01 -7.049591839313507080e-02 -2.686750292778015137e-01 -1.299101561307907104e-01 -2.722724378108978271e-01 -3.339453041553497314e-01 2.179618626832962036e-01 2.360999397933483124e-02 1.979103386402130127e-01 -2.666270434856414795e-01 9.080535918474197388e-02 3.027133941650390625e-01 -3.598653897643089294e-02 1.409806907176971436e-01 -1.271313130855560303e-01 2.144366651773452759e-01 -1.782468110322952271e-01 6.217332184314727783e-02
-2.015591263771057129e-01 2.753698825836181641e-01 -2.157042175531387329e-01 1.191358491778373718e-01 3.637815415859222412e-01 6.117870286107063293e-02 1.762335300445556641e-01 3.477861639112234116e-03 1.175568550825119019e-01 -3.042512238025665283e-01 1.240216419100761414e-01 -2.707214057445526123e-01 1.263073533773422241e-01 -2.192763984203338623e-01 9.938642382621765137e-02 -6.026670709252357483e-02 -1.032828465104103088e-01 -2.226307094097137451e-01 -5.333248525857925415e-02 -1.085343658924102783e-01 -1.666752994060516357e-01 6.443344056606292725e-02 2.325848340988159180e-01 -1.168927252292633057e-01 -1.860604807734489441e-02 -2.563165128231048584e-02 1.117811426520347595e-01 8.675336092710494995e-02 3.705269470810890198e-02 -1.117305830121040344e-01 -4.037095010280609131e-01 1.032373979687690735e-01
-2.807688117027282715e-01 1.661697030067443848e-01 8.088134974241256714e-02 -2.905426919460296631e-01 -1.240784022957086563e-02 -1.236085146665573120e-01 -2.016630768775939941e-01 1.051445677876472473e-01 1.491001993417739868e-01 1.042118370532989502e-01 5.213785916566848755e-02 -3.999743163585662842e-01 -4.610894992947578430e-02 -9.009693749248981476e-03 1.971327513456344604e-01 -7.290726155042648315e-02 -1.044428646564483643e-01 -1.692582517862319946e-01 5.831898748874664307e-02 -1.740098148584365845e-01 -9.801049716770648956e-03 2.778178639709949493e-02 3.375912904739379883e-01 2.144787162542343140e-01 2.218917608261108398e-01 1.093444973230361938e-02 2.195495180785655975e-02 -2.281543612480163574e-01 -1.264616660773754120e-02 -4.493019729852676392e-02 -3.672793507575988770e-01 1.422380357980728149e-01
2.009180001914501190e-02 1.155149713158607483e-01 3.140009343624114990e-01 -3.082078099250793457e-01 1.906820088624954224e-01 -6.741563975811004639e-02 -1.859100759029388428e-01 5.772293359041213989e-02 2.951618731021881104e-01 -1.618197858333587646e-01 -1.703806370496749878e-01 -8.091886341571807861e-02 6.610480695962905884e-02 1.022511720657348633e-01 -2.038367092609405518e-01 -5.864491313695907593e-02 -1.640881299972534180e-01 1.920754788443446159e-03 -1.314942240715026855e-01 -2.137227952480316162e-01 5.692072957754135132e-02 -1.850347518920898438e-01 2.429672777652740479e-01 2.690278738737106323e-02 2.623949646949768066e-01 1.589593589305877686e-01 -2.778752148151397705e-02 8.522501587867736816e-02 -1.803924441337585449e-01 -1.777488738298416138e-01 -1.748870760202407837e-01 -3.480800688266754150e-01
-1.350813955068588257e-01 3.278792202472686768e-01 1.028873696923255920e-01 -4.101641103625297546e-02 4.573992267251014709e-02 -7.935412973165512085e-02 -2.467796951532363892e-01 1.469524949789047241e-01 2.327862530946731567e-01 1.659306883811950684e-01 2.738199234008789062e-01 -1.231777593493461609e-01 1.853422373533248901e-01 -2.050500363111495972e-01 5.184756964445114136e-02 -1.868175119161605835e-01 -2.607327401638031006e-01 -2.294842153787612915e-02 2.629873454570770264e-01 -9.852636605501174927e-02 -9.683941490948200226e-03 1.396600455045700073e-01 3.726517558097839355e-01 -5.339225754141807556e-02 2.023562192916870117e-01 2.955653518438339233e-02 1.672597527503967285e-01 -1.572540402412414551e-02 9.873183816671371460e-02 5.352075025439262390e-02 -2.722280919551849365e-01 -1.406225264072418213e-01
-5.481452494859695435e-02 3.526534438133239746e-01 5.518256127834320068e-02 1.735894531011581421e-01 -1.363630294799804688e-01 -3.775860667228698730e-01 -4.279223456978797913e-02 -1.036697775125503540e-01 2.151525467634201050e-01 -2.867063507437705994e-03 1.487115919589996338e-01 -1.523483395576477051e-01 1.125466078519821167e-01 -7.165910303592681885e-02 2.350422926247119904e-02 -5.286572128534317017e-02 -5.045024156570434570e-01 -6.913193315267562866e-02 -1.194430515170097351e-02 -8.074308186769485474e-02 -7.009008526802062988e-02 -1.213342845439910889e-01 1.860295981168746948e-01 8.681531250476837158e-02 1.371974647045135498e-01 2.116166949272155762e-01 -9.136226773262023926e-02 -4.327179398387670517e-03 -1.682596653699874878e-01 -2.893324196338653564e-01 -1.822991222143173218e-01 8.924165368080139160e-02
2.460725754499435425e-01 2.852460741996765137e-01 -7.983350008726119995e-02 -2.395447343587875366e-01 -1.166406273841857910e-01 9.566515800543129444e-04 2.189859151840209961e-01 -1.385281383991241455e-01 3.611714020371437073e-02 -3.738878965377807617e-01 1.783192455768585205e-01 -4.866982996463775635e-02 1.541487127542495728e-01 -1.466582864522933960e-01 -8.082227408885955811e-02 -1.212417706847190857e-01 -2.080777138471603394e-01 -1.869477033615112305e-01 2.826296165585517883e-02 1.580640114843845367e-02 -8.970963954925537109e-02 1.627711206674575806e-01 1.046704966574907303e-02 3.831838443875312805e-02 4.791991412639617920e-02 4.583082720637321472e-02 -1.657369136810302734e-01 -1.299970149993896484e-01 2.270652949810028076e-01 -1.920091211795806885e-01 -4.667155444622039795e-01 -3.718635812401771545e-02
-1.848603636026382446e-01 2.879103422164916992e-01 -2.042252719402313232e-01 -2.542925179004669189e-01 4.820827022194862366e-02 -9.461359679698944092e-02 3.685367703437805176e-01 3.702647611498832703e-02 1.904755532741546631e-01 -3.324271142482757568e-01 2.062761485576629639e-01 -9.591970592737197876e-02 3.157002478837966919e-02 -2.430731356143951416e-01 1.661144047975540161e-01 -2.162657231092453003e-01 -2.597673237323760986e-01 -6.161057576537132263e-02 -3.415160253643989563e-02 -1.232059001922607422e-01 1.494076251983642578e-01 -4.503600299358367920e-02 2.672713994979858398e-01 6.262702494859695435e-02 8.083243668079376221e-02 -2.067811936140060425e-01 3.762838989496231079e-02 4.428767040371894836e-02 -4.277706146240234375e-02 -2.055727876722812653e-02 -2.173092514276504517e-01 -7.507945597171783447e-02
-2.477455586194992065e-01 3.650875389575958252e-01 8.854730427265167236e-02 -7.518893480300903320e-02 1.305073648691177368e-01 -2.738430798053741455e-01 1.876733899116516113e-01 3.461082279682159424e-02 2.092404961585998535e-01 -1.222805082798004150e-01 1.498076021671295166e-01 -2.569440901279449463e-01 6.611810624599456787e-02 -7.751162350177764893e-02 3.823762759566307068e-02 -3.123824596405029297e-01 -9.235619753599166870e-02 -6.106552481651306152e-02 2.604232728481292725e-01 -1.584634184837341309e-01 -9.220918267965316772e-02 -2.931633964180946350e-02 2.002943158149719238e-01 -8.124285191297531128e-02 2.031822130084037781e-02 -4.141567647457122803e-02 1.112477630376815796e-01 2.925918996334075928e-01 -1.947791874408721924e-02 5.623270198702812195e-02 -2.709266543388366699e-01 -2.616292238235473633e-01
-6.544182449579238892e-02 9.297891706228256226e-02 -2.453995496034622192e-02 -1.882132291793823242e-01 -3.364209458231925964e-02 -2.701010704040527344e-01 3.735634684562683105e-02 -4.184959456324577332e-02 8.356288075447082520e-02 -1.977228671312332153e-01 1.659532636404037476e-01 -1.713676750659942627e-01 -1.624012291431427002e-01 2.958394587039947510e-02 -1.674177125096321106e-02 5.850053206086158752e-02 -4.010248556733131409e-02 2.200115770101547241e-01 -2.649447917938232422e-01 -2.882197797298431396e-01 1.661993861198425293e-01 -1.113452166318893433e-01 9.990797191858291626e-02 -4.513214528560638428e-01 2.379542291164398193e-01 3.618130087852478027e-01 -5.474449601024389267e-03 7.198514044284820557e-02 -1.447895616292953491e-01 8.027705550193786621e-02 -2.504138350486755371e-01 -6.752333138138055801e-03
-2.884880639612674713e-02 9.737797081470489502e-02 6.940551102161407471e-02 -1.515596061944961548e-01 3.366271257400512695e-01 -1.723450273275375366e-01 1.106912493705749512e-01 1.463094949722290039e-01 4.060225486755371094e-01 -2.118688225746154785e-01 1.991812884807586670e-01 -6.173497810959815979e-02 2.320464402437210083e-01 -2.992781624197959900e-02 6.496098823845386505e-03 -1.485128551721572876e-01 9.801911562681198120e-02 4.799257963895797729e-02 -2.556376755237579346e-01 -4.796475172042846680e-02 1.214429736137390137e-01 -4.757022485136985779e-02 1.295333057641983032e-01 1.027412414550781250e-01 4.780921712517738342e-02 2.356122881174087524e-01 1.108847260475158691e-01 1.728454679250717163e-01 1.373467966914176941e-02 1.878699958324432373e-01 -2.915082871913909912e-01 3.328853547573089600e-01
-2.610709667205810547e-01 -5.092797800898551941e-02 1.033882349729537964e-01 -3.245824575424194336e-01 2.475679516792297363e-01 -2.709872424602508545e-01 -5.346322432160377502e-02 -3.995355218648910522e-02 4.058785140514373779e-01 -1.526187509298324585e-01 9.635031223297119141e-02 -2.339067608118057251e-01 1.835819035768508911e-01 1.395546551793813705e-02 -1.151834949851036072e-01 -9.087890386581420898e-02 -3.554891422390937805e-02 -2.056046277284622192e-01 -1.098618432879447937e-01 -2.099449634552001953e-01 9.349121153354644775e-02 -1.425897628068923950e-01 2.139829471707344055e-02 1.233923956751823425e-01 1.205745860934257507e-01 2.726085484027862549e-01 -1.922886073589324951e-01 1.000634655356407166e-01 1.365822851657867432e-01 1.489418894052505493e-01 -1.445647329092025757e-01 1.567159295082092285e-01
-9.479777514934539795e-02 3.976971209049224854e-01 5.449603497982025146e-02 -1.208333671092987061e-01 4.589242860674858093e-02 1.884191036224365234e-01 1.760488003492355347e-01 -2.492461353540420532e-01 2.818313837051391602e-01 -1.358274519443511963e-01 7.462825626134872437e-02 -1.933520585298538208e-01 1.102930530905723572e-01 2.869949340820312500e-01 1.581939160823822021e-01 9.436351247131824493e-03 1.490651369094848633e-01 1.453532278537750244e-01 -2.754621803760528564e-01 -2.000938951969146729e-01 -1.055663973093032837e-01 1.350907683372497559e-01 1.958943307399749756e-01 3.765580058097839355e-02 9.052846580743789673e-02 -3.596484363079071045e-01 -8.462338149547576904e-02 4.130072891712188721e-02 1.912008156068623066e-03 -1.253709495067596436e-01 -1.566158831119537354e-01 -9.469497948884963989e-02
1.989424042403697968e-02 1.155657097697257996e-01 8.338069915771484375e-02 -2.434635013341903687e-01 -5.835357587784528732e-03 -1.882276087999343872e-01 -6.907757371664047241e-02 -2.221990227699279785e-01 2.011900097131729126e-01 -2.034565061330795288e-01 -5.128000676631927490e-02 2.961188182234764099e-02 4.436169266700744629e-01 -1.274230331182479858e-01 1.603121757507324219e-01 1.991068869829177856e-01 3.053784929215908051e-02 2.268792539834976196e-01 -1.335844248533248901e-01 -2.308547943830490112e-01 -2.045921534299850464e-01 -6.836387515068054199e-02 1.916114836931228638e-01 -8.064377121627330780e-03 5.180799961090087891e-02 -9.522580355405807495e-02 -6.871021538972854614e-02 -1.341133564710617065e-01 -1.713721752166748047e-01 -9.808095172047615051e-03 -4.153675436973571777e-01 1.528008878231048584e-01
2.708729915320873260e-02 2.904310263693332672e-02 2.016979753971099854e-01 -4.599131941795349121e-01 -5.862980335950851440e-02 -1.978456228971481323e-01 -2.172437757253646851e-01 -1.702881045639514923e-02 1.170118674635887146e-01 -1.845266371965408325e-01 -2.004863470792770386e-01 3.343882784247398376e-02 6.864882260560989380e-02 -5.919039715081453323e-03 1.405285950750112534e-02 5.754307657480239868e-02 -1.059895381331443787e-01 1.533797681331634521e-01 -1.412524282932281494e-01 -2.383761256933212280e-01 -3.364136070013046265e-02 -5.421750620007514954e-02 4.447791278362274170e-01 -2.664881646633148193e-01 9.617740660905838013e-02 2.720355391502380371e-01 -1.890026926994323730e-01 8.742329478263854980e-02 4.926847666501998901e-02 -9.904669225215911865e-02 -1.640404313802719116e-01 9.289090335369110107e-02
-1.829227209091186523e-01 2.152318656444549561e-01 7.840902358293533325e-02 -2.834585607051849365e-01 -1.689114980399608612e-02 -2.831903994083404541e-01 -3.949782624840736389e-02 1.023328229784965515e-01 2.051278352737426758e-01 1.281377524137496948e-01 2.143029123544692993e-01 -4.115358591079711914e-01 -1.992310583591461182e-02 -3.575236350297927856e-02 2.141128480434417725e-01 -2.251874506473541260e-01 -6.805046647787094116e-02 1.234911195933818817e-02 -7.441356778144836426e-02 -1.095768213272094727e-01 -8.506394922733306885e-02 -3.911237418651580811e-02 1.975010633468627930e-01 -4.160669632256031036e-03 2.414831966161727905e-01 -2.943592518568038940e-02 -3.921441361308097839e-02 -4.110721945762634277e-01 5.830848217010498047e-02 -1.287252902984619141e-01 -2.188802510499954224e-01 -3.867511451244354248e-02
3.885274752974510193e-02 1.141000688076019287e-01 1.255210787057876587e-01 -1.824690252542495728e-01 -1.435211002826690674e-01 2.282098680734634399e-01 9.121181070804595947e-02 -1.036739721894264221e-01 3.097487688064575195e-01 -7.050281018018722534e-02 1.008472815155982971e-01 -1.399432420730590820e-01 3.564762175083160400e-01 2.005398459732532501e-02 -1.095735430717468262e-01 1.518284827470779419e-01 -3.030675649642944336e-01 2.896342799067497253e-02 -3.817369639873504639e-01 2.283301204442977905e-02 -1.831160485744476318e-01 1.078664213418960571e-01 1.724012792110443115e-01 -3.077141195535659790e-02 3.920598626136779785e-01 -3.388221561908721924e-02 2.004858553409576416e-01 -1.804332435131072998e-02 7.396996021270751953e-02 -8.631367236375808716e-03 -1.216783374547958374e-01 1.448116153478622437e-01
8.933240547776222229e-03 2.995689809322357178e-01 2.143526673316955566e-01 -1.308696866035461426e-01 -1.672887355089187622e-01 1.984976232051849365e-01 -1.184925436973571777e-01 6.225125119090080261e-02 2.041017413139343262e-01 -1.552174389362335205e-01 4.632199183106422424e-02 -2.841470837593078613e-01 1.000162027776241302e-02 3.128680884838104248e-01 8.182296901941299438e-02 -1.760473996400833130e-01 6.088818237185478210e-02 -1.660603284835815430e-01 -1.328048110008239746e-01 1.217103153467178345e-01 -1.311678998172283173e-02 -1.300820708274841309e-01 5.250089764595031738e-01 2.205039933323860168e-02 2.697447538375854492e-01 1.228353157639503479e-01 -1.434900332242250443e-02 1.056470870971679688e-01 -2.929919771850109100e-02 4.893872886896133423e-02 -7.567729800939559937e-02 1.111137121915817261e-01
-2.753269672393798828e-01 2.207074463367462158e-01 4.349926114082336426e-02 -1.830214858055114746e-01 -8.975856751203536987e-02 6.412488222122192383e-02 9.866350144147872925e-02 -2.427988052368164062e-01 1.600500494241714478e-01 -1.492090523242950439e-01 1.055157631635665894e-01 -1.182747036218643188e-01 2.328505218029022217e-01 1.621960848569869995e-01 4.866846650838851929e-02 1.879417449235916138e-01 -1.942558735609054565e-01 1.044866144657135010e-01 -2.767231762409210205e-01 3.772165253758430481e-02 -2.452095225453376770e-02 2.089036107063293457e-01 1.513433158397674561e-01 3.892300277948379517e-02 4.384953081607818604e-01 -1.280148029327392578e-01 2.175739556550979614e-01 3.277741372585296631e-02 2.798498868942260742e-01 1.149644032120704651e-01 -9.460673481225967407e-02 1.230659037828445435e-01
9.931258857250213623e-02 3.716567158699035645e-01 2.537132203578948975e-01 -1.547656953334808350e-01 -1.185982972383499146e-01 2.335976660251617432e-01 8.894646912813186646e-02 8.637499064207077026e-02 2.718555033206939697e-01 -1.499895751476287842e-01 4.277871921658515930e-03 -3.510731458663940430e-01 1.314054578542709351e-01 2.640478312969207764e-01 -9.182890504598617554e-02 -9.179365634918212891e-02 1.179668828845024109e-01 -5.327773094177246094e-02 8.931756950914859772e-03 7.131122052669525146e-02 1.650553382933139801e-02 1.921322345733642578e-01 3.910051584243774414e-01 -4.955665394663810730e-02 1.489995568990707397e-01 -5.648927763104438782e-02 -7.969298958778381348e-02 2.246542870998382568e-01 -1.125475764274597168e-01 -1.856159046292304993e-02 -1.905910670757293701e-01 1.008124127984046936e-01
-1.040530875325202942e-01 2.077902555465698242e-01 1.103633195161819458e-01 -4.679585620760917664e-02 3.521062433719635010e-03 -1.280785799026489258e-01 -1.198333054780960083e-01 -2.246902137994766235e-01 2.385532110929489136e-01 -2.408847503829747438e-04 -1.476103663444519043e-01 -1.249524950981140137e-01 2.574824988842010498e-01 -2.729941010475158691e-01 2.083178460597991943e-01 -1.866044104099273682e-01 -7.517537474632263184e-02 3.135361894965171814e-02 1.967247724533081055e-01 -1.405185014009475708e-01 -2.135090380907058716e-01 -5.201586335897445679e-02 3.898874819278717041e-01 -3.443814814090728760e-02 5.118232592940330505e-02 4.731780663132667542e-02 1.151813119649887085e-01 6.896923482418060303e-02 3.610436022281646729e-01 -1.161791607737541199e-01 -2.035968452692031860e-01 2.495187968015670776e-01
-8.101497590541839600e-02 1.912638545036315918e-01 4.169645160436630249e-02 -1.340900212526321411e-01 2.585495710372924805e-01 1.576962023973464966e-01 -3.331333398818969727e-02 -5.065599828958511353e-02 2.932365834712982178e-01 -5.935586988925933838e-02 1.696139872074127197e-01 -1.946902424097061157e-01 6.336315721273422241e-02 -6.295949220657348633e-02 -8.268044888973236084e-02 -2.571764886379241943e-01 3.880277276039123535e-02 1.142172813415527344e-01 4.093782305717468262e-01 -1.995329260826110840e-01 2.506728284060955048e-02 -1.819213181734085083e-01 2.382836192846298218e-01 -1.354578882455825806e-01 -1.971837133169174194e-01 2.774248123168945312e-01 1.077840328216552734e-01 -6.160025298595428467e-02 2.257727980613708496e-01 -1.567914932966232300e-01 -2.476216852664947510e-01 7.528243958950042725e-02
-2.694394290447235107e-01 1.477142423391342163e-01 1.424395889043807983e-01 -1.638700962066650391e-01 7.194605469703674316e-02 -2.140124887228012085e-01 -1.444681435823440552e-01 -5.467594787478446960e-02 -4.878272861242294312e-02 1.206906437873840332e-01 2.215995490550994873e-01 -3.456166982650756836e-01 1.016849279403686523e-01 -8.056253194808959961e-02 1.655092388391494751e-01 -1.718357056379318237e-01 -2.296192795038223267e-01 -2.788639068603515625e-02 -5.467500537633895874e-02 -1.316840499639511108e-01 -8.356327563524246216e-02 -3.218645229935646057e-02 2.554250955581665039e-01 4.766362160444259644e-02 1.537052392959594727e-01 6.219219416379928589e-02 3.298969939351081848e-02 -2.740623056888580322e-01 -2.785364538431167603e-02 -9.717851877212524414e-02 -4.993706941604614258e-01 1.081697791814804077e-01
-6.126063317060470581e-02 7.627487182617187500e-02 -2.118802666664123535e-01 -2.563188374042510986e-01 1.502524167299270630e-01 -1.342236846685409546e-01 -1.571144908666610718e-01 -1.207740753889083862e-01 1.851429939270019531e-01 -1.186433061957359314e-02 1.807552203536033630e-02 -4.066979587078094482e-01 4.129747152328491211e-01 8.096964657306671143e-02 8.701848983764648438e-02 7.866283506155014038e-02 -1.175580639392137527e-02 1.308358758687973022e-01 -1.093274652957916260e-01 1.164469942450523376e-01 -9.165728837251663208e-02 2.566230893135070801e-01 2.282196879386901855e-01 -1.278839409351348877e-01 2.247568592429161072e-02 -1.467379629611968994e-01 -1.484789326786994934e-02 1.760086566209793091e-01 2.434714287519454956e-01 1.588581246323883533e-03 -2.249290347099304199e-01 2.457367628812789917e-01
1.352468430995941162e-01 2.422944456338882446e-01 6.692648679018020630e-02 1.326885912567377090e-02 -7.656434923410415649e-02 1.599846929311752319e-01 -2.352768927812576294e-02 4.761219024658203125e-02 3.607464432716369629e-01 -4.637942910194396973e-01 2.533641271293163300e-02 -1.221237331628799438e-01 -2.100224345922470093e-01 1.325211971998214722e-01 6.586919724941253662e-02 -8.569079637527465820e-02 1.365942209959030151e-01 6.391204148530960083e-02 1.713576763868331909e-01 -1.104290932416915894e-01 -7.980585843324661255e-02 -1.549121439456939697e-01 3.316946923732757568e-01 -2.817663550376892090e-01 2.278097569942474365e-01 1.390766650438308716e-01 -7.708986755460500717e-03 8.239089697599411011e-02 -5.265540257096290588e-02 -6.054228544235229492e-02 -1.515506356954574585e-01 2.415421009063720703e-01
-3.727564215660095215e-02 -2.523988857865333557e-02 2.089792937040328979e-01 -3.212966024875640869e-01 -5.440767854452133179e-02 7.081001251935958862e-02 -9.854946285486221313e-02 -8.459226787090301514e-02 2.768863141536712646e-01 1.051266789436340332e-01 1.463738530874252319e-01 5.081601068377494812e-02 8.848852664232254028e-02 8.639312535524368286e-02 -8.758042752742767334e-02 7.385637145489454269e-03 -1.495523303747177124e-01 -1.219337731599807739e-01 -3.479315340518951416e-01 1.167547330260276794e-01 9.111205488443374634e-02 1.857862323522567749e-01 2.021942883729934692e-01 3.610016778111457825e-03 5.098975300788879395e-01 -1.985423034057021141e-03 -3.724338486790657043e-02 1.814371496438980103e-01 1.896363347768783569e-01 -2.559933811426162720e-02 -2.618360221385955811e-01 1.907014399766921997e-01
-1.401680856943130493e-01 5.357173457741737366e-02 1.494837105274200439e-01 -1.109446436166763306e-01 1.338101476430892944e-01 6.297538429498672485e-02 -1.257366240024566650e-01 -1.209514066576957703e-01 2.108722180128097534e-01 -4.147045612335205078e-01 1.224364712834358215e-01 -3.189301118254661560e-02 -7.387144863605499268e-02 1.484177261590957642e-01 -1.246683672070503235e-01 2.426535449922084808e-02 8.900614082813262939e-02 -3.359761536121368408e-01 -1.376995593309402466e-01 -1.123230829834938049e-01 2.220809012651443481e-01 -2.243156731128692627e-01 2.747636437416076660e-01 -2.204968184232711792e-01 2.177136689424514771e-01 -7.111511379480361938e-02 3.223939239978790283e-02 1.424931883811950684e-01 -3.421982750296592712e-02 -7.312780618667602539e-02 -1.341714560985565186e-01 3.741609156131744385e-01
-5.403721332550048828e-02 9.646848589181900024e-02 -7.536019384860992432e-02 -2.586304247379302979e-01 -6.038345396518707275e-02 -2.588840425014495850e-01 2.030122578144073486e-01 9.474062919616699219e-02 2.794123888015747070e-01 -2.516395449638366699e-01 2.678477466106414795e-01 -1.448771953582763672e-01 -1.455808877944946289e-01 -3.446027338504791260e-01 2.083017975091934204e-01 -1.131165698170661926e-01 9.721936658024787903e-03 -1.158786565065383911e-01 -3.000829182565212250e-02 -8.953278511762619019e-02 1.253377497196197510e-01 -1.627151817083358765e-01 3.839966952800750732e-01 5.115712061524391174e-02 -4.137942567467689514e-02 4.724439233541488647e-02 2.266703695058822632e-01 1.661064028739929199e-01 1.748685240745544434e-01 3.710560849867761135e-04 -1.890761852264404297e-01 1.238690409809350967e-02
1.041353270411491394e-01 3.480899631977081299e-01 1.885535269975662231e-01 -4.761177673935890198e-02 1.464119404554367065e-01 -1.789855808019638062e-01 -2.226019091904163361e-02 -2.324735820293426514e-01 1.151462048292160034e-01 3.709256649017333984e-02 -3.951411321759223938e-02 -2.256975881755352020e-02 2.360147889703512192e-03 -2.446026951074600220e-01 9.300151467323303223e-02 -8.251943439245223999e-02 -1.487747486680746078e-02 -1.611567735671997070e-01 -9.325812011957168579e-02 -3.992741182446479797e-02 -3.546170294284820557e-01 1.111090034246444702e-01 4.556943178176879883e-01 -2.126756906509399414e-01 2.404820024967193604e-01 -9.683825820684432983e-02 1.791663169860839844e-01 8.681304752826690674e-02 1.668218821287155151e-01 -1.957388073205947876e-01 -1.132615059614181519e-01 1.298826038837432861e-01
-5.652027204632759094e-02 3.258904516696929932e-01 7.643695920705795288e-02 -1.437700092792510986e-01 -1.764844954013824463e-01 -1.447304636240005493e-01 -2.766045369207859039e-02 -1.080556437373161316e-01 2.102273404598236084e-01 1.961775422096252441e-01 -1.722798049449920654e-01 -2.709650397300720215e-01 1.792763769626617432e-01 -2.571517825126647949e-01 -1.226746663451194763e-01 -1.129001379013061523e-01 -2.264863103628158569e-01 1.462372243404388428e-01 1.060105413198471069e-01 -1.598605215549468994e-01 1.145524680614471436e-01 -1.111140176653862000e-01 1.329556703567504883e-01 -4.791619256138801575e-02 1.379588991403579712e-01 -1.226602718234062195e-01 1.717799007892608643e-01 -1.121624633669853210e-01 2.717460095882415771e-01 -1.713688820600509644e-01 -3.790937066078186035e-01 9.848249703645706177e-02
-1.275843530893325806e-01 6.873337179422378540e-02 4.540324583649635315e-02 -7.975765317678451538e-02 -1.585291028022766113e-01 -4.066315293312072754e-02 -1.647483855485916138e-01 2.380100637674331665e-01 3.146933317184448242e-01 -1.276520341634750366e-01 3.104679882526397705e-01 -3.244837820529937744e-01 -2.308538705110549927e-01 1.754600554704666138e-01 -8.299661427736282349e-02 -2.581194043159484863e-02 2.743202960118651390e-03 -9.875884652137756348e-02 -4.974295943975448608e-02 -1.377037465572357178e-01 -2.582943765446543694e-03 6.834320724010467529e-02 2.735866010189056396e-01 -1.682722419500350952e-01 2.988676726818084717e-01 -9.598898142576217651e-02 -2.539396584033966064e-01 1.833938956260681152e-01 5.399719253182411194e-02 5.564694106578826904e-02 -2.485814243555068970e-01 2.187652885913848877e-01
-9.921249747276306152e-02 4.039927124977111816e-01 1.124351322650909424e-01 -7.360868155956268311e-02 9.564579464495182037e-03 -3.123786747455596924e-01 -2.478572279214859009e-01 -9.853464365005493164e-02 2.267055958509445190e-01 -2.915972471237182617e-01 1.693473756313323975e-01 -5.223521590232849121e-02 1.136477813124656677e-01 -3.131932616233825684e-01 1.249315142631530762e-01 -1.954578906297683716e-01 -2.891016900539398193e-01 -5.979953706264495850e-02 -2.485910244286060333e-02 1.586717925965785980e-02 5.275529995560646057e-02 -2.976371534168720245e-02 9.027472138404846191e-02 -8.772712200880050659e-02 2.932338602840900421e-02 3.579169046133756638e-03 1.186040490865707397e-01 -2.740521430969238281e-01 5.469397827982902527e-02 -3.055335395038127899e-02 -3.252237737178802490e-01 1.200086437165737152e-02
8.612594753503799438e-02 2.159827649593353271e-01 2.000100761651992798e-01 -3.470608592033386230e-01 1.451756507158279419e-01 -1.837487965822219849e-01 -1.478607766330242157e-02 1.706356182694435120e-02 7.796522229909896851e-02 1.891223639249801636e-01 -3.695202991366386414e-02 1.425075624138116837e-02 -4.612348973751068115e-02 2.394600212574005127e-01 -1.939013600349426270e-01 -2.783289365470409393e-02 1.326648592948913574e-01 1.747560128569602966e-02 5.516490712761878967e-02 -1.656213253736495972e-01 -1.144981011748313904e-01 -1.032670140266418457e-01 3.958556056022644043e-01 -3.783099949359893799e-01 9.722981601953506470e-02 -2.677224203944206238e-02 -1.473906934261322021e-01 -3.563783690333366394e-02 1.216162741184234619e-01 -3.224968910217285156e-01 -2.376801818609237671e-01 9.192238748073577881e-02
2.324373833835124969e-02 1.982846558094024658e-01 9.001468122005462646e-02 -1.636010110378265381e-01 -1.597093604505062103e-02 -2.194992005825042725e-01 1.855021864175796509e-01 1.836490482091903687e-01 2.093406021595001221e-01 -1.219461560249328613e-01 1.213794201612472534e-01 -6.809882074594497681e-02 2.052634060382843018e-01 -3.799117803573608398e-01 1.793326437473297119e-01 6.421747803688049316e-02 -8.302023261785507202e-02 -2.970577776432037354e-01 6.407896056771278381e-03 -3.571027815341949463e-01 2.656048536300659180e-02 -1.668208986520767212e-01 2.882422804832458496e-01 2.844822406768798828e-02 9.935839474201202393e-02 -2.956961095333099365e-01 -9.738341718912124634e-02 -1.235281899571418762e-01 -8.157961070537567139e-02 1.610662043094635010e-01 -1.272585541009902954e-01 4.378540441393852234e-02
1.976659521460533142e-02 1.828026473522186279e-01 6.413783878087997437e-02 -2.130963206291198730e-01 1.192184090614318848e-01 -2.305780649185180664e-01 1.114747077226638794e-01 2.188770473003387451e-01 2.906514406204223633e-01 -1.680535525083541870e-01 1.597933918237686157e-01 -3.221645057201385498e-01 -5.590385291725397110e-03 1.178144067525863647e-01 1.917420886456966400e-02 -1.587866395711898804e-01 7.072595506906509399e-02 1.588560491800308228e-01 -3.575648963451385498e-01 -6.380712613463401794e-03 3.064429759979248047e-01 9.819611907005310059e-02 -4.846819117665290833e-02 2.854387275874614716e-02 7.837821543216705322e-02 1.432812809944152832e-01 1.758087128400802612e-01 -1.245442256331443787e-01 2.148059457540512085e-01 -6.627924740314483643e-02 -3.049082458019256592e-01 1.611786335706710815e-01
1.134363189339637756e-01 4.399253726005554199e-01 8.061290532350540161e-02 -1.014207862317562103e-02 7.255403697490692139e-02 2.876854687929153442e-02 1.916790008544921875e-01 -8.545708656311035156e-02 3.413487076759338379e-01 -1.356482356786727905e-01 -6.235751137137413025e-02 -7.090972363948822021e-02 9.391541779041290283e-02 1.576364785432815552e-01 1.649325191974639893e-01 -1.540653407573699951e-02 -7.766580581665039062e-02 -9.436431527137756348e-02 -1.483018249273300171e-01 -1.503597944974899292e-01 1.844902038574218750e-01 -1.990670524537563324e-02 5.197138786315917969e-01 1.652222573757171631e-01 -2.038457989692687988e-02 6.366414576768875122e-02 2.662974298000335693e-01 1.405727416276931763e-01 1.412961911410093307e-02 -3.352049365639686584e-02 8.780484087765216827e-03 2.097613662481307983e-01
-5.159806832671165466e-02 1.469689011573791504e-01 8.269235491752624512e-02 -2.197146862745285034e-01 -9.218224138021469116e-02 1.205086186528205872e-01 1.913214772939682007e-01 2.229596972465515137e-01 2.339628338813781738e-01 -5.149887874722480774e-02 1.951220035552978516e-01 -1.917052716016769409e-01 2.267684191465377808e-01 2.401214689016342163e-01 -4.967503994703292847e-02 2.143403589725494385e-01 -6.917283404618501663e-03 -2.639024555683135986e-01 1.386765241622924805e-01 -1.274395287036895752e-01 -1.127399429678916931e-01 -1.233935877680778503e-01 3.841800689697265625e-01 -1.298937946557998657e-01 -2.059990763664245605e-01 7.719373703002929688e-02 6.313789635896682739e-02 -4.454945027828216553e-02 2.715292572975158691e-01 -1.470037549734115601e-01 -2.008479386568069458e-01 1.843194365501403809e-01
5.227791145443916321e-02 2.459712922573089600e-01 2.335170209407806396e-01 -1.477530449628829956e-01 4.249667748808860779e-02 2.090958505868911743e-01 7.490689307451248169e-02 -2.248431891202926636e-01 3.578137159347534180e-01 -9.137732535600662231e-02 8.306388556957244873e-02 -2.943452298641204834e-01 6.690283119678497314e-02 -1.431277841329574585e-01 -1.364233791828155518e-01 4.178768768906593323e-02 -1.044491082429885864e-01 4.132741317152976990e-02 1.990538388490676880e-01 -4.908184520900249481e-03 5.299340188503265381e-02 -1.165588498115539551e-01 -2.122165858745574951e-01 -6.331657525151968002e-03 2.967921793460845947e-01 -1.488901525735855103e-01 1.415402740240097046e-01 2.404654026031494141e-01 2.012073397636413574e-01 1.023544594645500183e-01 -3.603631854057312012e-01 2.837837673723697662e-02
-2.734788060188293457e-01 4.117524325847625732e-01 -1.964125409722328186e-02 -3.024284243583679199e-01 -6.678745895624160767e-02 -6.164167821407318115e-02 2.721599489450454712e-02 -1.043247282505035400e-01 2.918724417686462402e-01 2.068944722414016724e-01 -2.621276862919330597e-02 -1.286333650350570679e-01 8.470156043767929077e-02 -1.597282439470291138e-01 3.259136676788330078e-01 1.075658053159713745e-01 6.641007214784622192e-02 6.960308551788330078e-02 1.284277345985174179e-02 -2.154148556292057037e-02 -1.775405853986740112e-01 -8.941070176661014557e-03 1.882530301809310913e-01 1.650579571723937988e-01 1.256077289581298828e-01 -6.675130687654018402e-03 3.342546895146369934e-02 -1.354197859764099121e-01 -1.195205450057983398e-01 -2.813372313976287842e-01 -2.981754243373870850e-01 1.626042127609252930e-01
-2.409024685621261597e-01 2.920022010803222656e-01 2.037616372108459473e-01 -1.806582361459732056e-01 2.588050365447998047e-01 9.200634062290191650e-02 2.108069509267807007e-02 -5.849571153521537781e-02 1.388962119817733765e-01 9.497667849063873291e-02 -1.213323685078648850e-05 -1.070739142596721649e-02 4.834366440773010254e-01 1.010056361556053162e-01 -1.883910298347473145e-01 -1.377070993185043335e-01 -1.386064738035202026e-01 3.781669214367866516e-02 -2.659689635038375854e-02 -2.556438371539115906e-02 -1.742089688777923584e-01 -1.807125955820083618e-01 1.287097781896591187e-01 -3.375620543956756592e-01 3.254084289073944092e-02 1.367413401603698730e-01 -5.839469283819198608e-02 -1.740531772375106812e-01 6.634632498025894165e-02 2.057514525949954987e-02 -3.203001022338867188e-01 6.032630801200866699e-03
-3.003174364566802979e-01 2.361508458852767944e-01 6.770538631826639175e-03 -2.725537121295928955e-01 1.204270198941230774e-01 -8.239734917879104614e-03 -1.230316385626792908e-01 -2.512609064579010010e-01 1.627895534038543701e-01 1.608406901359558105e-01 9.656598418951034546e-02 -1.567870676517486572e-01 -5.234081670641899109e-02 -1.471791714429855347e-01 1.371428817510604858e-01 1.988974362611770630e-01 -7.644796371459960938e-02 1.976840645074844360e-01 1.781679689884185791e-02 1.005413383245468140e-01 2.391828447580337524e-01 -1.344257444143295288e-01 4.017349481582641602e-01 1.888842880725860596e-01 2.800696156919002533e-02 1.053442209959030151e-01 -5.633355304598808289e-02 -2.182217873632907867e-02 1.722120493650436401e-01 -1.800294518470764160e-01 -3.288535475730895996e-01 6.621627509593963623e-02
-1.550805866718292236e-01 3.629440963268280029e-01 1.145174205303192139e-01 -1.840586811304092407e-01 2.456804923713207245e-02 -1.345108598470687866e-01 7.306197192519903183e-03 1.487502753734588623e-01 1.360278725624084473e-01 2.555994987487792969e-01 7.168800383806228638e-02 -3.159205615520477295e-01 -2.597400546073913574e-02 6.857291795313358307e-03 2.638037800788879395e-01 -5.279115587472915649e-02 -5.341812968254089355e-02 -1.288554072380065918e-01 -1.050565540790557861e-01 -2.438028305768966675e-01 1.119894348084926605e-02 -1.367595195770263672e-01 2.933630049228668213e-01 1.104112192988395691e-01 8.316112309694290161e-02 1.543696620501577854e-03 1.273167729377746582e-01 -3.036239147186279297e-01 4.980596527457237244e-02 -1.582232117652893066e-01 -3.766846060752868652e-01 5.230341851711273193e-02
-1.415266282856464386e-02 2.639373838901519775e-01 -1.101999282836914062e-01 -4.232233017683029175e-02 -2.747336626052856445e-01 2.894658744335174561e-01 -1.023225635290145874e-01 -3.371121734380722046e-02 3.573783934116363525e-01 -1.894927322864532471e-01 -6.893584132194519043e-02 -3.129829764366149902e-01 -1.184269860386848450e-01 2.040113694965839386e-02 2.889963798224925995e-02 7.576553523540496826e-02 3.083472885191440582e-02 -4.760207608342170715e-02 3.704375401139259338e-02 -1.067239046096801758e-01 -4.289173986762762070e-03 -1.718328893184661865e-01 3.547258079051971436e-01 -3.051555156707763672e-01 3.425919711589813232e-01 7.873564958572387695e-02 -3.345036134123802185e-02 2.039290070533752441e-01 6.253701448440551758e-02 1.224751099944114685e-01 -8.865145593881607056e-02 2.129060588777065277e-02
-9.527222067117691040e-02 2.367105334997177124e-01 1.375059038400650024e-02 -8.787631243467330933e-02 2.994447015225887299e-02 -1.027346998453140259e-01 3.950095772743225098e-01 -1.865513026714324951e-01 1.937116831541061401e-01 -3.519299924373626709e-01 4.992402344942092896e-02 -2.723051011562347412e-01 -7.537551969289779663e-02 -2.560754418373107910e-01 1.000152062624692917e-02 -1.149188876152038574e-01 -2.611849606037139893e-01 -1.321789026260375977e-01 4.155230242758989334e-03 -9.142695367336273193e-02 -8.863938599824905396e-02 1.018886081874370575e-02 3.862082660198211670e-01 7.254470139741897583e-02 4.452258720993995667e-02 -6.294399499893188477e-02 1.133736744523048401e-01 -1.536357551813125610e-01 2.509640529751777649e-02 -1.398076564073562622e-01 -2.653990089893341064e-01 -1.124785542488098145e-01
-2.497550696134567261e-01 7.354610413312911987e-02 -1.028147190809249878e-01 -1.266590654850006104e-01 3.582927957177162170e-02 -1.611157208681106567e-01 2.524467110633850098e-01 -2.262503467500209808e-02 2.207922786474227905e-01 -3.864674270153045654e-01 1.417306959629058838e-01 -2.006272524595260620e-01 6.606815010309219360e-02 -3.645726293325424194e-02 1.329185515642166138e-01 -1.154031977057456970e-01 -7.072307914495468140e-02 -2.698206603527069092e-01 2.013281136751174927e-01 -2.047259658575057983e-01 1.184418238699436188e-02 5.515513196587562561e-02 2.889066934585571289e-01 -9.942700713872909546e-02 8.078057318925857544e-02 -2.579520046710968018e-01 6.607773154973983765e-02 1.417192965745925903e-01 2.529885768890380859e-01 -2.470873296260833740e-01 -1.936117112636566162e-01 -4.637136682868003845e-02
-1.148456409573554993e-01 7.251532375812530518e-02 -1.402725875377655029e-01 -2.873462438583374023e-01 1.593171060085296631e-01 -2.904139161109924316e-01 -1.396740227937698364e-01 -3.745729476213455200e-02 1.865786164999008179e-01 -3.809178620576858521e-02 -4.910246934741735458e-03 6.036075204610824585e-02 3.235115110874176025e-01 -5.437521263957023621e-02 -1.834999918937683105e-01 -3.371018543839454651e-02 -3.183858990669250488e-01 1.036703810095787048e-01 -3.178660273551940918e-01 -8.556084707379341125e-03 -4.136372823268175125e-03 1.161083858460187912e-02 1.391374468803405762e-01 1.804399043321609497e-01 2.391470968723297119e-01 1.263311356306076050e-01 2.641292214393615723e-01 2.228255420923233032e-01 4.654238373041152954e-02 2.284361608326435089e-02 -3.024859726428985596e-01 1.194468587636947632e-01
-4.086790978908538818e-01 5.318073555827140808e-02 -1.055810898542404175e-01 -2.165536433458328247e-01 4.990358650684356689e-02 -1.859785616397857666e-01 2.687259912490844727e-01 1.381775438785552979e-01 6.893412768840789795e-02 -1.048875078558921814e-01 1.929147392511367798e-01 -3.139530718326568604e-01 -1.526710540056228638e-01 3.079657070338726044e-02 -3.150369524955749512e-01 9.718088060617446899e-02 -3.468443080782890320e-02 -4.496714472770690918e-02 -1.066315770149230957e-01 -1.745952069759368896e-01 1.139905452728271484e-01 1.065411120653152466e-01 2.170825153589248657e-01 -1.717642247676849365e-01 1.530901193618774414e-01 7.322924211621284485e-04 -1.965636163949966431e-01 3.677566722035408020e-02 -2.343690954148769379e-02 -2.834337651729583740e-01 -1.984568834304809570e-01 1.717340350151062012e-01
-2.509447634220123291e-01 4.101984500885009766e-01 2.577229402959346771e-02 7.928458973765373230e-03 1.160064786672592163e-01 1.460522133857011795e-02 1.661902517080307007e-01 -1.178261414170265198e-01 2.332350052893161774e-02 -1.484495252370834351e-01 3.808001875877380371e-01 -2.021510303020477295e-01 9.490039199590682983e-02 -3.192310035228729248e-02 1.035268232226371765e-01 -2.166790366172790527e-01 -1.302004903554916382e-01 4.159803315997123718e-02 1.851942837238311768e-01 -2.366636395454406738e-01 1.442038267850875854e-01 -7.912164181470870972e-02 2.917084991931915283e-01 9.870723634958267212e-02 -1.618179082870483398e-01 1.503474712371826172e-01 6.695645302534103394e-02 -1.348381489515304565e-01 8.479982614517211914e-02 -2.567360401153564453e-01 -2.269223034381866455e-01 -9.891067445278167725e-02
-8.212795853614807129e-02 1.030270010232925415e-01 6.137395650148391724e-02 -1.365035325288772583e-01 -5.769963562488555908e-02 1.946339309215545654e-01 -1.607111841440200806e-01 -8.718244731426239014e-02 1.828450262546539307e-01 -5.229426547884941101e-02 -8.934409171342849731e-02 -1.016335263848304749e-01 1.925243437290191650e-01 1.533049046993255615e-01 2.267883121967315674e-01 1.295670717954635620e-01 -1.381072252988815308e-01 -1.555921882390975952e-01 -2.887254059314727783e-01 -1.160826385021209717e-01 6.612078100442886353e-02 -4.153053835034370422e-02 4.600861668586730957e-02 -4.465824738144874573e-02 4.464171230792999268e-01 -9.308555722236633301e-02 -2.061911821365356445e-01 1.577788144350051880e-01 4.283291697502136230e-01 -6.193014327436685562e-03 -2.969911992549896240e-01 -7.024797052145004272e-02
-2.110351324081420898e-01 2.121266573667526245e-01 3.648013621568679810e-02 -7.547199726104736328e-02 -5.786751210689544678e-02 9.330995380878448486e-02 2.666563354432582855e-02 -2.609478235244750977e-01 2.996386587619781494e-01 -8.162760734558105469e-02 -8.488772809505462646e-02 -2.808887958526611328e-01 3.625117540359497070e-01 -2.224612422287464142e-02 -8.320845663547515869e-02 -3.316484391689300537e-02 1.318424195051193237e-01 3.895368427038192749e-02 5.082006752490997314e-02 -2.955003380775451660e-01 2.041078060865402222e-01 -3.159463778138160706e-02 2.004127055406570435e-01 -2.375782728195190430e-01 -1.629921644926071167e-01 1.719835996627807617e-01 1.132476702332496643e-01 -7.635540515184402466e-02 -2.237433046102523804e-01 -3.242065906524658203e-01 -1.382112354040145874e-01 -5.433567240834236145e-02
-7.644150900887325406e-05 5.343614220619201660e-01 1.763784587383270264e-01 -2.405540943145751953e-01 -1.080779507756233215e-01 1.075693964958190918e-01 2.823724448680877686e-01 -2.543443143367767334e-01 2.537041902542114258e-01 -4.449211061000823975e-02 1.649601757526397705e-01 1.022429838776588440e-01 -7.837222516536712646e-02 6.304250657558441162e-02 8.428553491830825806e-02 7.479893509298563004e-03 2.430419772863388062e-01 1.596314087510108948e-02 -2.167316228151321411e-01 -6.713330000638961792e-02 -3.871398512274026871e-04 -1.203631460666656494e-01 2.889330983161926270e-01 -2.363250358030200005e-03 1.280311942100524902e-01 2.739481627941131592e-02 7.522676140069961548e-02 2.178058773279190063e-01 1.060616448521614075e-01 2.067552953958511353e-01 -5.881161242723464966e-02 6.473171524703502655e-03
-2.294067852199077606e-02 1.870807111263275146e-01 9.821966290473937988e-02 -1.759937256574630737e-01 2.315977774560451508e-02 -9.133291244506835938e-02 -2.551622875034809113e-02 1.742891967296600342e-01 2.497507929801940918e-01 2.285619676113128662e-01 -3.347962722182273865e-02 -1.416351180523633957e-02 2.978702187538146973e-01 6.829968839883804321e-02 -1.212353110313415527e-01 -1.786967813968658447e-01 -6.221368908882141113e-02 -5.478695407509803772e-02 -1.529610157012939453e-01 1.345826238393783569e-01 1.162770390510559082e-02 -1.084686294198036194e-01 2.113864719867706299e-01 -5.142700672149658203e-01 2.546218335628509521e-01 2.340597957372665405e-01 1.725024580955505371e-01 -6.239399313926696777e-02 -5.340674892067909241e-02 -2.935490906238555908e-01 -1.274499148130416870e-01 -3.836561692878603935e-03
2.522424459457397461e-01 2.538993656635284424e-01 -1.391458362340927124e-01 -2.716776728630065918e-01 -2.204016596078872681e-01 1.204690933227539062e-01 1.368059515953063965e-01 -4.993504262529313564e-04 3.274419605731964111e-01 -3.696270287036895752e-02 -6.020990759134292603e-02 -3.164927661418914795e-01 -1.939937025308609009e-01 1.082962900400161743e-01 3.837351500988006592e-02 -1.541585475206375122e-01 1.213902831077575684e-01 -5.216817930340766907e-02 3.537376970052719116e-02 3.399856016039848328e-02 -2.584344707429409027e-02 -1.644785553216934204e-01 3.441457152366638184e-01 -1.991633921861648560e-01 3.537771999835968018e-01 1.543402373790740967e-01 -7.324841618537902832e-02 1.090430095791816711e-01 6.843549758195877075e-02 -1.343259215354919434e-01 -1.233982667326927185e-01 8.924623019993305206e-03
-2.123198956251144409e-01 2.160278558731079102e-01 -1.518890112638473511e-01 -9.383176267147064209e-02 2.847368717193603516e-01 5.648548156023025513e-02 7.772062718868255615e-02 -1.477924138307571411e-01 1.660120189189910889e-01 7.750033587217330933e-02 2.603748738765716553e-01 -1.319023072719573975e-01 -7.144427299499511719e-02 -2.307164818048477173e-01 -8.591219782829284668e-02 -1.315703541040420532e-01 1.140845417976379395e-01 -9.059417247772216797e-02 1.396011859178543091e-01 3.836201503872871399e-03 -2.709629535675048828e-01 -1.485377103090286255e-01 2.942877411842346191e-01 -2.234819233417510986e-01 2.903828918933868408e-01 -3.547492995858192444e-02 2.936735451221466064e-01 -3.983423858880996704e-02 2.272529751062393188e-01 -1.022779867053031921e-01 -1.074539721012115479e-01 2.064479887485504150e-01
-2.224925309419631958e-01 2.072224169969558716e-01 9.414920210838317871e-02 -1.637717336416244507e-01 4.564467445015907288e-02 8.345833048224449158e-03 2.282381206750869751e-01 -2.367825806140899658e-02 2.049996703863143921e-01 -6.391109526157379150e-02 1.908333450555801392e-01 -4.821411892771720886e-02 1.259424686431884766e-01 1.222987025976181030e-01 -4.846895933151245117e-01 -1.005324944853782654e-01 -1.179537847638130188e-01 -9.402564913034439087e-02 -1.902570128440856934e-01 -3.244571015238761902e-02 1.830718219280242920e-01 6.064920127391815186e-02 2.263036072254180908e-01 1.193324802443385124e-03 1.214154437184333801e-01 -2.886840701103210449e-02 -1.613133102655410767e-01 1.513167768716812134e-01 8.335847407579421997e-02 -4.718906581401824951e-01 -9.088549762964248657e-02 -7.461543381214141846e-02
-1.681949049234390259e-01 1.570249162614345551e-02 -7.631274312734603882e-02 -2.042864561080932617e-01 4.159230366349220276e-02 -1.369833499193191528e-01 2.262457758188247681e-01 3.037881851196289062e-01 3.946353495121002197e-01 -2.617444992065429688e-01 2.184863090515136719e-01 -2.117130905389785767e-01 7.587910443544387817e-02 -3.027958869934082031e-01 2.596817612648010254e-01 -6.549032032489776611e-02 -1.060213744640350342e-01 -2.355981469154357910e-01 1.640598922967910767e-01 -1.177411060780286789e-02 3.310277359560132027e-03 1.531789731234312057e-02 1.769967526197433472e-01 1.077486784197390079e-03 1.394430845975875854e-01 1.704001426696777344e-01 1.399093121290206909e-01 -2.590393647551536560e-02 2.474350631237030029e-01 4.285201430320739746e-02 -1.149160489439964294e-01 5.998086184263229370e-02
-1.042537242174148560e-01 5.926007032394409180e-02 -3.563515096902847290e-02 -4.103541374206542969e-01 -1.874254643917083740e-01 1.166132166981697083e-01 6.336594372987747192e-02 2.016677558422088623e-01 4.347934126853942871e-01 -2.067113667726516724e-02 1.481535583734512329e-01 -9.983054362237453461e-03 7.121979258954524994e-03 1.052866652607917786e-01 -1.577081717550754547e-02 1.166331097483634949e-01 -7.674623280763626099e-03 7.368500530719757080e-02 -9.078394621610641479e-02 -2.854219079017639160e-01 1.774221658706665039e-01 1.289927512407302856e-01 1.296531856060028076e-01 -1.437489837408065796e-01 4.294124618172645569e-02 7.265479303896427155e-03 -2.787207067012786865e-01 2.358359247446060181e-01 1.174854207783937454e-02 -1.942824721336364746e-01 -3.060036301612854004e-01 1.962841302156448364e-01
-2.167100608348846436e-01 7.616356015205383301e-02 -4.949924349784851074e-02 -2.156956940889358521e-01 -4.600711539387702942e-02 3.487864434719085693e-01 3.190854191780090332e-01 -7.667225436307489872e-04 3.587677776813507080e-01 -5.593119189143180847e-02 2.944547533988952637e-01 -2.619781494140625000e-01 7.405819743871688843e-02 9.603247791528701782e-02 -5.295572429895401001e-02 6.840547174215316772e-02 6.496272236108779907e-02 -5.620108917355537415e-02 -2.785226106643676758e-01 -1.265124380588531494e-01 1.145260930061340332e-01 -7.370315492153167725e-02 1.083227694034576416e-01 -2.564902044832706451e-02 2.435013800859451294e-01 -3.173593897372484207e-03 -1.554876863956451416e-01 3.469981253147125244e-01 8.815979212522506714e-02 -5.145277455449104309e-02 -4.305043444037437439e-02 -1.234836354851722717e-01
-4.701886326074600220e-02 2.833036780357360840e-01 3.301701322197914124e-02 -2.060434222221374512e-01 5.073048546910285950e-02 6.567747145891189575e-02 -1.485064923763275146e-01 5.023387819528579712e-02 2.204134762287139893e-01 -1.004917845129966736e-01 4.204761236906051636e-02 1.640312224626541138e-01 4.821658730506896973e-01 4.319667071104049683e-02 4.165146127343177795e-02 3.965098783373832703e-02 -1.553485244512557983e-01 1.589105725288391113e-01 -2.953133545815944672e-02 -2.589127123355865479e-01 -1.144375726580619812e-01 5.575150996446609497e-02 1.083016209304332733e-02 -1.474318355321884155e-01 2.137519419193267822e-01 1.753868460655212402e-01 -1.321558058261871338e-01 -2.889313697814941406e-01 -1.403793990612030029e-01 -1.856066286563873291e-01 -3.594885766506195068e-01 -3.702807053923606873e-02
-1.971701681613922119e-01 -4.093358293175697327e-02 -1.435021311044692993e-01 -7.992312312126159668e-02 4.469849914312362671e-02 -3.518332540988922119e-02 4.293137416243553162e-02 -9.438644349575042725e-02 3.234758377075195312e-01 1.180651113390922546e-01 -1.648830324411392212e-01 8.975194394588470459e-02 2.451287768781185150e-02 -3.065373376011848450e-02 1.153072714805603027e-01 2.679535746574401855e-01 -3.199683725833892822e-01 2.911105751991271973e-02 -1.475090831518173218e-01 -1.819783151149749756e-01 1.012843996286392212e-01 -1.479984819889068604e-01 1.010598242282867432e-01 -1.766493320465087891e-01 5.472202301025390625e-01 -1.056018751114606857e-03 -1.265381649136543274e-02 1.239549070596694946e-01 9.157735621556639671e-04 -2.859172224998474121e-01 -9.762336313724517822e-02 2.002212256193161011e-01
-1.578266173601150513e-01 8.443590253591537476e-03 9.405393898487091064e-02 -3.467952609062194824e-01 3.823713064193725586e-01 -3.382778167724609375e-02 -5.805062502622604370e-02 1.300671845674514771e-01 2.233757525682449341e-01 -2.380490601062774658e-01 -1.111860014498233795e-02 -3.514287248253822327e-02 -1.061244159936904907e-01 2.266405709087848663e-02 -2.168554216623306274e-01 -1.019812971353530884e-01 2.517625503242015839e-02 8.848332613706588745e-02 -2.969961166381835938e-01 -8.470372110605239868e-02 -1.684248894453048706e-01 -9.117723256349563599e-02 1.406111121177673340e-01 1.531276851892471313e-01 4.113645553588867188e-01 9.570748358964920044e-02 4.209886118769645691e-02 1.511912941932678223e-01 1.593228280544281006e-01 -2.204624563455581665e-02 -2.867024540901184082e-01 -7.948228716850280762e-02
-1.514590382575988770e-01 2.238505184650421143e-01 1.304446011781692505e-01 -2.977300286293029785e-01 2.212986350059509277e-02 -1.923815459012985229e-01 -2.629628181457519531e-01 -3.793451488018035889e-01 1.520064771175384521e-01 1.115336641669273376e-02 4.359455034136772156e-02 -3.484986424446105957e-01 1.162544935941696167e-01 -1.209264099597930908e-01 -2.332810126245021820e-02 1.935346275568008423e-01 -2.948236092925071716e-02 4.201070219278335571e-02 3.360423818230628967e-02 1.079911887645721436e-01 2.254291027784347534e-01 -2.146730273962020874e-01 3.586944937705993652e-01 -1.050925031304359436e-01 -2.153078094124794006e-02 6.967853754758834839e-03 6.794991344213485718e-02 7.355056703090667725e-02 2.391306161880493164e-01 -1.656853109598159790e-01 -7.787896692752838135e-02 -6.889017671346664429e-02
-2.900560498237609863e-01 2.302278205752372742e-02 1.441463530063629150e-01 -8.990084379911422729e-02 2.861410677433013916e-01 -1.020955145359039307e-01 -6.745594739913940430e-02 -4.577818885445594788e-02 2.430551052093505859e-01 -1.470945328474044800e-01 -2.441076003015041351e-02 6.476616114377975464e-02 2.637703716754913330e-01 -1.495127230882644653e-01 -5.772108957171440125e-02 -4.819590598344802856e-02 7.738132774829864502e-02 2.412694841623306274e-01 -3.117296099662780762e-01 -8.885927498340606689e-02 -6.303817033767700195e-02 2.383520826697349548e-02 2.533372044563293457e-01 -3.031660057604312897e-02 2.595560848712921143e-01 2.603990770876407623e-02 1.999627500772476196e-01 3.052249848842620850e-01 1.947697699069976807e-01 1.524870693683624268e-01 -1.351785212755203247e-01 2.913378179073333740e-01
-1.289764642715454102e-01 3.478229790925979614e-02 1.774009913206100464e-01 -3.529372811317443848e-02 7.800069451332092285e-02 1.622162014245986938e-01 -2.124843187630176544e-03 5.684303119778633118e-02 1.513433903455734253e-01 2.045092880725860596e-01 2.068425863981246948e-01 -3.022493235766887665e-02 2.955170273780822754e-01 1.226592957973480225e-01 7.785037904977798462e-02 6.218147277832031250e-02 -2.670025527477264404e-01 7.908572256565093994e-02 6.475067138671875000e-02 2.758054248988628387e-02 1.811575610190629959e-03 -8.407033979892730713e-02 -1.207861397415399551e-02 -3.853035569190979004e-01 2.122899442911148071e-01 1.747490614652633667e-01 -4.009484499692916870e-02 -2.280045300722122192e-01 -2.818675711750984192e-03 -2.691382169723510742e-01 -4.968723058700561523e-01 7.986319065093994141e-02
-2.399936020374298096e-01 7.305806130170822144e-02 1.771833300590515137e-01 -1.665636450052261353e-01 2.687941193580627441e-01 -6.632080674171447754e-02 -4.200860857963562012e-03 2.586234509944915771e-01 1.886852681636810303e-01 -3.432246744632720947e-01 1.078184023499488831e-01 2.399086505174636841e-01 2.691764533519744873e-01 6.458099186420440674e-02 -1.018683016300201416e-01 -1.320262551307678223e-01 -1.488947123289108276e-01 -6.321347504854202271e-02 -8.851613849401473999e-02 -7.694096118211746216e-02 1.252706348896026611e-01 -2.283481806516647339e-01 3.095162510871887207e-01 -2.276029437780380249e-02 -5.855624750256538391e-02 6.495367735624313354e-02 1.448845118284225464e-01 2.799696922302246094e-01 6.847670674324035645e-02 7.867057621479034424e-02 -2.796782553195953369e-01 8.461509644985198975e-02
-1.531445682048797607e-01 3.240243792533874512e-01 1.324675828218460083e-01 -3.924278169870376587e-02 5.336236953735351562e-02 -1.149494573473930359e-01 -1.315531879663467407e-01 1.175531223416328430e-01 2.500599026679992676e-01 6.400768179446458817e-03 1.635638773441314697e-01 -7.865668088197708130e-02 2.963400781154632568e-01 -1.562715619802474976e-01 6.370471417903900146e-02 -1.310292333364486694e-01 -1.283226162195205688e-01 -1.610253751277923584e-01 3.193678557872772217e-01 -7.789619266986846924e-02 1.099498793482780457e-01 7.769291847944259644e-02 4.632636606693267822e-01 1.126701384782791138e-01 1.594472527503967285e-01 -1.193660777062177658e-02 9.765149652957916260e-02 -9.722980856895446777e-02 2.481092326343059540e-02 5.260508507490158081e-02 -2.767410576343536377e-01 -2.364081740379333496e-01
-5.503576993942260742e-02 3.581497669219970703e-01 3.000952070578932762e-03 -2.673587203025817871e-01 -1.428519636392593384e-01 3.867108002305030823e-02 -5.948824808001518250e-03 2.515395283699035645e-01 7.579949498176574707e-02 2.009007632732391357e-01 1.211316138505935669e-01 -1.591613143682479858e-01 3.060858929529786110e-03 5.938841775059700012e-02 -1.274434328079223633e-01 -8.608534932136535645e-02 -2.685768902301788330e-01 5.833772569894790649e-02 -1.916512846946716309e-01 -2.005457431077957153e-01 -2.535379678010940552e-02 2.482132753357291222e-03 2.150547951459884644e-01 -2.250971347093582153e-01 1.576197743415832520e-01 8.760751038789749146e-02 1.467711627483367920e-01 7.252542674541473389e-02 2.260648012161254883e-01 -4.286378622055053711e-01 -1.057287398725748062e-02 2.331944257020950317e-01
-2.070853710174560547e-01 2.818164043128490448e-02 7.870491594076156616e-02 -1.471351981163024902e-01 1.690394878387451172e-01 1.692035347223281860e-01 -1.617434769868850708e-01 -5.683964118361473083e-02 1.737570464611053467e-01 -2.060972005128860474e-01 2.352708205580711365e-02 -1.344005316495895386e-01 4.921022057533264160e-02 -7.649408280849456787e-02 -2.631849646568298340e-01 1.037255749106407166e-01 6.644302606582641602e-02 -7.588794082403182983e-02 -3.696142882108688354e-02 2.351335994899272919e-02 3.118504881858825684e-01 -3.714122474193572998e-01 8.985996991395950317e-02 -6.167033687233924866e-02 2.220356464385986328e-01 -4.441859573125839233e-02 1.678328961133956909e-01 1.787165552377700806e-01 -2.119766771793365479e-01 -2.133235633373260498e-01 -3.259275853633880615e-01 3.083517551422119141e-01
-2.689514458179473877e-01 9.729717671871185303e-02 -1.773826777935028076e-01 -2.362137734889984131e-01 2.453215718269348145e-01 -3.003029152750968933e-02 2.521962821483612061e-01 1.251874417066574097e-01 1.190024092793464661e-01 -3.679940402507781982e-01 1.707830280065536499e-01 -2.272693961858749390e-01 4.482132941484451294e-02 -1.211819797754287720e-01 8.961942791938781738e-02 -2.238651961088180542e-01 -8.546210080385208130e-02 -3.155213296413421631e-01 -2.422391250729560852e-02 -1.350125372409820557e-01 -3.491345047950744629e-02 -2.869474887847900391e-02 2.849245965480804443e-01 -3.349147737026214600e-02 4.767219349741935730e-02 -1.775807738304138184e-01 2.435765974223613739e-02 4.369749128818511963e-02 2.063098847866058350e-01 -1.819108724594116211e-01 -2.477439045906066895e-01 4.444596543908119202e-02
-3.315370082855224609e-01 3.263998329639434814e-01 -7.290837168693542480e-02 -2.001956254243850708e-01 -1.165608912706375122e-01 -1.328543871641159058e-01 -1.036348864436149597e-01 -4.554848745465278625e-02 2.031979113817214966e-01 1.505818068981170654e-01 1.880216002464294434e-01 -5.342487990856170654e-02 2.016296386718750000e-01 -6.045239791274070740e-02 2.709209620952606201e-01 1.488355249166488647e-01 4.013822972774505615e-02 1.427332460880279541e-01 5.944660678505897522e-02 2.085037063807249069e-03 -1.329351812601089478e-01 -1.327585875988006592e-01 2.197790145874023438e-01 1.865625232458114624e-01 1.981605887413024902e-01 -5.820553284138441086e-03 1.827419847249984741e-01 -1.855376660823822021e-01 3.138613328337669373e-02 -2.376224994659423828e-01 -2.813950479030609131e-01 2.537535727024078369e-01
2.479597367346286774e-02 2.478715032339096069e-01 1.635315120220184326e-01 -3.052169680595397949e-01 8.980557322502136230e-02 1.289962083101272583e-01 3.710169494152069092e-01 -8.912407606840133667e-02 -4.977120459079742432e-02 -1.628818511962890625e-01 2.746844105422496796e-02 -1.363598406314849854e-01 2.147601097822189331e-01 -1.374202370643615723e-01 -1.712603271007537842e-01 8.864555507898330688e-02 2.723780460655689240e-02 9.900191798806190491e-05 -4.097971320152282715e-01 1.839082315564155579e-02 6.428933143615722656e-02 2.062634564936161041e-02 1.341341882944107056e-01 -8.995532244443893433e-02 3.136503696441650391e-01 -9.755729138851165771e-02 2.165556699037551880e-01 4.400429502129554749e-02 6.330875307321548462e-02 -3.029334247112274170e-01 -1.942616850137710571e-01 8.541284501552581787e-02
-7.218784838914871216e-02 1.815162599086761475e-01 -8.815475739538669586e-03 -2.667922377586364746e-01 -8.774385601282119751e-02 -4.449599608778953552e-02 2.322732955217361450e-01 3.795639425516128540e-02 1.054339706897735596e-01 -3.926748633384704590e-01 3.001501560211181641e-01 -7.122065126895904541e-02 2.201480232179164886e-02 -1.229941025376319885e-01 7.586712390184402466e-02 -2.033336013555526733e-01 -1.935570240020751953e-01 -2.269507497549057007e-01 -2.774796821177005768e-02 -1.509796977043151855e-01 -8.593103289604187012e-02 -1.385930329561233521e-01 2.741610705852508545e-01 1.338346451520919800e-01 1.459165364503860474e-01 -2.341014146804809570e-01 8.374010026454925537e-02 -1.786161796189844608e-03 2.969569712877273560e-02 -2.327362000942230225e-01 -3.303302824497222900e-01 -1.511583030223846436e-01
-1.638739407062530518e-01 1.659151762723922729e-01 -1.033963263034820557e-01 -1.778854429721832275e-01 5.038436502218246460e-03 -1.194915175437927246e-01 1.207926645874977112e-01 -9.862340241670608521e-02 4.160153269767761230e-01 -8.284250646829605103e-02 5.612998083233833313e-02 -2.039175778627395630e-01 1.878177821636199951e-01 6.151227653026580811e-02 2.518040239810943604e-01 2.116554826498031616e-01 -6.176721677184104919e-02 4.033118188381195068e-01 -2.203250676393508911e-01 -6.498337537050247192e-02 -2.055135518312454224e-01 -4.314418882131576538e-02 -2.038207836449146271e-02 -8.553612045943737030e-03 1.430031210184097290e-01 -7.460229098796844482e-02 2.941125929355621338e-01 1.896624267101287842e-01 1.360947787761688232e-01 -1.997637599706649780e-01 -1.472182124853134155e-01 1.782709360122680664e-02
-1.639954745769500732e-01 1.247577220201492310e-01 -1.026562526822090149e-01 -3.147237002849578857e-01 -5.649220570921897888e-02 -2.146741449832916260e-01 -6.579358875751495361e-02 -4.828257486224174500e-02 2.356927394866943359e-01 1.598338782787322998e-01 7.176565378904342651e-02 -2.560092210769653320e-01 3.451330959796905518e-01 1.052801907062530518e-01 2.445417642593383789e-01 2.366557419300079346e-01 -8.007997274398803711e-02 9.524138271808624268e-02 -8.622647076845169067e-02 1.240982264280319214e-01 -9.406644850969314575e-02 9.478151798248291016e-02 8.965174667537212372e-03 1.334312707185745239e-01 2.019344419240951538e-01 -1.214301511645317078e-01 -1.098631508648395538e-02 2.440563589334487915e-01 1.182224042713642120e-02 -2.049737721681594849e-01 -3.678570687770843506e-01 1.658420711755752563e-01
-1.296835839748382568e-01 1.931509375572204590e-01 -1.147927269339561462e-01 -2.769156992435455322e-01 -1.355770677328109741e-01 -2.415288686752319336e-01 -7.610497996211051941e-03 -6.661254912614822388e-02 1.340120881795883179e-01 9.726674109697341919e-02 1.218004152178764343e-01 -1.480764597654342651e-01 3.377765715122222900e-01 1.177694424986839294e-01 2.763254046440124512e-01 1.302142739295959473e-01 -1.068526357412338257e-01 2.861270494759082794e-02 -1.604221314191818237e-01 1.846711635589599609e-01 -1.453139036893844604e-01 1.443218067288398743e-02 4.855443164706230164e-02 -9.971203282475471497e-03 1.518708318471908569e-01 -7.770823687314987183e-02 3.175674751400947571e-02 2.242296934127807617e-01 -4.540762305259704590e-02 -2.234930694103240967e-01 -4.312975406646728516e-01 2.739906609058380127e-01
-1.953423768281936646e-01 2.588495910167694092e-01 -1.117521226406097412e-01 1.651098877191543579e-01 4.380123019218444824e-01 -1.846907138824462891e-01 2.906952053308486938e-02 -5.262440443038940430e-02 2.408217191696166992e-01 -1.001364365220069885e-01 3.212455809116363525e-01 -6.815604120492935181e-02 1.568673998117446899e-01 -6.998636573553085327e-02 -5.978356301784515381e-02 2.126313745975494385e-01 9.652495384216308594e-02 -3.915034234523773193e-02 -2.383783087134361267e-02 5.865000933408737183e-02 -5.923803150653839111e-02 -5.679154396057128906e-02 5.427949875593185425e-02 -2.018556445837020874e-01 3.699942678213119507e-02 4.506353288888931274e-02 3.316708505153656006e-01 -7.836756855249404907e-02 2.045077830553054810e-01 -3.123442828655242920e-01 -2.158197909593582153e-01 2.364383079111576080e-02
8.257446438074111938e-02 1.561116725206375122e-01 -1.033268645405769348e-01 -9.873400628566741943e-02 5.917232856154441833e-02 -2.506808340549468994e-01 1.202935650944709778e-01 -1.826550625264644623e-02 3.206838071346282959e-01 -7.580737024545669556e-02 -5.857992544770240784e-02 -2.456448078155517578e-01 3.786573931574821472e-02 1.605063378810882568e-01 -1.833834648132324219e-01 1.769602000713348389e-01 -1.408488005399703979e-01 1.651536524295806885e-01 -9.367903321981430054e-02 -3.490064144134521484e-01 2.779683470726013184e-01 -1.753116101026535034e-01 1.499116048216819763e-02 -1.148642823100090027e-01 1.841960549354553223e-01 4.423455148935317993e-02 1.534953564405441284e-01 -1.038676649332046509e-01 1.564688980579376221e-01 -2.980922535061836243e-02 -4.560095071792602539e-01 -8.755145594477653503e-03
-2.030831575393676758e-01 -4.278517886996269226e-02 -7.653340697288513184e-02 -3.117425739765167236e-01 2.446959018707275391e-01 -9.532738476991653442e-02 8.364415913820266724e-02 1.714176237583160400e-01 1.656133681535720825e-01 -1.645790040493011475e-01 -1.589805632829666138e-02 -2.455303966999053955e-01 1.595392376184463501e-01 -1.539894044399261475e-01 3.288871422410011292e-02 -4.421902447938919067e-02 -3.689475730061531067e-02 3.532507121562957764e-01 -1.337414085865020752e-01 -4.414115101099014282e-02 -1.579687446355819702e-01 -4.563382267951965332e-02 1.911332309246063232e-01 -1.932629197835922241e-01 -1.234628260135650635e-01 1.545625329017639160e-01 2.680439949035644531e-01 -5.209446325898170471e-02 3.659618794918060303e-01 -6.455588340759277344e-02 -2.722581028938293457e-01 9.204255789518356323e-02
-9.746368229389190674e-02 3.898381814360618591e-02 3.089294023811817169e-02 -1.477166414260864258e-01 2.434032708406448364e-01 8.223920315504074097e-02 -1.505176573991775513e-01 1.252773217856884003e-04 2.404710799455642700e-01 -2.160454541444778442e-01 -3.364658728241920471e-02 -5.382592231035232544e-02 4.212217032909393311e-02 -2.049141228199005127e-01 -4.153844118118286133e-01 -1.007974594831466675e-01 -7.587570697069168091e-02 -6.976241618394851685e-02 -1.234177276492118835e-01 -2.117166072130203247e-01 1.482204347848892212e-01 -7.163500413298606873e-03 1.597407162189483643e-01 -4.070569276809692383e-01 2.560734450817108154e-01 1.831791549921035767e-01 -6.975124124437570572e-04 1.767743378877639771e-01 1.022647134959697723e-02 -8.869294077157974243e-03 -3.195430636405944824e-01 1.611249893903732300e-01
1.807397156953811646e-01 1.925709396600723267e-01 -1.930336700752377510e-03 -9.654025733470916748e-02 2.833292186260223389e-01 -6.052932515740394592e-02 2.104728966951370239e-01 -4.916483163833618164e-02 4.888544082641601562e-01 1.950634084641933441e-02 9.695027768611907959e-02 -1.437807381153106689e-01 3.390387892723083496e-01 -1.762537285685539246e-03 5.085733160376548767e-02 8.416715264320373535e-02 -6.842173635959625244e-02 -9.879627823829650879e-02 2.667675316333770752e-01 -1.255680620670318604e-01 1.369252353906631470e-01 -1.862787157297134399e-01 1.575315743684768677e-01 -1.001392826437950134e-01 9.339923970401287079e-03 3.045316338539123535e-01 2.565223276615142822e-01 -1.678059697151184082e-01 9.163201600313186646e-02 9.240891784429550171e-03 1.414356008172035217e-02 1.052626818418502808e-01
-4.260747507214546204e-02 3.046048581600189209e-01 1.616615951061248779e-01 -1.170480996370315552e-01 -3.675564005970954895e-02 -4.566077589988708496e-01 -1.854180246591567993e-01 2.157300338149070740e-02 2.591578960418701172e-01 -5.950105190277099609e-02 5.590666830539703369e-02 -1.308342963457107544e-01 8.391604060307145119e-04 -3.015839755535125732e-01 8.803946524858474731e-02 -1.189176514744758606e-01 -3.388653695583343506e-01 -2.092851251363754272e-01 5.997388437390327454e-02 -1.294004172086715698e-01 2.981400303542613983e-02 8.398815244436264038e-02 3.789507225155830383e-02 -1.233909726142883301e-01 1.998780816793441772e-01 -1.291231215000152588e-01 5.020603165030479431e-02 -6.609475612640380859e-02 -2.462715655565261841e-02 -6.937839835882186890e-02 -3.693557381629943848e-01 9.030117094516754150e-02
-2.294734679162502289e-02 1.460406631231307983e-01 4.851960018277168274e-02 -2.067247778177261353e-01 1.395361721515655518e-01 1.096027195453643799e-01 -5.871891230344772339e-02 -2.840113341808319092e-01 5.209987759590148926e-01 -7.027110457420349121e-02 1.483383178710937500e-01 2.427808493375778198e-01 1.444002985954284668e-01 1.230916455388069153e-01 -8.346528559923171997e-02 5.147932842373847961e-02 -7.250899821519851685e-02 -1.548672318458557129e-01 -1.621169038116931915e-02 9.453466534614562988e-02 -1.588978804647922516e-02 -3.503190279006958008e-01 2.819803655147552490e-01 -2.059646993875503540e-01 -6.955014914274215698e-02 -2.205335535109043121e-02 -7.519216090440750122e-02 1.609912067651748657e-01 -3.512807935476303101e-02 -2.415601760149002075e-01 -1.073245704174041748e-01 -1.522095501422882080e-01
-1.124255657196044922e-01 4.437367022037506104e-01 -1.241459511220455170e-02 -2.376351654529571533e-01 -9.314374625682830811e-02 -2.144817821681499481e-02 -1.113414466381072998e-01 -2.786932587623596191e-01 3.235723078250885010e-01 2.380282431840896606e-01 3.814336359500885010e-01 -6.404310464859008789e-02 2.280152589082717896e-02 -6.845836341381072998e-02 2.411034107208251953e-01 6.607258319854736328e-02 -1.157318353652954102e-01 9.412220865488052368e-02 -6.487308442592620850e-02 -2.189613878726959229e-01 -9.342528879642486572e-02 -4.598490428179502487e-03 6.725274026393890381e-02 -1.770418584346771240e-01 1.406847238540649414e-01 -1.618679016828536987e-01 1.986352205276489258e-01 6.604373455047607422e-02 1.945484988391399384e-02 6.582164019346237183e-02 -1.934707015752792358e-01 7.073816657066345215e-02
-1.814317107200622559e-01 3.958230614662170410e-01 -6.311766058206558228e-02 -1.849923431873321533e-01 6.146599724888801575e-02 -3.627448081970214844e-01 -3.848217800259590149e-02 6.154599040746688843e-02 3.004963696002960205e-01 1.004421040415763855e-01 1.599488705396652222e-01 3.039071150124073029e-02 -1.974233053624629974e-02 -1.889244318008422852e-01 2.152568548917770386e-01 8.656303584575653076e-02 -1.535414308309555054e-01 -2.430141121149063110e-01 1.057662963867187500e-01 -1.084492262452840805e-02 -5.674494057893753052e-02 1.143409311771392822e-01 3.067963421344757080e-01 1.222137361764907837e-01 1.411338895559310913e-01 -1.863675937056541443e-02 -1.130795199424028397e-02 -1.929939240217208862e-01 9.196605533361434937e-02 -1.021314933896064758e-01 -3.430805504322052002e-01 -3.524899482727050781e-02
-1.164223775267601013e-01 3.999425470829010010e-02 -1.067157611250877380e-01 -1.087687015533447266e-01 4.985089227557182312e-02 -1.354965865612030029e-01 8.674034848809242249e-03 -6.182950921356678009e-03 3.856479525566101074e-01 8.064175397157669067e-02 4.226457700133323669e-02 -3.408403992652893066e-01 1.318062245845794678e-01 1.943685114383697510e-02 2.850642800331115723e-01 1.957634389400482178e-01 -1.424279510974884033e-01 3.271617889404296875e-01 -2.633732557296752930e-01 -2.504096925258636475e-02 -2.473782896995544434e-01 -1.606156229972839355e-01 4.211168736219406128e-02 8.992849290370941162e-02 1.715306639671325684e-01 7.807724643498659134e-03 1.521188020706176758e-01 2.375367581844329834e-01 4.381709918379783630e-02 -3.197857737541198730e-01 -1.428803801536560059e-02 1.501545906066894531e-01
-2.099845111370086670e-01 5.924760922789573669e-02 1.510847508907318115e-01 -8.962415903806686401e-02 1.660517603158950806e-01 -1.077230274677276611e-01 2.671275287866592407e-02 9.516288340091705322e-02 2.173182815313339233e-01 -3.458162844181060791e-01 -2.130899764597415924e-02 -1.065208092331886292e-01 1.177316084504127502e-01 -1.938724815845489502e-01 -1.816450804471969604e-01 -1.929576396942138672e-01 -3.971699252724647522e-02 3.541243374347686768e-01 -3.244369626045227051e-01 -1.866270452737808228e-01 -6.874872744083404541e-02 -8.904144167900085449e-03 1.423932909965515137e-01 -1.275095194578170776e-01 2.896559238433837891e-01 9.038297086954116821e-02 -2.078259736299514771e-01 -3.113820590078830719e-02 -2.029162347316741943e-01 -3.791307657957077026e-02 -2.593388855457305908e-01 1.333704441785812378e-01
-2.388028986752033234e-02 1.717919111251831055e-01 1.062953472137451172e-01 -1.511064320802688599e-01 -1.263027787208557129e-01 1.465115696191787720e-01 3.385568261146545410e-01 4.654397815465927124e-02 2.611093223094940186e-01 -1.389916390180587769e-01 -2.349084243178367615e-02 -1.197497919201850891e-01 1.990632116794586182e-01 6.196841225028038025e-02 -2.061368525028228760e-01 2.706242501735687256e-01 2.979614213109016418e-02 -1.527048796415328979e-01 1.246039569377899170e-01 -6.947991251945495605e-02 -2.103386633098125458e-02 -1.376592218875885010e-01 5.308706760406494141e-01 -2.762446403503417969e-01 -7.379399985074996948e-02 1.304774135351181030e-01 1.895910501480102539e-01 1.219647452235221863e-01 1.166306436061859131e-02 -1.364929825067520142e-01 7.578980922698974609e-02 1.036740187555551529e-02
6.855792365968227386e-03 8.861311525106430054e-02 7.224468141794204712e-02 -2.329199761152267456e-01 -8.987984806299209595e-02 2.234575897455215454e-01 7.403408735990524292e-02 2.165065705776214600e-01 3.064748346805572510e-01 -1.195529252290725708e-01 2.966252565383911133e-01 -3.953169286251068115e-01 3.080114126205444336e-01 8.351130783557891846e-02 -1.589574515819549561e-01 2.244330383837223053e-02 2.613013237714767456e-02 -1.184477284550666809e-01 2.824246883392333984e-02 3.844651207327842712e-02 -9.497778117656707764e-02 1.246483623981475830e-02 7.338686287403106689e-02 1.093808338046073914e-01 2.801124453544616699e-01 2.255770564079284668e-01 -1.173074692487716675e-01 9.093832224607467651e-02 -1.411543786525726318e-01 -3.216140568256378174e-01 -1.544787287712097168e-01 -6.849641911685466766e-03
-3.347458259668201208e-04 1.721419990062713623e-01 1.308903396129608154e-01 9.848694503307342529e-02 -5.560404434800148010e-02 -2.250168770551681519e-01 7.072512805461883545e-02 3.956902772188186646e-02 3.687212243676185608e-03 4.062316566705703735e-02 2.061771005392074585e-01 -2.700216770172119141e-01 1.385295987129211426e-01 1.249860003590583801e-01 -1.043037027120590210e-01 3.567489683628082275e-01 -7.599567621946334839e-02 -9.504946321249008179e-02 -2.364560365676879883e-01 -1.589713394641876221e-01 -7.367067039012908936e-02 -2.157526463270187378e-01 5.328483581542968750e-01 1.534981280565261841e-02 1.965972185134887695e-01 1.477281302213668823e-01 -6.402368098497390747e-02 8.473358303308486938e-02 -2.057337202131748199e-02 -1.670638620853424072e-01 -2.164846062660217285e-01 -1.187967509031295776e-01
-7.804339379072189331e-02 1.396307200193405151e-01 -3.352253511548042297e-02 -3.135526180267333984e-01 2.063943147659301758e-01 -1.295645833015441895e-01 -2.352797687053680420e-01 -1.227708160877227783e-01 1.637228876352310181e-01 -1.853396892547607422e-01 -4.614833742380142212e-02 4.578810930252075195e-02 1.301764547824859619e-01 -1.220759078860282898e-01 -4.939578473567962646e-01 -9.304883331060409546e-02 -2.409837022423744202e-02 1.012849584221839905e-01 -1.216486692428588867e-01 -1.219864264130592346e-01 8.407332748174667358e-02 5.288959294557571411e-02 1.857676506042480469e-01 -2.355383634567260742e-01 2.671230435371398926e-01 1.026482209563255310e-01 3.664433956146240234e-02 -6.813315302133560181e-02 -6.577490270137786865e-02 1.081035099923610687e-02 -3.997043669223785400e-01 5.310904234647750854e-02
-1.205136254429817200e-01 2.027228325605392456e-01 9.888979792594909668e-02 -2.254217267036437988e-01 -5.822465196251869202e-02 2.775228023529052734e-01 2.659552693367004395e-01 -1.598787158727645874e-01 3.331535756587982178e-01 -1.205305010080337524e-01 9.182889014482498169e-02 -1.501354873180389404e-01 2.199155390262603760e-01 4.780998826026916504e-02 3.316307440400123596e-02 1.851122528314590454e-01 -1.292577832937240601e-01 8.719464391469955444e-02 -1.659101247787475586e-01 2.497153915464878082e-02 -1.647522598505020142e-01 -4.847167432308197021e-02 6.850463896989822388e-02 -5.991275981068611145e-02 4.047296941280364990e-01 1.873350739479064941e-01 3.541889190673828125e-01 1.886013299226760864e-01 -8.429950475692749023e-02 6.600150465965270996e-02 -1.522243488579988480e-03 5.436173453927040100e-02
-1.124835852533578873e-02 6.862375140190124512e-02 1.255804449319839478e-01 -1.941516548395156860e-01 3.492297828197479248e-01 -2.130864411592483521e-01 -4.021114483475685120e-02 1.660810410976409912e-01 2.940033078193664551e-01 -1.547660380601882935e-01 2.099564522504806519e-01 -4.638580605387687683e-02 -4.740554839372634888e-03 2.331867348402738571e-03 -8.806567639112472534e-02 1.505889445543289185e-01 -1.869767308235168457e-01 -1.148834079504013062e-01 -4.653033018112182617e-01 -2.677492201328277588e-01 1.685993522405624390e-01 1.475664554163813591e-03 2.533781528472900391e-01 8.712828904390335083e-02 4.807947576045989990e-02 1.921474188566207886e-02 -7.862976938486099243e-02 1.855686902999877930e-01 -7.284215837717056274e-02 1.080616656690835953e-02 -1.403367966413497925e-01 2.303391098976135254e-01
2.208182960748672485e-02 2.121581435203552246e-01 1.175561174750328064e-01 -9.038055688142776489e-02 -2.384675294160842896e-02 -2.329245582222938538e-02 -3.281008601188659668e-01 -7.147175818681716919e-02 2.780790925025939941e-01 -6.083738431334495544e-02 3.707726672291755676e-02 8.884201943874359131e-02 -7.145766913890838623e-02 -1.952710896730422974e-01 -1.973856836557388306e-01 -2.241076231002807617e-01 2.454372644424438477e-01 1.207372024655342102e-01 -1.889008581638336182e-01 -3.219466507434844971e-01 1.639128625392913818e-01 7.892087846994400024e-02 2.294259071350097656e-01 -5.378121137619018555e-02 3.653342723846435547e-01 1.299195140600204468e-01 -5.882191658020019531e-02 1.157894581556320190e-01 4.623304679989814758e-02 -2.659185230731964111e-01 -2.180891782045364380e-01 7.430593669414520264e-02
-1.880361139774322510e-01 1.422513872385025024e-01 2.720189392566680908e-01 -9.470839053392410278e-02 3.761925399303436279e-01 -2.946030497550964355e-01 -1.344005460850894451e-03 2.465288490056991577e-01 6.434448063373565674e-02 -2.781421542167663574e-01 2.292171716690063477e-01 9.407214075326919556e-02 2.816536128520965576e-01 9.195224940776824951e-02 -1.415012627840042114e-01 -4.137982800602912903e-02 -1.773323416709899902e-01 2.283297665417194366e-02 -1.330388933420181274e-01 -2.501808404922485352e-01 1.049997285008430481e-01 -5.391002446413040161e-02 3.020911812782287598e-01 -1.621960252523422241e-01 -4.242650698870420456e-03 1.006411537528038025e-01 1.535636000335216522e-02 2.300657480955123901e-01 6.368948146700859070e-03 2.511081984266638756e-03 -1.020242124795913696e-01 4.915669187903404236e-02
-1.584715098142623901e-01 1.954419761896133423e-01 -2.303751185536384583e-03 -3.270687460899353027e-01 -5.401279777288436890e-02 2.348576299846172333e-02 2.135597914457321167e-01 -5.071132257580757141e-02 4.306051135063171387e-01 5.473617836833000183e-02 -8.772237226366996765e-03 -1.163928657770156860e-01 -6.915769726037979126e-02 4.162043333053588867e-03 -2.162380814552307129e-01 1.143086105585098267e-01 -8.276415057480335236e-03 -1.232307329773902893e-01 1.208906471729278564e-01 1.232643797993659973e-01 3.131892159581184387e-02 -2.721353173255920410e-01 1.016349717974662781e-01 -2.131538391113281250e-01 3.991301953792572021e-01 -2.995050549507141113e-01 -4.335775971412658691e-02 7.006330043077468872e-02 3.680237010121345520e-02 -2.350245863199234009e-01 -1.495697945356369019e-01 -2.775668725371360779e-02
-8.631192147731781006e-02 2.553690969944000244e-01 -2.370594441890716553e-01 -1.327878683805465698e-01 -4.162241891026496887e-02 -8.138277381658554077e-02 2.212029248476028442e-01 1.299080699682235718e-01 2.737081944942474365e-01 -3.767218589782714844e-01 2.541980743408203125e-01 -1.315497513860464096e-02 -8.490783162415027618e-03 -2.298194319009780884e-01 2.174538075923919678e-01 -2.063271850347518921e-01 -1.727204769849777222e-01 -1.473833024501800537e-01 -2.290289849042892456e-02 -5.646439269185066223e-02 3.659471496939659119e-02 -5.123915150761604309e-02 3.529135882854461670e-01 3.570675104856491089e-02 1.217746213078498840e-01 -1.795604526996612549e-01 1.964019611477851868e-02 -2.992127276957035065e-02 2.054891586303710938e-01 -1.269371211528778076e-01 -2.293786257505416870e-01 -1.030210256576538086e-01
-1.389856040477752686e-01 3.377248719334602356e-02 6.695181131362915039e-02 -1.441583037376403809e-01 -4.051691666245460510e-02 1.576671153306961060e-01 2.786662243306636810e-02 3.141114413738250732e-01 2.609651982784271240e-01 -1.926774233579635620e-01 3.068282604217529297e-01 -1.338308602571487427e-01 7.745128124952316284e-02 1.751493066549301147e-01 6.398516148328781128e-02 1.869993954896926880e-01 -6.400372087955474854e-02 -7.913563400506973267e-02 -7.397019118070602417e-02 -1.232339814305305481e-01 4.727393388748168945e-02 1.490544229745864868e-01 8.250901848077774048e-02 1.194158047437667847e-01 2.087104618549346924e-01 3.371985256671905518e-01 2.924810163676738739e-02 1.367357224225997925e-01 -3.248045220971107483e-02 -4.506311416625976562e-01 -2.763398289680480957e-01 -3.841111809015274048e-02
-2.756488919258117676e-01 6.540379673242568970e-02 1.906872168183326721e-02 -1.510045081377029419e-01 1.230667382478713989e-01 -1.555263549089431763e-01 2.395827472209930420e-01 -4.045509174466133118e-02 2.909967601299285889e-01 -2.923659086227416992e-01 5.855413526296615601e-02 -1.905671805143356323e-01 8.354925550520420074e-03 -8.438684791326522827e-02 1.160596087574958801e-01 -1.571298241615295410e-01 -6.464519351720809937e-02 -3.284942209720611572e-01 1.814193427562713623e-01 -1.603502780199050903e-01 -3.663113713264465332e-02 -3.745958209037780762e-02 2.918198406696319580e-01 6.571932882070541382e-02 9.783002734184265137e-02 -2.376364767551422119e-01 2.213796041905879974e-02 1.699716746807098389e-01 2.928606271743774414e-01 -2.128956466913223267e-01 -2.280763983726501465e-01 -3.851243108510971069e-02
-2.818887867033481598e-02 4.805868268013000488e-01 1.299477219581604004e-01 -6.724140793085098267e-02 2.826222777366638184e-01 -1.689792424440383911e-01 1.230007708072662354e-01 -5.387803539633750916e-02 3.718739151954650879e-01 1.586737781763076782e-01 -3.546657040715217590e-02 9.100700728595256805e-03 1.653303503990173340e-01 2.476693987846374512e-01 3.482247889041900635e-01 -5.642025545239448547e-02 6.185704469680786133e-02 -5.362840369343757629e-02 -6.682211905717849731e-02 -2.149879783391952515e-01 1.318029910326004028e-01 -8.312723040580749512e-02 1.180258244276046753e-01 -2.667658627033233643e-01 1.582150906324386597e-01 -2.251728996634483337e-02 2.168502211570739746e-01 -1.465145777910947800e-02 3.279778733849525452e-02 4.273895174264907837e-03 3.103451244533061981e-02 2.911589480936527252e-02
-9.999853372573852539e-02 2.604576647281646729e-01 1.438683271408081055e-01 -1.727424710988998413e-01 3.592652082443237305e-01 3.740791231393814087e-02 2.248382419347763062e-01 -2.544814720749855042e-02 1.001564413309097290e-01 -9.860385209321975708e-02 2.346444129943847656e-01 -6.296069175004959106e-02 -9.635204821825027466e-02 -1.036373078823089600e-01 -8.594097942113876343e-02 1.835981458425521851e-01 -7.531969249248504639e-02 -4.730839654803276062e-02 -3.836697936058044434e-01 1.332653909921646118e-01 9.289517253637313843e-02 9.959056973457336426e-02 1.688337922096252441e-01 -2.764159142971038818e-01 2.182107567787170410e-01 -8.379939943552017212e-02 2.930233478546142578e-01 -4.167653247714042664e-02 -1.147140040993690491e-01 -2.040720880031585693e-01 -1.455755680799484253e-01 1.883938461542129517e-01
-3.448960781097412109e-01 -2.990453317761421204e-02 5.145578831434249878e-02 2.173854857683181763e-01 2.564907371997833252e-01 -1.791253685951232910e-02 6.034234538674354553e-02 -1.445009410381317139e-01 3.357050120830535889e-01 -7.233304902911186218e-03 2.240906059741973877e-01 -1.423770636320114136e-01 1.444904208183288574e-01 4.526925086975097656e-02 2.055000811815261841e-01 3.439144492149353027e-01 -1.400223821401596069e-01 2.873968482017517090e-01 -1.805217005312442780e-02 -1.782765984535217285e-01 3.589033847674727440e-03 -1.281537562608718872e-01 3.190751075744628906e-01 -1.572257280349731445e-01 1.149905472993850708e-01 7.857877016067504883e-02 -1.346650160849094391e-02 2.236023694276809692e-01 1.561981290578842163e-01 -2.182742394506931305e-02 1.429291348904371262e-02 -3.184320032596588135e-02
1.284316033124923706e-01 2.256017476320266724e-01 1.799418032169342041e-01 -2.339226454496383667e-01 7.148182392120361328e-02 -1.396135538816452026e-01 -3.418588638305664062e-02 -1.724557429552078247e-01 4.305002391338348389e-01 1.436716690659523010e-02 3.839187026023864746e-01 -2.560949027538299561e-01 5.232428386807441711e-02 -8.362011611461639404e-02 5.188503116369247437e-02 4.797922819852828979e-02 -1.989185363054275513e-01 1.652097404003143311e-01 5.440003052353858948e-02 1.803433150053024292e-01 2.007451504468917847e-01 2.356467247009277344e-01 -1.148881837725639343e-01 -1.309609711170196533e-01 2.100205123424530029e-01 -1.867617219686508179e-01 -5.119679123163223267e-02 1.463538850657641888e-03 5.987519025802612305e-02 -1.082400903105735779e-01 -1.314567774534225464e-01 1.845053583383560181e-01
-1.156526729464530945e-01 3.342469632625579834e-01 -9.163273870944976807e-02 -1.411513537168502808e-01 -1.162181347608566284e-01 -5.856351181864738464e-02 -6.806695833802223206e-03 -3.055887669324874878e-02 2.541951239109039307e-01 -1.974989473819732666e-01 3.250918537378311157e-02 -6.829515099525451660e-02 -1.875655353069305420e-02 -2.270696014165878296e-01 5.178551003336906433e-02 1.206973642110824585e-01 -1.563679277896881104e-01 -2.057526707649230957e-01 2.495762109756469727e-01 -1.054087057709693909e-01 2.208253145217895508e-01 1.482274848967790604e-02 2.341860383749008179e-01 2.435740381479263306e-01 2.434070855379104614e-01 -1.181535050272941589e-01 1.720095276832580566e-01 -2.909438014030456543e-01 -2.316006645560264587e-02 4.133896902203559875e-03 -3.868012130260467529e-01 9.597777575254440308e-02
-6.619851570576429367e-03 1.627454459667205811e-01 2.093039751052856445e-01 -3.152798116207122803e-01 2.214364856481552124e-01 8.401279896497726440e-02 1.220603063702583313e-01 -7.948537170886993408e-02 1.331816911697387695e-01 1.590717397630214691e-02 -1.305229365825653076e-01 -2.708230316638946533e-01 -8.865047246217727661e-02 -6.646364182233810425e-02 -3.943617269396781921e-02 1.187561228871345520e-01 -3.119095861911773682e-01 -6.099528074264526367e-02 -2.681146264076232910e-01 -2.054881006479263306e-01 1.711775809526443481e-01 1.528693176805973053e-02 2.163022011518478394e-01 -1.503501981496810913e-01 1.500349193811416626e-01 -1.382628530263900757e-01 8.655955642461776733e-02 1.133017912507057190e-01 -1.128027886152267456e-01 2.768375873565673828e-01 -3.769923150539398193e-01 9.568489342927932739e-02
-1.478337198495864868e-01 2.028316706418991089e-01 2.035634405910968781e-02 -2.105576843023300171e-01 8.773098140954971313e-02 -2.194274812936782837e-01 -1.904813051223754883e-01 1.480478793382644653e-02 1.181024089455604553e-01 4.509324580430984497e-02 2.263728231191635132e-01 -3.255079388618469238e-01 -6.371192634105682373e-02 -1.766777485609054565e-01 2.221084982156753540e-01 -1.040672883391380310e-01 -1.352208405733108521e-01 3.181554377079010010e-02 -1.021999716758728027e-01 -2.424882352352142334e-01 -2.738614939153194427e-02 1.783634573221206665e-01 2.530988752841949463e-01 6.514237821102142334e-02 1.359575092792510986e-01 7.763033267110586166e-03 -1.272333860397338867e-01 -3.539274334907531738e-01 8.427818864583969116e-02 -9.145537018775939941e-02 -3.935862779617309570e-01 1.072710007429122925e-01
-1.395129412412643433e-02 2.611282169818878174e-01 -7.100084424018859863e-02 -1.086001750081777573e-02 -1.051924377679824829e-01 -2.147318273782730103e-01 3.095462620258331299e-01 3.575181588530540466e-02 3.232701420783996582e-01 -1.897366940975189209e-01 7.555907219648361206e-02 -2.232349961996078491e-01 -2.670206688344478607e-02 -3.276208341121673584e-01 1.748480349779129028e-01 -2.535424232482910156e-01 -1.108048856258392334e-01 -1.564047634601593018e-01 4.870533011853694916e-03 -2.302062511444091797e-02 1.558412462472915649e-01 -8.819585293531417847e-02 2.736874520778656006e-01 -5.147723481059074402e-02 1.064095720648765564e-01 -5.342474672943353653e-03 1.512721329927444458e-01 -2.683575823903083801e-02 -1.478325724601745605e-01 -5.998567491769790649e-02 -3.750063478946685791e-01 -1.590107679367065430e-01
-1.750599741935729980e-01 3.071273863315582275e-01 9.291880577802658081e-02 3.600721061229705811e-02 -2.132535576820373535e-01 9.964675456285476685e-02 8.115454763174057007e-02 -1.480291634798049927e-01 1.623607277870178223e-01 -1.496776491403579712e-01 7.222211360931396484e-02 -4.033865928649902344e-01 -1.741682924330234528e-02 -1.272072643041610718e-01 -2.697870433330535889e-01 1.241008043289184570e-01 6.414278876036405563e-03 -1.207096576690673828e-01 4.808628559112548828e-02 1.138495746999979019e-02 -9.116321802139282227e-02 -4.219785630702972412e-01 2.139468044042587280e-01 -1.867455244064331055e-01 2.418309003114700317e-01 9.812444448471069336e-02 -1.278629750013351440e-01 2.536914646625518799e-01 1.936924760229885578e-03 4.783106222748756409e-02 -1.124157086014747620e-01 1.095138043165206909e-01
2.018412798643112183e-01 -3.712374716997146606e-02 -6.820539385080337524e-02 -1.249705702066421509e-01 2.302554398775100708e-01 -1.345629394054412842e-01 -8.979012817144393921e-02 2.003400214016437531e-02 2.405804842710494995e-01 -2.278655022382736206e-01 2.350694090127944946e-01 -6.389224529266357422e-02 2.880866825580596924e-01 -1.204540282487869263e-01 1.120594795793294907e-02 -1.732593774795532227e-02 4.436646774411201477e-02 -2.696956694126129150e-01 -1.343564391136169434e-01 -8.442127704620361328e-02 -9.044664353132247925e-02 -6.072579324245452881e-02 -1.440889947116374969e-02 -2.917447090148925781e-01 2.727934718132019043e-01 -1.067579840309917927e-03 1.304430365562438965e-01 -2.116847485303878784e-01 1.580714583396911621e-01 1.197331100702285767e-01 -3.242903947830200195e-01 3.363775312900543213e-01
9.755808860063552856e-02 -4.115130752325057983e-02 -8.312761038541793823e-02 -7.525056600570678711e-03 2.932127416133880615e-01 -5.843520537018775940e-02 -9.121862053871154785e-02 -7.795578986406326294e-02 2.422281950712203979e-01 1.012708395719528198e-01 2.138176709413528442e-01 1.579212546348571777e-01 1.820672005414962769e-01 -1.485629379749298096e-01 -3.246459364891052246e-02 -1.835373491048812866e-01 -2.360992729663848877e-01 -1.385353505611419678e-01 1.949598938226699829e-01 -2.279370874166488647e-01 -9.944558888673782349e-02 -1.867436915636062622e-01 3.257562816143035889e-01 -1.597565710544586182e-01 1.556216031312942505e-01 -1.850125491619110107e-01 3.735008090734481812e-02 6.939494609832763672e-02 2.339438945055007935e-01 -8.788716979324817657e-03 -2.977279722690582275e-01 3.147699236869812012e-01
-2.303090840578079224e-01 -6.620798259973526001e-02 1.809432804584503174e-01 -3.081472814083099365e-01 -1.110273525118827820e-01 -4.194048419594764709e-02 5.136422812938690186e-02 3.207918703556060791e-01 2.258382737636566162e-01 -1.091434061527252197e-01 9.932629764080047607e-02 -1.253705322742462158e-01 9.254858642816543579e-02 -1.588716655969619751e-01 -1.435662503354251385e-03 7.990520447492599487e-02 1.835664175450801849e-02 -1.427874863147735596e-01 -1.338880043476819992e-03 -1.510954201221466064e-01 9.661815315485000610e-02 2.142287604510784149e-02 2.033920884132385254e-01 -1.219656243920326233e-01 8.715450018644332886e-02 8.007195591926574707e-02 -2.049085050821304321e-01 1.658670008182525635e-01 -1.879976689815521240e-01 -4.667540192604064941e-01 -3.286643922328948975e-01 1.105974614620208740e-01
-9.406874328851699829e-02 2.215849049389362335e-02 -1.455971002578735352e-01 -1.227198466658592224e-01 3.504081368446350098e-01 8.918475359678268433e-03 -5.752882361412048340e-02 -1.040652394294738770e-01 1.104120835661888123e-01 -7.720571756362915039e-02 1.549097895622253418e-01 -1.560451686382293701e-01 1.467671710997819901e-02 5.428091436624526978e-02 -5.654340237379074097e-02 7.942654192447662354e-02 -1.494528073817491531e-02 -7.695000618696212769e-02 -1.784768104553222656e-01 -1.920237243175506592e-01 2.906821966171264648e-01 -2.380911409854888916e-01 3.209726512432098389e-01 -2.820787131786346436e-01 3.828025609254837036e-02 -2.751368582248687744e-01 2.543153241276741028e-03 -9.006660431623458862e-02 -2.393946349620819092e-01 4.180061444640159607e-02 -2.884495854377746582e-01 3.347224593162536621e-01
8.269455283880233765e-02 3.618272840976715088e-01 4.748003557324409485e-03 -3.494338318705558777e-02 4.193594679236412048e-02 -3.923760056495666504e-01 1.409852225333452225e-02 -4.856352880597114563e-02 3.618571758270263672e-01 6.850371509790420532e-02 1.465686559677124023e-01 -3.040117919445037842e-01 -2.167490869760513306e-02 5.690123140811920166e-02 9.526845067739486694e-03 -2.325474917888641357e-01 -2.912565469741821289e-01 -4.560428205877542496e-03 4.433434829115867615e-02 4.528277367353439331e-02 -9.158846735954284668e-02 -7.183760404586791992e-02 1.996067464351654053e-01 2.243669182062149048e-01 3.194950288161635399e-03 2.660114467144012451e-01 4.577991366386413574e-02 -4.015860706567764282e-02 -7.305400818586349487e-02 -1.895107477903366089e-01 -2.882515490055084229e-01 6.235549971461296082e-02
-1.019757315516471863e-01 2.358334958553314209e-01 -4.702351614832878113e-02 -2.977814972400665283e-01 -1.566573232412338257e-02 -2.339664846658706665e-01 -2.263876236975193024e-02 -9.871537238359451294e-02 7.113870978355407715e-02 5.679856985807418823e-02 -1.756525933742523193e-01 -1.750945448875427246e-01 3.995603024959564209e-01 -1.375882029533386230e-01 -1.676551848649978638e-01 2.817545272409915924e-02 -1.987408846616744995e-01 3.355486690998077393e-01 2.464401349425315857e-02 -1.629467010498046875e-01 2.043998986482620239e-01 -1.512091755867004395e-01 4.007834792137145996e-01 7.674346864223480225e-02 1.070111766457557678e-01 -1.466458737850189209e-01 2.382673509418964386e-02 3.112949244678020477e-02 1.370040476322174072e-01 5.808211863040924072e-02 -1.831079423427581787e-01 -4.123444668948650360e-04
-7.175370305776596069e-02 2.203592509031295776e-01 -1.650503128767013550e-01 -4.784198403358459473e-01 -7.730207592248916626e-02 -2.053377181291580200e-01 -5.572947859764099121e-02 1.346728652715682983e-01 1.662217080593109131e-01 -6.279729306697845459e-02 7.145223766565322876e-02 -2.826720774173736572e-01 2.799087166786193848e-01 -9.343975037336349487e-02 2.759239971637725830e-01 1.739657074213027954e-01 -1.070159301161766052e-01 1.459033191204071045e-01 -1.985945701599121094e-01 1.634489148855209351e-01 -5.713768675923347473e-02 2.762011066079139709e-02 -4.077170509845018387e-03 -1.952256858348846436e-01 7.114261388778686523e-02 1.004370152950286865e-01 1.210126187652349472e-02 2.902193367481231689e-01 -6.868923455476760864e-02 -9.351625293493270874e-02 -1.882312744855880737e-01 1.457883566617965698e-01
5.259970948100090027e-02 2.747702002525329590e-01 6.990860402584075928e-02 -2.353565096855163574e-01 1.086538136005401611e-01 1.960188150405883789e-01 3.164871037006378174e-02 -1.765370965003967285e-01 4.167245328426361084e-01 1.798961460590362549e-01 2.969746887683868408e-01 -6.331019848585128784e-02 8.971428126096725464e-02 -1.565698534250259399e-01 -1.444154139608144760e-02 -2.605672776699066162e-01 -2.020026594400405884e-01 -4.033689200878143311e-02 4.316456243395805359e-02 2.001429349184036255e-01 1.608050465583801270e-01 -2.919280230998992920e-01 -8.243060111999511719e-02 -1.381035447120666504e-01 9.701495617628097534e-02 -8.143107593059539795e-02 -2.558247745037078857e-02 1.975307613611221313e-01 -5.451795179396867752e-03 -1.099712550640106201e-01 -2.066479772329330444e-01 2.198303639888763428e-01
9.234628640115261078e-03 2.428610771894454956e-01 9.274069219827651978e-02 -3.440900444984436035e-01 3.037294745445251465e-01 -2.186400890350341797e-01 2.207244373857975006e-02 1.360675245523452759e-01 2.366784214973449707e-01 -8.278124779462814331e-02 1.986898183822631836e-01 -1.098210886120796204e-01 2.095993012189865112e-01 1.702563837170600891e-02 -1.472431272268295288e-01 -7.725303061306476593e-03 -3.335432335734367371e-02 4.264977574348449707e-02 -2.477144598960876465e-01 -2.033278942108154297e-01 1.225343793630599976e-01 -8.845519274473190308e-02 6.804991513490676880e-02 1.791492849588394165e-01 4.950062930583953857e-02 1.081338152289390564e-01 2.098322063684463501e-01 4.346802458167076111e-02 3.639571070671081543e-01 2.165047675371170044e-01 -2.036060541868209839e-01 1.686734706163406372e-01
1.657898277044296265e-01 2.518932819366455078e-01 4.070419818162918091e-03 2.110605835914611816e-01 1.445838361978530884e-01 1.192176789045333862e-01 -7.703754585236310959e-03 4.145188257098197937e-02 4.522568881511688232e-01 -2.033614218235015869e-01 2.496627420186996460e-01 -2.303666323423385620e-01 7.066529244184494019e-02 5.136402323842048645e-02 1.839552372694015503e-01 1.233516335487365723e-01 -2.872156165540218353e-02 -3.684213012456893921e-02 8.785401284694671631e-02 -1.506517827510833740e-01 4.942612722516059875e-02 1.569839417934417725e-01 3.371099233627319336e-01 -1.121160387992858887e-01 1.476201117038726807e-01 8.623710274696350098e-02 2.734368443489074707e-01 -3.147308528423309326e-01 3.614653274416923523e-02 4.382907971739768982e-02 -1.294927299022674561e-01 2.611066587269306183e-02
-3.955317288637161255e-02 2.711952626705169678e-01 -5.860529839992523193e-02 4.853114951401948929e-03 1.639290452003479004e-01 -4.863665252923965454e-02 1.143023720942437649e-03 -1.961962878704071045e-01 3.765568137168884277e-01 -3.659089803695678711e-01 1.624068319797515869e-01 -7.082090526819229126e-02 2.801401913166046143e-01 -1.700597554445266724e-01 3.095233142375946045e-01 -5.290909856557846069e-02 2.927222661674022675e-02 -2.620320592541247606e-04 2.551130764186382294e-02 1.486180871725082397e-01 -2.240007044747471809e-03 -3.846040070056915283e-01 8.691828697919845581e-03 -1.648366004228591919e-01 2.852635085582733154e-01 1.409529149532318115e-01 1.289946287870407104e-01 4.280728846788406372e-02 -2.745933458209037781e-02 -1.030163466930389404e-01 -2.492269687354564667e-02 -1.007442846894264221e-01
-1.869092434644699097e-01 1.559951752424240112e-01 -2.150293588638305664e-01 -2.063277922570705414e-02 2.119334638118743896e-01 -3.986332565546035767e-02 -6.440459936857223511e-02 -1.626278311014175415e-01 3.757536709308624268e-01 -2.772487103939056396e-01 7.237434387207031250e-02 -2.694846391677856445e-01 4.883307218551635742e-02 -2.088037878274917603e-01 1.402657479047775269e-01 -1.686149984598159790e-01 3.054756904020905495e-03 -2.548953592777252197e-01 -1.156118884682655334e-02 2.402946166694164276e-02 -2.626414000988006592e-01 9.102217853069305420e-02 3.150741755962371826e-01 -9.480199962854385376e-02 1.115704774856567383e-01 -5.439252033829689026e-02 1.557160019874572754e-01 1.249351650476455688e-01 2.930406928062438965e-01 -1.661480218172073364e-01 -8.321931958198547363e-02 8.751363493502140045e-03
-1.197588965296745300e-01 2.837295830249786377e-01 3.836752474308013916e-02 -2.590022385120391846e-01 -1.236387342214584351e-01 1.236275583505630493e-01 8.137126266956329346e-02 1.106210500001907349e-01 1.581421047449111938e-01 5.924480408430099487e-02 2.611989974975585938e-01 -1.798219978809356689e-01 2.826403081417083740e-01 3.548837602138519287e-01 -1.725885868072509766e-01 -7.336346432566642761e-03 8.597332239151000977e-02 -1.864343136548995972e-02 -6.164489686489105225e-02 -1.097388863563537598e-01 -1.110778376460075378e-01 1.935085654258728027e-01 1.403285861015319824e-01 1.588030308485031128e-01 1.901824772357940674e-01 1.123276054859161377e-01 7.323455810546875000e-02 1.084865331649780273e-01 -1.028154119849205017e-01 -4.107545316219329834e-01 -2.384400069713592529e-01 4.565900564193725586e-02
-4.734339192509651184e-02 2.613147795200347900e-01 -1.314841508865356445e-01 -8.599086850881576538e-02 3.600776940584182739e-02 -1.529891192913055420e-01 1.468101590871810913e-01 -1.171704847365617752e-02 3.758412003517150879e-01 -1.923146992921829224e-01 -7.465737406164407730e-03 9.572832845151424408e-03 2.393791526556015015e-01 3.186314105987548828e-01 -1.818575314246118069e-03 9.991399198770523071e-02 -1.437432318925857544e-01 1.055889483541250229e-02 3.307606652379035950e-02 -2.175370045006275177e-02 2.160854488611221313e-01 -6.049402430653572083e-02 4.438102543354034424e-01 2.013612687587738037e-01 2.149593830108642578e-01 -4.871929064393043518e-02 3.238192200660705566e-01 8.570191264152526855e-02 -8.852455765008926392e-02 1.143626775592565536e-02 1.219985038042068481e-01 1.317247450351715088e-01
2.121710777282714844e-01 2.924260795116424561e-01 4.162263497710227966e-02 -4.103814065456390381e-02 6.122214719653129578e-02 -2.856715619564056396e-01 -4.726915061473846436e-02 -6.549943238496780396e-02 3.867852985858917236e-01 6.579333543777465820e-02 2.317689359188079834e-01 -3.381767496466636658e-02 8.245929330587387085e-02 -3.661816716194152832e-01 2.486635558307170868e-02 1.115371361374855042e-01 -1.540333926677703857e-01 -6.365363299846649170e-02 -3.459385782480239868e-02 -2.923631668090820312e-01 -1.406064927577972412e-01 -8.753655478358268738e-03 2.131994366645812988e-01 5.962681025266647339e-02 3.187312185764312744e-02 -1.259974539279937744e-01 7.373633980751037598e-02 -1.601591706275939941e-01 -8.855248987674713135e-02 -2.307237237691879272e-01 -3.441442549228668213e-01 2.523417212069034576e-02
-1.824098378419876099e-01 -2.985401265323162079e-02 -3.917704895138740540e-02 -2.281556725502014160e-01 -7.697992771863937378e-02 2.343524992465972900e-01 3.006339967250823975e-01 -9.640415199100971222e-03 2.875219881534576416e-01 -4.799465462565422058e-02 3.011928200721740723e-01 -1.214706674218177795e-01 1.589997857809066772e-01 1.004675682634115219e-02 -8.529466390609741211e-02 1.657799184322357178e-01 -1.166387051343917847e-01 -4.179922938346862793e-01 -1.758421808481216431e-01 6.543222814798355103e-02 4.708144813776016235e-03 -8.832872658967971802e-02 1.540969610214233398e-01 -2.858257293701171875e-01 -1.131826937198638916e-01 1.954248845577239990e-01 -7.260819524526596069e-02 3.458926826715469360e-02 1.529158949851989746e-01 1.138370390981435776e-02 -2.271551191806793213e-01 2.024053931236267090e-01
-1.588343083858489990e-02 -4.000218585133552551e-02 1.834986060857772827e-01 -1.922294944524765015e-01 4.680798202753067017e-02 -3.432292863726615906e-02 2.322774529457092285e-01 -2.872433662414550781e-01 2.672518789768218994e-01 -1.875676065683364868e-01 1.892592161893844604e-01 -9.339746087789535522e-02 1.903833001852035522e-01 -5.383451469242572784e-03 1.222191564738750458e-02 -1.509743928909301758e-01 -3.159380983561277390e-03 -2.163433097302913666e-02 -3.973499238491058350e-01 -1.893290281295776367e-01 1.399728059768676758e-01 7.935993373394012451e-03 1.396113187074661255e-01 -2.436221092939376831e-01 1.022119075059890747e-01 -2.991301380097866058e-02 -1.380666941404342651e-01 3.389570415019989014e-01 -9.563113003969192505e-02 2.176212817430496216e-01 -2.083870172500610352e-01 1.984781324863433838e-01
-7.508225739002227783e-02 1.953457109630107880e-02 2.072222083806991577e-01 -2.531028389930725098e-01 1.181631758809089661e-01 -7.618872076272964478e-02 1.548512727022171021e-01 -1.238783448934555054e-01 1.489322781562805176e-01 -5.595391392707824707e-01 2.745803259313106537e-02 -2.356243319809436798e-02 5.369804799556732178e-02 -5.425787717103958130e-02 -3.124613314867019653e-02 -6.740052998065948486e-02 -3.602797910571098328e-02 2.527292966842651367e-01 -2.039580345153808594e-01 3.733209520578384399e-02 1.260989755392074585e-01 -4.855258017778396606e-02 4.116091504693031311e-02 1.174665838479995728e-01 3.265543282032012939e-01 1.849751323461532593e-01 -1.813193410634994507e-01 -1.500888541340827942e-02 -1.981628537178039551e-01 -1.585470885038375854e-01 -2.809298932552337646e-01 1.441174745559692383e-01
-1.370023470371961594e-02 1.779457628726959229e-01 1.857279688119888306e-01 -2.015900909900665283e-01 1.886889338493347168e-01 -1.036693602800369263e-01 4.599168524146080017e-02 1.771005839109420776e-01 2.350495904684066772e-01 2.441929094493389130e-02 2.049450725317001343e-01 -2.836838960647583008e-01 7.691854238510131836e-02 1.033817529678344727e-01 -2.061437629163265228e-02 -8.884190022945404053e-02 8.867979049682617188e-03 4.513869434595108032e-02 -3.074239194393157959e-01 -2.795590758323669434e-01 2.209644317626953125e-01 1.196347251534461975e-01 1.054934784770011902e-01 -4.174885898828506470e-02 1.842860430479049683e-01 1.245943382382392883e-01 3.092956840991973877e-01 9.505546838045120239e-02 3.187304735183715820e-01 2.119589149951934814e-01 -2.155139595270156860e-01 1.095569729804992676e-01
1.431791633367538452e-01 1.395246237516403198e-01 4.646728560328483582e-02 -2.053850293159484863e-01 2.944013476371765137e-01 -1.765307337045669556e-01 -7.873447984457015991e-02 -6.170153617858886719e-02 3.812908232212066650e-01 -1.838866025209426880e-01 9.814372658729553223e-02 -6.064159795641899109e-02 -1.977813094854354858e-01 2.742763608694076538e-02 -6.166908890008926392e-02 1.311106681823730469e-01 -2.987553179264068604e-01 -2.163243889808654785e-01 -2.770583331584930420e-01 -3.631592094898223877e-01 9.839145094156265259e-02 -5.399317294359207153e-02 8.069532364606857300e-02 -7.229982409626245499e-03 -3.798532765358686447e-03 2.740404009819030762e-01 -3.146659210324287415e-02 1.819637109292671084e-04 1.603780090808868408e-01 -5.372884497046470642e-02 -2.502990365028381348e-01 5.711618065834045410e-02
-3.734751045703887939e-01 2.558624744415283203e-01 -1.316343992948532104e-01 -4.890380799770355225e-02 -3.829107433557510376e-02 -2.161484584212303162e-02 6.242951378226280212e-02 -2.184376120567321777e-01 2.188253700733184814e-01 -8.964491635560989380e-02 -1.310796737670898438e-01 -2.368394434452056885e-01 3.030588924884796143e-01 2.000314742326736450e-02 3.468782454729080200e-02 6.867422908544540405e-02 -1.379094459116458893e-02 -2.815524116158485413e-03 -2.116828560829162598e-01 -1.040241718292236328e-01 3.485485613346099854e-01 7.928475737571716309e-02 -2.546311728656291962e-02 -1.379220485687255859e-01 3.314201235771179199e-01 -1.414900571107864380e-01 1.853544563055038452e-01 1.963957995176315308e-01 2.199747860431671143e-01 -1.096538007259368896e-01 -1.384357810020446777e-01 9.375752508640289307e-02
-1.056188493967056274e-01 2.662174105644226074e-01 -1.089034900069236755e-01 -2.405531108379364014e-01 -1.181855984032154083e-02 -1.383130103349685669e-01 1.443236172199249268e-01 1.504103839397430420e-01 2.953639328479766846e-01 -2.801814675331115723e-01 2.569471001625061035e-01 -2.001913040876388550e-01 -5.445382744073867798e-02 -5.050911307334899902e-01 3.734765574336051941e-02 1.064153388142585754e-02 -1.126740574836730957e-01 -3.456077724695205688e-02 3.355242684483528137e-02 -2.541456520557403564e-01 -1.039455905556678772e-01 4.576709493994712830e-02 3.184835016727447510e-01 1.201028376817703247e-01 9.667990356683731079e-02 3.213446959853172302e-02 7.275985926389694214e-02 4.983240738511085510e-02 -1.616447605192661285e-02 1.255087256431579590e-01 -1.008756309747695923e-01 -3.723297268152236938e-02
-1.954100728034973145e-01 9.492296725511550903e-02 8.067637681961059570e-02 -1.145556345582008362e-01 1.268005371093750000e-01 1.349487602710723877e-01 -2.131615877151489258e-01 -2.692076936364173889e-02 5.183784291148185730e-02 2.773494832217693329e-02 3.485298156738281250e-01 8.015535026788711548e-02 3.219511508941650391e-01 8.477802574634552002e-02 -1.209189370274543762e-01 9.311828762292861938e-02 -9.371712058782577515e-02 1.574175953865051270e-01 -1.498562842607498169e-01 -3.099294602870941162e-01 -1.495644077658653259e-02 1.890239268541336060e-01 1.558471471071243286e-01 -2.413969039916992188e-01 3.093470335006713867e-01 2.621662616729736328e-01 -5.825895071029663086e-02 5.675046890974044800e-02 -1.282786726951599121e-01 -1.215483993291854858e-01 -3.379994332790374756e-01 -1.134079694747924805e-02
3.162717819213867188e-02 3.995146453380584717e-01 3.203854337334632874e-02 1.545978803187608719e-02 1.280450671911239624e-01 -2.187957763671875000e-01 2.626699507236480713e-01 -9.184052050113677979e-02 7.252005394548177719e-03 -1.274628490209579468e-01 2.493083626031875610e-01 -2.075142599642276764e-02 2.459660172462463379e-01 2.025014758110046387e-01 1.232968866825103760e-01 8.364196866750717163e-02 -2.442342340946197510e-01 -9.940749965608119965e-03 -6.221727281808853149e-02 8.927467465400695801e-02 1.907694637775421143e-01 -9.196022897958755493e-02 3.232151567935943604e-01 1.846081465482711792e-01 3.035080432891845703e-01 -9.648626297712326050e-02 -2.301801228895783424e-03 2.793121039867401123e-01 2.770522050559520721e-02 -2.284871786832809448e-01 1.313536334782838821e-02 7.908435165882110596e-02
-7.266140729188919067e-02 3.900575935840606689e-01 7.567482441663742065e-02 -1.721493750810623169e-01 -1.071587353944778442e-01 1.915190219879150391e-01 1.287737935781478882e-01 1.907982975244522095e-01 3.876313101500272751e-03 -4.982639849185943604e-02 1.940038502216339111e-01 -1.572488695383071899e-01 -8.291048556566238403e-02 1.014332249760627747e-01 -2.272600382566452026e-01 -1.068070903420448303e-01 9.141203016042709351e-02 -8.876406401395797729e-02 -1.211671903729438782e-01 -2.433667704463005066e-02 6.213924661278724670e-02 -1.638617515563964844e-01 3.782466053962707520e-01 -2.118736356496810913e-01 3.170374929904937744e-01 2.464033365249633789e-01 5.387325584888458252e-02 -3.339556511491537094e-03 -7.614658772945404053e-02 -1.082560569047927856e-01 -2.832785546779632568e-01 2.211265414953231812e-01
-7.127369195222854614e-02 1.036306694149971008e-01 -3.265300393104553223e-02 1.511562988162040710e-02 -7.925993949174880981e-02 -1.227062121033668518e-01 -3.501675724983215332e-01 1.398719996213912964e-01 2.382984012365341187e-01 1.737625449895858765e-01 2.047213762998580933e-01 -7.271829235833138227e-05 2.971169650554656982e-01 -6.131963891675695777e-05 2.222595065832138062e-01 -7.071022689342498779e-02 1.325238198041915894e-01 -2.533029913902282715e-01 -7.235710974782705307e-03 -2.100782543420791626e-01 -6.462475657463073730e-02 3.199355676770210266e-02 4.168213009834289551e-01 -2.677211537957191467e-02 1.551739126443862915e-01 -6.689195334911346436e-02 4.325119405984878540e-02 4.179721698164939880e-02 2.249060273170471191e-01 -1.276087611913681030e-01 -3.540910184383392334e-01 -1.334626376628875732e-01
-1.396712213754653931e-01 -2.857753448188304901e-02 1.245073676109313965e-01 -3.258413970470428467e-01 4.012896493077278137e-02 -1.544639468193054199e-01 -6.185789406299591064e-02 -1.941881477832794189e-01 1.657136827707290649e-01 -1.932467222213745117e-01 5.345419049263000488e-04 -3.073001280426979065e-02 2.544471919536590576e-01 -1.950560659170150757e-01 -2.876721024513244629e-01 -2.208633124828338623e-01 -7.473757863044738770e-02 -1.219514012336730957e-01 -7.026094943284988403e-02 -2.471235692501068115e-01 -5.007177218794822693e-02 -1.265735179185867310e-01 5.690390244126319885e-02 -3.216131627559661865e-01 2.115038335323333740e-01 1.589906215667724609e-01 -1.990730874240398407e-02 1.892143338918685913e-01 6.314748525619506836e-02 1.072984859347343445e-01 -3.924930989742279053e-01 5.909530818462371826e-02
-1.030252873897552490e-01 4.549230039119720459e-01 1.705665700137615204e-02 1.112457886338233948e-01 -1.845913194119930267e-02 2.788500860333442688e-02 -3.493038117885589600e-01 1.000138297677040100e-01 3.215001225471496582e-01 8.058263361454010010e-02 -6.129825115203857422e-02 -1.130947843194007874e-01 1.683666706085205078e-01 -1.332068145275115967e-01 2.202779948711395264e-01 -4.221060499548912048e-02 4.784718900918960571e-02 1.020185090601444244e-02 1.286720186471939087e-01 -2.222993373870849609e-01 -6.459573656320571899e-02 -2.224052846431732178e-01 4.006036520004272461e-01 2.990809828042984009e-02 1.758622080087661743e-01 1.200657635927200317e-01 7.793533802032470703e-02 3.883915394544601440e-02 1.942933052778244019e-01 -3.701936453580856323e-02 -1.937635242938995361e-01 2.931038849055767059e-02
-2.874704003334045410e-01 1.504776477813720703e-01 -2.498343586921691895e-01 -1.170181185007095337e-01 1.450414955615997314e-01 -6.559740751981735229e-02 2.258834242820739746e-01 -4.833160340785980225e-02 1.321888715028762817e-01 -3.588906824588775635e-01 1.787755489349365234e-01 -1.196138188242912292e-01 5.000038072466850281e-02 -9.604035317897796631e-02 5.088746547698974609e-02 -2.090750448405742645e-02 -1.380849480628967285e-01 -3.098794519901275635e-01 9.544058144092559814e-02 -2.349072545766830444e-01 5.726171657443046570e-04 -5.969920009374618530e-02 2.475520968437194824e-01 -6.789371371269226074e-03 -2.393213333562016487e-03 -2.329407036304473877e-01 2.199392020702362061e-02 1.315172016620635986e-01 3.179714083671569824e-01 -1.801404654979705811e-01 -2.856818437576293945e-01 3.344794362783432007e-02
-2.409494072198867798e-01 2.356592267751693726e-01 8.800352364778518677e-02 -9.408940374851226807e-02 1.482455246150493622e-02 -2.949809432029724121e-01 2.437602356076240540e-02 4.040469601750373840e-02 6.801194697618484497e-02 -8.077423088252544403e-03 8.794100582599639893e-02 -4.008835256099700928e-01 -1.217545475810766220e-02 -3.084351122379302979e-02 1.098649725317955017e-01 1.749145798385143280e-02 -1.978965401649475098e-01 -1.181993857026100159e-01 2.931090630590915680e-02 -3.192192316055297852e-01 -1.856990344822406769e-02 3.202155977487564087e-02 3.005560934543609619e-01 2.333891540765762329e-01 1.981377005577087402e-01 5.584649741649627686e-02 -8.399788290262222290e-03 -3.124430775642395020e-01 1.390013247728347778e-01 7.832419872283935547e-02 -3.359889388084411621e-01 1.151542291045188904e-01
-3.623366951942443848e-01 1.449097990989685059e-01 -1.534712873399257660e-02 -1.612304151058197021e-01 1.795382946729660034e-01 -1.920210570096969604e-01 -2.626113221049308777e-02 -2.661448717117309570e-01 1.586916148662567139e-01 -3.601662516593933105e-01 1.191455200314521790e-01 -1.753767430782318115e-01 -1.743860356509685516e-02 -1.630452573299407959e-01 1.560780853033065796e-01 -1.352676749229431152e-01 -7.404008507728576660e-02 -1.242473945021629333e-01 1.452863365411758423e-01 -4.856543615460395813e-02 -1.559524238109588623e-01 -1.842894256114959717e-01 2.591964602470397949e-01 -1.048506721854209900e-01 2.394036576151847839e-02 -4.944206774234771729e-02 -1.955181360244750977e-01 1.931432038545608521e-01 1.912898570299148560e-01 -2.020134776830673218e-01 -2.192529737949371338e-01 -1.630464941263198853e-01
-2.228831499814987183e-01 4.829786345362663269e-02 -1.250641942024230957e-01 -1.057038083672523499e-01 7.546254247426986694e-02 5.830015614628791809e-02 5.338691547513008118e-02 3.786025196313858032e-02 3.012946844100952148e-01 1.124156359583139420e-02 -5.656224861741065979e-02 3.109377622604370117e-02 2.256200462579727173e-01 -2.943000942468643188e-02 -2.715437859296798706e-02 1.813211143016815186e-01 -7.868134230375289917e-02 -1.491302847862243652e-01 -2.598683536052703857e-01 -3.690134733915328979e-02 1.085040792822837830e-01 2.164576500654220581e-01 2.134782820940017700e-01 -9.898576885461807251e-02 4.684207439422607422e-01 1.902518123388290405e-01 -2.472337782382965088e-01 3.479028344154357910e-01 2.367716133594512939e-01 -2.173192333430051804e-04 -1.419883817434310913e-01 4.499421641230583191e-02
-4.599421098828315735e-02 -8.464068174362182617e-03 -7.051865011453628540e-02 -2.605645060539245605e-01 3.131549060344696045e-01 -4.186968207359313965e-01 -1.786248292773962021e-03 1.375790536403656006e-01 3.838226795196533203e-01 -4.378302022814750671e-02 6.432260572910308838e-02 -7.615055888891220093e-02 -2.907048165798187256e-02 -5.805555358529090881e-02 3.129909932613372803e-02 7.940474152565002441e-02 3.582612052559852600e-02 9.643546491861343384e-02 -3.557507693767547607e-01 -9.849388897418975830e-02 -4.594221711158752441e-02 -3.590767085552215576e-01 3.158782720565795898e-01 8.303192257881164551e-02 1.450519263744354248e-01 1.064542755484580994e-01 -4.828239604830741882e-02 -1.359441969543695450e-02 7.665470987558364868e-02 1.501584947109222412e-01 -1.165429651737213135e-01 2.260350808501243591e-02
-1.198047399520874023e-01 2.863532304763793945e-01 9.486038237810134888e-02 -1.743215918540954590e-01 2.844246029853820801e-01 3.001190163195133209e-02 -8.626822382211685181e-02 3.486547851935029030e-03 2.547231912612915039e-01 6.449156999588012695e-02 1.606722623109817505e-01 -5.001616477966308594e-02 2.269586473703384399e-01 1.253706812858581543e-01 -2.383365631103515625e-01 9.374497830867767334e-02 -2.033913880586624146e-02 3.213318288326263428e-01 1.185168251395225525e-01 -2.052142322063446045e-01 -2.732201106846332550e-02 3.773672133684158325e-02 8.813508599996566772e-02 -4.031324982643127441e-01 1.866862624883651733e-01 1.405397653579711914e-01 -2.046428173780441284e-01 -2.174421548843383789e-01 2.089806646108627319e-02 -1.488412022590637207e-01 -2.129657268524169922e-01 -2.898554131388664246e-02
-1.110167205333709717e-01 9.957706928253173828e-02 3.482314944267272949e-02 -3.088885247707366943e-01 -2.950310707092285156e-02 1.977338790893554688e-01 2.004954405128955841e-02 3.176792860031127930e-01 3.876382708549499512e-01 -5.136807262897491455e-02 2.401370406150817871e-01 -1.288944482803344727e-02 -1.734335557557642460e-03 -1.407692730426788330e-01 -1.125645563006401062e-01 9.462893754243850708e-02 -9.982514195144176483e-03 -1.286275535821914673e-01 -1.034555062651634216e-01 -3.259934782981872559e-01 2.154711335897445679e-01 9.612183272838592529e-02 1.897562593221664429e-01 2.250531502068042755e-02 1.256768405437469482e-01 1.871347427368164062e-01 -1.801582425832748413e-01 2.121043950319290161e-01 -1.442090608179569244e-02 -2.932081818580627441e-01 -2.151976376771926880e-01 -3.341178223490715027e-02
5.797560513019561768e-02 2.735982537269592285e-01 -6.558023393154144287e-02 -2.144038081169128418e-01 2.656500935554504395e-01 5.272981524467468262e-02 -4.642399773001670837e-02 -4.510599970817565918e-01 1.826954036951065063e-01 -6.435429304838180542e-02 1.039019450545310974e-01 -8.939989656209945679e-02 1.141378208994865417e-01 -2.572032511234283447e-01 -5.135511979460716248e-02 -1.204512566328048706e-01 -8.854601532220840454e-03 -1.547496169805526733e-01 1.093120574951171875e-01 -8.730508387088775635e-03 -1.764368638396263123e-02 -2.545532882213592529e-01 1.887416988611221313e-01 -7.853868603706359863e-02 -1.139176189899444580e-01 -2.158752456307411194e-02 2.625952959060668945e-01 -3.749230504035949707e-02 2.302216738462448120e-01 -1.478914618492126465e-01 -3.161155879497528076e-01 -1.958537101745605469e-01
-3.371735103428363800e-03 3.445169031620025635e-01 -1.793383657932281494e-01 -1.671423017978668213e-01 1.927625201642513275e-02 2.864589914679527283e-02 2.012589722871780396e-01 9.692674875259399414e-02 1.974481344223022461e-01 -3.313907980918884277e-02 5.780789628624916077e-02 6.554692238569259644e-02 1.428352668881416321e-02 2.501964271068572998e-01 -1.824191063642501831e-01 9.730295836925506592e-02 -1.032004430890083313e-01 -1.897200196981430054e-02 5.359475314617156982e-02 -5.018716454505920410e-01 7.307216525077819824e-02 4.911383986473083496e-02 2.533673942089080811e-01 -1.139085590839385986e-01 -7.900320738554000854e-02 -3.488260507583618164e-02 1.465257704257965088e-01 1.908954530954360962e-01 -3.870214149355888367e-02 -5.157055333256721497e-02 -2.874677181243896484e-01 3.376286029815673828e-01
1.534994342364370823e-03 4.578194394707679749e-02 -2.953742742538452148e-01 3.630185872316360474e-02 1.305523365736007690e-01 -1.636101901531219482e-01 -5.096599832177162170e-02 4.222970083355903625e-02 4.891914129257202148e-01 1.964138448238372803e-01 1.289675533771514893e-01 6.978684663772583008e-02 8.363094180822372437e-02 -2.136256843805313110e-01 3.183993995189666748e-01 1.205717027187347412e-01 5.304593220353126526e-02 -5.788667872548103333e-02 2.808832563459873199e-02 -1.759378463029861450e-01 5.746091529726982117e-02 8.615522086620330811e-02 1.891816854476928711e-01 -1.831975430250167847e-01 3.799658715724945068e-01 2.578218095004558563e-02 2.657253295183181763e-02 4.555232077836990356e-02 -1.087775677442550659e-01 -2.810675799846649170e-01 -1.348765641450881958e-01 1.355843991041183472e-01
-8.532823622226715088e-02 3.275918960571289062e-01 1.019904538989067078e-01 -3.138796687126159668e-01 -9.298682212829589844e-02 -6.751490384340286255e-02 8.767760545015335083e-02 -1.047254353761672974e-02 2.750185430049896240e-01 -1.333607286214828491e-01 -3.013976663351058960e-02 1.767396479845046997e-01 -3.563994541764259338e-02 2.534022182226181030e-02 -2.067658901214599609e-01 9.757055342197418213e-02 -9.629722684621810913e-02 8.837778866291046143e-02 -1.862502396106719971e-01 -1.713618487119674683e-01 1.402994394302368164e-01 1.064069047570228577e-01 1.318086981773376465e-01 -1.229083314538002014e-01 2.034914493560791016e-01 6.091222912073135376e-02 -3.144116401672363281e-01 2.047567218542098999e-01 -1.242724130861461163e-03 -4.730743765830993652e-01 -7.494994997978210449e-02 1.256455928087234497e-01
-2.578485608100891113e-01 2.063726484775543213e-01 -1.083324700593948364e-01 2.284849993884563446e-03 4.820310510694980621e-03 -7.836023718118667603e-02 2.562964260578155518e-01 -5.023777857422828674e-02 1.746525019407272339e-01 -3.398758769035339355e-01 7.708378136157989502e-02 -1.132746040821075439e-01 1.599692106246948242e-01 -2.101512551307678223e-01 2.300021201372146606e-01 -1.952526420354843140e-01 -7.363374531269073486e-02 -3.530084788799285889e-01 9.474507719278335571e-02 -2.846467308700084686e-02 -4.094034805893898010e-02 7.205353677272796631e-02 3.874915242195129395e-01 -7.023393362760543823e-02 2.178395725786685944e-02 -1.064095273613929749e-01 -5.473682284355163574e-02 1.888434886932373047e-01 8.855141699314117432e-02 -1.236864253878593445e-01 -3.222559392452239990e-01 -4.423340316861867905e-03
1.842555701732635498e-01 7.111808657646179199e-02 1.131044700741767883e-01 -1.978220343589782715e-01 2.503996491432189941e-01 -1.075560003519058228e-01 -1.355735957622528076e-02 1.751744598150253296e-01 2.248448282480239868e-01 -2.826180458068847656e-01 2.061117440462112427e-01 -1.327506154775619507e-01 3.228403329849243164e-01 -5.462479963898658752e-02 -1.193355768918991089e-01 -7.933923602104187012e-02 -9.830535203218460083e-02 -1.030510524287819862e-03 -1.443813145160675049e-01 -9.233401156961917877e-03 -1.719399727880954742e-02 -1.580200195312500000e-01 1.701013594865798950e-01 1.864508092403411865e-01 4.200988635420799255e-02 -1.508690230548381805e-02 6.420521531254053116e-03 2.077322006225585938e-01 6.471421569585800171e-02 -6.634529680013656616e-02 -4.056506156921386719e-01 3.843961954116821289e-01
-4.049459993839263916e-01 3.859588205814361572e-01 4.935642331838607788e-02 -3.628357052803039551e-01 2.139455266296863556e-02 -2.848101966083049774e-02 -1.065774783492088318e-01 -2.646748125553131104e-01 1.701611131429672241e-01 1.551733911037445068e-01 7.666474580764770508e-02 -2.302064374089241028e-02 -1.755909472703933716e-01 -1.290489882230758667e-01 1.397365927696228027e-01 1.213028728961944580e-01 -4.691551625728607178e-02 5.755658820271492004e-02 -1.882202476263046265e-01 -1.175838783383369446e-01 1.059778556227684021e-01 -8.985896408557891846e-02 3.070457875728607178e-01 1.304404586553573608e-01 9.467645734548568726e-02 -1.353110373020172119e-01 -1.589042395353317261e-01 3.030761610716581345e-03 1.526550501585006714e-01 -1.522296816110610962e-01 -2.109459936618804932e-01 -1.575667597353458405e-02
-4.969930648803710938e-02 -1.833676546812057495e-01 -6.561762839555740356e-02 -1.181581243872642517e-01 -5.650649219751358032e-02 -2.312248498201370239e-01 2.553983926773071289e-01 -2.083353549242019653e-01 1.466266661882400513e-01 2.381666004657745361e-02 3.176362216472625732e-01 -1.479240506887435913e-01 2.520326673984527588e-01 1.148645952343940735e-01 1.537648588418960571e-01 1.655749231576919556e-01 6.965450942516326904e-02 -5.778031423687934875e-02 -2.619821727275848389e-01 -2.202221006155014038e-01 4.990596789866685867e-03 -2.501784563064575195e-01 2.063484787940979004e-01 -2.974059581756591797e-01 1.993901431560516357e-01 3.233835697174072266e-01 -1.862434297800064087e-02 8.241868019104003906e-02 5.562806874513626099e-02 2.116140909492969513e-02 -1.616706103086471558e-01 -8.727136999368667603e-02
-1.773965656757354736e-01 2.570289075374603271e-01 6.520780269056558609e-03 -2.700717151165008545e-01 4.937393963336944580e-02 7.934064418077468872e-02 6.185978651046752930e-02 -1.108374446630477905e-01 6.460350006818771362e-02 -1.948024332523345947e-01 2.317970097064971924e-01 -1.774505674839019775e-01 2.089142054319381714e-01 4.198295176029205322e-01 1.553264260292053223e-01 8.798707276582717896e-02 -1.114687919616699219e-01 9.593609720468521118e-02 -3.418988883495330811e-01 7.006352394819259644e-02 -4.118865728378295898e-02 6.254637986421585083e-02 8.154521137475967407e-02 6.527031213045120239e-02 1.984975934028625488e-01 -2.293893247842788696e-01 5.591452866792678833e-02 2.835500836372375488e-01 2.046023160219192505e-01 -7.698799669742584229e-02 -1.847637891769409180e-01 -9.002801775932312012e-02
9.123366326093673706e-02 1.284239143133163452e-01 4.586601257324218750e-02 -2.159076333045959473e-01 2.993269357830286026e-03 -5.525412037968635559e-02 6.763800978660583496e-02 4.637058824300765991e-03 2.926353812217712402e-01 -2.096033394336700439e-01 1.599891483783721924e-01 -1.854904443025588989e-01 3.510827664285898209e-03 -7.809732854366302490e-02 -2.114724367856979370e-01 -5.722545087337493896e-02 -2.793813049793243408e-01 3.909853845834732056e-02 -3.070257008075714111e-01 -9.342224150896072388e-02 1.735014319419860840e-01 4.729574173688888550e-02 8.668757975101470947e-02 -4.511424526572227478e-02 1.120841950178146362e-01 4.469896852970123291e-02 -2.160051316022872925e-01 7.218807935714721680e-02 1.569692343473434448e-01 -5.944081544876098633e-01 7.543384283781051636e-02 2.410158142447471619e-02
2.177408486604690552e-01 8.374311774969100952e-02 1.085274443030357361e-01 -2.312925755977630615e-01 4.246576726436614990e-01 -1.030337288975715637e-01 -3.537473827600479126e-02 2.284837663173675537e-01 2.596250176429748535e-01 -1.300587952136993408e-01 1.605039685964584351e-01 -2.472122386097908020e-02 3.356416523456573486e-01 9.109684266149997711e-03 -2.122893370687961578e-02 -2.568843215703964233e-02 -7.810863852500915527e-02 -7.982271723449230194e-03 -5.971207842230796814e-02 9.269696474075317383e-02 -5.905214697122573853e-02 -1.330384761095046997e-01 1.077100038528442383e-01 -1.987751945853233337e-02 1.429337412118911743e-01 -3.459473326802253723e-02 2.601563744246959686e-02 2.301849275827407837e-01 4.139784257858991623e-03 -7.375017553567886353e-02 -3.427339792251586914e-01 4.020394980907440186e-01
-3.086407110095024109e-02 -1.105313189327716827e-02 -7.993932813405990601e-02 -2.340322583913803101e-01 -1.508584916591644287e-01 -3.010938763618469238e-01 1.986335963010787964e-01 -1.531559079885482788e-01 8.628660440444946289e-02 7.279854733496904373e-03 2.909416556358337402e-01 -8.150744438171386719e-02 1.689809411764144897e-01 1.939365863800048828e-01 8.746548742055892944e-02 2.058008611202239990e-01 -2.659297920763492584e-02 -6.044716387987136841e-02 -2.869955599308013916e-01 4.201375320553779602e-02 -2.561869472265243530e-02 8.474971354007720947e-02 2.270805537700653076e-01 -2.348827421665191650e-01 2.104113101959228516e-01 1.582006365060806274e-01 -2.664652168750762939e-01 6.881164014339447021e-02 1.867860928177833557e-02 8.246688544750213623e-02 -3.708884418010711670e-01 2.316527068614959717e-01
-5.440691486001014709e-02 6.021149456501007080e-02 2.353852242231369019e-01 -9.514544904232025146e-02 4.280782490968704224e-02 -2.288144826889038086e-01 2.387075126171112061e-01 -1.018572598695755005e-01 2.351410239934921265e-01 -2.222185581922531128e-01 4.528697580099105835e-02 -2.106119394302368164e-01 1.299431622028350830e-01 3.408906608819961548e-02 -2.319278270006179810e-01 -1.345548778772354126e-01 -1.155539136379957199e-02 -5.804449692368507385e-02 -1.387495100498199463e-01 -8.837573230266571045e-02 1.750309318304061890e-01 1.551453471183776855e-01 1.405904293060302734e-01 -1.756855398416519165e-01 6.044451147317886353e-02 1.414168626070022583e-01 -8.183286339044570923e-02 2.360237091779708862e-01 8.588338643312454224e-02 -5.317949652671813965e-01 3.370714932680130005e-02 2.304597645998001099e-01
-1.918436735868453979e-01 2.395987883210182190e-02 -2.502885833382606506e-02 -2.958886921405792236e-01 2.460757642984390259e-01 2.506587505340576172e-01 -1.687887758016586304e-01 -1.502722352743148804e-01 1.937035322189331055e-01 -6.914276629686355591e-02 -6.448803003877401352e-03 -1.979405134916305542e-01 1.760216802358627319e-01 -1.662700176239013672e-01 9.783835709095001221e-02 3.087715618312358856e-02 -2.718108519911766052e-02 1.188257522881031036e-02 -2.021518647670745850e-01 -1.727164834737777710e-01 2.376002818346023560e-01 -1.649602949619293213e-01 2.007692158222198486e-01 -3.436452746391296387e-01 2.674818038940429688e-01 2.029724121093750000e-01 -2.099042087793350220e-01 -5.177027732133865356e-02 1.344252824783325195e-01 -2.307609915733337402e-01 4.480606690049171448e-02 5.344818532466888428e-02
1.520835757255554199e-01 6.206851825118064880e-02 1.536368131637573242e-01 -2.488898187875747681e-01 3.592259064316749573e-02 1.304731667041778564e-01 -3.082681298255920410e-01 -2.547788061201572418e-02 3.778986632823944092e-01 1.837021671235561371e-02 2.681922316551208496e-01 -1.067043840885162354e-01 -1.654702797532081604e-02 -1.214989051222801208e-01 -2.461268901824951172e-01 1.242664307355880737e-01 -7.107839453965425491e-03 4.480259120464324951e-02 1.289339363574981689e-02 -1.157091856002807617e-01 1.063347160816192627e-01 -1.978582143783569336e-01 1.720508784055709839e-01 -2.557622194290161133e-01 2.513229846954345703e-01 1.176772117614746094e-01 -9.607749432325363159e-02 1.304544657468795776e-01 -3.318166732788085938e-01 -1.618707776069641113e-01 -2.338606864213943481e-01 -2.494706958532333374e-02
1.330185085535049438e-01 -2.857309952378273010e-02 -2.238364964723587036e-01 -3.758540004491806030e-02 1.404703408479690552e-01 -5.798424035310745239e-02 -7.921522110700607300e-02 -2.531250417232513428e-01 2.756249904632568359e-01 -2.923065125942230225e-01 -1.014309525489807129e-01 -4.345907364040613174e-03 1.108065992593765259e-01 -5.673443526029586792e-02 -1.189809218049049377e-01 9.880888462066650391e-02 6.308031082153320312e-02 -5.163108557462692261e-02 -2.610962092876434326e-01 -9.497927129268646240e-02 1.570206135511398315e-01 -2.015049755573272705e-01 2.599419951438903809e-01 -1.719285845756530762e-01 1.584544628858566284e-01 -7.842705398797988892e-02 1.544492691755294800e-01 -1.750477701425552368e-01 -5.346565693616867065e-02 -2.028344571590423584e-01 -4.307009577751159668e-01 2.528080344200134277e-01
3.714326024055480957e-02 3.187012970447540283e-01 -1.338327769190073013e-02 7.869857549667358398e-02 7.849089056253433228e-02 1.808027774095535278e-01 -1.258393228054046631e-01 -9.995187073945999146e-02 3.683384954929351807e-01 -1.684106886386871338e-02 1.112072989344596863e-01 -2.300120703876018524e-02 -9.122489392757415771e-02 -3.766337782144546509e-02 1.593504995107650757e-01 9.796240925788879395e-02 -4.632945731282234192e-02 6.897386908531188965e-02 1.653574854135513306e-01 -3.109251894056797028e-02 -1.321582943201065063e-01 -2.605010569095611572e-01 3.062469661235809326e-01 -2.467439621686935425e-01 2.689355313777923584e-01 2.485064566135406494e-01 2.091574668884277344e-01 -1.151225119829177856e-01 3.041429817676544189e-01 3.719960525631904602e-02 -2.393563687801361084e-01 -1.222623288631439209e-01
-5.874884128570556641e-02 6.886235624551773071e-02 -5.624845996499061584e-02 2.761837467551231384e-02 -5.714052543044090271e-02 -1.213852614164352417e-01 -2.706920206546783447e-01 5.264151841402053833e-02 1.739936321973800659e-01 -9.153424203395843506e-02 1.973589956760406494e-01 -1.758652180433273315e-01 -1.330166906118392944e-01 3.527516722679138184e-01 -5.089717358350753784e-02 4.473080858588218689e-02 -3.766469657421112061e-01 -1.851087808609008789e-02 -8.157975226640701294e-02 -3.712055981159210205e-01 2.554909586906433105e-01 -8.701299875974655151e-02 1.960811913013458252e-01 -6.846000254154205322e-02 5.643825978040695190e-02 -1.234151497483253479e-01 1.073166951537132263e-01 2.836580015718936920e-02 -2.867092750966548920e-02 -1.993871182203292847e-01 -3.463771641254425049e-01 2.113213837146759033e-01
6.704506278038024902e-02 4.268786311149597168e-01 2.129209637641906738e-01 -1.471728682518005371e-01 2.382354736328125000e-01 -1.173813194036483765e-01 -6.127496808767318726e-02 3.695807605981826782e-02 7.705695182085037231e-02 -2.315254062414169312e-01 1.672265976667404175e-01 -1.832348555326461792e-01 -1.305790692567825317e-01 -9.307553619146347046e-02 -3.627392277121543884e-02 4.900030046701431274e-02 -1.992319971323013306e-01 -1.925311386585235596e-01 2.423780858516693115e-01 9.431445598602294922e-02 -4.659238830208778381e-02 -1.195774180814623833e-03 3.583983778953552246e-01 1.706614494323730469e-01 1.448329389095306396e-01 3.650916914921253920e-04 -9.574912488460540771e-02 1.396603286266326904e-01 1.886632889509201050e-01 2.423707768321037292e-02 -2.610257267951965332e-01 -2.489993721246719360e-01
[truncated: 3,270,947 more chars]
